# Supplementary material for: JcvPCA and JsvCRP: A set of metrics to evaluate changes in joint coordination strategies
Source: PLoS One. 2025 Aug 5;20(8):e0325792. doi: 10.1371/journal.pone.0325792 (PMC12324137; doi:10.1371/journal.pone.0325792)
Supplement: S4 Dataset — This zip file contains one folder for each condition. For each condition, the 3 repetitions of the movements for the 3 different targets’ height are presented in individual csv files. (ZIP) [file pone.0325792.s004.zip]

Archive with 42 entries (37 files):
- Data/
- Data/Overuse_Elbow/
- Data/Overuse_Elbow/data_nat_coude_50_1.csv
- Data/Overuse_Elbow/data_nat_coude_50_2.csv
- Data/Overuse_Elbow/data_nat_coude_50_3.csv
- Data/Overuse_Elbow/data_nat_coude_60_1.csv
- Data/Overuse_Elbow/data_nat_coude_60_2.csv
- Data/Overuse_Elbow/data_nat_coude_60_3.csv
- Data/Overuse_Elbow/data_nat_coude_70_1.csv
- Data/Overuse_Elbow/data_nat_coude_70_2.csv
- Data/Overuse_Elbow/data_nat_coude_70_3.csv
- Data/Desynch/
- Data/Desynch/data_nat_desync_50_1.csv
- Data/Desynch/data_nat_desync_50_2.csv
- Data/Desynch/data_nat_desync_50_4.csv
- Data/Desynch/data_nat_desync_50_3.csv
- Data/Desynch/data_nat_desync_60_1.csv
- Data/Desynch/data_nat_desync_60_2.csv
- Data/Desynch/data_nat_desync_60_3.csv
- Data/Desynch/data_nat_desync_70_1.csv
- Data/Desynch/data_nat_desync_70_2.csv
- Data/Desynch/data_nat_desync_70_3.csv
- Data/Shoulder_Only/
- Data/Shoulder_Only/data_nat_epaule_50_1.csv
- Data/Shoulder_Only/data_nat_epaule_50_2.csv
- Data/Shoulder_Only/data_nat_epaule_50_3.csv
- Data/Shoulder_Only/data_nat_epaule_60_1.csv
- Data/Shoulder_Only/data_nat_epaule_60_2.csv
- Data/Shoulder_Only/data_nat_epaule_60_3.csv
- Data/Shoulder_Only/data_nat_epaule_70_1.csv
- Data/Shoulder_Only/data_nat_epaule_70_2.csv
- Data/Shoulder_Only/data_nat_epaule_70_3.csv
- Data/Physiological/
- Data/Physiological/data_nat_n_50_1.csv
- Data/Physiological/data_nat_n_50_2.csv
- Data/Physiological/data_nat_n_50_3.csv
- Data/Physiological/data_nat_n_50_4.csv
- Data/Physiological/data_nat_n_60_1.csv
- Data/Physiological/data_nat_n_60_2.csv
- Data/Physiological/data_nat_n_60_3.csv
- Data/Physiological/data_nat_n_70_1.csv
- Data/Physiological/data_nat_n_70_2.csv
