# Supplementary material for: JcvPCA and JsvCRP: A set of metrics to evaluate changes in joint coordination strategies
Source: PLoS One. 2025 Aug 5;20(8):e0325792. doi: 10.1371/journal.pone.0325792 (PMC12324137; doi:10.1371/journal.pone.0325792)
Supplement: S4 Dataset — This zip file contains one folder for each condition. For each condition, the 3 repetitions of the movements for the 3 different targets’ height are presented in individual csv files. (ZIP) [file pone.0325792.s004.zip › Data/Overuse_Elbow/data_nat_coude_50_1.csv]

index	1	2	3	4	ee_pos1	ee_pos2	ee_pos3
0.0	0.22427413143082	-0.09624544894183498	-0.09397278821871162	1.6271587936221057	0.07973313943140578	0.22631816777874153	-0.3563947727178021
0.0009999999999998899	0.22427531230360906	-0.09624538781554784	-0.09397286795649595	1.6272507776726324	0.07972811049315583	0.22631924317681107	-0.3563714343862115
0.0019999999999997797	0.2242765073611562	-0.09624532536519907	-0.09397296255893887	1.6273444354831017	0.07972298873195388	0.22632033211736427	-0.3563476744296206
0.0030000000000001137	0.2242777164061238	-0.09624526159366673	-0.09397307241392219	1.6274397894955819	0.07971777281622772	0.22632143460586218	-0.3563234872446636
0.0040000000000000036	0.22427893924374484	-0.09624519650529308	-0.09397319790593356	1.6275368623920803	0.07971246140136827	0.22632255064548687	-0.3562988671660158
0.004999999999999893	0.2242801756810214	-0.09624513010594674	-0.09397333941595916	1.6276356770997418	0.07970705312933175	0.22632368023704147	-0.3562738084650563
0.005999999999999783	0.22428142552590818	-0.0962450624030861	-0.09397349732136129	1.6277362567966271	0.07970154662809108	0.22632482337883705	-0.3562483053484048
0.007000000000000117	0.2242826885876088	-0.09624499340582404	-0.09397367199536404	1.627838624917678	0.07969594051124271	0.22632598006668833	-0.35622235195633667
0.008000000000000007	0.22428396467760925	-0.09624492312499387	-0.0939738638053941	1.6279428051608418	0.07969023337764822	0.22632715029426126	-0.35619594236077967
0.008999999999999897	0.22428525360994794	-0.09624485157321654	-0.09397407311065277	1.628048821493712	0.07968442381092936	0.22632833405365121	-0.3561690705629567
0.009999999999999787	0.22428655520072407	-0.09624477876496915	-0.0939743002604238	1.6281566981602817	0.07967851037900076	0.2263295313357043	-0.3561417304912914
0.01100000000000012	0.22428786926834676	-0.09624470471665465	-0.09397454559349297	1.6282664596877867	0.07967249163382406	0.226330742130021	-0.3561139159995806
0.01200000000000001	0.22428919563490068	-0.09624462944667282	-0.09397480943792658	1.6283781308939866	0.07966636611132434	0.2263319664250076	-0.35608562086501455
0.0129999999999999	0.224290534127876	-0.09624455297549235	-0.09397509211083227	1.6284917368944911	0.07966013233134812	0.2263332042080362	-0.3560568387861114
0.01399999999999979	0.22429188458150986	-0.09624447532572418	-0.09397539391810178	1.6286073031101058	0.07965378879748197	0.2263344554654697	-0.35602756338069336
0.01499999999999968	0.2242932468373626	-0.09624439652219605	-0.09397571515413532	1.6287248552745492	0.07964733399673285	0.22633572018249098	-0.3559977881837899
0.016000000000000014	0.22429462074487896	-0.09624431659240439	-0.09397605610154734	1.6288444194421374	0.07964076639943736	0.2263369983428582	-0.35596750664553395
0.016999999999999904	0.22429600616231213	-0.09624423556809618	-0.09397641703085344	1.6289660219954143	0.07963408445946205	0.22633828992870772	-0.35593671212911876
0.017999999999999794	0.2242974029568858	-0.0962441534876045	-0.09397679820013793	1.6290896896534535	0.07962728661420904	0.22633959492052663	-0.35590539790857906
0.018999999999999684	0.22429881100419577	-0.09624407039743248	-0.09397719985432583	1.6292154494811806	0.07962037128418518	0.22634091329735587	-0.35587355716609675
0.020000000000000018	0.2243002301883541	-0.09624398635270962	-0.09397762222330613	1.6293433288996908	0.07961333687237948	0.22634224503728476	-0.3558411829887174
0.020999999999999908	0.22430166040287475	-0.09624390141727263	-0.09397806551928277	1.62947335569716	0.07960618176363324	0.2263435901181761	-0.35580826836484897
0.021999999999999797	0.22430310155079589	-0.09624381566374737	-0.09397852993485782	1.6296055580391942	0.0795989043239436	0.22634494851819545	-0.3557748061812802
0.022999999999999687	0.22430455354366252	-0.09624372917363158	-0.0939790156422232	1.6297399644778412	0.07959150289970199	0.22634632021584045	-0.3557407892209086
0.02400000000000002	0.22430601630012234	-0.09624364203737831	-0.09397952279270806	1.6298766039596062	0.07958397581699078	0.2263477051897133	-0.35570621016075815
0.02499999999999991	0.22430748974451084	-0.09624355435448026	-0.09398005151630537	1.630015505832448	0.07957632138100093	0.22634910341840228	-0.35567106157017225
0.0259999999999998	0.22430897380580234	-0.09624346623355456	-0.09398060192117776	1.6301566998513544	0.07956853787563285	0.22635051488047186	-0.3556353359093113
0.02699999999999969	0.22431046841767943	-0.09624337779242823	-0.09398117409314222	1.6303002161832154	0.07956062356334324	0.2263519395543794	-0.3555990255277784
0.028000000000000025	0.22431197351971974	-0.09624328915822389	-0.09398176809513374	1.6304460854120915	0.07955257668511768	0.22635337741837858	-0.3555621226631378
0.028999999999999915	0.22431348905894544	-0.09624320046744597	-0.09398238396664782	1.6305943385452264	0.07954439546044886	0.22635482845047095	-0.3555246194392115
0.029999999999999805	0.22431501499098436	-0.09624311186606695	-0.09398302172316157	1.6307450070193963	0.07953607808726135	0.22635629262828408	-0.3554865078642221
0.030999999999999694	0.22431655128009395	-0.09624302350961372	-0.09398368135553359	1.6308981227068209	0.07952762274154096	0.22635776992893625	-0.3554477798290947
0.03200000000000003	0.22431809789842597	-0.09624293556325392	-0.09398436282938259	1.6310537179202242	0.0795190275766705	0.22635926032894974	-0.35540842710604736
0.03299999999999992	0.22431965482603455	-0.0962428482018818	-0.09398506608444462	1.631211825417015	0.07951029072296079	0.22636076380409018	-0.355368441347416
0.03399999999999981	0.22432122205162697	-0.09624276161020397	-0.09398579103390907	1.6313724784029278	0.07950141028750075	0.2263622803291933	-0.35532781408466285
0.0349999999999997	0.2243227995729277	-0.09624267598282436	-0.09398653756373342	1.631535710535472	0.07949238435402373	0.22636380987810062	-0.35528653672739197
0.03600000000000003	0.22432438739703284	-0.09624259152432854	-0.09398730553193697	1.6317015559271546	0.07948321098285274	0.22636535242364328	-0.35524460056225965
0.03699999999999992	0.22432598554113053	-0.09624250844936702	-0.09398809476787343	1.631870049148822	0.0794738882109268	0.22636690793755251	-0.35520199675184816
0.03799999999999981	0.22432759403245886	-0.0962424269827375	-0.09398890507148265	1.6320412252327137	0.07946441405154443	0.22636847639023538	-0.3551587163337551
0.0389999999999997	0.22432921290712476	-0.0962423473594656	-0.09398973621252178	1.6322151196740626	0.07945478649382658	0.22637005775053806	-0.3551147502201511
0.040000000000000036	0.22433084220891314	-0.09624226982488426	-0.09399058792977573	1.6323917684315876	0.07944500350232697	0.22637165198561818	-0.3550700891976308
0.040999999999999925	0.2243324819892143	-0.09624219463471113	-0.09399145993024746	1.6325712079275887	0.0794350630171574	0.2263732590608656	-0.35502472392700185
0.041999999999999815	0.224334132307694	-0.096242122055124	-0.09399235188832818	1.632753475046863	0.07942496295444722	0.22637487893981068	-0.35497864494320286
0.042999999999999705	0.2243357932322008	-0.09624205236283397	-0.09399326344494782	1.6329386071344074	0.07941470120646904	0.22637651158401975	-0.3549318426556027
0.04400000000000004	0.2243374648375341	-0.09624198584515598	-0.09399419420670613	1.6331266419937494	0.07940427564125005	0.2263781569529786	-0.3548843073482651
0.04499999999999993	0.22433914720382578	-0.09624192280007665	-0.09399514374460931	1.6333176178858693	0.07939368410209731	0.22637981500414575	-0.35483602918000434
0.04599999999999982	0.22434084041491112	-0.09624186353631892	-0.09399611159166255	1.6335115735271695	0.07938292440716088	0.22638148569348077	-0.3547869981844853
0.04699999999999971	0.22434254455668973	-0.09624180837340328	-0.09399709723969371	1.6337085480864582	0.07937199434897595	0.2263831689762039	-0.35473720427049915
0.04800000000000004	0.2243442597154754	-0.09624175764170545	-0.09399810013690967	1.633908581180535	0.07936089169422976	0.2263848648071777	-0.3546866372227906
0.04899999999999993	0.2243459859763356	-0.09624171168250993	-0.09399911968656087	1.6341117128683382	0.07934961418375544	0.22638657314085042	-0.3546352867034452
0.04999999999999982	0.2243477234214202	-0.09624167084805925	-0.09400015524596451	1.6343179836451192	0.07933815953245045	0.2263882939310651	-0.35458314225329957
0.05099999999999971	0.2243494721282793	-0.09624163550159859	-0.09400120612551131	1.634527434436227	0.07932652542912179	0.22639002713085662	-0.3545301932934451
0.052000000000000046	0.22435123216817024	-0.0962416060174154	-0.0940022715876568	1.6347401065893443	0.07931470953644289	0.22639177269223668	-0.3544764291271401
0.052999999999999936	0.22435300360472873	-0.0962415827808737	-0.09400335084589767	1.634956041866252	0.07930270949114643	0.22639353056596642	-0.35442183894183577
0.053999999999999826	0.22435478649375482	-0.09624156618844257	-0.09400444306373403	1.6351752824344647	0.07929052290457683	0.22639530070131733	-0.3543664118111443
0.054999999999999716	0.22435658088373786	-0.09624155664771855	-0.0940055473536181	1.6353978708571835	0.07927814736342226	0.22639708304581982	-0.35431013669706346
0.05600000000000005	0.22435838681562015	-0.09624155457744173	-0.09400666277589043	1.6356238500822857	0.07926558043014123	0.2263988775450611	-0.3542530024523469
0.05699999999999994	0.2243602043214236	-0.09624156040750474	-0.09400778833770423	1.6358532634318168	0.07925281964308617	0.22640068414259268	-0.35419499782278774
0.05799999999999983	0.22436203342249	-0.09624157457895464	-0.09400892299193911	1.6360861545904308	0.07923986251675245	0.22640250277982618	-0.3541361114499121
0.05899999999999972	0.22436387412808637	-0.09624159754398698	-0.0940100656361047	1.6363225675919895	0.07922670654221652	0.2264043333958564	-0.3540763318742784
0.06000000000000005	0.22436572643512762	-0.09624162976593174	-0.09401121511085939	1.6365625468057774	0.07921334918764333	0.22640617592745535	-0.3540156475387823
0.06099999999999994	0.2243675903286406	-0.09624167171923081	-0.09401237019739231	1.636806136922295	0.079199787898866	0.2264080303094201	-0.3539540467917971
0.06199999999999983	0.2243694657814644	-0.09624172388940629	-0.09401352961404631	1.6370533829382061	0.07918602009991786	0.22640989647509163	-0.3538915178904043
0.06299999999999972	0.22437135275318665	-0.09624178677301938	-0.09401469201368795	1.6373043301411498	0.07917204319351981	0.2264117743566793	-0.35382804900372483
0.06400000000000006	0.22437325118982107	-0.09624186087761934	-0.09401585598220207	1.6375590240940008	0.07915785456189058	0.22641366388520887	-0.35376362821648566
0.06499999999999995	0.22437516102422667	-0.09624194672168195	-0.09401702003735989	1.6378175106181532	0.07914345156788262	0.22641556499027585	-0.35369824353295365
0.06599999999999984	0.22437708217576283	-0.09624204483453705	-0.09401818262768552	1.6380798357765385	0.07912883155589807	0.22641747759984887	-0.35363188288106623
0.06699999999999973	0.22437901454880468	-0.09624215575628463	-0.09401934213132244	1.6383460458559551	0.07911399185246533	0.22641940164006155	-0.35356453411683175
0.06800000000000006	0.22438095803124639	-0.09624228003769897	-0.09402049685490149	1.6386161873482878	0.07909892976690547	0.22642133703493217	-0.3534961850290716
0.06899999999999995	0.2243829124941192	-0.09624241824012024	-0.09402164503241178	1.6388903069317022	0.07908364259233448	0.2264232837061333	-0.3534268233440901
0.06999999999999984	0.22438487779232513	-0.09624257093533324	-0.09402278482407646	1.6391684514517668	0.07906812760688216	0.22642524157275026	-0.3533564367301615
0.07099999999999973	0.22438685376573864	-0.09624273870543233	-0.0940239143152348	1.6394506679013332	0.07905238207494772	0.22642721055096784	-0.3532850128022127
0.07200000000000006	0.22438884024030079	-0.09624292214267245	-0.09402503151523246	1.639737003399878	0.07903640324843368	0.2264291905538676	-0.3532125391267125
0.07299999999999995	0.22439083702948032	-0.09624312184930532	-0.09402613435632189	1.6400275051737645	0.07902018836814362	0.22643118149133645	-0.35313900322647573
0.07399999999999984	0.22439284393647715	-0.09624333843740036	-0.09402722069257471	1.6403222205370007	0.07900373466552894	0.2264331832698426	-0.353064392585333
0.07499999999999973	0.22439486075641477	-0.0962435725286499	-0.0940282882988082	1.6406211968713185	0.07898703936442221	0.22643519579207888	-0.3529886946529219
0.07600000000000007	0.22439688727814314	-0.09624382475415769	-0.09402933486952776	1.6409244816051571	0.07897009968251584	0.22643721895671765	-0.35291189684979474
0.07699999999999996	0.22439892328640637	-0.09624409575421063	-0.0940303580178878	1.6412321221918797	0.07895291283295452	0.22643925265827672	-0.35283398657267273
0.07799999999999985	0.22440096856400277	-0.09624438617803258	-0.09403135527467309	1.6415441660883028	0.07893547602604391	0.22644129678685332	-0.35275495119961386
0.07899999999999974	0.22440302289356165	-0.09624469668352008	-0.09403232408692674	1.641860660734242	0.07891778647083475	0.22644335122784762	-0.35267477809492587
0.08000000000000007	0.22440508605968537	-0.09624502793695895	-0.0940332618154746	1.6421816535322795	0.078899841376707	0.22644541586216338	-0.35259345461371316
0.08099999999999996	0.22440715785108012	-0.09624538061272145	-0.09403416573172488	1.642507191826579	0.07888163795495656	0.22644749056682498	-0.3525109681064368
0.08199999999999985	0.224409238061928	-0.09624575539294312	-0.09403503301525065	1.6428373228810793	0.07886317342020482	0.22644957521534068	-0.3524273059238641
0.08299999999999974	0.2244113264928774	-0.09624615296717891	-0.09403586075215899	1.6431720938585246	0.07884444499157263	0.22645166967763	-0.3523424554219948
0.08400000000000007	0.2244134229524016	-0.0962465740320375	-0.09403664593274642	1.6435115518002767	0.07882544989386504	0.22645377382006304	-0.35225640396654917
0.08499999999999996	0.22441552725889843	-0.0962470192907937	-0.0940373854484426	1.643855743605745	0.07880618535907427	0.2264558875058557	-0.3521691389373348
0.08599999999999985	0.22441763924240413	-0.09624748945297773	-0.0940380760891696	1.6442047160117603	0.0787866486278378	0.22645801059551637	-0.35208064773281017
0.08699999999999974	0.2244197587447961	-0.09624798523394107	-0.09403871454074259	1.6445585155726006	0.07876683695042831	0.2264601429473442	-0.3519909177746724
0.08800000000000008	0.2244218856196156	-0.09624850735439791	-0.09403929738194088	1.644917188640243	0.07874674758758257	0.22646228441804023	-0.3518999365123619
0.08899999999999997	0.22442401973226003	-0.09624905653994176	-0.0940398210823823	1.6452807813451753	0.07872637781135451	0.2264644348630045	-0.3518076914275552
0.08999999999999986	0.22442616095941573	-0.09624963352053631	-0.09404028200120453	1.6456493395784753	0.0787057249057518	0.22646659413619852	-0.3517141700385989
0.09099999999999975	0.224428309187731	-0.09625023903035516	-0.09404067638505138	1.6460229089736071	0.07868478616734102	0.22646876209012043	-0.35161935990495646
0.09200000000000008	0.22443046431323477	-0.09625087380872008	-0.09404100036536801	1.6464015348867647	0.07866355890631156	0.22647093857613712	-0.35152324863174206
0.09299999999999997	0.22443262624150123	-0.09625153860176192	-0.09404124995651332	1.6467852623775976	0.07864204044781789	0.22647312344474688	-0.3514258238741696
0.09399999999999986	0.22443479488743107	-0.0962522341633025	-0.09404142105469473	1.647174136191777	0.07862022813305494	0.2264753165456512	-0.35132707334168706
0.09499999999999975	0.2244369701750263	-0.09625296125458174	-0.09404150943622616	1.6475682007446064	0.07859811932012999	0.22647751772800095	-0.3512269848016849
0.09600000000000009	0.22443915203753492	-0.09625372064357947	-0.09404151075473582	1.6479675001041276	0.07857571138491638	0.22647972684081735	-0.3511255460831563
0.09699999999999998	0.22444134041721142	-0.09625451310430658	-0.0940414205377	1.6483720779733029	0.07855300172170897	0.22648194373352673	-0.3510227450806266
0.09799999999999986	0.22444353526506808	-0.0962553394160647	-0.09404123418192975	1.6487819776727382	0.07852998774368375	0.22648416825697493	-0.35091856975781394
0.09899999999999975	0.22444573654099376	-0.09625620036267366	-0.09404094694839325	1.6491972421246563	0.07850666688328611	0.2264864002648603	-0.35081300815073013
0.10000000000000009	0.22444794421311606	-0.09625709673166587	-0.09404055395788544	1.6496179138369458	0.07848303659248933	0.22648863961497673	-0.3507060483708414
0.10099999999999998	0.224450158256408	-0.09625802931344708	-0.0940400501875518	1.6500440348868681	0.07845909434298663	0.22649088617020552	-0.35059767860848373
0.10199999999999987	0.22445237865204176	-0.09625899890042254	-0.09403943046676487	1.650475646905136	0.07843483762656306	0.226493139799683	-0.35048788713605705
0.10299999999999976	0.2244546053874891	-0.09626000628608793	-0.09403868947197887	1.6509127910610715	0.07841026395552751	0.2264954003801438	-0.35037666231082765
0.10400000000000009	0.22445683845623907	-0.0962610522640841	-0.09403782172132108	1.6513555080495588	0.07838537086290334	0.2264976677972571	-0.350263992577288
0.10499999999999998	0.22445907785750963	-0.0962621376272152	-0.09403682156967885	1.6518038380793787	0.07836015590268391	0.22649994194695622	-0.3501498664692089
0.10599999999999987	0.2244613235967046	-0.09626326316680527	-0.09403568320503689	1.6522578208609986	0.07833461665058233	0.22650222273651793	-0.35003427261212433
0.10699999999999976	0.22446357568623743	-0.09626442967314539	-0.09403440064569288	1.6527174955930268	0.0783087507050946	0.22650451008526987	-0.34991719972638335
0.1080000000000001	0.2244658341463468	-0.09626563793665419	-0.09403296773685557	1.6531829009491743	0.07828255568839176	0.22650680392541298	-0.349798636629744
0.10899999999999999	0.22446809900590803	-0.09626688874824588	-0.09403137814625759	1.653654075066815	0.07825602924686025	0.22650910420326423	-0.3496785722391548
0.10999999999999988	0.2244703703028653	-0.09626818289890508	-0.09402962535954078	1.6541310555352269	0.07822916905159756	0.2265114108806146	-0.3495569955726488
0.11099999999999977	0.22447264808390593	-0.09626952117997276	-0.09402770267579325	1.654613879382725	0.07820197279910916	0.226513723935959	-0.34943389575172584
0.1120000000000001	0.22447493240450503	-0.09627090438414238	-0.09402560320362177	1.6551025830645252	0.07817443821214769	0.2265160433655373	-0.34930926200368584
0.11299999999999999	0.22447722333046863	-0.09627233330566062	-0.09402331985851978	1.6555972024520558	0.07814656304051432	0.2265183691840036	-0.34918308366380213
0.11399999999999988	0.22447952093984563	-0.09627380873935543	-0.09402084536115803	1.656097772822556	0.07811834506164171	0.226520701424785	-0.34905535017764905
0.11499999999999977	0.22448182532407782	-0.09627533147961956	-0.09401817223509998	1.6566043288481782	0.07808978208108247	0.22652304014055577	-0.3489260511035346
0.1160000000000001	0.22448413658876468	-0.09627690232047759	-0.0940152928035767	1.6571169045856808	0.07806087193314883	0.22652538540407072	-0.3487951761144988
0.11699999999999999	0.22448645485442392	-0.09627852205635938	-0.09401219918608142	1.6576355334678112	0.07803161248158419	0.22652773730917483	-0.3486627149997065
0.11799999999999988	0.2244887802572484	-0.0962801914820742	-0.09400888329516291	1.6581602482952125	0.07800200162002469	0.22653009597174584	-0.34852865766585345
0.11899999999999977	0.22449111294985727	-0.09628191139160826	-0.09400533683380095	1.6586910812276947	0.0779720372723748	0.22653246153044737	-0.3483929941389595
0.1200000000000001	0.22449345310166405	-0.09628368257649762	-0.09400155129412714	1.6592280637752115	0.07794171739322087	0.22653483414704936	-0.3482557145665008
0.121	0.22449580089848367	-0.09628550582415192	-0.09399751795712627	1.6597712267892681	0.07791103996804102	0.2265372140064372	-0.3481168092197047
0.12199999999999989	0.22449815654212923	-0.09628738191650338	-0.09399322789182038	1.6603206004551092	0.0778800030132742	0.22653960131691833	-0.3479762684955329
0.12299999999999978	0.22450052025037562	-0.0962893116297306	-0.09398867195393965	1.660876214284275	0.07784860457655497	0.22654199631070485	-0.3478340829183594
0.12400000000000011	0.22450289225654096	-0.09629129573468138	-0.09398384078559398	1.6614380971074982	0.07781684273693311	0.22654439924384026	-0.34769024314190305
0.125	0.22450527280906374	-0.09629333499686915	-0.09397872481595851	1.6620062770682882	0.07778471560501923	0.22654681039569283	-0.3475447399513617
0.1259999999999999	0.22450766217144885	-0.09629543017641953	-0.0939733142618531	1.6625807816167975	0.07775222132330172	0.22654923006862362	-0.347397564265331
0.12699999999999978	0.2245100606218293	-0.09629758202834054	-0.09396759912859741	1.6631616375031901	0.0777193580664542	0.2265516585876467	-0.3472487071377611
0.1280000000000001	0.22451246845251915	-0.09629979130236202	-0.09396156921152632	1.6637488707701118	0.07768612404157453	0.22655409629983728	-0.34709815976026354
0.129	0.22451488596993402	-0.09630205874271983	-0.09395521409704946	1.6643425067449842	0.07765251748866137	0.226556543573914	-0.34694591346441217
0.1299999999999999	0.2245173134937498	-0.0963043850882604	-0.09394852316326838	1.6649425700328542	0.07761853668108668	0.2265590008000559	-0.34679195972392535
0.13099999999999978	0.22451975135529817	-0.09630677107173607	-0.09394148558166536	1.6655490845097705	0.07758417992557863	0.2265614683894054	-0.34663629015691977
0.13200000000000012	0.22452219989707836	-0.0963092174182893	-0.09393409031986985	1.666162073317044	0.07754944556208189	0.22656394677313554	-0.34647889652800085
0.133	0.2245246594741377	-0.09631172484462833	-0.09392632614400827	1.6667815588563664	0.07751433196422787	0.22656643640156757	-0.3463197707500155
0.1339999999999999	0.22452713045582035	-0.09631429405889431	-0.09391818162065187	1.667407562785012	0.07747883754023381	0.22656893774346124	-0.3461589048857795
0.1349999999999998	0.22452961322713225	-0.09631692575971852	-0.09390964511987898	1.6680401060111003	0.07744296073362325	0.22657145128498923	-0.3459962911500306
0.13600000000000012	0.2245321081908472	-0.09631962063447004	-0.09390070481945827	1.6686792086900266	0.07740670002383028	0.22657397752827407	-0.3458319219112509
0.137	0.22453461577035125	-0.09632237935819617	-0.09389134870865938	1.6693248902224178	0.07737005392693297	0.22657651699003478	-0.34566578969299916
0.1379999999999999	0.22453713641172	-0.09632520259325379	-0.0938815645913306	1.6699771692520866	0.07733302099627347	0.22657907020064766	-0.34549788717518776
0.1389999999999998	0.22453967058503355	-0.096328090988126	-0.09387134008900734	1.6706360636632116	0.07729559982278378	0.22658163770325485	-0.3453282071956767
0.14000000000000012	0.22454221878643332	-0.09633104517542342	-0.09386066264443596	1.6713015905782336	0.07725778903538394	0.2265842200526161	-0.34515674275176556
0.14100000000000001	0.2245447815412923	-0.09633406577057436	-0.09384951952552444	1.671973766357577	0.0772195873017585	0.22658681781388554	-0.34498348700122505
0.1419999999999999	0.22454735940812207	-0.09633715337120374	-0.09383789782973669	1.6726526066000567	0.07718099332939081	0.22658943156143502	-0.3448084332631789
0.1429999999999998	0.2245499529835955	-0.09634030855607072	-0.09382578448894285	1.6733381261424431	0.07714200586679555	0.22659206187747957	-0.3446315750192092
0.14399999999999968	0.2245525629083072	-0.09634353188394122	-0.09381316627435866	1.674030339059308	0.07710262370488977	0.22659470935044385	-0.34445290591432526
0.14500000000000002	0.2245551898717651	-0.09634682389277088	-0.09380002980083507	1.6747292586653815	0.0770628456780775	0.22659737457349496	-0.344272419757194
0.1459999999999999	0.22455783461586315	-0.09635018509844423	-0.09378636153088854	1.675434897520029	0.07702267066474458	0.2266000581433633	-0.3440901105198816
0.1469999999999998	0.22456049793683427	-0.09635361599344373	-0.09377214777998778	1.6761472674319597	0.07698209758740818	0.22660276065884125	-0.34390597233784265
0.1479999999999997	0.22456318068605513	-0.09635711704620194	-0.09375737472311134	1.676866379463403	0.07694112541288795	0.2266054827187772	-0.34371999951034654
0.14900000000000002	0.2245658837700781	-0.0963606887007641	-0.09374202840108638	1.677592243934121	0.07689975315243862	0.22660822492017257	-0.34353218650104084
0.1499999999999999	0.2245686081498939	-0.09636433137638559	-0.0937260947263447	1.678324870426375	0.07685797986154064	0.22661098785650358	-0.3433425279382931
0.1509999999999998	0.22457135484017743	-0.09636804546706157	-0.09370955948886021	1.6790642677915797	0.07681580463947167	0.22661377211590153	-0.3431510186150723
0.1519999999999997	0.22457412490889014	-0.09637183134061128	-0.09369240836265649	1.6798104441575181	0.07677322662890346	0.22661657827919107	-0.34295765348874
0.15300000000000002	0.2245769194761085	-0.09637568933693913	-0.09367462691290064	1.6805634069345947	0.07673024501534213	0.22661940691784682	-0.342762427681367
0.15399999999999991	0.2245797397117002	-0.09637961976622267	-0.09365620060359953	1.6813231628218726	0.07668685902635204	0.2266222585918068	-0.3425653364802736
0.1549999999999998	0.2245825868326008	-0.09638362290778059	-0.09363711480591123	1.6820897178143928	0.07664306793074643	0.22662513384714225	-0.3423663753381915
0.1559999999999997	0.22458546210006486	-0.09638769900924882	-0.09361735480708497	1.682863077211394	0.07659887103774601	0.2266280332134614	-0.3421655398732937
0.15700000000000003	0.22458836681726752	-0.09639184828568863	-0.09359690582004351	1.6836432456239234	0.07655426769616663	0.22663095720092474	-0.34196282586970705
0.15799999999999992	0.22459130232800706	-0.09639607091900029	-0.09357575299362288	1.6844302269807092	0.07650925729400249	0.22663390629699343	-0.34175822927869376
0.1589999999999998	0.22459427001613166	-0.09640036705801455	-0.09355388142310682	1.6852240245326602	0.07646383925846623	0.22663688096321435	-0.3415517462201407
0.1599999999999997	0.2245972713041834	-0.0964047368185106	-0.09353127616031864	1.68602464085787	0.0764180130558775	0.2266398816323463	-0.3413433729838126
0.16100000000000003	0.2246003076512582	-0.09640918028241209	-0.09350792222328431	1.6868320778678751	0.07637177819115716	0.22664290870570475	-0.34113310603025104
0.16199999999999992	0.22460338055158593	-0.09641369749653818	-0.09348380460623443	1.6876463368132815	0.07632513420741445	0.2266459625502379	-0.34092094199180933
0.1629999999999998	0.22460649153382853	-0.09641828847128395	-0.09345890828996038	1.6884674182868813	0.07627808068574982	0.22664904349533319	-0.34070687767425456
0.1639999999999997	0.2246096421599654	-0.09642295317922898	-0.09343321825178919	1.6892953222250127	0.07623061724502998	0.2266521518298415	-0.34049091005869475
0.16500000000000004	0.22461283402413826	-0.09642769155367406	-0.09340671947519012	1.6901300479090386	0.07618274354175762	0.22665528779944036	-0.3402730363034094
0.16599999999999993	0.22461606875183165	-0.09643250348710498	-0.09337939695977672	1.6909715939673222	0.07613445927009678	0.22665845160397025	-0.34005325374570694
0.16699999999999982	0.22461934799863917	-0.09643738882995767	-0.09335123573209436	1.6918199583765707	0.07608576416193266	0.22666164339437894	-0.3398315599042394
0.1679999999999997	0.22462267344899092	-0.09644234739006208	-0.09332222085683659	1.692675138461044	0.07603665798714879	0.22666486326939492	-0.3396079524818974
0.16900000000000004	0.22462604681521503	-0.09644737893201669	-0.09329233744737662	1.6935371308892548	0.07598714055399985	0.226668111272539	-0.3393824293690452
0.16999999999999993	0.22462946983617774	-0.09645248317611753	-0.09326157067487417	1.6944059316692954	0.07593721170921536	0.2266713873898394	-0.3391549886468544
0.17099999999999982	0.224632944275877	-0.09645765979796664	-0.09322990577672333	1.6952815361431604	0.07588687133819934	0.22667469154788505	-0.3389256285908594
0.1719999999999997	0.22463647192236377	-0.09646290842875993	-0.09319732806510873	1.6961639389800767	0.07583611936557007	0.2266780236117293	-0.3386943476747981
0.17300000000000004	0.22464005458623587	-0.09646822865475432	-0.09316382293530799	1.6970531341695951	0.07578495575555273	0.2266813833827668	-0.33846114457443494
0.17399999999999993	0.22464369409907695	-0.0964736200159152	-0.09312937587337948	1.697949115014071	0.07573338051222488	0.22668477059688735	-0.3382260181713674
0.17499999999999982	0.2246473923122157	-0.0964790820052468	-0.09309397246287565	1.6988518741201681	0.07568139367991948	0.2266881849230294	-0.33798896755687863
0.1759999999999997	0.22465115109505582	-0.09648461406917888	-0.0930575983902196	1.69976140339052	0.0756289953436028	0.22669162596225467	-0.3377499920354715
0.17700000000000005	0.22465497233335177	-0.09649021560788251	-0.09302023944913322	1.700677694015933	0.07557618562916592	0.22669509324728382	-0.33750909112796323
0.17799999999999994	0.2246588579281792	-0.09649588597439088	-0.09298188154450604	1.7016007364673813	0.07552296470369105	0.22669858624224956	-0.33726626457444586
0.17899999999999983	0.22466280979522063	-0.096501624472902	-0.09294251069609583	1.7025305204870507	0.07546933277569234	0.2267021043424244	-0.3370215123374785
0.17999999999999972	0.22466682986398762	-0.0965074303577648	-0.09290211304207704	1.7034670350776913	0.07541529009557471	0.22670564687404485	-0.3367748346056334
0.18100000000000005	0.2246709200769749	-0.09651330283352554	-0.09286067484094548	1.7044102684910432	0.0753608369562494	0.22670921309484238	-0.3365262317968474
0.18199999999999994	0.22467508238874614	-0.09651924105528699	-0.09281818247103789	1.7053602082176016	0.07530597369347998	0.22671280219540302	-0.33627570456097
0.18299999999999983	0.22467931876495337	-0.09652524412900493	-0.09277462242918426	1.7063168409777294	0.07525070068601919	0.22671641330074763	-0.33602325378187314
0.18399999999999972	0.22468363118128926	-0.09653131111171835	-0.09272998132963461	1.7072801527122496	0.07519501835584096	0.22672004547188962	-0.3357688805797306
0.18500000000000005	0.2246880216227446	-0.09653744101171448	-0.09268424590252199	1.7082501285725298	0.07513892716846707	0.22672369770773707	-0.3355125863132226
0.18599999999999994	0.2246924920835444	-0.09654363278900885	-0.09263740299074824	1.7092267529108278	0.07508242763344913	0.22672736894758305	-0.33525437258123897
0.18699999999999983	0.22469704456700662	-0.0965498853568929	-0.0925894395453052	1.71021000927091	0.07502552030506622	0.2267310580740029	-0.33499424122420013
0.18799999999999972	0.22470168108456762	-0.09655619758417178	-0.09254034262017097	1.7111998803789605	0.07496820578299401	0.22673476391579375	-0.3347321943253608
0.18900000000000006	0.22470640365434855	-0.09656256829658917	-0.09249009936716922	1.7121963481340463	0.07491048471264053	0.22673848525101864	-0.33446823421227667
0.18999999999999995	0.22471121429964283	-0.09656899627706647	-0.09243869702967633	1.713199393585747	0.07485235778575677	0.22674222081076506	-0.33420236346123405
0.19099999999999984	0.2247161150473223	-0.09657548026551173	-0.09238612293519101	1.7142089968760281	0.07479382574290513	0.22674596928374105	-0.33393458491048583
0.19199999999999973	0.22472110792653424	-0.09658201895857504	-0.0923323644879077	1.715225137157785	0.0747348893773586	0.22674972932104018	-0.33366490167930807
0.19300000000000006	0.22472619496805965	-0.09658861100934724	-0.09227740916130399	1.7162477925374526	0.07467554953775024	0.22675349954058932	-0.3333933171808154
0.19399999999999995	0.22473137820357983	-0.0965952550270031	-0.09222124449037682	1.717276940053356	0.0746158071286199	0.22675727853140284	-0.33311983512567006
0.19499999999999984	0.22473665966447706	-0.09660194957639379	-0.09216385806353997	1.7183125556661332	0.07455566311019668	0.22676106485788733	-0.33284445952271063
0.19599999999999973	0.22474204138092083	-0.09660869317758851	-0.09210523751457105	1.7193546142503493	0.07449511849826937	0.22676485706407712	-0.3325671946792371
0.19700000000000006	0.22474752538085963	-0.09661548430574235	-0.09204537051499634	1.72040308958808	0.07443417436402172	0.22676865367761911	-0.3322880452009484
0.19799999999999995	0.22475311368853756	-0.09662232139204605	-0.09198424476617426	1.7214579543633606	0.0743728318338318	0.22677245321381273	-0.332007015991772
0.19899999999999984	0.2247588083236608	-0.09662920282575839	-0.09192184799033881	1.7225191801556519	0.07431109208939973	0.22677625418007183	-0.3317241122537025
0.19999999999999973	0.2247646113012126	-0.09663612695656797	-0.09185816792136668	1.7235867374323395	0.07424895636808089	0.22678005508056653	-0.3314393394865232
0.20100000000000007	0.22477052463041453	-0.09664309209691072	-0.09179319229602914	1.7246605955418077	0.07418642596293619	0.22678385442068089	-0.3311527034873442
0.20199999999999996	0.2247765503128315	-0.09665009652424578	-0.09172690884499045	1.7257407227078587	0.07412350222255919	0.22678765071147072	-0.33086421034995195
0.20299999999999985	0.22478269034111997	-0.09665713848329152	-0.09165930528281521	1.726827086025889	0.07406018655104415	0.22679144247442742	-0.33057386646359865
0.20399999999999974	0.22478894669841679	-0.09666421618859948	-0.09159036929774612	1.72791965146123	0.0739964804080938	0.22679522824642742	-0.33028167851104395
0.20500000000000007	0.22479532135686636	-0.09667132782822065	-0.09152008854201446	1.7290183838489321	0.07393238530902164	0.22679900658462515	-0.3299876534662072
0.20599999999999996	0.2248018162752841	-0.09667847156846567	-0.09144845062232214	1.7301232468942747	0.07386790282458675	0.22680277607129096	-0.3296917985916063
0.20699999999999985	0.22480843339745474	-0.09668564555900834	-0.09137544309013239	1.7312342031744061	0.07380303458096381	0.22680653531859535	-0.3293941214355166
0.20799999999999974	0.22481517465144066	-0.09669284793795778	-0.09130105343177872	1.7323512141411568	0.07373778226009071	0.22681028297321906	-0.32909462982890236
0.20900000000000007	0.22482204194877284	-0.0967000768369001	-0.09122526905877974	1.7334742401246794	0.0736721476000874	0.22681401772072968	-0.3287933318821751
0.20999999999999996	0.22482903718239544	-0.09670733038628548	-0.09114807729874828	1.7346032403383354	0.07360613239531824	0.22681773828984753	-0.32849023598171023
0.21099999999999985	0.22483616222373493	-0.0967146067219161	-0.09106946538653063	1.7357381728848633	0.07353973849627872	0.22682144345678515	-0.32818535078599215
0.21199999999999974	0.22484341892001775	-0.09672190399216472	-0.09098942045558844	1.7368789947634942	0.0734729678096094	0.2268251320495396	-0.3278786852214401
0.21300000000000008	0.22485080909145921	-0.09672922036479696	-0.090907929530012	1.7380256618788068	0.07340582229793066	0.22682880295195612	-0.3275702484780291
0.21399999999999997	0.22485833452757392	-0.09673655403377193	-0.09082497951680212	1.7391781290521169	0.07333830397937473	0.2268324551076862	-0.32726005000451414
0.21499999999999986	0.2248659969829829	-0.0967439032264008	-0.09074055719843532	1.7403363500346907	0.07327041492711742	0.22683608752398016	-0.32694809950318676
0.21599999999999975	0.22487379817309006	-0.09675126621011296	-0.09065464922610066	1.741500277521323	0.07320215726890782	0.22683969927507147	-0.326634406924583
0.21700000000000008	0.22488173976962406	-0.09675864129920628	-0.09056724211286481	1.7426698631631938	0.07313353318653285	0.22684328950545882	-0.32631898246243657
0.21799999999999997	0.22488982339641816	-0.0967660268623362	-0.09047832222602747	1.7438450575808042	0.07306454491533643	0.22684685743357338	-0.3260018365484411
0.21899999999999986	0.22489805062618	-0.09677342133037052	-0.09038787577943452	1.7450258103792955	0.0729951947438521	0.2268504023555888	-0.32568297984626426
0.21999999999999975	0.22490642297787763	-0.09678082320423169	-0.0902958888265148	1.7462120701661996	0.07292548501348595	0.22685392364888773	-0.3253624232451074
0.22100000000000009	0.22491494191323608	-0.09678823106272837	-0.09020234725330285	1.7474037845694128	0.0728554181181259	0.22685742077536794	-0.32504017785328787
0.22199999999999998	0.22492360883234042	-0.09679564357038178	-0.09010723677070705	1.7486009002546934	0.07278499650367501	0.22686089328495396	-0.32471625499171153
0.22299999999999986	0.22493242506984507	-0.09680305948524834	-0.0900105429067855	1.7498033629434857	0.07271422266762825	0.22686434081913234	-0.3243906661871635
0.22399999999999975	0.22494139189254092	-0.09681047766598413	-0.08991225099979627	1.7510111174311176	0.0726430991586295	0.22686776311426732	-0.3240634231657112
0.2250000000000001	0.22495051049828113	-0.09681789707664945	-0.08981234619166362	1.7522241076046756	0.07257162857582358	0.22687116000481888	-0.32373453784645134
0.22599999999999998	0.22495978201551356	-0.09682531678925758	-0.08971081342187609	1.7534422764613622	0.07249981356794012	0.22687453142640274	-0.3234040223353465
0.22699999999999987	0.2249692075022915	-0.09683273598519473	-0.08960763742220579	1.7546655661292718	0.07242765683198461	0.22687787741844848	-0.32307188891859095
0.22799999999999976	0.2249787879451352	-0.09684015395550964	-0.0895028027115122	1.7558939178902635	0.07235516111147346	0.2268811981267002	-0.3227381500554944
0.2290000000000001	0.22498852425849408	-0.09684757010007586	-0.08939629358989175	1.7571272722038611	0.0722823291943929	0.22688449380586337	-0.3224028183710544
0.22999999999999998	0.22499841728443287	-0.09685498392600274	-0.08928809413293762	1.7583655687322348	0.07220916391100105	0.22688776482209347	-0.3220659066482049
0.23099999999999987	0.22500846779216616	-0.09686239504491813	-0.0891781881868786	1.7596087463648222	0.07213566813147038	0.22689101165514403	-0.32172742782033775
0.23199999999999976	0.22501867647781643	-0.09686980316912669	-0.08906655936423756	1.7608567432415192	0.07206184476342857	0.2268942349004771	-0.3213873949644506
0.2330000000000001	0.2250290439647724	-0.0968772081070214	-0.08895319104002278	1.7621094967767517	0.07198769674939522	0.22689743527121523	-0.32104582129417725
0.23399999999999999	0.22503957080389517	-0.09688460975774642	-0.08883806634884682	1.7633669436863741	0.0719132270639895	0.22690061359956754	-0.3207027201522612
0.23499999999999988	0.2250502574728174	-0.09689200810586311	-0.08872116818261593	1.7646290200159485	0.07183843871102796	0.22690377083791327	-0.32035810500294787
0.23599999999999977	0.2250611043747086	-0.0968994032163954	-0.0886024791884269	1.765895661168961	0.07176333472057023	0.22690690805984542	-0.3200119894245247
0.2370000000000001	0.22507211183726022	-0.09690679522912576	-0.0884819817663098	1.7671668019361677	0.0716879181456054	0.22691002646129596	-0.3196643871015095
0.238	0.22508328011226683	-0.09691418435214082	-0.08835965806646019	1.7684423765265074	0.07161219205849789	0.22691312736174138	-0.3193153118163526
0.23899999999999988	0.22509460937505113	-0.09692157085612917	-0.08823548998673185	1.7697223185973847	0.07153615954773768	0.22691621220524372	-0.31896477744136853
0.23999999999999977	0.225106099723356	-0.09692895506943251	-0.08810945917153279	1.771006561283646	0.07145982371505329	0.2269192825610216	-0.31861279793119035
0.2410000000000001	0.22511775117683105	-0.09693633737272506	-0.08798154701214025	1.7722950372271853	0.07138318767251868	0.22692234012348841	-0.31825938731524483
0.242	0.22512956367748924	-0.09694371819369846	-0.08785173464732686	1.7735876786072495	0.07130625453959033	0.2269253867121831	-0.3179045596901736
0.24299999999999988	0.22514153709038245	-0.09695109800250204	-0.08772000296356662	1.7748844171696265	0.07122902744031505	0.2269284242720175	-0.3175483292125531
0.24399999999999977	0.22515367120374635	-0.09695847730756081	-0.08758633259558876	1.7761851842547807	0.07115150950076632	0.2269314548734738	-0.3171907100918987
0.2450000000000001	0.22516596572823686	-0.09696585665139446	-0.08745070392804707	1.777489910825758	0.07107370384658454	0.22693448071226222	-0.3168317165838789
0.246	0.22517842029600998	-0.09697323660681195	-0.08731309709757344	1.7787985274955487	0.07099561360061778	0.2269375041087422	-0.31647136298372536
0.2469999999999999	0.22519103446039815	-0.09698061777385555	-0.08717349199411004	1.7801109645535984	0.07091724188072115	0.22694052750759144	-0.3161096636196424
0.24799999999999978	0.2252038076961819	-0.09698800077674201	-0.08703186826154052	1.7814271519919131	0.07083859179765087	0.22694355347766032	-0.31574663284607996
0.2490000000000001	0.22521673940083187	-0.09699538626042845	-0.08688820529876447	1.782747019531203	0.07075966645311063	0.2269465847116431	-0.31538228503710014
0.25	0.22522982889672252	-0.09700277488755586	-0.08674248226198542	1.784070496646377	0.07068046893813029	0.22694962402538152	-0.3150166345803099
0.2509999999999999	0.22524307543356975	-0.09701016733539033	-0.08659467806785816	1.785397512591084	0.07060100233165176	0.22695267435685862	-0.31464969587128555
0.2519999999999998	0.2252564781910933	-0.09701756429238151	-0.08644477139713845	1.7867279964224971	0.07052126969919743	0.2269557387650018	-0.3142814833078663
0.2530000000000001	0.22527003628265274	-0.09702496645509166	-0.08629274069885473	1.7880618770267842	0.07044127409180093	0.2269588204283534	-0.3139120112841798
0.254	0.22528374875948196	-0.09703237452512242	-0.08613856419502547	1.7893990831445847	0.07036101854501417	0.22696192264348397	-0.31354129418475213
0.2549999999999999	0.22529761461402156	-0.09703978920566338	-0.08598221988556824	1.7907395433961844	0.07028050607762278	0.22696504882320556	-0.31316934637881017
0.2559999999999998	0.22531163278235067	-0.09704721119878733	-0.08582368555304426	1.7920831863064541	0.07019973969037105	0.22696820249488747	-0.31279618221470007
0.2570000000000001	0.2253258021468433	-0.0970546412034887	-0.0856629387676372	1.7934299403292526	0.07011872236499826	0.22697138729880872	-0.3124218160145314
0.258	0.22534012153867344	-0.09706207991295993	-0.08549995689238785	1.7947797338706046	0.07003745706315695	0.22697460698648422	-0.31204626206921415
0.2589999999999999	0.22535458973941988	-0.09706952801110975	-0.08533471708795198	1.7961324953111064	0.0699559467249667	0.22697786541914303	-0.31166953463369335
0.2599999999999998	0.22536920548177578	-0.0970769861698277	-0.08516719631690223	1.797488153028753	0.06987419426750521	0.22698116656617245	-0.31129164792200054
0.2610000000000001	0.22538396744936273	-0.09708445504736601	-0.08499737134834985	1.7988466354215036	0.06979220258335526	0.22698451450328103	-0.31091261610229187
0.262	0.22539887427640018	-0.09709193528708611	-0.08482521876291121	1.800207870928532	0.06970997453920494	0.2269879134106196	-0.31053245329210266
0.2629999999999999	0.22541392454798473	-0.09709942751619545	-0.08465071495766491	1.8015717880513578	0.0696275129745593	0.22699136757110042	-0.310151173553621
0.2639999999999998	0.2254291168006057	-0.09710693234447354	-0.08447383615187319	1.8029383153752976	0.06954482070062135	0.2269948813686057	-0.30976879088927195
0.2650000000000001	0.22544444952251896	-0.0971144503626088	-0.08429455839424188	1.8043073815894315	0.06946190049933972	0.22699845928565499	-0.3093853192381468
0.266	0.22545992115435634	-0.0971219821393965	-0.08411285757098952	1.805678915504775	0.06937875512237662	0.22700210590064898	-0.30900077247295854
0.2669999999999999	0.22547553009035312	-0.09712952821817454	-0.08392870941399658	1.8070528460718644	0.06929538728999347	0.22700582588505092	-0.3086151643970234
0.2679999999999998	0.22549127467944205	-0.09713708911437458	-0.08374208950943547	1.808429102397442	0.06921179969021679	0.2270096240005008	-0.3082285087414982
0.26900000000000013	0.22550715322583548	-0.09714466531531375	-0.08355297330690714	1.8098076137595571	0.06912799497852541	0.22701350509579737	-0.30784081916310385
0.27	0.22552316399060074	-0.0971522572810976	-0.0833613361283555	1.8111883096219	0.06904397577805635	0.2270174741039256	-0.30745210924201705
0.2709999999999999	0.22553930519536167	-0.09715986544475441	-0.0831671531764064	1.8125711196481904	0.06895974468002226	0.22702153603924685	-0.3070623924796735
0.2719999999999998	0.22555557502700016	-0.09716749021122661	-0.08297039954215595	1.8139559737159476	0.06887530424397247	0.22702569599490804	-0.30667168229659036
0.2729999999999997	0.22557197164147805	-0.09717513195597306	-0.08277105021243264	1.8153428019289521	0.06879065699783417	0.22702995914052543	-0.3062799920303788
0.274	0.22558849316640592	-0.09718279102355758	-0.08256908007693159	1.8167315346295958	0.06870580543779231	0.22703433071989462	-0.3058873349338105
0.2749999999999999	0.2256051377031153	-0.09719046772621859	-0.08236446393599778	1.8181221024126877	0.06862075202794464	0.22703881604835657	-0.3054937241726218
0.2759999999999998	0.22562190332861137	-0.09719816234241996	-0.08215717650908487	1.8195144361392868	0.06853549919985132	0.22704342050993598	-0.3050991728233458
0.2769999999999997	0.22563878809740356	-0.09720587511576188	-0.08194719244316168	1.8209084669476165	0.06845004935234222	0.22704814955461244	-0.3047036938718308
0.278	0.22565579004321507	-0.0972136062550032	-0.08173448632071244	1.8223041262615103	0.06836440485170121	0.22705300869577985	-0.3043073002123094
0.2789999999999999	0.2256729071809514	-0.09722135593481743	-0.08151903266735464	1.823701345798704	0.06827856803210335	0.2270580035078283	-0.3039100046465192
0.2799999999999998	0.22569013750968372	-0.09722912429577966	-0.08130080595910005	1.825100057579422	0.0681925411961808	0.22706313962384245	-0.303511819882801
0.2809999999999997	0.22570747901627247	-0.09723691144358261	-0.08107978062928618	1.8265001939349452	0.06810632661553266	0.2270684227334115	-0.3031127585351022
0.28200000000000003	0.2257249296785042	-0.09724471744898497	-0.08085593107520374	1.8279016875158554	0.0680199265311154	0.22707385858048393	-0.30271283312181035
0.2829999999999999	0.2257424874681204	-0.0972525423488694	-0.08062923166444524	1.829304471299269	0.06793334315381623	0.22707945296126203	-0.30231205606464995
0.2839999999999998	0.22576015035449234	-0.09726038614765817	-0.08039965674099868	1.8307084785943721	0.06784657866545096	0.22708521172237348	-0.3019104396879339
0.2849999999999997	0.22577791630856786	-0.09726824881833435	-0.08016718063111	1.8321136430451888	0.0677596352198794	0.22709114075943673	-0.3015079962184618
0.28600000000000003	0.2257957833067156	-0.09727613030269294	-0.07993177764856427	1.8335198986299022	0.067672514943932	0.2270972460158926	-0.30110473778617564
0.2869999999999999	0.22581374933446902	-0.09728403051157594	-0.07969342209903421	1.8349271796579216	0.06758521993844992	0.22710353348203513	-0.30070067642519516
0.2879999999999998	0.2258318123901719	-0.09729194932584144	-0.0794520882842717	1.8363354207670135	0.06749775227968006	0.2271100091940535	-0.3002958240747944
0.2889999999999997	0.22584997048852715	-0.09729988659768884	-0.07920775050654336	1.8377445569213142	0.06741011402071868	0.22711667923295728	-0.2998901925801865
0.29000000000000004	0.2258682216640513	-0.0973078421519647	-0.0789603830722087	1.8391545234087854	0.0673223071927578	0.22712354972374452	-0.299483793693227
0.2909999999999999	0.22588656397443618	-0.09731581578745184	-0.07870996029408951	1.8405652558370427	0.06723433380625417	0.22713062683511123	-0.2990766390732664
0.2919999999999998	0.22590499550344392	-0.09732380727814263	-0.07845645649340703	1.8419766901279984	0.06714619585207998	0.22713791677945291	-0.2986687402882647
0.2929999999999997	0.2259235143625839	-0.09733181637449478	-0.07819984600168936	1.8433887625121368	0.06705789530247029	0.22714542581284713	-0.29826010881603204
0.29400000000000004	0.22594211869157427	-0.09733984280466755	-0.07794010316267401	1.8448014095232306	0.06696943411170464	0.2271531602350116	-0.2978507560453429
0.29499999999999993	0.22596080665834184	-0.09734788627573976	-0.07767720233385329	1.846214567993561	0.06688081421658164	0.22716112638935324	-0.2974406932768502
0.2959999999999998	0.22597957645893904	-0.09735594647491097	-0.07741111788731239	1.8476281750489547	0.06679203753674562	0.22716933066316292	-0.2970299317239716
0.2969999999999997	0.22599842631737996	-0.09736402307068603	-0.07714182421063759	1.8490421681033204	0.06670310597510704	0.22717777948782814	-0.29661848251391965
0.29800000000000004	0.2260173544854001	-0.09737211571404329	-0.0768692957049116	1.8504564848527547	0.06661402141829383	0.22718647934003144	-0.2962063566880731
0.29899999999999993	0.22603635924214033	-0.09738022403958695	-0.07659350677568616	1.8518710632696467	0.06652478573670566	0.22719543674496398	-0.2957935652007649
0.2999999999999998	0.22605543889375196	-0.09738834766668365	-0.07631443182748306	1.853285841597597	0.06643540078453442	0.2272046582782592	-0.2953801189187294
0.3009999999999997	0.22607459177292452	-0.09739648620058398	-0.07603204527237328	1.854700758346829	0.06634586840041934	0.2272141505637168	-0.2949660286235738
0.30200000000000005	0.22609381623871547	-0.09740463923315361	-0.075746321541382	1.8561157522886513	0.06625619040836923	0.22722392027034322	-0.2945513050151307
0.30299999999999994	0.2261131106774373	-0.09741280634283972	-0.07545723508821792	1.857530762448659	0.06616636861852411	0.2272339741117468	-0.29413595871349
0.3039999999999998	0.22613247350422758	-0.0974209870946232	-0.0751647603861025	1.8589457280998554	0.06607640482769296	0.227244318847638	-0.2937200002595767
0.3049999999999997	0.22615190316379818	-0.09742918104070755	-0.07486887191471592	1.8603605887568908	0.06598630081911848	0.2272549612883409	-0.29330344011323
0.30600000000000005	0.2261713981303654	-0.09743738772156976	-0.07456954414066887	1.8617752841707187	0.06589605836164912	0.22726590830121426	-0.2928862886496256
0.30699999999999994	0.22619095690826735	-0.09744560666662307	-0.07426675150506137	1.8631897543214782	0.06580567920953509	0.22727716681495488	-0.29246855615768486
0.30799999999999983	0.22621057803327022	-0.09745383739374067	-0.0739604684249233	1.8646039394096567	0.06571516510315101	0.22728874381982872	-0.2920502528420443
0.3089999999999997	0.2262302600734362	-0.09746207940801488	-0.07365066930856033	1.8660177798478472	0.06562451777021704	0.22730064636376154	-0.29163138882790557
0.31000000000000005	0.2262500016299306	-0.09747033220125643	-0.07333732857429882	1.8674312162535323	0.06553373892709073	0.22731288154744922	-0.2912119741663204
0.31099999999999994	0.22626980133852231	-0.09747859525261246	-0.07302042065160048	1.8688441894414554	0.06544283027939699	0.2273254565248146	-0.2907920188357577
0.31199999999999983	0.22628965787177827	-0.09748686802955045	-0.07269991996457476	1.8702566404152567	0.06535179352217714	0.22733837850862146	-0.2903715327400065
0.3129999999999997	0.22630956994233065	-0.09749514998845372	-0.07237580091896711	1.8716685103588089	0.06526063034052985	0.22735165477490446	-0.2899505257067872
0.31400000000000006	0.226329536306841	-0.09750344057445377	-0.07204803789978995	1.8730797406273068	0.0651693424106206	0.22736529266425978	-0.2895290074887082
0.31499999999999995	0.22634955576915747	-0.0975117392212549	-0.07171660527248026	1.8744902727389265	0.06507793140050971	0.22737929958212033	-0.28910698776497273
0.31599999999999984	0.22636962718266596	-0.09752004535132863	-0.07138147738761032	1.875900048367482	0.06498639897110206	0.22739368299794788	-0.28868447614364556
0.3169999999999997	0.22638974945296317	-0.0975283583757242	-0.07104262859368382	1.8773090093350082	0.06489474677758207	0.22740845044211674	-0.28826148216562586
0.31800000000000006	0.22640992154047931	-0.09753667769386946	-0.07070003325127427	1.878717097603957	0.06480297647096701	0.22742360950255242	-0.28783801530903874
0.31899999999999995	0.22643014246267607	-0.09754500269411677	-0.07035366574477382	1.8801242552698096	0.06471108969965517	0.22743916782209214	-0.28741408499306176
0.31999999999999984	0.22645041129657084	-0.09755333275465983	-0.070003500499299	1.8815304245541629	0.0646190881113328	0.22745513309418494	-0.28698970058269896
0.32099999999999973	0.22647072718121383	-0.09756166724444731	-0.06964951199788987	1.8829355477972203	0.06452697335481183	0.22747151305838528	-0.28656487139370235
0.32200000000000006	0.22649108931936757	-0.0975700055240915	-0.06929167479000224	1.8843395674486136	0.06443474708130947	0.22748831549849524	-0.2861396066960478
0.32299999999999995	0.22651149697876566	-0.09757834694677042	-0.06892996349582894	1.8857424260566125	0.06434241094553368	0.22750554824212954	-0.28571391571699195
0.32399999999999984	0.2265319494933263	-0.09758669085950063	-0.06856435281174039	1.8871440662569017	0.06424996660693813	0.22752321916005155	-0.28528780764449235
0.32499999999999973	0.22655244626394516	-0.09759503660515711	-0.06819481751649327	1.8885444307617374	0.06415741573114517	0.22754133616533392	-0.2848612916306168
0.32600000000000007	0.22657298675849197	-0.09760338352449202	-0.06782133247785327	1.889943462349165	0.06406475999129149	0.22755990721239616	-0.2844343767949939
0.32699999999999996	0.22659357051176396	-0.0976117309574032	-0.06744387266040917	1.8913411038523584	0.06397200106917307	0.22757894029560802	-0.284007072228539
0.32799999999999985	0.22661419712577294	-0.09762007824382644	-0.06706241313385335	1.8927372981495039	0.0638791406563096	0.2275984434477547	-0.2835793869972037
0.32899999999999974	0.22663486626923868	-0.09762842472462506	-0.06667692908025002	1.894131988153529	0.06378618045486598	0.22761842473890453	-0.2831513301455565
0.33000000000000007	0.22665557767591482	-0.09763676974210234	-0.06628739580106628	1.8955251168013612	0.06369312217824614	0.22763889227542752	-0.28272291070036976
0.33099999999999996	0.22667633114212302	-0.09764511263976315	-0.06589378872586779	1.8969166270442757	0.06359996755135802	0.22765985419848708	-0.2822941376743244
0.33199999999999985	0.22669712652311488	-0.09765345276207933	-0.06549608342270258	1.8983064618401444	0.06350671831073036	0.22768131868187533	-0.2818650200698248
0.33299999999999974	0.22671796372863712	-0.09766178945463319	-0.06509425560831619	1.8996945641465122	0.06341337620460168	0.22770329392973193	-0.28143556688273197
0.3340000000000001	0.22673884271883213	-0.09767012206388541	-0.06468828115709684	1.901080876914549	0.06331994299285773	0.22772578817450415	-0.2810057871055794
0.33499999999999996	0.22675976350010105	-0.09767844993694526	-0.06427813610952827	1.9024653430854441	0.06322642044669415	0.22774880967489627	-0.28057568973008096
0.33599999999999985	0.22678072612017547	-0.09768677242172209	-0.06386379668130117	1.9038479055889186	0.06313281034812411	0.22777236671355702	-0.28014528374928727
0.33699999999999974	0.22680173066277023	-0.0976950888667073	-0.06344523927347898	1.9052285073416615	0.06303911448957326	0.22779646759461844	-0.27971457815986833
0.3380000000000001	0.22682277724219307	-0.0977033986207615	-0.0630224404833655	1.90660709124574	0.06294533467362058	0.2278211206411395	-0.2792835819644538
0.33899999999999997	0.22684386599791584	-0.09771170103328286	-0.0625953771153476	1.9079836001892951	0.06285147271251854	0.22784633419232397	-0.278852304173534
0.33999999999999986	0.22686499708910657	-0.09771999545363041	-0.06216402619173696	1.9093579770503306	0.06275753042718589	0.22787211660038315	-0.2784207538067917
0.34099999999999975	0.22688617068911957	-0.0977282812294258	-0.061728364964381804	1.9107301647025237	0.06266350964597613	0.22789847622697412	-0.27798893989415996
0.3420000000000001	0.22690738697994414	-0.09773655770448533	-0.061288370927446205	1.9121001060216103	0.06256941220352412	0.22792542143932748	-0.27755687147690244
0.34299999999999997	0.22692864614661304	-0.0977448242171379	-0.06084402183100807	1.9134677438916479	0.06247523993966921	0.22795296060629958	-0.2771245576087672
0.34399999999999986	0.2269499483719434	-0.09775308009968078	-0.060395295694746394	1.9148330212119644	0.062380994698696735	0.22798110209446326	-0.2766920073569627
0.34499999999999975	0.22697129383198628	-0.09776132467859656	-0.05994217082173611	1.9161958809055994	0.06228667832889591	0.2280098542640463	-0.27625922980288525
0.3460000000000001	0.2269926826914364	-0.09776955727402903	-0.05948462581274838	1.9175562659285375	0.0621922926817626	0.22803922546452626	-0.2758262340428947
0.347	0.22701411509862587	-0.09777777719851743	-0.05902263958070104	1.9189141192786685	0.06209783961084512	0.22806922403005697	-0.275393029189189
0.34799999999999986	0.2270355911812255	-0.09778598375649296	-0.05855619136527799	1.9202693840045264	0.06200332097108372	0.22809985827483947	-0.27495962437052707
0.34899999999999975	0.22705711104265353	-0.09779417624453897	-0.05808526074811442	1.921622003214991	0.06190873861852042	0.22813113648830838	-0.27452602873266685
0.3500000000000001	0.22707867475768811	-0.09780235395091277	-0.05760982766781852	1.9229719200903848	0.061814094409463616	0.22816306693030755	-0.2740922514386341
0.351	0.22710028236728552	-0.09781051615433077	-0.05712987243409936	1.9243190778931416	0.061719390199288515	0.2281956578266129	-0.2736583016691762
0.35199999999999987	0.22712193387373514	-0.0978186621235204	-0.056645375741770816	1.9256634199758478	0.061624627841724164	0.22822891736473314	-0.2732241886238197
0.35299999999999976	0.2271436292357739	-0.0978267911175389	-0.056156318685401135	1.9270048897867063	0.06152980918850339	0.2282628536896759	-0.272789921522583
0.3540000000000001	0.2271653683632795	-0.09783490238573248	-0.0556626827742517	1.9283434308751115	0.06143493608882585	0.22829747489948882	-0.2723555096077263
0.355	0.22718715111267046	-0.09784299516771212	-0.05516444994714723	1.9296789868996453	0.06134001038887593	0.22833278904062818	-0.27192096214486006
0.35599999999999987	0.22720897728339104	-0.09785106869372087	-0.05466160258691907	1.9310115016370453	0.06124503393169816	0.22836880410357385	-0.27148628842358524
0.35699999999999976	0.22723084661473117	-0.09785912218464167	-0.05415412353406613	1.9323409189899479	0.06115000855706306	0.2284055280188044	-0.27105149775826615
0.3580000000000001	0.22725275878260714	-0.09786715485202511	-0.053641996099650584	1.9336671829942136	0.061054936101077865	0.22844296865281996	-0.27061659948892575
0.359	0.22727471339630267	-0.0978751658988914	-0.05312520407706563	1.934990237826637	0.060959818395784064	0.22848113380438798	-0.27018160298182897
0.3599999999999999	0.2272967099947896	-0.09788315452092881	-0.05260373175306778	1.9363100278119678	0.0608646572689226	0.22852003120112596	-0.2697465176298662
0.36099999999999977	0.22731874804187543	-0.09789111990733489	-0.05207756391884323	1.9376264974289223	0.060769454543621385	0.2285596684961699	-0.26931135285315416
0.3620000000000001	0.22734082692055735	-0.09789906124092586	-0.05154668588037076	1.9389395913159948	0.06067421203775968	0.2286000532651037	-0.2688761180997846
0.363	0.22736294592809156	-0.0979069776982698	-0.051011083467720056	1.9402492542774985	0.06057893156331216	0.22864119300320293	-0.2684408228464065
0.3639999999999999	0.2273851042721541	-0.09791486845022151	-0.05047074304330065	1.941555431289511	0.060483614925914406	0.22868309512292487	-0.26800547659845003
0.36499999999999977	0.22740730106733642	-0.09792273266210555	-0.049925651507947484	1.9428580675046514	0.060388263924465425	0.22872576695206331	-0.26757008889010536
0.3660000000000001	0.22742953533159965	-0.09793056949392202	-0.049375796304855425	1.9441571082546136	0.06029288035076541	0.22876921573262257	-0.26713466928447266
0.367	0.2274518059826904	-0.09793837810095353	-0.04882116542287953	1.9454524990505115	0.06019746598924786	0.22881344861997638	-0.2666992273740568
0.3679999999999999	0.22747411183452004	-0.09794615763364733	-0.048261747399213135	1.9467441855822176	0.06010202261656079	0.22885847268236637	-0.26626377278123287
0.3689999999999998	0.22749645159350856	-0.09795390723677454	-0.04769753131995168	1.9480321137174959	0.060006552000873355	0.228904294901098	-0.2658283151583062
0.3700000000000001	0.22751882385527056	-0.0979616260493702	-0.04712850681855426	1.94931622950061	0.059911055901271756	0.2289509221712445	-0.265392864187342
0.371	0.22754122710239694	-0.0979693132054541	-0.046554664073716744	1.9505964791504562	0.05981553606754703	0.22899836130236462	-0.26495742957999724
0.3719999999999999	0.22756365970333398	-0.09797696783440621	-0.04597599380666417	1.9518728090586523	0.059719994240129505	0.2290466190194111	-0.26452202107716405
0.3729999999999998	0.22758611991198452	-0.09798458906137315	-0.04539248727636931	1.9531451657872556	0.059624432150046355	0.22909570196436965	-0.26408664844816987
0.3740000000000001	0.22760860586840978	-0.09799217600845667	-0.04480413627233311	1.954413496066166	0.059528851519083346	0.22914561669850186	-0.263651321489466
0.375	0.22763111560063284	-0.09799972779630989	-0.0442109331060645	1.9556777467906412	0.05943325406008809	0.22919636970475785	-0.2632160500229761
0.3759999999999999	0.22765364702679255	-0.09800724354576705	-0.04361287060239318	1.9569378650186013	0.05933764147735227	0.22924796739029238	-0.26278084389446105
0.3769999999999998	0.22767619795727087	-0.09801472237950733	-0.0430099420906207	1.9581937979681516	0.05924201546707117	0.22930041608913834	-0.262345712971769
0.3780000000000001	0.2276987660967973	-0.09802216342375397	-0.042402141395141674	1.9594454930168743	0.05914637771769618	0.22935372206491	-0.26191066714247374
0.379	0.22772134904653615	-0.09802956581000927	-0.041789462825918944	1.9606928977025602	0.05905072991011766	0.22940789151334687	-0.2614757163111347
0.3799999999999999	0.22774394430616063	-0.09803692867682637	-0.041171901168819795	1.9619359597231838	0.05895507371779833	0.22946293056487474	-0.2610408703967795
0.3809999999999998	0.22776654927591336	-0.09804425117161883	-0.040549451675067266	1.9631746269361727	0.058859410806916486	0.22951884528748281	-0.26060613933041477
0.3820000000000001	0.22778916125865392	-0.09805153245250962	-0.03992211004943433	1.9644088473589034	0.058763742836517384	0.2295756416898494	-0.260171533052009
0.383	0.22781177746189393	-0.0980587716902217	-0.03928987243756074	1.9656385691704727	0.05866807145861026	0.229633325724528	-0.25973706150693704
0.3839999999999999	0.22783439499982297	-0.09806596807000864	-0.0386527354135246	1.9668637407140448	0.05857239831808764	0.2296919032908834	-0.2593027346422419
0.3849999999999998	0.22785701089533295	-0.0980731207936242	-0.03801069596842369	1.9680843104998182	0.05847672505252604	0.22975138023758912	-0.25886856240300926
0.3860000000000001	0.227879622082044	-0.09808022908133245	-0.037363751499218736	1.9693002272086688	0.05838105329204948	0.22981176236504583	-0.2584345547287833
0.387	0.2279022254067084	-0.09808729217396167	-0.03671189979671343	1.970511439697265	0.05828538465925384	0.22987305542795888	-0.2580007215494666
0.3879999999999999	0.227924817632745	-0.09809430933462719	-0.03605513903229883	1.9717178970047111	0.05818972076912987	0.229935265138069	-0.25756707278057295
0.3889999999999998	0.2279473954449077	-0.09810127984974587	-0.03539346774384149	1.9729195483588868	0.05809406322898311	0.22999839716715273	-0.25713361831843085
0.3900000000000001	0.22796995545434237	-0.09810820303009307	-0.034726884821843836	1.9741163431821576	0.05799841363847099	0.23006245714998205	-0.25670036803551305
0.391	0.2279924942036577	-0.0981150782126567	-0.03405538949662859	1.9753082310980088	0.057902773589877374	0.2301274506867509	-0.2562673317755759
0.3919999999999999	0.2280150081723887	-0.09812190476291353	-0.03337898132579807	1.9764951619394022	0.05780714466844025	0.23019338334514536	-0.2558345193484785
0.3929999999999998	0.22803749378323465	-0.09812868207715225	-0.032697660181217385	1.97767708575815	0.05771152845260922	0.23026026066253982	-0.25540194052479276
0.39400000000000013	0.22805994740832095	-0.09813540958484504	-0.03201142623627052	1.9788539528338585	0.05761592651441393	0.23032808814831315	-0.25496960503056143
0.395	0.22808236537511054	-0.09814208675069293	-0.03132027995414072	1.9800257136828665	0.05752034041988113	0.23039687128585348	-0.2545375225421935
0.3959999999999999	0.22810474397272149	-0.09814871307596708	-0.030624222076368966	1.9811923190691043	0.057424771729194024	0.23046661553412445	-0.2541057026810007
0.3969999999999998	0.22812707945828062	-0.09815528809989706	-0.029923253610939633	1.98235372001654	0.057329221996653704	0.23053732632909174	-0.25367415500742685
0.3979999999999997	0.22814936806294117	-0.09816181140148376	-0.02921737582063873	1.9835098678217642	0.05723369277062347	0.23060900908500498	-0.2532428890154476
0.399	0.22817160599831873	-0.09816828260098716	-0.028506590212434298	1.98466071406676	0.057138185593393856	0.230681669195286	-0.252811914127131
0.3999999999999999	0.22819378946297217	-0.0981747013614665	-0.027790898527506658	1.985806210631904	0.05704270200108855	0.2307553120332006	-0.2523812396871676
0.4009999999999998	0.22821591464855823	-0.09818106739074753	-0.02707030273155188	1.9869463097092441	0.05694724352379241	0.2308299429525527	-0.2519508749573601
0.4019999999999997	0.22823797774641583	-0.09818738044268725	-0.02634480500497734	1.9880809638176065	0.05685181168559568	0.23090556728821232	-0.25152082911076007
0.403	0.2282599749542059	-0.09819364031736223	-0.025614407732611144	1.989210125819954	0.05675640800418736	0.2309821903563508	-0.2510911112252584
0.4039999999999999	0.22828190248223668	-0.09819984686093222	-0.024879113493299597	1.9903337489404105	0.056661033990300834	0.2310598174546826	-0.2506617302772314
0.4049999999999998	0.22830375656022917	-0.09820599996555451	-0.024138925049765596	1.991451786779117	0.05656569114743659	0.23113845386289072	-0.2502326951357192
0.4059999999999997	0.22832553344414888	-0.09821209956935245	-0.023393845338727584	1.9925641933264695	0.05647038097161693	0.23121810484298772	-0.24980401455676393
0.40700000000000003	0.22834722942235497	-0.09821814565643794	-0.022643877460902198	1.993670922979036	0.0563751049508667	0.2312987756395454	-0.24937569717734914
0.4079999999999999	0.22836884082144973	-0.09822413825660788	-0.02188902467050939	1.994771930557575	0.05627986456447946	0.23138047147991073	-0.24894775150893364
0.4089999999999998	0.22839036401258506	-0.09823007744396159	-0.021129290364651124	1.9958671713257023	0.056184661282128665	0.23146319757434128	-0.24852018593099656
0.4099999999999997	0.22841179541860407	-0.09823596333482007	-0.020364678072938902	1.9969566010073663	0.05608949656300491	0.23154695911605538	-0.2480930086848903
0.41100000000000003	0.2284331315212675	-0.0982417960860766	-0.01959519144736892	1.9980401758024253	0.055994371855160714	0.23163176128131402	-0.2476662278681147
0.4119999999999999	0.228454368867819	-0.09824757589359932	-0.018820834252063066	1.9991178524003652	0.055899288594817735	0.23171760922977222	-0.247239851429005
0.4129999999999998	0.22847550407726927	-0.09825330299030621	-0.018041610352493728	2.0001895879929537	0.05580424820545225	0.23180450810515668	-0.24681388716152033
0.4139999999999997	0.22849653384677412	-0.09825897764466561	-0.017257523704942424	2.0012553402873787	0.05570925209696208	0.23189246303577676	-0.24638834269994297
0.41500000000000004	0.22851745495810902	-0.0982646001592503	-0.016468578347317315	2.00231506752029	0.05561430166509626	0.23198147913443787	-0.24596322551384614
0.4159999999999999	0.228538264284245	-0.09827017086859331	-0.01567477839132463	2.0033687284720285	0.05551939829090245	0.2320715614978738	-0.2455385429035049
0.4169999999999998	0.22855895879603175	-0.09827569013671826	-0.014876128014862369	2.004416282480712	0.05542454334000806	0.2321627152061196	-0.24511430199531772
0.4179999999999997	0.2285795355689925	-0.09828115835509317	-0.014072631453880777	2.0054576894558434	0.055329738161977324	0.23225494532206342	-0.2446905097371088
0.41900000000000004	0.22859999178985685	-0.09828657594176116	-0.013264292994459132	2.006492909890722	0.05523498409004752	0.23234825689098978	-0.24426717289379177
0.41999999999999993	0.22862032476245345	-0.09829194334127551	-0.012451116965848335	2.007521904874079	0.05514028244099936	0.2324426549399266	-0.2438442980435101
0.4209999999999998	0.22864053191371797	-0.09829726102393475	-0.011633107734095665	2.0085446361024784	0.055045634514734015	0.23253814447679103	-0.24342189157375982
0.4219999999999997	0.22866061080019948	-0.09830252948393875	-0.01081026969624324	2.009561065893522	0.05495104159361638	0.2326347304892683	-0.24299995967742782
0.42300000000000004	0.22868055911356383	-0.09830774923721601	-0.009982607275474308	2.0105711571859772	0.05485650494249676	0.2327324179448196	-0.24257850835208858
0.42399999999999993	0.22870037468396534	-0.09831292081967205	-0.009150124916831105	2.011574873502061	0.05476202581068874	0.2328312117946761	-0.24215754340821755
0.4249999999999998	0.22872005548204052	-0.09831804478623547	-0.00831282708349993	2.0125721788861965	0.054667605435049324	0.23293111698029206	-0.24173707048296514
0.4259999999999997	0.22873959962065482	-0.09832312170995322	-0.0074707182544106075	2.0135630378710387	0.05457324504148052	0.2330321384365274	-0.2413170950480371
0.42700000000000005	0.2287590053567806	-0.09832815218075813	-0.006623802923521216	2.0145474154824528	0.054478945844485725	0.23313428109021525	-0.2408976224091173
0.42799999999999994	0.22877827109313198	-0.09833313680465632	-0.005772085600405293	2.0155252772575443	0.05438470904636322	0.23323754985697182	-0.24047865770255242
0.4289999999999998	0.22879739537880567	-0.09833807620295774	-0.004915570811384604	2.016496589262613	0.0542905358364009	0.23334194963770533	-0.24006020589209529
0.4299999999999997	0.22881637690892928	-0.0983429710108011	-0.004054263101205211	2.0174613181106857	0.054196427389766634	0.23344748531488052	-0.23964227176594471
0.43100000000000005	0.22883521452369476	-0.09834782187534953	-0.003188167036004963	2.018419430979417	0.05410238486621482	0.23355416174847268	-0.23922485993413842
0.43199999999999994	0.22885390720640342	-0.09835262945440733	-0.00231728720756799	2.019370895630139	0.05400840940879081	0.2336619837716064	-0.23880797482605048
0.43299999999999983	0.2288724540809013	-0.09835739441583174	-0.0014416282377361102	2.0203156804277187	0.05391450214259285	0.23377095618605753	-0.23839162068774555
0.4339999999999997	0.22889085440953444	-0.09836211743698617	-0.0005611947825953465	2.021253754360872	0.05382066417346872	0.2338810837576739	-0.23797580157918513
0.43500000000000005	0.22890910759124408	-0.09836679920347889	0.00032400846206718397	2.0221850870633533	0.05372689658658499	0.23399237121134525	-0.2375605213715866
0.43599999999999994	0.22892721315904957	-0.09837144040756444	0.0012139767532869316	2.023109648836419	0.05363320044505062	0.23410482322527357	-0.23714578374493067
0.43699999999999983	0.22894517077730073	-0.09837604174696352	0.002108705292555279	2.02402741067147	0.05353957678871556	0.2342184444249662	-0.23673159218555326
0.4379999999999997	0.22896298023907605	-0.09838060392447807	0.0030081892173208394	2.024938344271768	0.053446026633082434	0.23433323937737294	-0.23631794998399996
0.43900000000000006	0.22898064146334762	-0.09838512764764538	0.003912423592741771	2.025842422074394	0.05335255096814766	0.23444921258522372	-0.23590486023289706
0.43999999999999995	0.22899815449153785	-0.09838961362805071	0.004821403404067993	2.0267396172735888	0.05325915075717087	0.23456636848144066	-0.23549232582446972
0.44099999999999984	0.22901551948422155	-0.09839406258105159	0.005735123548904502	2.027629903845135	0.05316582693555458	0.23468471142319372	-0.2350803494477658
0.4419999999999997	0.2290327367183477	-0.09839847522554107	0.006653578828236131	2.0285132565706827	0.05307258040971113	0.2348042456854131	-0.23466893358606927
0.44300000000000006	0.22904980658385282	-0.09840285228299765	0.00757676393621977	2.0293896510605345	0.052979412055794387	0.23492497545424096	-0.234258080515049
0.44399999999999995	0.22906672957891527	-0.09840719447619434	0.00850467344949635	2.0302590637749116	0.05288632271835611	0.2350469048207233	-0.2338477923015186
0.44499999999999984	0.22908350630384905	-0.09841150252831538	0.009437301816403	2.0311214720448594	0.05279331320892617	0.235170037774494	-0.23343807080237855
0.44599999999999973	0.22910013745438704	-0.09841577716285752	0.010374643346470097	2.031976854092811	0.05270038430469848	0.2352943781973863	-0.23302891766355652
0.44700000000000006	0.22911662381585726	-0.09842001910356653	0.011316692200584923	2.032825189052836	0.0526075367474437	0.23541992985715024	-0.23262033431882162
0.44799999999999995	0.2291329662586296	-0.09842422907403331	0.012263442381450117	2.0336664569909666	0.05251477124252604	0.23554669640133372	-0.2322123219885322
0.44899999999999984	0.22914916573408223	-0.09842840779769914	0.01321488772434158	2.0345006389252456	0.052422088457962715	0.2356746813514447	-0.23180488167843746
0.44999999999999973	0.22916522327070885	-0.098432555997891	0.014171021888546872	2.0353277168451425	0.05232948902346427	0.2358038880973914	-0.23139801417859296
0.45100000000000007	0.2291811399703656	-0.09843667439713163	0.015131838348739709	2.0361476737299764	0.05223697352951621	0.23593431989183153	-0.23099172006263197
0.45199999999999996	0.22919691700465616	-0.09844076371610098	0.016097330385547365	2.0369604935659886	0.052144542526622956	0.23606597984430555	-0.2305859996874535
0.45299999999999985	0.22921255561145296	-0.09844482467262872	0.0170674910760699	2.0377661613624576	0.05205219652453098	0.23619887091557704	-0.23018085319302142
0.45399999999999974	0.22922805709117575	-0.0984488579807183	0.01804231328510712	2.0385646631672523	0.05195993599124783	0.23633299591242035	-0.22977628050215293
0.45500000000000007	0.22924342280207682	-0.09845286434959984	0.019021789656721633	2.0393559860818318	0.05186776135197832	0.23646835748254902	-0.22937228132035672
0.45599999999999996	0.22925865415490887	-0.09845684448280873	0.020005912605770795	2.0401401182757093	0.05177567298822106	0.23660495810943794	-0.22896885513572138
0.45699999999999985	0.22927375260810376	-0.09846079907728741	0.020994674309040572	2.040917049000764	0.05168367123708587	0.23674280010703674	-0.22856600121897563
0.45799999999999974	0.22928871966270795	-0.09846472882213428	0.02198806669561137	2.0416867686054205	0.05159175639046617	0.23688188561443335	-0.2281637186239649
0.4590000000000001	0.22930355685594248	-0.09846863439662701	0.022986081436839768	2.0424492685471916	0.051499928693822535	0.23702221659064748	-0.22776200618872747
0.45999999999999996	0.22931826575451222	-0.0984725164682734	0.02398870993634131	2.0432045414028543	0.051408188345064325	0.23716379480961342	-0.22736086253704935
0.46099999999999985	0.22933284794841732	-0.09847637569163928	0.02499594332035669	2.0439525808777637	0.05131653549389443	0.2373066218552891	-0.22696028608001165
0.46199999999999974	0.22934730504451406	-0.09848021270757565	0.02600777242888375	2.044693381815063	0.05122497024131264	0.23745069911695077	-0.22656027501741036
0.4630000000000001	0.22936163866020143	-0.09848402814246812	0.027024187806833664	2.045426940203297	0.0511334926390946	0.23759602778473227	-0.22616082733965873
0.46399999999999997	0.2293758504179822	-0.0984878226075079	0.02804517969446969	2.0461532531816777	0.05104210268930726	0.237742608845408	-0.22576194083041767
0.46499999999999986	0.2293899419405184	-0.09849159669798284	0.029070738017888207	2.046872319044139	0.05095080034386078	0.23789044307841803	-0.22536361306946923
0.46599999999999975	0.2294039148458044	-0.09849535099258569	0.03010085238030193	2.0475841372425494	0.05085958550421854	0.23803953105213482	-0.22496584143565204
0.4670000000000001	0.22941777074245745	-0.09849908605274015	0.03113551205338473	2.0482887083883434	0.050768458021387394	0.23818987312030945	-0.22456862311010542
0.46799999999999997	0.22943151122474695	-0.09850280242194824	0.03217470596793777	2.0489860342525668	0.05067741769600521	0.23834146941857526	-0.22417195507982385
0.46899999999999986	0.22944513786698695	-0.09850650062515975	0.033218422704638866	2.049676117765089	0.050586464278343395	0.2384943198610695	-0.22377583414128177
0.46999999999999975	0.22945865221804276	-0.09851018116816082	0.03426665048601473	2.050358963012602	0.050495597468407254	0.23864842413747717	-0.22338025690419194
0.4710000000000001	0.22947205579632496	-0.09851384453697928	0.035319377170024535	2.051034575233898	0.05040481691619518	0.23880378171080174	-0.22298521979570532
0.472	0.22948535008451443	-0.09851749119768027	0.03637659024488787	2.0517029608120536	0.050314122221995425	0.23896039181592416	-0.22259071906499478
0.47299999999999986	0.22949853652439423	-0.09852112159692895	0.037438276824414286	2.0523641272646387	0.050223512936903206	0.23911825345864557	-0.22219675078792137
0.47399999999999975	0.22951161651254162	-0.09852473616257172	0.03850442364384767	2.053018083233447	0.05013298856355879	0.23927736541491074	-0.22180331087160465
0.4750000000000001	0.22952459139650366	-0.09852833530348394	0.03957501705661426	2.0536648384744915	0.050042548556802305	0.23943772623015164	-0.2214103950588395
0.476	0.22953746247107645	-0.09853191940905671	0.04065004303160989	2.054304403847126	0.049952192324245866	0.23959933421881383	-0.22101799893260715
0.47699999999999987	0.22955023097468477	-0.09853548884869562	0.04172948716420091	2.054936791300411	0.04986191922621541	0.23976218746735511	-0.220626117918005
0.47799999999999976	0.22956289808586172	-0.09853904397133195	0.04281333471486586	2.0555620138567106	0.0497717285742711	0.23992628384394624	-0.22023474727843276
0.4790000000000001	0.22957546492020478	-0.09854258510495036	0.04390157063601428	2.0561800855940096	0.04968161963037754	0.2400916210057404	-0.21984388211480893
0.48	0.22958793252818313	-0.09854611255613367	0.044994179546767495	2.0567910216273178	0.04959159160909967	0.24025819639457835	-0.21945351737695734
0.48099999999999987	0.22960030189304276	-0.0985496266096224	0.046091145694817814	2.0573948380883937	0.04950164368075431	0.24042600723008367	-0.21906364787827706
0.48199999999999976	0.22961257392843187	-0.0985531275278876	0.04719245294447936	2.0579915521037737	0.04941177497320401	0.24059505050886004	-0.21867426830474826
0.4830000000000001	0.22962474947687495	-0.09855661555071679	0.0482980847774086	2.0585811817718445	0.04932198457302472	0.24076532300650394	-0.21828537322126307
0.484	0.22963682930947013	-0.0985600908948116	0.04940802429360612	2.059163746138938	0.04923227152677905	0.24093682127975646	-0.21789695707808826
0.4849999999999999	0.2296488141260571	-0.09856355375339487	0.050522254227380756	2.059739265174061	0.049142634841543305	0.24110954167232965	-0.21750901421405425
0.48599999999999977	0.22966070455547724	-0.09856700429582792	0.05164075700535971	2.060307759742985	0.049053073483166704	0.24128348033031768	-0.2171215388499598
0.4870000000000001	0.2296725011555479	-0.09857044266761843	0.0527635148179871	2.0608692515824347	0.04896358637384728	0.24145863322068062	-0.21673452507883603
0.488	0.22968420441200102	-0.09857386899119608	0.053890509634976005	2.0614237632736057	0.0488741723928621	0.24163499613745715	-0.21634796686957924
0.4889999999999999	0.22969581473714104	-0.09857728336669999	0.05502172319180055	2.0619713182146038	0.04878483037893033	0.2418125647016176	-0.21596185807756402
0.48999999999999977	0.22970733247047534	-0.09858068587239857	0.05615713700251221	2.0625119405933026	0.048695559131348085	0.241991334366498	-0.21557619244884424
0.4910000000000001	0.2297187578813113	-0.09858407656587131	0.0572967323586708	2.0630456553609577	0.0486063574123928	0.24217130041998877	-0.21519096362726556
0.492	0.22973009117144028	-0.09858745548595692	0.05844049031591331	2.0635724882046858	0.04851722395069416	0.24235245798427432	-0.21480616516461776
0.4929999999999999	0.22974133247791392	-0.09859082265396354	0.059588391709911065	2.064092465518776	0.048428157442771035	0.24253480202244582	-0.21442179052414953
0.4939999999999998	0.2297524818766647	-0.09859417807413805	0.06074041714458592	2.0646056143770717	0.04833915655584182	0.242718327338959	-0.2140378330904237
0.4950000000000001	0.22976353938659144	-0.09859752173489597	0.061896546922902	2.0651119625071366	0.048250219933919064	0.24290302856712154	-0.21365428619234086
0.496	0.22977450497373464	-0.09860085361118966	0.06305676098980498	2.065611538265442	0.04816134620353565	0.24308890015908297	-0.2132711431230763
0.4969999999999999	0.22978537855554199	-0.09860417366726532	0.06422103893131481	2.0661043706131585	0.048072533976485136	0.24327593638819936	-0.21288839714658458
0.4979999999999998	0.22979616000522166	-0.09860748185943137	0.06538936003204608	2.066590489092536	0.04798378184921221	0.24346413136420367	-0.21250604149019053
0.4990000000000001	0.22980684915618305	-0.09861077813883747	0.06656170334869287	2.0670699238038353	0.04789508840122966	0.24365347905180887	-0.21212406933326103
0.5	0.2298174458065695	-0.09861406245426592	0.06773804771227873	2.0675427053827873	0.047806452197557206	0.24384397327374865	-0.21174247381242703
0.5009999999999999	0.22982794972388298	-0.09861733475455864	0.0689183716576889	2.068008864978551	0.04771787179512252	0.24403560769789615	-0.21136124804384931
0.5019999999999998	0.22983836064969698	-0.09862059498992576	0.07010265336697506	2.068468434232135	0.04762934574801034	0.24422837582722395	-0.21098038514231612
0.5030000000000001	0.22984867830445743	-0.09862384311251558	0.07129087065652992	2.068921445255634	0.04754087261003845	0.24442227099918923	-0.21059987822987059
0.504	0.22985890239237647	-0.09862707907775199	0.07248300097920199	2.0693679306129984	0.047452450936732574	0.24461728638833788	-0.21021972044049186
0.5049999999999999	0.22986903260641936	-0.09863030284681251	0.07367902142558068	2.069807923301928	0.04736407928761514	0.24481341500872433	-0.20983990492473353
0.5059999999999998	0.2298790686333802	-0.09863351438949128	0.07487890872372514	2.0702414567357406	0.047275756228565696	0.24501064971590958	-0.20946042485475275
0.5070000000000001	0.2298890101590472	-0.0986367136866955	0.07608263923849028	2.07066856472592	0.04718748033401075	0.2452089832087274	-0.20908127342924954
0.508	0.22989885687346168	-0.09863990073182713	0.07729018897197333	2.0710892814664557	0.04709925018876177	0.24540840803119052	-0.20870244387777453
0.5089999999999999	0.2299086084762715	-0.09864307553142598	0.07850153356472477	2.0715036415188	0.04701106438968547	0.24560891657448378	-0.20832392946465578
0.5099999999999998	0.22991826468217463	-0.09864623810657533	0.0797166482966199	2.071911679796664	0.046922921547572986	0.24581050107874608	-0.20794572349291618
0.5110000000000001	0.2299278252264531	-0.09864938849544604	0.08093550808741742	2.0723134315517378	0.046834820289209614	0.24601315363471035	-0.2075678193080667
0.512	0.229937289870226	-0.09865252675585469	0.0821580874977802	2.072708932361058	0.046746759259280735	0.2462168661854519	-0.2071902103014772
0.5129999999999999	0.22994665840504508	-0.09865565296670809	0.08338436073078166	2.0730982181159887	0.04665873712181097	0.24642163052801005	-0.2068128899133312
0.5139999999999998	0.22995593065758305	-0.09865876722870683	0.08461430163317038	2.073481325012034	0.0465707525615032	0.24662743831458545	-0.20643585163553677
0.5150000000000001	0.2299651064947912	-0.09866186966543385	0.08584788369604221	2.073858289538313	0.046482804285405105	0.24683428105356556	-0.20605908901484343
0.516	0.22997418582840104	-0.0986649604244524	0.08708508005494814	2.074229148467415	0.04639489102447819	0.24704215011056885	-0.20568259565592745
0.5169999999999999	0.22998316861801518	-0.09866803967804139	0.08832586348984069	2.0745939388471135	0.04630701153470508	0.24725103670939383	-0.20530636522408705
0.5179999999999998	0.22999205487278787	-0.0986711076246968	0.08957020642563662	2.07495269799351	0.046219164597980034	0.24746093193294272	-0.20493039144749228
0.5190000000000001	0.23000084465244638	-0.09867416449139468	0.09081808093304299	2.0753054634848302	0.04613134902296655	0.24767182672406696	-0.20455466811923953
0.52	0.2300095380691594	-0.09867721053511055	0.09206945872854247	2.0756522731562064	0.04604356364592315	0.24788371188597833	-0.20417918909939992
0.5209999999999999	0.23001813529062806	-0.098680246043599	0.09332431117431998	2.075993165095408	0.04595580733162052	0.24809657808241675	-0.20380394831688387
0.5219999999999998	0.2300266365432707	-0.09868327133656347	0.09458260927966512	2.0763281776391187	0.04586807897441178	0.2483104158381323	-0.20342893977088544
0.5230000000000001	0.23003504211437292	-0.09868628676683729	0.09584432370350117	2.0766573493700906	0.04578037749909186	0.24852521553962897	-0.2030541575318507
0.524	0.23004335235357698	-0.09868929272082194	0.09710942475694004	2.076980719115518	0.045692701861364086	0.24874096743581495	-0.2026795957420368
0.5249999999999999	0.230051567674839	-0.09869228961855792	0.0983778824055176	2.077298325946591	0.0456050510482197	0.24895766163844582	-0.20230524861585122
0.5259999999999998	0.23005968855847986	-0.09869527791380127	0.0996496662711384	2.0776102091791855	0.04551742407823135	0.24917528812237144	-0.20193111044009696
0.5269999999999997	0.23006771555258024	-0.09869825809410704	0.10092474563413191	2.077916408375661	0.045429820001517816	0.24939383672559504	-0.2015571755740094
0.528	0.23007564927409266	-0.09870123068092308	0.10220308943657694	2.0782169633473444	0.04534223789950272	0.24961329714933755	-0.20118343844890643
0.5289999999999999	0.23008349041004256	-0.09870419622969505	0.10348466628730206	2.078511914157669	0.04525467688477288	0.24983365895829998	-0.20080989356733592
0.5299999999999998	0.2300912397184431	-0.09870715532997978	0.10476944446709098	2.0788013011266733	0.04516713610103685	0.25005491158082876	-0.20043653550184784
0.5309999999999997	0.23009889802817232	-0.09871010860518925	0.10605739193337144	2.0790851648360795	0.04507961472281947	0.25027704430887276	-0.20006335889382273
0.532	0.23010646623781406	-0.09871305671158714	0.10734847632592288	2.079363546133774	0.04499211195464933	0.2505000462982296	-0.1996903584522397
0.5329999999999999	0.23011394531421342	-0.09871600033728804	0.10864266497475973	2.079636486138407	0.044904627030044726	0.2507239065692743	-0.19931752895178048
0.5339999999999998	0.23012133629111794	-0.09871894020163562	0.1099399249090906	2.0799040262448187	0.0448171592106641	0.25094861400781526	-0.1989448652303964
0.5349999999999997	0.2301286402679033	-0.09872187705421108	0.11124022286513016	2.080166208130636	0.044729707785560895	0.2511741573656012	-0.19857236218695226
0.536	0.23013585840838605	-0.0987248116738485	0.11254352529166975	2.0804230737643703	0.044642272070482644	0.25140052526024625	-0.1982000147791352
0.5369999999999999	0.23014299193934465	-0.09872774486840664	0.11384979835456933	2.0806746654142234	0.04455485140721497	0.251627706174828	-0.1978278180213893
0.5379999999999998	0.23015004214799442	-0.09873067747491922	0.1151590079420836	2.0809210256568114	0.04446744516278845	0.2518556884574735	-0.19745576698257694
0.5389999999999997	0.2301570103787944	-0.09873361035937024	0.11647111967142837	2.081162197386141	0.0443800527284272	0.25208446032100634	-0.1970838567833716
0.54	0.23016389803109105	-0.09873654441571639	0.11778609889624207	2.0813982238227964	0.04429267351830071	0.2523140098428474	-0.19671208259350845
0.5409999999999999	0.2301707065579707	-0.09873948056490577	0.11910391071535423	2.081629148522915	0.04420530696826223	0.2525443249653651	-0.19634043962865425
0.5419999999999998	0.2301774374651873	-0.09874241975426983	0.12042451998289797	2.0818550153872906	0.04411795253463505	0.25277539349650274	-0.19596892314677902
0.5429999999999997	0.23018409230903622	-0.0987453629565389	0.12174789131942398	2.08207586867094	0.04403060969292573	0.2530072031105127	-0.1955975284442784
0.544	0.23019067269355337	-0.09874831116885817	0.1230739891248011	2.082291752993082	0.04394327793646438	0.25323974134893124	-0.195226250851668
0.5449999999999999	0.2301971802681677	-0.09875126541217683	0.12440277759368999	2.0825027133467393	0.043855956774851164	0.2534729956220485	-0.19485508572867183
0.5459999999999998	0.2302036167254265	-0.09875422673025623	0.1257342207324973	2.0827087951067926	0.043768645732087316	0.25370695321088754	-0.1944840284591968
0.5469999999999997	0.2302099837984118	-0.09875719618867207	0.12706828237596235	2.082910044037189	0.04368134434481771	0.2539416012692769	-0.19411307444650194
0.548	0.23021628325860052	-0.09876017487418597	0.1284049262034108	2.0831065062983942	0.04359405216086804	0.2541769268258468	-0.1937422191083845
0.5489999999999999	0.23022251691379422	-0.09876316389373282	0.12974411575621503	2.0832982284539154	0.0435067687377117	0.25441291678638844	-0.1933714578722651
0.5499999999999998	0.23022868660536525	-0.09876616437339922	0.1310858144564984	2.0834852574754676	0.04341949364086678	0.25464955793664884	-0.19300078617017713
0.5509999999999997	0.2302347942051909	-0.09876917745814312	0.1324299856256142	2.083667640748624	0.043332226442345446	0.25488683694496583	-0.19263019943366422
0.552	0.2302408416130229	-0.09877220431187558	0.13377659250243434	2.083845426078907	0.04324496671909515	0.255124740364695	-0.1922596930885905
0.5529999999999999	0.230246830755044	-0.09877524611715174	0.13512559826298823	2.08401866169639	0.043157714051493094	0.25536325463711096	-0.19188926254986813
0.5539999999999998	0.2302527635836143	-0.09877830407409795	0.1364769660414902	2.0841873962591415	0.04307046802189433	0.25560236609479675	-0.19151890321610623
0.5549999999999997	0.2302586420770773	-0.0987813793993275	0.13783065895091068	2.084351678856588	0.04298322821323377	0.25584206096492557	-0.19114861046436918
0.556	0.23026446823849236	-0.09878447332559426	0.13918664010199824	2.0845115590116237	0.04289599420774367	0.256082325372508	-0.19077837964547406
0.5569999999999999	0.23027024409366387	-0.0987875871018056	0.14054487262191667	2.084667086680664	0.042808765585725855	0.256323145343985	-0.19040820607977163
0.5579999999999998	0.23027597168959602	-0.09879072199264095	0.14190531967403516	2.084818312252733	0.042721541924257436	0.25656450681105714	-0.19003808505280587
0.5590000000000002	0.23028165309299836	-0.09879387927739736	0.14326794447777952	2.0849652865482735	0.04263432279576946	0.2568063956144603	-0.1896680118109789
0.5599999999999996	0.2302872903880892	-0.09879706024881137	0.14463271032669947	2.085108060817643	0.04254710776662077	0.2570487975076397	-0.18929798155783428
0.5609999999999999	0.23029288567406772	-0.09880026621260937	0.145999580605917	2.0852466867388566	0.04245989639585007	0.25729169816058006	-0.18892798945072048
0.5620000000000003	0.2302984410626258	-0.09880349848741338	0.1473685188104983	2.085381216413788	0.0423726882341677	0.2575350831639278	-0.18855803059735118
0.5629999999999997	0.23030395867512243	-0.09880675840424927	0.14873948856403416	2.0855117023623957	0.042285482822943726	0.2577789380332967	-0.18818810005251146
0.5640000000000001	0.23030944063904651	-0.09881004730527793	0.15011245363670778	2.0856381975152996	0.042198279692888585	0.25802324821371136	-0.18781819281521864
0.5649999999999995	0.23031488908451977	-0.09881336654249945	0.1514873779628843	2.0857607552054156	0.042111078362791786	0.2582679990841402	-0.18744830382622094
0.5659999999999998	0.23032030614158794	-0.09881671747680545	0.1528642256590091	2.085879429158963	0.04202387833856297	0.25851317596219453	-0.1870784279655955
0.5670000000000002	0.230325693938297	-0.09882010147624909	0.15424296104335636	2.0859942734857935	0.04193667911196673	0.2587587641093111	-0.18670856005014566
0.5679999999999996	0.23033105459955297	-0.09882351991353186	0.15562354865804043	2.0861053426682474	0.04184948015899074	0.2590047487367381	-0.18633869483054197
0.569	0.2303363902460086	-0.0988269741642105	0.15700595329257194	2.086212691546968	0.041762280938517596	0.2592511150123993	-0.1859688269885165
0.5700000000000003	0.2303417029922213	-0.09883046560562309	0.15839014000824286	2.086316375303634	0.041675080891361856	0.2594978480682846	-0.18559895113429797
0.5709999999999997	0.2303469949444566	-0.09883399561502752	0.15977607416262338	2.0864164494420514	0.0415878794391855	0.25974493300795737	-0.18522906180429327
0.5720000000000001	0.23035226819851634	-0.09883756556695034	0.1611637214342014	2.086512969767929	0.041500675983170664	0.25999235491425116	-0.1848591534589593
0.5729999999999995	0.230357524837214	-0.09884117683124709	0.16255304784757243	2.086605992366528	0.04141346990281544	0.26024009885747695	-0.18448922048087102
0.5739999999999998	0.23036276692674035	-0.0988448307718744	0.16394401979883735	2.086695573578139	0.041326260554914486	0.26048814990415436	-0.18411925717311212
0.5750000000000002	0.230367996512293	-0.09884852874524756	0.16533660408124273	2.086781769972078	0.041239047272420275	0.2607364931260381	-0.18374925775787285
0.5759999999999996	0.23037321561447252	-0.0988522720985597	0.16673076791147662	2.086864638319149	0.041151829363307635	0.26098511360945426	-0.18337921637513804
0.577	0.2303784262264432	-0.09885606216843539	0.16812647895627306	2.0869442355621395	0.041064606109624785	0.26123399646508255	-0.18300912708165418
0.5780000000000003	0.23038363031035167	-0.09885990027916386	0.1695237053589783	2.087020618784672	0.0409773767666098	0.2614831268380168	-0.18263898385018082
0.5789999999999997	0.23038882979300018	-0.0988637877408866	0.17092241576573666	2.087093845178358	0.040890140561995	0.2617324899179347	-0.18226878056903262
0.5800000000000001	0.23039402656227567	-0.09886772584811444	0.17232257935095452	2.0871639720070636	0.040802896695560906	0.2619820709495749	-0.1818985110422825
0.5809999999999995	0.23039922246433348	-0.09887171587781927	0.17372416584244765	2.0872310565674868	0.04071564433869688	0.2622318552438395	-0.1815281689908765
0.5819999999999999	0.23040441930040992	-0.09887575908747315	0.1751271455463002	2.087295156147111	0.040628382633969236	0.26248182818947646	-0.1811577480544827
0.5830000000000002	0.2304096188236387	-0.09887985671378735	0.1765314893710863	2.087356327980991	0.04054111069481948	0.2627319752649895	-0.18078724179365477
0.5839999999999996	0.23041482273662006	-0.09888400997177792	0.17793716885185915	2.0874146292069367	0.04045382760539339	0.262982282050669	-0.18041664369207225
0.585	0.23042003268936384	-0.09888822005378141	0.17934415617393884	2.0874701168182823	0.0403665324206238	0.26323273424081883	-0.18004594715910766
0.5860000000000003	0.23042525027722682	-0.09889248812841755	0.1807524241961504	2.0875228476149457	0.04027922416662868	0.26348331765613164	-0.17967514553290942
0.5869999999999997	0.23043047703884145	-0.0988968153394954	0.1821619464739162	2.087572878153096	0.04019190184118192	0.2637340182562877	-0.17930423208382432
0.5880000000000001	0.23043571445403463	-0.09890120280485988	0.18357269728222905	2.087620264692238	0.040104564414136026	0.26398482215297414	-0.178933200018227
0.5889999999999995	0.23044096394174005	-0.09890565161517852	0.18498465163740357	2.0876650631407987	0.040017210827919404	0.26423571562297293	-0.17856204248288465
0.5899999999999999	0.23044622685790314	-0.09891016283267173	0.18639778531612847	2.0877073290042842	0.03992983999804833	0.2644866851204166	-0.17819075256955913
0.5910000000000002	0.23045150449337545	-0.09891473748941011	0.18781207487071358	2.087747117337092	0.03984245081353295	0.26473771728786105	-0.17781932331985323
0.5919999999999996	0.23045679807141975	-0.09891937658479953	0.18922749764055272	2.087784482695654	0.03975504213730006	0.2649887989665529	-0.17744774773073402
0.593	0.23046210874444809	-0.09892408108300439	0.1906440317609547	2.0878194790932487	0.039667612806816466	0.2652399172059662	-0.17707601876043552
0.5940000000000003	0.23046743759074462	-0.09892885191106075	0.1920616561701192	2.087852159958675	0.03958016163485321	0.2654910592722548	-0.17670412933401697
0.5949999999999998	0.23047278561192303	-0.09893368995730187	0.19348035061352642	2.087882578098745	0.03949268741014805	0.2657422126555129	-0.17633207234864395
0.5960000000000001	0.2304781537311158	-0.09893859606934297	0.19490009564463318	2.08791078566341	0.039405188897906625	0.26599336507597615	-0.17595984067920903
0.5969999999999995	0.2304835427918952	-0.09894357105124686	0.19632087262227071	2.087936834113084	0.03931766484032602	0.26624450448935894	-0.17558742718448064
0.5979999999999999	0.23048895355717694	-0.09894861566062015	0.1977426637066396	2.0879607741877484	0.03923011395732473	0.2664956190916451	-0.17521482471336158
0.5990000000000002	0.23049438670772912	-0.09895373060639259	0.19916545185429688	2.087982655877411	0.03914253494748027	0.2667466973234035	-0.1748420261111418
0.5999999999999996	0.23049984284141073	-0.09895891654728359	0.2005892208102754	2.088002528394997	0.03905492648911466	0.2669977278732751	-0.1744690242259354
0.601	0.2305053224735149	-0.0989641740909556	0.2020139550969765	2.088020440153128	0.038967287241529217	0.26724869968039905	-0.17409581191500426
0.6020000000000003	0.23051082603746825	-0.09896950379309871	0.20343964000097933	2.0880364387443557	0.03887961584626797	0.2674996019358502	-0.1737223820508535
0.6029999999999998	0.23051635388513425	-0.09897490615568937	0.20486626155815607	2.0880505709233126	0.03879191092822843	0.2677504240834023	-0.17334872752747094
0.6040000000000001	0.23052190628596453	-0.09898038162480073	0.20629380653786095	2.088062882589592	0.03870417109656006	0.2680011558201158	-0.17297484126677865
0.6049999999999995	0.23052748342537094	-0.09898593058872053	0.2077222624265832	2.0880734187717	0.03861639494553457	0.2682517870966988	-0.17260071622512055
0.6059999999999999	0.23053308540382392	-0.09899155337712973	0.20915161740995095	2.0880822236135304	0.038528581055754685	0.2685023081171035	-0.17222634539967147
0.6070000000000002	0.23053871223668163	-0.09899725026096319	0.21058186035271995	2.0880893403633234	0.038440727995641924	0.2687527093373678	-0.17185172183477423
0.6079999999999997	0.23054436385324445	-0.09900302145144482	0.2120129807775079	2.0880948113631863	0.03835283432271759	0.2690029814641985	-0.17147683862845542
0.609	0.2305500400950307	-0.09900886709829487	0.21344496884265987	2.0880986780379978	0.03826489858467831	0.26925311545354985	-0.17110168893924807
0.6100000000000003	0.23055574071477855	-0.0990147872886153	0.21487781531888192	2.0881009808847937	0.03817691932075473	0.269503102508962	-0.17072626599314583
0.6109999999999998	0.23056146537655395	-0.09902078204683236	0.21631151156390385	2.0881017594644704	0.038088895063476645	0.2697529340791812	-0.17035056309057298
0.6120000000000001	0.23056721365621105	-0.09902685133456669	0.21774604949555437	2.0881010523957646	0.03800082434048052	0.27000260185507097	-0.16997457361337698
0.6129999999999995	0.23057298504182827	-0.0990329950493009	0.21918142156475848	2.088098897349961	0.03791270567599548	0.27025209776643044	-0.16959829103185045
0.6139999999999999	0.2305787789341235	-0.09903921302222408	0.22061762072884014	2.088095331045925	0.037824537592070044	0.2705014139789726	-0.16922170891172753
0.6150000000000002	0.23058459464684894	-0.09904550501675854	0.2220546404243881	2.088090389246169	0.03773631860990648	0.2707505428911653	-0.16884482092103972
0.6159999999999997	0.23059043140716176	-0.09905187072814094	0.223492474539319	2.088084106753919	0.03764804725142605	0.27099947713075984	-0.1684676208368372
0.617	0.23059628835597176	-0.09905830978330533	0.22493111738414232	2.0880765174100158	0.037559722040944696	0.2712482095510759	-0.16809010255208615
0.6180000000000003	0.23060216454826934	-0.09906482174107199	0.22637056366243005	2.0880676540892473	0.037471341507021604	0.2714967332271716	-0.16771226008299225
0.6189999999999998	0.23060805895381017	-0.09907140609339339	0.22781080844049445	2.0880575486975737	0.037382904184664736	0.27174504145190514	-0.16733408757639034
0.6200000000000001	0.2306139704589091	-0.09907806226728073	0.2292518471166582	2.0880462321709756	0.037294408617651154	0.2719931277318349	-0.1669555793168409
0.6209999999999996	0.23061989786896964	-0.09908478962590861	0.2306936753904999	2.0880337344747595	0.03720585336053728	0.27224098578296374	-0.16657672973368276
0.6219999999999999	0.23062583991024457	-0.09909158746852065	0.23213628923132795	2.0880200846029124	0.03711723698048231	0.27248860952621207	-0.16619753340829105
0.6230000000000002	0.23063179523045105	-0.09909845503026503	0.2335796848455086	2.0880053105778575	0.037028558059251586	0.27273599308262625	-0.1658179850814849
0.6239999999999997	0.2306377623993725	-0.09910539148309104	0.23502385864377884	2.087989439449834	0.03693981519552309	0.2729831307687542	-0.16543807966109034
0.625	0.23064373991057677	-0.09911239593733032	0.23646880720892532	2.0879724972954907	0.036851007007315834	0.2732300170923769	-0.16505781222966337
0.6260000000000003	0.23064972618424895	-0.0991194674424575	0.2379145272634573	2.087954509217169	0.03676213213411505	0.27347664674817457	-0.16467717805207366
0.6269999999999998	0.23065571957038983	-0.09912660498703295	0.23936101563802856	2.0879354993436112	0.036673189238634815	0.27372301461327253	-0.16429617258258833
0.6280000000000001	0.23066171835200558	-0.0991338074993329	0.2408082692413633	2.0879154908309276	0.036584177008706496	0.2739691157430981	-0.16391479147146046
0.6289999999999996	0.23066772074866693	-0.09914107384904192	0.24225628503168964	2.0878945058634444	0.03649509415947705	0.27421494536755286	-0.1635330305711482
0.6299999999999999	0.23067372492081548	-0.09914840284925727	0.2437050599904356	2.0878725656551427	0.03640593943555311	0.2744604988873845	-0.16315088594186505
0.6310000000000002	0.23067972897406686	-0.09915579325843114	0.24515459109818838	2.0878496904516775	0.03631671161284846	0.2747057718708227	-0.16276835385634228
0.6319999999999997	0.23068573096313558	-0.09916324378225182	0.24660487531104164	2.087825899532196	0.03622740950031878	0.2749507600503622	-0.16238543080441764
0.633	0.23069172889613646	-0.09917075307508987	0.24805590953695947	2.08780121121094	0.036138031941706755	0.2751954593196368	-0.16200211349775773
0.6340000000000003	0.23069772073888808	-0.09917831974063535	0.24950769061290967	2.0877756428389906	0.03604857781711594	0.27543986573044854	-0.16161839887459564
0.6349999999999998	0.23070370441884383	-0.099185942332854	0.2509602152820155	2.0877492108057543	0.035959046044658126	0.275683975489896	-0.1612342841045484
0.6360000000000001	0.23070967782978163	-0.09919361935839059	0.2524134801707313	2.0877219305401837	0.03586943558254065	0.2759277849576048	-0.16084976659327307
0.6369999999999996	0.2307156388372541	-0.09920134927929299	0.25386748176755114	2.087693816512465	0.03577974543110765	0.27617129064312557	-0.1604648439865386
0.6379999999999999	0.23072158528329606	-0.09920913051493056	0.25532221640400654	2.087664882236159	0.03568997463434883	0.2764144892035636	-0.16007951417371524
0.6390000000000002	0.23072751499039185	-0.09921696144348499	0.2567776802379555	2.0876351402700237	0.035600122281120576	0.2766573774416868	-0.15969377529080614
0.6399999999999997	0.23073342576583278	-0.09922484040339198	0.25823386923878805	2.0876046022195056	0.03551018750632377	0.276899952304516	-0.15930762572302298
0.641	0.23073931540609133	-0.09923276569473675	0.2596907791734232	2.0875732787378922	0.03542016949203923	0.2771422108820954	-0.15892106410721193
0.6420000000000003	0.23074518170083705	-0.0992407355806028	0.2611484055927261	2.087541179525992	0.0353300674686826	0.27738415040662917	-0.15853408933443602
0.6429999999999998	0.23075102243772597	-0.09924874828837328	0.26260674381947846	2.0875083133306935	0.03523988071611847	0.2776257682521702	-0.15814670055228913
0.6440000000000001	0.2307568354083415	-0.09925680201136328	0.26406578893828353	2.08747468794428	0.03514960856467368	0.2778670619344367	-0.15775889716645522
0.6449999999999996	0.2307626184145363	-0.09926489491116064	0.26552553578703464	2.0874403102041144	0.03505925039623309	0.2781080291106983	-0.15737067884169642
0.6459999999999999	0.23076836927480157	-0.09927302511992797	0.26698597894994985	2.0874051859911895	0.0349688056453577	0.2783486675801004	-0.15698204550275788
0.6470000000000002	0.23077408583028886	-0.09928119074229448	0.2684471127518027	2.08736932022791	0.03487827380030384	0.2785889752843668	-0.15659299733537224
0.6479999999999997	0.2307797659497346	-0.09928938985758873	0.2699089312529775	2.087332716876227	0.03478765440406579	0.2788289503086404	-0.15620353478705934
0.649	0.23078540753328924	-0.09929762052203492	0.2713714282449806	2.0872953789361124	0.034696947055320546	0.2790685908824022	-0.15581365856759932
0.6500000000000004	0.23079100851562925	-0.09930588077016274	0.27283459724566295	2.0872573084436277	0.034606151409092456	0.27930789538047107	-0.1554233696494829
0.6509999999999998	0.23079656686835406	-0.0993141686158104	0.2742984314941576	2.0872185064685778	0.03451526717719904	0.2795468623240854	-0.1550326692683993
0.6520000000000001	0.23080208060242371	-0.09932248205347494	0.275762923946289	2.0871789731125077	0.03442429412872191	0.27978549038200773	-0.1546415589235781
0.6529999999999996	0.2308075477710165	-0.09933081906038844	0.27722806727008376	2.087138707507413	0.034333232090746686	0.2800237783714106	-0.1542500403781665
0.6539999999999999	0.23081296647167732	-0.09933917759856907	0.2786938538402656	2.0870977078147877	0.03424208094918944	0.2802617252584221	-0.15385811565994498
0.6550000000000002	0.2308183348477568	-0.09934755561647302	0.28016027573211594	2.087055971224256	0.03415084064952711	0.28049933015863715	-0.1534657870621969
0.6559999999999997	0.23082365109064915	-0.09935595105100173	0.2816273247150828	2.0870134939521696	0.03405951119755378	0.2807365923376574	-0.15307305714454764
0.657	0.23082891344283257	-0.09936436182949011	0.28309499224539614	2.086970271241674	0.03396809266004117	0.28097351121129355	-0.15267992873395336
0.6579999999999995	0.23083412020021118	-0.09937278587092527	0.28456326945807203	2.086926297364626	0.03387658516518142	0.28121008634537104	-0.15228640492571557
0.6589999999999998	0.23083926971375882	-0.09938122108677398	0.2860321471590655	2.0868815656246156	0.03378498890299481	0.28144631745526133	-0.15189248908415257
0.6600000000000001	0.23084436039196757	-0.0993896653821736	0.28750161581795985	2.0868360683603435	0.03369330412588514	0.2816822044053827	-0.1514981848428647
0.6609999999999996	0.2308493907041015	-0.09939811665786562	0.2889716655623284	2.086789796948607	0.033601531149342376	0.2819177472091573	-0.15110349610471163
0.6619999999999999	0.2308543591827537	-0.09940657281212249	0.2904422861733996	2.0867427418069067	0.033509670352548857	0.2821529460293045	-0.1507084270417413
0.6630000000000003	0.23085926442533486	-0.09941503174191522	0.29191346708115423	2.086694892396428	0.033417722178706	0.2823878011779207	-0.15031298209518926
0.6639999999999997	0.23086410509524738	-0.09942349134369766	0.2933851973596159	2.086646237225791	0.03332568713514204	0.2826223131164073	-0.14991716597505647
0.665	0.23086887992312163	-0.09943194951456337	0.2948574657246036	2.0865967638559475	0.033233565793383116	0.2828564824554897	-0.1495209836587136
0.6659999999999995	0.23087358770773736	-0.09944040415415446	0.29633026053320904	2.086546458906995	0.0331413587893089	0.28309030995508383	-0.14912444038883155
0.6669999999999998	0.23087822731588262	-0.09944885316657165	0.2978035697823757	2.0864953080661617	0.033049066823209655	0.2833237965238259	-0.1487275416714858
0.6680000000000001	0.2308827976811524	-0.09945729446153537	0.2992773811062102	2.0864432960947235	0.03295669065962219	0.2835569432186313	-0.14833029327479536
0.6689999999999996	0.23088729780243858	-0.09946572595517597	0.30075168177391864	2.0863904068342385	0.03286423112706585	0.28378975124446354	-0.14793270122754215
0.6699999999999999	0.23089172674286215	-0.09947414557120782	0.30222645868950987	2.086336623215131	0.03277168911773879	0.28402222195388627	-0.14753477181703514
0.6710000000000003	0.23089608362952369	-0.09948255124286538	0.30370169839252775	2.0862819272680038	0.03267906558723445	0.28425435684621403	-0.1471365115862736
0.6719999999999997	0.2309003676533206	-0.09949094091485097	0.3051773870586957	2.0862263001350776	0.03258636155427756	0.284486157566627	-0.14673792733101293
0.673	0.2309045780684607	-0.09949931254491969	0.30665351050010986	2.086169722080259	0.03249357810053951	0.28471762590549043	-0.14633902609703067
0.6739999999999995	0.23090871419280146	-0.09950766410585636	0.3081300541653713	2.0861121724989866	0.0324007163706539	0.28494876379775624	-0.1459398151774039
0.6749999999999998	0.23091277540901095	-0.09951599358746999	0.30960700314079553	2.086053629929759	0.03230777757206592	0.2851795733222621	-0.1455403021093642
0.6760000000000002	0.23091676116504695	-0.09952429899823143	0.311084342153469	2.085994072067366	0.03221476297453159	0.28541005670092623	-0.14514049467048018
0.6769999999999996	0.23092067097395833	-0.09953257836730885	0.3125620555754164	2.0859334757759593	0.03212167390975302	0.28564021629807923	-0.14474040087452514
0.6779999999999999	0.23092450441413945	-0.09954082974662673	0.31404012742738874	2.085871817100857	0.03202851177114838	0.2858700546200529	-0.14434002896763157
0.6790000000000003	0.23092826112965964	-0.09954905121219768	0.31551854138115637	2.085809071279852	0.0319352780133899	0.28609957431459715	-0.14393938742490706
0.6799999999999997	0.23093194082991442	-0.09955724086510502	0.3169972807607017	2.085745212755184	0.03184197415189123	0.2863287781697574	-0.14353848494726035
0.681	0.23093554328859905	-0.0995653968328911	0.3184763285438311	2.085680215186567	0.0317486017624864	0.286557669112514	-0.14313733045806376
0.6819999999999995	0.23093906834200337	-0.09957351727172994	0.3199556673645977	2.0856140514653045	0.03165516248111611	0.2867862502074863	-0.1427359330994606
0.6829999999999998	0.2309425158873787	-0.09958160036863498	0.32143527951580103	2.085546693729513	0.031561658003276295	0.2870145246555146	-0.14233430222836996
0.6840000000000002	0.23094588588175438	-0.09958964434332396	0.3229151469512037	2.0854781133804843	0.031468090083470915	0.28724249579193534	-0.1419324474123019
0.6849999999999996	0.2309491783400791	-0.09959764745086862	0.3243952512874804	2.0854082810998325	0.03137446053509366	0.28747016708460693	-0.1415303784251563
0.6859999999999999	0.2309523933326889	-0.09960560798513494	0.32587557380591964	2.0853371668663314	0.031280771230493276	0.2876975421318655	-0.141128105243179
0.6870000000000003	0.23095553098360375	-0.09961352428151493	0.3273560954535181	2.0852647399717164	0.031187024100733454	0.28792462466059004	-0.14072563804124832
0.6879999999999997	0.2309585914696525	-0.09962139471894729	0.3288367968427335	2.0851909690362316	0.031093221135289142	0.28815141852419085	-0.14032298718966488
0.6890000000000001	0.2309615750192969	-0.09962921772272948	0.3303176582506672	2.0851158220254584	0.030999364382164614	0.28837792770021314	-0.13992016325094786
0.6899999999999995	0.23096448191153057	-0.09963699176812602	0.33179865961995453	2.0850392662692023	0.03090545594818764	0.2886041562877344	-0.13951717697571372
0.6909999999999998	0.23096731247522923	-0.09964471538327235	0.33327978056137747	2.0849612684813454	0.03081149799892982	0.2888301085047956	-0.139114039297871
0.6920000000000002	0.23097006708782333	-0.09965238715137519	0.3347610003563408	2.084881794779568	0.030717492758311774	0.2890557886856797	-0.13871076132997312
0.6929999999999996	0.23097274617291583	-0.09966000571371422	0.3362422979592313	2.084800810705725	0.030623442508317486	0.2892812012779717	-0.13830735435859695
0.694	0.23097535019797316	-0.09966756977344711	0.3377236520000574	2.0847182812469103	0.030529349588876518	0.28950635083970133	-0.1379038298395533
0.6950000000000003	0.23097787967321526	-0.09967507809871358	0.33920504078626196	2.084634170856116	0.030435216397668195	0.2897312420365638	-0.1375001993934059
0.6959999999999997	0.23098033515132924	-0.09968252952504016	0.3406864423033531	2.0845484434728894	0.030341045389845608	0.2899558796388483	-0.1370964748014093
0.6970000000000001	0.23098271722650515	-0.09968992295817534	0.3421678342151248	2.0844610625447766	0.03024683907785968	0.2901802685180097	-0.13669266800148888
0.6979999999999995	0.23098502653241829	-0.09969725737698035	0.34364919386424025	2.084371991049214	0.03015260003125918	0.2904044136431216	-0.1362887910839474
0.6989999999999998	0.23098726373990777	-0.09970453183562354	0.34513049827395176	2.0842811915159065	0.030058330876220573	0.29062832007726713	-0.1358848562866422
0.7000000000000002	0.230989429554726	-0.09971174546545739	0.3466117241506061	2.0841886260501035	0.029964034294927094	0.29085199297380204	-0.13548087598986566
0.7009999999999996	0.2309915247153584	-0.09971889747695577	0.3480928478858297	2.0840942563568015	0.02986971302503797	0.2910754375724848	-0.1350768627114034
0.702	0.23099354999091248	-0.09972598716171052	0.3495738455591657	2.083998043766292	0.029775369859123494	0.29129865919540787	-0.13467282910133255
0.7030000000000003	0.2309955061790762	-0.09973301389448591	0.3510546929426876	2.0838999492607164	0.02968100764381957	0.2915216632428472	-0.13426878793599922
0.7039999999999997	0.23099739410414377	-0.09973997713533274	0.35253536550724063	2.0837999335005373	0.029586629278820924	0.2917444551893282	-0.13386475211152876
0.7050000000000001	0.23099921461510953	-0.09974687643176369	0.3540158384295824	2.0836979568505907	0.029492237716014613	0.2919670405800264	-0.13346073463722138
0.7059999999999995	0.23100096858382757	-0.09975371142099054	0.35549608660082116	2.083593979405378	0.02939783595875105	0.292189425027557	-0.13305674862875982
0.7069999999999999	0.23100265690323757	-0.09976048183222476	0.3569760846357994	2.0834879610136374	0.029303427061006082	0.2924116142089655	-0.13265280730127732
0.7080000000000002	0.23100428048565522	-0.0997671874886664	0.35845580688232187	2.083379861302986	0.029209014126248444	0.29263361386248804	-0.13224892396245577
0.7089999999999996	0.2310058402611266	-0.09977382830842726	0.3599352274310065	2.0832696397054224	0.02911460030588788	0.2928554297840758	-0.13184511200539756
0.71	0.23100733717584587	-0.09978040430476227	0.36141432012728264	2.083157255483723	0.029020188797483536	0.2930770678240428	-0.13144138490089285
0.7110000000000003	0.23100877219063473	-0.09978691558711561	0.36289305858481014	2.0830426677576526	0.028925782843196815	0.29329853388395394	-0.1310377561893126
0.7119999999999997	0.23101014627948352	-0.09979336236298339	0.3643714161980878	2.0829258355300317	0.028831385728546457	0.2935198339133815	-0.13063423947260175
0.7130000000000001	0.2310114604281523	-0.0997997449390902	0.36584936615353014	2.0828067177138263	0.02873700078103638	0.29374097390622045	-0.13023084840654173
0.7139999999999995	0.23101271563283152	-0.09980606372150162	0.3673268814405404	2.0826852731599135	0.028642631368409503	0.2939619598968611	-0.1298275966930866
0.7149999999999999	0.231013912898861	-0.09981231921542086	0.36880393486335566	2.0825614606844445	0.028548280896706947	0.2941827979565171	-0.12942449807263778
0.7160000000000002	0.2310150532395064	-0.09981851202504545	0.3702804990529366	2.0824352390954615	0.028453952808433935	0.29440349418958245	-0.1290215663164263
0.7169999999999996	0.23101613767479204	-0.09982464285348655	0.37175654647931	2.0823065672188226	0.02835965058088988	0.29462405473001035	-0.1286188152189288
0.718	0.23101716723038926	-0.09983071250237302	0.37323204946514243	2.082175403923466	0.02826537772441577	0.29484448573795224	-0.12821625859005978
0.7190000000000003	0.23101814293655923	-0.09983672187038604	0.37470698020056803	2.0820417081460536	0.028171137780190016	0.2950647933967724	-0.12781391024706631
0.7199999999999998	0.23101906582714923	-0.09984267195110279	0.3761813107596724	2.0819054389150318	0.02807693431756936	0.2952849839104328	-0.12741178400611114
0.7210000000000001	0.23101993693864148	-0.09984856383127826	0.37765501311828603	2.08176655537415	0.02798277093145864	0.2955050635011193	-0.12700989367377483
0.7219999999999995	0.23102075730925323	-0.09985439868918489	0.37912805917160947	2.08162501680548	0.027888651239888516	0.295725038406861	-0.12660825303876783
0.7229999999999999	0.2310215279780875	-0.09986017779225309	0.3806004207516985	2.081480782651979	0.02779457888143241	0.295944914879074	-0.12620687586359522
0.7240000000000002	0.23102224998433318	-0.09986590249438884	0.3820720696467175	2.081333812539624	0.027700557512276323	0.296164699180269	-0.12580577587567374
0.7249999999999996	0.23102292436651367	-0.09987157423334775	0.38354297762311784	2.0811840662991754	0.027606590803181626	0.29638439758221974	-0.12540496675776583
0.726	0.23102355216178272	-0.09987719452816526	0.3850131164496388	2.0810315039872163	0.027512682436519952	0.2966040163645865	-0.12500446213808267
0.7270000000000003	0.2310241344052668	-0.09988276497663949	0.38648245792127855	2.0808760859061417	0.027418836103315733	0.2968235618136846	-0.12460427558059098
0.7279999999999998	0.231024672129453	-0.0998882872528642	0.3879509738828854	2.080717772623885	0.027325055500231878	0.29704304022114747	-0.1242044205755714
0.7290000000000001	0.23102516636362097	-0.09989376310481016	0.38941863625277473	2.080556524993416	0.0272313443265559	0.2972624578826005	-0.12380491053029315
0.7299999999999995	0.23102561813331865	-0.09989919435195252	0.3908854170456483	2.080392304170176	0.027137706281365612	0.29748182109664356	-0.1234057587602183
0.7309999999999999	0.2310260284598801	-0.09990458288294012	0.3923512883944658	2.0802250716274804	0.027044145060931647	0.2977011361640756	-0.12300697848078344
0.7320000000000002	0.23102639835998476	-0.09990993065292979	0.3938162225731738	2.0800547891721863	0.026950664355987843	0.2979204093871723	-0.12260858279883244
0.7329999999999997	0.2310267288452573	-0.09991523968021192	0.3952801920214467	2.0798814189606625	0.02685726784862226	0.29813964706919316	-0.1222105847033825
0.734	0.23102702092190636	-0.09992051204287879	0.3967431693695911	2.0797049235128418	0.026763959209211565	0.29835885551429514	-0.12181299705662482
0.7350000000000003	0.2310272755904024	-0.09992574987590809	0.3982051274625114	2.079525265724399	0.026670742093638743	0.2985780410276022	-0.12141583258557297
0.7359999999999998	0.23102749384519236	-0.09993095536790575	0.3996660393835147	2.079342408878969	0.02657762014054704	0.29879720991506026	-0.12101910387392058
0.7370000000000001	0.23102767667445115	-0.09993613075788242	0.40112587847835485	2.0791563166600544	0.026484596968626505	0.2990163684833141	-0.12062282335385202
0.7379999999999995	0.23102782505986844	-0.09994127833243777	0.4025846183795411	2.0789669531611676	0.026391676173868735	0.299235523040088	-0.12022700329791583
0.7389999999999999	0.23102793997646998	-0.09994640042259666	0.4040422330298122	2.078774282894609	0.026298861326664463	0.2994546798947589	-0.11983165581143584
0.7400000000000002	0.23102802239247264	-0.09995149940066933	0.4054986967040516	2.078578270800055	0.026206155969105912	0.2996738453586288	-0.11943679282550913
0.7409999999999997	0.23102807326917196	-0.09995657767751043	0.40695398403117583	2.0783788822533564	0.026113563612551318	0.2998930257450128	-0.119042426089848
0.742	0.2310280935608613	-0.09996163769905023	0.4084080700160157	2.078176083075205	0.026021087734961004	0.3001122273692573	-0.11864856716557619
0.7430000000000003	0.23102808421440663	-0.09996668194209651	0.40986093005895713	2.077969839538962	0.02592873177812333	0.30033145654862214	-0.11825522741888163
0.7439999999999998	0.23102804616772546	-0.09997171291090798	0.4113125399729897	2.0777601183776695	0.025836499145376193	0.30055071960208085	-0.1178624180155141
0.7450000000000001	0.23102798034791946	-0.09997673313453549	0.41276287599931694	2.077546886791041	0.0257443931996989	0.3007700228500337	-0.11747014991569071
0.7459999999999996	0.231027887671311	-0.09998174516342366	0.41421191482117825	2.077330112452454	0.025652417261562064	0.30098937261386527	-0.11707843386964178
0.7469999999999999	0.23102776904538294	-0.09998675156489413	0.4156596335751559	2.077109763514852	0.0255605746065323	0.3012087752154634	-0.11668728041415188
0.7480000000000002	0.2310276253699942	-0.09999175491863688	0.41710600986036245	2.0768858086152058	0.025468868463115656	0.30142823697669235	-0.11629669986996381
0.7489999999999997	0.2310274575363691	-0.09999675781333565	0.418551021746279	2.076658216878699	0.025377302011141113	0.30164776421857153	-0.11590670233960886
0.75	0.23102726642498592	-0.1000017628440491	0.4199946477796452	2.076426957922667	0.025285878380559183	0.30186736326027397	-0.11551729770553154
0.7510000000000003	0.2310270529042389	-0.10000677260921595	0.4214368669896721	2.07619200185957	0.025194600650348013	0.30208704041818335	-0.11512849562886439
0.7519999999999998	0.231026817830249	-0.10001178970765817	0.4228776588912214	2.075953319299781	0.025103471847523966	0.30230680200482	-0.11474030554878215
0.7530000000000001	0.2310265620470715	-0.10001681673595578	0.424317003486723	2.075710881354217	0.025012494946253662	0.30252665432762993	-0.1143527366821217
0.7539999999999996	0.23102628638692463	-0.10002185628543714	0.4257548812664772	2.0754646596360864	0.02492167286694271	0.3027466036878131	-0.11396579802362365
0.7549999999999999	0.2310259916704384	-0.10002691093915644	0.42719127320660666	2.075214626262539	0.024831008475602788	0.30296665637894205	-0.11357949834696944
0.7560000000000002	0.23102567870692284	-0.1000319832692331	0.4286261607646765	2.07496075385624	0.02474050458361596	0.30318681868518105	-0.11319384620648344
0.7569999999999997	0.23102534829465468	-0.1000370758338023	0.43005952587300383	2.0747030155461457	0.0246501639474672	0.3034070968792829	-0.11280884993967413
0.758	0.2310250012211821	-0.10004219117395147	0.4314913509308006	2.074441384968261	0.024559989268442335	0.3036274972205398	-0.1124245176702406
0.7590000000000003	0.23102463826364622	-0.10004733181139079	0.4329216187966725	2.0741758362664067	0.024469983192593234	0.3038480259528646	-0.11204085731098819
0.7599999999999998	0.23102426018911879	-0.10005250024647763	0.43435031278073893	2.0739063440922667	0.024380148310906742	0.3040686893029975	-0.11165787656688894
0.7610000000000001	0.23102386775495565	-0.10005769895621541	0.4357774166345092	2.0736328836054922	0.024290487159613836	0.3042894934784649	-0.11127558293864455
0.7619999999999996	0.23102346170916466	-0.10006293039259836	0.43720291453853294	2.073355430473887	0.024201002220758296	0.3045104446652248	-0.11089398372680516
0.7629999999999999	0.23102304279078784	-0.10006819698167733	0.43862679108934505	2.0730739608725752	0.02411169592296155	0.3047315490254187	-0.11051308603637594
0.7640000000000002	0.23102261173029653	-0.10007350112259572	0.44004903128609507	2.0727884514821695	0.024022570642137607	0.3049528126954064	-0.11013289678178227
0.7649999999999997	0.2310221692499993	-0.10007884518621712	0.4414696205161234	2.072498879486346	0.02393362870221667	0.30517424178389524	-0.10975342269212598
0.766	0.2310217160640854	-0.10008423151409054	0.44288854453912485	2.072205222569215	0.02384487237611869	0.30539584236985295	-0.1093746703167867
0.7670000000000003	0.23102125287755035	-0.10008966241737449	0.44430578947028915	2.071907458913269	0.023756303886791896	0.30561762050001634	-0.10899664603136157
0.7679999999999998	0.23102078038437968	-0.1000951401753459	0.44572134176318057	2.071605567198304	0.02366792540819229	0.30583958218617135	-0.10861935604369372
0.7690000000000001	0.23102029926649478	-0.1001006670346213	0.44713518819237447	2.071299526600579	0.02357973906656732	0.306061733402504	-0.10824280639992204
0.7699999999999996	0.23101981019383672	-0.10010624520946107	0.4485473158351134	2.0709893167907376	0.023491746942102588	0.30628408008319874	-0.10786700299085088
0.7709999999999999	0.23101931382445842	-0.10011187688202286	0.44995771205162005	2.070674917930504	0.023403951070563995	0.30650662812021784	-0.10749195155881643
0.7720000000000002	0.2310188108034958	-0.10011756420143397	0.45136636446369977	2.0703563106693093	0.023316353444811616	0.3067293833609507	-0.10711765770516586
0.7729999999999997	0.2310183017613935	-0.10012330928206117	0.4527732609308951	2.0700334761408627	0.02322895601642683	0.3069523516054848	-0.1067441268985263
0.774	0.23101778731251452	-0.10012911420248108	0.45417838952457923	2.06970639595931	0.02314176069769442	0.3071755386036743	-0.10637136448373644
0.7750000000000004	0.23101726805375855	-0.10013498100552089	0.455581738501129	2.0693750522149967	0.023054769363876834	0.30739895005236695	-0.10599937569119167
0.7759999999999998	0.23101674456281204	-0.10014091169861504	0.45698329627418816	2.069039427470615	0.022967983855596005	0.30762259159253924	-0.1056281656464151
0.7770000000000001	0.2310162173971529	-0.1001469082541036	0.45838305138678387	2.0686995047588654	0.022881405981138244	0.3078464688060307	-0.10525773937936196
0.7779999999999996	0.231015687094185	-0.10015297260909548	0.4597809924851868	2.0683552675809174	0.022795037518375878	0.3080705872122971	-0.10488810183314791
0.7789999999999999	0.2310151541717518	-0.10015910666413846	0.4611771082941542	2.0680066999041657	0.022708880216182083	0.3082949522654214	-0.10451925787262265
0.7800000000000002	0.23101461912865268	-0.10016531228106774	0.46257138759168565	2.0676537861593043	0.022622935795763473	0.3085195693511947	-0.10415121229321042
0.7809999999999997	0.23101408244516203	-0.10017159128153671	0.4639638191829246	2.0672965112371045	0.02253720595245686	0.3087444437843213	-0.10378396982989076
0.782	0.2310135445835504	-0.10017794544660806	0.4653543918743446	2.066934860485295	0.02245169235786671	0.30896958080574466	-0.10341753516594931
0.7829999999999995	0.23101300598860713	-0.10018437651664962	0.46674309444898276	2.0665688197063043	0.022366396661854384	0.30919498557984365	-0.10305191294137259
0.7839999999999998	0.23101246708816442	-0.10019088619115593	0.4681299156423566	2.0661983751562576	0.022281320494316727	0.3094206631913735	-0.10268710776100357
0.7850000000000001	0.2310119282936217	-0.10019747612849708	0.46951484411944994	2.0658235135448684	0.022196465466813198	0.3096466186422675	-0.1023231242022712
0.7859999999999996	0.23101139000047063	-0.10020414794559297	0.470897868454286	2.06544422203549	0.022111833173918235	0.30987285684865973	-0.10195996682206276
0.7869999999999999	0.23101085258844375	-0.10021090321750735	0.4722789771117242	2.0650604882453347	0.02202742519441902	0.3100993826383077	-0.10159764016285665
0.7880000000000003	0.23101031642053357	-0.10021774347695996	0.47365815842885794	2.064672300246626	0.021943243092661633	0.3103262007479828	-0.10123614875884179
0.7889999999999997	0.23100978184125853	-0.10022467021413466	0.47503540059451765	2.0642796465690654	0.02185928842022676	0.3105533158203364	-0.10087549714244555
0.79	0.23100924917568008	-0.10023168487753369	0.4764106916276416	2.0638825162032566	0.021775562717933378	0.3107807324002997	-0.10051568985108317
0.7909999999999995	0.23100871872954726	-0.10023878887549798	0.47778401935603204	2.06348089860397	0.02169206751780357	0.3110084549314366	-0.10015673143381965
0.7919999999999998	0.23100819078981547	-0.10024598357688826	0.479155371396639	2.0630747836925045	0.021608804344621535	0.3112364877526126	-0.09979862645769612
0.7930000000000001	0.23100766562516328	-0.10025327031055135	0.48052473513775684	2.0626641618589168	0.02152577471720705	0.31146483509503525	-0.09944137951347272
0.7939999999999996	0.23100714348650678	-0.10026065036432515	0.4818920977231442	2.062249023965245	0.021442980149523814	0.3116935010794797	-0.09908499522060064
0.7949999999999999	0.23100662460751106	-0.10026812498395578	0.48325744603808013	2.0618293613501204	0.021360422151438355	0.31192248971345105	-0.0987294782314191
0.7960000000000003	0.23100610920509898	-0.10027569537192203	0.4846207666969955	2.061405165834393	0.021278102229128164	0.3121518048882196	-0.09837483323487703
0.7969999999999997	0.23100559747995658	-0.10028336268616543	0.4859820460319413	2.0609764297266557	0.02119602188538105	0.3123814503759672	-0.0980210649601405
0.798	0.23100508961703528	-0.10029112803872793	0.4873412700819072	2.0605431458279186	0.021114182619845243	0.3126114298272257	-0.09766817817995946
0.7989999999999995	0.2310045857860503	-0.1002989924942954	0.48869842458375334	2.0601053074361952	0.02103258592910697	0.3128417467685401	-0.09731617771342378
0.7999999999999998	0.2310040861419756	-0.10030695706864438	0.490053494965518	2.05966290835176	0.020951233306533087	0.3130724046002952	-0.09696506842798198
0.8010000000000002	0.2310035908255346	-0.10031502272699458	0.49140646634249197	2.059215942882332	0.020870126241938267	0.31330340659469935	-0.09661485524077928
0.8019999999999996	0.23100309996368706	-0.10032319038226582	0.4927573235145741	2.058764405847436	0.020789266221257978	0.31353475589386337	-0.09626554311979692
0.8029999999999999	0.2310026136701117	-0.1003314608932344	0.49410605096304117	2.058308292582708	0.02070865472628666	0.3137664555079088	-0.09591713708515366
0.8040000000000003	0.23100213204568432	-0.10033983506258808	0.49545263284787416	2.057847598944894	0.020628293234236112	0.3139985083132256	-0.0955696422099557
0.8049999999999997	0.23100165517895163	-0.10034831363488182	0.4967970530067835	2.057382321316797	0.020548183217051708	0.31423091705093625	-0.09522306362050702
0.806	0.2310011831466006	-0.10035689729439262	0.4981392949540687	2.05691245661105	0.02046832614085041	0.31446368432544225	-0.09487740649691094
0.8069999999999995	0.231000716013923	-0.1003655866628715	0.4994793418782011	2.0564380022727073	0.020388723465600944	0.3146968126031114	-0.0945326760744231
0.8079999999999998	0.2310002538352753	-0.10037438229719428	0.5008171766396512	2.055958956281421	0.02030937664467932	0.3149303042112239	-0.09418887764469826
0.8090000000000002	0.23099979665453402	-0.10038328468690932	0.5021527817704798	2.0554753171532028	0.02023028712411558	0.3151641613371768	-0.09384601655637753
0.8099999999999996	0.2309993445055457	-0.10039229425168077	0.5034861394757089	2.054987083941393	0.020151456341712986	0.3153983860279426	-0.09350409821519402
0.8109999999999999	0.2309988974125728	-0.10040141133825349	0.5048172316353592	2.0544942562375996	0.020072885726038384	0.3156329801895989	-0.09316312808395653
0.8120000000000003	0.23099845539073383	-0.10041063621618822	0.5061460398064215	2.053996834173348	0.019994576695038575	0.31586794558674264	-0.09282311168265008
0.8129999999999997	0.23099801844643936	-0.10041996907273919	0.5074725452259057	2.053494818421325	0.01991653065434232	0.3161032838420934	-0.09248405458840406
0.8140000000000001	0.23099758657782257	-0.10042941000875259	0.508796728816869	2.0529882101947057	0.019838748995733763	0.3163389964367089	-0.09214596243465292
0.8149999999999995	0.23099715977516497	-0.10043895903671415	0.5101185711974411	2.0524770112453172	0.01976123309610039	0.3165750847106898	-0.09180884090924027
0.8159999999999998	0.2309967380213173	-0.10044861607981939	0.5114380526909864	2.0519612238621407	0.019683984316549708	0.3168115498640076	-0.09147269575206983
0.8170000000000002	0.23099632129211536	-0.10045838097056313	0.5127551533362926	2.051440850869776	0.019607004001327855	0.3170483929575139	-0.09113753275284592
0.8179999999999996	0.23099590955679103	-0.10046825344922616	0.5140698528989285	2.0509158956257356	0.019530293476660642	0.3172856149143746	-0.09080335774853247
0.819	0.23099550277837835	-0.10047823316300929	0.5153821308852959	2.0503863620165723	0.019453854049637523	0.31752321652180593	-0.09047017661997678
0.8200000000000003	0.23099510091411474	-0.10048831966543671	0.5166919665586479	2.049852254453954	0.019377687007015358	0.3177611984328065	-0.09013799528793587
0.8209999999999997	0.23099470391583735	-0.10049851241565401	0.5179993389555876	2.0493135778714437	0.01930179361394078	0.3179995611678849	-0.08980681970898713
0.8220000000000001	0.2309943117303747	-0.1005088107779983	0.5193042269034437	2.048770337721226	0.01922617511271161	0.31823830511708706	-0.08947665587113447
0.8229999999999995	0.2309939242999336	-0.10051921402221743	0.520606609040046	2.0482225399696454	0.019150832721576153	0.31847743054256555	-0.08914750978861724
0.8239999999999998	0.23099354156248111	-0.10052972132358645	0.5219064638366743	2.047670191091175	0.019075767633264674	0.31871693758169156	-0.08881938749591603
0.8250000000000002	0.23099316345212237	-0.1005403317625455	0.5232037696230731	2.0471132980611806	0.01900098101319091	0.3189568262504646	-0.08849229504143655
0.8259999999999996	0.23099278989947344	-0.1005510443246127	0.5244985046130477	2.0465518683486175	0.01892647399768791	0.3191970964469163	-0.0881662384811095
0.827	0.23099242083202973	-0.10056185790019666	0.5257906469310386	2.0459859099090103	0.018852247692216134	0.31943774795456825	-0.0878412238715959
0.8280000000000003	0.2309920561745301	-0.10057277128393298	0.52708017464045	2.045415431176219	0.018778303169481834	0.3196787804463104	-0.08751725726297031
0.8289999999999997	0.2309916958493165	-0.1005837831746753	0.5283670657726262	2.0448404410522203	0.018704641467890935	0.3199201934886988	-0.08719434469136304
0.8300000000000001	0.2309913397766893	-0.10059489217651767	0.5296512983549925	2.0442609488964147	0.01863126359033734	0.3201619865463097	-0.0868724921718603
0.8309999999999995	0.23099098787525846	-0.10060609680009738	0.5309328504387573	2.043676964515938	0.018558170502898395	0.3204041589859651	-0.08655170569129061
0.8319999999999999	0.2309906400622906	-0.10061739546380319	0.5322117001269496	2.0430884981569752	0.01848536313331471	0.32064671008083284	-0.08623199120077017
0.8330000000000002	0.2309902962540518	-0.1006287864948893	0.5334878256024389	2.0424955604963233	0.018412842369436085	0.32088963901440004	-0.08591335460830554
0.8339999999999996	0.2309899563661467	-0.10064026813049569	0.5347612051555779	2.0418981626328057	0.01834060905775447	0.3211329448843213	-0.08559580177144814
0.835	0.2309896203138534	-0.10065183851857853	0.5360318172114905	2.0412963160781565	0.018268664001962157	0.3213766267062034	-0.08527933848999456
0.8360000000000003	0.23098928801245483	-0.10066349571912955	0.537299640356649	2.0406900327469857	0.01819700796165623	0.32162068341738814	-0.08496397049903164
0.8369999999999997	0.2309889593775662	-0.10067523770643681	0.5385646533640142	2.040079324946195	0.018125641651492927	0.32186511388073386	-0.08464970346250336
0.8380000000000001	0.2309886343254587	-0.10068706237201348	0.539826835216383	2.039464205364204	0.01805456574060854	0.32210991688845886	-0.08433654296723299
0.8389999999999995	0.23098831277338	-0.1006989675270688	0.5410861651275881	2.0388446870603536	0.017983780851940717	0.32235509116592453	-0.08402449451745582
0.8399999999999999	0.23098799463987085	-0.1007109509052727	0.5423426225615654	2.0382207834548454	0.017913287561814914	0.32260063537511635	-0.08371356352991821
0.8410000000000002	0.23098767984507856	-0.10072301016694488	0.5435961872508184	2.0375925083188324	0.017843086400160815	0.3228465481179463	-0.08340375532917181
0.8419999999999996	0.230987368311067	-0.10073514290354633	0.5448468392150495	2.03695987576427	0.017773177850870944	0.32309282793955985	-0.08309507514281445
0.843	0.2309870599621233	-0.10074734664172254	0.5460945587788503	2.0363229002331393	0.017703562352057344	0.32333947333171065	-0.08278752809697666
0.8440000000000003	0.2309867547250615	-0.10075961884802574	0.5473393265880929	2.035681596486029	0.017634240296632155	0.3235864827362032	-0.08248111921217091
0.8449999999999998	0.2309864525295231	-0.10077195693469353	0.5485811236257971	2.035035979591193	0.01756521203327258	0.3238338545481625	-0.08217585339919367
0.8460000000000001	0.2309861533082745	-0.10078435826573606	0.5498199312274871	2.03438606491444	0.01749647786752623	0.32408158711900975	-0.08187173545507571
0.8469999999999995	0.23098585699750135	-0.1007968201629591	0.551055731094933	2.033731868109461	0.01742803806305655	0.324329678759146	-0.08156877005950208
0.8479999999999999	0.23098556353710037	-0.10080933991192642	0.5522885053075434	2.033073405108589	0.017359892843027955	0.32457812774034495	-0.08126696177194052
0.8490000000000002	0.23098527287096787	-0.10082191476786649	0.553518236332178	2.0324106921132143	0.017292042391447795	0.3248269322981616	-0.08096631502929141
0.8499999999999996	0.23098498494728603	-0.10083454196152489	0.5547449070321466	2.031743745582727	0.017224486854403982	0.3250760906346014	-0.08066683414387167
0.851	0.23098469971880586	-0.10084721870496091	0.5559685006750384	2.0310725822219524	0.01715722634144171	0.32532560092093027	-0.08036852330191138
0.8520000000000003	0.23098441714312795	-0.10085994219729001	0.5571890009393969	2.030397218968203	0.017090260927200937	0.3255754613004445	-0.08007138656261961
0.8529999999999998	0.23098413718298033	-0.1008727096303769	0.5584063919206322	2.0297176729790563	0.017023590653131818	0.3258256698911414	-0.07977542785751092
0.8540000000000001	0.23098385980649394	-0.10088551819448306	0.5596206581361878	2.0290339616208404	0.01695721552916619	0.3260762247882923	-0.07948065098974492
0.8549999999999995	0.23098358498747534	-0.1008983650838716	0.560831784530355	2.028346102456685	0.01689113553540603	0.3263271240669803	-0.07918705963347529
0.8559999999999999	0.23098331270567704	-0.1009112475023728	0.5620397564783732	2.0276541132333676	0.016825350624011477	0.326578365784728	-0.07889465733356954
0.8570000000000002	0.23098304294706531	-0.10092416266891578	0.5632445597883251	2.026958011867312	0.016759860721349436	0.32682994798427567	-0.07860344750612266
0.8579999999999997	0.23098277570408549	-0.10093710782302748	0.5644461807000865	2.026257816429726	0.016694665730220076	0.327081868696453	-0.07831343343988281
0.859	0.2309825109755485	-0.10095008023029771	0.5656446058821007	2.0255535451304816	0.01662976553210033	0.3273341259430229	-0.07802461829846383
0.8600000000000003	0.23098224876538637	-0.10096307718743545	0.5668398224278737	2.024845216301099	0.016565159989404613	0.32758671773956144	-0.07773700512291527
0.8609999999999998	0.23098198908065226	-0.10097609602616871	0.5680318178533267	2.0241328483771848	0.016500848947519138	0.3278396420985573	-0.07745059683428135
0.8620000000000001	0.23098173192989482	-0.10098913411636896	0.569220580094643	2.0234164598806914	0.016436832236610074	0.3280928970326734	-0.07716539623602396
0.8629999999999995	0.23098147732152982	-0.10100218886991	0.5704060975062417	2.02269606940235	0.016373109673631914	0.32834648055804877	-0.0768814060161853
0.8639999999999999	0.230981225261833	-0.10101525774526263	0.5715883588588984	2.021971695583885	0.01630968106447539	0.32860039069764435	-0.07659862874940906
0.8650000000000002	0.23098097575368315	-0.10102833825131849	0.5727673533380205	2.0212433571003725	0.016246546205706938	0.32885462548445166	-0.07631706689900028
0.8659999999999997	0.23098072879605608	-0.10104142795044425	0.5739430705424637	2.0205110726438478	0.016183704886021767	0.32910918296438213	-0.07603672281877769
0.867	0.23098048438276716	-0.10105452446190093	0.5751155004846479	2.019774860907393	0.016121156887958777	0.3293640611992064	-0.07575759875447269
0.8680000000000003	0.2309802425004605	-0.10106762546525716	0.5762846335919869	2.0190347405678044	0.016058901989694865	0.3296192582700925	-0.07547969684485524
0.8689999999999998	0.23098000312734634	-0.10108072870342182	0.5774504607088874	2.0182907302664463	0.015996939966553426	0.32987477228168377	-0.07520301912276715
0.8700000000000001	0.23097976623306155	-0.10109383198604634	0.5786129730989545	2.0175428485897773	0.01593527059247085	0.330130601366171	-0.07492756751600002
0.8709999999999996	0.23097953177890282	-0.1011069331929227	0.5797721624474145	2.0167911140510393	0.015873893641482152	0.33038674368705534	-0.0746533438480155
0.8719999999999999	0.23097929971805767	-0.10112003027700715	0.580928020863385	2.016035545073086	0.015812808889043222	0.3306431974427263	-0.07438034983868903
0.8730000000000002	0.23097906999583281	-0.1011331212678244	0.5820805408816221	2.0152761599719593	0.015752016113250864	0.3308999608699171	-0.07410858710513589
0.8739999999999997	0.23097884254988033	-0.10114620427487352	0.5832297154645013	2.0145129769404417	0.015691515095899885	0.33115703224709997	-0.0738380571624354
0.875	0.23097861731004524	-0.10115927749066049	0.5843755380046199	2.0137460140308163	0.01563130562356021	0.3314144098980064	-0.07356876142425162
0.8760000000000003	0.23097839419708213	-0.10117233919411456	0.5855180023265234	2.0129752891375645	0.015571387489100483	0.3316720921951514	-0.0733007012037144
0.8769999999999998	0.23097817312061694	-0.10118538775401739	0.5866571026860599	2.0122008199807424	0.01551176049347571	0.3319300775630594	-0.07303387771498593
0.8780000000000001	0.23097795397748316	-0.10119842163169297	0.5877928337677443	2.0114226240903914	0.01545242444741369	0.33218836448101063	-0.0727682920754502
0.8789999999999996	0.23097773665005583	-0.10121143938295664	0.5889251906820133	2.010640718792341	0.015393379172817785	0.33244695148543135	-0.07250394530785483
0.8799999999999999	0.23097752100420763	-0.10122443965932582	0.5900541689635073	2.009855121194634	0.015334624503764344	0.3327058371723555	-0.07224083834197734
0.8810000000000002	0.23097730688801538	-0.10123742120924752	0.5911797645700044	2.00906584817343	0.01527616028739953	0.3329650202002029	-0.07197897201593706
0.8819999999999997	0.23097709413159423	-0.10125038288009319	0.592301973881268	2.0082729163587514	0.01521798638504014	0.3332244992925709	-0.0717183470773951
0.883	0.2309768825473063	-0.101263323620546	0.5934207936970538	2.0074763421211785	0.015160102673417726	0.3334842732406145	-0.07145896418494638
0.8840000000000003	0.230976671929968	-0.1012762424826332	0.5945362212346604	2.006676141559472	0.015102509045822523	0.333744340905138	-0.07120082390970246
0.8849999999999998	0.23097646205705635	-0.10128913862265324	0.595648254127901	2.0058723304887396	0.015045205412720988	0.3340047012187646	-0.0709439267365172
0.8860000000000001	0.23097625268891434	-0.10130201130137269	0.5967568904286282	2.0050649244283822	0.014988191701968889	0.33426535318836786	-0.07068827306448842
0.8869999999999996	0.2309760435689555	-0.10131485988499671	0.5978621286100612	2.004253938589043	0.014931467859289891	0.3345262958977054	-0.07043386320685766
0.8879999999999999	0.23097583442386813	-0.10132768384691274	0.5989639675707891	2.003439387869828	0.014875033848654356	0.3347875285076972	-0.07018069738914992
0.8890000000000002	0.23097562496381907	-0.10134048276870508	0.6000624066394556	2.002621286887585	0.014818889651279463	0.3350490502497222	-0.06992877574293484
0.8899999999999997	0.23097541488228257	-0.10135325634006573	0.6011574455812532	2.001799650028078	0.01476303526343338	0.335310860414369	-0.06967809829630492
0.891	0.23097520385474352	-0.10136600435835207	0.6022490846066015	2.00097449147694	0.014707470694687868	0.33557295834489853	-0.06942866496630841
0.8920000000000003	0.23097499153665121	-0.10137872672816929	0.6033373243805062	2.000145825219102	0.014652195967167367	0.33583534343767274	-0.06918047555522462
0.8929999999999998	0.23097477756212426	-0.10139142346097987	0.6044221660314677	1.9993136650281245	0.014597211115063808	0.33609801514473947	-0.06893352974836751
0.8940000000000001	0.23097456154378238	-0.10140409467473895	0.6055036111603189	1.9984780244566844	0.014542516183990776	0.3363609729761979	-0.06868782711183438
0.8949999999999996	0.2309743430729552	-0.10141674059355353	0.6065816618493683	1.9976389168274604	0.01448811123029882	0.33662421650252816	-0.06844336709007812
0.8959999999999999	0.23097412171989287	-0.1014293615473646	0.6076563206718468	1.9967963552232777	0.01443399632047366	0.33688774535713006	-0.06820014900342536
0.8970000000000002	0.23097389703397916	-0.10144195797165345	0.6087275907016534	1.9959503524764954	0.01438017153055634	0.33715155923906953	-0.06795817204554087
0.8979999999999997	0.23097366854394735	-0.10145453040717486	0.6097954755237747	1.9951009211580009	0.014326636945524343	0.3374156579158525	-0.06771743528065637
0.899	0.2309734357580994	-0.10146707949971483	0.6108599792461235	1.9942480735654196	0.014273392658572722	0.33768004122640766	-0.06747793764038164
0.9000000000000004	0.23097319816452888	-0.1014796059998707	0.61192110651242	1.9933918217109063	0.01422043877023424	0.33794470908433993	-0.06723967792022084
0.9009999999999998	0.23097295523134803	-0.101492110762852	0.6129788625149841	1.992532177310013	0.01416777538739935	0.33820966148096737	-0.06700265477603858
0.9020000000000001	0.23097270640691947	-0.10150459474830292	0.6140332530081855	1.991669151772367	0.014115402622235892	0.33847489848795914	-0.0667668667201114
0.9029999999999996	0.23097245112009326	-0.10151705902014835	0.6150842843236769	1.990802756194156	0.01406332059100843	0.3387404202597569	-0.06653231211634
0.9039999999999999	0.23097218878044962	-0.10152950474646097	0.6161319633858994	1.989933001351648	0.014011529413040702	0.33900622703584093	-0.06629898917529324
0.9050000000000002	0.23097191877854797	-0.10154193319897142	0.6171762977259709	1.9890598976942337	0.013960029209760182	0.3392723191429009	-0.06606689594993821
0.9059999999999997	0.23097164048618288	-0.10155434575146748	0.6182172954947059	1.988183455336983	0.01390882010321563	0.33953869699691225	-0.06583603033175374
0.907	0.2309713532566474	-0.10156674387708126	0.6192549654766378	1.9873036840545857	0.013857902213884802	0.3398053611049948	-0.06560639004637653
0.9080000000000004	0.23097105642462828	-0.1015791291452157	0.6202893171050393	1.9864205932774153	0.013807275658320321	0.34007231206699323	-0.06537797264866016
0.9089999999999998	0.2309707493049812	-0.10159150321848495	0.621320360476423	1.9855341920882104	0.013756940547120781	0.34033955057683946	-0.06515077551775818
0.9100000000000001	0.23097043119113886	-0.101603867849292	0.622348106363764	1.9846444892186075	0.013706896983044293	0.3406070774237572	-0.06492479585259918
0.9109999999999996	0.23097010135541057	-0.10161622487566684	0.6233725662284335	1.9837514930466418	0.01365714505871624	0.34087489349318606	-0.06470003066775629
0.9119999999999999	0.23096975905117403	-0.10162857621749001	0.6243937522312081	1.982855211595206	0.013607684854174747	0.3411429997674861	-0.06447647678965296
0.9130000000000003	0.23096940351432582	-0.10164092387422655	0.6254116772430973	1.9819556525303348	0.013558516434984602	0.34141139732678616	-0.06425413085280349
0.9139999999999997	0.2309690339624866	-0.10165326992304047	0.6264263548563556	1.9810528231604372	0.013509639850736829	0.3416800873497327	-0.06403298929566496
0.915	0.23096864959309024	-0.10166561651616052	0.6274377993952883	1.9801467304383495	0.013461055133385743	0.3419490711135279	-0.06381304835610407
0.9159999999999995	0.2309682495822391	-0.10167796587749463	0.628446025925711	1.9792373809650687	0.013412762295362571	0.34221834999343953	-0.06359430406715197
0.9169999999999998	0.23096783308470292	-0.10169032029849259	0.6294510502619146	1.978324780993656	0.013364761327526458	0.342487925462085	-0.06337675225372097
0.9180000000000001	0.23096739923430884	-0.10170268213400792	0.6304528889711283	1.9774089364340615	0.013317052197135595	0.34275779908824583	-0.06316038853016497
0.9189999999999996	0.23096694714434776	-0.10171505379853114	0.6314515593765919	1.9764898528596109	0.01326963484596025	0.3430279725352096	-0.06294520829801784
0.9199999999999999	0.23096647590762118	-0.10172743776203741	0.6324470795603504	1.9755675355151507	0.01322250918835506	0.34329844755888284	-0.06273120674348777
0.9210000000000003	0.23096598459537707	-0.1017398365458234	0.6334394683661259	1.9746419893260965	0.013175675109351508	0.3435692260057937	-0.06251837883477289
0.9219999999999997	0.23096547225551187	-0.10175225271870957	0.6344287454018738	1.973713218907251	0.013129132462892507	0.34384030981110625	-0.06230671931956828
0.923	0.23096493791116837	-0.10176468889285384	0.6354149310408789	1.9727812285721347	0.013082881070087374	0.3441117009963989	-0.06209622272319565
0.9239999999999995	0.23096438055935403	-0.1017771477195483	0.6363980464202446	1.9718460223439538	0.01303692071767005	0.3443834016668414	-0.06188688334748251
0.9249999999999998	0.23096379916920448	-0.1017896318853715	0.63737811343638	1.9709076039674487	0.012991251156721657	0.34465541400795036	-0.061678695270335364
0.9260000000000002	0.23096319268102206	-0.10180214410756737	0.6383551547378384	1.9699659769212425	0.012945872101170354	0.34492774028210393	-0.06147165234607323
0.9269999999999996	0.23096256000609133	-0.10181468712864672	0.639329193716613	1.9690211444306887	0.012900783226129689	0.3452003828248138	-0.06126574820646653
0.9279999999999999	0.2309619000257698	-0.10182726371171186	0.6403002544989961	1.9680731094804635	0.012855984166745592	0.34547334404099567	-0.06106097626206099
0.9290000000000003	0.23096121158985355	-0.10183987663650275	0.6412683619359768	1.9671218748276487	0.012811474517430543	0.3457466264012358	-0.06085732970348804
0.9299999999999997	0.23096049351572026	-0.10185252869503517	0.6422335415920308	1.9661674430168037	0.012767253830876263	0.3460202324376869	-0.06065480150307305
0.931	0.2309597445886252	-0.10186522268720549	0.6431958197315252	1.9652098163962801	0.012723321616967119	0.34629416473958907	-0.06045338441705211
0.9319999999999995	0.2309589635620253	-0.1018779614171101	0.6441552233034644	1.9642489971338943	0.012679677341960089	0.3465684259487806	-0.06025307098828271
0.9329999999999998	0.23095814915680443	-0.10189074768969789	0.6451117799253038	1.9632849872319516	0.012636320427992674	0.3468430187551951	-0.06005385354939431
0.9340000000000002	0.23095730005940124	-0.10190358430700194	0.6460655178646757	1.962317788543126	0.012593250252797445	0.34711794589197714	-0.059855724226751526
0.9349999999999996	0.2309564149195931	-0.10191647406319707	0.6470164660178753	1.961347402787566	0.012550466149319331	0.34739321013015323	-0.05965867494548097
0.9359999999999999	0.230955492348315	-0.10192941973885791	0.6479646538869583	1.9603738315704793	0.012507967405236207	0.3476688142732201	-0.05946269743477781
0.9370000000000003	0.23095453091551682	-0.10194242409591782	0.6489101115576762	1.959397076399816	0.012465753262687979	0.34794476115189227	-0.05926778323276894
0.9379999999999997	0.23095352914805917	-0.1019554898733247	0.649852869677092	1.9584171387044207	0.012423822918093016	0.34822105361870054	-0.059073923691610845
0.9390000000000001	0.23095248552726877	-0.10196861978188825	0.6507929594282158	1.9574340198530331	0.012382175521809107	0.34849769454213525	-0.05888110998374391
0.9399999999999995	0.23095139848577734	-0.10198181649793847	0.6517304125001283	1.956447721173005	0.012340810177944193	0.3487746868006351	-0.05868933310967692
0.9409999999999998	0.23095026640477656	-0.1019950826565445	0.6526652610543111	1.9554582439672288	0.012299725944500434	0.34905203327678486	-0.05849858390724956
0.9420000000000002	0.23094908761282154	-0.10200842084466931	0.6535975376901613	1.9544655895300282	0.012258921833426155	0.34932973685165736	-0.058308853061468074
0.9429999999999996	0.23094786038505746	-0.10202183359425679	0.6545272754119154	1.9534697591638914	0.012218396810333007	0.34960780039911565	-0.058120131113826815
0.944	0.23094658294211812	-0.10203532337524762	0.6554545075965774	1.9524707541970463	0.012178149794061986	0.34988622678013187	-0.05793240847106389
0.9450000000000003	0.23094525344982145	-0.10204889258889992	0.6563792679616907	1.9514685760007486	0.01213817965634294	0.350165018837243	-0.05774567541390823
0.9459999999999997	0.23094387002004013	-0.10206254356216352	0.6573015905325412	1.95046322600628	0.012098485221853122	0.3504441793890182	-0.05755992210613186
0.9470000000000001	0.23094243071199802	-0.10207627854272855	0.6582215096091408	1.9494547057212726	0.012059065268554048	0.35072371122459645	-0.05737513860397779
0.9479999999999995	0.23094093353361894	-0.10209009969361904	0.6591390597340808	1.948443016744617	0.012019918527698865	0.35100361709853495	-0.0571913148656077
0.9489999999999998	0.23093937644293036	-0.10210400908770481	0.6600542756615988	1.9474281607810766	0.011981043683572265	0.35128389972584356	-0.05700844076015275
0.9500000000000002	0.23093775734952307	-0.1021180087028798	0.6609671923263202	1.9464101396563551	0.01194243937357321	0.3515645617770206	-0.056826506076803736
0.9509999999999996	0.23093607411606953	-0.10213210041752964	0.6618778448108926	1.945388955331114	0.011904104188702648	0.3518456058732085	-0.05664550053443745
0.952	0.23093432455990254	-0.10214628600591144	0.6627862683136043	1.944364609912809	0.011866036674092152	0.35212703458171096	-0.05646541379148487
0.9530000000000003	0.23093250645465654	-0.10216056713382012	0.6636924981167054	1.943337105666101	0.011828235329453027	0.3524088504119897	-0.05628623545562484
0.9539999999999997	0.23093061753197341	-0.10217494535491689	0.6645965695550209	1.9423064450225882	0.011790698609630052	0.3526910558120182	-0.05610795509337414
0.9550000000000001	0.23092865548327515	-0.10218942210696687	0.6654985179836947	1.9412726305891024	0.01175342492532215	0.3529736531648665	-0.055930562240254084
0.9559999999999995	0.23092661796160563	-0.10220399870760483	0.6663983787446521	1.940235665153442	0.01171641264397157	0.3532566447856987	-0.05575404641196998
0.9569999999999999	0.2309245025835436	-0.10221867635037697	0.6672961871328768	1.93919555168754	0.011679660090823057	0.35354003291942343	-0.05557839711612666
0.9580000000000002	0.23092230693118915	-0.1022334561006844	0.6681919783628423	1.9381522933495674	0.01164316554985016	0.3538238197386916	-0.05540360386400276
0.9589999999999996	0.2309200285542262	-0.10224833889087784	0.6690857875339332	1.9371058934864704	0.011606927264489357	0.3541080073416286	-0.05522965618257701
0.96	0.23091766497206317	-0.10226332551487863	0.6699776495936931	1.9360563556361874	0.0115709434385491	0.3543925977494229	-0.05505654362730368
0.9610000000000003	0.23091521367605425	-0.10227841662307804	0.6708675992996216	1.9350036835280402	0.011535212237356396	0.35467759290437556	-0.05488425579558668
0.9619999999999997	0.23091267213180375	-0.10229361271826298	0.6717556711821191	1.9339478810816715	0.011499731788959952	0.35496299466847175	-0.054712782340170664
0.9630000000000001	0.23091003778155578	-0.10230891415256464	0.672641899509297	1.9328889524056518	0.011464500185391682	0.3552488048221666	-0.054542112982154764
0.9639999999999995	0.23090730804667217	-0.10232432112430492	0.6735263182509874	1.9318269017961271	0.011429515484049298	0.3555350250632009	-0.054372237524308996
0.9649999999999999	0.23090448033020058	-0.10233983367361572	0.6744089610396607	1.9307617337355045	0.011394775709019157	0.35582165700526286	-0.054203145865312316
0.9660000000000002	0.23090155201953563	-0.10235545167720288	0.6752898611289688	1.9296934528911744	0.011360278852280324	0.35610870217637197	-0.05403482801480047
0.9669999999999996	0.23089852048917558	-0.10237117484375571	0.676169051352138	1.928622064114262	0.011326022875157205	0.3563961620171663	-0.053867274108624456
0.968	0.23089538310357705	-0.10238700271038144	0.6770465640813077	1.9275475724384028	0.0112920057100836	0.3566840378793352	-0.0537004744238421
0.9690000000000003	0.23089213722011012	-0.10240293463931589	0.677922431187035	1.9264699830785441	0.011258225262375651	0.3569723310240746	-0.0535344193935742
0.9699999999999998	0.2308887801921168	-0.10241896981453312	0.6787966839971772	1.9253893014297607	0.011224679411954812	0.3572610426203799	-0.0533690996221001
0.9710000000000001	0.23088530937207516	-0.10243510723862899	0.6796693532558731	1.9243055330664591	0.011191366015205567	0.35755017374329845	-0.05320450590001922
0.9719999999999995	0.2308817221148717	-0.10245134573073089	0.6805404690837203	1.9232186837427114	0.01115828290721359	0.3578397253722003	-0.05304062921887884
0.9729999999999999	0.23087801578118472	-0.10246768392506063	0.6814100609391225	1.9221287593933403	0.011125427904203681	0.3581296983890665	-0.05287746078521605
0.9740000000000002	0.23087418774135618	-0.10248412026902348	0.6822781575796469	1.9210357661342492	0.011092798805692453	0.35842009357697663	-0.05271499203469267
0.9749999999999996	0.23087023538050536	-0.10250065302119822	0.6831447870226127	1.9199397102619893	0.011060393396418738	0.35871091161873425	-0.052553214646636065
0.976	0.2308661561045115	-0.10251728024998193	0.6840099765056306	1.9188405982548087	0.011028209448297476	0.35900215309508066	-0.05239212055844626
0.9770000000000003	0.23086194734499194	-0.10253399983289573	0.684873752448947	1.917738436776684	0.010996244722399262	0.35929381848225306	-0.052231701978963804
0.9779999999999998	0.23085760656215248	-0.1025508094569294	0.6857361404218248	1.9166332326828275	0.010964496971140396	0.3595859081494958	-0.052071951400014554
0.9790000000000001	0.23085313124663862	-0.10256770661992286	0.6865971651133121	1.915524993024782	0.010932963940746538	0.35987842235701123	-0.051912861606321734
0.9799999999999995	0.23084851892264074	-0.102584688632233	0.6874568503051153	1.9144137250547248	0.010901643373565842	0.36017136125422755	-0.051754425684888736
0.9809999999999999	0.2308437671533818	-0.10260175261831432	0.6883152188446735	1.9132994362293463	0.010870533009929267	0.36046472487814085	-0.051596637034529574
0.9820000000000002	0.23083887354786412	-0.10261889551859327	0.6891722926184087	1.9121821342151766	0.010839630589925651	0.3607585131513042	-0.05143948937524927
0.9829999999999997	0.23083383576700137	-0.10263611409239155	0.6900280925266327	1.911061826896853	0.010808933855580979	0.3610527258792195	-0.051282976756567074
0.984	0.23082865152876353	-0.10265340492152518	0.6908826384612213	1.9099385223868188	0.010778440553139531	0.36134736274756024	-0.05112709356454505
0.9850000000000003	0.23082331861308678	-0.10267076441345367	0.6917359492849099	1.9088122290341853	0.010748148434961897	0.3616424233197717	-0.050971834528502145
0.9859999999999998	0.23081783486692614	-0.10268818880435884	0.692588042811058	1.9076829554327581	0.010718055261346567	0.361937907034989	-0.050817194727845655
0.9870000000000001	0.230812198209453	-0.10270567416290936	0.6934389357838671	1.90655071042972	0.010688158802642685	0.3622338132057858	-0.05066316959853787
0.9879999999999995	0.23080640663739954	-0.10272321639471475	0.6942886438586554	1.9054155031353426	0.01065845684165616	0.362530141015633	-0.05050975493914192
0.9889999999999999	0.23080045823055217	-0.10274081124747243	0.6951371815825507	1.9042773429333368	0.010628947176229477	0.3628268895162498	-0.05035694691651205
0.9900000000000002	0.2307943511573958	-0.10275845431605964	0.6959845623767138	1.9031362394922104	0.01059962762157109	0.3631240576248487	-0.05020474207101071
0.9909999999999997	0.23078808368091094	-0.10277614104719775	0.6968307985193283	1.9019922027776213	0.01057049601233653	0.3634216441212143	-0.05005313732156061
0.992	0.23078165416452534	-0.10279386674482117	0.6976759011282115	1.9008452430649656	0.010541550205011461	0.3637196476446779	-0.049902129970657017
0.9930000000000003	0.2307750610778467	-0.10281162657652945	0.6985198801441662	1.8996953709521922	0.0105127880805379	0.3640180666911105	-0.049751717708855975
0.9939999999999998	0.23076830300142756	-0.10282941558037553	0.6993627443165653	1.8985425973735846	0.010484207546759364	0.3643168996099358	-0.04960189861843664
0.9950000000000001	0.2307613786309391	-0.10284722867162309	0.7002045011915379	1.897386933614502	0.010455806540626136	0.36461614460104347	-0.049452671176179026
0.9959999999999996	0.2307542867822561	-0.10286506064910224	0.7010451571019942	1.8962283913266933	0.01042758303016266	0.36491579971148114	-0.04930403425538094
0.9969999999999999	0.23074702639782949	-0.10288290620041422	0.7018847171579778	1.8950669825445479	0.010399535016077297	0.36521586283192803	-0.04915598712760265
0.9980000000000002	0.2307395965535972	-0.10290075990636514	0.7027231852373386	1.8939027197022664	0.010371660533077295	0.3655163316931346	-0.04900852946426224
0.9989999999999997	0.23073199646605919	-0.102918616246139	0.7035605639786029	1.8927356156511956	0.010343957651073649	0.3658172038623906	-0.04886166133747347
1.0	0.2307242254995177	-0.10293646960359071	0.7043968547767903	1.8915656836769354	0.010316424476277754	0.3661184767400245	-0.04871538321982171
1.0010000000000003	0.23071628317348314	-0.10295431427390962	0.705232057780667	1.8903929375162054	0.010289059152252623	0.36642014755611885	-0.04856969598362625
1.0019999999999998	0.23070816917024625	-0.10297214447028386	0.7060661718903098	1.8892173913734622	0.010261859861103234	0.3667222133674441	-0.04842460090011467
1.0030000000000001	0.23069988334261757	-0.10298995433057527	0.7068991947553515	1.8880390599372496	0.010234824824746896	0.3670246710544316	-0.048280099638386614
1.0039999999999996	0.23069142572183374	-0.1030077379240118	0.7077311227746624	1.8868579583962688	0.010207952306021827	0.36732751731824825	-0.04813619426386135
1.005	0.2306827965252551	-0.10302548925790066	0.7085619510986017	1.8856741024547752	0.010181240609513847	0.36763074867816015	-0.04799288723578103
1.0060000000000002	0.23067399616310172	-0.10304320228436613	0.7093916736345934	1.8844875083461665	0.010154688082285585	0.36793436146936964	-0.047850181403706886
1.0069999999999997	0.2306650252442276	-0.1030608709071156	0.7102202830552798	1.8832981928439898	0.010128293114692585	0.3682383518415126	-0.04770808000355391
1.008	0.2306558845813091	-0.10307848898861717	0.7110477708081235	1.882106173271107	0.010102054141287878	0.3685427157576981	-0.04756658665346592
1.0090000000000003	0.23064657519507176	-0.10309605035845137	0.7118741271264716	1.8809114675077516	0.01007596964206021	0.3688474489939105	-0.04742570534916238
1.0099999999999998	0.23063709831755663	-0.10311354882246691	0.7126993410432176	1.8797140939980834	0.010050038144007463	0.3691525471389616	-0.047285440458266145
1.0110000000000001	0.23062745539480173	-0.10313097817123701	0.713523400407825	1.878514071755229	0.010024258222376825	0.3694580055950571	-0.04714579671348665
1.0119999999999996	0.2306176480885587	-0.10314833218782235	0.714346291906344	1.8773114203655343	0.009998628501390435	0.3697638195786167	-0.04700677920483677
1.013	0.2306076782770414	-0.10316560465635603	0.7151680010836796	1.8761061599923878	0.009973147655066928	0.37006998412110875	-0.046868393371061655
1.0140000000000002	0.2305975480550798	-0.10318278937183292	0.7159885123669967	1.8748983113792206	0.009947814408566489	0.37037649407002543	-0.04673064499063981
1.0149999999999997	0.2305872597333043	-0.10319988015072881	0.7168078090902779	1.8736878958505427	0.009922627540121643	0.3706833440903695	-0.046593540172533934
1.016	0.23057681583636197	-0.10321687084283082	0.7176258735215554	1.8724749353102377	0.009897585883433186	0.3709905286669613	-0.046457085346259565
1.0170000000000003	0.2305662191005349	-0.10323375534391065	0.718442686891701	1.8712594522382207	0.009872688330227967	0.37129804210720624	-0.04632128725150911
1.0179999999999998	0.2305554724703804	-0.10325052760774395	0.7192582294214096	1.8700414696873187	0.009847933832796953	0.37160587854365845	-0.046186152928360494
1.0190000000000001	0.2305445790947685	-0.10326718165710647	0.7200724803460195	1.8688210112803523	0.009823321406514639	0.37191403193638545	-0.046051689708307246
1.0199999999999996	0.23053354232344145	-0.10328371159412686	0.7208854179411954	1.8675981012058975	0.009798850132097246	0.37222249607562763	-0.045917905205250735
1.021	0.23052236570333925	-0.10330011160962488	0.721697019551753	1.8663727642123238	0.009774519157296126	0.3725312645850011	-0.045784807305533776
1.0220000000000002	0.23051105297318505	-0.10331637599144373	0.722507261622891	1.8651450256004558	0.00975032769821001	0.37284033092518987	-0.045652404157191004
1.0229999999999997	0.23049960805670525	-0.10333249913253588	0.7233161197315984	1.8639149112144637	0.009726275040582303	0.37314968839801155	-0.045520704159382655
1.024	0.23048803505560664	-0.10334847553918099	0.7241235686175036	1.862682447431335	0.009702360541206002	0.37345933015061883	-0.04538971595218662
1.0250000000000004	0.2304763382423062	-0.10336429983933826	0.7249295822146979	1.8614476611500315	0.009678583629436948	0.3737692491797219	-0.045259448406009636
1.0259999999999998	0.23046452205165657	-0.10337996679076324	0.7257341336853079	1.860210579779931	0.0096549438087551	0.37407943833614327	-0.04512991061042669
1.0270000000000001	0.23045259107166347	-0.10339547128814609	0.7265371954533391	1.8589712312281474	0.009631440658191721	0.3743898903297724	-0.04500111186310973
1.0279999999999996	0.23044055003394293	-0.10341080836927759	0.7273387392373144	1.8577296438864495	0.009608073833562039	0.37470059773456094	-0.044873061659385045
1.029	0.23042840380429053	-0.1034259732206228	0.7281387360817332	1.8564858466173833	0.009584843068564696	0.3750115529935677	-0.04474576968241023
1.0300000000000002	0.23041615737298127	-0.1034409611819322	0.7289371563885062	1.8552398687391924	0.009561748175565625	0.3753227484241799	-0.044619245793535184
1.0309999999999997	0.23040381584441955	-0.10345576774989398	0.729733969949521	1.8539917400102615	0.009538789045944794	0.37563417622339806	-0.04449350002235047
1.032	0.23039138442688661	-0.10347038858158007	0.7305291459803643	1.8527414906126756	0.009515965650249633	0.3759458284733132	-0.0443685425563526
1.0330000000000004	0.23037886842275693	-0.10348481949806576	0.7313226531541084	1.851489151134491	0.009493278038459726	0.37625769714678386	-0.044244383730520934
1.0339999999999998	0.23036627321842576	-0.10349905648822909	0.7321144596344383	1.8502347525518157	0.009470726340484601	0.3765697741130165	-0.044121034017039866
1.0350000000000001	0.23035360427431933	-0.1035130957123601	0.7329045331089065	1.8489783262114263	0.009448310766590093	0.37688205114311735	-0.043998504015095356
1.0359999999999996	0.23034086711535914	-0.10352693350445694	0.7336928408234635	1.8477199038138856	0.009426031607083201	0.3771945199158072	-0.04387680444037022
1.037	0.23032806732112415	-0.10354056637245919	0.7344793496179259	1.8464595173963794	0.009403889231072578	0.3775071720233062	-0.04375594611422781
1.0380000000000003	0.23031521051607953	-0.10355399099717114	0.7352640259605305	1.8451971993141114	0.00938188408497424	0.3778199989773369	-0.04363593995336541
1.0389999999999997	0.2303023023602414	-0.10356720423100842	0.736046835980861	1.8439329822209836	0.009360016691310265	0.37813299221500946	-0.04351679696023123
1.04	0.23028934853914565	-0.10358020309694965	0.7368277455023063	1.842666899051029	0.009338287647678249	0.37844614310447505	-0.043398528213524516
1.0409999999999995	0.2302763547527381	-0.10359298478769494	0.737606720075212	1.8413989830005717	0.009316697625647378	0.37875944295053987	-0.043281144858280926
1.0419999999999998	0.23026332670393065	-0.1036055466650322	0.7383837250115045	1.8401292675106953	0.009295247369580576	0.3790728830003079	-0.043164658095349515
1.0430000000000001	0.2302502700871964	-0.10361788625941284	0.7391587254196976	1.8388577862499957	0.00927393769556474	0.37938645444867847	-0.04304907917061598
1.0439999999999996	0.2302371905772013	-0.10363000126936642	0.7399316862376801	1.8375845730979572	0.009252769490448372	0.3797001484435246	-0.042934419364874785
1.045	0.23022409381746595	-0.1036418895600071	0.7407025722633206	1.8363096621289206	0.009231743710681268	0.3800139560906825	-0.042820689984460966
1.0460000000000003	0.23021098540904728	-0.10365354916063124	0.7414713481844292	1.8350330875954848	0.00921086138089454	0.38032786845912614	-0.042707902352265216
1.0469999999999997	0.23019787089961044	-0.10366497826215743	0.7422379786084858	1.8337548839109328	0.00919012359240272	0.38064187658639653	-0.042596067798938576
1.048	0.2301847557736398	-0.10367617521478806	0.743002428092546	1.8324750856313965	0.009169531501687854	0.38095597148398974	-0.04248519765397117
1.0489999999999995	0.23017164544378438	-0.10368713852551935	0.7437646611733588	1.8311937274381063	0.009149086328803614	0.3812701441425909	-0.0423753032367558
1.0499999999999998	0.23015854524258073	-0.10369786685474855	0.7445246423973544	1.8299108441189351	0.009128789355454718	0.3815843855375281	-0.042266395848051565
1.0510000000000002	0.2301454604141708	-0.10370835901198103	0.7452823363512856	1.8286264705484576	0.00910864192262866	0.38189868663469845	-0.0421584867614712
1.0519999999999996	0.23013239610601008	-0.10371861395139317	0.7460377076946866	1.8273406416679923	0.009088645427961188	0.3822130383964885	-0.04205158721406752
1.053	0.2301193573605608	-0.10372863076762741	0.7467907211938107	1.8260533924667202	0.009068801323016957	0.3825274317873317	-0.041945708396068954
1.0540000000000003	0.23010634910734154	-0.10373840869181632	0.7475413417548226	1.824764757961967	0.009049111110605771	0.38284185777933777	-0.041840861441092975
1.0549999999999997	0.2300933761557044	-0.10374794708821165	0.7482895344547761	1.8234747731774839	0.009029576342376616	0.3831563073583092	-0.041737057417496524
1.056	0.2300804431875827	-0.1037572454521739	0.7490352645715409	1.822183473121199	0.00901019861711433	0.38347077152984627	-0.04163430731999986
1.0569999999999995	0.23006755474945154	-0.10376630340914869	0.7497784976142138	1.8208908927639094	0.008990979579615591	0.3837852413253082	-0.04153262206078148
1.0579999999999998	0.23005471524387347	-0.1037751207131279	0.7505191993544242	1.8195970670192514	0.008971920919290053	0.384099707807638	-0.04143201246003325
1.0590000000000002	0.23004192892137698	-0.10378369724421797	0.7512573358578176	1.818302030724548	0.008953024368180533	0.3844141620769992	-0.041332489236452455
1.0599999999999996	0.23002919987341602	-0.10379203300606453	0.7519928735138681	1.817005818621363	0.008934291698948698	0.3847285952762326	-0.04123406299845187
1.061	0.230016532026407	-0.10380012812350921	0.7527257790633067	1.8157084653353524	0.008915724723189978	0.38504299859620406	-0.04113674423626012
1.0620000000000003	0.23000392913608597	-0.10380798284048225	0.7534560196250712	1.8144100053568861	0.008897325289832385	0.3853573632809892	-0.04104054331398852
1.0629999999999997	0.22999139478180539	-0.1038155975177531	0.7541835627243163	1.8131104730231553	0.008879095283252045	0.38567168063290486	-0.04094547046110602
1.064	0.2299789323607644	-0.10382297262978547	0.7549083763200144	1.8118099025006125	0.008861036621042769	0.3859859420174564	-0.04085153576416478
1.0649999999999995	0.22996654508217032	-0.10383010876069948	0.7556304288303008	1.8105083277677028	0.008843151251681402	0.3863001388680266	-0.04075874915949729
1.0659999999999998	0.2299542359617086	-0.10383700659971781	0.7563496891559656	1.8092057825989796	0.008825441152148018	0.3866142626901318	-0.0406671204264488
1.0670000000000002	0.22994200781707158	-0.10384366693571696	0.7570661267028753	1.807902300550198	0.008807908325133614	0.38692830506543613	-0.04057665918083097
1.0679999999999996	0.22992986326453982	-0.10385009065088176	0.7577797114029812	1.8065979149439835	0.008790554795833424	0.3872422576555937	-0.0404873748688916
1.069	0.22991780471585818	-0.10385627871421506	0.7584904137339381	1.8052926588567888	0.008773382608750182	0.3875561122057437	-0.04039927676179127
1.0700000000000003	0.22990583437502798	-0.10386223217527793	0.7591982047381187	1.803986565106731	0.008756393824566269	0.38786986054778805	-0.04031237395021203
1.0709999999999997	0.22989395423539313	-0.10386795215815942	0.7599030560410531	1.8026796662418993	0.008739590516960948	0.3881834946035216	-0.04022667533890667
1.072	0.22988216607739254	-0.10387343985567483	0.7606049398681967	1.801371994530231	0.008722974769553396	0.38849700638731693	-0.04014218964148396
1.0729999999999995	0.22987047146622405	-0.10387869652379163	0.7613038290592977	1.800063581950925	0.008706548673213094	0.38881038800837325	-0.0400589253759086
1.0739999999999998	0.22985887174904363	-0.10388372347628147	0.7619996970807669	1.798754460185857	0.008690314323674666	0.38912363167290065	-0.039976890860829103
1.0750000000000002	0.2298473680528257	-0.10388852207959745	0.7626925180364492	1.7974446606105852	0.00867427381933332	0.3894367296863102	-0.0398960942126035
1.0759999999999996	0.22983596128325934	-0.1038930937479751	0.7633822666772054	1.7961342142856742	0.008658429259218852	0.38974967445523356	-0.039816543342710266
1.077	0.22982465212430417	-0.10389743993875589	0.7640689184097056	1.7948231519490536	0.00864278274096347	0.39006245848931903	-0.03973824595523213
1.0780000000000003	0.22981344103878007	-0.10390156214793178	0.7647524493040816	1.7935115040097611	0.00862733635851778	0.3903750744028115	-0.03966120954452673
1.0789999999999997	0.22980232826998626	-0.10390546190590963	0.7654328361004595	1.792199300542289	0.008612092199795614	0.3906875149160455	-0.039585441393259424
1.08	0.2297913138436001	-0.10390914077349363	0.7661100562155262	1.7908865712811233	0.008597052344550132	0.3909997728568583	-0.03951094857048639
1.0809999999999995	0.22978039756948243	-0.10391260033808455	0.7667840877502807	1.7895733456162015	0.008582218862296502	0.3913118411616865	-0.03943773792923288
1.0819999999999999	0.2297695790437644	-0.10391584221009437	0.7674549094986147	1.788259652588878	0.008567593810035494	0.3916237128764147	-0.039365816103681395
1.0830000000000002	0.2297588576519667	-0.10391886801957431	0.7681225009552364	1.7869455208880007	0.008553179229958697	0.39193538115716464	-0.0392951895065723
1.0839999999999996	0.22974823257314902	-0.10392167941305522	0.7687868423222093	1.785630978847193	0.008538977147316057	0.3922468392708501	-0.03922586432687121
1.085	0.22973770278433936	-0.10392427805059833	0.7694479145137523	1.7843160544436931	0.008524989568382824	0.3925580805953811	-0.03915784652769689
1.0860000000000003	0.22972726706487162	-0.10392666560305501	0.7701056991593217	1.7830007752979702	0.008511218478523963	0.3928690986197086	-0.03909114184474728
1.0869999999999997	0.2297169240010087	-0.10392884374953384	0.7707601786068702	1.7816851686740844	0.008497665840293166	0.3931798869437138	-0.039025755784730665
1.088	0.22970667199160108	-0.10393081417507331	0.7714113359278036	1.7803692614819009	0.008484333591260022	0.3934904392776461	-0.03896169362300455
1.0889999999999995	0.2296965092547803	-0.10393257856851858	0.772059154922526	1.7790530802815026	0.008471223641563424	0.3938007494410529	-0.03889896040053888
1.0899999999999999	0.22968643383531587	-0.10393413862060065	0.7727036201258365	1.777736651288273	0.008458337871432966	0.3941108113615751	-0.0388375609206855
1.0910000000000002	0.22967644361263842	-0.10393549602221633	0.7733447168133262	1.7764200003774897	0.00844567812867642	0.3944206190738555	-0.03877749974568812
1.0919999999999996	0.2296665363087813	-0.10393665246290722	0.7739824310087857	1.775103153088409	0.008433246226253317	0.3947301667186294	-0.03871878119292812
1.093	0.22965670949586506	-0.10393760962953627	0.7746167494911358	1.7737861346274424	0.008421043940115475	0.39503944854212275	-0.038661409331388855
1.0940000000000003	0.2296469606042515	-0.10393836920516011	0.7752476598005177	1.7724689698707725	0.008409073007130069	0.3953484588955821	-0.03860538797851718
1.0949999999999998	0.22963728693174512	-0.10393893286809555	0.7758751502443074	1.7711516833678875	0.008397335122839857	0.395657192234516	-0.038550720697112545
1.096	0.2296276856530939	-0.10393930229117856	0.7764992099030675	1.7698342993456324	0.008385831939119811	0.39596564311771265	-0.03849741079217923
1.0969999999999995	0.22961815382941672	-0.10393947914121432	0.7771198286353196	1.7685168417104973	0.008374565062032976	0.3962738062065892	-0.038445461308408126
1.0979999999999999	0.22960868841756035	-0.10393946507861637	0.7777369970807727	1.767199334049499	0.008363536050005768	0.39658167626493784	-0.038394875028528376
1.0990000000000002	0.22959928627938905	-0.10393926175723349	0.77835070666352	1.765881799632639	0.008352746412077543	0.3968892481584646	-0.038345654471490694
1.0999999999999996	0.22958994419100912	-0.1039388708243626	0.7789609495959657	1.7645642614169177	0.008342197606101111	0.39719651685394425	-0.038297801889931475
1.101	0.22958065885193207	-0.10393829392056979	0.7795677188816109	1.7632467420492435	0.008331891037014524	0.39750347741836095	-0.038251319268133285
1.1020000000000003	0.2295714268941793	-0.1039375326785654	0.7801710083144461	1.76192926386897	0.008321828055060933	0.39781012501791796	-0.038206208321636646
1.1029999999999998	0.22956224489133153	-0.10393658872150768	0.7807708124749629	1.760611848912671	0.008312009953955124	0.398116454916556	-0.03816247049807487
1.104	0.22955310936752604	-0.10393546366223871	0.781367126724293	1.7592945189203781	0.008302437969543544	0.3984224624742282	-0.038120106978316776
1.1049999999999995	0.22954401680640557	-0.10393415910382711	0.7819599471968562	1.7579772953413852	0.008293113279200149	0.39872814314524135	-0.03807911867785497
1.1059999999999999	0.22953496366002166	-0.10393267664066354	0.7825492707907673	1.7566601993392137	0.00828403700171327	0.3990334924766671	-0.03803950624904754
1.1070000000000002	0.22952594635769638	-0.10393101785973109	0.7831350951563814	1.7553432517957221	0.008275210197479654	0.39933850610688904	-0.038001270084394974
1.1079999999999997	0.22951696131484545	-0.10392918434204909	0.7837174186848688	1.7540264733154711	0.008266633868700067	0.3996431797641077	-0.037964410319938156
1.109	0.22950800494176674	-0.1039271776642886	0.784296240497568	1.7527098842314437	0.008258308959392752	0.39994750926450195	-0.03792892683810716
1.1100000000000003	0.22949907365239688	-0.10392499940055831	0.784871560434988	1.7513935046109765	0.008250236355528233	0.4002514905102352	-0.03789481927062969
1.1109999999999998	0.22949016387304041	-0.10392265112435903	0.7854433790450837	1.7500773542611296	0.008242416885467292	0.4005551194875524	-0.03786208700186468
1.112	0.22948127205107416	-0.10392013441070551	0.7860116975711814	1.7487614527346074	0.008234851320518512	0.4008583922647911	-0.0378307291721961
1.1129999999999995	0.22947239466363084	-0.10391745083841383	0.7865765179388051	1.7474458193362108	0.008227540375553698	0.40116130499024744	-0.037800744681730995
1.1139999999999999	0.22946352822626498	-0.10391460199255294	0.7871378427406505	1.7461304731282943	0.008220484709802231	0.4014638538902075	-0.03777213219485086
1.1150000000000002	0.22945466930160496	-0.10391158946705881	0.7876956752204574	1.744815432935204	0.008213684927884539	0.4017660352671458	-0.037744890145312834
1.1159999999999997	0.22944581450799414	-0.1039084148675096	0.788250019256903	1.743500717347813	0.00820714158102316	0.4020678454978529	-0.037719016741293056
1.117	0.22943696052812476	-0.10390507981406032	0.788800879347516	1.7421863447273864	0.008200855168308992	0.4023692810317374	-0.03769450997049539
1.1180000000000003	0.22942810411766779	-0.1039015859445354	0.7893482605918564	1.7408723332076261	0.008194826138022204	0.40267033838961247	-0.0376713676058147
1.1189999999999998	0.22941924211390194	-0.10389793491767757	0.7898921686735794	1.7395587006960096	0.008189054889129117	0.40297101416266357	-0.03764958721161723
1.12	0.22941037144434498	-0.10389412841655159	0.7904326098413742	1.7382454648913153	0.008183541772406511	0.40327130500788794	-0.037629166148143586
1.1209999999999996	0.22940148913539052	-0.10389016815210099	0.790969590889149	1.7369326433481518	0.008178287090035848	0.40357120763343024	-0.03761010156928633
1.1219999999999999	0.22939259232095302	-0.10388605586685633	0.7915031191358343	1.7356202535715521	0.008173291094336996	0.4038707187775341	-0.03759239041611987
1.1230000000000002	0.22938367825074804	-0.1038817933387933	0.7920332024047982	1.734308313078831	0.00816855398789447	0.40416983519457	-0.03757602941538144
1.1239999999999997	0.22937474429745758	-0.10387738238533886	0.7925598490036183	1.7329968394144006	0.008164075925441355	0.4044685536511287	-0.037561015084550516
1.125	0.2293657879631597	-0.1038728248675239	0.7930830677042026	1.7316858501494838	0.008159857016343593	0.40476687092523944	-0.03754734373890135
1.1260000000000003	0.22935680688653007	-0.10386812269428032	0.7936028677213753	1.7303753628813745	0.008155897327197282	0.40506478380554944	-0.03753501149937493
1.1269999999999998	0.22934779885081769	-0.10386327782688107	0.7941192586895391	1.7290653952311008	0.008152196884538885	0.40536228909077293	-0.03752401430163931
1.1280000000000001	0.22933876179109206	-0.10385829228352102	0.7946322506389055	1.7277559648398477	0.008148755677790073	0.4056593835893511	-0.037514347905489576
1.1289999999999996	0.22932969380038903	-0.10385316814403685	0.7951418539724137	1.7264470893656247	0.00814557366243717	0.40595606411902235	-0.03750600790373863
1.13	0.22932059313513514	-0.10384790755438882	0.7956480794437049	1.7251387864805345	0.00814265076307984	0.4062523275063663	-0.03749898973048134
1.1310000000000002	0.22931145821947574	-0.1038425127301519	0.7961509381353913	1.7238310738678773	0.008139986876166289	0.4065481705865685	-0.03749328866940599
1.1319999999999997	0.22930228764850352	-0.10383698595938941	0.7966504414376087	1.7225239692186973	0.008137581872719638	0.4068435902033481	-0.03748889986227953
1.133	0.22929308019114225	-0.10383132960603157	0.7971466010287235	1.7212174902281339	0.0081354356012382	0.40713858320886864	-0.03748581831663663
1.1340000000000003	0.22928383479306705	-0.10382554611337941	0.7976394288581833	1.7199116545919289	0.008133547890465333	0.40743314646369594	-0.03748403891255554
1.1349999999999998	0.2292745505792877	-0.10381963800698124	0.7981289371292425	1.7186064800023246	0.008131918551907164	0.40772727683705046	-0.03748355640956094
1.1360000000000001	0.2292652268556408	-0.10381360789688157	0.7986151382807958	1.7173019841425823	0.008130547382220212	0.40802097120735575	-0.037484365454024116
1.1369999999999996	0.22925586310956633	-0.103807458479242	0.7990980449690601	1.7159981846804842	0.008129434165408124	0.40831422646290505	-0.03748646058676112
1.138	0.22924645901129642	-0.10380119253808308	0.7995776700490946	1.714695099261546	0.00812857867513229	0.4086070395025866	-0.03748983625083407
1.1390000000000002	0.22923701441508343	-0.10379481294714028	0.8000540265553981	1.7133927455026803	0.008127980677258282	0.4088994072364891	-0.03749448679980456
1.1399999999999997	0.22922752935971652	-0.10378832266994995	0.8005271276819464	1.7120911409859172	0.008127639931846701	0.4091913265863291	-0.03750040650644461
1.141	0.22921800406832635	-0.10378172475816673	0.8009969867635333	1.7107903032510376	0.008127556194466791	0.4094827944861295	-0.03750758957124058
1.1420000000000003	0.22920843894710008	-0.10377502235036717	0.8014636172591556	1.7094902497878526	0.008127729217685693	0.409773807883213	-0.037516030129965086
1.1429999999999998	0.2291988345829068	-0.10376821867170975	0.8019270327359282	1.708190998029234	0.00812815875291629	0.41006436373908756	-0.037525722260748656
1.1440000000000001	0.22918919174020905	-0.1037613170325677	0.8023872468523829	1.706892565343761	0.008128844552136643	0.41035445903028744	-0.037536659991631284
1.1449999999999996	0.2291795113568849	-0.1037543208250051	0.802844273341512	1.7055949690272036	0.008129786369115901	0.4106440907493555	-0.037548837308660654
1.146	0.22916979453896164	-0.1037472335182206	0.8032981259939248	1.7042982262943416	0.008130983960207772	0.4109332559057264	-0.03756224816393374
1.1470000000000002	0.2291600425546366	-0.10374005865483568	0.8037488186407307	1.7030023542722237	0.008132437085381757	0.4112219515263911	-0.03757688648346585
1.1479999999999997	0.22915025682720477	-0.10373279984802547	0.8041963651357548	1.7017073699937248	0.008134145509918653	0.41151017465659046	-0.037592746175258436
1.149	0.22914043892688843	-0.10372546077798417	0.8046407793374499	1.7004132903895017	0.008136109006283365	0.41179792236084356	-0.03760982113769342
1.1500000000000004	0.2291305905626974	-0.10371804518734369	0.8050820750901138	1.6991201322787073	0.008138327355688046	0.41208519172413266	-0.03762810526838166
1.1509999999999998	0.22912071357545183	-0.10371055687629184	0.8055202662028937	1.6978279123607003	0.00814080034934578	0.41237197985269863	-0.03764759247383698
1.1520000000000001	0.22911080993158994	-0.10370299969776411	0.8059553664261888	1.6965366472077374	0.008143527789719546	0.4126582838745716	-0.037668276680103516
1.1529999999999996	0.22910088171625245	-0.10369537755270627	0.8063873894269402	1.6952463532567532	0.00814650949219295	0.41294410094038764	-0.03769015184391599
1.154	0.2290909311252629	-0.10368769438540401	0.8068163487643045	1.6939570468002119	0.008149745287102016	0.4132294282244339	-0.0377132119638507
1.1550000000000002	0.22908096045712859	-0.10367995417887699	0.8072422578653153	1.692668743977144	0.008153235021701922	0.413514262925559	-0.03773745109153395
1.1559999999999997	0.22907097210619	-0.10367216095033435	0.8076651300001483	1.6913814607647204	0.008156978561886134	0.41379860226789067	-0.037762863343035795
1.157	0.22906096855654473	-0.10366431874668598	0.8080849782584802	1.6900952129699756	0.008160975793719001	0.41408244350160744	-0.03778944290996736
1.1580000000000004	0.22905095237486234	-0.10365643163972788	0.8085018155276803	1.6888100162209112	0.008165226624903711	0.41436578390400974	-0.03781718407004411
1.1589999999999998	0.229040926200958	-0.10364850372024759	0.8089156544713173	1.6875258859565934	0.008169730986185756	0.41464862078083337	-0.03784608119760787
1.1600000000000001	0.22903089273724936	-0.10364053909142083	0.8093265075072177	1.6862428374165987	0.008174488832691968	0.41493095146756304	-0.03787612877429572
1.1609999999999996	0.2290208547389755	-0.10363254186299832	0.8097343867861894	1.6849608856305538	0.008179500145387913	0.41521277333062834	-0.03790732139943524
1.162	0.22901081500517576	-0.10362451614665602	0.8101393041717727	1.6836800454081216	0.008184764932714566	0.4154940837685441	-0.03793965380004934
1.1630000000000003	0.2290007763689204	-0.10361646605137838	0.8105412712206324	1.682400331329799	0.008190283232160712	0.41577488021299885	-0.03797312084047618
1.1639999999999997	0.22899074168679018	-0.10360839567774348	0.8109402991647066	1.6811217577392625	0.008196055111344724	0.4160551601298326	-0.03800771753106107
1.165	0.22898071382873134	-0.10360030911148178	0.8113363988966085	1.6798443387372477	0.00820208066860571	0.41633492101990627	-0.03804343903537726
1.1660000000000004	0.2289706956679067	-0.10359221041780484	0.8117295809571421	1.678568088175825	0.008208360033773848	0.41661416041980437	-0.03808028067646785
1.1669999999999998	0.2289606900701627	-0.10358410363687558	0.812119855522289	1.6772930196523008	0.008214893369363449	0.416892875902374	-0.03811823794320939
1.1680000000000001	0.22895069988461253	-0.10357599277966552	0.8125072323889001	1.6760191465031111	0.008221680871762258	0.41717106507728435	-0.038157306497167566
1.1689999999999996	0.22894072793646283	-0.10356788182344472	0.8128917209598343	1.6747464817980657	0.008228722771990604	0.4174487255917313	-0.038197482179766276
1.17	0.22893077702095604	-0.10355977470614902	0.8132733302292923	1.673475038335682	0.008236019335725632	0.41772585513098515	-0.03823876101947006
1.1710000000000003	0.2289208498965458	-0.10355167531999487	0.8136520687690839	1.6722048286410984	0.008243570862955848	0.41800245141829634	-0.03828113923831394
1.1719999999999997	0.22891094927692401	-0.10354358750584086	0.8140279447158254	1.6709358649665609	0.008251377688118303	0.4182785122142828	-0.038324613257540885
1.173	0.22890107782264754	-0.10353551504866941	0.8144009657583001	1.669668159292964	0.008259440180779024	0.4185540353162286	-0.038369179702837944
1.1739999999999995	0.22889123813311213	-0.10352746167343467	0.8147711391249797	1.6684017233320587	0.008267758746247378	0.41882901855723376	-0.0384148354092961
1.1749999999999998	0.2288814327396245	-0.10351943104089754	0.8151384715728183	1.6671365685296886	0.008276333825758582	0.4191034598050968	-0.03846157742573194
1.1760000000000002	0.2288716640995746	-0.10351142674344216	0.8155029693780681	1.6658727060700447	0.008285165896284873	0.4193773569609922	-0.03850940301819142
1.1769999999999996	0.2288619345909531	-0.1035034523008681	0.8158646383287365	1.6646101468820536	0.008294255470157615	0.41965070795776255	-0.03855830967245589
1.178	0.22885224650645417	-0.10349551115615593	0.8162234837183044	1.6633489016490166	0.008303603094499875	0.41992351075770545	-0.0386082950953704
1.1790000000000003	0.22884260204678586	-0.10348760667157994	0.8165795103403249	1.6620889808196126	0.008313209350651666	0.42019576335022285	-0.03865935721554478
1.1799999999999997	0.22883300331431763	-0.1034797421259173	0.8169327224835167	1.660830394617622	0.008323074853952742	0.4204674637497611	-0.03871149418409963
1.181	0.22882345230856635	-0.10347192071237415	0.8172831239280994	1.6595731530507374	0.00833320025357785	0.42073860999392104	-0.038764704375093946
1.1819999999999995	0.2288139509231422	-0.10346414553609642	0.8176307179444952	1.6583172659199568	0.00834358623187577	0.421009200141437	-0.038818986384966093
1.1829999999999998	0.22880450094302524	-0.10345641961163873	0.8179755072943932	1.6570627428295401	0.008354233503394173	0.4212792322700861	-0.038874339030928975
1.1840000000000002	0.22879510404216902	-0.10344874586076457	0.8183174942334216	1.655809593197529	0.008365142813711467	0.4215487044745921	-0.038930761348503436
1.1849999999999996	0.2287857617821787	-0.10344112710982221	0.8186566805154223	1.6545578262671907	0.008376314937709517	0.42181761486452374	-0.0389882525881909
1.186	0.2287764756120651	-0.1034335660870699	0.8189930673987071	1.6533074511190065	0.0083877506774692	0.4220859615622528	-0.03904681221128643
1.1870000000000003	0.22876724686870048	-0.10342606542069996	0.8193266556535402	1.6520584766831885	0.008399450860214378	0.42235374270078857	-0.039106439885137276
1.1879999999999997	0.22875807677834942	-0.10341862763718306	0.8196574455697175	1.6508109117530987	0.008411416336120787	0.42262095642143127	-0.039167135478273725
1.189	0.22874896645927165	-0.10341125515955357	0.8199854369642418	1.6495647649991836	0.00842364797580633	0.42288760087142846	-0.03922889905553458
1.1899999999999995	0.22873991692464185	-0.10340395030600913	0.820310629189842	1.648320044983041	0.008436146667867364	0.4231536742015753	-0.03929173087294353
1.1909999999999998	0.22873092908541143	-0.10339671528957316	0.8206330211447158	1.647076760171609	0.008448913316886445	0.42341917456376044	-0.03935563137197114
1.1920000000000002	0.22872200375311186	-0.10338955221882035	0.8209526112838758	1.6458349189518413	0.00846194884178883	0.42368410010852037	-0.03942060117275587
1.1929999999999996	0.22871314164259618	-0.10338246309891153	0.8212693976324724	1.6445945296462425	0.008475254174120591	0.42394844898242107	-0.03948664106622267
1.194	0.2287043433747173	-0.10337544983255638	0.8215833778003407	1.6433556005288716	0.008488830256064726	0.4242122193253302	-0.03955375200564686
1.1950000000000003	0.22869560947894685	-0.10336851422052572	0.8218945489966442	1.642118139841437	0.008502678038072552	0.4244754092678248	-0.039621935098149604
1.1959999999999997	0.2286869403959342	-0.10336165796096322	0.8222029080446237	1.640882155809095	0.008516798475926773	0.42473801692879687	-0.03969119159630673
1.197	0.2286783364800015	-0.10335488264787214	0.8225084513975814	1.639647656655573	0.008531192527478903	0.42500004041325995	-0.03976152288956546
1.1979999999999995	0.22866979800157577	-0.1033481897706547	0.8228111751568535	1.6384146506183572	0.008545861149729998	0.42526147781017426	-0.03983293049473687
1.1989999999999998	0.22866132514993476	-0.10334158071582915	0.8231110750910213	1.6371831459646904	0.008560805296619215	0.4255223271901105	-0.03990541604550193
1.2000000000000002	0.22865291803701582	-0.10333505676979227	0.8234081466556142	1.6359531510076202	0.00857602591703201	0.4257825866029368	-0.03997898128153858
1.2009999999999996	0.22864457670191032	-0.10332861912074554	0.8237023850140619	1.6347246741213337	0.008591523952235374	0.426042254075713	-0.04005362803739018
1.202	0.22863630111454125	-0.10332226885978794	0.8239937850606532	1.6334977237561465	0.00860730033292186	0.42630132761079464	-0.04012935823070805
1.2030000000000003	0.22862809117815144	-0.10331600698267955	0.8242823414447522	1.6322723084531388	0.008623355976714122	0.4265598051841481	-0.04020617384986653
1.2039999999999997	0.22861994673135327	-0.1033098343926465	0.8245680485955225	1.6310484368576827	0.008639691786189937	0.42681768474381837	-0.04028407694131399
1.205	0.22861186755011378	-0.10330375190347313	0.8248509007475402	1.6298261177314766	0.008656308646939625	0.42707496420861213	-0.040363069596779586
1.2059999999999995	0.22860385334967553	-0.10329776024250605	0.82513089196768	1.6286053599638242	0.008673207425472274	0.4273316414670587	-0.040443153940090355
1.2069999999999999	0.22859590378641537	-0.10329186005394667	0.8254080161836538	1.6273861725836567	0.008690388967030829	0.42758771437640863	-0.04052433211317014
1.2080000000000002	0.22858801845963853	-0.10328605190280792	0.8256822672142123	1.6261685647722888	0.008707854093497884	0.42784318076160865	-0.04060660626121843
1.2089999999999996	0.22858019691331008	-0.10328033627878182	0.8259536387995098	1.6249525458753977	0.008725603601330468	0.42809803841444044	-0.040689978517858605
1.21	0.2285724386381008	-0.10327471359926586	0.8262221246305067	1.6237381254134633	0.008743638259218504	0.4283522850928234	-0.04077445099086258
1.2110000000000003	0.22856474307449806	-0.10326918421192634	0.826487718377797	1.6225253130914097	0.008761958805405283	0.4286059185201631	-0.04086002574826716
1.2119999999999997	0.22855710961660386	-0.10326374839754936	0.8267504137202383	1.6213141188093227	0.008780565944973706	0.4288589363845635	-0.040946704804392595
1.213	0.22854953761549507	-0.1032584063735515	0.8270102043733919	1.6201045526749815	0.008799460347462967	0.42911133633778475	-0.04103449010557897
1.2139999999999995	0.2285420263825237	-0.10325315829739619	0.8272670841177784	1.6188966250166923	0.008818642644571413	0.42936311599413074	-0.04112338351600357
1.2149999999999999	0.2285345751929371	-0.10324800426916499	0.8275210468269555	1.6176903463952939	0.008838113427518585	0.4296142729295124	-0.041213386803821146
1.2160000000000002	0.22852718328906477	-0.10324294433366113	0.8277720864958021	1.6164857276160673	0.00885787324412678	0.4298648046805672	-0.04130450162719881
1.2169999999999996	0.22851984988344445	-0.1032379784824226	0.8280201972697657	1.6152827797412974	0.00887792259568241	0.43011470874359437	-0.04139672951981768
1.218	0.22851257416263984	-0.10323310665564657	0.8282653734747029	1.614081514103091	0.00889826193363755	0.4303639825733676	-0.0414900718761441
1.2190000000000003	0.2285053552913777	-0.10322832874402449	0.8285076096458148	1.6128819423164482	0.008918891656333902	0.4306126235819511	-0.04158452993701698
1.2199999999999998	0.2284981924162555	-0.10322364459048329	0.828746900555304	1.6116840762929496	0.008939812105809603	0.4308606291374596	-0.041680104775610995
1.221	0.2284910846682672	-0.10321905399220836	0.8289832412391334	1.6104879282546742	0.008961023564993025	0.43110799656276483	-0.041776797283652405
1.2219999999999995	0.22848403116414334	-0.10321455670332648	0.8292166270225215	1.6092935107483373	0.00898252625552683	0.431354723134213	-0.041874608157947586
1.2229999999999999	0.22847703100725913	-0.10321015243749775	0.8294470535441786	1.6081008366600091	0.009004320335673891	0.4316008060802325	-0.041973537887284126
1.2240000000000002	0.22847008328849178	-0.10320584087004027	0.8296745167800396	1.606909919230026	0.009026405898000366	0.43184624257971366	-0.04207358673958215
1.2249999999999996	0.22846318708702792	-0.10320162164034058	0.8298990130668683	1.6057207720677016	0.00904878296720117	0.4320910297603462	-0.0421747547491126
1.226	0.22845634147111907	-0.10319749435417364	0.8301205391257407	1.6045334091650771	0.009071451497945972	0.43233516469728145	-0.04227704170390407
1.2270000000000003	0.22844954549916294	-0.10319345858518143	0.830339092085413	1.603347844908573	0.009094411372441174	0.4325786444122452	-0.042380447133581745
1.2279999999999998	0.22844279822186545	-0.10318951387588898	0.8305546695055791	1.6021640940889033	0.009117662397829717	0.4328214658728594	-0.042484970297638716
1.229	0.22843609868510484	-0.10318565973863321	0.8307672694000148	1.600982171909993	0.009141204303611549	0.4330636259920545	-0.042590610174018224
1.2299999999999995	0.22842944593199355	-0.10318189565640101	0.8309768902596123	1.5998020939968784	0.009165036739145817	0.43330512162775753	-0.04269736544782496
1.2309999999999999	0.22842283900376706	-0.10317822108357597	0.8311835310753092	1.598623876402574	0.00918915927117419	0.43354594958298137	-0.042805234500105496
1.2320000000000002	0.22841627694025277	-0.1031746354462209	0.8313871913609128	1.5974475356131417	0.009213571381182903	0.43378610660631794	-0.0429142153970036
1.2329999999999997	0.22840975878029215	-0.10317113814152397	0.8315878711758193	1.596273088550572	0.009238272462482185	0.4340255893927769	-0.043024305879474756
1.234	0.22840328356211737	-0.10316772853716023	0.831785571147255	1.5951005525745916	0.009263261817368963	0.43426439458485266	-0.043135503353439957
1.2350000000000003	0.22839685032368676	-0.1031644059713176	0.8319802924912842	1.5939299454833735	0.009288538654860633	0.43450251877382157	-0.0432478048806246
1.2359999999999998	0.22839045810298098	-0.10316116975301033	0.8321720370329608	1.5927612855120103	0.009314102088878813	0.4347399585013339	-0.043361207170085
1.237	0.22838410593825695	-0.1031580191623068	0.8323608072267514	1.5915945913291063	0.00933995113651839	0.43497671026124374	-0.04347570656975549
1.2379999999999995	0.22837779286826204	-0.10315495345047299	0.8325466061760989	1.5904298820322291	0.009366084716341871	0.4352127705016788	-0.04359129905844558
1.2389999999999999	0.22837151793241006	-0.10315197184003272	0.8327294376498695	1.5892671771421945	0.009392501646821785	0.43544813562729406	-0.04370798023944801
1.2400000000000002	0.22836528017054197	-0.10314907352474614	0.8329093060956778	1.588106496596543	0.009419200645053982	0.4356828020014679	-0.04382574533563952
1.2409999999999997	0.2283590786215206	-0.10314625766950948	0.8330862166508402	1.586947860742192	0.009446180325864785	0.4359167659485061	-0.043944589185713555
1.242	0.22835291232103755	-0.10314352341017582	0.8332601751513296	1.5857912903261142	0.00947343920125236	0.43615002375622197	-0.0440645062416711
1.2430000000000003	0.22834678030013655	-0.10314086985329343	0.8334311881406025	1.5846368064832752	0.009500975679859133	0.43638257167914	-0.044185490566844045
1.2439999999999998	0.2283406815848309	-0.10313829607576132	0.8335992628801728	1.583484430722556	0.009528788066294007	0.43661440594220535	-0.044307535833421056
1.245	0.22833461519606524	-0.10313580112440515	0.8337644073611769	1.5823341849113943	0.009556874560427739	0.4368455227446362	-0.04443063531972539
1.2459999999999996	0.22832858014926724	-0.10313338401585176	0.833926630315043	1.5811860912591231	0.00958523325702852	0.4370759182638025	-0.04455478190810345
1.2469999999999999	0.22832257545273918	-0.10313104373708039	0.8340859412225047	1.580040172298985	0.009613862146044027	0.4373055886593766	-0.04467996808367418
1.2480000000000002	0.2283166001052674	-0.10312877924590141	0.8342423503205691	1.5788964508680496	0.009642759113227295	0.4375345300780657	-0.044806185934250814
1.2489999999999997	0.2283106530944536	-0.10312658947060961	0.8343958686074368	1.5777549500846368	0.009671921940560263	0.437762738658807	-0.04493342715168583
1.25	0.2283047333957703	-0.10312447330918537	0.8345465078464862	1.5766156933243487	0.009701348306477058	0.437990210537942	-0.04506168303403785
1.2510000000000003	0.22829883997083814	-0.10312242962879602	0.8346942805693164	1.5754787041950686	0.009731035786437263	0.4382169418543139	-0.045190944488324954
1.2519999999999998	0.2282929717645488	-0.10312045726635342	0.834839200076707	1.5743440065101475	0.009760981854399576	0.43844292875471685	-0.04532120203429925
1.2530000000000001	0.22828712770178503	-0.10311855502975333	0.8349812804378653	1.5732116242597551	0.009791183884893674	0.4386681673998841	-0.04545244580912965
1.2539999999999996	0.2282813066844902	-0.10311672169829274	0.8351205364890689	1.5720815815815037	0.009821639154718372	0.4388926539706541	-0.04558466557251501
1.255	0.22827550758946713	-0.10311495602226646	0.8352569838316869	1.5709539027310726	0.0098523448442686	0.43911638467389014	-0.04571785071223715
1.2560000000000002	0.22826972926615613	-0.103113256723249	0.8353906388284388	1.5698286120520588	0.00988329803959009	0.4393393557482815	-0.04585199025065094
1.2569999999999997	0.22826397053439326	-0.10311162249543947	0.8355215185971286	1.5687057339438943	0.009914495735347207	0.4395615634704537	-0.04598707285248727
1.258	0.22825823018402833	-0.10311005200731796	0.8356496410025915	1.5675852928278136	0.009945934837732349	0.4397830041614542	-0.046123086833796796
1.2590000000000003	0.22825250697640223	-0.10310854390323868	0.8357750246479604	1.5664673131123492	0.009977612166954454	0.4400036741932508	-0.04626002017137564
1.2599999999999998	0.22824679964542663	-0.10310709680496086	0.8358976888656086	1.565351819159838	0.010009524459796814	0.44022356999494217	-0.04639786051207546
1.2610000000000001	0.22824110689751845	-0.10310570931311898	0.8360176537073752	1.5642388352535321	0.01004166837249091	0.4404426880587449	-0.04653659518219221
1.2619999999999996	0.22823542741114558	-0.10310438000863348	0.8361349399333061	1.5631283855645497	0.010074040483726737	0.4406610249459432	-0.04667621119755474
1.263	0.22822975983673688	-0.10310310745406347	0.836249568998515	1.562020494119009	0.010106637297741982	0.44087857729286567	-0.04681669527450814
1.2640000000000002	0.22822410279770608	-0.10310189019490265	0.8363615630377671	1.5609151847660818	0.010139455247554276	0.4410953418166485	-0.04695803384186553
1.2649999999999997	0.2282184548922143	-0.10310072676082016	0.8364709448473865	1.5598124811473113	0.01017249069827904	0.44131131532042395	-0.04710021305396297
1.266	0.22821281469417196	-0.10309961566684724	0.8365777378652184	1.5587124066667986	0.010205739950536377	0.4415264946981184	-0.047243218804465185
1.2670000000000003	0.2282071807531053	-0.10309855541451173	0.8366819661501289	1.55761498446223	0.010239199244011477	0.4417408769391694	-0.04738703674008328
1.2679999999999998	0.22820155159363775	-0.10309754449292141	0.8367836543621487	1.556520237377104	0.010272864761050323	0.4419544591329808	-0.04753165227366969
1.2690000000000001	0.2281959257145891	-0.10309658137979788	0.8368828277432362	1.5554281879341354	0.010306732630233455	0.44216723847299727	-0.0476770505969483
1.2699999999999996	0.22819030158694242	-0.10309566454246236	0.8369795120982577	1.554338858309808	0.010340798930114213	0.4423792122606452	-0.047823216693137285
1.271	0.22818467765105385	-0.10309479243877487	0.8370737337765405	1.553252270309687	0.010375059693003456	0.4425903779093246	-0.04797013534923568
1.2720000000000002	0.22817905231461355	-0.10309396351802841	0.837165519653596	1.5521684453448348	0.010409510908378215	0.4428007329481512	-0.04811779116798818
1.2729999999999997	0.22817342395173626	-0.10309317622179943	0.8372548971111057	1.551087404410071	0.010444148526040005	0.44301027502514545	-0.048266168580212924
1.274	0.22816779090280348	-0.10309242898475642	0.8373418940143923	1.5500091680629233	0.010478968459452974	0.44321900191011576	-0.04841525185811635
1.2750000000000004	0.22816215147543562	-0.10309172023542766	0.8374265386892294	1.5489337564024956	0.010513966589144037	0.4434269114974807	-0.048565025129062016
1.2759999999999998	0.22815650394659953	-0.10309104839693024	0.8375088598994678	1.5478611890493654	0.010549138765925378	0.4436340018089114	-0.048715472388956266
1.2770000000000001	0.22815084656510057	-0.10309041188766137	0.837588886824695	1.5467914851268647	0.01058448081400423	0.44384027099567386	-0.048866577515448845
1.2779999999999996	0.22814517755408056	-0.1030898091219538	0.8376666490375261	1.5457246632429762	0.010619988533983979	0.44404571734079523	-0.04901832428120752
1.279	0.22813949511352224	-0.10308923851069685	0.8377421764808758	1.544660741472446	0.010655657705821539	0.4442503392611774	-0.04917069636716086
1.2800000000000002	0.22813379742238749	-0.10308869846192452	0.837815499444806	1.5435997373394725	0.010691484091927843	0.4444541353095991	-0.04932367737578569
1.2809999999999997	0.22812808264001636	-0.10308818738137225	0.8378866485421668	1.5425416678013288	0.010727463440354586	0.4446571041765462	-0.04947725084463787
1.282	0.22812234890754188	-0.10308770367300396	0.8379556546822485	1.541486549232526	0.010763591487949614	0.4448592446918122	-0.04963140026062959
1.2830000000000004	0.2281165943500774	-0.10308724573951078	0.8380225490424188	1.5404343974102492	0.010799863963545955	0.4450605558256252	-0.04978610907519101
1.2839999999999998	0.22811081707930053	-0.10308681198278323	0.838087363038464	1.539385227502558	0.010836276591249569	0.44526103668912054	-0.04994136071972328
1.2850000000000001	0.2281050151960556	-0.10308640080435812	0.8381501282939822	1.5383390540582096	0.010872825093890873	0.4454606865344642	-0.050097138621115554
1.2859999999999996	0.22809918679297483	-0.1030860106058421	0.8382108766091695	1.5372958909965853	0.010909505196644206	0.4456595047549938	-0.05025342621740295
1.287	0.22809332995712245	-0.10308563978931301	0.8382696399297224	1.536255751598454	0.010946312630575787	0.44585749088525545	-0.05041020697333799
1.2880000000000003	0.22808744277304108	-0.10308528675770087	0.8383264503158235	1.5352186484979435	0.010983243135941642	0.446054644600755	-0.05056746439589172
1.2889999999999997	0.22808152332695447	-0.10308494991515006	0.8383813399104327	1.534184593675325	0.011020292465300553	0.4462509657174234	-0.05072518204994415
1.29	0.22807556971212878	-0.10308462766736404	0.8384343409064718	1.533153598450976	0.011057456386507078	0.4464464541907362	-0.050883343574119215
1.2910000000000004	0.22806958003464142	-0.1030843184219343	0.8384854855128752	1.5321256734808826	0.011094730685649685	0.4466411101144265	-0.05104193269678027
1.2919999999999998	0.22806355241918327	-0.1030840205886553	0.8385348059198479	1.531100828754044	0.011132111170059907	0.4468349337187905	-0.051200933252201986
1.2930000000000001	0.22805748501489592	-0.1030837325798264	0.8385823342640552	1.5300790735921572	0.011169593671335746	0.44702792536864816	-0.05136032919656921
1.2939999999999996	0.22805137600087086	-0.10308345281054296	0.8386281025929534	1.529060416650807	0.011207174048322497	0.44722008556101733	-0.0515201046241229
1.295	0.22804522359056162	-0.10308317969897766	0.838672142825977	1.5280448659210288	0.011244848190420454	0.44741141492244224	-0.051680243784504185
1.2960000000000003	0.22803902603510973	-0.10308291166665398	0.8387144867125548	1.527032428731233	0.011282612021406237	0.447601914205975	-0.05184073110125104
1.2969999999999997	0.22803278162633475	-0.10308264713871304	0.8387551657895559	1.5260231117502414	0.01132046150340634	0.4477915842879308	-0.052001551190366854
1.298	0.22802648870014122	-0.10308238454417551	0.8387942113400142	1.5250169209914295	0.01135839264078327	0.44798042616447775	-0.05216268887830594
1.2989999999999995	0.2280201456407226	-0.10308212231620022	0.8388316543534753	1.5240138618172092	0.0113964014838164	0.4481684409481213	-0.05232412921914758
1.2999999999999998	0.22801375088481263	-0.1030818588923407	0.8388675254879342	1.523013938943852	0.011434484131998728	0.4483556298642035	-0.05248585751085141
1.3010000000000002	0.2280073029256093	-0.10308159271480154	0.8389018550333361	1.5220171564473959	0.011472636737014296	0.44854199424741686	-0.05264785931073056
1.3019999999999996	0.22800080031750156	-0.1030813222306958	0.8389346728766086	1.5210235177702567	0.011510855505582776	0.44872753553826994	-0.0528101204504006
1.303	0.22799424168160148	-0.10308104589230513	0.8389660084681951	1.5200330257274088	0.011549136702235835	0.4489122552795649	-0.05297262705021808
1.3040000000000003	0.2279876257105803	-0.10308076215734407	0.8389958907900633	1.51904568251251	0.011587476651968133	0.44909615511294587	-0.053135365532918234
1.3049999999999997	0.22798095117243236	-0.10308046948923012	0.8390243483251569	1.5180614897047182	0.011625871742644732	0.44927923677551734	-0.05329832263640432
1.306	0.22797421691391642	-0.1030801663573609	0.839051409028264	1.5170804482758282	0.011664318427229443	0.4494615020965305	-0.05346148542588452
1.3069999999999995	0.22796742186405097	-0.10307985123740013	0.8390771002982744	1.5161025585973458	0.011702813226081205	0.4496429529941359	-0.053624841305430285
1.3079999999999998	0.2279605650372901	-0.1030795226115737	0.8391014489517978	1.5151278204478789	0.011741352729382855	0.44982359147207884	-0.05378837802896869
1.3090000000000002	0.22795364553563088	-0.10307917896897754	0.8391244811981168	1.5141562330215885	0.011779933599522983	0.45000341961615326	-0.05395208371059924
1.3099999999999996	0.22794666254927928	-0.10307881880589849	0.8391462226154488	1.5131877949373276	0.011818552573312397	0.45018243959059445	-0.05411594683418619
1.311	0.2279396153558748	-0.10307844062614989	0.8391666981284904	1.5122225042469664	0.011857206464221136	0.45036065363483485	-0.054279956262420645
1.3120000000000003	0.22793250331902562	-0.10307804294142331	0.8391859319872205	1.5112603584429094	0.011895892164761022	0.4505380640605604	-0.054444101245363676
1.3129999999999997	0.22792532588728165	-0.10307762427165774	0.8392039477469362	1.510301354466303	0.011934606648712359	0.45071467324857756	-0.05460837142823764
1.314	0.2279180825931683	-0.10307718314542785	0.8392207682495004	1.5093454887163196	0.011973346973075961	0.45089048364542805	-0.05477275685847624
1.3149999999999995	0.22791077305190774	-0.10307671810035261	0.8392364156057757	1.5083927570601348	0.01201211027999714	0.45106549775999266	-0.05493724799222608
1.3159999999999998	0.2279033969605829	-0.10307622768352588	0.8392509111792232	1.507443154843983	0.01205089379866443	0.45123971815995984	-0.05510183570024854
1.3170000000000002	0.22789595409736677	-0.10307571045197028	0.8392642755706458	1.5064966769049175	0.012089694847064104	0.45141314746809597	-0.0552665112731703
1.3179999999999996	0.22788844432043925	-0.10307516497311571	0.8392765286040524	1.5055533175821512	0.012128510833532231	0.45158578835861846	-0.055431266426213294
1.319	0.2278808675673434	-0.10307458982530408	0.8392876893136273	1.5046130707287375	0.012167339257985112	0.4517576435536705	-0.05559609330335161
1.3200000000000003	0.22787322385440656	-0.10307398359832151	0.8392977759317802	1.5036759297251023	0.012206177712952416	0.4519287158195891	-0.05576098448078163
1.3209999999999997	0.22786551327585147	-0.10307334489395946	0.8393068058782628	1.5027418874936798	0.012245023884598145	0.45209900796308655	-0.05592593296983489
1.322	0.22785773600334816	-0.1030726723266061	0.8393147957499564	1.501810936512778	0.012283875553731786	0.45226852282764624	-0.05609093221964533
1.3229999999999995	0.22784989228563057	-0.10307196452386935	0.839321761310564	1.5008830688296828	0.012322730596933692	0.45243726328994793	-0.05625597611982143
1.3239999999999998	0.22784198244742784	-0.103071220127233	0.8393277174805663	1.4999582760748804	0.012361586987675066	0.4526052322560151	-0.056421059002764125
1.3250000000000002	0.2278340068877089	-0.1030704377927469	0.8393326783289259	1.4990365494785416	0.012400442797069196	0.4527724326570818	-0.05658617564484481
1.3259999999999996	0.22782596607686273	-0.10306961619175309	0.8393366570669015	1.4981178798881423	0.012439296194438648	0.452938867445358	-0.05675132126644894
1.327	0.2278178605531895	-0.1030687540116487	0.8393396660435832	1.4972022577853523	0.012478145448004749	0.45310453958999675	-0.05691649153143838
1.3280000000000003	0.22780969092020867	-0.10306784995668716	0.8393417167435099	1.4962896733022062	0.012516988925457601	0.4532694520733798	-0.057081682545854516
1.3289999999999997	0.2278014578447819	-0.10306690274881902	0.8393428197859831	1.4953801162380636	0.012555825094286457	0.45343360788747755	-0.057246890855622706
1.33	0.22779316205454633	-0.10306591112857343	0.8393429849241895	1.4944735760773704	0.0125946525221766	0.4535970100300958	-0.05741211344399273
1.3309999999999995	0.22778480433465695	-0.10306487385598175	0.8393422210429948	1.4935700420067255	0.012633469877535072	0.45375966150112945	-0.05757734772957116
1.3319999999999999	0.2277763855253425	-0.10306378971154438	0.8393405361561523	1.4926695029305086	0.012672275929963986	0.4539215652990632	-0.05774259156500947
1.3330000000000002	0.22776790652027545	-0.10306265749724214	0.8393379374040364	1.4917719474850828	0.012711069550804505	0.4540827244178384	-0.057907843235924246
1.3339999999999996	0.22775936826425106	-0.10306147603759312	0.8393344310526483	1.4908773640519584	0.012749849713874477	0.45424314184396136	-0.058073101459381445
1.335	0.22775077175017125	-0.10306024418075667	0.8393300224946403	1.4899857407706838	0.012788615496035442	0.4544028205536669	-0.05823836538133761
1.3360000000000003	0.22774211801683475	-0.10305896079968509	0.8393247162523533	1.4890970655518498	0.012827366077285485	0.4545617635100741	-0.05840363457322183
1.3369999999999997	0.22773340814753631	-0.10305762479332453	0.8393185159821107	1.488211326090219	0.01286610074062247	0.4547199736603926	-0.0585689090282074
1.338	0.22772464326797354	-0.10305623508786609	0.8393114244793866	1.4873285098779907	0.012904818871982908	0.45487745393323525	-0.05873418915717372
1.3389999999999995	0.22771582454308048	-0.1030547906380481	0.8393034436848462	1.4864486042174538	0.012943519960196307	0.4550342072360987	-0.058899475784175585
1.3399999999999999	0.22770695317353665	-0.10305329042851082	0.8392945746912553	1.4855715962315466	0.012982203596894672	0.4551902364532489	-0.05906477014160228
1.3410000000000002	0.2276980303923272	-0.10305173347520445	0.8392848177508796	1.484697472872707	0.013020869476560358	0.4553455444440117	-0.059230073865330156
1.3419999999999996	0.22768905746135543	-0.10305011882685138	0.8392741722826212	1.4838262209319109	0.013059517396773595	0.45550013404109846	-0.059395388990111014
1.343	0.22768003566810768	-0.10304844556646381	0.8392626368792698	1.4829578270479038	0.013098147258477248	0.4556540080489648	-0.05956071794501215
1.3440000000000003	0.22767096632236697	-0.1030467128129175	0.8392502093163701	1.482092277715892	0.01313675906607634	0.4558071692423821	-0.05972606354817512
1.3449999999999998	0.22766185075297213	-0.10304491972258262	0.8392368865627119	1.4812295592957023	0.013175352927433315	0.45595962036515836	-0.05989142900083008
1.346	0.22765269030462218	-0.10304306549101261	0.8392226647905646	1.4803696580190493	0.013213929053941727	0.45611136412900516	-0.06005681788153731
1.3469999999999995	0.22764348633510204	-0.10304114935469179	0.8392075393849041	1.4795125599959276	0.013252487760556497	0.45626240321248773	-0.0602222341410182
1.3479999999999999	0.22763424021368078	-0.1030391705928425	0.8391915049531382	1.4786582512208915	0.013291029465536864	0.4564127402598728	-0.06038768209678055
1.3490000000000002	0.22762495332030486	-0.10303712852929257	0.8391745553360858	1.4778067175796072	0.01332955469002358	0.456562377879932	-0.060553166427229785
1.3499999999999996	0.22761562704407973	-0.10303502253440378	0.83915668361909	1.4769579448553192	0.013368064057815317	0.45671131864494224	-0.060718692165870926
1.351	0.22760626278066357	-0.10303285202706189	0.839137882143274	1.4761119187344942	0.013406558295465578	0.45685956509006337	-0.06088426469559673
1.3520000000000003	0.2275968619293253	-0.10303061647672915	0.8391181425188262	1.4752686248116553	0.013445038232334125	0.45700711971302893	-0.06104988974208271
1.3529999999999998	0.22758742589003933	-0.10302831540555946	0.8390974556414476	1.4744280486039447	0.013483504799739572	0.4571539849721999	-0.06121557336378687
1.354	0.22757795606061412	-0.10302594839057698	0.8390758117112158	1.473590175595355	0.013521959028481556	0.4573001632795064	-0.061381321935199004
1.3549999999999995	0.22756845383423005	-0.1030235150659185	0.839053200252371	1.4727549913008764	0.013560402045523277	0.457445656990042	-0.06154714212595243
1.3559999999999999	0.22755892059813917	-0.10302101512514006	0.8390296101329057	1.471922481311089	0.013598835071477711	0.45759046839512924	-0.06171304088383081
1.3570000000000002	0.22754935773314897	-0.10301844832358818	0.8390050295843458	1.4710926313063155	0.013637259419140025	0.4577345997207406	-0.06187902542349069
1.3579999999999997	0.2275397666123839	-0.10301581448083597	0.8389794462228614	1.4702654270591426	0.013675676492455985	0.45787805312804725	-0.06204510321669066
1.359	0.22753014859894685	-0.10301311348280906	0.8389528470705914	1.4694408544358524	0.01371408778568148	0.4580208307141422	-0.062211281982558715
1.3600000000000003	0.22752050504360835	-0.10301034528285133	0.8389252185749384	1.4686188993979068	0.01375249488236638	0.4581629345126328	-0.06237756967880386
1.3609999999999998	0.22751083728365049	-0.10300750990210551	0.8388965466265995	1.4677995480035013	0.013790899453978595	0.458304366494222	-0.06254397449349916
1.362	0.22750114664286486	-0.10300460743033345	0.8388668165789734	1.466982786408071	0.013829303258410357	0.4584451285676418	-0.06271050483639311
1.3629999999999995	0.22749143443195025	-0.10300163802679861	0.8388360132693388	1.4661686008630141	0.013867708138243333	0.458585222581058	-0.0628771693298023
1.3639999999999999	0.22748170194893255	-0.10299860192046023	0.8388041210399365	1.4653569777133966	0.013906116018649039	0.45872465032364107	-0.0630439767998688
1.3650000000000002	0.22747195047998103	-0.10299549940985651	0.838771123758218	1.4645479033954016	0.013944528905227259	0.4588634135270571	-0.06321093626829585
1.3659999999999997	0.227462181301371	-0.10299233086305264	0.8387370048374019	1.4637413644331625	0.013982948881841501	0.45900151386706006	-0.0633780569440049
1.367	0.2274523956822175	-0.10298909671727839	0.8387017472573564	1.4629373474349896	0.014021378108205942	0.45913895296530494	-0.06354534821476637
1.3680000000000003	0.22744259488647486	-0.10298579747750432	0.838665333585072	1.4621358390893815	0.014059818817039113	0.45927573239125885	-0.06371281963922126
1.3689999999999998	0.2274327801738223	-0.10298243371395523	0.8386277459958676	1.4613368261600863	0.014098273310843143	0.45941185366433046	-0.06388048093885831
1.37	0.22742295280018807	-0.10297900605930962	0.838588966296098	1.460540295479845	0.014136743958549957	0.4595473182562765	-0.06404834198951101
1.3709999999999996	0.22741311401828934	-0.1029755152063383	0.8385489759462548	1.4597462339439569	0.014175233192336737	0.45968212759351884	-0.06421641281260858
1.3719999999999999	0.22740326507818534	-0.10297196190673512	0.8385077560840996	1.4589546285036823	0.014213743504973711	0.4598162830594318	-0.06438470356629321
1.3730000000000002	0.2273934072278419	-0.10296834697075961	0.8384652875486003	1.4581654661587429	0.014252277447519189	0.45994978599708475	-0.06455322453627188
1.3739999999999997	0.22738354171370562	-0.10296467126618485	0.8384215509050672	1.4573787339496855	0.01429083762662865	0.460082637712379	-0.06472198612621026
1.375	0.22737366978128676	-0.10296093571655147	0.8383765264711329	1.4565944189504993	0.014329426701475361	0.4602148394772109	-0.06489099884771946
1.3760000000000003	0.22736379267574977	-0.10295714130023483	0.8383301943428393	1.4558125082611182	0.014368047380949907	0.4603463925324781	-0.06506027331029096
1.3769999999999998	0.2273539116425099	-0.1029532890503259	0.8382825344208477	1.4550329889998228	0.014406702421075146	0.4604772980909274	-0.06522982021116962
1.3780000000000001	0.22734402792783487	-0.10294938005381928	0.8382335264375448	1.454255848295557	0.014445394622024946	0.4606075573400257	-0.0653996503247887
1.3789999999999996	0.22733414277982572	-0.10294541544972745	0.8381831499850682	1.4534810732809182	0.014484126824622202	0.46073717144485277	-0.06556977449169599
1.38	0.22732425745015045	-0.10294139642687428	0.8381313845431445	1.4527086510862146	0.014522901906557036	0.46086614155089345	-0.06574020360750824
1.3810000000000002	0.2273143731957793	-0.10293732422174348	0.8380782095060084	1.4519385688334745	0.014561722778565985	0.4609944687869095	-0.06591094861231003
1.3819999999999997	0.22730449127996968	-0.10293320011637924	0.8380236042091715	1.451170813630043	0.014600592380691205	0.4611221542680136	-0.06608202048005982
1.383	0.22729461297287482	-0.10292902543671473	0.8379675479571863	1.4504053725629091	0.014639513678738631	0.4612491990986386	-0.06625343020726193
1.3840000000000003	0.22728473955214903	-0.10292480155208115	0.8379100200524261	1.4496422326945244	0.014678489661297669	0.4613756043751573	-0.06642518880077197
1.3849999999999998	0.2272748723031712	-0.1029205298755165	0.837850999823775	1.4488813810593733	0.014717523337258582	0.46150137118839657	-0.06659730726551658
1.3860000000000001	0.22726501251851078	-0.10291621186336641	0.8377904666548733	1.448122804660933	0.01475661773297211	0.4616265006262866	-0.0667697965924822
1.3869999999999996	0.2272551614973901	-0.10291184901380285	0.8377284000134393	1.447366490469787	0.01479577588856113	0.4617509937765236	-0.0669426677460488
1.388	0.22724532054589286	-0.10290744286501473	0.8376647794824413	1.4466124254225297	0.014835000853807748	0.4618748517291231	-0.06711593165029227
1.3890000000000002	0.2272354909775403	-0.10290299499344441	0.8375995847920144	1.445860596420721	0.014874295684039161	0.4619980755788619	-0.06728959917491473
1.3899999999999997	0.22722567411348155	-0.10289850701206527	0.837532795851762	1.4451109903302848	0.014913663436070212	0.4621206664276691	-0.06746368112091405
1.391	0.22721587128192	-0.1028939805686999	0.8374643927842165	1.4443635939821096	0.01495310716413877	0.4622426253869656	-0.06763818820549473
1.3920000000000003	0.22720608381752755	-0.10288941734437854	0.8373943559591008	1.4436183941746148	0.014992629915648259	0.46236395357970644	-0.06781313104620945
1.3929999999999998	0.2271963130615976	-0.10288481905173262	0.8373226660265306	1.4428753776779246	0.015032234726714347	0.46248465214206463	-0.06798852014523467
1.3940000000000001	0.2271865603625594	-0.10288018743342228	0.837249303948048	1.442134531238161	0.015071924617756454	0.46260472222505933	-0.06816436587462231
1.3949999999999996	0.227176827076475	-0.10287552426059998	0.8371742510255036	1.4413958415818637	0.015111702589313797	0.4627241649961283	-0.0683406784624565
1.396	0.22716711456789268	-0.1028708313314087	0.8370974889278107	1.4406592954216793	0.015151571618083053	0.46284298164039855	-0.0685174679796008
1.3970000000000002	0.22715742421181045	-0.10286611046988513	0.8370189997167142	1.4399248794629562	0.01519153465311381	0.46296117336177717	-0.0686947443267213
1.3979999999999997	0.22714775739637397	-0.10286136352601848	0.836938765873474	1.4391925804112604	0.015231594612341609	0.4630787413839209	-0.06887251722078427
1.399	0.22713811552480107	-0.10285659237659112	0.836856770327608	1.4384623849819482	0.015271754379333905	0.463195686950962	-0.06905079618016598
1.4000000000000004	0.22712850001615392	-0.1028517989252943	0.8367729964884607	1.4377342799103106	0.015312016799576184	0.4633120113282946	-0.06922959050830436
1.4009999999999998	0.22711891230570813	-0.10284698510173743	0.8366874282792407	1.4370082519604206	0.015352384676112765	0.4634277158036618	-0.06940890927643134
1.4020000000000001	0.22710935384529635	-0.10284215286010297	0.8366000501716622	1.4362842879338242	0.01539286076490486	0.463542801688362	-0.0695887613059858
1.4029999999999996	0.2270998261036267	-0.10283730417782204	0.8365108472197045	1.4355623746792106	0.015433447770085934	0.4636572703184492	-0.06976915515130741
1.404	0.22709033056657407	-0.102832441054266	0.8364198050925038	1.4348424991034567	0.015474148339172517	0.4637711230557455	-0.06995009908266356
1.4050000000000002	0.22708086873744113	-0.10282756550945181	0.8363269101071436	1.4341246481836796	0.015514965058410587	0.4638843612886013	-0.07013160106917471
1.4059999999999997	0.22707144213756442	-0.10282267958276364	0.836232149261359	1.433408808978809	0.01555590044825493	0.463996986432708	-0.07031366876169118
1.407	0.22706205230801535	-0.10281778533131346	0.8361355102654141	1.4326949686406945	0.015596956958491733	0.4641089999319618	-0.07049630947603977
1.4080000000000004	0.2270527008120172	-0.10281288482718394	0.8360369815727852	1.4319831144251285	0.015638136962758384	0.4642204032592544	-0.07067953017699828
1.4089999999999998	0.22704338923657372	-0.10280798015392593	0.8359365524096665	1.4312732337024265	0.015679442753188895	0.4643311979173116	-0.0708633374630516
1.4100000000000001	0.22703411919330904	-0.1028030734038114	0.8358342128033088	1.430565313968703	0.015720876535791635	0.46444138543939584	-0.07104773755143548
1.4109999999999996	0.22702489231964373	-0.10279816667584064	0.8357299536092029	1.4298593428589796	0.01576244042600903	0.4645509673896275	-0.07123273626315699
1.412	0.2270157102799304	-0.1027932620730014	0.8356237665371153	1.429155308161394	0.015804136443848114	0.4646599453631056	-0.07141833900835108
1.4130000000000003	0.22700657476579683	-0.10278836169877838	0.8355156441763644	1.4284531978310064	0.015845966508884327	0.4647683209860712	-0.07160455077221116
1.4139999999999997	0.2269974874956939	-0.10278346765441436	0.8354055800210913	1.4277530000024794	0.01588793243574561	0.4648760959161712	-0.07179137610112295
1.415	0.22698845021364575	-0.10277858203729497	0.8352935684955398	1.4270547030023861	0.01593003593025769	0.46498327184282257	-0.07197881908869237
1.4160000000000004	0.2269794646879526	-0.10277370693970035	0.8351796049789721	1.4263582953622869	0.01597227858588328	0.46508985048761364	-0.072166883361663
1.4169999999999998	0.2269705327102215	-0.10276884444754653	0.8350636858306034	1.4256637658325815	0.01601466188002734	0.46519583360461886	-0.0723555720655973
1.4180000000000001	0.22696165609359378	-0.1027639966387423	0.8349458084145539	1.4249711033964025	0.01605718717008494	0.4653012229805651	-0.07254488785050074
1.4189999999999996	0.22695283667016802	-0.10275916558040835	0.8348259711237002	1.4242802972831823	0.01609985568916949	0.46540602043484697	-0.07273483285723853
1.42	0.22694407628912136	-0.10275435332533041	0.8347041734009247	1.4235913369815287	0.016142668541824435	0.4655102278195122	-0.0729254087055339
1.4210000000000003	0.22693537681552792	-0.10274956190914779	0.8345804157570109	1.422904212251041	0.016185626700448083	0.4656138470193361	-0.07311661648354602
1.4219999999999997	0.2269267401283669	-0.10274479334827376	0.8344546997863107	1.4222189131338345	0.01622873100236953	0.46571687995180133	-0.07330845673829495
1.423	0.22691816811734244	-0.10274004963704338	0.8343270281820625	1.421535429966909	0.016271982146722208	0.4658193285668591	-0.07350092946614122
1.4239999999999995	0.2269096626796427	-0.10273533274408735	0.834197404751362	1.4208537533953667	0.01631538069105326	0.4659211948465914	-0.07369403410325821
1.4249999999999998	0.22690122571776417	-0.10273064460943325	0.8340658344282774	1.4201738743857433	0.016358927048338027	0.46602248080471237	-0.07388776951670664
1.4260000000000002	0.22689285913802523	-0.1027259871427095	0.8339323232843593	1.419495784239082	0.016402621484581766	0.46612318848578366	-0.07408213399659873
1.4269999999999996	0.22688456484826225	-0.10272136222169853	0.8337968785361575	1.4188194746033842	0.016446464116947338	0.46622331996432614	-0.0742771252497796
1.428	0.22687634475432827	-0.1027167716908592	0.8336595085493651	1.418144937484689	0.016490454912530376	0.4663228773441292	-0.07447274039539285
1.4290000000000003	0.22686820075651948	-0.10271221735981736	0.8335202228403334	1.4174721652567992	0.01653459368759913	0.4664218627576952	-0.0746689759619673
1.4299999999999997	0.22686013474705674	-0.10270770100182411	0.8333790320757067	1.4168011506707783	0.016578880106872716	0.46652027836539095	-0.0748658278854794
1.431	0.22685214860824562	-0.10270322435180126	0.8332359480697876	1.416131886865361	0.016623313682594353	0.46661812635412103	-0.07506329150839491
1.4319999999999995	0.22684424420980817	-0.10269878910322129	0.8330909837796215	1.4154643673779033	0.016667893773278084	0.4667154089358254	-0.07526136157975456
1.4329999999999998	0.2268364234050076	-0.10269439690419693	0.8329441532985379	1.4147985861540036	0.01671261958243401	0.46681212834616514	-0.07546003225618644
1.4340000000000002	0.2268286880263174	-0.10269004935428196	0.8327954718485137	1.4141345375550536	0.016757490158003426	0.46690828684345403	-0.07565929710366762
1.4349999999999996	0.22682103988100888	-0.1026857480023589	0.8326449557713503	1.4134722163648465	0.016802504392626472	0.4670038867077129	-0.07585914909991874
1.436	0.22681348074665558	-0.10268149434523692	0.8324926225186484	1.4128116177960022	0.016847661024377764	0.4670989302396615	-0.0760595806374381
1.4370000000000003	0.22680601236655346	-0.10267728982733129	0.8323384906405626	1.412152737496209	0.01689295863803208	0.46719341975946277	-0.07626058352699906
1.4379999999999997	0.226798636445057	-0.10267313584104693	0.8321825797729407	1.4114955715539157	0.016938395666800343	0.4672873576053399	-0.07646214900180105
1.439	0.22679135464320258	-0.1026690337263636	0.8320249106216985	1.410840116502344	0.016983970393989193	0.4673807461323671	-0.07666426772331758
1.4399999999999995	0.226784168575369	-0.1026649847692453	0.8318655049436666	1.410186369321081	0.01702968095446392	0.4674735877114936	-0.07686692978945853
1.4409999999999998	0.22677707980659753	-0.10266099019962054	0.8317043855246392	1.4095343274360024	0.01707552533628177	0.4675658847286162	-0.07707012474438613
1.4420000000000002	0.22677008984906608	-0.10265705118968418	0.8315415761557331	1.4088839887179079	0.017121501382862874	0.46765763958369666	-0.07727384158920243
1.4429999999999996	0.22676320015734	-0.10265316885327495	0.831377101608408	1.4082353514791202	0.017167606796005278	0.4677488546901061	-0.0774780687935186
1.444	0.22675641212315023	-0.10264934424595468	0.8312109876085013	1.4075884144684219	0.017213839139380734	0.46783953247407073	-0.07768279430791651
1.4450000000000003	0.22674972707007365	-0.10264557836428181	0.8310432608100036	1.406943176865093	0.017260195841721816	0.4679296753741568	-0.07788800557682694
1.4459999999999997	0.22674314624849098	-0.10264187214427417	0.8308739487685539	1.4062996382716684	0.017306674199824516	0.4680192858409742	-0.07809368955165316
1.447	0.22673667083157292	-0.10263822646056482	0.8307030799138755	1.4056577987050378	0.017353271381977817	0.46810836633697506	-0.0782998327045786
1.4479999999999995	0.2267303019119186	-0.10263464212625457	0.8305306835203703	1.4050176585858862	0.01739998443176202	0.46819691933622337	-0.07850642104368029
1.4489999999999998	0.22672404049771688	-0.10263111989195503	0.8303567896750954	1.4043792187264768	0.017446810271853123	0.46828494732431514	-0.07871344012978741
1.4500000000000002	0.22671788750917954	-0.10262766044401733	0.8301814292434674	1.403742480317157	0.017493745707836177	0.4683724527984474	-0.07892087509473342
1.4509999999999996	0.22671184377674555	-0.10262426440344972	0.8300046338341691	1.4031074449123326	0.017540787432274187	0.4684594382674507	-0.0791287106601021
1.452	0.22670591004030535	-0.10262093232590168	0.8298264357632273	1.4024741144159152	0.0175879320291575	0.46854590625178233	-0.07933693115642122
1.4530000000000003	0.22670008694756844	-0.10261766470196362	0.8296468680157267	1.4018424910654852	0.017635175978858646	0.4686318592834786	-0.0795455205435494
1.4539999999999997	0.22669437505194956	-0.1026144619570314	0.8294659642051319	1.4012125774144175	0.017682515663413337	0.46871729990612376	-0.0797544624325151
1.455	0.22668877481222752	-0.10261132445035732	0.8292837585313161	1.4005843763115895	0.017729947371521972	0.4688022306750772	-0.07996374010864077
1.4559999999999995	0.22668328659397696	-0.10260825247441242	0.8291002857365095	1.3999578908797967	0.017777467303701527	0.46888665415783476	-0.08017333655596783
1.4569999999999999	0.22667791067089252	-0.1026052462556869	0.8289155810580013	1.399333124494378	0.017825071578444027	0.4689705729341555	-0.08038323448287724
1.4580000000000002	0.22667264722600175	-0.10260230595580204	0.8287296801790659	1.3987100807616777	0.017872756238715367	0.4690539895959526	-0.0805934163484348
1.4589999999999996	0.2266674963531416	-0.10259943167218176	0.8285426191799624	1.3980887634965846	0.01792051725818933	0.4691369067470666	-0.08080386438905189
1.46	0.2266624580579483	-0.10259662343903737	0.8283544344885965	1.3974691766995224	0.01796835054770779	0.46921932700291913	-0.08101456064553955
1.4610000000000003	0.22665753225873841	-0.10259388122829113	0.8281651628300575	1.3968513245325043	0.018016251961849226	0.4693012529902879	-0.08122548699093855
1.4619999999999997	0.22665271878803603	-0.10259120495006138	0.8279748411761211	1.3962352112931296	0.018064217305305077	0.4693826873475656	-0.08143662515877763
1.463	0.22664801739436877	-0.10258859445383385	0.8277835066969382	1.3956208413872637	0.018112242339494218	0.46946363272544	-0.08164795677043774
1.4639999999999995	0.22664342774357607	-0.10258604953069425	0.8275911967160073	1.3950082193022812	0.01816032278948057	0.4695440917876871	-0.08185946336084816
1.4649999999999999	0.22663894941925244	-0.10258356991587206	0.8273979486676356	1.3943973495816162	0.01820845435077168	0.46962406721189326	-0.08207112640283727
1.4660000000000002	0.22663458192345728	-0.1025811552912205	0.8272038000553477	1.3937882367998666	0.0182566326958197	0.4697035616900418	-0.08228292733088637
1.4669999999999996	0.2266303246788221	-0.10257880528763287	0.8270087884100794	1.3931808855365673	0.018304853480350762	0.46978257792914463	-0.08249484756527922
1.468	0.22662617703092944	-0.10257651948739553	0.8268129512485004	1.3925753003482504	0.018353112349709714	0.469861118652099	-0.08270686853672632
1.4690000000000003	0.22662213825021044	-0.10257429742647797	0.8266163260329313	1.391971485741047	0.018401404945102565	0.4699391865985838	-0.08291897171020289
1.4699999999999998	0.22661820753448558	-0.10257213859676037	0.8264189501328166	1.3913694461453252	0.01844972690949734	0.4700167845257492	-0.08313113860759261
1.471	0.22661438401252548	-0.10257004244819903	0.8262208607862089	1.3907691858916085	0.01849807389324847	0.47009391520869737	-0.08334335083006836
1.4719999999999995	0.22661066674788144	-0.10256800839093023	0.8260220950612333	1.3901707091862694	0.018546441559631626	0.47017058144099483	-0.08355559008059368
1.4729999999999999	0.22660705474261156	-0.10256603579731305	0.8258226898193766	1.3895740200862405	0.018594825590293337	0.4702467860354571	-0.08376783818589274
1.4740000000000002	0.2266035469409034	-0.10256412400391164	0.8256226816816948	1.3889791224734949	0.01864322169049767	0.4703225318251425	-0.08398007711717592
1.4749999999999996	0.226600142232594	-0.10256227231341772	0.8254221069967702	1.3883860200304148	0.018691625594174303	0.47039782166430844	-0.08419228900976046
1.476	0.22659683945658848	-0.10256047999651376	0.825221001808881	1.3877947162164244	0.018740033068832974	0.47047265842920594	-0.08440445618227363
1.4770000000000003	0.22659363740417823	-0.1025587462936776	0.8250194018267203	1.3872052142458793	0.018788439920287652	0.4705470450187701	-0.08461656115545599
1.4779999999999998	0.2265905348222598	-0.10255707041692937	0.8248173423930074	1.3866175170672113	0.018836841997194494	0.4706209843551435	-0.08482858667033806
1.479	0.2265875304164555	-0.10255545155152107	0.824614858454209	1.386031627343326	0.018885235195468576	0.47069447938390657	-0.08504051570611217
1.4799999999999995	0.22658462285413736	-0.10255388885757018	0.8244119845307086	1.3854475474328751	0.01893361546252256	0.4707675330741966	-0.08525233149771617
1.4809999999999999	0.22658181076735523	-0.10255238147163731	0.8242087546881401	1.3848652793720213	0.018981978801331283	0.47084014841883265	-0.08546401755278031
1.4820000000000002	0.22657909275567062	-0.10255092850824939	0.8240052025094777	1.384284824857068	0.01903032127444801	0.47091232843432296	-0.08567555766801424
1.4829999999999997	0.22657646738889753	-0.10254952906136897	0.823801361067472	1.3837061852272052	0.019078639008098083	0.4709840761608725	-0.08588693594553785
1.484	0.22657393320975155	-0.10254818220581033	0.8235972628974008	1.3831293614462448	0.019126928196414636	0.471055394662511	-0.08609813680935391
1.4850000000000003	0.2265714887364088	-0.10254688699860372	0.8233929399701019	1.3825543540855925	0.019175185105637503	0.4711262870269715	-0.08630914502130847
1.4859999999999998	0.22656913246497606	-0.10254564248030808	0.823188423665632	1.3819811633107142	0.019223406077974497	0.47119675636507424	-0.08651994569588418
1.487	0.22656686287187328	-0.10254444767627362	0.8229837447486461	1.3814097888688381	0.019271587535067802	0.4712668058100382	-0.08673052431396308
1.4879999999999995	0.22656467841613034	-0.10254330159785498	0.8227789333462213	1.3808402300748897	0.019319725981251742	0.47133643851720514	-0.08694086673599973
1.4889999999999999	0.2265625775415994	-0.10254220324357595	0.8225740189273462	1.3802724857964102	0.01936781800672719	0.4714056576640504	-0.08715095921480152
1.4900000000000002	0.2265605586790841	-0.10254115160024665	0.8223690302832909	1.3797065544397125	0.019415860290595197	0.47147446645011337	-0.08736078840768648
1.4909999999999997	0.22655862024838758	-0.10254014564403435	0.8221639955092063	1.3791424339372762	0.019463849603692143	0.471542868096843	-0.08757034138766613
1.492	0.22655676066028038	-0.10253918434148865	0.8219589419872981	1.3785801217356335	0.01951178281116885	0.47161086584747813	-0.08777960565366699
1.4930000000000003	0.22655497831839	-0.10253826665052221	0.821753896371929	1.3780196147841228	0.019559656874755856	0.4716784629668982	-0.08798856913980271
1.4939999999999998	0.2265532716210137	-0.10253739152134798	0.821548884576995	1.377460909525264	0.01960746885477879	0.4717456627413802	-0.08819722022340505
1.495	0.22655163896285616	-0.1025365578973739	0.8213439317647985	1.3769040018875065	0.019655215911926836	0.47181246847825875	-0.08840554773182505
1.4959999999999996	0.226550078736693	-0.10253576471605613	0.8211390623356387	1.3763488872799867	0.01970289530871626	0.4718788835054865	-0.0886135409484422
1.4969999999999999	0.22654858933496272	-0.10253501090971194	0.8209342999184743	1.375795560587413	0.019750504410834407	0.47194491117115167	-0.08882118961825801
1.4980000000000002	0.22654716915128764	-0.102534295406293	0.8207296673626321	1.3752440161643322	0.019798040688610494	0.47201055484301097	-0.08902848395320585
1.4989999999999997	0.22654581658192602	-0.10253361713012052	0.8205251867301654	1.3746942478302817	0.01984550171843307	0.47207581790791314	-0.08923541463688302
1.5	0.22654453002715666	-0.10253297500258293	0.8203208792895909	1.3741462488669658	0.01989288518375115	0.47214070377104833	-0.08944197282816603
1.5010000000000003	0.2265433078925977	-0.10253236794279734	0.820116765511729	1.3736000120170866	0.01994018887572231	0.47220521585520275	-0.08964815016359676
1.5019999999999998	0.22654214859046085	-0.1025317948682357	0.8199128650668794	1.3730555294844604	0.019987410693753656	0.47226935760001554	-0.08985393875891322
1.5030000000000001	0.2265410505407433	-0.10253125469531695	0.8197091968225616	1.3725127929354242	0.02003454864587679	0.4723331324609912	-0.09005933121003769
1.5039999999999996	0.22654001217235784	-0.10253074633996588	0.8195057788421788	1.37197179350154	0.02008160084883717	0.4723965439082024	-0.09026432059346905
1.505	0.22653903192420383	-0.10253026871814006	0.8193026283849605	1.3714325217836068	0.020128565527960603	0.4724595954248635	-0.09046890046584281
1.5060000000000002	0.2265381082461796	-0.10252982074632568	0.819099761907162	1.3708949678566098	0.02017544101685963	0.4725222905060143	-0.09067306486260485
1.5069999999999997	0.2265372396001384	-0.10252940134200347	0.818897195064132	1.37035912127487	0.02022222575704246	0.472584632657433	-0.09087680829617026
1.508	0.2265364244607893	-0.10252900942408583	0.818694942712856	1.3698249710777728	0.02026891829748694	0.4726466253945917	-0.09108012575375622
1.5090000000000003	0.2265356613165442	-0.1025286439133259	0.8184930189153372	1.369292505797969	0.020315517294059317	0.4727082722412249	-0.09128301269434574
1.5099999999999998	0.2265349486703129	-0.10252830373270005	0.8182914369428006	1.3687617134728087	0.020362021508657346	0.4727695767273254	-0.09148546504460471
1.5110000000000001	0.22653428504024747	-0.10252798780776458	0.8180902092803282	1.3682325816571426	0.020408429808200956	0.4728305423869897	-0.0916874791943656
1.5119999999999996	0.2265336689604374	-0.10252769506698764	0.817889347632287	1.3677050974356197	0.02045474116359335	0.47289117275647524	-0.09188905199186448
1.513	0.22653309898155682	-0.10252742444205765	0.8176888629285389	1.3671792474352495	0.020500954648592855	0.4729514713722223	-0.09209018073843041
1.5140000000000002	0.2265325736714658	-0.10252717486816904	0.8174887653306692	1.3666550178397439	0.020547069438596494	0.473011441768655	-0.09229086318275205
1.5149999999999997	0.22653209161576607	-0.1025269452842865	0.8172890642374755	1.366132394405274	0.020593084809457925	0.4730710874758783	-0.09249109751533319
1.516	0.2265316514183139	-0.10252673463338871	0.8170897682897064	1.3656113624769022	0.020639000136340648	0.4731304120172696	-0.09269088236320012
1.5170000000000003	0.22653125170169044	-0.10252654186269246	0.816890885375916	1.3650919070060823	0.020684814892424408	0.4731894189069596	-0.09289021678382754
1.5179999999999998	0.22653089110763117	-0.10252636592385857	0.8166924226401812	1.3645740125696149	0.020730528647404538	0.47324811164713965	-0.09308910025797967
1.5190000000000001	0.2265305682974161	-0.1025262057731801	0.8164943864890403	1.3640576633896995	0.02077614106602837	0.4733064937250076	-0.09328753268268555
1.5199999999999996	0.22653028195222202	-0.10252606037175435	0.8162967825965216	1.3635428433547232	0.020821651906729983	0.4733645686095339	-0.09348551436471449
1.521	0.22653003077343734	-0.10252592868563944	0.8160996159091303	1.3630295360411786	0.02086706102005916	0.47342233974828596	-0.09368304601369902
1.5220000000000002	0.22652981348294196	-0.10252580968599645	0.8159028906519158	1.3625177247367182	0.020912368346843888	0.47347981056418637	-0.0938801287346617
1.5229999999999997	0.2265296288233526	-0.10252570234921832	0.8157066103356183	1.36200739246399	0.02095757391633012	0.4735369844520807	-0.09407676402006658
1.524	0.2265294755582351	-0.1025256056570462	0.8155107777645129	1.3614985220048954	0.02100267784442068	0.47359386477523163	-0.09427295374151627
1.5250000000000004	0.2265293524722851	-0.10252551859667464	0.815315395044946	1.3609910959245342	0.021047680331830586	0.47365045486198143	-0.09446870014109317
1.5259999999999998	0.22652925837147775	-0.10252544016084617	0.8151204635956915	1.360485096595608	0.02109258166179324	0.47370675800257783	-0.09466400582155109
1.5270000000000001	0.22652919208318842	-0.10252536934793673	0.8149259841601274	1.3599805062244228	0.02113738219737825	0.47376277744597917	-0.0948588737352337
1.5279999999999996	0.22652915245628485	-0.10252530516203259	0.8147319568191027	1.3594773068777597	0.021182082378846855	0.4738185163966338	-0.09505330717263027
1.529	0.22652913836119234	-0.10252524661299976	0.8145383810044895	1.3589754805098722	0.021226682721105554	0.47387397801129316	-0.09524730975074903
1.5300000000000002	0.22652914868993293	-0.10252519271654709	0.8143452555134236	1.3584750089896365	0.02127118381107476	0.4739291653958538	-0.09544088540118277
1.5309999999999997	0.22652918235613967	-0.10252514249428374	0.8141525785228582	1.3579758741278667	0.0213155863048502	0.4739840816022265	-0.0956340383579852
1.532	0.22652923829504706	-0.10252509497377221	0.8139603476048053	1.3574780577040593	0.021359890924656514	0.47403872962541194	-0.09582677314529321
1.5330000000000004	0.2265293154634588	-0.10252504918857776	0.8137685597418933	1.3569815414914566	0.02140409845589685	0.4740931124010227	-0.09601909456505642
1.5339999999999998	0.2265294128396938	-0.10252500417831516	0.8135772113417353	1.35648630728158	0.021448209744541466	0.4741472328028844	-0.09621100768535668
1.5350000000000001	0.2265295294235113	-0.10252495898869377	0.8133862982501168	1.3559923369105058	0.021492225694610848	0.4742010936401645	-0.09640251782882577
1.5359999999999996	0.2265296642360168	-0.10252491267156186	0.8131958157648849	1.3554996122865248	0.021536147265448096	0.47425469765426925	-0.0965936305603647
1.537	0.22652981631954872	-0.10252486428495115	0.8130057586516706	1.355008115417324	0.021579975468840593	0.4743080475159941	-0.09678435167415916
1.5380000000000003	0.22652998473754749	-0.10252481289312239	0.8128161211606935	1.3545178284359518	0.02162371136617269	0.4743611458229848	-0.0969746871805342
1.5389999999999997	0.22653016857440791	-0.10252475756661289	0.8126268970435258	1.3540287336255863	0.021667356065669365	0.47441399509738563	-0.09716464329312927
1.54	0.22653036693531545	-0.10252469738228713	0.8124380795694507	1.3535408134427438	0.021710910719729793	0.47446659778361083	-0.09735422641669274
1.5410000000000004	0.22653057894644274	-0.10252463142339108	0.8122496615417961	1.3530540505385746	0.021754376522227944	0.47451895624635865	-0.09754344313530675
1.5419999999999998	0.22653080375625756	-0.10252455877961131	0.8120616353149992	1.3525684277790158	0.02179775470553553	0.47457107276898763	-0.09773230020036652
1.5430000000000001	0.226531040537568	-0.10252447854713971	0.8118739928124075	1.352083928264194	0.02184104653732697	0.4746229495522529	-0.09792080451830751
1.5439999999999996	0.2265312884888046	-0.10252438982874469	0.81168672554445	1.3516005353463454	0.021884253317530654	0.4746745887133996	-0.09810896313850026
1.545	0.22653154683416515	-0.10252429173384982	0.8114998246275634	1.3511182326466356	0.021927376375546995	0.4747259922854295	-0.09829678324106267
1.5460000000000003	0.22653181482337356	-0.10252418337862071	0.8113132808042566	1.3506370040716542	0.02197041706754939	0.47477716221635513	-0.09848427212427815
1.5469999999999997	0.2265320917314284	-0.10252406388606103	0.8111270844643208	1.3501568338292198	0.022013376773683997	0.4748281003686233	-0.09867143719155193
1.548	0.22653237685834232	-0.10252393238611847	0.8109412256668187	1.3496777064427634	0.022056256895167086	0.47487880851894826	-0.09885828593814189
1.5490000000000004	0.22653266952887227	-0.10252378801580168	0.8107556941621124	1.3491996067635548	0.022099058851400386	0.47492928835861475	-0.09904482593832677
1.5499999999999998	0.2265329690922423	-0.10252362991930875	0.8105704794135656	1.34872251998041	0.022141784077163974	0.4749795414941881	-0.09923106483330879
1.5510000000000002	0.2265332749218584	-0.10252345724816832	0.8103855706189258	1.3482464316268958	0.022184434019946207	0.47502956944850727	-0.09941701031972165
1.5519999999999996	0.2265335864150172	-0.1025232691613941	0.8102009567313935	1.3477713275864134	0.022227010137531138	0.4750793736618992	-0.09960267013867541
1.553	0.22653390299260806	-0.10252306482565353	0.810016626480398	1.347297194095934	0.02226951389584197	0.4751289554936123	-0.09978805206533094
1.5540000000000003	0.22653422409880988	-0.10252284341545133	0.8098325683917112	1.346824017749149	0.022311946766917366	0.47517831622334644	-0.09997316389899633
1.5549999999999997	0.22653454920078286	-0.10252260411332918	0.8096487708061585	1.346351785499806	0.02235431022695822	0.4752274570526345	-0.10015801345379848
1.556	0.22653487778835601	-0.10252234611008176	0.809465221896933	1.3458804846648618	0.022396605754504438	0.47527637910613413	-0.10034260855004422
1.5569999999999995	0.22653520937371047	-0.10252206860499033	0.8092819096862787	1.3454101029259637	0.022438834828801164	0.4753250834331347	-0.1005269570062025
1.5579999999999998	0.2265355434910596	-0.10252177080607454	0.8090988220619275	1.3449406283288972	0.022480998928231147	0.4753735710092767	-0.10071106663125606
1.5590000000000002	0.22653587969632616	-0.10252145193036323	0.8089159467936856	1.344472049281383	0.022523099528690103	0.47542184273842314	-0.10089494521729375
1.5599999999999996	0.22653621756681688	-0.10252111120418499	0.8087332715509316	1.3440043545488662	0.022565138101964487	0.4754698994548636	-0.10107860053227448
1.561	0.22653655670089515	-0.10252074786347923	0.8085507839206617	1.3435375332482997	0.02260711611423203	0.4755177419259111	-0.10126204031307721
1.5620000000000003	0.22653689671765195	-0.10252036115412859	0.8083684714249644	1.3430715748410678	0.022649035024744517	0.4755653708547089	-0.10144527225895132
1.5629999999999997	0.22653723725657554	-0.10251995033231329	0.8081863215383063	1.342606469126186	0.022690896284569585	0.47561278688300257	-0.10162830402481157
1.564	0.22653757797722035	-0.1025195146648884	0.8080043217054004	1.342142206233038	0.022732701335329227	0.47565999059387626	-0.10181114321424833
1.5649999999999995	0.22653791855887534	-0.10251905342978442	0.8078224593596686	1.3416787766113996	0.022774451608055357	0.4757069825148792	-0.10199379737297662
1.5659999999999998	0.22653825870023214	-0.10251856591643221	0.8076407219423143	1.3412161710191388	0.022816148522100156	0.47575376312172474	-0.10217627398265537
1.5670000000000002	0.22653859811905333	-0.10251805142621274	0.8074590969212578	1.3407543805106092	0.022857793483978005	0.4758003328420737	-0.10235858045458264
1.5679999999999996	0.22653893655146592	-0.10251750927293247	0.8072775718091958	1.3402933964257429	0.022899387886259417	0.47584669205909746	-0.10254072412350294
1.569	0.22653927375012997	-0.10251693878332503	0.8070961341811766	1.3398332103768433	0.02294093310669829	0.475892841115186	-0.10272271224200662
1.5700000000000003	0.2265396094820328	-0.10251633929757978	0.8069147716928337	1.3393738142327112	0.022982430507408443	0.4759387803161648	-0.1029045519752707
1.5709999999999997	0.2265399435281605	-0.10251571016989808	0.806733472100788	1.3389152001023719	0.023023881433661787	0.47598450993590014	-0.10308625039509871
1.572	0.22654027568504714	-0.10251505076907771	0.8065522232848572	1.338457360319161	0.02306528721242856	0.4760300302209253	-0.1032678144730698
1.5729999999999995	0.22654060576594995	-0.10251436047912627	0.8063710132694478	1.338000287424422	0.02310664915114561	0.4760753413949064	-0.10344925107400836
1.5739999999999998	0.22654093360052596	-0.1025136386999039	0.8061898302426427	1.3375439741508257	0.02314796853683314	0.4761204436630073	-0.10363056695049805
1.5750000000000002	0.2265412590330095	-0.1025128848477963	0.806008662574123	1.3370884134060699	0.023189246635436905	0.47616533721621473	-0.10381176873776371
1.5759999999999996	0.22654158191964166	-0.10251209835641827	0.805827498833441	1.3366335982565916	0.02323048469121189	0.47621002223568426	-0.1039928629483665
1.577	0.22654190212685235	-0.10251127867734855	0.8056463278078998	1.3361795219097938	0.023271683926085297	0.476254498897168	-0.10417385596743656
1.5780000000000003	0.22654221953057052	-0.10251042528089649	0.8054651385181737	1.3357261776947922	0.023312845539241293	0.4762987673754015	-0.10435475404928941
1.5789999999999997	0.22654253401591223	-0.10250953765690095	0.8052839202313048	1.3352735590431952	0.023353970707108995	0.4763428278483289	-0.10453556331529824
1.58	0.22654284547687142	-0.10250861531556218	0.80510266247259	1.334821659470299	0.02339506058356981	0.47638668050128674	-0.104716289752285
1.5809999999999995	0.22654315381601348	-0.10250765778830695	0.8049213550382478	1.3343704725563241	0.02343611630007853	0.47643032553126907	-0.10489693921063271
1.5819999999999999	0.2265434589441719	-0.10250666462868745	0.8047399880092535	1.3339199919280813	0.023477138965636093	0.47647376315115114	-0.10507751740174773
1.5830000000000002	0.2265437607801478	-0.10250563541331462	0.8045585517652212	1.3334702112414492	0.02351812966673475	0.4765169935936893	-0.10525802989523168
1.5839999999999996	0.22654405925041265	-0.10250456974282604	0.8043770369972161	1.3330211241650423	0.023559089467274547	0.47656001711523577	-0.10543848211624482
1.585	0.22654435428881428	-0.1025034672428891	0.8041954347198809	1.3325727243654524	0.023600019408328288	0.47660283399922876	-0.10561887934281144
1.5860000000000003	0.22654464583628592	-0.10250232756523943	0.8040137362840148	1.3321250054933171	0.023640920507814762	0.47664544455964086	-0.10579922670275806
1.5869999999999997	0.2265449338405589	-0.1025011503887555	0.803831933388863	1.3316779611747345	0.02368179376007933	0.4766878491437151	-0.10597952916966974
1.588	0.2265452182558785	-0.10249993542056923	0.803650018092621	1.3312315850189296	0.023722640134954488	0.4767300481322835	-0.1061597915560937
1.5889999999999995	0.22654549904272334	-0.1024986823972132	0.8034679828211615	1.3307858706369196	0.02376346057648219	0.47677204193821515	-0.10634001850520343
1.5899999999999999	0.22654577616752822	-0.10249739108542835	0.803285820375363	1.3303408116497524	0.02380425600214956	0.4768138310060399	-0.10652021448554684
1.5910000000000002	0.22654604960241062	-0.10249606128188002	0.8031035239374251	1.329896401681819	0.02384502730245442	0.4768554158136591	-0.10670038378960493
1.5919999999999996	0.2265463193249007	-0.10249469281215863	0.8029210870765561	1.3294526343505195	0.023885775340312457	0.4768967968746825	-0.10688053053335514
1.593	0.2265465853176748	-0.10249328553057044	0.8027385037536658	1.3290095032564218	0.023926500950914274	0.4769379747405988	-0.10706065865610438
1.5940000000000003	0.22654684756829263	-0.10249183932109487	0.8025557683250678	1.3285670019727958	0.0239672049423968	0.476978950002779	-0.10724077192089222
1.5949999999999998	0.22654710606893813	-0.10249035409875577	0.8023728755455702	1.3281251240360326	0.024007888096780148	0.4770197232941907	-0.1074208739148514
1.596	0.22654736081616395	-0.10248882981065442	0.8021898205705883	1.3276838629380783	0.024048551170682008	0.47706029529082283	-0.10760096804952206
1.5969999999999995	0.22654761181063943	-0.10248726643591165	0.8020065989572837	1.3272432121190132	0.024089194895625995	0.4771006667131242	-0.10778105756184689
1.5979999999999999	0.22654785905690256	-0.10248566398489553	0.8018232066654872	1.3268031649586531	0.024129819978125983	0.47714083832751614	-0.10796114551572213
1.5990000000000002	0.22654810256311525	-0.10248402249923963	0.8016396400587827	1.3263637147686846	0.024170427100032955	0.47718081094779674	-0.1081412348032487
1.5999999999999996	0.22654834234082258	-0.10248234205265296	0.8014558959050009	1.3259248547864653	0.02421101691914356	0.4772205854363737	-0.10832132814561948
1.601	0.22654857840471532	-0.10248062275101855	0.8012719713742522	1.3254865781697462	0.02425159006964354	0.4772601627051431	-0.10850142809485801
1.6020000000000003	0.22654881077239636	-0.10247886473140339	0.8010878640341251	1.325048877991574	0.02429214716232441	0.4772995437158308	-0.10868153703701489
1.6029999999999998	0.22654903946415075	-0.10247706816072766	0.8009035718446849	1.3246117472361256	0.02433268878463366	0.4773387294800382	-0.10886165719547972
1.604	0.22654926450271914	-0.10247523323484486	0.8007190931555302	1.3241751787962437	0.02437321550061884	0.4773777210593579	-0.1090417906330054
1.6049999999999995	0.2265494859130751	-0.10247336017841098	0.8005344267045322	1.323739165471919	0.024413727851008555	0.4774165195656792	-0.10922193925262527
1.6059999999999999	0.22654970372220568	-0.10247144924479093	0.8003495716171287	1.3233036999686014	0.024454226353307944	0.4774551261616223	-0.109402104798314
1.6070000000000002	0.2265499179588956	-0.1024695007152497	0.8001645274054273	1.3228687748953427	0.024494711501725504	0.4774935420609165	-0.10958228885581618
1.6079999999999997	0.22655012865351523	-0.10246751489780402	0.7999792939663662	1.3224343827635328	0.02453518376705251	0.47753176852860046	-0.10976249285376326
1.609	0.22655033583781167	-0.10246549212648705	0.7997938715793084	1.3220005159866146	0.024575643596555452	0.4775698068811035	-0.1099427180648333
1.6100000000000003	0.22655053954470344	-0.10246343276140281	0.7996082609045702	1.3215671668807865	0.024616091413941932	0.4776076584862677	-0.11012296560622144
1.6109999999999998	0.22655073980807852	-0.10246133718882	0.7994224629828856	1.3211343276663174	0.02465652761933872	0.47764532476331	-0.11030323643948085
1.612	0.22655093666259596	-0.10245920582055087	0.7992364792339249	1.3207019904694859	0.024696952589220587	0.47768280718253986	-0.11048353137076829
1.6129999999999995	0.22655113014349068	-0.10245703909298712	0.7990503114527439	1.3202701473259015	0.024737366676411392	0.4777201072645874	-0.11066385105185862
1.6139999999999999	0.22655132028638167	-0.10245483746616732	0.798863961804531	1.3198387901844646	0.02477777021015702	0.47775722657938463	-0.11084419598180607
1.6150000000000002	0.22655150712708338	-0.1024526014228778	0.798677432818029	1.3194079109112231	0.024818163496208925	0.4777941667452022	-0.11102456650925109
1.6159999999999997	0.22655169070142045	-0.10245033146778866	0.7984907273783786	1.3189775012946354	0.024858546816857095	0.477830929427558	-0.11120496283458108
1.617	0.2265518710450456	-0.10244802812662632	0.7983038487208896	1.3185475530526212	0.024898920430790273	0.47786751633793484	-0.11138538501109174
1.6180000000000003	0.22655204819326075	-0.10244569194575763	0.7981168004261127	1.3181180578399059	0.02493928457302685	0.4779039292324885	-0.11156583294551439
1.6189999999999998	0.2265522221808413	-0.10244332349255691	0.7979295864154574	1.3176890072549174	0.024979639455281484	0.4779401699107439	-0.11174630639857903
1.62	0.22655239304186356	-0.1024409233558018	0.7977422109469776	1.3172603928466156	0.025019985266340992	0.47797624021427854	-0.11192680498567423
1.6209999999999996	0.22655256080953504	-0.10243849214534682	0.797554678610945	1.3168322061220181	0.02506032217202296	0.4780121420254517	-0.11210732817742124
1.6219999999999999	0.22655272551602806	-0.1024360304914517	0.7973669943244484	1.3164044385544313	0.025100650315021397	0.4780478772660563	-0.11228787530034555
1.6230000000000002	0.22655288719231625	-0.10243353904413982	0.7971791633253904	1.3159770815920147	0.025140969814761074	0.478083447895769	-0.11246844553770727
1.6239999999999997	0.22655304586801403	-0.10243101847258648	0.7969911911677589	1.3155501266670668	0.025181280767138648	0.4781188559105804	-0.11264903792963825
1.625	0.22655320157121903	-0.10242846946453703	0.7968030837192996	1.3151235652060407	0.025221583244150365	0.4781541033414463	-0.11282965137191708
1.6260000000000003	0.2265533543283575	-0.1024258927257567	0.7966148471604552	1.3146973886395366	0.02526187729334544	0.4781891922530366	-0.11301028461411339
1.6269999999999998	0.22655350416403253	-0.10242328897951028	0.7964264879826825	1.3142715884119127	0.02530216293716588	0.47822412474233594	-0.11319093625819902
1.6280000000000001	0.22655365110087528	-0.10242065896606661	0.7962380129853923	1.3138461559908983	0.025342440172477256	0.4782589029370945	-0.11337160475787085
1.6289999999999996	0.2265537951593988	-0.10241800344260249	0.7960494292715063	1.3134210828779698	0.025382708970594876	0.4782935289941876	-0.11355228841834275
1.63	0.22655393635785503	-0.10241532318388365	0.7958607442423759	1.3129963606194965	0.02542296927768356	0.47832800509794277	-0.11373298539618237
1.6310000000000002	0.22655407471209432	-0.10241261898297062	0.7956719655935577	1.3125719808179097	0.02546322101486115	0.4783623334585542	-0.11391369369870662
1.6319999999999997	0.22655421023580302	-0.10240989165119715	0.7954831013118131	1.3121479351425267	0.025503464077701304	0.47839651631058244	-0.11409441118293819
1.633	0.22655434294186963	-0.10240714201779888	0.7952941596721979	1.3117242153404192	0.025543698335561926	0.4784305559112936	-0.114275135554551
1.6340000000000003	0.2265544728445038	-0.10240437092956668	0.7951051492337309	1.3113008132480855	0.02558392363116572	0.4784644545385922	-0.1144558643673549
1.6349999999999998	0.22655459996023292	-0.10240157925051957	0.7949160788328838	1.3108777208035556	0.025624139780554677	0.47849821448872804	-0.11463659502374807
1.6360000000000001	0.22655472430664958	-0.10239876786159537	0.7947269575752597	1.3104549300574397	0.025664346573357852	0.4785318380741406	-0.11481732477620063
1.6369999999999996	0.22655484590003674	-0.10239593765998509	0.7945377948258252	1.310032433182544	0.025704543773128953	0.4785653276213776	-0.11499805072971085
1.638	0.22655496475374548	-0.10239308955773725	0.7943486001980643	1.3096102224828154	0.025744731117510355	0.47859868546884166	-0.11517876984499309
1.6390000000000002	0.2265550808780766	-0.10239022448038256	0.7941593835427954	1.3091882904023788	0.02578490831840649	0.47863191396442467	-0.11535947894179133
1.6399999999999997	0.2265551942816657	-0.10238734336632646	0.7939701549370192	1.3087666295354223	0.025825075062349524	0.4786650154631479	-0.11554017470189504
1.641	0.2265553049736212	-0.10238444716663136	0.7937809246727887	1.3083452326365614	0.025865231010935866	0.4786979923247458	-0.11572085367198197
1.6420000000000003	0.22655541296491472	-0.10238153684443707	0.7935917032464666	1.307924092630563	0.025905375801151053	0.47873084691125206	-0.11590151226641329
1.6429999999999998	0.22655551826864842	-0.10237861337364343	0.7934025013491128	1.3075032026218105	0.025945509045339772	0.4787635815848281	-0.11608214676967969
1.6440000000000001	0.2265556208999497	-0.10237567773760774	0.7932133298579915	1.3070825559038959	0.025985630331064966	0.47879619870583334	-0.11626275333844102
1.6449999999999996	0.2265557208758687	-0.10237273092861078	0.7930241998284328	1.3066621459685916	0.026025739221282713	0.478828700630829	-0.11644332800346777
1.646	0.22655581821527812	-0.10236977394771297	0.7928351224856643	1.3062419665145846	0.02606583525471144	0.47886108971039243	-0.11662386667148797
1.6470000000000002	0.22655591293877608	-0.10236680780424315	0.7926461092166059	1.305822011455981	0.02610591794603056	0.47889336828710427	-0.11680436512712615
1.6479999999999997	0.22655600506859097	-0.1023638335145414	0.7924571715612361	1.3054022749287073	0.026145986785787143	0.478925538694011	-0.11698481903560827
1.649	0.22655609462848925	-0.10236085210071089	0.792268321202768	1.3049827512948107	0.02618604124049827	0.4789576032531954	-0.11716522394641934
1.6500000000000004	0.22655618164368568	-0.10235786458975708	0.7920795699569989	1.304563435146922	0.026226080753132337	0.47898956427408673	-0.11734557529724819
1.6509999999999998	0.22655626614075608	-0.10235487201235974	0.7918909297623261	1.3041443213136417	0.02626610474348256	0.4790214240516915	-0.11752586841755362
1.6520000000000001	0.22655634814755238	-0.10235187540164868	0.7917024126707924	1.3037254048647218	0.026306112608494164	0.47905318486492515	-0.11770609853181757
1.6529999999999996	0.2265564276931204	-0.10234887579235771	0.7915140308397772	1.3033066811149219	0.026346103722606713	0.4790848489751641	-0.11788626076273305
1.654	0.22655650480761988	-0.10234587421922972	0.7913257965246955	1.302888145626546	0.026386077437564034	0.47911641862519894	-0.11806635013408828
1.6550000000000002	0.22655657952224706	-0.10234287171467557	0.7911377220723183	1.3024697942114174	0.026426033081814196	0.4791478960384641	-0.11824636157341252
1.6559999999999997	0.22655665186915935	-0.10233986930718939	0.7909498199131957	1.302051622932672	0.026465969960352734	0.47917928341817756	-0.11842628991505817
1.657	0.2265567218814026	-0.10233686802051527	0.7907621025527969	1.3016336281059901	0.02650588735519253	0.47921058294626556	-0.118606129904029
1.6580000000000004	0.2265567895928406	-0.10233386887243445	0.7905745825621043	1.3012158062999004	0.02654578452597377	0.47924179678225287	-0.11878587620031551
1.6589999999999998	0.22655685503808687	-0.10233087287355136	0.7903872725680284	1.3007981543359117	0.026585660710592894	0.47927292706217844	-0.11896552338337746
1.6600000000000001	0.22655691825243857	-0.10232788102645701	0.7902001852436307	1.3003806692884816	0.02662551512579038	0.4793039758975944	-0.11914506595683941
1.6609999999999996	0.22655697927181276	-0.10232489432413903	0.7900133332981409	1.299963348482937	0.02666534696739357	0.4793349453748897	-0.11932449835383108
1.662	0.22655703813268482	-0.10232191374763279	0.7898267294667582	1.2995461894913507	0.026705155410458918	0.47936583755481543	-0.11950381494279505
1.6630000000000003	0.2265570948720288	-0.10231894026441707	0.7896403865002237	1.2991291901282607	0.026744939609862562	0.4793966544718435	-0.11968301003334093
1.6639999999999997	0.2265571495272604	-0.10231597482755621	0.789454317154153	1.2987123484462273	0.026784698701218197	0.4794273981333572	-0.11986207788233424
1.665	0.22655720213618127	-0.10231301837446227	0.7892685341781138	1.2982956627304856	0.026824431801757677	0.4794580705189153	-0.12004101270034728
1.6660000000000004	0.22655725273692603	-0.10231007182565155	0.7890830503044342	1.2978791314930664	0.026864138011357903	0.479488673579709	-0.120219808658234
1.6669999999999998	0.22655730136791086	-0.10230713608424265	0.7888978782367317	1.2974627534667655	0.026903816413836646	0.47951920923802743	-0.12039845989383455
1.6680000000000001	0.22655734806778413	-0.10230421203581819	0.7887130306385299	1.297046527598215	0.026943466078335462	0.47954967938666965	-0.12057696051887601
1.6689999999999996	0.22655739287537915	-0.10230130054827469	0.7885285201226964	1.2966304530385473	0.026983086060851556	0.4795800858887256	-0.1207553046258924
1.67	0.22655743582966856	-0.10229840247166232	0.7883443592416953	1.29621452913203	0.0270226754059194	0.4796104305778483	-0.12093348629510875
1.6710000000000003	0.22655747696972056	-0.10229551863763925	0.7881605604782647	1.2957987554049293	0.02706223314795593	0.4796407152586484	-0.12111149960129489
1.6719999999999997	0.22655751633465718	-0.10229264985816254	0.7879771362365032	1.2953831315549793	0.02710175831202654	0.47967094170708835	-0.12128933862053408
1.673	0.22655755396361402	-0.10228979692416307	0.7877940988326011	1.2949676574403273	0.027141249914763733	0.47970111167081303	-0.12146699743709467
1.6740000000000004	0.22655758989570207	-0.10228696060495503	0.787611460484829	1.2945523330683308	0.027180706965865567	0.47973122686929387	-0.12164447015041074
1.6749999999999998	0.22655762416997088	-0.10228414164800646	0.7874292333039024	1.2941371585845862	0.027220128469626865	0.4797612889940274	-0.12182175088187289
1.6760000000000002	0.22655765682537357	-0.1022813407786967	0.7872474292837103	1.2937221342614385	0.027259513426382248	0.47979129970897083	-0.12199883378167854
1.6769999999999996	0.22655768790073338	-0.10227855870005897	0.787066060290895	1.2933072604859661	0.027298860834166543	0.4798212606509064	-0.12217571303641751
1.678	0.22655771743471192	-0.10227579609250334	0.786885138052892	1.292892537747069	0.027338169690532578	0.47985117342961336	-0.1223523828777028
1.6790000000000003	0.2265577454657788	-0.10227305361351816	0.7867046741451684	1.2924779666209043	0.027377438994466485	0.4798810396280876	-0.12252883759154798
1.6799999999999997	0.22655777203218283	-0.10227033189735148	0.7865246799780233	1.2920635477561773	0.027416667748401454	0.47991086080274786	-0.12270507152782682
1.681	0.22655779717192473	-0.10226763155467286	0.7863451667829444	1.2916492818607892	0.027455854960209143	0.47994063848338264	-0.12288107910957703
1.6819999999999995	0.2265578209227312	-0.102264953172215	0.7861661455988844	1.2912351696890851	0.027494999645169677	0.4799703741728973	-0.12305685484227559
1.6829999999999998	0.22655784332203038	-0.1022622973127707	0.7859876272588204	1.2908212120297018	0.027534100828103945	0.4800000693469818	-0.1232323933227864
1.6840000000000002	0.22655786440692877	-0.1022596645159222	0.7858096223758302	1.290407409694395	0.027573157545851816	0.48002972545369793	-0.1234076892481685
1.6849999999999996	0.22655788421418918	-0.10225705529875162	0.785632141327926	1.2899937635059682	0.027612168849914544	0.4800593439131054	-0.1235827374253243
1.686	0.22655790278021046	-0.102254470156155	0.7854551942420158	1.2895802742849203	0.027651133809079596	0.48008892611692633	-0.12375753278143235
1.6870000000000003	0.226557920141008	-0.10225190956150733	0.7852787909773551	1.2891669428378238	0.02769005151208973	0.48011847342788133	-0.12393207037413409
1.6879999999999997	0.2265579363321957	-0.10224937396730097	0.7851029411084773	1.2887537699485536	0.0277289210700527	0.48014798717857327	-0.12410634540135809
1.689	0.22655795138896892	-0.10224686380500665	0.7849276539079675	1.2883407563701164	0.027767741618470714	0.4801774686702832	-0.12428035321127341
1.6899999999999995	0.22655796534608882	-0.1022443794845338	0.7847529383298254	1.2879279028159476	0.02780651231919497	0.48020691917186054	-0.12445408931207251
1.6909999999999998	0.2265579782378676	-0.1022419213940423	0.7845788029941642	1.287515209951807	0.02784523236242795	0.480236339918583	-0.12462754938085732
1.6920000000000002	0.22655799009815486	-0.1022394899004828	0.7844052561743612	1.287102678388646	0.027883900968713366	0.48026573211110807	-0.12480072927114572
1.6929999999999996	0.22655800096032516	-0.10223708535011462	0.7842323057870247	1.286690308676071	0.02792251739054915	0.4802950969147583	-0.12497362501900247
1.694	0.22655801085726623	-0.10223470806862354	0.7840599593832652	1.2862781012967803	0.02796108091362424	0.48032443545901615	-0.1251462328482861
1.6950000000000003	0.22655801982136853	-0.10223235836158762	0.7838882241393843	1.285866056661967	0.027999590858288913	0.48035374883686416	-0.12531854917580704
1.6959999999999997	0.22655802788451554	-0.10223003651491315	0.783717106846226	1.285454175107695	0.02803804658119842	0.4803830381037231	-0.1254905706170098
1.697	0.22655803507807504	-0.10222774279486646	0.7835466138983082	1.2850424568933656	0.028076447476704347	0.48041230427605036	-0.12566229399145215
1.6979999999999995	0.22655804143289118	-0.1022254774484549	0.7833767512842323	1.2846309022019093	0.028114792978055157	0.48044154832996105	-0.1258337163272313
1.6989999999999998	0.22655804697927753	-0.10222324070378033	0.7832075245783645	1.2842195111398162	0.02815308255834564	0.4804707712001157	-0.1260048348649091
1.7000000000000002	0.2265580517470108	-0.10222103276998877	0.7830389389337836	1.2838082837373848	0.028191315731154933	0.4804999737786903	-0.1261756470609385
1.7009999999999996	0.22655805576532545	-0.10221885383756846	0.7828709990768679	1.2833972199506918	0.028229492051178088	0.48052915691424514	-0.12634615058980272
1.702	0.22655805906290905	-0.10221670407861981	0.7827037093027572	1.2829863196649067	0.028267611114790786	0.48055832141055266	-0.1265163433452955
1.7030000000000003	0.22655806166789833	-0.10221458364634566	0.7825370734709376	1.2825755826981964	0.028305672560182245	0.4805874680254441	-0.12668622344167577
1.7039999999999997	0.22655806360787595	-0.10221249267414	0.7823710950013184	1.282165008806973	0.028343676067056664	0.48061659746961366	-0.12685578921439442
1.705	0.22655806490986796	-0.1022104312750266	0.782205776870803	1.2817545976932383	0.028381621356329916	0.48064571040519627	-0.12702503922015088
1.7059999999999995	0.22655806560034186	-0.10220839954181928	0.7820411216099701	1.2813443490132752	0.028419508190126255	0.48067480744405766	-0.12719397223652526
1.7069999999999999	0.22655806570520542	-0.10220639754725014	0.7818771313006182	1.280934262386557	0.028457336371588145	0.4807038891461007	-0.12736258726112643
1.7080000000000002	0.2265580652498059	-0.1022044253433155	0.7817138075752963	1.2805243374048774	0.02849510574401222	0.4807329560178916	-0.12753088350983066
1.7089999999999996	0.2265580642589299	-0.10220248296021638	0.7815511516184422	1.280114573642827	0.02853281618961605	0.48076200851142314	-0.12769886041399034
1.71	0.2265580627568039	-0.10220057040564627	0.7813891641672452	1.279704970670364	0.028570467628484027	0.48079104702252645	-0.12786651761722231
1.7110000000000003	0.2265580607670952	-0.1021986876648036	0.7812278455118588	1.2792955280667349	0.028608060017875123	0.480820071888871	-0.12803385497214187
1.7119999999999997	0.22655805831291329	-0.10219683470037816	0.7810671954972208	1.2788862454346117	0.028645593351344555	0.48084908338809995	-0.12820087253637308
1.713	0.22655805541681182	-0.10219501145213446	0.7809072135279824	1.2784771224140754	0.028683067657313936	0.48087808173652674	-0.128367570567226
1.7139999999999995	0.226558052100791	-0.1021932178372165	0.7807478985757937	1.2780681586964373	0.02872048299763806	0.4809070670883322	-0.12853394951528493
1.7149999999999999	0.22655804838630042	-0.10219145375117288	0.780589249187064	1.2776593540379093	0.028757839466472812	0.480936039534957	-0.12870001001775977
1.7160000000000002	0.2265580442942422	-0.1021897190681995	0.7804312634896929	1.2772507082734967	0.02879513718907867	0.4809649991043242	-0.128865752892209
1.7169999999999996	0.22655803984497466	-0.10218801364060093	0.7802739392010334	1.2768422213318629	0.02883237632019442	0.48099394575995263	-0.12903117912935505
1.718	0.2265580350583163	-0.10218633729897565	0.7801172736397207	1.2764338932515402	0.02886955704204173	0.4810228794003262	-0.12919628988377288
1.7190000000000003	0.2265580299535501	-0.10218468985350168	0.7799612637372383	1.276025724198491	0.028906679562569537	0.4810517998581542	-0.1293610864645218
1.7199999999999998	0.22655802454942822	-0.10218307109557014	0.7798059060469623	1.2756177144842666	0.028943744114181647	0.48108070689927945	-0.12952557032681522
1.721	0.2265580188641769	-0.10218148079901425	0.7796511967525668	1.2752098645836338	0.028980750952521013	0.4811096002215373	-0.12968974306399653
1.7219999999999995	0.22655801291550173	-0.10217991872018188	0.7794971316720283	1.274802175151671	0.02901770035518869	0.4811384794530805	-0.1298536064017076
1.7229999999999999	0.22655800672059326	-0.10217838459722749	0.7793437062576146	1.2743946470407117	0.029054592620458137	0.4811673441501691	-0.13001716219406562
1.7240000000000002	0.22655800029613263	-0.10217687815012927	0.7791909155963751	1.2739872813178823	0.02909142806622814	0.4811961937950349	-0.1301804124194714
1.7249999999999996	0.2265579936582978	-0.10217539908180798	0.7790387544092598	1.2735800792836072	0.029128207029640456	0.4812250277935777	-0.13034335917671727
1.726	0.2265579868227696	-0.10217394707921966	0.7788872170496225	1.2731730424892014	0.029164929866935474	0.4812538454730758	-0.13050600468157544
1.7270000000000003	0.22655797980473827	-0.10217252181329624	0.7787362975056195	1.2727661727524262	0.029201596952571206	0.48128264608058235	-0.1306683512622203
1.7279999999999998	0.22655797261891022	-0.10217112293810925	0.7785859894072596	1.272359472171755	0.029238208677483456	0.4813114287820678	-0.13083040135287358
1.729	0.22655796527951477	-0.10216975009075797	0.7784362860347337	1.2719529431397256	0.029274765447461208	0.4813401926618228	-0.1309921574869493
1.7299999999999995	0.22655795780031115	-0.10216840289235751	0.7782871803265249	1.2715465883561294	0.029311267682002245	0.4813689367218181	-0.13115362229012176
1.7309999999999999	0.22655795019459557	-0.10216708094900034	0.7781386648903156	1.271140410841407	0.029347715812796004	0.4813976598813866	-0.13131479847191393
1.7320000000000002	0.22655794247520863	-0.10216578385156422	0.7779907320155649	1.2707344139491248	0.02938411028152877	0.48142636097723	-0.13147568881690003
1.7329999999999997	0.22655793465454266	-0.10216451117474278	0.7778433736840088	1.27032860137715	0.02942045153768068	0.4814550387633236	-0.13163629617740685
1.734	0.22655792674454917	-0.10216326247680463	0.7776965815784664	1.2699229771778964	0.029456740036984015	0.4814836919107817	-0.13179662346716398
1.7350000000000003	0.2265579187567466	-0.10216203730045736	0.7775503470907119	1.2695175457668841	0.029492976240664135	0.48151231900792907	-0.1319566736556557
1.7359999999999998	0.226557910702228	-0.10216083517406453	0.7774046613280393	1.2691123119292371	0.029529160615036344	0.48154091856051723	-0.13211644976347667
1.737	0.2265579025916687	-0.10215965561283971	0.7772595151192864	1.2687072808256206	0.029565293631031914	0.4815694889918453	-0.13227595485789675
1.7379999999999995	0.22655789443533422	-0.10215849812001809	0.777114899021076	1.2683024579979818	0.029601375763652776	0.48159802864284645	-0.13243519204826654
1.7389999999999999	0.22655788624308823	-0.10215736218800614	0.7769708033242827	1.2678978493732151	0.02963740749153718	0.4816265357725072	-0.13259416448193034
1.7400000000000002	0.22655787802440042	-0.10215624729913335	0.7768272180611104	1.2674934612647457	0.02967338929639222	0.4816550085586212	-0.1327528753405224
1.7409999999999997	0.22655786978835446	-0.1021551529252544	0.7766841330124152	1.2670893003739043	0.029709321661866493	0.4816834450985143	-0.13291132783627727
1.742	0.22655786154365598	-0.10215407852657801	0.7765415377141559	1.2666853737907087	0.029745205072227738	0.4817118434097416	-0.1330695252088384
1.7430000000000003	0.22655785329864075	-0.10215302355122856	0.7763994214637319	1.2662816889925421	0.029781040011575926	0.48174020143118584	-0.1332274707225017
1.7439999999999998	0.22655784506128254	-0.10215198743591698	0.7762577733277255	1.2658782538411035	0.029816826963530316	0.48176851702467977	-0.13338516766322003
1.745	0.22655783683920128	-0.102150969606969	0.7761165821510555	1.2654750765783653	0.029852566410963753	0.481796787976851	-0.1335426193352443
1.7459999999999996	0.22655782863967092	-0.10214996948133497	0.7759758365668011	1.2650721658207846	0.029888258835722815	0.4818250120010686	-0.1336998290577631
1.7469999999999999	0.22655782046962758	-0.10214898646758203	0.7758355250059589	1.264669530551384	0.029923904718394265	0.4818531867395555	-0.13385680016190316
1.7480000000000002	0.22655781233567754	-0.10214801996686887	0.7756956357075212	1.2642671801111947	0.029959504538056417	0.4818813097656684	-0.13401353598766108
1.7489999999999997	0.22655780424410513	-0.10214706937390393	0.7755561567296341	1.2638651241908103	0.029995058771954047	0.4819093785864078	-0.13417003988033663
1.75	0.2265577962008806	-0.10214613407788739	0.7754170759610932	1.2634633728212852	0.030030567895157283	0.4819373906451624	-0.13432631518707364
1.7510000000000003	0.22655778821166814	-0.10214521346343777	0.7752783811328157	1.2630619363647448	0.030066032380204052	0.48196534332456586	-0.13448236525356594
1.7519999999999998	0.2265577802818336	-0.10214430691150367	0.7751400598296754	1.2626608255047027	0.030101452696725522	0.4819932339494709	-0.1346381934205597
1.7530000000000001	0.2265577724164524	-0.10214341380026098	0.7750020995027165	1.26226005123419	0.030136829311176	0.4820210597901634	-0.13479380302057536
1.7539999999999996	0.22655776462031707	-0.10214253350599668	0.7748644874821304	1.2618596248413136	0.030172162686605834	0.48204881806581995	-0.1349491973749674
1.755	0.22655775689794516	-0.1021416654039793	0.7747272109906348	1.261459557894112	0.030207453282355114	0.4820765059480282	-0.13510437979107545
1.7560000000000002	0.22655774925358654	-0.10214080886931703	0.774590257155383	1.2610598622261928	0.030242701553789508	0.4821041205641299	-0.13525935355982868
1.7569999999999997	0.2265577416912312	-0.10213996327780395	0.7744536130176668	1.2606605499227768	0.030277907952260475	0.4821316590003278	-0.1354141219542266
1.758	0.22655773421461645	-0.10213912800675487	0.7743172655419279	1.2602616333059984	0.030313072925289435	0.4821591183047422	-0.1355686882283278
1.7590000000000003	0.22655772682723452	-0.10213830243582966	0.7741812016255948	1.2598631249194616	0.030348196916792743	0.4821864954906027	-0.13572305561595147
1.7599999999999998	0.22655771953233964	-0.10213748594784743	0.7740454081105094	1.2594650375124041	0.030383280367103416	0.4822137875397608	-0.1358772273286015
1.7610000000000001	0.2265577123329554	-0.10213667792921498	0.7739098717963332	1.2590673840242181	0.030418323712484704	0.4822409914064647	-0.1360312065524882
1.7619999999999996	0.22655770523188182	-0.1021358777692176	0.7737745794555716	1.2586701775700642	0.030453327383891445	0.48226810402109627	-0.13618499644476642
1.763	0.2265576982317022	-0.10213508485854915	0.7736395178494772	1.2582734314264425	0.030488291805405097	0.48229512229399274	-0.13633860012941282
1.7640000000000002	0.22655769133479028	-0.10213429858858684	0.7735046737433372	1.2578771590159525	0.030523217393194645	0.482322043119419	-0.13649202069353147
1.7649999999999997	0.22655768454331693	-0.10213351835178797	0.7733700339196578	1.2574813738923525	0.03055810455506386	0.48234886337920563	-0.13664526118463272
1.766	0.22655767785925682	-0.10213274354245627	0.7732355851896338	1.2570860897262859	0.0305929536901582	0.482375579945994	-0.13679832460857747
1.7670000000000003	0.22655767128439513	-0.10213197355750259	0.7731013144040445	1.256691320290911	0.030627765188830983	0.4824021896865191	-0.13695121392763612
1.7679999999999998	0.22655766482033407	-0.10213120779720009	0.7729672084639633	1.2562970794474146	0.03066253943266838	0.4824286894649322	-0.13710393205847668
1.7690000000000001	0.2265576584684992	-0.10213044566593484	0.7728332543312919	1.255903381131153	0.03069727679442931	0.4824550761459235	-0.13725648187007852
1.7699999999999996	0.22655765223014587	-0.10212968657295227	0.7726994390391325	1.2555102393384057	0.030731977637838928	0.48248134659770736	-0.13740886618169165
1.771	0.22655764610636522	-0.10212892993310009	0.7725657497020084	1.2551176681133531	0.030766642317357165	0.4825074976949971	-0.13756108776095963
1.7720000000000002	0.22655764009809037	-0.10212817516719307	0.7724321735255756	1.2547256815356431	0.030801271177861043	0.48253352632184876	-0.13771314932220396
1.7729999999999997	0.22655763420610245	-0.1021274217012497	0.7722986978147107	1.2543342937089026	0.030835864553996856	0.482559429374195	-0.13786505352523248
1.774	0.2265576284310363	-0.1021266689649767	0.7721653099792355	1.2539435187505636	0.030870422769384506	0.4825852037620112	-0.13801680297497354
1.7750000000000004	0.22655762277338626	-0.10212591639100264	0.7720319975380397	1.2535533707833568	0.03090494613628278	0.4826108464111168	-0.13816840022150717
1.7759999999999998	0.22655761723351192	-0.10212516341523648	0.7718987481223647	1.253163863927332	0.030939434955897866	0.4826363542646751	-0.13831984776042983
1.7770000000000001	0.2265576118116435	-0.10212440947760112	0.7717655494778807	1.2527750122908912	0.030973889519091247	0.48266172428451787	-0.1384711480340373
1.7779999999999996	0.22655760650788723	-0.10212365402239121	0.7716323894655738	1.2523868299619552	0.03100831010706036	0.482686953452235	-0.13862230343295806
1.779	0.2265576013222308	-0.10212289649750282	0.7714992560618347	1.251999331001876	0.03104269699138274	0.48271203876979	-0.1387733162975038
1.7800000000000002	0.22655759625454827	-0.10212213635291235	0.7713661373577594	1.2516125294424578	0.031077050433484254	0.48273697725972453	-0.13892418891867409
1.7809999999999997	0.22655759130460534	-0.10212137303990976	0.7712330215588025	1.2512264392838133	0.031111370684261983	0.4827617659655029	-0.13907492353875156
1.782	0.2265575864720643	-0.10212060601146326	0.7710998969859186	1.2508410744911627	0.03114565798416603	0.48278640195236533	-0.13922552235142507
1.7830000000000004	0.22655758175648866	-0.10211983472258715	0.7709667520770757	1.2504564489916943	0.031179912563374518	0.482810882308205	-0.1393759875017427
1.7839999999999998	0.226557577157348	-0.1021190586295843	0.7708335753880206	1.2500725766737246	0.031214134641452663	0.48283520414380243	-0.13952632108595348
1.7850000000000001	0.22655757267402263	-0.10211827718854041	0.7707003555926916	1.249689471388147	0.03124832442655647	0.4828593645925415	-0.1396765251510531
1.7859999999999996	0.22655756830580784	-0.10211748985457536	0.7705670814836625	1.2493071469513999	0.031282482114911754	0.4828833608100971	-0.13982660169390995
1.787	0.2265575640519185	-0.10211669608222869	0.7704337419726285	1.248925617149945	0.03131660789069	0.4829071899742196	-0.13997655265996878
1.7880000000000003	0.2265575599114931	-0.10211589532622703	0.7703003260913169	1.2485448957454874	0.03135070192591552	0.48293084928449614	-0.140126379941592
1.7889999999999997	0.22655755588359816	-0.10211508704225783	0.7701668229935942	1.2481649964797967	0.03138476438034283	0.48295433596215304	-0.14027608537591396
1.79	0.22655755196723207	-0.1021142706873747	0.7700332219584007	1.2477859330791121	0.03141879540118222	0.4829776472500236	-0.14042567074238974
1.7910000000000004	0.22655754816132903	-0.10211344571928441	0.7698995123920171	1.2474077192596307	0.03145279512224713	0.4830007804123802	-0.14057513776046246
1.7919999999999998	0.22655754446476295	-0.10211261159489138	0.7697656838296703	1.2470303687359408	0.03148676366252313	0.483023732734327	-0.14072448808692153
1.7930000000000001	0.22655754087635108	-0.10211176776960092	0.7696317259380001	1.2466538952323891	0.03152070112482833	0.4830465015210634	-0.14087372331221903
1.7939999999999996	0.22655753739485765	-0.1021109136977571	0.7694976285187729	1.2462783124954837	0.03155460759499138	0.4830690840973221	-0.14102284495592535
1.795	0.22655753401899742	-0.10211004883346529	0.7693633815134716	1.2459036343061989	0.03158848314124243	0.48309147780686534	-0.14117185446162725
1.7960000000000003	0.22655753074743895	-0.10210917263142455	0.7692289750091469	1.2455298744925358	0.03162232781332984	0.4831136800119791	-0.14132075319108398
1.7969999999999997	0.22655752757880807	-0.10210828454739442	0.769094399245166	1.2451570469423305	0.03165614164117983	0.48313568809303	-0.14146954241806628
1.798	0.2265575245116908	-0.10210738403754384	0.7689596446193641	1.2447851656159157	0.03168992463309895	0.48315749944796516	-0.141618223322669
1.7990000000000004	0.22655752154463668	-0.10210647055705921	0.768824701693608	1.24441424455938	0.03172367677376309	0.4831791114916964	-0.14176679698573025
1.7999999999999998	0.2265575186761617	-0.10210554355951694	0.7686895612002864	1.2440442979191646	0.03175739802248011	0.4832005216556155	-0.14191526438244279
1.8010000000000002	0.22655751590475104	-0.1021046024973976	0.7685542140497368	1.2436753399572273	0.03179108831190886	0.48322172738730346	-0.14206362637539988
1.8019999999999996	0.22655751322886217	-0.10210364682298943	0.7684186513371123	1.2433073850663838	0.031824747547051925	0.48324272615007136	-0.14221188370786675
1.803	0.22655751064692725	-0.10210267598930564	0.7682828643487002	1.2429404477869432	0.03185837560421762	0.48326351542221285	-0.14236003699697203
1.8040000000000003	0.22655750815735592	-0.1021016894510158	0.7681468445692026	1.2425745428242434	0.03189197232976871	0.48328409269633676	-0.1425080867261486
1.8049999999999997	0.22655750575853775	-0.10210068666501597	0.768010583690362	1.2422096850648185	0.03192553753865786	0.4833044554790257	-0.14265603323718856
1.806	0.2265575034488446	-0.10209966708988502	0.7678740736201897	1.2418458895908107	0.03195907101250645	0.48332460129070065	-0.14280387672252143
1.8069999999999995	0.2265575012266331	-0.10209863018460451	0.7677373064920521	1.2414831716941086	0.03199257249728785	0.48334452766545183	-0.14295161721777513
1.8079999999999998	0.2265574990902468	-0.10209757540804723	0.7676002746728753	1.2411215468905812	0.03202604170140695	0.48336423215071483	-0.14309925459468137
1.8090000000000002	0.22655749703801842	-0.10209650221961164	0.7674629707708455	1.240761030934012	0.0320594782943591	0.4833837123069174	-0.14324678855414225
1.8099999999999996	0.22655749506827177	-0.1020954100802499	0.767325387644119	1.2404016398300974	0.03209288190535953	0.4834029657072813	-0.14339421861878848
1.811	0.226557493179324	-0.10209429845351388	0.7671875184105476	1.2400433898501182	0.03212625212188278	0.4834219899378428	-0.1435415441251513
1.8120000000000003	0.2265574913694873	-0.10209316680661952	0.7670493564569246	1.2396862975427612	0.032159588488477955	0.4834407825976943	-0.14368876421648372
1.8129999999999997	0.22655748963707087	-0.10209201461153039	0.7669108954473794	1.239330379744076	0.03219289050586005	0.4834593412993879	-0.14383587783647545
1.814	0.22655748798038258	-0.10209084134568434	0.7667721293316828	1.238975653587057	0.03222615762991256	0.4834776636693826	-0.14398288372313162
1.8149999999999995	0.22655748639773082	-0.10208964649161135	0.7666330523538465	1.2386221365112087	0.03225938927017543	0.48349574734853606	-0.14412978040251168
1.8159999999999998	0.2265574848874259	-0.10208842953581937	0.7664936590610218	1.2382698462709498	0.032292584788001635	0.48351358999276617	-0.14427656618269527
1.8170000000000002	0.22655748344778176	-0.10208718996845374	0.7663539443126993	1.2379188009417121	0.03232574349511376	0.4835311892739449	-0.14442323914815905
1.8179999999999996	0.22655748207711743	-0.10208592728410709	0.7662139032905889	1.2375690189282234	0.03235886465243942	0.4835485428806011	-0.14456979715310453
1.819	0.22655748077375829	-0.10208464098265212	0.7660735315095657	1.237220518984736	0.032391947468129956	0.4835656485175202	-0.1447162378113638
1.8200000000000003	0.22655747953603755	-0.1020833305689714	0.7659328248285558	1.2368733202434252	0.032424991094641295	0.4835825039044874	-0.14486255848459034
1.8209999999999997	0.2265574783622975	-0.10208199555195975	0.7657917794598655	1.2365274422336439	0.03245799462627858	0.48359910677575946	-0.1450087562734875
1.822	0.22655747725089068	-0.10208063544430054	0.7656503919769575	1.2361829048875035	0.032490957098118764	0.4836154548807548	-0.145154828012869
1.8229999999999995	0.22655747620018105	-0.10207924976339154	0.7655086593210549	1.2358397285400324	0.03252387748582496	0.48363154598511154	-0.14530077026842278
1.8239999999999998	0.22655747520854508	-0.10207783803267048	0.7653665788065767	1.2354979339280265	0.032556754705744394	0.4836473778716282	-0.14544657933438923
1.8250000000000002	0.22655747427437276	-0.1020763997829655	0.765224148124653	1.2351575421875733	0.03258958761529099	0.4836629483410898	-0.14559225123246244
1.8259999999999996	0.2265574733960685	-0.10207493455349469	0.7650813653435963	1.2348185748502272	0.03262237501355281	0.48367825521291963	-0.14573778171240426
1.827	0.22655747257205214	-0.10207344189176272	0.7649382289070772	1.2344810538378168	0.032655115641638144	0.4836932963257206	-0.1458831662541323
1.8280000000000003	0.2265574718007598	-0.10207192135273112	0.7647947376315123	1.2341450014558677	0.03268780818282238	0.48370806953783024	-0.1460284000704939
1.8289999999999997	0.22655747108064464	-0.10207037249876787	0.764650890702669	1.2338104403856154	0.03272045126328858	0.4837225727278294	-0.14617347811060857
1.83	0.22655747041017762	-0.10206879490075298	0.7645066876714917	1.2334773936745866	0.03275304345358486	0.4837368037951302	-0.14631839506384497
1.8309999999999995	0.22655746978784821	-0.10206718813958794	0.7643621284495222	1.2331458847257253	0.032785583270312675	0.48375076066076506	-0.14646314536431482
1.8319999999999999	0.2265574692121651	-0.10206555180735687	0.7642172133035433	1.2328159372854184	0.03281806917786477	0.4837644412680765	-0.1466077231960113
1.8330000000000002	0.22655746868165672	-0.10206388550738721	0.7640719428498167	1.2324875754315303	0.0328504995898487	0.4837778435831862	-0.146752122498232
1.8339999999999996	0.2265574681948718	-0.10206218885358684	0.7639263180494199	1.2321608235617945	0.03288287286995399	0.4837909655956119	-0.1468963369704995
1.835	0.22655746775038	-0.10206046147056277	0.7637803402046773	1.2318357063810377	0.0329151873329342	0.483803805319216	-0.14704036007723045
1.8360000000000003	0.22655746734677223	-0.10205870299489835	0.763634010954808	1.2315122488860828	0.03294744124631469	0.4838163607933059	-0.14718418505319336
1.8369999999999997	0.2265574669826612	-0.10205691307683651	0.7634873322692866	1.23119047634868	0.032979632832766656	0.48382863008370425	-0.1473278049103712
1.838	0.22655746665668167	-0.10205509138161835	0.7633403064389157	1.2308704142968199	0.03301176027278381	0.4838406112836097	-0.14747121244635691
1.8389999999999995	0.22655746636749108	-0.10205323758972647	0.7631929360661109	1.2305520884947803	0.03304382170705442	0.48385230251424904	-0.14761440025367986
1.8399999999999999	0.2265574661137696	-0.102051351396409	0.7630452240558993	1.2302355249230124	0.03307581523840867	0.4838637019256267	-0.14775736072891274
1.8410000000000002	0.22655746589422054	-0.10204943251198523	0.7628971736072506	1.2299207497578393	0.03310773893401304	0.4838748076974971	-0.1479000860814447
1.8419999999999996	0.2265574657075706	-0.10204748066293222	0.7627487882043664	1.2296077893490598	0.033139590827935356	0.48388561804049823	-0.1480425683425369
1.843	0.22655746555256998	-0.10204549559224962	0.7626000716090509	1.2292966701958135	0.033171368923351666	0.4838961311975116	-0.14818479937436393
1.8440000000000003	0.22655746542799268	-0.10204347705910405	0.7624510278545366	1.2289874189229286	0.03320307119427492	0.48390634544530925	-0.14832677087850002
1.8449999999999998	0.2265574653326366	-0.10204142483925842	0.7623016612396326	1.2286800622573582	0.03323469558759923	0.48391625909636865	-0.1484684744041632
1.846	0.2265574652653237	-0.10203933872628632	0.7621519763220646	1.2283746270035434	0.03326624002570516	0.4839258705006139	-0.14860990135683433
1.8469999999999995	0.2265574652249	-0.10203721853206682	0.762001977911001	1.2280711400176825	0.033297702408958345	0.483935178047023	-0.1487510430075633
1.8479999999999999	0.22655746521023576	-0.10203506408655966	0.7618516710595145	1.2277696281812571	0.03332908061792043	0.4839441801651645	-0.14889189050272786
1.8490000000000002	0.22655746522022543	-0.10203287523799086	0.7617010610573473	1.2274701183745402	0.033360372515640155	0.48395287532672543	-0.14903243487370477
1.8499999999999996	0.22655746525378778	-0.10203065185307508	0.7615501534239774	1.2271726374496852	0.03339157594984369	0.48396126204727646	-0.1491726670464624
1.851	0.2265574653098657	-0.10202839381689728	0.7613989539019805	1.2268772122029932	0.03342268875496544	0.4839693388883962	-0.14931257785120522
1.8520000000000003	0.22655746538742638	-0.10202610103357836	0.7612474684506815	1.226583869347084	0.03345370875463057	0.48397710445991426	-0.14945215803171336
1.8529999999999998	0.22655746548546107	-0.10202377342772401	0.7610957032400899	1.226292635482941	0.033484633764591126	0.48398455742202906	-0.14959139825438647
1.854	0.22655746560298518	-0.10202141094515381	0.7609436646447385	1.2260035370714313	0.03351546159538727	0.4839916964872426	-0.1497302891176098
1.8549999999999995	0.22655746573903804	-0.10201901355253533	0.7607913592366647	1.2257166004042759	0.033546190054552914	0.4839985204221725	-0.1498688211619386
1.8559999999999999	0.22655746589268289	-0.10201658123667602	0.76063879377753	1.2254318515748197	0.033576816948733414	0.4840050280493665	-0.1500069848808668
1.8570000000000002	0.22655746606300667	-0.10201411400422536	0.7604859752106234	1.2251493164493257	0.03360734008602184	0.48401121824911847	-0.15014477073145807
1.8579999999999997	0.22655746624911996	-0.10201161188216358	0.7603329106531214	1.22486902063914	0.03363775727857692	0.4840170899611668	-0.15028216914454387
1.859	0.22655746645015667	-0.10200907491832432	0.7601796073889693	1.2245909894733347	0.03366806634509849	0.48402264218633695	-0.15041917053455933
1.8600000000000003	0.226557466665274	-0.10200650318119996	0.7600260728631305	1.224315247971051	0.033698265112797166	0.48402787398843256	-0.1505557653088428
1.8609999999999998	0.22655746689365214	-0.10200389675940758	0.7598723146768187	1.2240418208135149	0.033728351419103984	0.4840327844963778	-0.1506919438764697
1.862	0.22655746713449415	-0.10200125576119111	0.7597183405822038	1.2237707323164508	0.033758323113426573	0.4840373729061235	-0.15082769665717835
1.8629999999999995	0.22655746738702576	-0.10199858031395506	0.7595641584762096	1.2235020064032487	0.033788178059014955	0.48404163848213505	-0.1509630140905792
1.8639999999999999	0.22655746765049495	-0.10199587056382876	0.7594097763941455	1.223235666578861	0.033817914134878065	0.48404558055882957	-0.15109788664535279
1.8650000000000002	0.22655746792417195	-0.10199312667526311	0.7592552025035381	1.2229717359044106	0.03384752923763136	0.4840491985422051	-0.15123230482820202
1.8659999999999997	0.2265574682073488	-0.10199034883066174	0.7591004450977804	1.2227102369720992	0.033877021283338436	0.48405249191148075	-0.15136625919281155
1.867	0.22655746849933914	-0.10198753723004872	0.7589455125888408	1.2224511918800283	0.033906388209531395	0.48405546022044393	-0.15149974034931085
1.8680000000000003	0.22655746879947797	-0.10198469209077136	0.7587904134986482	1.222194622208031	0.03393562797735114	0.48405810309838226	-0.1516327389741283
1.8689999999999998	0.22655746910712132	-0.10198181364685763	0.7586351564487696	1.2219405489952524	0.03396473857356595	0.48406042025066315	-0.15176524582024528
1.87	0.226557469421646	-0.1019789021476504	0.7584797501483701	1.2216889927175703	0.033993718012409455	0.4840624114592033	-0.15189725172834703
1.8709999999999996	0.2265574697424492	-0.10197595785647308	0.7583242033815739	1.2214399732644676	0.03402256433754447	0.484064076582891	-0.15202874763839144
1.8719999999999999	0.22655747006894836	-0.10197298105008004	0.7581685249945944	1.2211935099179623	0.0340512756243982	0.4840654155575946	-0.15215972460075258
1.8730000000000002	0.22655747040058072	-0.10196997201851637	0.7580127238826249	1.2209496213339495	0.03407984998268804	0.48406642839581876	-0.15229017378682577
1.8739999999999997	0.22655747073680302	-0.1019669310650124	0.75785680897761	1.2207083255240614	0.03410828555883537	0.4840671151864963	-0.15242008649904204
1.875	0.2265574710770912	-0.10196385850591172	0.7577007892372658	1.220469639838027	0.034136580538147325	0.4840674760949144	-0.15254945418023969
1.8760000000000003	0.22655747142094007	-0.10196075467062835	0.7575446736345868	1.2202335809468907	0.03416473314689015	0.4840675113626545	-0.15267826842264498
1.8769999999999998	0.226557471767863	-0.10195761990200759	0.7573884711478299	1.2200001648263241	0.03419274165449958	0.48406722130766683	-0.1528065209765314
1.8780000000000001	0.22655747211739152	-0.10195445455746892	0.7572321907517187	1.2197694067407618	0.03422060437586901	0.4840666063243575	-0.15293420375801714
1.8789999999999996	0.22655747246907512	-0.10195125901017901	0.7570758414094809	1.2195413212302215	0.03424831967329087	0.48406566688332314	-0.15306130885582647
1.88	0.2265574728224807	-0.10194803364987824	0.7569194320645898	1.2193159220997978	0.03427588595823546	0.4840644035307317	-0.1531878285376321
1.8810000000000002	0.22655747317719244	-0.101944778884114	0.756762971632949	1.2190932224099345	0.03430330169345621	0.48406281688789776	-0.1533137552559855
1.8819999999999997	0.22655747353281128	-0.10194149513950623	0.756606468997017	1.2188732344663382	0.03433056539487461	0.4840609076512952	-0.1534390816533562
1.883	0.22655747388895464	-0.10193818286229113	0.7564499330014827	1.2186559698098922	0.03435767563275931	0.4840586765926417	-0.1535638005665308
1.8840000000000003	0.22655747424525613	-0.10193484251851473	0.7562933724489856	1.2184414392073133	0.03438463103274875	0.48405612455880925	-0.15368790503098764
1.8849999999999998	0.2265574746013652	-0.10193147459425106	0.7561367960951173	1.2182296526429144	0.03441143027708423	0.4840532524716232	-0.1538113882853764
1.8860000000000001	0.22655747495694664	-0.10192807959547033	0.7559802126438213	1.2180206193110867	0.03443807210562842	0.48405006132779005	-0.15393424377556075
1.8869999999999996	0.22655747531168052	-0.10192465804718145	0.7558236307443102	1.2178143476098668	0.03446455531624432	0.48404655219901677	-0.15405646515774385
1.888	0.22655747566526155	-0.1019212104926019	0.7556670589887405	1.2176108451367078	0.034490878764840305	0.48404272623195205	-0.1541780463007437
1.8890000000000002	0.2265574760173988	-0.10191773749310931	0.7555105059106356	1.2174101186857003	0.03451704136550887	0.4840385846479518	-0.15429898128742478
1.8899999999999997	0.22655747636781556	-0.10191423962859669	0.7553539799855572	1.2172121742443505	0.034543042090699194	0.48403412874315205	-0.15441926441516998
1.891	0.22655747671624868	-0.10191071749747412	0.7551974896343933	1.2170170169899086	0.03456887997112008	0.4840293598889719	-0.15453889019539865
1.8920000000000003	0.22655747706244853	-0.1019071717159388	0.7550410432281227	1.2168246512867462	0.034594554095191646	0.4840242795328006	-0.1546578533521971
1.8929999999999998	0.2265574774061784	-0.10190360291726888	0.7548846490929199	1.2166350806851556	0.0346200636083511	0.48401888919874614	-0.15477614882037158
1.8940000000000001	0.2265574777472144	-0.1019000117515197	0.754728315515217	1.2164483079208122	0.03464540771233541	0.48401319048838265	-0.15489377174335522
1.8949999999999996	0.226557478085345	-0.1018963988848683	0.7545720507467197	1.2162643349145188	0.034670585664198006	0.4840071850813736	-0.15501071747115633
1.896	0.2265574784203706	-0.10189276499897769	0.7544158630089838	1.216083162772232	0.03469559677548661	0.48400087473590814	-0.15512698155841384
1.8970000000000002	0.22655747875210344	-0.10188911079075624	0.7542597604952903	1.2159047917853663	0.034720440412070196	0.4839942612887057	-0.1552425597635389
1.8979999999999997	0.22655747908036708	-0.10188543697176357	0.7541037513686877	1.2157292214313788	0.03474511599425027	0.4839873466544038	-0.1553574480495557
1.899	0.22655747940499624	-0.1018817442676382	0.7539478437607049	1.2155564503750111	0.03476962299666991	0.48398013282493674	-0.15547164258445365
1.9000000000000004	0.22655747972583626	-0.10187803341791862	0.7537920457726045	1.2153864764709355	0.03479396094789934	0.48397262186914725	-0.15558513974008004
1.9009999999999998	0.22655748004274298	-0.10187430517550312	0.7536363654757822	1.215219296767433	0.03481812942975942	0.48396481593214097	-0.15569793609134333
1.9020000000000001	0.2265574803555823	-0.10187056030612643	0.7534808109131869	1.215054907509979	0.03484212807656623	0.4839567172348091	-0.15581002841487768
1.9029999999999996	0.22655748066423	-0.10186679958823035	0.7533253901047642	1.214893304145117	0.034865956574297204	0.4839483280740644	-0.15592141368552792
1.904	0.2265574809685713	-0.1018630238124778	0.7531701110565364	1.2147344813249985	0.034889614659313624	0.48393965082372803	-0.15603208907096297
1.9050000000000002	0.22655748126850067	-0.10185923378128428	0.753014981773314	1.2145784329118385	0.03491310211664001	0.48393068793600363	-0.15614205192478525
1.9059999999999997	0.22655748156392144	-0.1018554303087381	0.7528600102712684	1.2144251519826723	0.03493641877822673	0.48392144194286696	-0.1562512997797838
1.907	0.22655748185474556	-0.10185161422015514	0.7527052045884786	1.21427463083479	0.034959564521135286	0.48391191545712475	-0.15635983034194256
1.9080000000000004	0.22655748214089327	-0.10184778635164665	0.7525505727968281	1.2141268609911058	0.0349825392657073	0.4839021111736885	-0.15646764148368353
1.9089999999999998	0.22655748242229293	-0.10184394755007879	0.7523961230107323	1.2139818332058434	0.03500534297444813	0.4838920318702078	-0.15657473123847887
1.9100000000000001	0.2265574826988806	-0.10184009867266951	0.7522418633870493	1.213839537470926	0.03502797565174698	0.48388168040614765	-0.15668109779945238
1.9109999999999996	0.2265574829705998	-0.101836240586594	0.7520878021240638	1.2136999630223249	0.035050437343580994	0.4838710597217071	-0.15678673951837943
1.912	0.22655748323740138	-0.10183237416897292	0.7519339474666739	1.2135630983467542	0.0350727281364724	0.48386017283773397	-0.1568916549017374
1.9130000000000003	0.22655748349924304	-0.1018285003061172	0.7517803077117603	1.2134289311894781	0.03509484815594241	0.48384902285553666	-0.1569958426066099
1.9139999999999997	0.22655748375608922	-0.10182461989165517	0.7516268912077139	1.2132974485628596	0.03511679756525337	0.48383761295561506	-0.15709930143924722
1.915	0.2265574840079108	-0.10182073382429291	0.751473706349997	1.213168636754912	0.03513857656456094	0.48382594639579546	-0.15720203035543212
1.9160000000000004	0.22655748425468475	-0.10181684300595507	0.7513207615761128	1.2130424813371161	0.03516018539017157	0.4838140265094362	-0.15730402846131233
1.9169999999999998	0.22655748449639415	-0.10181294834105797	0.7511680653610949	1.212918967171517	0.035181624314148764	0.4838018567038219	-0.15740529501415212
1.9180000000000001	0.22655748473302764	-0.10180905073654187	0.7510156262131401	1.2127980784178625	0.03520289364432863	0.4837894404586223	-0.15750582942288283
1.9189999999999996	0.2265574849645794	-0.10180515110153292	0.7508634526686235	1.2126797985411797	0.03522399372431842	0.4837767813242289	-0.15760563124875665
1.92	0.2265574851910488	-0.10180125034700586	0.7507115532838572	1.2125641103197975	0.03524492493384289	0.48376388291947925	-0.15770470020738422
1.9210000000000003	0.22655748541244025	-0.10179734938582284	0.7505599366220778	1.212450995853837	0.03526568768974282	0.48375074892858266	-0.15780303617288627
1.9219999999999997	0.226557485628763	-0.10179344913239907	0.7504086112428012	1.2123404365741821	0.03528628244652904	0.4837373830984004	-0.15790063918087147
1.923	0.2265574858400307	-0.10178955050237101	0.7502575856991726	1.2122324132519517	0.03530670969606528	0.48372378923693027	-0.15799750942750024
1.9240000000000004	0.2265574860462615	-0.10178565441263786	0.7501068685365352	1.2121269060081135	0.03532696996729291	0.4837099712119559	-0.15809364726786154
1.9249999999999998	0.22655748624747774	-0.10178176178064567	0.7499564682873235	1.2120238943225028	0.03534706382599704	0.4836959329490659	-0.15818905321628204
1.9260000000000002	0.22655748644370569	-0.10177787352291563	0.7498063934656558	1.2119233570426498	0.03536699187418725	0.4836816784295256	-0.15828372794686124
1.9269999999999996	0.22655748663497532	-0.10177399055432232	0.7496566525631202	1.211825272393931	0.03538675474957953	0.4836672116883028	-0.15837767229307576
1.928	0.22655748682132024	-0.10177011378812356	0.7495072540442441	1.2117296179914516	0.03540635312542248	0.48365253681199954	-0.15847088724718225
1.9290000000000003	0.22655748700277734	-0.10176624413561104	0.7493582063405118	1.211636370852545	0.03542578771036261	0.4836376579365035	-0.15856337396027134
1.9299999999999997	0.22655748717938679	-0.10176238250575259	0.7492095178432963	1.211545507408405	0.03544505924846996	0.4836225792446593	-0.15865513374297088
1.931	0.22655748735119174	-0.10175852980520178	0.7490611968972014	1.211457003514501	0.0354641685194842	0.4836073049642608	-0.15874616806612826
1.9320000000000004	0.22655748751823826	-0.10175468693754933	0.7489132517941797	1.211370834461305	0.03548311633867142	0.4835918393660548	-0.1588364785611656
1.9329999999999998	0.22655748768057501	-0.10175085480143897	0.7487656907676656	1.2112869749864819	0.03550190355592558	0.48357618676138775	-0.15892606702028902
1.9340000000000002	0.22655748783825322	-0.10174703428867184	0.7486185219863449	1.211205399288186	0.03552053105466181	0.4835603514995512	-0.15901493539661166
1.9349999999999996	0.2265574879913265	-0.10174322628342573	0.7484717535475521	1.2111260810387408	0.03553899975129252	0.4835443379650661	-0.15910308580418825
1.936	0.22655748813985066	-0.10173943166221594	0.7483253934699088	1.2110489933983484	0.03555731059528542	0.4835281505749623	-0.15919052051832502
1.9370000000000003	0.22655748828388364	-0.10173565129347051	0.7481794496844419	1.2109741090296047	0.03557546456931533	0.48351179377586656	-0.15927724197652832
1.9379999999999997	0.2265574884234852	-0.10173188603709474	0.7480339300245553	1.2109014001132266	0.03559346268950898	0.4834952720408941	-0.15936325277972407
1.939	0.22655748855871682	-0.10172813674439596	0.7478888422163481	1.2108308383638877	0.03561130600572073	0.4834785898665228	-0.15944855569313696
1.9399999999999995	0.22655748868964176	-0.10172440425723882	0.7477441938700243	1.2107623950458113	0.035628995601229424	0.4834617517695063	-0.15953315364676582
1.9409999999999998	0.22655748881632465	-0.10172068940643471	0.7475999924723833	1.21069604098928	0.035646532591794275	0.48344476228388217	-0.1596170497352697
1.9420000000000002	0.22655748893883162	-0.10171699301086942	0.7474562453800081	1.2106317466088423	0.03566391812492153	0.48342762595801103	-0.1597002472169573
1.9429999999999996	0.22655748905723003	-0.10171331587736405	0.747312959812771	1.2105694819221176	0.03568115337958422	0.4834103473515188	-0.15978274951236432
1.944	0.22655748917158833	-0.1017096588001385	0.7471701428480281	1.2105092165680984	0.03569823956566324	0.48339293103226044	-0.1598645602027803
1.9450000000000003	0.22655748928197605	-0.10170602256025615	0.7470278014154946	1.2104509198261049	0.035715177923047604	0.4833753815733616	-0.15994568302835677
1.9459999999999997	0.22655748938846357	-0.10170240792542856	0.7468859422920395	1.2103945606365476	0.03573196972075816	0.48335770355021135	-0.16002612188573206
1.947	0.2265574894911221	-0.1016988156494256	0.7467445720960122	1.2103401076227833	0.0357486162559717	0.48333990153734163	-0.16010588082553456
1.9479999999999995	0.2265574895900235	-0.10169524647146251	0.7466036972814734	1.2102875291129636	0.03576511885312703	0.4833219801053097	-0.16018496404988253
1.9489999999999998	0.22655748968524034	-0.10169170111631452	0.7464633241330765	1.2102367931619065	0.03578147886335522	0.4833039438177623	-0.1602633759095719
1.9500000000000002	0.2265574897768456	-0.10168818029478412	0.7463234587612158	1.2101878675737723	0.035797697664050096	0.48328579722849485	-0.16034112090094807
1.9509999999999996	0.2265574898649127	-0.10168468470414514	0.7461841070959366	1.2101407199259522	0.03581377665851678	0.48326754487807394	-0.16041820366312712
1.952	0.22655748994951538	-0.10168121502856411	0.7460452748792292	1.2100953175938225	0.03582971727575782	0.48324919128995864	-0.16049462897586708
1.9530000000000003	0.22655749003072764	-0.1016777719391238	0.7459069676568225	1.2100516277756477	0.03584552097015188	0.48323074096648094	-0.160570401757597
1.9539999999999997	0.2265574901086236	-0.10167435609307117	0.7457691907705973	1.210009617517288	0.03586118922071921	0.48321219838504703	-0.160645527063112
1.955	0.22655749018327748	-0.10167096813303726	0.7456319493516105	1.209969253737118	0.035876723530276905	0.48319356799455443	-0.1607200100809302
1.9559999999999995	0.22655749025476338	-0.1016676086866048	0.7454952483133559	1.20993050325194	0.03589212542460429	0.4831748542118381	-0.16079385613036645
1.9569999999999999	0.22655749032315545	-0.10166427836547429	0.7453590923452604	1.2098933328031716	0.03590739645125167	0.4831560614181415	-0.16086707065856223
1.9580000000000002	0.22655749038852768	-0.1016609777646047	0.7452234859060288	1.2098577090814593	0.03592253817841712	0.48313719395560756	-0.16093965923801415
1.9589999999999996	0.22655749045095383	-0.10165770746207595	0.7450884332172071	1.2098235987501293	0.03593755219431625	0.4831182561237862	-0.16101162756416995
1.96	0.22655749051050733	-0.10165446801929574	0.7449539382580891	1.2097909684690127	0.03595244010655611	0.48309925217633626	-0.16108298145223338
1.9610000000000003	0.22655749056726135	-0.1016512599807994	0.7448200047615876	1.209759784917924	0.03596720354114635	0.48308018631797844	-0.16115372683359908
1.9619999999999997	0.22655749062128866	-0.10164808387326717	0.7446866362099389	1.2097300148186982	0.03598184414126783	0.4830610627015743	-0.16122386975264258
1.963	0.2265574906726615	-0.10164494020451198	0.7445538358298632	1.2097016249573191	0.0359963635661625	0.483041885425204	-0.16129341636367683
1.9639999999999995	0.2265574907214517	-0.1016418294631918	0.744421606587174	1.2096745822073047	0.036010763490386614	0.48302265852911785	-0.1613623729279475
1.9649999999999999	0.22655749076773052	-0.10163875211886884	0.7442899511808337	1.2096488535528784	0.036025045603303746	0.4830033859924969	-0.16143074581108763
1.9660000000000002	0.2265574908115686	-0.10163570862165829	0.7441588720364536	1.2096244061119539	0.03603921160845067	0.48298407172995694	-0.16149854148090356
1.9669999999999996	0.22655749085303586	-0.10163269940108867	0.7440283712996101	1.2096012071608453	0.03605326322240908	0.4829647195878537	-0.1615657665047551
1.968	0.2265574908922017	-0.10162972486492941	0.7438984508301041	1.2095792241599874	0.03606720217342493	0.48294533334081136	-0.16163242754621918
1.9690000000000003	0.22655749092913466	-0.10162678539874058	0.7437691121982879	1.2095584247780613	0.0360810302002002	0.48292591668883605	-0.1616985313612133
1.9699999999999998	0.2265574909639025	-0.10162388136576736	0.7436403566838338	1.2095387769138073	0.036094749050733524	0.48290647325501085	-0.16176408479351137
1.971	0.2265574909965723	-0.10162101310679819	0.7435121852765663	1.2095202487163073	0.036108360481086205	0.48288700658364647	-0.16182909476946272
1.9719999999999995	0.22655749102721018	-0.10161818093998518	0.7433845986778553	1.2095028086041457	0.03612186625419367	0.4828675201386413	-0.1618935682925772
1.9729999999999999	0.22655749105588147	-0.1016153851606286	0.7432575973010627	1.209486425283479	0.03613526813872075	0.4828480173018028	-0.1619575124389447
1.9740000000000002	0.2265574910826505	-0.10161262604092637	0.7431311812714194	1.2094710677650442	0.03614856790789806	0.48282850137118843	-0.16202093435335976
1.9749999999999996	0.2265574911075808	-0.10160990382968785	0.7430053504260857	1.209456705380139	0.03616176733845963	0.48280897555958396	-0.1620838412456576
1.976	0.22655749113073487	-0.10160721875201316	0.7428801043143931	1.2094433077956	0.03617486820974094	0.48278944299311705	-0.16214624038719358
1.9770000000000003	0.22655749115217422	-0.10160457100893973	0.7427554421986448	1.2094308450278135	0.03618787230275288	0.4827699067100627	-0.16220813910727624
1.9779999999999998	0.2265574911719594	-0.1016019607770547	0.7426313630550999	1.2094192874557845	0.03620078139916918	0.48275036965977736	-0.162269544789669
1.979	0.2265574911901499	-0.10159938820806899	0.7425078655736356	1.2094086058332951	0.03621359728040792	0.4827308347015146	-0.1623304648697619
1.9799999999999995	0.22655749120680424	-0.10159685342835144	0.7423849481560877	1.2093987713001801	0.03622632172692761	0.4827113046031205	-0.1623909068324675
1.9809999999999999	0.2265574912219798	-0.10159435653842537	0.742262608915151	1.20938975539275	0.03623895651755309	0.4826917820399088	-0.16245087821016357
1.9820000000000002	0.2265574912357329	-0.10159189761280453	0.7421408456749686	1.2093815300533874	0.03625150342876881	0.4826722695938975	-0.16251038658012723
1.9829999999999997	0.22655749124811891	-0.10158947670092096	0.7420196559722905	1.2093740676393459	0.036263964234464714	0.48265276975322025	-0.16256943956175782
1.984	0.22655749125919195	-0.10158709382876943	0.7418990370563203	1.209367340930778	0.036276340706255156	0.48263328491140683	-0.1626280448144943
1.9850000000000003	0.22655749126900504	-0.10158474899976569	0.7417789858868772	1.2093613231380205	0.03628863461369889	0.4826138173664071	-0.16268621003684638
1.9859999999999998	0.22655749127761007	-0.10158244219481696	0.7416594991319987	1.2093559879081621	0.036300847724296786	0.4825943693194793	-0.1627439429659838
1.987	0.2265574912850578	-0.10158017337272979	0.7415405731664941	1.20935130933092	0.036312981803630906	0.48257494287430425	-0.1628012513769624
1.9879999999999995	0.22655749129139788	-0.1015779424705774	0.7414222040718262	1.2093472619438503	0.03632503861527775	0.48255554003650775	-0.16285814308145832
1.9889999999999999	0.2265574912966788	-0.10157574940365298	0.7413043876358245	1.2093438207369211	0.03633701992049409	0.4825361627132832	-0.16291462592679345
1.9900000000000002	0.22655749130094788	-0.10157359406613839	0.7411871193511029	1.2093409611564672	0.036348927478526104	0.48251681271280894	-0.162970707795611
1.9909999999999997	0.2265574913042513	-0.10157147633286488	0.7410703944121866	1.2093386591085546	0.0363607630476012	0.48249749174339696	-0.16302639660613186
1.992	0.22655749130663405	-0.1015693960614134	0.7409542077109766	1.2093368909617805	0.03637252838611341	0.48247820141243253	-0.1630817003132892
1.9930000000000003	0.22655749130813993	-0.10156735309380185	0.7408385538309363	1.2093356335495262	0.03638422525381811	0.4824589432252854	-0.163136626910672
1.9939999999999998	0.22655749130881161	-0.10156534725700717	0.740723427042255	1.2093348641716923	0.036395855412607876	0.4824397185844954	-0.1631911844322958
1.995	0.2265574913086906	-0.10156337836269841	0.7406088212998776	1.2093345605959351	0.03640742062668524	0.482420528789415	-0.16324538095321856
1.9959999999999996	0.22655749130781722	-0.10156144620768637	0.7404947302428988	1.2093347010584266	0.03641892266286128	0.48240137503600067	-0.16329922458948049
1.9969999999999999	0.22655749130623057	-0.10155955057546577	0.740381147192323	1.2093352642641608	0.036430363291465644	0.48238225841638854	-0.16335272349882224
1.9980000000000002	0.2265574913039686	-0.10155769123772303	0.7402680651483207	1.2093362293868277	0.03644174428725721	0.4823631799185564	-0.16340588588192947
[truncated: 508 more rows]
