# Supplementary material for: JcvPCA and JsvCRP: A set of metrics to evaluate changes in joint coordination strategies
Source: PLoS One. 2025 Aug 5;20(8):e0325792. doi: 10.1371/journal.pone.0325792 (PMC12324137; doi:10.1371/journal.pone.0325792)
Supplement: S4 Dataset — This zip file contains one folder for each condition. For each condition, the 3 repetitions of the movements for the 3 different targets’ height are presented in individual csv files. (ZIP) [file pone.0325792.s004.zip › Data/Overuse_Elbow/data_nat_coude_50_2.csv]

index	1	2	3	4	ee_pos1	ee_pos2	ee_pos3
0.0	0.22416382289504144	-0.09682010682197836	-0.16109861967403505	1.616755880846207	0.08377256976268094	0.20102729630034166	-0.3729596819486373
0.0009999999999998899	0.22416767493175757	-0.09682005803808935	-0.16108501108054493	1.6168621866551272	0.08376689276612571	0.2010361017567192	-0.37293006078233043
0.0019999999999997797	0.22417156715307512	-0.09682000794163696	-0.16107087136206225	1.616970825172991	0.0837610669212434	0.20104518220616088	-0.3728997452982931
0.0029999999999998916	0.22417549918766624	-0.09681995652355285	-0.1610561888428664	1.6170818322209977	0.08375508947812037	0.2010545428693781	-0.3728687241449847
0.0039999999999997815	0.2241794706712542	-0.09681990377569064	-0.16104095181425204	1.6171952440243222	0.08374895766352676	0.20106418897553796	-0.3728369858596426
0.004999999999999893	0.22418348124654403	-0.09681984969087598	-0.16102514854282537	1.6173110972129578	0.083742668681322	0.20107412575868144	-0.37280451886958793
0.005999999999999783	0.2241875305634915	-0.09681979426295799	-0.16100876727934313	1.6174294288228488	0.0837362197127674	0.20108435845380274	-0.37277131149362
0.006999999999999895	0.22419161827953357	-0.0968197374868619	-0.16099179626810212	1.6175502762976528	0.08372960791680907	0.20109489229276692	-0.3727373519434516
0.007999999999999785	0.2241957440594012	-0.09681967935864315	-0.16097422375689185	1.6176736774892169	0.08372283043045593	0.20110573250012223	-0.37270262832556117
0.008999999999999897	0.22419990757564534	-0.09681961987554265	-0.16095603800752317	1.6177996706563496	0.08371588436955993	0.2011168842886797	-0.3726671286434124
0.009999999999999787	0.22420410850988046	-0.09681955903604342	-0.16093722730694057	1.6179282944633617	0.08370876682987952	0.20112835285479405	-0.37263084079974873
0.010999999999999899	0.22420834655324076	-0.09681949683992859	-0.16091777997893025	1.6180595879790876	0.08370147488794202	0.2011401433733416	-0.3725937525990348
0.011999999999999789	0.22421262140604553	-0.09681943328834067	-0.16089768439606267	1.618193590675978	0.08369400560164686	0.20115226099257136	-0.3725558517500573
0.0129999999999999	0.2242169327781785	-0.09681936838384214	-0.16087692899112985	1.6183303424280964	0.08368635601103858	0.20116471082919138	-0.3725171258686354
0.01399999999999979	0.22422128039056233	-0.0968193021304774	-0.16085550226846296	1.6184698835072269	0.08367852313937463	0.20117749796350115	-0.37247756248075814
0.014999999999999902	0.22422566397697602	-0.09681923453383598	-0.16083339281626782	1.6186122545781803	0.0836705039943079	0.2011906274340179	-0.3724371490260992
0.015999999999999792	0.2242300832854585	-0.0968191656011171	-0.16081058931961262	1.6187574966947622	0.08366229556906507	0.20120410423177415	-0.37239587286137316
0.016999999999999904	0.22423453807854615	-0.09681909534119554	-0.16078708057332808	1.6189056512959947	0.08365389484344123	0.20121793329464732	-0.37235372126366817
0.017999999999999794	0.22423902813272534	-0.09681902376468884	-0.1607628554948336	1.6190567602021724	0.0836452987846134	0.20123211950171602	-0.3723106814340094
0.018999999999999906	0.22424355323822945	-0.09681895088402571	-0.16073790313689884	1.6192108656114665	0.08363650434789786	0.20124666766769955	-0.3722667405008023
0.019999999999999796	0.224248113198802	-0.09681887671351577	-0.16071221270110353	1.6193680100962813	0.08362750847739343	0.20126158253723223	-0.37222188552334834
0.020999999999999908	0.22425270783066936	-0.09681880126979685	-0.16068577355238187	1.6195282365978154	0.08361830810669604	0.20127686877872406	-0.37217610349593544
0.021999999999999797	0.22425733696110164	-0.09681872457341234	-0.16065857523353375	1.6196915884191696	0.08360890015999256	0.20129253097816865	-0.3721293813522705
0.02299999999999991	0.22426200042694153	-0.09681864665114236	-0.16063060747896116	1.6198581092180784	0.08359928155329271	0.20130857363325919	-0.3720817059699625
0.0239999999999998	0.22426669807272645	-0.0968185675375835	-0.16060186022764153	1.6200278429996058	0.08358944919525448	0.2013250011478079	-0.37203306417506943
0.02499999999999991	0.224271429748026	-0.09681848727560109	-0.16057232363572163	1.620200834108383	0.08357939998754473	0.20134181782622157	-0.3719834427467214
0.0259999999999998	0.2242761953047459	-0.09681840591640621	-0.16054198808911763	1.6203771272195937	0.08356913082522555	0.20135902786784507	-0.37193282842189385
0.026999999999999913	0.22428099459477513	-0.0968183235196339	-0.16051084421575712	1.620556767328666	0.08355863859729085	0.2013766353613527	-0.37188120790040397
0.027999999999999803	0.22428582746722373	-0.0968182401534224	-0.16047888289747433	1.62073979974038	0.08354792018711286	0.20139464427930376	-0.37182856785014456
0.028999999999999915	0.2242906937656277	-0.0968181558944934	-0.16044609528231726	1.6209262700577227	0.08353697247298422	0.20141305847261595	-0.37177489491250626
0.029999999999999805	0.22429559332587284	-0.09681807082823322	-0.1604124727972751	1.6211162241704442	0.0835257923288804	0.20143188166489093	-0.3717201757078188
0.030999999999999917	0.2243005259744589	-0.09681798504877494	-0.16037800715993047	1.6213097082432724	0.08351437662514105	0.20145111744713687	-0.371664396840581
0.031999999999999806	0.22430549152672932	-0.09681789865908115	-0.16034269038754145	1.621506768703739	0.08350272222895169	0.2014707692733714	-0.3716075449043701
0.03299999999999992	0.2243104897850708	-0.09681781177102752	-0.1603065148043137	1.621707452229198	0.08349082600481104	0.2014908404567971	-0.37154960648668756
0.03399999999999981	0.22431552053670778	-0.09681772450548698	-0.1602694730483715	1.6219118057322366	0.08347868481504851	0.20151133416611972	-0.37149056817418047
0.03499999999999992	0.22432058355071355	-0.09681763699241425	-0.16023155807806058	1.6221198763451916	0.08346629552027267	0.20153225342218842	-0.37143041655800857
0.03599999999999981	0.2243256785749896	-0.09681754937093086	-0.16019276317646297	1.6223317114055997	0.08345365497981486	0.20155360109532114	-0.3713691382385771
0.03699999999999992	0.22433080533396527	-0.09681746178941034	-0.16015308195413086	1.6225473584417813	0.08344076005223187	0.2015753799032501	-0.3713067198297717
0.03799999999999981	0.2243359635270153	-0.09681737440556347	-0.16011250835117563	1.6227668651566394	0.08342760759587073	0.20159759240925934	-0.37124314796343827
0.038999999999999924	0.22434115282759726	-0.09681728738652365	-0.16007103663984643	1.6229902794103765	0.08341419446968129	0.20162024102020637	-0.37117840929418183
0.039999999999999813	0.22434637288236	-0.09681720090893185	-0.16002866142759953	1.6232176492032124	0.08340051753415814	0.2016433279844262	-0.37111249050437617
0.040999999999999925	0.22435162330947295	-0.09681711515902147	-0.15998537765953658	1.6234490226580525	0.0833865736520491	0.20166685538975834	-0.3710453783092139
0.041999999999999815	0.22435690369654862	-0.09681703033270235	-0.15994118061947094	1.6236844480034358	0.0833723596887728	0.20169082516193854	-0.37097705946138426
0.04299999999999993	0.2243622135989093	-0.09681694663564433	-0.15989606593037894	1.623923973556713	0.08335787251279184	0.20171523906323133	-0.3709075207555126
0.04399999999999982	0.22436755253857435	-0.09681686428335978	-0.15985002955498787	1.6241676477066613	0.08334310899624907	0.20174009869105786	-0.3708367490327407
0.04499999999999993	0.22437292000322134	-0.09681678350128503	-0.15980306779574893	1.6244155188951135	0.08332806601574835	0.2017654054768002	-0.3707647311853996
0.04599999999999982	0.22437831544474546	-0.09681670452486056	-0.1597551772934514	1.624667635597931	0.08331274045303916	0.2017911606851456	-0.37069145416166505
0.04699999999999993	0.2243837382781689	-0.09681662759960953	-0.15970635502523553	1.6249240463060228	0.08329712919572987	0.20181736541384798	-0.3706169049702102
0.04799999999999982	0.22438918788052142	-0.09681655298121467	-0.15965659830313672	1.6251847995067374	0.08328122913803288	0.2018440205933567	-0.37054107068480546
0.04899999999999993	0.22439466358931534	-0.09681648093559304	-0.15960590477315983	1.6254499436659584	0.08326503718148343	0.2018711269860687	-0.370463938448636
0.04999999999999982	0.2244001647017444	-0.09681641173896875	-0.15955427241413525	1.6257195272108538	0.08324855023581823	0.20189868518556792	-0.37038549547834865
0.050999999999999934	0.22440569047498735	-0.09681634567794285	-0.15950169953636079	1.6259935985121081	0.08323176522013839	0.2019266956160948	-0.37030572906832826
0.051999999999999824	0.22441124012686303	-0.09681628304956078	-0.15944818478003148	1.626272205865589	0.08321467906423799	0.20195515853218518	-0.370224626595094
0.052999999999999936	0.22441681283646045	-0.09681622416137646	-0.15939372711233152	1.6265553974745266	0.08319728870979684	0.20198407401872068	-0.3701421755211582
0.053999999999999826	0.22442240774474748	-0.09681616933151328	-0.1593383258231879	1.6268432214317852	0.08317959111131855	0.2020134419914521	-0.37005836339854303
0.05499999999999994	0.2244280239551595	-0.09681611888872127	-0.15928198052043685	1.6271357257014294	0.08316158323699951	0.2020432621978126	-0.36997317787239253
0.05599999999999983	0.22443366053416433	-0.09681607317243034	-0.15922469112365287	1.6274329581002882	0.08314326206959292	0.20207353421826452	-0.3698866066843889
0.05699999999999994	0.22443931651180385	-0.09681603253279929	-0.15916645785664407	1.6277349662805987	0.08312462460720955	0.20210425746811894	-0.3697986376756798
0.05799999999999983	0.22444499088221753	-0.09681599733076023	-0.15910728123936338	1.628041797713678	0.08310566786411942	0.2021354311995854	-0.3697092587893897
0.05899999999999994	0.22445068260414655	-0.09681596793805794	-0.1590471620784805	1.6283534996734563	0.08308638887155707	0.20216705450441683	-0.3696184580729097
0.05999999999999983	0.22445639060141917	-0.09681594473728401	-0.15898610145661748	1.6286701192194433	0.08306678467841172	0.2021991263170294	-0.3695262236800995
0.06099999999999994	0.22446211376342012	-0.09681592812190534	-0.15892410072137703	1.6289917031802148	0.08304685235180498	0.20223164541754987	-0.3694325438732917
0.06199999999999983	0.22446785094554442	-0.09681591849628646	-0.15886116147378385	1.629318298137745	0.08302658897762018	0.20226461043509547	-0.36933740702498724
0.06299999999999994	0.22447360096963503	-0.09681591627570563	-0.15879728555500822	1.6296499504125395	0.0830059916608641	0.20229801985189755	-0.36924080161901063
0.06399999999999983	0.2244793626244094	-0.09681592188636394	-0.15873247503174712	1.6299867060502784	0.08298505752586417	0.20233187200808633	-0.3691427162509538
0.06499999999999995	0.22448513466625147	-0.09681593576538731	-0.15866673218176885	1.6303286108091735	0.08296378371666917	0.20236616510634778	-0.36904313962846674
0.06599999999999984	0.2244909158211193	-0.09681595836082078	-0.15860005947961878	1.630675710146489	0.08294216739783902	0.20240089721633142	-0.36894206057183354
0.06699999999999995	0.22449670478719208	-0.09681599013161478	-0.158532459581353	1.6310280492045546	0.08292020575532208	0.2024360662794206	-0.3688394680145396
0.06799999999999984	0.22450250023675433	-0.0968160315476029	-0.158463935308297	1.6313856727973572	0.08289789599699603	0.20247167011404912	-0.3687353510035366
0.06899999999999995	0.22450830081732126	-0.09681608308947069	-0.15839448963020217	1.6317486253984181	0.08287523535281464	0.20250770642132326	-0.36862969869897316
0.06999999999999984	0.22451410515351228	-0.09681614524871505	-0.15832412564817444	1.6321169511306624	0.08285222107498916	0.20254417279070722	-0.3685225003732173
0.07099999999999995	0.2245199118496724	-0.09681621852759384	-0.1582528465781243	1.632490693757866	0.0828288504384506	0.20258106670553086	-0.36841374540954896
0.07199999999999984	0.2245257194917361	-0.09681630343906497	-0.15818065573473636	1.6328698966761328	0.0828051207412305	0.20261838554826125	-0.3683034233010792
0.07299999999999995	0.22453152664796122	-0.09681640050671482	-0.1581075565148286	1.6332546029049757	0.082781029304397	0.20265612660596652	-0.3681915236498468
0.07399999999999984	0.22453733186928573	-0.09681651026467518	-0.15803355237972094	1.6336448550787181	0.08275657347173195	0.20269428707621828	-0.3680780361657973
0.07499999999999996	0.2245431336896838	-0.0968166332575285	-0.1579586468381103	1.634040695438549	0.08273175060951671	0.20273286407282662	-0.36796295066571577
0.07599999999999985	0.22454893062652484	-0.09681677004020058	-0.15788284343020173	1.6344421658251904	0.08270655810636861	0.20277185463110503	-0.36784625707212343
0.07699999999999996	0.2245547211809361	-0.09681692117784052	-0.15780614571196727	1.6348493076725141	0.08268099337294786	0.2028112557130953	-0.3677279454118434
0.07799999999999985	0.22456050383816864	-0.09681708724568712	-0.15772855723915422	1.6352621620024335	0.08265505384165915	0.20285106421287663	-0.36760800581412356
0.07899999999999996	0.22456627706834706	-0.09681726882892136	-0.15765008155178956	1.6356807694202828	0.08262873696653329	0.20289127696177908	-0.3674864285086308
0.07999999999999985	0.2245720393283557	-0.09681746652250427	-0.15757072215955117	1.636105170110273	0.0826020402234131	0.20293189073338294	-0.36736320382356974
0.08099999999999996	0.22457778906448553	-0.09681768093099971	-0.1574904825276255	1.6365354038317372	0.08257496111026345	0.20297290224830689	-0.3672383221838142
0.08199999999999985	0.2245835247147165	-0.09681791266838147	-0.15740936606192196	1.6369715099157474	0.08254749714724234	0.20301430817915334	-0.36711177410887735
0.08299999999999996	0.2245892447110121	-0.09681816235782399	-0.15732737609326805	1.6374135272616843	0.08251964587665744	0.20305610515585817	-0.3669835502106085
0.08399999999999985	0.2245949474820029	-0.09681843063147633	-0.1572445158620838	1.6378614943348553	0.08249140486299307	0.20309828977096073	-0.36685364119068703
0.08499999999999996	0.22460063145493372	-0.09681871813021845	-0.15716078850428264	1.6383154491651175	0.08246277169282731	0.2031408585844925	-0.3667220378381649
0.08599999999999985	0.22460629505687535	-0.09681902550339963	-0.15707619703764492	1.6387754293453423	0.0824337439747027	0.20318380812873194	-0.3665887310271907
0.08699999999999997	0.22461193671670462	-0.09681935340855788	-0.1569907443490366	1.6392414720304325	0.0824043193391962	0.2032271349125848	-0.3664537117147999
0.08799999999999986	0.22461755486785612	-0.09681970251112018	-0.15690443318284414	1.6397136139379926	0.08237449543906919	0.20327083542541086	-0.3663169709385391
0.08899999999999997	0.22462314795071986	-0.09682007348408267	-0.15681726612949484	1.6401918913494846	0.08234426994925603	0.2033149061408485	-0.36617849981393125
0.08999999999999986	0.2246287144150641	-0.09682046700767008	-0.15672924561406262	1.64067634011108	0.08231364056681548	0.20335934352070134	-0.3660382895319739
0.09099999999999997	0.22463425272285886	-0.09682088376897394	-0.15664037388646215	1.6411669956353014	0.0822826050110297	0.20340414401828155	-0.3658963313567406
0.09199999999999986	0.22463976135074684	-0.09682132446156883	-0.15655065301360382	1.6416638929041656	0.08225116102353142	0.2034493040810304	-0.36575261662309266
0.09299999999999997	0.2246452387925409	-0.09682178978510587	-0.1564600848727522	1.6421670664737984	0.08221930636840058	0.20349482015272413	-0.3656071367343286
0.09399999999999986	0.2246506835625028	-0.09682228044488307	-0.1563686711453348	1.6426765504801106	0.08218703883229357	0.20354068867563382	-0.36545988315953526
0.09499999999999997	0.22465609419902893	-0.09682279715139147	-0.1562764133108238	1.6431923786451277	0.08215435622460718	0.20358690609270408	-0.3653108474307101
0.09599999999999986	0.22466146926836839	-0.09682334061983673	-0.15618331264144197	1.6437145842843153	0.08212125637774031	0.20363346884932707	-0.36516002113984547
0.09699999999999998	0.2246668073683768	-0.09682391156963531	-0.15608937019806854	1.6442432003152427	0.08208773714739488	0.20368037339465492	-0.3650073959358617
0.09799999999999986	0.2246721071319286	-0.09682451072388452	-0.15599458682659217	1.6447782592675533	0.08205379641261316	0.20372761618281934	-0.3648529635212139
0.09899999999999998	0.22467736722961024	-0.09682513880880589	-0.1558989631550844	1.6453197932934545	0.08201943207555397	0.20377519367387886	-0.36469671564860784
0.09999999999999987	0.2246825863724502	-0.09682579655316094	-0.15580249959216763	1.6458678341775688	0.08198464206149683	0.20382310233431478	-0.3645386441181974
0.10099999999999998	0.22468776331506443	-0.09682648468763881	-0.15570519632545088	1.6464224133468663	0.08194942431913715	0.20387133863750545	-0.36437874077478544
0.10199999999999987	0.22469289685846788	-0.09682720394421504	-0.15560705332003108	1.6469835618821493	0.08191377682068707	0.2039198990642435	-0.36421699750473
0.10299999999999998	0.22469798585292708	-0.0968279550554806	-0.15550807031856337	1.6475513105310644	0.0818776975617232	0.20396878010268976	-0.36405340623280946
0.10399999999999987	0.2247030292016052	-0.0968287387539408	-0.1554082468429012	1.648125689722232	0.08184118456108776	0.2040179782477073	-0.36388795891893116
0.10499999999999998	0.2247080258646261	-0.09682955577128291	-0.15530758219580354	1.6487067295800881	0.08180423586096676	0.204067490000248	-0.36372064755457034
0.10599999999999987	0.22471297486318234	-0.09683040683761229	-0.15520607546233442	1.6492944599396584	0.08176684952708631	0.20411731186697865	-0.36355146415931205
0.10699999999999998	0.22471787528368906	-0.09683129268065582	-0.15510372551170604	1.6498889103608538	0.08172902364896807	0.20416744035978407	-0.36338040077768735
0.10799999999999987	0.22472272628160883	-0.09683221402493232	-0.15500053099994138	1.6504901101426401	0.08169075634018493	0.20421787199496777	-0.3632074494761888
0.10899999999999999	0.2247275270845735	-0.09683317159088897	-0.15489649037335973	1.6510980883378028	0.08165204573849659	0.2042686032920932	-0.3630326023403522
0.10999999999999988	0.22473227699555406	-0.09683416609400325	-0.1547916018728851	1.6517128737682785	0.0816128900059893	0.2043196307723469	-0.3628558514717893
0.11099999999999999	0.2247369753964547	-0.09683519824384947	-0.15468586353917832	1.6523344950398962	0.08157328732934273	0.20437095095648777	-0.3626771889853028
0.11199999999999988	0.22474162175100493	-0.09683626874312942	-0.15457927321822112	1.652962980555372	0.0815332359199827	0.20442256036275128	-0.3624966070065154
0.11299999999999999	0.22474621560657282	-0.09683737828666626	-0.15447182856660288	1.6535983585259104	0.08149273401393849	0.2044744555050168	-0.36231409767008355
0.11399999999999988	0.2247507565952757	-0.09683852756036106	-0.15436352705688497	1.6542406569828836	0.08145177987140655	0.20452663289099737	-0.3621296531181363
0.11499999999999999	0.22475524443401493	-0.09683971724011133	-0.15425436598454717	1.6548899037899394	0.08141037177608328	0.2045790890199076	-0.361943265498949
0.11599999999999988	0.22475967892343662	-0.09684094799069085	-0.15414434247651934	1.655546126654756	0.08136850803439044	0.20463182037961283	-0.3617549269659794
0.11699999999999999	0.2247640599461927	-0.0968422204645901	-0.1540334534998005	1.6562093531400424	0.08132618697459468	0.20468482344368957	-0.36156462967709163
0.11799999999999988	0.2247683874645013	-0.09684353530081663	-0.15392169586979262	1.6568796106733774	0.08128340694582295	0.20473809466840015	-0.36137236579409887
0.119	0.22477266151775932	-0.09684489312365491	-0.15380906625872648	1.6575569265551138	0.08124016631721906	0.20479163048952487	-0.36117812748287365
0.11999999999999988	0.22477688222095824	-0.09684629454138478	-0.15369556120380495	1.658241327964695	0.08119646347736473	0.20484542731941968	-0.3609819069137309
0.121	0.22478104976352548	-0.09684774014495812	-0.15358117711506625	1.6589328419664886	0.08115229683378404	0.2048994815443034	-0.3607836962618463
0.12199999999999989	0.2247851644082154	-0.09684923050663297	-0.15346591028372086	1.6596314955143503	0.0811076648124719	0.20495378952129062	-0.3605834877081454
0.123	0.22478922649005414	-0.09685076617856468	-0.15334975689134298	1.6603373154537708	0.08106256585757006	0.20500834757505199	-0.36038127344103493
0.12399999999999989	0.22479323641533938	-0.09685234769135335	-0.1532327130195489	1.6610503285223275	0.08101699843119198	0.20506315199441003	-0.3601770456586804
0.125	0.22479719466106718	-0.09685397555254724	-0.15311477465941722	1.6617705613484177	0.08097096101345909	0.2051181990290565	-0.3599707965715941
0.1259999999999999	0.22480110177553558	-0.09685565024510147	-0.15299593772065065	1.6624980404474958	0.08092445210305446	0.2051734848862737	-0.3597625184056618
0.127	0.22480495838012501	-0.09685737222579158	-0.15287619804085528	1.6632327922165366	0.08087747021829526	0.2052290057276017	-0.3595522034055567
0.1279999999999999	0.2248087651711308	-0.09685914192358147	-0.15275555139456426	1.6639748429270758	0.08083001389823842	0.20528475766563828	-0.35933984383854595
0.129	0.2248125229201427	-0.09686095973794527	-0.15263399350201443	1.664724218716428	0.08078208170333356	0.20534073676091488	-0.35912543199888197
0.1299999999999999	0.22481623247221674	-0.09686282603714275	-0.15251152003843274	1.6654809455770572	0.08073367221556392	0.20539693901848602	-0.3589089602128459
0.13099999999999978	0.22481989474258926	-0.09686474115644779	-0.15238812664383333	1.6662450493440741	0.08068478403844175	0.20545336038429757	-0.3586904208443291
0.1319999999999999	0.224823510713062	-0.09686670539632976	-0.15226380893220134	1.6670165556812102	0.0806354157971036	0.2055099967419467	-0.35846980630065617
0.13299999999999979	0.22482708142843294	-0.09686871902058715	-0.15213856249931804	1.6677954900648675	0.08058556613844559	0.2055668439100808	-0.35824710903871665
0.1339999999999999	0.2248306079929724	-0.09687078225443353	-0.1520123829299823	1.6685818777654682	0.08053523373123928	0.20562389763995242	-0.3580223215717187
0.1349999999999998	0.2248340915669431	-0.09687289528253538	-0.1518852658057608	1.6693757438272043	0.08048441726629034	0.20568115361270797	-0.3577954364763886
0.1359999999999999	0.22483753336316348	-0.09687505824700146	-0.15175720671327256	1.6701771130472907	0.08043311545670216	0.20573860743653596	-0.35756644640037977
0.1369999999999998	0.22484093464361238	-0.09687727124532382	-0.1516282012518846	1.6709860099543246	0.08038132703812402	0.20579625464410567	-0.3573353440698986
0.1379999999999999	0.22484429671607487	-0.09687953432864542	-0.15149824504044673	1.6718024587857274	0.0803290507689848	0.20585409069036076	-0.35710212229743316
0.1389999999999998	0.22484762093082733	-0.09688184750110448	-0.15136733372419367	1.6726264834649924	0.08027628543101831	0.2059121109501858	-0.35686677398940775
0.1399999999999999	0.2248509086773608	-0.09688421071988061	-0.15123546298181867	1.673458107578716	0.0802230298300811	0.20597031071601027	-0.35662929215377154
0.1409999999999998	0.22485416138114112	-0.09688662389444168	-0.1511026285319751	1.6742973543526392	0.08016928279689887	0.2060286851957816	-0.3563896699077712
0.1419999999999999	0.2248573805004045	-0.09688908688461631	-0.1509688261399634	1.6751442466262967	0.08011504318762058	0.20608722951100655	-0.35614790048621925
0.1429999999999998	0.22486056752298755	-0.09689159949861884	-0.15083405162460556	1.6759988068262572	0.08006030988442511	0.20614593869474454	-0.3559039772502032
0.1439999999999999	0.22486372396318963	-0.09689416149215448	-0.15069830086418257	1.6768610569383016	0.0800050817964861	0.2062048076899224	-0.35565789369581663
0.1449999999999998	0.2248668513586668	-0.09689677256822882	-0.1505615698014408	1.6777310184796501	0.07994935786117421	0.2062638313479151	-0.3554096434626137
0.1459999999999999	0.22486995126735518	-0.09689943237653281	-0.1504238544476715	1.678608712471599	0.07989313704507163	0.20632300442745788	-0.35515922034185443
0.1469999999999998	0.22487302526442302	-0.09690214051278014	-0.15028515088586505	1.6794941594114052	0.07983641834479979	0.20638232159407752	-0.35490661828485115
0.1479999999999999	0.2248760749392493	-0.09690489651874841	-0.15014545527444714	1.6803873792434079	0.07977920078796581	0.20644177741943934	-0.35465183141154455
0.1489999999999998	0.22487910189242757	-0.09690769988302284	-0.1500047638523518	1.6812883913304872	0.07972148343441139	0.20650136638018796	-0.3543948540190713
0.1499999999999999	0.22488210773279357	-0.0969105500424436	-0.14986307294393247	1.6821972144254698	0.0796632653777042	0.20656108285689687	-0.35413568059020667
0.1509999999999998	0.22488509407447493	-0.09691344638350927	-0.14972037896258755	1.6831138666417071	0.07960454574650716	0.20662092113355823	-0.35387430580187185
0.1519999999999999	0.22488806253396154	-0.09691638824336035	-0.14957667841385608	1.6840383654231843	0.07954532370576585	0.2066808753973138	-0.35361072453377024
0.1529999999999998	0.22489101472719467	-0.09691937491109232	-0.1494319678987379	1.684970727514145	0.07948559845807995	0.20674093973818905	-0.35334493187715965
0.15399999999999991	0.2248939522666738	-0.09692240562902188	-0.14928624411686717	1.685910968927837	0.07942536924525988	0.20680110814889702	-0.35307692314388633
0.1549999999999998	0.22489687675857914	-0.09692547959353563	-0.14913950386954408	1.6868591049147428	0.07936463534988637	0.2068613745246567	-0.35280669387562474
0.15599999999999992	0.22489978979990852	-0.09692859595665149	-0.14899174406300464	1.6878151499306508	0.0793033960969959	0.20692173266291014	-0.35253423985308424
0.1569999999999998	0.22490269297562696	-0.09693175382866676	-0.1488429617111767	1.6887791176049356	0.07924165085595314	0.20698217626324858	-0.3522595571048826
0.15799999999999992	0.22490558785582732	-0.09693495228113817	-0.14869315393717208	1.6897510207093973	0.07917939904232879	0.20704269892791916	-0.3519826419159681
0.1589999999999998	0.22490847599290067	-0.09693819034981924	-0.14854231797426942	1.6907308711269022	0.0791166401196613	0.20710329416273562	-0.3517034908360211
0.15999999999999992	0.22491135891871483	-0.09694146703755907	-0.14839045116714403	1.6917186798190553	0.07905337360122507	0.20716395537803386	-0.35142210068820373
0.1609999999999998	0.22491423814179923	-0.0969447813171628	-0.1482375509725954	1.6927144567932741	0.07898959905186635	0.20722467588967844	-0.35113846857795644
0.16199999999999992	0.22491711514453516	-0.09694813213421324	-0.14808361495902458	1.693718211057596	0.0789253160904556	0.20728544892030956	-0.35085259190458545
0.1629999999999998	0.22491999138034946	-0.09695151840985794	-0.14792864080541573	1.694729950539524	0.07886052439435731	0.20734626760065392	-0.35056446838185534
0.16399999999999992	0.2249228682709103	-0.09695493904356298	-0.14777262630057295	1.6957496819809366	0.07879522370536973	0.20740712497072378	-0.3502740960647272
0.1649999999999998	0.22492574720332406	-0.09695839291582996	-0.14761556934186398	1.6967774108560467	0.07872941383433313	0.20746801398139755	-0.34998147337012525
0.16599999999999993	0.2249286295273313	-0.09696187889087741	-0.1474574679327217	1.6978131413244344	0.07866309466355435	0.2075289274968157	-0.3496865990885062
0.16699999999999982	0.22493151655287597	-0.09696539581929098	-0.14729832017965847	1.6988568761962106	0.07859626614857054	0.20758985829723287	-0.34938947239220086
0.16799999999999993	0.2249344095487971	-0.09696894254064213	-0.1471381242899243	1.6999086168972797	0.07852892832034802	0.20765079908172432	-0.34909009284381837
0.16899999999999982	0.22493730974226625	-0.09697251788607593	-0.14697687856980773	1.700968363435076	0.07846108128767303	0.20771174247057128	-0.348788460404652
0.16999999999999993	0.22494021831746894	-0.09697612068087057	-0.1468145814224524	1.7020361143662746	0.07839272523900334	0.20777268100769725	-0.34848457544260114
0.17099999999999982	0.22494313641315308	-0.09697974974696921	-0.14665123134444055	1.7031118667664746	0.07832386044378079	0.2078336071635892	-0.3481784387395469
0.17199999999999993	0.22494606511979445	-0.09698340390548393	-0.14648682692189927	1.7041956162003538	0.07825448725375245	0.20789451333858883	-0.34787005149854805
0.17299999999999982	0.22494900547675264	-0.09698708197917619	-0.14632136682688143	1.7052873566923006	0.07818460610442213	0.20795539186619588	-0.3475594153508553
0.17399999999999993	0.22495195846941676	-0.09699078279491498	-0.1461548498132685	1.7063870806994075	0.07811421751632734	0.20801623501651306	-0.34724653236219544
0.17499999999999982	0.22495492502633999	-0.09699450518610958	-0.14598727471144557	1.707494779087956	0.07804332209595856	0.2080770350002047	-0.3469314050378964
0.17599999999999993	0.22495790601673776	-0.09699824799511803	-0.14581864042250425	1.7086104411126477	0.07797192053656385	0.20813778397279475	-0.3466140363270962
0.17699999999999982	0.22496090224910192	-0.09700201007563554	-0.14564894591310254	1.7097340543974668	0.07790001361920372	0.20819847403870223	-0.3462944296265807
0.17799999999999994	0.22496391447055322	-0.09700579029506312	-0.14547819021097824	1.7108656049178077	0.07782760221387287	0.20825909725490005	-0.3459725887844904
0.17899999999999983	0.22496694336580278	-0.09700958753685626	-0.14530637240036443	1.7120050769838762	0.07775468728032255	0.20831964563463143	-0.34564851810377223
0.17999999999999994	0.22496998955609795	-0.09701340070323332	-0.1451334916173124	1.7131524532257558	0.0776812698688873	0.20838011115125216	-0.3453222223451285
0.18099999999999983	0.22497305359890457	-0.0970172287189962	-0.14495954704529998	1.714307714581285	0.07760735112168046	0.2084404857420242	-0.3449937067290929
0.18199999999999994	0.22497613598794855	-0.09702107053608681	-0.1447845379103717	1.7154708402871357	0.07753293227385294	0.20850076131217268	-0.3446629769370471
0.18299999999999983	0.22497923715323925	-0.09702492513737772	-0.1446084634750579	1.7166418078716101	0.07745801465454875	0.20856092973945764	-0.3443300391116596
0.18399999999999994	0.22498235746144776	-0.09702879153932041	-0.1444313230318269	1.7178205931484218	0.07738259968767794	0.20862098287890352	-0.3439948998571063
0.18499999999999983	0.22498549721739403	-0.09703266879420383	-0.14425311589682616	1.7190071702126106	0.07730668889280998	0.20868091256738916	-0.3436575662387635
0.18599999999999994	0.22498865666664483	-0.09703655599240243	-0.14407384140315993	1.7202015114389897	0.07723028388618643	0.2087407106284111	-0.34331804578218267
0.18699999999999983	0.22499183599884576	-0.09704045226461364	-0.1438934988929489	1.7214035874824036	0.07715338638166847	0.2088003688773937	-0.3429763464714025
0.18799999999999994	0.22499503535216142	-0.0970443567840845	-0.1437120877089224	1.7226133672790678	0.07707599819173978	0.20885987912724902	-0.3426324767467113
0.18899999999999983	0.22499825481845026	-0.09704826876883166	-0.14352960718667546	1.7238308180486404	0.07699812122868469	0.20891923319358596	-0.3422864455021577
0.18999999999999995	0.22500149444804332	-0.09705218748348012	-0.14334605664759256	1.7250559052981882	0.07691975750557445	0.20897842289957624	-0.34193826208267875
0.19099999999999984	0.22500475425450145	-0.09705611223996598	-0.14316143539131077	1.7262885928295821	0.07684090913675547	0.2090374400810945	-0.34158793628028894
0.19199999999999995	0.22500803421972806	-0.09706004239747677	-0.14297574268734597	1.7275288427499786	0.07676157833801996	0.2090962765922621	-0.3412354783294433
0.19299999999999984	0.22501133429831077	-0.09706397736276011	-0.14278897776701022	1.7287766154839241	0.07668176742663974	0.20915492431079355	-0.3408808989022338
0.19399999999999995	0.22501465442071783	-0.09706791659042911	-0.14260113981599445	1.7300318697863608	0.07660147882113942	0.20921337514297098	-0.3405242091035324
0.19499999999999984	0.22501799449610072	-0.09707185958288898	-0.14241222796724365	1.7312945627573242	0.07652071504074555	0.20927162102849795	-0.34016542046570375
0.19599999999999995	0.2250213544150751	-0.09707580589063362	-0.1422222412937519	1.7325646498591234	0.07643947870469217	0.20932965394542344	-0.33980454494263324
0.19699999999999984	0.22502473405248033	-0.0970797551125363	-0.1420311788001495	1.73384208493605	0.0763577725313804	0.20938746591550894	-0.3394415949028774
0.19799999999999995	0.2250281332701206	-0.09708370689538683	-0.14183903941345688	1.7351268202366625	0.07627559933720661	0.209445049009864	-0.33907658312198463
0.19899999999999984	0.2250315519194869	-0.09708766093305257	-0.14164582197488718	1.7364188064379313	0.07619296203517863	0.20950239535412726	-0.33870952277446237
0.19999999999999996	0.22503498984483397	-0.09709161696563821	-0.14145152523232288	1.7377179926705444	0.07610986363368229	0.20955949713338323	-0.33834042742556064
0.20099999999999985	0.2250384468873663	-0.09709557477864317	-0.14125614783196364	1.739024326545792	0.07602630723551758	0.2096163465974922	-0.33796931102249367
0.20199999999999996	0.22504192289015879	-0.09709953420249227	-0.14105968830914453	1.740337754184464	0.07594229603689676	0.20967293606671966	-0.3375961878848426
0.20299999999999985	0.22504541770230937	-0.09710349511281412	-0.14086214507870126	1.7416582202474298	0.0758578333260971	0.20972925793730676	-0.33722107269443075
0.20399999999999996	0.2250489311823229	-0.09710745743071558	-0.1406635164252631	1.742985667967199	0.07577292248188677	0.20978530468692894	-0.33684398048514425
0.20499999999999985	0.22505246320222694	-0.09711142112230452	-0.1404638004938525	1.7443200391805187	0.0756875669719643	0.20984106888004964	-0.33646492663256194
0.20599999999999996	0.2250560136524189	-0.097115386197838	-0.14026299528041467	1.745661274362443	0.0756017703513475	0.20989654317323764	-0.3360839268430757
0.20699999999999985	0.22505958244611776	-0.09711935271087016	-0.14006109862190178	1.7470093126615491	0.07551553626064757	0.20995172032057696	-0.33570099714266854
0.20799999999999996	0.22506316952379857	-0.09712332075739781	-0.13985810818591313	1.7483640919359849	0.07542886842440742	0.2100065931792984	-0.3353161538653965
0.20899999999999985	0.22506677485836418	-0.09712729047500117	-0.13965402146027056	1.7497255487900285	0.07534177064956199	0.21006115471551765	-0.334929413641619
0.20999999999999996	0.2250703984610503	-0.09713126204160488	-0.13944883574290792	1.7510936186108539	0.07525424682389459	0.2101153980097828	-0.3345407933862063
0.21099999999999985	0.22507404038843745	-0.09713523567348692	-0.1392425481317035	1.7524682356059327	0.07516630091454692	0.21016931626243798	-0.3341503102865241
0.21199999999999997	0.2250777007501966	-0.09713921162328878	-0.13903515551425652	1.7538493328411358	0.07507793696670052	0.21022290279893152	-0.3337579817900577
0.21299999999999986	0.22508137971606637	-0.0971431901787774	-0.13882665455835913	1.7552368422792208	0.0749891591021823	0.2102761510749536	-0.3333638255920244
0.21399999999999997	0.22508507752168574	-0.0971471716619809	-0.13861704170316688	1.7566306948191464	0.0748999715178074	0.21032905468128807	-0.33296785962313885
0.21499999999999986	0.22508879447403424	-0.09715115642832196	-0.13840631315032248	1.7580308203359079	0.07481037848369915	0.21038160734850664	-0.33257010203739457
0.21599999999999997	0.22509253095685391	-0.09715514486574814	-0.13819446485503756	1.7594371477198347	0.07472038434170354	0.21043380295157255	-0.3321705711999018
0.21699999999999986	0.2250962874356741	-0.09715913739385805	-0.13798149251751024	1.7608496049161677	0.07462999350365089	0.21048563551429875	-0.3317692856747065
0.21799999999999997	0.2251000644616873	-0.09716313446302072	-0.137767391574305	1.7622681189661147	0.07453921044915542	0.21053709921384972	-0.3313662642122653
0.21899999999999986	0.22510386267410157	-0.09716713655311247	-0.13755215718969926	1.7636926160486983	0.07444803972282714	0.21058818838529225	-0.33096152573668214
0.21999999999999997	0.22510768280097065	-0.09717114417149912	-0.13733578424737714	1.7651230215230962	0.07435648593095229	0.21063889752589662	-0.3305550893329308
0.22099999999999986	0.22511152565925446	-0.09717515785101626	-0.13711826734210017	1.7665592599715405	0.07426455373800338	0.21068922129931547	-0.33014697423404504
0.22199999999999998	0.22511539215523516	-0.09717917814832157	-0.13689960077136182	1.7680012552420994	0.07417224786333987	0.21073915453976738	-0.3297371998083799
0.22299999999999986	0.22511928328491027	-0.09718320564186501	-0.1366797785274066	1.7694489304917909	0.07407957307791202	0.210788692255987	-0.32932578554686465
0.22399999999999998	0.22512320013360673	-0.0971872409298524	-0.13645879428961466	1.7709022082304775	0.07398653420084166	0.21083782963494666	-0.3289127510501059
0.22499999999999987	0.22512714387519267	-0.09719128462895359	-0.1362366414180107	1.772361010364114	0.0738931360961188	0.21088656204523215	-0.328498116015871
0.22599999999999998	0.22513111577126613	-0.09719533737337603	-0.13601331294790747	1.7738252582362963	0.07379938366940948	0.2109348850399565	-0.328081900227297
0.22699999999999987	0.22513511717032073	-0.09719939981355183	-0.13578880158380963	1.775294872668564	0.07370528186478716	0.21098279435982403	-0.32766412354131985
0.22799999999999998	0.225139149506885	-0.09720347261368913	-0.13556309969258343	1.7767697739999089	0.07361083566132227	0.21103028593647194	-0.3272448058771821
0.22899999999999987	0.2251432143002564	-0.09720755644856485	-0.13533619929777893	1.778249882125568	0.073516050069525	0.2110773558953619	-0.326823967205365
0.22999999999999998	0.22514731315207687	-0.09721165200106091	-0.1351080920751125	1.779735116534798	0.07342093012769718	0.21112400055816546	-0.3264016275369873
0.23099999999999987	0.22515144774274712	-0.09721575996044209	-0.13487876934836482	1.7812253963469598	0.07332548089824968	0.21117021644495088	-0.3259778069137725
0.23199999999999998	0.22515561982780735	-0.09721988102024638	-0.1346482220857022	1.7827206403456106	0.07322970746404091	0.21121600027617535	-0.32555252539868645
0.23299999999999987	0.22515983123540825	-0.09722401587616315	-0.13441644089605423	1.7842207670110721	0.07313361492503624	0.21126134897466878	-0.3251258030668619
0.23399999999999999	0.2251640838644962	-0.09722816522427483	-0.13418341602555534	1.7857256945522972	0.07303720839534422	0.2113062596676729	-0.32469765999654454
0.23499999999999988	0.22516837968220957	-0.09723232975890783	-0.13394913735481304	1.7872353409381119	0.07294049300019832	0.21135072968869537	-0.32426811626034796
0.236	0.2251727207201089	-0.09723651017046617	-0.13371359439738795	1.7887496239271639	0.07284347387281832	0.2113947565789377	-0.3238371919171005
0.23699999999999988	0.2251771090699903	-0.09724070714362436	-0.13347677629949703	1.790268461096655	0.07274615615126814	0.2114383380881176	-0.32340490700426555
0.238	0.22518154687965433	-0.09724492135513081	-0.1332386718405756	1.7917917698706933	0.0726485449751834	0.21148147217487012	-0.3229712815306719
0.23899999999999988	0.2251860363486289	-0.09724915347159821	-0.1329992694339556	1.7933194675483384	0.07255064548254618	0.21152415700709548	-0.3225363354693517
0.24	0.22519057972384401	-0.09725340414765443	-0.13275855712766718	1.794851471330677	0.07245246280668498	0.21156639096225568	-0.32210008875071006
0.24099999999999988	0.22519517929525598	-0.0972576740236998	-0.13251652260612956	1.7963876983466325	0.07235400207331187	0.2116081726274387	-0.3216625612563122
0.242	0.22519983739141933	-0.09726196372364619	-0.13227315319311891	1.7979280656775862	0.07225526839765305	0.21164950079907036	-0.32122377281320663
0.24299999999999988	0.2252045563750036	-0.0972662738530138	-0.13202843585564775	1.7994724903808856	0.0721562668817284	0.2116903744822751	-0.32078374318858294
0.244	0.22520933863825354	-0.09727060499663226	-0.13178235720764014	1.8010208895123265	0.07205700261147079	0.21173079289019117	-0.320342492084684
0.24499999999999988	0.22521418659876577	-0.09727495771632183	-0.13153490351266495	1.8025731801473122	0.07195748065386275	0.21177075544354615	-0.3199000391340143
0.246	0.2252191026963329	-0.09727933254893054	-0.13128606068649168	1.8041292794000234	0.07185770605463361	0.21181026177037113	-0.31945640389494623
0.2469999999999999	0.2252240893904761	-0.09728373000397275	-0.13103581430061018	1.805689104440676	0.07175768383639061	0.21184931170548943	-0.3190116058477673
0.248	0.22522914915715855	-0.0972881505612433	-0.130784149587105	1.807252572511696	0.07165741899669156	0.21188790528953613	-0.31856566439120926
0.2489999999999999	0.22523428448430158	-0.09729259466915978	-0.13053105144452357	1.8088196009428992	0.07155691650599344	0.21192604276756943	-0.3181185988395621
0.25	0.22523949786685304	-0.0972970627438371	-0.13027650444362143	1.8103901071650008	0.07145618130577645	0.21196372458770055	-0.31767042842029364
0.2509999999999999	0.22524479180178228	-0.09730155516889483	-0.13002049283224562	1.8119640087219147	0.07135521830689982	0.212000951400046	-0.3172211722717895
0.252	0.22525016878299878	-0.0973060722952412	-0.12976300054012704	1.8135412232834187	0.0712540323878797	0.2120377240556365	-0.3167708494409521
0.2529999999999999	0.2252556312961927	-0.09731061444045393	-0.12950401118435084	1.8151216686582716	0.07115262839302369	0.21207404360497767	-0.3163194788808225
0.254	0.22526118181359409	-0.09731518188851118	-0.1292435080751419	1.816705262805982	0.07105101113060004	0.21210991129656578	-0.31586707944851034
0.2549999999999999	0.225266822788649	-0.09731977488950028	-0.12898147422198053	1.8182919238461808	0.07094918537103638	0.21214532857541868	-0.3154136699037186
0.256	0.22527255665098617	-0.09732439365892862	-0.1287178923408168	1.8198815700664301	0.07084715584532653	0.21218029708125513	-0.31495926890796694
0.2569999999999999	0.22527838580242412	-0.09732903837776236	-0.1284527448624017	1.8214741199300548	0.07074492724406671	0.2122148186462604	-0.31450389502400683
0.258	0.2252843126140158	-0.09733370919318925	-0.1281860139410011	1.8230694920851978	0.07064250421693388	0.21224889529268012	-0.3140475667148637
0.2589999999999999	0.22529033942337345	-0.09733840621860168	-0.12791768146350846	1.8246676053744268	0.07053989137199275	0.21228252923024032	-0.31359030234279167
0.2599999999999998	0.22529646853151966	-0.09734312953280379	-0.12764772905934635	1.8262683788423413	0.07043709327476587	0.21231572285333125	-0.31313212016891423
0.2609999999999999	0.22530270219889093	-0.09734787917994765	-0.12737613811042106	1.8278717317401318	0.07033411444742793	0.2123484787383178	-0.3126730383537168
0.2619999999999998	0.22530904264124446	-0.09735265517057073	-0.1271028897604005	1.8294775835283055	0.07023095936830223	0.21238079964115716	-0.3122130749579462
0.2629999999999999	0.225315492026217	-0.09735745748298176	-0.12682796492408688	1.8310858538784	0.07012763247153343	0.2124126884948949	-0.3117522479437776
0.2639999999999998	0.22532205247015563	-0.09736228606499825	-0.12655134429765313	1.8326964626737687	0.07002413814693198	0.2124441484068538	-0.31129057517635383
0.2649999999999999	0.22532872603484258	-0.09736714083678728	-0.12627300836938396	1.834309330009132	0.0699204807402905	0.21247518265575652	-0.3108280744256175
0.2659999999999998	0.22533551472411184	-0.09737202169443208	-0.12599293743094178	1.8359243761882278	0.06981666455410694	0.21250579468877906	-0.31036476336860247
0.2669999999999999	0.22534242048035458	-0.09737692851272171	-0.12571111158993006	1.8375415217196396	0.06971269384822308	0.21253598811828778	-0.3099006595924709
0.2679999999999998	0.22534944518090905	-0.09738186114678653	-0.12542751078377098	1.8391606873120017	0.06960857284025235	0.21256576671813548	-0.3094357805979745
0.2689999999999999	0.22535659063433455	-0.09738681943333094	-0.1251421147937871	1.8407817938690398	0.06950430570603641	0.21259513441981698	-0.308970143802897
0.2699999999999998	0.2253638585769477	-0.09739180319184208	-0.12485490325875707	1.8424047624833935	0.0693998965802483	0.21262409530890705	-0.3085037665457033
0.2709999999999999	0.2253712506703722	-0.09739681222577364	-0.12456585568834265	1.844029514429297	0.0692953495571378	0.2126526536216552	-0.30803666608956193
0.2719999999999998	0.22537876849971952	-0.09740184632407992	-0.12427495147640429	1.8456559711557092	0.0691906686913546	0.21268081374148937	-0.3075688596262368
0.2729999999999999	0.22538641357089428	-0.09740690526385523	-0.1239821699138484	1.8472840542807092	0.06908585799872273	0.21270858019554661	-0.3071003642794651
0.2739999999999998	0.22539418730702632	-0.09741198881370143	-0.12368749020140347	1.848913685586864	0.06898092145696313	0.2127359576512871	-0.306631197108049
0.2749999999999999	0.22540209104553485	-0.09741709673631763	-0.12339089146272358	1.8505447870165133	0.06887586300642067	0.21276295091300454	-0.3061613751091315
0.2759999999999998	0.22541012603657237	-0.09742222878993813	-0.12309235275821592	1.8521772806662962	0.06877068655085299	0.21278956491804543	-0.3056909152219444
0.2769999999999999	0.22541829344284373	-0.09742738472937039	-0.12279185309961058	1.8538110887813701	0.06866539595852089	0.2128158047329158	-0.30521983433176747
0.2779999999999998	0.22542659434042295	-0.09743256430700846	-0.12248937146416293	1.8554461337494055	0.06855999506363736	0.21284167554963526	-0.304748149273718
0.2789999999999999	0.22543502971981638	-0.09743776727382407	-0.12218488680851032	1.8570823380940533	0.06845448766786674	0.21286718268209032	-0.30427587683653645
0.2799999999999998	0.22544360048689577	-0.09744299338071107	-0.12187837808295804	1.858719624468335	0.06834887754180989	0.21289233156213833	-0.3038030337664127
0.2809999999999999	0.22545230746370032	-0.0974482423809348	-0.12156982424508644	1.8603579156480274	0.06824316842665376	0.21291712773600474	-0.3033296367705318
0.2819999999999998	0.2254611513891069	-0.09745351403331255	-0.12125920427194489	1.8619971345243689	0.06813736403586032	0.2129415768611512	-0.30285570252050614
0.2829999999999999	0.22547013291974394	-0.09745880810461909	-0.12094649717235711	1.8636372040957874	0.06803146805676925	0.21296568470306085	-0.30238124765616475
0.2839999999999998	0.2254792526319004	-0.09746412437084027	-0.12063168200048727	1.8652780474587267	0.06792548415241523	0.21298945713175296	-0.30190628878980486
0.2849999999999999	0.22548851102442993	-0.09746946261802969	-0.12031473786993563	1.8669195877976426	0.06781941596367812	0.21301290011826457	-0.30143084251070745
0.2859999999999998	0.22549790852189638	-0.0974748226431435	-0.11999564396725775	1.868561748374245	0.0677132671113971	0.21303601973121516	-0.3009549253897785
0.2869999999999999	0.2255074454775834	-0.0974802042548529	-0.11967437956455101	1.8702044525164345	0.06760704119820142	0.21305882213357075	-0.3004785539842387
0.2879999999999998	0.2255171221767425	-0.0974856072743375	-0.11935092403150412	1.8718476236077641	0.06750074181029803	0.21308131357972274	-0.30000174484210246
0.2889999999999999	0.22552693884083405	-0.09749103153605967	-0.11902525684768328	1.8734911850774982	0.0673943725195778	0.21310350041263262	-0.29952451450630707
0.2899999999999998	0.22553689563238596	-0.09749647688851605	-0.11869735761469909	1.8751350603909724	0.06728793688585445	0.21312538906091374	-0.2990468795185387
0.2909999999999999	0.22554699265933742	-0.09750194319496609	-0.11836720606676657	1.8767791730406986	0.06718143845880599	0.21314698603627116	-0.2985688564226152
0.2919999999999998	0.225557229979244	-0.09750743033414123	-0.11803478207967749	1.8784234465379146	0.06707488077979824	0.21316829793141445	-0.298090461767594
0.2929999999999999	0.22556760760410088	-0.09751293820093351	-0.11770006567971068	1.8800678044031505	0.06696826738395217	0.2131893314180112	-0.2976117121111359
0.2939999999999998	0.22557812550540787	-0.0975184667070629	-0.11736303705287833	1.881712170155887	0.06686160180226904	0.21321009324455278	-0.29713262402304835
0.29499999999999993	0.22558878361909646	-0.09752401578172656	-0.1170236765537753	1.8833564673048875	0.06675488756356611	0.21323059023436983	-0.2966532140885051
0.2959999999999998	0.22559958185032034	-0.09752958537223003	-0.11668196471367331	1.885000619339647	0.06664812819634161	0.21325082928385092	-0.29617349891086403
0.29699999999999993	0.2256105200777341	-0.09753517544459633	-0.11633788224788034	1.886644549722284	0.0665413272305042	0.21327081736073722	-0.29569349511431225
0.2979999999999998	0.22562159815650548	-0.09754078598452808	-0.115991410062384	1.8882881818795743	0.0664344881987811	0.21329056150254616	-0.2952132193464426
0.29899999999999993	0.22563281592043877	-0.09754641699947741	-0.1156425292597968	1.8899314391951996	0.06632761463816685	0.2133100688153617	-0.29473268828062427
0.2999999999999998	0.22564417318471536	-0.09755206852144965	-0.11529122114424661	1.891574245002287	0.06622071009171343	0.21332934647310572	-0.29425191861796873
0.30099999999999993	0.2256556697496251	-0.0975577406090364	-0.11493746722447817	1.893216522575934	0.06611377811029333	0.21334840171728392	-0.29377092708887464
0.3019999999999998	0.2256673054045357	-0.09756343334829998	-0.11458124921555911	1.8948581951250472	0.06600682225408816	0.21336724185701608	-0.29328973045443896
0.30299999999999994	0.22567907993172867	-0.09756914685326046	-0.1142225490407146	1.896499185784321	0.06589984609392144	0.21338587426897873	-0.29280834550790275
0.3039999999999998	0.22569099311010182	-0.0975748812663646	-0.11386134883330858	1.898139417609063	0.06579285321237087	0.2134043063972528	-0.29232678907550413
0.30499999999999994	0.22570304471873529	-0.09758063675893676	-0.11349763093748179	1.8997788135740654	0.06568584720453514	0.21342254575337377	-0.2918450780160536
0.3059999999999998	0.2257152345406989	-0.09758641353160721	-0.11313137790708784	1.9014172965750973	0.06557883167863422	0.21344059991657674	-0.29136322921945823
0.30699999999999994	0.2257275623678543	-0.09759221181471782	-0.11276257250370025	1.9030547894315863	0.06547181025668333	0.21345847653410766	-0.2908812596047268
0.30799999999999983	0.22574002800664938	-0.09759803186870805	-0.11239119769408479	1.904691214890192	0.0653647865751763	0.21347618332165402	-0.2903991861176218
0.30899999999999994	0.22575263128415113	-0.09760387398448	-0.11201723664714959	1.9063264956297181	0.06525776428565268	0.21349372806394853	-0.2899170257278806
0.30999999999999983	0.22576537205356673	-0.0976097384837411	-0.11164067273038877	1.907960554268572	0.06515074705508449	0.21351111861547734	-0.28943479542574724
0.31099999999999994	0.2257782501985031	-0.09761562571895113	-0.111261489505841	1.90959331337522	0.06504373856583524	0.21352836290116328	-0.2889525122176743
0.31199999999999983	0.22579126563634275	-0.09762153607212189	-0.11087967072557947	1.9112246954802097	0.06493674251512686	0.2135454689170171	-0.28847019312154504
0.31299999999999994	0.22580441832224074	-0.09762746995284205	-0.11049520032674386	1.9128546230890813	0.06482976261437619	0.2135624447308087	-0.28798785516164305
0.31399999999999983	0.22581770825411432	-0.09763342779702891	-0.11010806242613005	1.9144830186969946	0.06472280258864126	0.213579298482691	-0.28750551536316904
0.31499999999999995	0.22583113547749567	-0.09763941006640754	-0.10971824131435563	1.9161098048047698	0.06461586617599088	0.21359603838576735	-0.28702319074628924
0.31599999999999984	0.22584470008912103	-0.09764541724721619	-0.10932572144961634	1.9177349039360483	0.06450895712642855	0.21361267272665652	-0.28654089831981994
0.31699999999999995	0.22585840223963452	-0.09765144984813748	-0.10893048745105006	1.9193582386563999	0.064402079200428	0.21362920986598566	-0.286058655074532
0.31799999999999984	0.2258722421365376	-0.09765750839895573	-0.10853252409172454	1.9209797315936996	0.06429523616762461	0.2136456582388644	-0.28557647797618024
0.31899999999999995	0.22588622004700643	-0.09766359345031614	-0.10813181629126364	1.9225993054579662	0.06418843180578125	0.21366202635557527	-0.28509438395848513
0.31999999999999984	0.22590033630019693	-0.09766970557383609	-0.10772834910812626	1.9242168830599853	0.06408166989978076	0.2136783228025334	-0.28461238991623256
0.32099999999999995	0.2259145912897889	-0.09767584536219054	-0.10732210773155006	1.9258323873295484	0.0639749542405809	0.2136945562433244	-0.2841305126983537
0.32199999999999984	0.22592898547639803	-0.09768201342879379	-0.10691307747355014	1.9274457413348873	0.06386828862394527	0.21371073541950739	-0.2836487691007855
0.32299999999999995	0.2259435193891019	-0.09768821040632747	-0.1065012437617405	1.9290568683033738	0.06376167684882447	0.21372686915093145	-0.28316717585940027
0.32399999999999984	0.22595819362607686	-0.09769443694449167	-0.1060865921329948	1.9306656916424336	0.06365512271550595	0.21374296633567852	-0.2826857496431702
0.32499999999999996	0.22597300885434615	-0.09770069370848045	-0.10566910822720807	1.9322721349603762	0.06354863002365047	0.21375903594998968	-0.2822045070473079
0.32599999999999985	0.22598796580939226	-0.09770698137855413	-0.10524877778079499	1.9338761220868346	0.06344220257045503	0.21377508704834872	-0.2817234645863649
0.32699999999999996	0.22600306529500716	-0.09771330064995631	-0.10482558662031413	1.9354775770928965	0.06333584414899963	0.2137911287634709	-0.281242638687396
0.32799999999999985	0.22601830818225174	-0.09771965223280181	-0.10439952065736179	1.9370764243109957	0.06322955854653037	0.2138071703057614	-0.2807620456834762
0.32899999999999996	0.22603369540714877	-0.09772603685193375	-0.10397056588512756	1.9386725883535114	0.06312334954267533	0.21382322096229583	-0.2802817018079808
0.32999999999999985	0.22604922796823376	-0.09773245524674823	-0.10353870837512054	1.9402659941297715	0.06301722090777223	0.21383929009592254	-0.27980162318930923
0.33099999999999996	0.22606490692509196	-0.09773890817061244	-0.10310393427332595	1.9418565668622882	0.0629111764013041	0.2138553871447216	-0.27932182584560933
0.33199999999999985	0.22608073339750837	-0.09774539638912447	-0.10266622979655947	1.9434442321026717	0.0628052197701958	0.21387152162144557	-0.27884232567973016
0.33299999999999996	0.22609670856372568	-0.09775192067758673	-0.10222558122865655	1.9450289157476746	0.06269935474678494	0.2138877031128113	-0.27836313847432786
0.33399999999999985	0.22611283365743073	-0.0977584818191944	-0.10178197491613167	1.9466105440561854	0.06259358504664624	0.21390394127869436	-0.27788427988662057
0.33499999999999996	0.2261291099642197	-0.09776508060431548	-0.10133539726444972	1.948189043666495	0.06248791436650936	0.2139202458510339	-0.2774057654430819
0.33599999999999985	0.22614553881829363	-0.09777171783011215	-0.10088583473530126	1.949764341611653	0.062382346382449355	0.2139366266325606	-0.27692761053478915
0.33699999999999997	0.2261621216001341	-0.09777839430012555	-0.10043327384451756	1.9513363653326115	0.062276884748528605	0.21395309349558153	-0.2764498304134105
0.33799999999999986	0.22617885973477975	-0.09778511082344567	-0.09997770116063534	1.9529050426903516	0.0621715330955824	0.21396965638069085	-0.27597244018757233
0.33899999999999997	0.22619575468919806	-0.09779186821271633	-0.0995191033033741	1.954470301976692	0.062066295029535444	0.21398632529551828	-0.27549545481971477
0.33999999999999986	0.22621280796837906	-0.09779866728135084	-0.09905746694166699	1.9560320719230926	0.06196117412936765	0.2140031103137495	-0.2750188891234803
0.34099999999999997	0.22623002111090318	-0.09780550884145806	-0.09859277879200964	1.9575902817090318	0.06185617394527373	0.21402002157416494	-0.2745427577611954
0.34199999999999986	0.22624739568435576	-0.09781239370285465	-0.0981250256167619	1.9591448609722768	0.06175129799695225	0.21403706927944355	-0.27406707524082147
0.34299999999999997	0.22626493328096103	-0.09781932267203805	-0.09765419422203972	1.9606957398203653	0.061646549771777075	0.2140542636947827	-0.2735918559125434
0.34399999999999986	0.22628263551418565	-0.09782629654999156	-0.09718027145633824	1.9622428488411165	0.06154193272296961	0.21407161514638517	-0.27311711396571303
0.345	0.22630050401593557	-0.09783331612919399	-0.09670324420989566	1.9637861191122348	0.061437450267829194	0.21408913401992474	-0.2726428634261933
0.34599999999999986	0.22631854043284125	-0.09784038219133485	-0.09622309941368379	1.965325482211202	0.061333105785957624	0.21410683075910242	-0.272169118153725
0.347	0.22633674642162724	-0.09784749550611176	-0.09573982403841892	1.9668608702255297	0.061228902617596066	0.21412471586410065	-0.27169589183930176
0.34799999999999986	0.2263551236450705	-0.09785465683035986	-0.09525340509435701	1.9683922157626783	0.06112484406219299	0.21414279988980287	-0.2712231980026618
0.349	0.22637367376854722	-0.09786186690713519	-0.09476382963150635	1.9699194519597159	0.06102093337701712	0.21416109344389073	-0.2707510499898222
0.34999999999999987	0.22639239845565928	-0.09786912646475024	-0.09427108473951826	1.9714425124931543	0.060917173775568545	0.21417960718499088	-0.270279460970521
0.351	0.22641129936256318	-0.09787643621576414	-0.09377515754689354	1.972961331588279	0.060813568425845864	0.21419835182104388	-0.2698084439356142
0.35199999999999987	0.22643037813175496	-0.09788379685592676	-0.09327603522027063	1.9744758440269088	0.06071012044858781	0.21421733810770227	-0.26933801169490296
0.353	0.22644963638568424	-0.09789120906307176	-0.0927737049645589	1.9759859851532728	0.060606832915547436	0.2142365768465643	-0.268868176875804
0.35399999999999987	0.22646907572019423	-0.097898673495958	-0.0922681540235546	1.9774916908784466	0.06050370884797823	0.21425607888341608	-0.2683989519226079
0.355	0.2264886976977843	-0.0979061907930617	-0.09175936968067566	1.9789928976841544	0.06040075121526858	0.2142758551065319	-0.2679303490958244
0.35599999999999987	0.22650850384069643	-0.09791376157131776	-0.09124733926020198	1.9804895426256328	0.06029796293341683	0.21429591644490092	-0.26746238047172605
0.357	0.22652849562382593	-0.0979213864248085	-0.09073205012940852	1.9819815633328624	0.0601953468634052	0.2143162738662474	-0.2669950579424424
0.3579999999999999	0.2265486744678297	-0.09792906592340242	-0.09021348970085243	1.9834688980117317	0.060092905809774076	0.214336938374895	-0.2665283932161672
0.359	0.22656904173355782	-0.09793680061134251	-0.08969164543407698	1.9849514854463262	0.05999064251951572	0.2143579210097079	-0.2660623978170408
0.3599999999999999	0.22658959871818132	-0.097944591005779	-0.08916650483712187	1.9864292650005166	0.05988855968122378	0.21437923284221994	-0.26559708308512203
0.361	0.2266103466515101	-0.09795243759524636	-0.0886380554682253	1.9879021766177822	0.059786659924313215	0.2144008849749409	-0.26513246017674397
0.3619999999999999	0.2266312866917521	-0.0979603408380871	-0.08810628493735369	1.9893701608208345	0.059684945818125335	0.21442288853982916	-0.26466854006487595
0.363	0.2266524199218412	-0.0979683011608208	-0.0875711809071969	1.9908331587122183	0.059583419870915366	0.21444525469679843	-0.26420533353917697
0.3639999999999999	0.22667374734670456	-0.09797631895645677	-0.08703273109439062	1.992291111975203	0.05948208452890272	0.21446799463200333	-0.2637428512060956
0.365	0.22669526989033842	-0.09798439458312869	-0.08649092327135185	1.9937439628738898	0.0593809421755643	0.21449111955595493	-0.2632811034893091
0.3659999999999999	0.226716988391565	-0.09799252836380191	-0.08594574526761505	1.9951916542526003	0.0592799951311684	0.21451464070175874	-0.2628201006301281
0.367	0.22673890359884788	-0.09800072058667592	-0.08539718497030763	1.9966341295353491	0.059179245652303224	0.2145385693234651	-0.2623598526876717
0.3679999999999999	0.2267610161656721	-0.09800897150477866	-0.0848452303241521	1.9980713327250843	0.05907869593115433	0.21456291669458144	-0.26190036953916973
0.369	0.2267833266468636	-0.09801728133475152	-0.08428986933062904	1.9995032084016113	0.05897834809471133	0.21458769410710105	-0.26144166088050447
0.3699999999999999	0.2268058354950906	-0.09802565025632733	-0.08373109004631175	2.000929701719016	0.05887820420420629	0.21461291287091547	-0.2609837362266155
0.371	0.22682854305754513	-0.09803407841250268	-0.08316888058075952	2.0023507584037663	0.058778266254659955	0.2146385843132342	-0.2605266049115767
0.3719999999999999	0.22685144957355932	-0.09804256590927735	-0.08260322909398098	2.0037663247524202	0.0586785361744729	0.21466471977806148	-0.26007027608863986
0.373	0.22687455517278038	-0.09805111281533814	-0.08203412379423083	2.0051763476278626	0.05857901582524228	0.21469133062565832	-0.2596147587306022
0.3739999999999999	0.22689785987277558	-0.09805971916243754	-0.0814615529365287	2.006580774454508	0.05847970700174156	0.21471842823185686	-0.25916006163048744
0.375	0.22692136357644355	-0.09806838494608854	-0.08088550482078474	2.0079795532132603	0.05838061143200032	0.21474602398745957	-0.25870619340222856
0.3759999999999999	0.2269450660699838	-0.09807711012620068	-0.08030596778916556	2.009372632437036	0.05828173077748261	0.21477412929783418	-0.25825316248116004
0.377	0.2269689670214251	-0.09808589462803428	-0.07972293022346369	2.0107599612069045	0.05818306663330099	0.21480275558251025	-0.25780097712443334
0.3779999999999999	0.22699306598008812	-0.09809473834384941	-0.07913638054248585	2.0121414891481413	0.05808462052852578	0.21483191427470552	-0.2573496454114087
0.379	0.22701736237660478	-0.0981036411341219	-0.07854630719871725	2.0135171664258675	0.057986393926405214	0.21486161682107563	-0.2568991752438926
0.3799999999999999	0.22704185552199266	-0.09811260282719869	-0.07795269867464638	2.014886943740705	0.05788838822425124	0.21489187468173657	-0.2564495743463353
0.381	0.22706654460578515	-0.09812162321851937	-0.07735554347989068	2.0162507723256216	0.05779060475323339	0.2149226993300007	-0.2560008502660416
0.3819999999999999	0.2270914286947218	-0.09813070207053069	-0.07675483014838448	2.017608603944389	0.057693044778261836	0.21495410225175465	-0.2555530103730218
0.383	0.22711650673275247	-0.0981398391129192	-0.07615054723451298	2.0189603908901925	0.05759570949789763	0.21498609494501553	-0.25510606185947604
0.3839999999999999	0.2271417775423582	-0.09814903404241161	-0.0755426833093279	2.020306085983701	0.057498600044410555	0.2150186889195327	-0.25466001173932973
0.385	0.22716723982643322	-0.09815828652176822	-0.0749312269576075	2.0216456425717575	0.057401717483983455	0.21505189569605854	-0.2542148668478149
0.3859999999999999	0.22719289216922453	-0.09816759617871977	-0.07431616677464849	2.0229790145271154	0.05730506281681839	0.21508572680558127	-0.2537706338408457
0.3869999999999998	0.22721873303633464	-0.09817696260559881	-0.07369749136280099	2.0243061562488975	0.057208636977082575	0.21512019378863065	-0.2533273191941819
0.3879999999999999	0.2272447607756701	-0.09818638535929045	-0.0730751893292576	2.0256270226638122	0.0571124408329369	0.21515530819427994	-0.2528849292025567
0.3889999999999998	0.22727097362008564	-0.09819586396112788	-0.07244924928510851	2.026941569227425	0.05701647518688947	0.21519108157889336	-0.2524434699790057
0.3899999999999999	0.22729736969021924	-0.09820539789710932	-0.07181965984417302	2.028249751925157	0.056920740776351814	0.2152275255049128	-0.2520029474543306
0.3909999999999998	0.2273239469967697	-0.09821498661881303	-0.07118640962086492	2.029551527273426	0.0568252382741531	0.21526465153973334	-0.25156336737644736
0.3919999999999999	0.22735070344334932	-0.09822462954425853	-0.07054948722709985	2.030846852320218	0.05672996828907277	0.21530247125483853	-0.2511247353096137
0.3929999999999998	0.22737763683029083	-0.09823432605796181	-0.06990888126900786	2.032135684645139	0.056634931366512556	0.215340996225124	-0.25068705663359103
0.3939999999999999	0.22740474485865628	-0.09824407551056147	-0.06926458034496993	2.0334179823443246	0.056540127990038234	0.21538023802937198	-0.25025033654663276
0.3949999999999998	0.22743202513407124	-0.09825387721876899	-0.06861657304574176	2.034693703969037	0.05644555858537388	0.21542020825466693	-0.24981458007990645
0.3959999999999999	0.227459475170388	-0.09826373046602002	-0.06796484795629873	2.0359628084337866	0.05635122352605657	0.21546091850346255	-0.24937979211950875
0.3969999999999998	0.22748709239318102	-0.09827363450307457	-0.06730939365790933	2.037225254956423	0.05625712313740145	0.21550238039762445	-0.2489459774210241
0.3979999999999999	0.2275148741430766	-0.09828358854781465	-0.06665019872894265	2.0384810030452796	0.056163257697863386	0.2155446055781588	-0.24851314061278743
0.3989999999999998	0.2275428176792965	-0.09829359178461719	-0.06598725174479662	2.039730012502584	0.056069627439378246	0.21558760570347765	-0.2480812861951531
0.3999999999999999	0.2275709201841685	-0.09830364336368025	-0.06532054127808794	2.0409722434295	0.05597623254759707	0.21563139244746857	-0.24765041853935943
0.4009999999999998	0.22759917876823035	-0.09831374240030148	-0.06465005589911466	2.0422076562324767	0.05588307316219564	0.21567597749741826	-0.24722054188604464
0.4019999999999999	0.2276275904748021	-0.09832388797448352	-0.06397578417584916	2.0434362116294333	0.05579014937732003	0.21572137255202217	-0.2467916603436545
0.4029999999999998	0.22765615228440875	-0.09833407913124467	-0.06329771467347473	2.0446578706558234	0.05569746124216825	0.21576758931940815	-0.24636377788679734
0.4039999999999999	0.22768486111980715	-0.09834431488088437	-0.06261583595385509	2.0458725946721117	0.05560500876152491	0.2158146395149186	-0.24593689835436083
0.4049999999999998	0.2277137138512432	-0.0983545941984515	-0.06193013657419369	2.0470803453727138	0.055512791896005484	0.2158625348589449	-0.24551102544726386
0.4059999999999999	0.22774270730156568	-0.09836491602279317	-0.061240605084138935	2.048281084794918	0.05542081056207087	0.21591128707528917	-0.24508616272590145
0.4069999999999998	0.22777183825119862	-0.09837527925556097	-0.06054723002247653	2.049474775327089	0.05532906463205609	0.21596090788979905	-0.24466231360752214
0.4079999999999999	0.2278011034429749	-0.09838568276017588	-0.059849999914925144	2.0506613797161837	0.055237553934334854	0.21601140902871543	-0.24423948136396112
0.4089999999999998	0.22783049958683543	-0.09839612536112903	-0.05914890327229197	2.051840861075365	0.05514627825355928	0.2160628022167221	-0.24381766911960365
0.4099999999999999	0.22786002336439887	-0.09840660584437218	-0.0584439285874941	2.0530131828928884	0.05505523733097491	0.21611509917505098	-0.2433968798488449
0.4109999999999998	0.22788967143340266	-0.09841712295842257	-0.05773506433146031	2.054178309041532	0.05496443086475039	0.21616831161993608	-0.24297711637304334
0.4119999999999999	0.2279194404316433	-0.09842767541467842	-0.057022298948302706	2.055336203786731	0.054873858509956575	0.2162224512614659	-0.2425583813576343
0.4129999999999998	0.2279493269800453	-0.09843826188694611	-0.056305620850143706	2.0564868317930736	0.054783519878195415	0.21627752980257892	-0.24214067730964492
0.4139999999999999	0.22797932768561321	-0.0984488810116855	-0.055585018411983704	2.0576301581303293	0.05469341453742707	0.21633355893806938	-0.24172400657536405
0.4149999999999998	0.2280094391450207	-0.09845953138935103	-0.054860479965870346	2.058766148279788	0.054603542012178256	0.216390550353835	-0.24130837133786034
0.4159999999999999	0.22803965794846245	-0.09847021158607722	-0.05413199379363032	2.059894768140568	0.05451390178388871	0.21644851572653842	-0.2408937736142852
0.4169999999999998	0.22806998068339823	-0.09848092013533269	-0.05339954811892539	2.061015984035182	0.05442449329127447	0.21650746672354904	-0.2404802152532022
0.4179999999999999	0.22810040393819447	-0.098491655539543	-0.052663131099393544	2.062129762713636	0.05433531593070838	0.216567415002971	-0.24006769793212346
0.4189999999999998	0.22813092430566553	-0.09850241627168592	-0.051922730818510406	2.0632360713568483	0.05424636905655754	0.2166283722136853	-0.23965622315500798
0.41999999999999993	0.2281615383868924	-0.09851320077686261	-0.05117833527718564	2.0643348775809267	0.054157651981478205	0.2166903499953945	-0.23924579224959802
0.4209999999999998	0.22819224279569708	-0.09852400747384522	-0.050429932385859626	2.0654261494415764	0.05406916397685159	0.21675335997859782	-0.23883640636495804
0.42199999999999993	0.22822303416302564	-0.09853483475660033	-0.04967750995748509	2.0665098554383006	0.053980904273361136	0.21681741378430266	-0.23842806646927517
0.4229999999999998	0.22825390914086807	-0.0985456809961648	-0.04892105570102935	2.0675859645199286	0.05389287206159023	0.2168825230234611	-0.23802077334743332
0.42399999999999993	0.22828486440646867	-0.09855654454363058	-0.048160557214758426	2.0686544460911236	0.05380506649276281	0.21694869929648547	-0.23761452759811624
0.4249999999999998	0.22831589666645474	-0.09856742373386446	-0.04739600197931309	2.0697152700180226	0.05371748667956692	0.21701595419295358	-0.2372093296309261
0.42599999999999993	0.22834700266013686	-0.09857831688845752	-0.04662737735134133	2.0707684066326553	0.053630131696696476	0.21708429929118772	-0.23680517966406478
0.4269999999999998	0.22837817916235867	-0.0985892223175304	-0.0458546705580779	2.071813826737686	0.053543000581051305	0.21715374615745256	-0.2364020777223953
0.42799999999999994	0.2284094229866503	-0.0986001383211509	-0.04507786869288008	2.072851501613005	0.0534560923319617	0.21722430634463877	-0.23600002363539538
0.4289999999999998	0.22844073098906315	-0.09861106319111697	-0.04429695871173104	2.073881403023449	0.05336940591174296	0.21729599139054312	-0.2355990170349427
0.42999999999999994	0.22847210007156316	-0.09862199521385707	-0.04351192743035236	2.074903503226169	0.05328294024639823	0.21736881281615977	-0.2351990573531754
0.4309999999999998	0.22850352718385708	-0.09863293267407242	-0.04272276152156226	2.0759177749776803	0.053196694226105165	0.2174427821240938	-0.2348001438206107
0.43199999999999994	0.22853500932478207	-0.09864387385761961	-0.04192944751401578	2.076924191540993	0.053110666705548405	0.2175179107965979	-0.23440227546470546
0.43299999999999983	0.22856654354439146	-0.09865481705326032	-0.04113197179346989	2.0779227266932248	0.05302485650434258	0.21759421029285633	-0.23400545110885873
0.43399999999999994	0.2285981269463649	-0.0986657605540299	-0.04033032060508566	2.078913354734106	0.05293926240748601	0.2176716920458697	-0.2336096693714316
0.43499999999999983	0.22862975669036903	-0.09867670265860408	-0.03952448005489855	2.0798960504946433	0.05285388316572444	0.21775036745947798	-0.23321492866448038
0.43599999999999994	0.2286614299943691	-0.0986876416726676	-0.03871443611121935	2.0808707893444653	0.05276871749594785	0.21783024790557132	-0.23282122719263124
0.43699999999999983	0.22869314413689323	-0.098698575910285	-0.03790017460785973	2.081837547197503	0.05268376408174333	0.217911344721112	-0.2324285629527066
0.43799999999999994	0.22872489645925434	-0.09870950369527466	-0.037081681249573416	2.082796300517897	0.05259902157404435	0.21799366920465255	-0.23203693373392253
0.43899999999999983	0.2287566843673579	-0.09872042336258742	-0.03625894161897741	2.0837470263272895	0.05251448859181682	0.21807723261239884	-0.23164633711823232
0.43999999999999995	0.22878850533234477	-0.09873133325969033	-0.0354319411842167	2.084689702211647	0.05243016372272239	0.21816204615411278	-0.231256770480941
0.44099999999999984	0.22882035689007052	-0.09874223174795634	-0.03460066530663199	2.085624306326129	0.052346045523638474	0.2182481209891474	-0.2308682309917752
0.44199999999999995	0.22885223664017637	-0.09875311720406327	-0.0337650992488175	2.0865508173987743	0.05226213252103641	0.2183354682224818	-0.2304807156164717
0.44299999999999984	0.22888414224475373	-0.09876398802140632	-0.032925228184587235	2.0874692147341616	0.05217842321134096	0.21842409890031886	-0.23009422111888836
0.44399999999999995	0.22891607142547754	-0.0987748426115241	-0.03208103721086412	2.0883794782166794	0.05209491606127256	0.21851402400535674	-0.22970874406345648
0.44499999999999984	0.2289480219588359	-0.0987856794055379	-0.03123251135962601	2.089281588311933	0.05201160950817385	0.21860525445233212	-0.22932428081791764
0.44599999999999995	0.22897999167096278	-0.09879649685560471	-0.030379635608797584	2.090175526066677	0.051928501960443664	0.21869780108400763	-0.2289408275562874
0.44699999999999984	0.22901197843282395	-0.0988072934363875	-0.02952239489323353	2.091061273109928	0.05184559179795836	0.21879167466704433	-0.22855838026174444
0.44799999999999995	0.22904398015500574	-0.09881806764617017	-0.028660774117310755	2.091938811656024	0.051762877372299204	0.21888688588732252	-0.22817693472951028
0.44899999999999984	0.2290759947824894	-0.09882881800686517	-0.0277947581683895	2.0928081245073904	0.051680357006848296	0.2189834453451269	-0.22779648657008864
0.44999999999999996	0.22910802029016566	-0.0988395430632903	-0.026924331929278893	2.093669195055528	0.051598028996815655	0.21908136355073324	-0.22741703121268575
0.45099999999999985	0.22914005467871051	-0.09885024138322122	-0.026049480288971222	2.094522007280993	0.05151589160932078	0.21918065092050878	-0.22703856390832902
0.45199999999999996	0.22917209597007218	-0.09886091155859757	-0.025170188152033802	2.0953665457542643	0.051433943083530456	0.2192813177733327	-0.22666107973244445
0.45299999999999985	0.22920414220219798	-0.09887155220713123	-0.024286440447799842	2.0962027956390186	0.05135218163067161	0.21938337432677887	-0.2262845735868979
0.45399999999999996	0.2292361914237544	-0.09888216197394113	-0.023398222140502894	2.097030742697078	0.05127060543410386	0.21948683069274608	-0.22590904020186997
0.45499999999999985	0.22926824168921744	-0.09889273953321454	-0.022505518240369587	2.097850373293536	0.05118921264963608	0.21959169687283048	-0.22553447413787442
0.45599999999999996	0.22930029105358518	-0.09890328358989839	-0.021608313814555392	2.0986616744024533	0.05110800140578421	0.21969798275373487	-0.2251608697876203
0.45699999999999985	0.22933233756708882	-0.09891379288142434	-0.020706593997187592	2.0994646336138945	0.05102696980378956	0.21980569810276568	-0.2247882213774797
0.45799999999999996	0.22936437927028022	-0.09892426617946723	-0.019800343998908426	2.100259239141557	0.0509461159175819	0.21991485256340845	-0.2244165229688104
0.45899999999999985	0.2293964141883717	-0.09893470229173658	-0.018889549116307018	2.101045479829886	0.050865437793750315	0.2200254556509112	-0.22404576845932128
0.45999999999999996	0.2294284403244549	-0.09894510006342452	-0.017974194741628643	2.1018233451606743	0.05078493345134089	0.2201375167477444	-0.22367595158454753
0.46099999999999985	0.22946045565272608	-0.09895545837756246	-0.017054266373152983	2.1025928252606736	0.05070460088136135	0.22025104509886745	-0.22330706591931984
0.46199999999999997	0.22949245811284594	-0.0989657761546665	-0.016129749626255633	2.1033539109117267	0.050624438046238104	0.22036604980667085	-0.22293910487892876
0.46299999999999986	0.22952444560543642	-0.09897605235317403	-0.01520063024591843	2.1041065935626824	0.05054444287965417	0.22048253982540206	-0.22257206172017374
0.46399999999999997	0.22955641598834378	-0.0989862859710443	-0.014266894121079966	2.104850865341216	0.050464613286891495	0.22060052395518842	-0.22220592954266818
0.46499999999999986	0.22958836707366886	-0.09899647604777473	-0.013328527299335093	2.105586719064813	0.0503849471454363	0.22072001083601342	-0.22184070129034653
0.46599999999999997	0.2296202966248129	-0.09900662166646076	-0.01238551600049202	2.1063141482513017	0.05030544230548396	0.22084100894194225	-0.22147636975293622
0.46699999999999986	0.22965220235316694	-0.09901672195589922	-0.011437846629003845	2.107033147130446	0.050226096590223764	0.2209635265755886	-0.22111292756703635
0.46799999999999997	0.229684081915575	-0.09902677609273494	-0.010485505786415649	2.1077437106581094	0.05014690779608825	0.22108757186238776	-0.2207503672166269
0.46899999999999986	0.22971593291294684	-0.09903678330365161	-0.009528480284587646	2.1084458345318637	0.050067873693091215	0.2212131527444245	-0.22038868103344247
0.47	0.22974775288927182	-0.09904674286760638	-0.008566757159332233	2.1091395152057903	0.0499889920253172	0.22134027697405145	-0.22002786119764373
0.47099999999999986	0.22977953933066037	-0.09905665411810818	-0.007600323684105752	2.1098247499044835	0.04991026051162578	0.22146895210753367	-0.21966789973861173
0.472	0.22981128966403952	-0.09906651644516608	-0.006629167383391319	2.110501536637013	0.04983167684632905	0.22159918549895563	-0.21930878853562882
0.47299999999999986	0.22984300125475338	-0.09907632929615802	-0.0056532760454088395	2.1111698742108387	0.04975323869941834	0.2217309842944442	-0.21895051931857587
0.474	0.22987467140344836	-0.09908609217599573	-0.00467263773454171	2.1118297622464484	0.04967494371640329	0.22186435542633484	-0.2185930836685318
0.47499999999999987	0.2299062973437489	-0.09909580464809034	-0.003687240803489948	2.1124812011930723	0.04959678951831361	0.22199930560727416	-0.21823647301797916
0.476	0.2299378762414764	-0.0991054663361192	-0.002697073904406728	2.1131241923439887	0.04951877370204859	0.22213584132467853	-0.2178806786508674
0.47699999999999987	0.22996940519541417	-0.0991150769250893	-0.0017021259990307196	2.113758737850662	0.04944089384071119	0.2222739688354811	-0.21752569170278588
0.478	0.23000088123886894	-0.09912463616132229	-0.000702386368577822	2.1143848407364634	0.04936314748374648	0.22241369416085638	-0.217171503161194
0.47899999999999987	0.23003230134090458	-0.09913414385211525	0.0003021553765969487	2.1150025049099774	0.04928553215706936	0.22255502308109937	-0.21681810386577843
0.48	0.23006366240762952	-0.0991435998654513	0.001311509288306336	2.1156117351782635	0.0492080453632449	0.22269796113089638	-0.2164654845086412
0.48099999999999987	0.2300949612842925	-0.0991530041297585	0.0023256850731726403	2.11621253726082	0.049130684581662844	0.22284251359486063	-0.21611363563396252
0.482	0.23012619475818716	-0.09916235663371774	0.003344692086221559	2.1168049178031154	0.049053447268830486	0.22298868550320516	-0.21576254763751262
0.4829999999999999	0.23015735956274302	-0.09917165742612125	0.00436853932504128	2.117388884388563	0.04897633085890813	0.22313648162767002	-0.21541221076638756
0.484	0.23018845238243052	-0.09918090661578143	0.00539723542524707	2.1179644455492976	0.048899332764307024	0.22328590647800256	-0.21506261511879493
0.4849999999999999	0.23021946985698277	-0.09919010437111483	0.006430788657243665	2.1185316107765066	0.04882245037598672	0.2234369642988655	-0.21471375064371734
0.486	0.2302504085849379	-0.09919925091864973	0.007469206922399918	2.119090390531429	0.04874568106333269	0.22358965906643663	-0.2143656071404621
0.4869999999999999	0.23028126512763225	-0.09920834654045485	0.008512497748251396	2.1196407962573924	0.048669022173860335	0.22374399448457472	-0.214018174258169
0.488	0.2303120360132693	-0.09921739157124086	0.009560668283849903	2.1201828403913727	0.048592471032991455	0.22389997398121753	-0.2136714414955896
0.4889999999999999	0.23034271774069026	-0.09922638639551226	0.010613725295254745	2.1207165363746876	0.04851602494396679	0.22405760070506914	-0.2133253982011488
0.49	0.2303733067836044	-0.099235331445145	0.011671675161158745	2.121241898664696	0.048439681187836287	0.22421687752202524	-0.2129800335726897
0.4909999999999999	0.2304037995949073	-0.09924422719814069	0.012734523869390736	2.121758942747489	0.04836343702346874	0.22437780701145513	-0.21263533665679013
0.492	0.2304341926107123	-0.0992530741781829	0.013802277014287228	2.1222676851493	0.04828728968764454	0.22454039146294652	-0.21229129634814897
0.4929999999999999	0.23046448225522784	-0.09926187295348887	0.014874939793801834	2.1227681434466197	0.04821123639523401	0.22470463287338913	-0.21194790138917433
0.494	0.2304946649464862	-0.099270624134579	0.01595251700559652	2.1232603362772626	0.04813527433934232	0.22487053294378537	-0.21160514036954117
0.4949999999999999	0.23052473710141888	-0.09927932837171789	0.017035013042861154	2.123744283352358	0.04805940069136278	0.2250380930758475	-0.2112630017257291
0.496	0.23055469514028396	-0.09928798635240184	0.018122431890984406	2.124220005467369	0.04798361260094128	0.2252073143688665	-0.21092147374067335
0.4969999999999999	0.2305845354919546	-0.09929659879889104	0.01921477712544695	2.124687524512505	0.04790790719585452	0.22537819761685166	-0.21058054454329653
0.498	0.2306142546004456	-0.0993051664657878	0.020312051910555733	2.125146863484004	0.04783228158186585	0.2255507433056957	-0.21024020210768915
0.4989999999999999	0.23064384893155232	-0.09931369013765916	0.021414258998265406	2.125598046495883	0.04775673284268323	0.22572495161042602	-0.2099004342521329
0.5	0.23067331497848106	-0.09932217062670211	0.022521400727087047	2.126041098791397	0.047681258039961205	0.22590082239260226	-0.20956122863810042
0.5009999999999999	0.2307026492668508	-0.0993306087704537	0.023633479021457737	2.1264760467545383	0.047605854213167174	0.22607835519767733	-0.20922257276918266
0.502	0.23073184836019478	-0.09933900542917022	0.024750495391564487	2.1269029179211887	0.047530518379314664	0.22625754925250488	-0.20888445399013797
0.5029999999999999	0.2307609088655908	-0.09934736148211873	0.025872450934368914	2.1273217409887715	0.047455247532505664	0.22643840346348063	-0.20854685948607588
0.504	0.23078982743867266	-0.09935567782315334	0.026999346336209602	2.127732545825125	0.04738003864316309	0.22662091641507492	-0.2082097762813611
0.5049999999999999	0.23081860078840133	-0.09936395535708142	0.028131181876232786	2.1281353634776985	0.04730488865720003	0.22680508636833116	-0.20787319123818931
0.506	0.23084722568197344	-0.09937219499719838	0.029267957431026947	2.1285302261822925	0.047229794495433	0.22699091125969684	-0.2075370910550913
0.5069999999999999	0.23087569894949292	-0.0993803976632366	0.030409672480461076	2.128917167370933	0.047154753053181515	0.22717838870031104	-0.20720146226537797
0.508	0.23090401748803444	-0.09938856427935018	0.031556326112846374	2.1292962216788482	0.04707976119993505	0.2273675159753234	-0.20686629123578282
0.5089999999999999	0.23093217826585705	-0.09939669577213782	0.03270791702941983	2.129667424949763	0.04700481577915135	0.22755829004336936	-0.20653156416561982
0.51	0.2309601783271456	-0.0994047930687029	0.03386444355040493	2.1300308142398614	0.04692991360812821	0.22775070753663043	-0.2061972670860432
0.5109999999999999	0.23098801479652872	-0.0994128570947458	0.0350259036230271	2.1303864278211155	0.04685505147776915	0.2279447647614213	-0.20586338585899652
0.512	0.23101568488375104	-0.09942088877268736	0.036192294829983616	2.1307343051835868	0.04678022615230695	0.22814045769906374	-0.2055299061761085
0.5129999999999999	0.23104318588888229	-0.09942888901982569	0.03736361439799577	2.1310744870362788	0.04670543436904907	0.2283377820070508	-0.2051968135577923
0.5139999999999998	0.23107051520694002	-0.09943685874652476	0.03853985920644463	2.131407015306884	0.046630672838087285	0.22853673302032265	-0.20486409335262407
0.5149999999999999	0.23109767033154957	-0.09944479885443233	0.03972102579496319	2.1317319331411357	0.04655593824215723	0.22873730575229254	-0.20453173073713557
0.5159999999999998	0.23112464885801615	-0.09945271023472983	0.04090711036998797	2.1320492849013424	0.046481227236712205	0.22893949489587145	-0.20419971071597523
0.5169999999999999	0.23115144848543712	-0.09946059376641328	0.04209810881140326	2.132359116162937	0.04640653644990976	0.22914329482486137	-0.20386801812239053
0.5179999999999998	0.2311780670178584	-0.09946845031497628	0.04329401667928286	2.1326614737093763	0.04633186248251446	0.229348699595479	-0.2035366376191075
0.5189999999999999	0.2312045023648558	-0.0994762807322458	0.044494829220355865	2.1329564055257175	0.04625720190808544	0.22955570294795422	-0.2032055536995612
0.5199999999999998	0.231230752541166	-0.09948408585699581	0.04570054137382365	2.133243960790084	0.046182551273391194	0.2297642983083922	-0.20287475068961378
0.5209999999999999	0.2312568156653653	-0.09949186651483473	0.04691114777615513	2.1335241898633392	0.04610790709862864	0.229974478790783	-0.20254421274995824
0.5219999999999998	0.23128268995834977	-0.09949962351699106	0.048126642765241714	2.133797144277676	0.04603326587744974	0.23018623719916526	-0.20221392387904005
0.5229999999999999	0.2313083737420005	-0.09950735765874645	0.049347020383921324	2.134062876723696	0.045958624077042876	0.23039956603001174	-0.20188386791632965
0.5239999999999998	0.23133386543803547	-0.09951506971789076	0.050572274382877994	2.1343214410355578	0.045883978138333004	0.2306144574747826	-0.20155402854596144
0.5249999999999999	0.23135916356704814	-0.09952276045357676	0.05180239822404648	2.1345728921741367	0.04580932447642611	0.23083090342277568	-0.20122438930063288
0.5259999999999998	0.23138426674773227	-0.09953043060632526	0.05303738508452688	2.1348172862081487	0.04573465948142305	0.23104889546428112	-0.20089493356578003
0.5269999999999999	0.23140917369629196	-0.09953808089880235	0.05427722785988989	2.135054680293183	0.04565997951948454	0.2312684248939269	-0.2005656445843496
0.5279999999999998	0.23143388322603956	-0.09954571203586539	0.05552191916687955	2.1352851326485833	0.04558528093396814	0.23148948271434477	-0.2002365054622454
0.5289999999999999	0.23145839424718684	-0.09955332470349937	0.05677145134589536	2.1355087025321318	0.04551056004651886	0.23171205964022648	-0.1999074991742206
0.5299999999999998	0.23148270576645544	-0.0995609195673948	0.05802581646363643	2.135725450212087	0.04543581315799531	0.23193614610283933	-0.19957860857017296
0.5309999999999999	0.2315068168857528	-0.09956849727192074	0.05928500631629007	2.1359354369361574	0.045361036549356616	0.2321617322551934	-0.199249816381919
0.5319999999999998	0.23153072679991382	-0.09957605844024418	0.06054901243289868	2.136138724898476	0.045286226482879235	0.23238880797762596	-0.19892110523028225
0.5329999999999999	0.23155443479426138	-0.09958360367521757	0.06181782607853958	2.136335377206017	0.045211379203707214	0.23261736288344692	-0.19859245763232908
0.5339999999999998	0.23157794024236283	-0.09959113355953088	0.06309143825694995	2.1365254578440234	0.04513649094137414	0.23284738632471677	-0.19826385600895188
0.5349999999999999	0.23160124260360698	-0.09959864865512688	0.06436983971260217	2.1367090316388726	0.04506155791123963	0.23307886739841002	-0.19793528269299954
0.5359999999999998	0.23162434141984958	-0.09960614950338162	0.06565302093336489	2.1368861642175747	0.04498657631608747	0.23331179495315768	-0.19760671993791107
0.5369999999999999	0.2316472363111278	-0.09961363662605083	0.06694097215338488	2.1370569219649607	0.044911542347889286	0.2335461575962747	-0.19727814992687004
0.5379999999999998	0.2316699269711968	-0.09962111052547887	0.06823368335432065	2.1372213719796282	0.044836452189554524	0.23378194370065705	-0.19694955478261833
0.5389999999999999	0.23169241316326597	-0.09962857168369522	0.06953114426531358	2.1373795820278274	0.044761302016670654	0.23401914141186383	-0.1966209165778864
0.5399999999999998	0.2317146947159374	-0.09963602056152625	0.07083334436358464	2.1375316204952215	0.04468608799929811	0.2342577386557615	-0.1962922173460913
0.5409999999999999	0.2317367715193455	-0.09964345759884582	0.07214027287604075	2.1376775563375894	0.04461080630394551	0.23449772314661935	-0.19596343909201602
0.5419999999999998	0.23175864352149417	-0.09965088321558749	0.07345191878039806	2.137817459030394	0.04453545309585069	0.2347390823953644	-0.1956345638026699
0.5429999999999999	0.23178031072479002	-0.0996582978120144	0.07476827080433092	2.13795139851678	0.044460024541388574	0.23498180371776312	-0.19530557345877433
0.5439999999999998	0.23180177318277415	-0.09966570176824906	0.07608931742340948	2.138079445153927	0.04438451681048783	0.23522587424272554	-0.19497645004689104
0.5449999999999999	0.23182303099705334	-0.09967309544456839	0.07741504685933913	2.138201669657697	0.04430892607924277	0.2354712809209873	-0.19464717557184527
0.5459999999999998	0.231844084314431	-0.09968047918246171	0.07874544707851078	2.13831814304475	0.044233248532724166	0.23571801053418248	-0.1943177320694612
0.5469999999999999	0.2318649333242372	-0.09968785330494527	0.0800805057908755	2.138428936571313	0.044157480367749156	0.23596604970444138	-0.19398810161981
0.5479999999999998	0.23188557825548303	-0.09969521811613476	0.08142021044953383	2.1385341216700273	0.04408161779561391	0.2362153849045265	-0.19365826636074435
0.5489999999999999	0.23190601937308813	-0.09970257390157998	0.08276454825029675	2.138633769885943	0.04400565704503645	0.2364660024683368	-0.193328208501676
0.5499999999999998	0.23192625697355668	-0.09970992092935888	0.08411350613010003	2.1387279528097065	0.043929594365313164	0.23671788860179332	-0.19299791033810107
0.5509999999999999	0.23194629138160247	-0.09971725945080306	0.08546707076466246	2.138816742006746	0.04385342602957107	0.2369710293942418	-0.19266735426701198
0.5519999999999998	0.23196612294809807	-0.09972458970123296	0.08682522856690911	2.1389002089438867	0.043777148338302034	0.2372254108304459	-0.19233652280260438
0.5529999999999999	0.23198575204822156	-0.09973191190107972	0.08818796568617265	2.1389784249144546	0.04370075762312173	0.23748101880300237	-0.192005398591931
0.5539999999999998	0.23200517907867557	-0.0997392262566387	0.08955526800743016	2.1390514609614217	0.04362425025026977	0.23773783912506996	-0.19167396443076268
0.5549999999999999	0.23202440445435313	-0.09974653296082894	0.09092712115133936	2.1391193877988997	0.04354762262391541	0.2379958575435475	-0.1913422032796129
0.5559999999999998	0.23204342860595079	-0.09975383219471164	0.09230351047508914	2.1391822757337935	0.04347087118975963	0.23825505975241043	-0.19101009827957707
0.5569999999999999	0.23206225197890384	-0.09976112412939336	0.09368442107295048	2.1392401945894255	0.0433939924389371	0.2385154314056717	-0.19067763276775937
0.5579999999999998	0.23208087503289296	-0.09976840892756254	0.09506983777654342	2.139293213632569	0.04331698291179508	0.23877695812985905	-0.19034479029199944
0.5589999999999999	0.23209929824154718	-0.09977568674428046	0.09645974515483521	2.139341401504571	0.043239839201309235	0.23903962553602276	-0.19001155462491487
0.5599999999999998	0.23211752209234576	-0.09978295772777705	0.09785412751350754	2.139384826155747	0.04316255795632232	0.23930341923122678	-0.18967790977745821
0.5609999999999999	0.23213554708634027	-0.09979022202062879	0.09925296889408373	2.139423554782225	0.043085135884669945	0.23956832482953752	-0.18934384001182178
0.5619999999999998	0.23215337373694	-0.09979747976056788	0.10065625307320897	2.139457653765924	0.04300756975601411	0.23983432796246315	-0.18900932985358393
0.563	0.23217100256813564	-0.09980473108130034	0.10206396356247283	2.1394871886187414	0.04292985640450932	0.24010141428891857	-0.18867436410299027
0.5639999999999998	0.23218843411329204	-0.09981197611370646	0.10347608360878813	2.1395122239312503	0.042851992731365536	0.2403695695047298	-0.1883389278451413
0.565	0.23220566891376127	-0.09981921498666937	0.10489259619383905	2.1395328233254687	0.04277397570712818	0.24063877935132647	-0.18800300645946705
0.5659999999999998	0.23222270751618432	-0.09982644782790856	0.1063134840318654	2.139549049410884	0.04269580237380011	0.24090902962357566	-0.18766658562892877
0.567	0.23223955046960768	-0.09983367476519665	0.1077387295669287	2.139560963744049	0.04261746984686935	0.24118030617695324	-0.18732965134859728
0.5679999999999998	0.2322561983235432	-0.09984089592720805	0.10916831497042603	2.1395686267928147	0.04253897531706285	0.24145259493400606	-0.1869921899331953
0.569	0.2322726516265963	-0.09984811144437328	0.11060222213924296	2.1395720979043906	0.04246031605195075	0.24172588189036198	-0.18665418802367817
0.5699999999999998	0.232288910925282	-0.09985532145011417	0.11204043269494147	2.139571435275665	0.04238148939746493	0.24200015312066722	-0.18631563259311018
0.571	0.2323049767630283	-0.09986252608133303	0.11348292798362615	2.139566695926106	0.04230249277902988	0.2422753947843428	-0.18597651095191023
0.5719999999999998	0.23232084967899463	-0.09986972547815472	0.11492968907650462	2.139557935674323	0.04222332370224767	0.24255159313092978	-0.18563681075217506
0.573	0.23233653020632833	-0.09987691978442426	0.1163806967719107	2.139545209118219	0.04214397975344397	0.24282873450509795	-0.1852965199908489
0.5739999999999998	0.23235201887060805	-0.09988410914896115	0.11783593159881088	2.139528569617564	0.04206445860026028	0.24310680535157494	-0.18495562701205584
0.575	0.23236731618922712	-0.09989129372606709	0.11929537382068618	2.1395080692781674	0.04198475799217292	0.24338579221994788	-0.1846141205090331
0.5759999999999998	0.2323824226713413	-0.09989847367528805	0.12075900343942986	2.1394837589383675	0.04190487576081922	0.24366568176910772	-0.18427198952549398
0.577	0.23239733881800076	-0.0999056491619337	0.12222680020078334	2.139455688158906	0.04182480982019411	0.24394646077147056	-0.18392922345588317
0.5779999999999998	0.2324120651228413	-0.09991282035835264	0.12369874360208427	2.1394239052161397	0.04174455816671903	0.24422811611711123	-0.183585812044535
0.579	0.23242660207408944	-0.09991998744446061	0.12517481290084476	2.1393884570977866	0.04166411887912447	0.24451063481757818	-0.18324174538423257
0.5799999999999998	0.23244095015750876	-0.09992715060752033	0.12665498712305084	2.1393493895007882	0.04158349011820891	0.2447940040092197	-0.1828970139142992
0.581	0.23245510985877996	-0.09993431004267572	0.12813924507195282	2.13930674683086	0.04150267012653697	0.24507821095627796	-0.18255160841804927
0.5819999999999999	0.23246908166531047	-0.09994146595424142	0.12962756533811712	2.1392605722036935	0.0414216572280176	0.2453632430540069	-0.18220552001960796
0.583	0.2324828660689768	-0.09994861855624448	0.13111992631038544	2.139210907448892	0.04134044982718143	0.2456490878315824	-0.18185874018010842
0.5839999999999999	0.23249646357017792	-0.09995576807221912	0.1326163061877617	2.1391577931162202	0.04125904640821967	0.24593573295481785	-0.18151126069321452
0.585	0.23250987468244838	-0.09996291473575714	0.13411668299262341	2.1391012684822486	0.04117744553421252	0.24622316622912274	-0.18116307368009918
0.5859999999999999	0.2325230999368807	-0.09997005879181278	0.13562103458452782	2.1390413715580983	0.04109564584648771	0.2465113756024123	-0.18081417158394725
0.587	0.23253613988560248	-0.0999772004976354	0.13712933867388533	2.1389781391005114	0.04101364606362317	0.24680034916724886	-0.1804645471637467
0.5879999999999999	0.23254899510468005	-0.09998434012370434	0.1386415728358979	2.138911606625835	0.04093144498021721	0.24709007516234904	-0.18011419348737598
0.589	0.2325616661975767	-0.09999147795504165	0.14015771452478193	2.1388418084253797	0.04084904146573177	0.24738054197395493	-0.1797631039244814
0.5899999999999999	0.23257415379841695	-0.09999861429177496	0.1416777410875447	2.1387687775821056	0.04076643446316638	0.24767173813702031	-0.17941127213939503
0.591	0.23258645857392699	-0.10000574944857364	0.1432016297769618	2.1386925459886172	0.04068362298738124	0.2479636523361012	-0.17905869208397804
0.5919999999999999	0.23259858122517682	-0.1000128837537088	0.14472935776415216	2.1386131443660523	0.040600606123253155	0.24825627340614456	-0.17870535799033418
0.593	0.23261052248987657	-0.10002001754811567	0.14626090215152465	2.1385306022845856	0.04051738302372615	0.2485495903331255	-0.17835126436321727
0.5939999999999999	0.2326222831440989	-0.10002715118445671	0.14779623998649458	2.1384449481858936	0.04043395290769678	0.24884359225430003	-0.17799640597189406
0.5949999999999998	0.23263386400304834	-0.10003428502618418	0.14933534827599368	2.1383562094060475	0.04035031505779589	0.249138268458328	-0.17764077784159021
0.5960000000000001	0.23264526592163	-0.10004141944660391	0.15087820400142057	2.1382644121980565	0.04026646881812844	0.2494336083855807	-0.1772843752448287
0.597	0.23265648979519607	-0.10004855482793894	0.15242478413330057	2.1381695817547834	0.04018241359203301	0.2497296016284008	-0.176927193692848
0.5979999999999999	0.23266753656046732	-0.10005569156039135	0.15397506564529975	2.138071742231463	0.04009814883992257	0.25002623793120243	-0.17656922892734872
0.5989999999999998	0.2326784071966271	-0.10006283004120547	0.15552902552799236	2.1379709167662853	0.04001367407714608	0.2503235071907873	-0.17621047691269462
0.6000000000000001	0.23268910272658594	-0.10006997067373179	0.15708664080315704	2.1378671274994017	0.039928988871871636	0.25062139945706935	-0.17585093382826766
0.601	0.23269962421841742	-0.10007711386611076	0.1586478885390022	2.1377603955910778	0.039844092842930515	0.2509199049341571	-0.17549059606073752
0.6019999999999999	0.23270997278659092	-0.10008426002882365	0.16021274586634152	2.137650741238605	0.039758985657318224	0.25121901398186414	-0.1751294601963099
0.6029999999999998	0.23272014959224585	-0.10009140957149033	0.1617811899953657	2.137538183691936	0.0396736670274746	0.2515187171174744	-0.17476752301307932
0.6040000000000001	0.2327301558428819	-0.100098562900419	0.1633531982326576	2.1374227412684137	0.039588136708891476	0.2518190050175898	-0.17440478147348976
0.605	0.23273999279259402	-0.10010572041727922	0.164928747998848	2.137304431366193	0.03950239449804815	0.25211986852037244	-0.17404123271678384
0.6059999999999999	0.23274966174247563	-0.10011288251814536	0.16650781684693444	2.137183270476339	0.03941644023030948	0.2524212986281919	-0.17367687405156643
0.6069999999999998	0.23275916404080954	-0.10012004959291343	0.16809038248090838	2.1370592741939602	0.039330273777847785	0.2527232865103205	-0.17331170294860604
0.6080000000000001	0.2327685010837944	-0.10012722202584218	0.16967642277508604	2.1369324572279855	0.039243895047893135	0.25302582350580716	-0.17294571703357306
0.609	0.2327776743160574	-0.10013440019684083	0.17126591579416545	2.1368028334095652	0.03915730398125121	0.2533289011267819	-0.17257891407953416
0.6099999999999999	0.23278668522945073	-0.10014158448200021	0.1728588398136605	2.1366704156998395	0.03907050055066268	0.25363251106207824	-0.17221129199938792
0.6109999999999998	0.23279553536050382	-0.10014877525298932	0.1744551733414845	2.136535216197061	0.03898348475876044	0.2539366451811807	-0.1718428488383657
0.6120000000000001	0.23280422628803232	-0.10015597287606873	0.17605489514145325	2.1363972461419274	0.03889625663574653	0.2542412955387505	-0.1714735827666609
0.613	0.23281275963203404	-0.10016317771109978	0.17765798425760018	2.136256515920739	0.038808816237093285	0.2545464543796142	-0.17110349207224892
0.6139999999999999	0.23282113705349214	-0.10017039011054914	0.1792644200374455	2.136113035067496	0.03872116364151226	0.25485211414373643	-0.17073257515396117
0.6149999999999998	0.23282936025357845	-0.1001776104184843	0.18087418215386208	2.135966812265297	0.03863329894906912	0.255158267471063	-0.17036083051499673
0.6160000000000001	0.2328374309722572	-0.1001848389695596	0.18248725062631094	2.135817855347042	0.03854522227926161	0.2554649072063626	-0.16998825675675228
0.617	0.23284535098779155	-0.10019207608837175	0.18410360584146818	2.135666171296168	0.03845693376936518	0.2557720264039528	-0.1696148525727273
0.6179999999999999	0.23285312211715012	-0.1001993220899363	0.18572322857213516	2.1355117662470504	0.038368433573350506	0.25607961833219567	-0.16924061674293286
0.6189999999999998	0.23286074621580885	-0.10020657728090612	0.1873460999933219	2.135354645484296	0.0382797218610074	0.25638767647770916	-0.1688655481292923
0.6200000000000001	0.23286822517656935	-0.10021384196002758	0.1889722016951467	2.135194813441312	0.03819079881690961	0.25669619454917814	-0.16848964567197383
0.621	0.23287556092776643	-0.10022111641746008	0.19060151569294478	2.135032273698503	0.038101664639403045	0.2570051664807721	-0.16811290838641282
0.6219999999999999	0.23288275543049075	-0.10022840093371325	0.19223402443535634	2.1348670289811076	0.03801231953967807	0.2573145864352366	-0.16773533536078133
0.6229999999999998	0.23288981067520037	-0.10023569577857676	0.1938697108107888	2.1346990811570423	0.037922763740743014	0.257624448806542	-0.16735692575378366
0.6240000000000001	0.23289672867884417	-0.1002430012104144	0.19550855815227253	2.1345284312354993	0.03783299747648142	0.2579347482219742	-0.1669776787927791
0.625	0.23290351148211877	-0.10025031747657386	0.19715055024034636	2.1343550793659265	0.037743020991219095	0.2582454795437935	-0.16659759377241543
0.6259999999999999	0.2329101611461087	-0.10025764481453753	0.19879567130323597	2.1341790248358823	0.03765283453973986	0.25855663787071176	-0.16621667005413887
0.6269999999999998	0.23291667974868538	-0.10026498345231143	0.20044390601396686	2.1340002660677597	0.03756243838726252	0.25886821853925274	-0.1658349070666429
0.6280000000000001	0.23292306938103668	-0.10027233360767764	0.2020952394848042	2.13381880061815	0.03747183280919605	0.2591802171243308	-0.16545230430652477
0.629	0.23292933214432432	-0.10027969548706155	0.20374965725978772	2.133634625184725	0.03738101809073383	0.25949262943801754	-0.1650688613381159
0.6299999999999999	0.23293547014684213	-0.10028706928438581	0.20540714530575152	2.1334477356180117	0.037289994526347355	0.2598054515269872	-0.16468457779285126
0.6309999999999998	0.2329414855020473	-0.10029445517991076	0.20706769000222003	2.1332581269290385	0.03719876241942283	0.2601186796705335	-0.16429945336970123
0.6320000000000001	0.23294738032671092	-0.10030185333944044	0.2087312781301933	2.1330657932898585	0.037107322082344914	0.2604323103797703	-0.16391348783721424
0.633	0.23295315673843786	-0.10030926391464594	0.2103978968583298	2.1328707280310817	0.03701567383720991	0.26074634039698485	-0.163526681036744
0.6339999999999999	0.23295881685255446	-0.10031668704412686	0.21206753372578652	2.132672923639806	0.03692381801692463	0.2610607666944156	-0.16313903288643541
0.6349999999999998	0.23296436277836038	-0.10032412285370736	0.2137401766228547	2.1324723717587037	0.03683175496608145	0.26137558647245845	-0.1627505433856649
0.6360000000000001	0.23296979661549364	-0.10033157145596833	0.21541581377015676	2.1322690631866514	0.03673948504160937	0.261690797157243	-0.16236121261969122
0.637	0.23297512045078317	-0.10033903295052196	0.21709443369679418	2.132062987881286	0.03664700861374881	0.2620063963975817	-0.16197104076421298
0.6379999999999999	0.23298033635483337	-0.10034650742502643	0.21877602521783504	2.1318541349627447	0.03655432606728883	0.26232238206159864	-0.16158002808977104
0.6389999999999998	0.23298544637871255	-0.10035399495543433	0.22046057741040032	2.131642492717472	0.03646143780257933	0.26263875223316285	-0.16118817496642251
0.6400000000000001	0.2329904525511207	-0.10036149560547696	0.22214807958723062	2.1314280486017263	0.03636834423643947	0.26295550520800537	-0.16079548186911236
0.641	0.2329953568749102	-0.10036900942688863	0.2238385212677432	2.131210789244794	0.03627504580351027	0.26327263948952273	-0.16040194938374167
0.6419999999999999	0.23300016132295817	-0.10037653646036948	0.2255318921473409	2.1309907004523017	0.03618154295805077	0.26359015378432893	-0.16000757821368938
0.6429999999999998	0.23300486783489188	-0.1003840767361603	0.2272281820649858	2.1307677672107683	0.0360878361757511	0.26390804699737513	-0.1596123691866644
0.6439999999999997	0.23300947831466381	-0.10039163027460453	0.22892738096904816	2.130541973694159	0.03599392595550117	0.26422631822645504	-0.15921632326170507
0.645	0.23301399462784605	-0.10039919708707147	0.23062947888294294	2.130313303271709	0.035899812821175325	0.2645449667563411	-0.15881944153602054
0.6459999999999999	0.2330184185990183	-0.100406777176113	0.23233446587093862	2.1300817385159045	0.035805497323310745	0.26486399205285693	-0.1584217252518558
0.6469999999999998	0.23302275200999906	-0.10041437053447959	0.23404233200226796	2.129847261210635	0.035710980040679	0.26518339375676453	-0.15802317580386682
0.6479999999999997	0.23302699659853976	-0.10042197714374922	0.2357530673135492	2.1296098523602898	0.03561626158175033	0.2655031716772843	-0.15762379474682114
0.649	0.23303115405672922	-0.10042959697294336	0.2374666617714087	2.129369492199809	0.03552134258598909	0.2658233257854311	-0.15722358380307544
0.6499999999999999	0.2330352260287338	-0.10043722997712907	0.23918310523494093	2.129126160205343	0.035426223725162534	0.26614385620716585	-0.1568225448699494
0.6509999999999998	0.23303921410862577	-0.10044487609601027	0.24090238741651102	2.1288798351059026	0.03533090570490588	0.2664647632160593	-0.15642068002742116
0.6519999999999997	0.2330431198386725	-0.10045253525250827	0.2426244978416619	2.128630494896024	0.03523538926636029	0.2667860472257105	-0.1560179915460813
0.653	0.2330469447073311	-0.1004602073513275	0.24434942580963864	2.1283781168490963	0.0351396751875177	0.26710770878228546	-0.15561448189497823
0.6539999999999999	0.23305069014732302	-0.10046789227713013	0.24607716035416385	2.1281226775317514	0.03504376428427178	0.2674297485568712	-0.15521015374916938
0.6549999999999998	0.23305435753416426	-0.10047558989157129	0.24780769020410073	2.127864152819329	0.034947657411296046	0.26775216733752266	-0.1548050099969766
0.6559999999999997	0.23305794818439632	-0.10048330002957157	0.249541003744767	2.127602517912068	0.034851355462809236	0.2680749660213066	-0.15439905374694263
0.657	0.23306146335389338	-0.10049102249632738	0.2512770889791558	2.12733774735243	0.03475485937347072	0.26839814560621944	-0.1539922883347297
0.6579999999999999	0.23306490423662066	-0.10049875706543598	0.2530159334879462	2.1270698150435723	0.03465817011958777	0.268721707182735	-0.15358471733026147
0.6589999999999998	0.2330682719630888	-0.10050650347738682	0.25475752439019766	2.1267986942682446	0.03456128872051201	0.26904565192528596	-0.15317634454474008
0.6599999999999997	0.23307156759887765	-0.10051426143804325	0.25650184830737294	2.1265243577077646	0.034464216239919514	0.2693699810842248	-0.1527671740368642
0.661	0.23307479214398175	-0.1005220306171106	0.25824889133070156	2.1262467774614624	0.03436695378673007	0.2696946959783866	-0.15235721011806258
0.6619999999999999	0.2330779465329806	-0.10052981064659089	0.2599986389911428	2.125965925067381	0.03426950251578624	0.27001979798788567	-0.15194645735673828
0.6629999999999998	0.23308103163603439	-0.10053760111922767	0.26175107623158445	2.125681771524254	0.03417186362847396	0.27034528854690226	-0.1515349205817027
0.6639999999999997	0.23308404825994755	-0.10054540158694038	0.2635061873797891	2.125394287314042	0.03407403837316165	0.2706711691365174	-0.1511226048854036
0.665	0.23308699714854467	-0.10055321155924729	0.26526395612172843	2.1251034424246766	0.03397602804545677	0.2709974412777182	-0.15070951562712542
0.6659999999999999	0.23308987898273428	-0.10056103050168116	0.2670243654775797	2.124809206373049	0.033877833988461226	0.27132410652469247	-0.15029565843560838
0.6669999999999998	0.23309269438101737	-0.10056885783419753	0.2687873977811487	2.1245115482282597	0.03377945759296345	0.27165116645835086	-0.14988103921077706
0.6679999999999997	0.23309544390081696	-0.10057669292957219	0.2705530346604764	2.1242104366351673	0.03368090029744413	0.2719786226798926	-0.14946566412499915
0.669	0.2330981280398735	-0.1005845351117886	0.27232125701852017	2.1239058398382653	0.03358216358801598	0.2723064768044731	-0.14904953962429476
0.6699999999999999	0.23310074723695187	-0.10059238365441847	0.27409204501505824	2.1235977257059164	0.033483248998417925	0.27263473045509523	-0.14863267242936873
0.6709999999999998	0.23310330187223477	-0.10060023777899582	0.27586537805021416	2.1232860617549782	0.0333841581099405	0.27296338525666025	-0.14821506953621577
0.6719999999999997	0.23310579226777647	-0.10060809665338356	0.2776412347484879	2.1229708151758424	0.03328489255115917	0.27329244282999554	-0.14779673821635325
0.673	0.2331082186880171	-0.10061595939013583	0.2794195929425621	2.122651952857927	0.033185453997534885	0.27362190478567344	-0.14737768601697854
0.6739999999999999	0.23311058134073798	-0.10062382504485567	0.2812004296584103	2.1223294414156504	0.033085844170880306	0.27395177271786464	-0.1469579207609231
0.6749999999999998	0.23311288037921046	-0.10063169261454796	0.282983721103984	2.1220032472145465	0.03298606483869011	0.27428204819877144	-0.1465374505457857
0.6759999999999997	0.23311511590515713	-0.1006395610359716	0.28476944266112303	2.1216733363971803	0.03288611781351632	0.27461273277364	-0.14611628374217744
0.677	0.2331172879710205	-0.10064742918436835	0.28655756887883255	2.121339674909269	0.032786004952447906	0.27494382795586275	-0.14569442899149612
0.6779999999999999	0.23311939658154304	-0.1006552958733175	0.2883480734675771	2.1210022285256644	0.03268572815663193	0.27527533522216935	-0.14527189520346584
0.6789999999999998	0.23312144169616406	-0.10066315985534013	0.2901409292957441	2.1206609628754736	0.03258528937077362	0.2756072560083311	-0.14484869155331162
0.6799999999999997	0.23312342323222843	-0.10067101982212766	0.2919361083890542	2.1203158434671066	0.03248469058249162	0.275939591705438	-0.14442482747819455
0.681	0.23312534106750285	-0.10067887440477392	0.29373358193257154	2.1199668357136683	0.03238393382158746	0.27627234365656517	-0.1440003126728381
0.6819999999999999	0.23312719504200352	-0.10068672217476603	0.2955333202753369	2.119613904958344	0.03228302115928819	0.2766055131537042	-0.14357515708439722
0.6829999999999998	0.23312898496026535	-0.10069456164573184	0.2973352929380273	2.119257016499815	0.03218195470739938	0.2769391014348986	-0.14314937090656038
0.6839999999999997	0.23313071059367463	-0.10070239127594258	0.2991394686225441	2.1188961356169806	0.032080736617488205	0.27727310968170277	-0.14272296457330175
0.685	0.23313237168211134	-0.1007102094708223	0.3009458152216796	2.1185312275918986	0.031979369080155376	0.2776075390170856	-0.14229594875282126
0.6859999999999999	0.2331339679352771	-0.1007180145847167	0.3027542998292672	2.1181622577309813	0.0318778543242113	0.27794239050371694	-0.14186833434154075
0.6869999999999998	0.23313549903408257	-0.10072580492229884	0.3045648887527264	2.1177891913856013	0.03177619461563243	0.2782776651425738	-0.1414401324575978
0.6879999999999997	0.23313696463209593	-0.1007335787403661	0.306377547527663	2.1174119939728984	0.03167439225653918	0.27861336387186714	-0.14101135443388715
0.6890000000000001	0.23313836435705718	-0.10074133425077939	0.3081922409334304	2.117030630996064	0.03157244958449787	0.2789494875663472	-0.14058201181100477
0.69	0.23313969781245925	-0.10074906962416652	0.31000893301043475	2.1166450680630104	0.03147036897196157	0.27928603703710947	-0.14015211632996158
0.6909999999999998	0.23314096457919456	-0.1007567829928912	0.3118275870799694	2.11625527090346	0.03136815282542137	0.279623013031961	-0.1397216799244116
0.6919999999999997	0.2331421642172649	-0.10076447245329315	0.31364816576661153	2.115861205385616	0.03126580358414395	0.2799604162362245	-0.13929071471220106
0.6930000000000001	0.2331432962679296	-0.10077213606870226	0.31547063102246536	2.11546283753282	0.031163323718858486	0.2802982472737354	-0.13885923298640893
0.694	0.23314436025666938	-0.10077977187322455	0.3172949441517865	2.115060133538735	0.03106071573069505	0.2806365067080327	-0.13842724720659827
0.6949999999999998	0.23314535569584202	-0.1007873778747994	0.31912106583602584	2.114653059780326	0.03095798215006753	0.2809751950439236	-0.137994769990388
0.6959999999999997	0.2331462820859024	-0.10079495205753371	0.320948956160455	2.1142415828298056	0.030855125535316028	0.2813143127293623	-0.13756181410472418
0.6970000000000001	0.23314713891631414	-0.10080249238481864	0.3227785746416573	2.113825669466319	0.030752148471532497	0.2816538601574584	-0.13712839245683814
0.698	0.2331479256669047	-0.1008099968036062	0.3246098802544267	2.1134052866874167	0.030649053569810757	0.28199383766855457	-0.13669451808536687
0.6989999999999998	0.23314864180853595	-0.10081746324909506	0.3264428314581139	2.112980401719581	0.030545843466735653	0.28233424555243364	-0.13626020415180484
0.6999999999999997	0.23314928680271407	-0.10082488964945147	0.32827738622245867	2.112550982026344	0.03044252082398706	0.2826750840508371	-0.13582546393245826
0.7010000000000001	0.23314986010089192	-0.10083227393056707	0.33011350205256745	2.1121169953136447	0.030339088328056096	0.2830163533604171	-0.13539031081107086
0.702	0.2331503611438409	-0.10083961402047943	0.3319511360134558	2.111678409533591	0.030235548689949193	0.283358053635878	-0.13495475827192624
0.7029999999999998	0.23315078936146885	-0.10084690785270499	0.33379024475419966	2.111235192888156	0.0301319046446338	0.28370018499281974	-0.13451881989316944
0.7039999999999997	0.2331511441738371	-0.10085415336886122	0.3356307845313598	2.110787313833601	0.030028158950283955	0.2840427475102221	-0.1340825093401526
0.7050000000000001	0.2331514249930012	-0.10086134852208446	0.33747271123247313	2.1103347410845257	0.029924314387688507	0.2843857412331794	-0.13364584035866914
0.706	0.2331516312241707	-0.10086849128162353	0.3393159804004045	2.109877443615687	0.029820373760001944	0.2847291661763104	-0.13320882676830698
0.7069999999999999	0.23315176226581188	-0.10087557963786084	0.3411605472578497	2.109415390661624	0.029716339892835186	0.2850730223274797	-0.13277148245615092
0.7079999999999997	0.23315181750944708	-0.1008826116070094	0.3430063667312805	2.108948551715627	0.029612215634439956	0.285417309651403	-0.13233382137063823
0.7090000000000001	0.23315179633952748	-0.10088958523473385	0.3448533934751328	2.10847689652845	0.029508003855496776	0.2857620280933195	-0.13189585751531008
0.71	0.23315169813337946	-0.10089649859907411	0.3467015818970341	2.1080003951064294	0.029403707448503857	0.2861071775829752	-0.1314576049424452
0.7109999999999999	0.2331515222612256	-0.10090334981417814	0.3485508861833577	2.1075190177094045	0.029299329327251225	0.2864527580386728	-0.1310190777467452
0.7119999999999997	0.23315126808628053	-0.10091013703522245	0.3504012603243933	2.107032734848478	0.029194872426620937	0.286798769371146	-0.13058029005911823
0.7130000000000001	0.23315093496492278	-0.10091685846376926	0.3522526581395547	2.1065415172832562	0.029090339702710466	0.28714521148737826	-0.1301412560403649
0.714	0.2331505222469427	-0.10092351235280984	0.35410503330304866	2.1060453360189846	0.0289857341330329	0.28749208429448964	-0.1297019898746918
0.7149999999999999	0.23315002927586728	-0.10093009701074304	0.35595833937005295	2.1055441623032207	0.028881058716303754	0.28783938770381284	-0.12926250576322135
0.7159999999999997	0.23314945538936283	-0.1009366108046671	0.35781252980269834	2.105037967620959	0.028776316471933374	0.2881871216352193	-0.1288228179177887
0.7170000000000001	0.2331487999197155	-0.10094305216449034	0.3596675579943917	2.1045267236889798	0.028671510439952787	0.28853528602133016	-0.12838294055525568
0.718	0.23314806219439083	-0.10094941958823755	0.3615233772921478	2.1040104024509554	0.028566643681491883	0.28888388081130767	-0.1279428878922666
0.7189999999999999	0.23314724153667285	-0.1009557116478033	0.3633799410177251	2.10348897607297	0.028461719279319706	0.2892329059744103	-0.12750267414024988
0.7199999999999998	0.2331463372660069	-0.10096192699440297	0.36523720248798874	2.102962416938345	0.02835674033820036	0.28958236150355426	-0.1270623135006512
0.7210000000000001	0.23314534869729456	-0.10096806436296957	0.36709511503455045	2.102430697641798	0.028251709985061383	0.2899322474188819	-0.1266218201605065
0.722	0.23314427513951755	-0.10097412257549629	0.3689536320231075	2.1018937909837137	0.02814663136903266	0.29028256377121586	-0.12618120828827975
0.7229999999999999	0.23314311589519607	-0.10098010054407992	0.3708127068732774	2.10135166996493	0.028041507661474428	0.2906333106453369	-0.12574049202958656
0.7239999999999998	0.23314187026105906	-0.10098599727404337	0.37267229307897165	2.1008043077816927	0.027936342056052346	0.29098448816320766	-0.12529968550254603
0.7250000000000001	0.23314053752917427	-0.10099181186676015	0.3745323442285983	2.100251677819676	0.027831137768734693	0.29133609648744746	-0.12485880279311247
0.726	0.23313911698816206	-0.10099754352142815	0.3763928140247647	2.0996937536470948	0.02772589803746494	0.29168813582499536	-0.12441785795079978
0.7269999999999999	0.2331376079244946	-0.10100319153579534	0.378253656303904	2.099130509008815	0.027620626121445738	0.29204060643047636	-0.12397686498441897
0.7279999999999998	0.23313600962388034	-0.10100875530659034	0.38011482505662286	2.098561917822241	0.027515325300152903	0.2923935086092077	-0.12353583785726742
0.7290000000000001	0.2331343213727348	-0.10101423433003313	0.3819762744488124	2.0979879541738726	0.027409998872258968	0.29274684272015083	-0.1230947904819995
0.73	0.2331325424597383	-0.10101962820242902	0.38383795884281663	2.0974085923154338	0.02730465015464578	0.2931006091788685	-0.1226537367157133
0.7309999999999999	0.23313067217748148	-0.10102493662084495	0.38569983281832815	2.0968238066599727	0.027199282481442044	0.2934548084602444	-0.12221269035517883
0.7319999999999998	0.2331287098241989	-0.10103015938386796	0.38756185119268055	2.0962335717787073	0.027093899203021684	0.29380944110090285	-0.12177166513201175
0.7330000000000001	0.2331266547055918	-0.10103529639244865	0.3894239690398271	2.0956378623978917	0.02698850368514246	0.29416450770163294	-0.12133067470808326
0.734	0.23312450613674066	-0.10104034765083046	0.3912861417084254	2.095036653395358	0.026883099308282477	0.2945200089298169	-0.12088973267115326
0.7349999999999999	0.23312226344410802	-0.10104531326718387	0.3931483248409542	2.094429919797499	0.026777689466866823	0.2948759455217399	-0.12044885253016502
0.7359999999999998	0.23311992596725623	-0.10105019345319331	0.39501047439503484	2.0938176367774783	0.026672277567954747	0.295232318284903	-0.12000804770982285
0.7370000000000001	0.23311749305952778	-0.10105498852297697	0.39687254666624544	2.0931997796550625	0.0265668670295058	0.2955891281002159	-0.11956733154450051
0.738	0.23311496408806578	-0.1010596988924692	0.3987344983113408	2.0925763238973545	0.02646146127870892	0.29594637592400846	-0.11912671727183266
0.7389999999999999	0.2331123384343036	-0.101064325078886	0.40059628637154654	2.0919472451193126	0.02635606375037106	0.29630406279010324	-0.11868621802634172
0.7399999999999998	0.23310961549454792	-0.10106886769951705	0.40245786829596986	2.0913125190840907	0.02625067788517937	0.29666218981188797	-0.1182458468330874
0.7410000000000001	0.2331067946799048	-0.10107332747022142	0.4043192019651716	2.090672121703963	0.026145307127833556	0.2970207581841428	-0.11780561660108235
0.742	0.23310387541555092	-0.10107770520400679	0.40618024571494077	2.0900260290418666	0.026039954925105944	0.2973797691846817	-0.11736554011646119
0.7429999999999999	0.23310085713934986	-0.1010820018093162	0.4080409583599331	2.0893742173132077	0.025934624723886857	0.2977392241758688	-0.11692563003569519
0.7439999999999998	0.23309773930056227	-0.10108621828726712	0.40990129921646457	2.0887166628883316	0.025829319969029197	0.29809912460582516	-0.11648589887902228
0.7450000000000001	0.23309452135902645	-0.10109035572821666	0.4117612281241214	2.0880533422956784	0.02572404410098889	0.29845947200932416	-0.1160463590240807
0.746	0.23309120278368578	-0.10109441530915769	0.4136207054658517	2.0873842322248923	0.025618800553684134	0.29882026800855804	-0.11560702269991627
0.7469999999999999	0.23308778305008684	-0.1010983982919443	0.41547969218582786	2.086709309529909	0.025513592752631004	0.29918151431365125	-0.115167901981656
0.7479999999999998	0.23308426163759713	-0.10110230602084049	0.41733814980474127	2.086028551232797	0.02540842411304759	0.2995432127226753	-0.114729008785897
0.7490000000000001	0.2330806380270946	-0.10110613991939113	0.4191960404329439	2.0853419345279964	0.025303298038045072	0.29990536512134736	-0.11429035486661616
0.75	0.23307691169988498	-0.10110990148811856	0.4210533267826021	2.084649436785863	0.025198217917206982	0.3002679734827749	-0.11385195181134534
0.7509999999999999	0.23307308213747435	-0.10111359230304369	0.4229099721796532	2.0839510355558932	0.02509318712530969	0.3006310398672454	-0.11341381103747908
0.7519999999999998	0.23306914882069157	-0.101117214013525	0.42476594057521905	2.0832467085704276	0.024988209020815392	0.300994566421876	-0.11297594378876398
0.7530000000000001	0.2330651112277813	-0.10112076833903767	0.4266211965565129	2.082536433748459	0.02488328694419528	0.3013585553800609	-0.11253836113189827
0.754	0.23306096883259816	-0.10112425706601894	0.4284757053576557	2.0818201891988273	0.024778424216323137	0.30172300906083516	-0.11210107395316933
0.7549999999999999	0.23305672110403233	-0.1011276820459046	0.4303294328696838	2.0810979532224407	0.024673624137240703	0.30208792986827526	-0.1116640929554229
0.7559999999999998	0.2330523675062877	-0.10113104519398002	0.43218234564902896	2.0803697043143012	0.02456888998523058	0.3024533202908125	-0.11122742865547543
0.7570000000000001	0.23304790749850804	-0.10113434848754263	0.434034410925257	2.079635421166098	0.024464225015706328	0.30281918290045606	-0.11079109138165441
0.758	0.23304334053337974	-0.10113759396299912	0.4358855966084704	2.0788950826694004	0.024359632459855604	0.3031855203519243	-0.11035509127145646
0.7589999999999999	0.23303866605546386	-0.10114078371264568	0.43773587129490166	2.078148667919465	0.024255115523337745	0.3035523353813766	-0.10991943826973957
0.7599999999999998	0.23303388349963033	-0.10114391988188073	0.43958520426998043	2.0773961562189336	0.02415067738527616	0.30391963080480433	-0.10948414212756123
0.7610000000000001	0.23302899228959495	-0.10114700466760103	0.4414335655100363	2.0766375270810538	0.02404632119772518	0.30428740951638245	-0.10904921240134832
0.762	0.2330239918365637	-0.10115004031740217	0.4432809256826659	2.0758727602332083	0.023942050085425562	0.30465567448671893	-0.10861465845251117
0.7629999999999999	0.233018881537985	-0.10115302912807678	0.44512725614466075	2.0751018356203867	0.023837867145419203	0.3050244287608764	-0.10818048944791854
0.7639999999999998	0.23301366077640762	-0.10115597344303169	0.4469725289382766	2.074324733408241	0.023733775446459215	0.30539367545616347	-0.10774671436085932
0.7650000000000001	0.2330083289184453	-0.10115887564937447	0.4488167167873768	2.0735414339872587	0.023629778028455874	0.30576341775963245	-0.1073133419718118
0.766	0.2330028853142266	-0.10116173817504326	0.45065979309310095	2.0727519179791956	0.023525877901955476	0.30613365892509653	-0.10688038086907288
0.7669999999999999	0.23299732929807968	-0.1011645634859777	0.45250173192795756	2.0719561662446595	0.023422078047466464	0.30650440226966463	-0.10644783944972572
0.7679999999999998	0.23299166019007506	-0.10116735408332841	0.4543425080279925	2.071154159889983	0.023318381414812534	0.3068756511701552	-0.10601572592130294
0.7690000000000001	0.23298587729730097	-0.10117011250070279	0.4561820967830581	2.070345880273026	0.023214790922875293	0.3072474090596296	-0.10558404830419818
0.77	0.23297997991524977	-0.10117284130144454	0.45802047422558406	2.069531309008684	0.023111309459601714	0.30761967942398116	-0.10515281443457421
0.7709999999999999	0.23297396732969466	-0.10117554307632091	0.45985761701862576	2.06871042797487	0.023007939881969117	0.30799246579839346	-0.10472203196739452
0.7719999999999998	0.2329678388179277	-0.10117822044236753	0.4616935024432152	2.067883219319368	0.022904685016148417	0.30836577176348207	-0.10429170837944891
0.7729999999999997	0.2329615936489801	-0.10118087604251214	0.46352810838465774	2.067049665466812	0.02280154765810646	0.30873960094123803	-0.10386185097254833
0.774	0.23295523108357902	-0.1011835125444695	0.4653614133181724	2.066209749125814	0.022698530574157532	0.3091139569908301	-0.1034324668769425
0.7749999999999999	0.23294875037421967	-0.10118613263852877	0.46719339629389833	2.065363453298149	0.022595636501034917	0.3094888436038975	-0.10300356305483169
0.7759999999999998	0.23294215076572525	-0.10118873903498316	0.4690240369205382	2.064510761289997	0.022492868145784446	0.30986426449926824	-0.10257514630402606
0.7769999999999997	0.23293543149704923	-0.10119133446157551	0.4708533153472821	2.0636516567230103	0.022390228185903534	0.3102402234174648	-0.10214722326211179
0.778	0.2329285918039479	-0.10119392166095731	0.4726812122440315	2.062786123544843	0.02228771926978409	0.3106167241151158	-0.10171980041129963
0.7789999999999999	0.23292163092101917	-0.10119650338815833	0.47450770877994286	2.0619141460402943	0.022185344017273897	0.3109937703592084	-0.10129288408370606
0.7799999999999998	0.2329145480831041	-0.10119908240806426	0.47633278660068584	2.061035708842701	0.022083105020171242	0.3113713659213003	-0.10086648046693875
0.7809999999999997	0.23290734252755582	-0.1012016614928997	0.4781564278051831	2.0601507969448414	0.021981004842650184	0.3117495145718094	-0.10044059560998031
0.782	0.2329000134973798	-0.10120424341971386	0.4799786149222272	2.0592593957097423	0.021879046021735807	0.31212822007431534	-0.10001523542912062
0.7829999999999999	0.23289256024374438	-0.1012068309682412	0.4817993308877471	2.058361490881777	0.02177723106788779	0.31250748617987145	-0.09959040571356637
0.7839999999999998	0.23288498202748498	-0.10120942691988516	0.48361855902386797	2.0574570685973166	0.02167556246575078	0.31288731662162583	-0.09916611213060036
0.7849999999999997	0.23287727812035178	-0.1012120340574467	0.485436283019405	2.0565461153934477	0.021574042675069075	0.31326771511011453	-0.09874236023058945
0.786	0.23286944780637941	-0.10121465516409428	0.487252486911055	2.05562861821515	0.021472674131519626	0.31364868532904017	-0.09831915545195716
0.7869999999999999	0.2328614903833802	-0.10121729302157348	0.4890671550653031	2.0547045644231985	0.02137145924733914	0.31403023093092314	-0.09789650312593322
0.7879999999999998	0.23285340516455819	-0.10121995040915677	0.49088027216030544	2.0537739418028003	0.02127040041198652	0.3144123555324398	-0.09747440848131804
0.7889999999999997	0.23284519148024507	-0.10122263010332945	0.49269182316663285	2.0528367385707305	0.021169499993021	0.3147950627098692	-0.09705287664974421
0.79	0.2328368486793865	-0.10122533487670393	0.49450179332689453	2.0518929433809663	0.02106876033701092	0.31517835599488986	-0.09663191267143009
0.7909999999999999	0.23282837613002788	-0.10122806749578361	0.4963101681350102	2.050942545330343	0.020968183770227276	0.3155622388705395	-0.09621152150117654
0.7919999999999998	0.23281977321917438	-0.10123083071832593	0.49811693331476925	2.0499855339634885	0.02086777259924149	0.31594671476727343	-0.09579170801484581
0.7929999999999997	0.2328110393535292	-0.10123362729105459	0.4999220747965596	2.049021899276302	0.02076752911172973	0.31633178705905723	-0.09537247701656122
0.794	0.232802173961484	-0.10123645994847079	0.5017255786934066	2.048051631718725	0.020667455577603234	0.3167174590594915	-0.09495383324607477
0.7949999999999999	0.2327931764956115	-0.10123933141238455	0.5035274312785942	2.0470747221968253	0.02056755425034068	0.317103734018329	-0.09453578138568898
0.7959999999999998	0.232784046435288	-0.10124224439065826	0.505327618964507	2.0460911620742	0.02046782736815496	0.3174906151184433	-0.09411832606697199
0.7969999999999997	0.23277478328982334	-0.10124520157478374	0.5071261282812008	2.045100943173462	0.020368277154687635	0.31787810547287965	-0.0937014718777485
0.798	0.2327653866028464	-0.10124820563704237	0.5089229458550918	2.044104057778192	0.020268905819350744	0.31826620812180234	-0.09328522336917938
0.7989999999999999	0.23275585595757087	-0.10125125922762233	0.5107180583889027	2.0431004986349808	0.02016971555761825	0.3186549260294577	-0.0928695850624992
0.7999999999999998	0.2327461909814407	-0.10125436497169013	0.5125114526432593	2.042090258954831	0.02007070855132592	0.31904426208139314	-0.0924545614552853
0.8009999999999997	0.23273639134940413	-0.10125752546641385	0.5143031154199477	2.041073332413915	0.019971886968855622	0.31943421908198977	-0.09204015702713232
0.802	0.23272645678581452	-0.1012607432779356	0.5160930335468497	2.040049713154456	0.01987325296514113	0.3198247997521849	-0.09162637624466695
0.8029999999999999	0.23271638706570877	-0.10126402093829069	0.5178811938645639	2.039019395786106	0.019774808681493214	0.32021600672725953	-0.09121322356608098
0.8039999999999998	0.23270618201659143	-0.10126736094227089	0.5196675832147255	2.0379823753874535	0.019676556245241946	0.3206078425547482	-0.09080070344530046
0.8049999999999997	0.23269584151997416	-0.10127076574422941	0.5214521884300376	2.03693864750692	0.01957849776925509	0.3210003096927751	-0.09038882033578628
0.806	0.23268536551154398	-0.10127423775482522	0.5232349963260293	2.035888208163412	0.01948063535145223	0.32139341050875075	-0.08997757869384032
0.8069999999999999	0.23267475398108833	-0.10127777933807934	0.5250159936941778	2.034831053848248	0.019382971074373524	0.32178714727794144	-0.08956698298122982
0.8079999999999998	0.23266400697330364	-0.10128139280949143	0.5267951672956538	2.033767181528359	0.019285507004861917	0.3221815221817864	-0.08915703766724775
0.8089999999999997	0.2326531245891101	-0.10128508043483893	0.5285725038560761	2.032696588649267	0.019188245193795923	0.32257653730626523	-0.08874774723038731
0.81	0.2326421069870984	-0.10128884442815576	0.5303479900624227	2.031619273137089	0.0190911876755055	0.32297219464055743	-0.08833911615962624
0.8109999999999999	0.23263095438511036	-0.10129268694851322	0.5321216125617301	2.0305352333991955	0.01899433646674725	0.323368496076113	-0.0879311489555603
0.8119999999999998	0.23261966706195258	-0.10129661009635127	0.5338933579608428	2.029444468323524	0.018897693565480555	0.3237654434061938	-0.08752385013150316
0.8129999999999997	0.23260824535924143	-0.10130061590973329	0.5356632128272286	2.0283469772780527	0.018801260949442733	0.3241630383256396	-0.08711722421418307
0.8140000000000001	0.232596689683003	-0.1013047063605223	0.5374311636904967	2.0272427601111875	0.018705040574521187	0.3245612824305533	-0.08671127574391002
0.815	0.2325850005046516	-0.10130888335047679	0.5391971970446302	2.0261318171519336	0.018609034373164274	0.32496017721808623	-0.08630600927445267
0.8159999999999998	0.2325731783620985	-0.10131314870726389	0.5409612993513179	2.025014149209101	0.018513244252768072	0.3253597240865644	-0.08590142937280312
0.8169999999999997	0.23256122386136724	-0.10131750418038847	0.5427234570432751	2.023889757569928	0.01841767209391538	0.32575992433565154	-0.08549754061906904
0.8180000000000001	0.23254913767721058	-0.10132195143741227	0.5444836565260641	2.0227586439992398	0.018322319748891373	0.32616077916612024	-0.085094347606671
0.819	0.2325369205516009	-0.10132649206121419	0.5462418841791772	2.021620810739141	0.01822718904090041	0.3265622896795339	-0.08469185494265823
0.8199999999999998	0.23252457329122023	-0.10133112754829002	0.5479981263578997	2.0204762605073645	0.018132281763677652	0.32696445687857095	-0.08429006724801616
0.8209999999999997	0.2325120967654526	-0.10133585930733736	0.5497523693952162	2.0193249964942646	0.01803759968100656	0.3273672816678055	-0.08388898915814433
0.8220000000000001	0.2324994919045047	-0.10134068865774834	0.5515045996015141	2.0181670223603434	0.017943144526262278	0.3277707648540313	-0.08348862532380427
0.823	0.23248675969727609	-0.1013456168280084	0.5532548032613461	2.01700234223393	0.017848918002222793	0.32817490714606645	-0.0830889804128986
0.8239999999999998	0.23247390118972935	-0.10135064495399909	0.5550029666291483	2.015830960707876	0.01775492178102443	0.32857970915470897	-0.08269005911289388
0.8249999999999997	0.23246091748338576	-0.10135577407757766	0.5567490759258051	2.0146528828360224	0.017661157504259947	0.32898517139296274	-0.082291866133152
0.8260000000000001	0.2324478097331912	-0.1013610051458097	0.5584931173353256	2.013468114129425	0.01756762678333946	0.32939129427635244	-0.08189440620716538
0.827	0.23243457914475052	-0.10136633901010553	0.5602350770001359	2.012276660551212	0.017474331199868978	0.3297980781233862	-0.08149768409530056
0.8279999999999998	0.23242122697093234	-0.10137177642450801	0.5619749410153796	2.011078528510063	0.01738127230574047	0.33020552315622737	-0.08110170458804541
0.8289999999999997	0.2324077545085967	-0.10137731804350389	0.5637126954226116	2.0098737248526857	0.017288451623053723	0.33061362950157525	-0.08070647250963377
0.8300000000000001	0.2323941630961935	-0.10138296442010741	0.5654483262021488	2.0086622568560313	0.017195870644294776	0.3310223971915099	-0.08031199272210338
0.831	0.23238045411185168	-0.10138871600496914	0.5671818192644696	2.0074441322203738	0.017103530833013088	0.33143182616405853	-0.07991827012935648
0.8319999999999999	0.23236662897120539	-0.10139457314651366	0.5689131604418045	2.006219359062485	0.017011433624813242	0.3318419162638484	-0.07952530968103534
0.8329999999999997	0.23235268912420834	-0.10140053609135324	0.570642335480683	2.0049879459074043	0.016919580428416167	0.3322526672432721	-0.07913311637639077
0.8340000000000001	0.2323386360509356	-0.10140660498459664	0.572369330035452	2.00374990167917	0.01682797262672758	0.33266407876392257	-0.07874169526801696
0.835	0.23232447125712194	-0.10141277987005258	0.5740941296612736	2.002505235691249	0.016736611577973185	0.3330761503979319	-0.07835105146575239
0.8359999999999999	0.23231019626981034	-0.1014190606903312	0.5758167198058631	2.001253957635912	0.01664549861696018	0.3334888816294587	-0.07796119014122886
0.8369999999999997	0.23229581263273338	-0.10142544728684229	0.5775370858011074	1.999996077571786	0.016554635056402794	0.33390227185662813	-0.07757211653269852
0.8380000000000001	0.23228132190067297	-0.10143193939968918	0.5792552128549562	1.9987316059103306	0.016464022188249765	0.334316320393682	-0.07718383594970725
0.839	0.23226672563317233	-0.10143853666746191	0.5809710860428506	1.9974605534016023	0.016373661285012366	0.33473102647327846	-0.07679635377797507
0.8399999999999999	0.2322520253891017	-0.10144523862692958	0.5826846902983259	1.9961829311181731	0.016283553601152682	0.33514638924924683	-0.0764096754849652
0.8409999999999997	0.23223722272245365	-0.10145204471262828	0.5843960104031767	1.9948987504371891	0.016193700374530873	0.3355624077996756	-0.07602380662595411
0.8420000000000001	0.23222231917861808	-0.10145895425634485	0.5861050309775784	1.9936080230216922	0.016104102827788427	0.3359790811300914	-0.0756387528502317
0.843	0.23220731629113647	-0.10146596648650041	0.5878117364694261	1.9923107608008093	0.016014762169727057	0.3363964081768523	-0.07525451990773077
0.8439999999999999	0.2321922155796843	-0.10147308052780922	0.5895161111425319	1.9910069759480482	0.015925679596864785	0.33681438781087664	-0.07487111365626292
0.8449999999999998	0.23217701854890174	-0.10148029540196436	0.591218139064445	1.9896966808588203	0.01583685629535071	0.3372330188415884	-0.07448854006886801
0.8460000000000001	0.23216172668656404	-0.10148761002935207	0.5929178040935372	1.9883798881283008	0.015748293443359117	0.33765230002089586	-0.07410680524133251
0.847	0.23214634146109092	-0.10149502323142018	0.5946150898649922	1.9870566105284917	0.01565999221383997	0.3380722300472668	-0.07372591540023624
0.8479999999999999	0.23213086431990335	-0.10150253373407853	0.5963099797772158	1.9857268609840941	0.015571953777502824	0.33849280756996164	-0.07334587691091254
0.8489999999999998	0.23211529668862665	-0.10151014017175566	0.5980024569801896	1.9843906525490638	0.015484179305789375	0.33891403119330465	-0.07296669628446323
0.8500000000000001	0.23209963997000732	-0.10151784109060835	0.5996925043657829	1.9830479983845815	0.015396669973346405	0.33933589948093296	-0.07258838018388294
0.851	0.2320838955429144	-0.10152563495088505	0.6013801045589096	1.981698911737305	0.015309426960058763	0.33975841095996406	-0.07221093543001751
0.8519999999999999	0.23206806476180222	-0.10153352012995	0.603065239908421	1.9803434059167553	0.015222451453372112	0.34018156412514466	-0.07183436900783695
0.8529999999999998	0.23205214895588433	-0.1015414949263455	0.6047478924773764	1.9789814942722053	0.015135744651208784	0.340605357443103	-0.0714586880728945
0.8540000000000001	0.2320361494283936	-0.1015495575641405	0.6064280440330841	1.9776131901705607	0.015049307764988355	0.3410297893565852	-0.07108389995766078
0.855	0.23202006745629947	-0.10155770619718975	0.6081056760376835	1.9762385069752186	0.014963142022447301	0.34145485828867694	-0.07071001217754284
0.8559999999999999	0.2320039042897283	-0.1015659389133075	0.609780769639284	1.9748574580243876	0.014877248670439236	0.3418805626471946	-0.07033703243670332
0.8569999999999998	0.23198766115146635	-0.1015742537383594	0.6114533056633024	1.973470056608855	0.014791628977653631	0.3423069008291253	-0.06996496863385461
0.8580000000000001	0.23197133923692104	-0.10158264864064996	0.6131232646047675	1.9720763159506953	0.014706284237190911	0.3427338712248138	-0.06959382886765551
0.859	0.23195493971378417	-0.1015911215363577	0.6147906266223668	1.9706762491832825	0.014621215769358088	0.34316147222189636	-0.06922362144133704
0.8599999999999999	0.2319384637217687	-0.10159967029564278	0.6164553715335019	1.969269869331837	0.014536424924683666	0.34358970220922824	-0.06885435486685387
0.8609999999999998	0.23192191237317147	-0.10160829274792607	0.6181174788096198	1.9678571893114132	0.014451913086115226	0.34401855957709043	-0.068486037866605
0.8620000000000001	0.23190528675388883	-0.10161698668596661	0.6197769275725918	1.9664382219769094	0.01436768166911945	0.3444480427060653	-0.06811867936796448
0.863	0.23188858792413278	-0.10162574986986615	0.6214336965929135	1.9650129802081653	0.01428373212053585	0.344878149948358	-0.06775228849262388
0.8639999999999999	0.23187181691809047	-0.10163458003213291	0.623087764289363	1.963581476962087	0.01420006591874067	0.3453088796164861	-0.06738687454981171
0.8649999999999998	0.2318549747428996	-0.10164347488343149	0.6247391087297646	1.9621437252752463	0.014116684575424008	0.34574022998287146	-0.06702244703563452
0.8660000000000001	0.23183806237844415	-0.10165243211751396	0.6263877076325046	1.9606997382507745	0.014033589637334462	0.34617219928284504	-0.06665901563414549
0.867	0.23182108077834987	-0.10166144941495892	0.6280335383684473	1.9592495290460792	0.013950782687502569	0.34660478571741216	-0.06629659021812172
0.8679999999999999	0.23180403087142407	-0.1016705244464759	0.6296765779632703	1.9577931108617492	0.01386826534636785	0.3470379874557196	-0.06593518084966246
0.8689999999999998	0.2317869135631619	-0.1016796548761521	0.6313168030994898	1.9563304969316324	0.013786039273051533	0.34747180263728616	-0.0655747977809642
0.8700000000000001	0.23176972973732138	-0.10168883836464299	0.6329541901178244	1.9548617005137012	0.013704106166651549	0.3479062293741823	-0.06521545145532348
0.871	0.23175248025756637	-0.10169807257230881	0.6345887150194189	1.9533867348824447	0.01362246776719281	0.3483412657530382	-0.06485715250756605
0.8719999999999999	0.23173516596917196	-0.10170735516229847	0.6362203534700843	1.9519056133235273	0.013541125856170183	0.34877690983663834	-0.06449991176334377
0.8729999999999998	0.23171778770079188	-0.10171668380358176	0.6378490808058233	1.950418349130323	0.01346008225698698	0.3492131596651054	-0.0641437402376546
0.8740000000000001	0.23170034626629119	-0.1017260561739345	0.6394748720385386	1.9489249556019344	0.01337933883546994	0.349650013256735	-0.0637886491331229
0.875	0.23168284246626825	-0.1017354699625046	0.6410977018615697	1.9474254460423097	0.0132988975002762	0.35008746860854506	-0.06343464983821237
0.8759999999999999	0.23166527708888568	-0.10174492287120779	0.6427175446554548	1.945919833760447	0.013218760202825062	0.3505255236966019	-0.06308175392523858
0.8769999999999998	0.23164765091075878	-0.10175441261533043	0.6443343744950756	1.9444081320727964	0.013138928936691769	0.350964176476065	-0.06272997314774399
0.8780000000000001	0.23162996469827843	-0.10176393692484675	0.6459481651589583	1.9428903543074736	0.013059405736948608	0.3514034248810123	-0.06237931943685849
0.879	0.23161221920824232	-0.10177349354682902	0.6475588901400084	1.9413665138080176	0.012980192679938605	0.35184326682429257	-0.062029804896999656
0.8799999999999999	0.23159441518779486	-0.10178308024782394	0.6491665226569518	1.9398366239362996	0.012901291883236216	0.35228370019746696	-0.06168144180150998
0.8809999999999998	0.23157655337517474	-0.10179269481506885	0.6507710356668845	1.9383006980756978	0.012822705505062188	0.35272472287084217	-0.06133424258815839
0.8820000000000001	0.23155863450127026	-0.10180233505654972	0.6523724018785814	1.9367587496345275	0.012744435742967833	0.3531663326935975	-0.06098821985431144
0.883	0.23154065929085677	-0.10181199880065571	0.6539705937654606	1.9352107920497144	0.012666484832212907	0.3536085274937026	-0.060643386351944745
0.8839999999999999	0.23152262846389277	-0.10182168389580874	0.6555655835789834	1.933656838791073	0.012588855044078553	0.35405130507756816	-0.06029975498242143
0.8849999999999998	0.2315045427376238	-0.1018313882100701	0.6571573433640161	1.9320969033661808	0.01251154868411314	0.3544946632297352	-0.05995733879072079
0.8860000000000001	0.23148640282948937	-0.10184110963072734	0.6587458449761848	1.9305309993258297	0.01243456809018699	0.3549385997126668	-0.059616150958982594
0.887	0.23146820946120947	-0.10185084606386456	0.6603310601008737	1.9289591402692925	0.012357915630171022	0.35538311226670444	-0.05927620479941547
0.8879999999999999	0.231449963363675	-0.10186059543391593	0.6619129602735195	1.927381339848633	0.012281593699358861	0.3558281986102531	-0.058937513746739056
0.8889999999999998	0.2314316652811392	-0.10187035568320263	0.6634915169008536	1.9257976117728057	0.0122056047178737	0.3562738564399525	-0.058600091350207856
0.8900000000000001	0.2314133159743345	-0.10188012477145592	0.6650667012831204	1.9242079698130314	0.012129951128118476	0.35672008343053346	-0.05826395126514296
0.891	0.23139491622326597	-0.10188990067495451	0.6666384846365435	1.922612427809818	0.01205463539220612	0.3571668772343605	-0.05792910724432362
0.8919999999999999	0.23137646683005242	-0.1018996813845266	0.6682068381153179	1.921010999680475	0.01197965998906297	0.3576142354809686	-0.057595573129651884
0.8929999999999998	0.2313579686214386	-0.10190946490241634	0.6697717328331549	1.9194036994271166	0.011905027411081195	0.3580621557765339	-0.05726336284389406
0.8940000000000001	0.23133942245060501	-0.10191924923914368	0.671333139884035	1.9177905411462643	0.01183074016080496	0.3585106357028562	-0.05693249038224196
0.895	0.23132082919902852	-0.10192903241148907	0.6728910303618173	1.9161715390396628	0.011756800748074262	0.35895967281585456	-0.05660296980386314
0.8959999999999999	0.23130218977876613	-0.10193881244123099	0.67444537537874	1.9145467074247848	0.011683211687441275	0.3594092646440043	-0.05627481522385259
0.8969999999999998	0.23128350513402862	-0.10194858735313427	0.6759961460828374	1.912916060744262	0.011609975495430455	0.3598594086869623	-0.055948040805877015
0.8980000000000001	0.23126477624204472	-0.10195835517218889	0.6775433136739236	1.911279613574981	0.011537094687700866	0.36031010241413913	-0.05562266075549762
0.899	0.2312460041147239	-0.10196811392160524	0.6790868494181704	1.9096373806375841	0.011464571776534562	0.3607613432630371	-0.055298689313853344
0.8999999999999999	0.2312271898011179	-0.10197786162156981	0.6806267246628096	1.9079893768063585	0.011392409268526799	0.3612131286375404	-0.054976140751081544
0.9009999999999998	0.23120833438917313	-0.10198759628763365	0.6821629108517422	1.9063356171194983	0.011320609662110214	0.3616654559062201	-0.054655029359279635
0.9019999999999997	0.23118943900639405	-0.10199731592948559	0.6836953795409577	1.9046761167889763	0.011249175445275922	0.3621183224006566	-0.054335369445480966
0.903	0.23117050482016724	-0.1020070185512422	0.685224102413409	1.9030108912096322	0.011178109093915424	0.3625717254137821	-0.054017175324752836
0.9039999999999999	0.23115153303812216	-0.10201670215212871	0.6867490512941266	1.9013399559685882	0.011107413070354588	0.36302566219812427	-0.053700461313098115
0.9049999999999998	0.23113252490815578	-0.10202636472642403	0.6882701981659771	1.8996633268553547	0.011037089821590075	0.3634801299640141	-0.053385241720085755
0.9059999999999997	0.23111348171736787	-0.10203600426304786	0.6897875151857179	1.8979810198718619	0.010967141777408531	0.3639351258778827	-0.05307153084131795
0.907	0.23109440479028054	-0.10204561874554476	0.6913009746996168	1.8962930512420266	0.010897571348812468	0.36439064706064983	-0.05275934295090278
0.9079999999999999	0.2310752954874679	-0.1020552061528441	0.6928105492586677	1.8945994374212145	0.010828380926811335	0.36484669058614577	-0.05244869229404012
0.9089999999999998	0.23105615520421885	-0.10206476446004671	0.6943162116338041	1.8929001951063293	0.010759572881210074	0.365303253479326	-0.05213959307970702
0.9099999999999997	0.23103698536885484	-0.10207429163886049	0.6958179348303914	1.891195341246137	0.010691149559331896	0.3657603327142816	-0.051832059473611296
0.911	0.23101778744145432	-0.10208378565843636	0.6973156921012661	1.8894848930499313	0.010623113285038389	0.3662179252125349	-0.051526105591704015
0.9119999999999999	0.23099856291260587	-0.10209324448623364	0.698809456958724	1.8877688679933937	0.010555466357983751	0.36667602784186765	-0.05122174549435889
0.9129999999999998	0.2309793133018123	-0.10210266608854338	0.7002992031854862	1.8860472838227644	0.010488211052796419	0.3671346374153799	-0.05091899318114397
0.9139999999999997	0.23096004015667349	-0.10211204843179977	0.7017849048446694	1.8843201585591847	0.010421349618307608	0.36759375069047784	-0.05061786258580639
0.915	0.23094074505284606	-0.10212138948468029	0.7032665362902895	1.8825875105031915	0.01035488427694638	0.368053364367977	-0.050318367570969504
0.9159999999999999	0.23092142959327316	-0.10213068721949155	0.7047440721790741	1.8808493582374672	0.01028881722411634	0.36851347509174986	-0.05002052192265052
0.9169999999999998	0.2309020954066835	-0.10213993961284289	0.7062174874821021	1.8791057206263233	0.01022315062761268	0.3689740794490431	-0.04972433934525504
0.9179999999999997	0.23088274414686255	-0.1021491446467394	0.7076867574947948	1.8773566168118998	0.010157886627321058	0.36943517397128484	-0.04942983345758329
0.919	0.23086337749307084	-0.10215830030972141	0.7091518578456586	1.8756020662085668	0.010093027334952594	0.3698967551351416	-0.04913701778965179
0.9199999999999999	0.23084399715085396	-0.1021674045972974	0.710612764505682	1.8738420884970135	0.010028574833386568	0.37035881936370707	-0.048845905779342995
0.9209999999999998	0.23082460485286466	-0.1021764555120468	0.7120694537991618	1.8720767036172536	0.009964531175679681	0.3708213630280081	-0.04855651076856509
0.9219999999999997	0.2308052023596957	-0.1021854510637716	0.713521902414857	1.8703059317594022	0.009900898384105274	0.37128438244901435	-0.04826884599963967
0.923	0.23078579146035072	-0.10219438926970012	0.7149700874167446	1.8685297933533291	0.009837678449403165	0.3717478738999121	-0.047982924612087065
0.9239999999999999	0.23076637397159894	-0.10220326815474465	0.7164139862540173	1.8667483090579187	0.009774873330238168	0.3722118336084619	-0.04769875963961367
0.9249999999999998	0.2307469517365868	-0.10221208575181491	0.7178535767695962	1.8649614997487893	0.00971248495292624	0.3726762577596277	-0.04741636400765382
0.9259999999999997	0.2307275266242085	-0.1022208401025657	0.719288837206802	1.8631693865037067	0.009650515211548154	0.3731411424985412	-0.04713575053175815
0.927	0.23070810052961005	-0.102229529259333	0.720719746214211	1.8613719905856643	0.009588965968570612	0.3736064839338052	-0.04685693191681577
0.9279999999999999	0.23068867537469587	-0.10223815128788423	0.7221462828490907	1.8595693334243657	0.009527839055851172	0.37407227814107935	-0.0465799207570368
0.9289999999999998	0.2306692531075078	-0.10224670426947964	0.7235684265801902	1.8577614365975939	0.009467136275659746	0.37453852116670766	-0.04630472953643944
0.9299999999999997	0.2306498357008505	-0.10225518630187003	0.7249861572899032	1.855948321812818	0.009406859401532198	0.3750052090313318	-0.04603137062964645
0.931	0.2306304251512902	-0.10226359549961045	0.7263994552758228	1.8541300108882695	0.009347010178832472	0.3754723377335534	-0.04575985630279625
0.9319999999999999	0.2306110234781489	-0.10227192999369256	0.7278083012528354	1.852306525733081	0.009287590324960637	0.3759399032537727	-0.04549019871425207
0.9329999999999998	0.23059163272173921	-0.1022801879312479	0.729212676355775	1.850477888326476	0.009228601529631427	0.3764079015583282	-0.04522240991534082
0.9339999999999997	0.23057225494121433	-0.10228836747607442	0.7306125621415277	1.8486441206959827	0.009170045455647943	0.3768763286037585	-0.04495650185147518
0.935	0.23055289221240738	-0.10229646680961282	0.732007940590604	1.8468052448950314	0.009111923739986127	0.3773451803410082	-0.04469248636340356
0.9359999999999999	0.23053354662528158	-0.10230448413199922	0.7333987941085759	1.844961282981035	0.009054237994883921	0.37781445271958125	-0.04443037518833282
0.9369999999999998	0.23051422028061364	-0.10231241766357226	0.7347851055277653	1.843112256995066	0.008996989809055299	0.37828414169152413	-0.044170179960729326
0.9379999999999997	0.23049491528666	-0.10232026564758898	0.7361668581099619	1.8412581889434807	0.008940180749271194	0.3787542432150602	-0.04391191221242159
0.9390000000000001	0.2304756337561809	-0.10232802635415103	0.7375440355505577	1.8393991007807187	0.008883812362305794	0.3792247532580005	-0.04365558337187142
0.94	0.23045637780269204	-0.10233569808459068	0.7389166219837433	1.8375350143917493	0.008827886177124862	0.379695667801301	-0.0434012047629676
0.9409999999999998	0.23043714953594402	-0.10234327917594063	0.740284601987649	1.8356659515737723	0.008772403707131867	0.38016698284276956	-0.04314878760400096
0.9419999999999997	0.23041795105813145	-0.10235076800548845	0.7416479605883173	1.8337919340175235	0.008717366452348657	0.3806386944006834	-0.042898343007236196
0.9430000000000001	0.23039878446120204	-0.1023581629950441	0.7430066832621481	1.8319129832885461	0.00866277590146827	0.38111079851732077	-0.042649881979069264
0.944	0.23037965182450942	-0.10236546261417281	0.7443607559372085	1.830029120809532	0.008608633533595724	0.38158329126235013	-0.04240341542051619
0.9449999999999998	0.23036055521243406	-0.1023726653823915	0.7457101649945492	1.828140367843708	0.008554940819614444	0.38205616873601905	-0.04215895412753515
0.9459999999999997	0.2303414966719711	-0.10237976987107979	0.7470548972702906	1.826246745477745	0.008501699223359593	0.38252942707233006	-0.041916508790988634
0.9470000000000001	0.23032247822990667	-0.10238677470548435	0.7483949400577425	1.8243482746037958	0.008448910202901342	0.38300306244232873	-0.04167608999672235
0.948	0.23030350188920476	-0.10239367856681887	0.7497302811088189	1.82244497590139	0.008396575212119397	0.3834770710575079	-0.04143770822605487
0.9489999999999998	0.23028456962535485	-0.10240048019446117	0.7510609086358858	1.8205368698191644	0.008344695702323726	0.38395144917333157	-0.04120137385618065
0.9499999999999997	0.2302656833834311	-0.10240717838787343	0.7523868113155564	1.818623976556407	0.008293273123493788	0.38442619309276066	-0.04096709715986699
0.9510000000000001	0.23024684507548512	-0.10241377200787165	0.7537079782933173	1.81670631604553	0.008242308925134825	0.3849012991695404	-0.0407348883046787
0.952	0.23022805657789364	-0.10242025997799581	0.7550243991867468	1.8147839079358206	0.008191804557237033	0.3853767638112531	-0.040504757352451036
0.9529999999999998	0.23020931972903577	-0.10242664128673233	0.7563360640877103	1.812856771578454	0.00814176147151888	0.38585258348220036	-0.04027671425894019
0.9539999999999997	0.23019063632805076	-0.1024329149902146	0.7576429635650405	1.8109249260135034	0.008092181122709576	0.38632875470587597	-0.040050768873154334
0.9550000000000001	0.23017200813467414	-0.1024390802150276	0.7589450886673378	1.8089883899585475	0.008043064969747448	0.3868052740669696	-0.03982693093653822
0.956	0.23015343686902173	-0.10244513616111706	0.7602424309251523	1.8070471817981095	0.007994414476892855	0.38728213821309	-0.039605210082184365
0.9569999999999999	0.2301349242101912	-0.10245108210480457	0.7615349823529338	1.8051013195742809	0.00794623111493685	0.38775934385627003	-0.03938561583375699
0.9579999999999997	0.23011647179367925	-0.10245691740190889	0.7628227354507545	1.8031508209788922	0.007898516362747823	0.3882368877742581	-0.03916815760418004
0.9590000000000001	0.2300980812083656	-0.10246264149097459	0.7641056832054343	1.8011957033472104	0.007851271709032877	0.38871476681147593	-0.03895284469438458
0.96	0.23007975399381442	-0.10246825389660828	0.7653838190914529	1.7992359836535237	0.007804498653947079	0.38919297787946505	-0.0387396862919847
0.9609999999999999	0.23006149163864315	-0.10247375423254822	0.7666571370720333	1.7972716785093488	0.007758198710244619	0.38967151795676225	-0.03852869146962912
0.9619999999999997	0.23004329557958042	-0.10247914220371676	0.7679256316004031	1.7953028041642378	0.00771237340390956	0.39015038408826913	-0.03831986918301953
0.9630000000000001	0.23002516719970897	-0.10248441760725555	0.7691892976208655	1.7933293765088	0.007667024274569151	0.39062957338411836	-0.038113228268708846
0.964	0.23000710782589473	-0.10248958033291528	0.770448130568931	1.7913514110799158	0.007622152875810071	0.3911090830179784	-0.03790877744185304
0.9649999999999999	0.22998911872690053	-0.1024946303624243	0.7717021263701341	1.7893689230670076	0.007577760775030658	0.3915889102251044	-0.03770652529433452
0.9659999999999997	0.22997120111255695	-0.1024995677682164	0.7729512814379192	1.787381927318223	0.007533849552888524	0.3920690523004421	-0.03750648029337021
0.9670000000000001	0.22995335613286597	-0.10250439271264802	0.7741955926717273	1.7853904383480188	0.0074904208028292495	0.3925495065964834	-0.03730865077986517
0.968	0.22993558487590923	-0.1025091054473249	0.7754350574560387	1.7833944703480098	0.0074474761306945955	0.3930302705204497	-0.03711304496601638
0.9689999999999999	0.22991788836493415	-0.10251370631178282	0.7766696736596244	1.7813940372006918	0.0074050171542259895	0.3935113415308052	-0.03691967093258479
0.9699999999999998	0.22990026755612078	-0.102518195731899	0.777899439634258	1.7793891524948944	0.007363045502400817	0.3939927171334079	-0.03672853662613212
0.9710000000000001	0.2298827233374046	-0.10252257421841478	0.7791243542132658	1.7773798295421999	0.007321562814539042	0.39447439487754415	-0.036539649856031954
0.972	0.22986525652760198	-0.10252684236519355	0.780344416709912	1.775366081393188	0.0072805707392394805	0.3949563723519705	-0.036353018291490846
0.9729999999999999	0.2298478678754609	-0.10253100084645922	0.7815596269148756	1.7733479208527452	0.007240070933083205	0.39543864718102684	-0.03616864945918092
0.9739999999999998	0.22983055805901162	-0.10253505041301321	0.7827699850920633	1.771325360495551	0.007200065059041603	0.39592121702064	-0.035986550741659205
0.9750000000000001	0.2298133276859667	-0.10253899188818197	0.7839754919720052	1.769298412683983	0.0071605547847701555	0.39640407955385504	-0.035806729376444496
0.976	0.2297961772951711	-0.1025428261638707	0.7851761487435845	1.7672670895891813	0.007121541780847228	0.39688723248577445	-0.03562919245525742
0.9769999999999999	0.2297791073583532	-0.10254655419672225	0.7863719570463638	1.765231403213378	0.007083027718895347	0.39737067353821215	-0.035453946922807594
0.9779999999999998	0.22976211828142382	-0.10255017700438047	0.7875629189638754	1.7631913654116038	0.007045014269766033	0.39785440044442966	-0.035280999575364604
0.9790000000000001	0.2297452104049422	-0.10255369566185717	0.78874903701675	1.7611469879135122	0.007007503101908369	0.3983384109438967	-0.03511035705947145
0.98	0.22972838400450105	-0.10255711129800132	0.7899303141560523	1.7590982823475634	0.006970495879615175	0.3988227027765899	-0.034942025870245634
0.9809999999999999	0.2297116392917861	-0.10256042509207011	0.791106753757955	1.757045260268307	0.006933994260962454	0.3993072736766499	-0.03477601234865257
0.9819999999999998	0.22969497641593264	-0.10256363827039995	0.7922783596197448	1.7549879331852525	0.006897999895623193	0.39979212136582576	-0.03461232267792755
0.9830000000000001	0.2296783954648015	-0.10256675210317698	0.7934451359560303	1.7529263125921868	0.0068625144226757175	0.4002772435469509	-0.03445096287987099
0.984	0.22966189646617713	-0.10256976790130541	0.7946070873940233	1.7508604099969318	0.006827539468465871	0.4007626378973331	-0.034291938811558925
0.9849999999999999	0.22964547938851315	-0.10257268701337283	0.7957642189675084	1.748790236951521	0.006793076644704148	0.40124830206193723	-0.034135256162402136
0.9859999999999998	0.2296291441408454	-0.10257551082271085	0.7969165361094966	1.7467158050831633	0.006759127546857088	0.40173423364624244	-0.03398092045136541
0.9870000000000001	0.2296128905726219	-0.10257824074455002	0.7980640446439349	1.7446371261252356	0.006725693752648648	0.4022204302090795	-0.03382893702452405
0.988	0.2295967184742037	-0.1025808782232676	0.7992067507775977	1.7425542119467838	0.0066927768205482276	0.40270688925587794	-0.033679311052891535
0.9889999999999999	0.2295806275780396	-0.10258342472972681	0.8003446610929063	1.7404670745816502	0.006660378288121972	0.4031936082320202	-0.033532047530025644
0.9899999999999998	0.2295646175605142	-0.10258588175870609	0.8014777825409133	1.738375726258719	0.0066284996701849635	0.4036805845160011	-0.0333871512694692
0.9910000000000001	0.22954868804371578	-0.10258825082641701	0.8026061224333204	1.7362801794321447	0.006597142457057291	0.40416781541263813	-0.03324462690256846
0.992	0.22953283859675006	-0.10259053346810944	0.8037296884335257	1.7341804468104178	0.006566308113044332	0.404655298146519	-0.033104478876786324
0.9929999999999999	0.22951706873772829	-0.10259273123576232	0.8048484885474408	1.7320765413846335	0.006535998074896189	0.4051430298556878	-0.03296671145426234
0.9939999999999998	0.22950137793680483	-0.10259484569585864	0.8059625311136956	1.7299684764559513	0.006506213750305761	0.405631007585573	-0.03283132871073682
0.9950000000000001	0.22948576561951495	-0.10259687842724317	0.8070718247917171	1.727856265661859	0.00647695651668764	0.40611922828309965	-0.03269833453532224
0.996	0.22947023117003504	-0.1025988310190614	0.8081763785473024	1.725739923001602	0.006448227720236474	0.40660768879086584	-0.03256773263130061
0.9969999999999999	0.2294547739343648	-0.10260070506877797	0.8092762016368066	1.7236194628611399	0.006420028675141655	0.4070963858413873	-0.03243952651763849
0.9979999999999998	0.2294393932234322	-0.10260250218027327	0.8103713035910604	1.721494900037992	0.006392360662774305	0.4075853160514737	-0.0323137195307289
0.9990000000000001	0.22942408831612326	-0.10260422396201659	0.8114616941990094	1.7193662497663362	0.006365224930845294	0.408074475916679	-0.03219031482623487
1.0	0.2294088584622374	-0.10260587202531422	0.8125473834906881	1.7172335277419684	0.006338622692837533	0.4085638618057683	-0.03206931538115311
1.001	0.22939370288499347	-0.1026074479826309	0.8136283817202739	1.7150967501467327	0.006312555127772242	0.40905346995520475	-0.03195072399585129
1.0019999999999998	0.22937862078233742	-0.10260895344598316	0.8147046993499638	1.7129559336716598	0.006287023380064389	0.40954329646384213	-0.03183454329601491
1.0030000000000001	0.2293636113274268	-0.10261039002540293	0.8157763470335385	1.7108110955376654	0.006262028559344371	0.41003333728813224	-0.031720775735110195
1.004	0.22934867366979428	-0.10261175932746976	0.8168433355977166	1.708662253514543	0.006237571740305705	0.4105235882377282	-0.031609423597908554
1.005	0.2293338069375661	-0.10261306295391029	0.8179056760216645	1.7065094259397375	0.006213653962699454	0.41101404497118377	-0.03150048900476559
1.0059999999999998	0.22931901024036191	-0.10261430250026317	0.8189633794176615	1.7043526317368856	0.006190276231352554	0.4115047029918132	-0.031393973915556365
1.0070000000000001	0.22930428267325437	-0.102615479554608	0.820016457014792	1.702191890434102	0.006167439515843592	0.41199555764371626	-0.031289880132533913
1.008	0.2292896233214131	-0.10261659569635673	0.8210649201441528	1.7000272221819952	0.006145144749895996	0.41248660410791155	-0.03118820930265732
1.009	0.2292750312639286	-0.10261765249510597	0.8221087802236803	1.6978586477698898	0.006123392830974866	0.4129778373988872	-0.03108896292024012
1.0099999999999998	0.2292605055764411	-0.10261865150954864	0.8231480487429598	1.6956861886394854	0.0061021846202083604	0.41346925236169596	-0.030992142329856566
1.0110000000000001	0.22924604533332843	-0.10261959428644347	0.8241827372487585	1.6935098668970603	0.006081520942389143	0.41396084366935487	-0.030897748729199773
1.012	0.22923164960983144	-0.10262048235964076	0.8252128573305211	1.6913297053249439	0.0060614025859332624	0.41445260582049515	-0.03080578317219497
1.013	0.22921731748411572	-0.102621317249163	0.8262384206054431	1.689145727392619	0.006041830302795653	0.4149445331372049	-0.030716246572366632
1.0139999999999998	0.22920304803964434	-0.10262210046033879	0.8272594387046089	1.686957957267429	0.0060228048083414976	0.41543661976301055	-0.030629139705727722
1.0150000000000001	0.22918884036861667	-0.10262283348298856	0.8282759232605609	1.6847664198237426	0.006004326781233606	0.41592885966118426	-0.0305444632133119
1.016	0.22917469357609854	-0.10262351779066069	0.8292878858936583	1.6825711406501744	0.005986396863517829	0.4164212466133227	-0.030462217604626876
1.017	0.22916060678333963	-0.10262415483991649	0.8302953381949637	1.6803721460548366	0.00596901566108854	0.4169137742181418	-0.03038240326288091
1.0179999999999998	0.22914657912990272	-0.10262474606966279	0.8312982917063907	1.678169463068218	0.005952183744533562	0.4174064358907376	-0.030305020451616517
1.0190000000000001	0.2291326097753581	-0.1026252929005304	0.8322967579003605	1.6759631194447957	0.005935901650175247	0.41789922486225806	-0.03023006932165481
1.02	0.22911869790092182	-0.10262579673429731	0.8332907481604583	1.6737531436644837	0.005920169881124443	0.4183921341798096	-0.030157549917680312
1.021	0.2291048427114149	-0.10262625895335524	0.8342802737630787	1.6715395649338856	0.005904988908225035	0.4188851567064834	-0.030087462184527007
1.0219999999999998	0.22909104343829473	-0.10262668092021797	0.8352653458592956	1.6693224131873283	0.0058903591707667605	0.4193782851213256	-0.030019805973348225
1.0230000000000001	0.22907729934337942	-0.1026270639770703	0.8362459754573243	1.6671017190876458	0.005876281076965839	0.4198715119193186	-0.029954581047548685
1.024	0.22906360972176504	-0.10262740944535624	0.8372221734066896	1.6648775140274361	0.005862755004395695	0.420364829411321	-0.029891787088113388
1.025	0.22904997390356446	-0.10262771862540507	0.8381939503833372	1.6626498301311377	0.005849781300610976	0.4208582297237887	-0.029831423698516275
1.0259999999999998	0.22903639125521802	-0.10262799279609411	0.8391613168741765	1.66041870025639	0.005837360284086301	0.421351704798653	-0.02977349040981804
1.0269999999999997	0.22902286118074952	-0.10262823321454685	0.8401242831617979	1.658184157993521	0.005825492245286691	0.42184524639378634	-0.029717986685892494
1.028	0.22900938312259317	-0.10262844111586515	0.8410828593112311	1.6559462376642595	0.005814177447564878	0.42233884608376165	-0.02966491192805117
1.029	0.2289959565612415	-0.1026286177128944	0.842037055158732	1.6537049743211376	0.005803416127885205	0.422832495260425	-0.0296142654787622
1.0299999999999998	0.2289825810140919	-0.10262876419602031	0.8429868803010883	1.6514604037467988	0.005793208497617455	0.4233261851335333	-0.02956604662507302
1.0309999999999997	0.22896925603461962	-0.10262888173299624	0.8439323440846856	1.6492125624516731	0.005783554743522193	0.4238199067318924	-0.029520254602346543
1.032	0.22895598121149974	-0.10262897146879997	0.8448734555943239	1.646961487669615	0.005774455028927399	0.4243136509048813	-0.029476888598433348
1.033	0.22894275616730467	-0.10262903452551854	0.845810223642145	1.6447072173510917	0.005765909494974425	0.42480740832431163	-0.029435947758219668
1.0339999999999998	0.22892958055752918	-0.1026290720022603	0.8467426567570391	1.6424497901546333	0.005757918261750401	0.425301169486691	-0.029397431188308405
1.0349999999999997	0.2289164540695656	-0.10262908497509295	0.8476707631741507	1.6401892454383897	0.0057504814293678555	0.4257949247156566	-0.02936133796165127
1.036	0.22890337642125583	-0.10262907449700642	0.8485945508248494	1.6379256232513795	0.005743599079052338	0.4262886641645268	-0.029327667122011118
1.037	0.2288903473597717	-0.10262904159789982	0.8495140273286612	1.6356589643225108	0.005737271274177042	0.42678237781922396	-0.029296417687950924
1.0379999999999998	0.22887736666044656	-0.10262898728459104	0.8504291999871505	1.6333893100469594	0.0057314980614270455	0.4272760555017001	-0.029267588656472047
1.0389999999999997	0.22886443412518548	-0.10262891254084842	0.8513400757778694	1.63111670247137	0.005726279472154024	0.42776968687369243	-0.029241179006911835
1.04	0.22885154958120665	-0.10262881832744317	0.8522466613472377	1.6288411842793444	0.0057216155236777646	0.42826326144045246	-0.029217187705223267
1.041	0.22883871287973376	-0.10262870558222163	0.8531489630030965	1.6265627987764233	0.005717506220534465	0.4287567685545211	-0.029195613708333172
1.0419999999999998	0.22882592389388684	-0.10262857522019675	0.8540469867076834	1.6242815898733913	0.0057139515557936	0.4292501974198634	-0.029176455968580015
1.0429999999999997	0.22881318251615135	-0.10262842813365743	0.8549407380706457	1.6219976020693696	0.005710951512382445	0.42974353709606866	-0.029159713438232263
1.044	0.22880048865580077	-0.10262826519229512	0.8558302223420858	1.6197108804365317	0.005708506064418268	0.43023677650220116	-0.029145385073783853
1.045	0.22878784223627172	-0.10262808724334677	0.8567154444060109	1.617421470605273	0.005706615178669994	0.430729904420555	-0.029133469840088654
1.0459999999999998	0.22877524319249481	-0.10262789511175309	0.8575964087738086	1.6151294187475365	0.00570527881614939	0.43122290950075	-0.02912396671470039
1.0469999999999997	0.22876269146780623	-0.10262768960033167	0.8584731195777413	1.6128347715589926	0.005704496933770882	0.4317157802640585	-0.029116874692236297
1.048	0.22875018701006075	-0.10262747148996369	0.859345580564828	1.610537576241913	0.005704269486080047	0.432208505107669	-0.029112192788582802
1.049	0.22873772976807144	-0.10262724153979388	0.8602137950903594	1.6082378804883168	0.005704596426929023	0.43270107230895904	-0.029109920045431427
1.0499999999999998	0.22872531968950657	-0.10262700048744262	0.8610777661102905	1.6059357324629688	0.0057054777110379686	0.43319347002984937	-0.029110055535328555
1.0509999999999997	0.2287129567191176	-0.10262674904922967	0.8619374961740078	1.6036311807865578	0.005706913295503538	0.433685686321129	-0.029112598366448306
1.052	0.22870064079654506	-0.10262648792040868	0.8627929874204804	1.6013242745186307	0.005708903141010791	0.43417770912676296	-0.02911754768599318
1.053	0.22868837185482901	-0.10262621777541191	0.8636442415789205	1.5990150631398619	0.0057114472125049855	0.4346695262883766	-0.029124902681918866
1.0539999999999998	0.22867614982000134	-0.10262593926810427	0.864491259972074	1.596703596534361	0.0057145454795059945	0.43516112554986786	-0.029134662583593027
1.0549999999999997	0.22866397461100949	-0.10262565303204631	0.8653340435195057	1.5943899249734732	0.005718197916369878	0.43565249456173266	-0.029146826662180568
1.056	0.22865184613959688	-0.10262535968076524	0.8661725927401224	1.5920740991006495	0.005722404502619449	0.4361436208851155	-0.029161394231243358
1.057	0.22863976431013758	-0.10262505980803358	0.8670069077558104	1.589756169915083	0.005727165223161154	0.436634491996145	-0.029178364647128776
1.0579999999999998	0.22862772901942324	-0.1026247539881547	0.8678369882976972	1.5874361887540636	0.00573248006820558	0.43712509529068944	-0.0291977373083561
1.0589999999999997	0.22861574015640365	-0.10262444277625472	0.8686628337135333	1.5851142072766289	0.00573834903307431	0.4376154180889338	-0.029219511654244888
1.06	0.22860379760225802	-0.10262412670858027	0.8694844429746876	1.58279027744884	0.005744772117954037	0.43810544763954856	-0.02924368716351683
1.061	0.22859190123155015	-0.10262380630280145	0.8703018146838892	1.5804644515279942	0.005751749327354342	0.4385951711240708	-0.029270263352871556
1.0619999999999998	0.22858005091409075	-0.10262348205831955	0.8711149470844626	1.5781367820453518	0.005759280669390926	0.4390845756616926	-0.029299239775232442
1.0629999999999997	0.22856824651600235	-0.10262315445657907	0.8719238380699346	1.575807321789208	0.0057673661552597065	0.4395736483139827	-0.02933061601778465
1.064	0.22855648789998684	-0.10262282396138339	0.8727284851936357	1.5734761237886348	0.00577600579884087	0.4400623760893706	-0.029364391699866797
1.065	0.22854477492630063	-0.10262249101921374	0.8735288856790503	1.5711432412974669	0.005785199616128361	0.44055074594746685	-0.02940056647047298
1.0659999999999998	0.228533107454439	-0.10262215605955106	0.8743250364316716	1.56880872777847	0.005794947624423896	0.44103874480335425	-0.029439140005122006
1.0669999999999997	0.2285214853444017	-0.1026218194952002	0.8751169340534913	1.5664726368880277	0.005805249841295487	0.44152635953198416	-0.0294801120014851
1.068	0.2285099084579132	-0.10262148172261612	0.8759045748608775	1.564135022461284	0.005816106283117753	0.44201357697262944	-0.029523482173346112
1.069	0.22849837665997066	-0.1026211431222316	0.8766879549047158	1.5617959384965694	0.005827516963254918	0.44250038393346874	-0.029569250243686278
1.0699999999999998	0.22848688981959564	-0.10262080405878626	0.8774670699913177	1.5594554391394309	0.005839481890251861	0.44298676719631375	-0.02961741593762458
1.0709999999999997	0.22847544780979298	-0.10262046488165626	0.8782419157048462	1.557113578668098	0.005852001066033224	0.4434727135212497	-0.029667978974604964
1.072	0.22846405050821908	-0.10262012592518455	0.8790124874327689	1.5547704114799543	0.005865074483745164	0.44395820965120125	-0.02972093905922173
1.073	0.22845269779855426	-0.10261978750901116	0.8797787803943443	1.5524259920778254	0.005878702125178842	0.44444324231649796	-0.02977629587074424
1.0739999999999998	0.2284413895710793	-0.10261944993840341	0.8805407896717697	1.550080375057164	0.005892883957958354	0.44492779823926915	-0.029834049051158492
1.0749999999999997	0.22843012572246002	-0.10261911350458544	0.8812985102432452	1.547733615094828	0.005907619932493146	0.445411864137621	-0.029894198191908705
1.076	0.2284189061562425	-0.10261877848506702	0.8820519370160735	1.5453857669378992	0.005922909978755817	0.44589542672979043	-0.029956742820557134
1.077	0.22840773078405488	-0.10261844514397127	0.8828010648586762	1.54303688539099	0.005938754003189886	0.44637847273853326	-0.030021682388276145
1.0779999999999998	0.22839659952638824	-0.10261811373236095	0.8835458886326557	1.540687025302353	0.00595515188580848	0.446860988895759	-0.030089016257563952
1.0789999999999997	0.2283855123133319	-0.10261778448856312	0.8842864032264163	1.5383362415509994	0.0059721034771795444	0.4473429619469381	-0.030158743689027455
1.08	0.2283744690860183	-0.10261745763849203	0.8850226035895961	1.5359845890366455	0.005989608595236776	0.4478243786548688	-0.030230863827354612
1.081	0.22836346979877967	-0.10261713339596976	0.8857544847671875	1.5336321226716885	0.006007667021916447	0.4483052258030591	-0.03030537568720789
1.0819999999999999	0.22835251442201565	-0.10261681196304466	0.8864820419344782	1.5312788973729001	0.006026278499376677	0.4487854901992858	-0.030382278138856904
1.0829999999999997	0.22834160294501674	-0.10261649353030713	0.8872052704339436	1.528924968052408	0.00604544272598208	0.449265158679465	-0.030461569893003138
1.084	0.22833073537799028	-0.10261617827720282	0.8879241658133438	1.5265703896101686	0.006065159352358544	0.44974421811135906	-0.03054324948473694
1.085	0.22831991175366773	-0.10261586637234274	0.8886387238631515	1.5242152169286314	0.006085427977457532	0.4502226553977077	-0.03062731525741975
1.0859999999999999	0.22830913212924703	-0.10261555797381045	0.8893489406518104	1.5218595048676615	0.0061062481446911504	0.4507004574790388	-0.030713765347406562
1.0869999999999997	0.22829839658904624	-0.1026152532294658	0.8900548125595817	1.5195033082581624	0.006127619338199284	0.45117761133678086	-0.030802597669488344
1.088	0.2282877052471139	-0.10261495227724547	0.8907563363128582	1.5171466818935908	0.006149540979188325	0.4516541039969944	-0.03089380990256913
1.089	0.22827705824904398	-0.10261465524545982	0.8914535090193269	1.514789680520065	0.00617201242234203	0.4521299225343698	-0.030987399475275262
1.0899999999999999	0.2282664557729955	-0.10261436225308602	0.8921463282028602	1.5124323588268878	0.006195032952365947	0.4526050540760163	-0.031083363551438193
1.0909999999999997	0.22825589802991586	-0.10261407341005749	0.8928347918370094	1.510074771436688	0.006218601780848744	0.4530794858052994	-0.031181699016184103
1.092	0.22824538526372126	-0.1026137888175493	0.8935188983763451	1.5077169728928637	0.006242718043502066	0.4535532049662254	-0.03128240246354669
1.093	0.22823491775218566	-0.10261350856825963	0.8941986467848979	1.50535901764503	0.006267380797657857	0.45402619886814266	-0.031385470185667015
1.0939999999999999	0.22822449580816145	-0.10261323274668692	0.8948740365617021	1.5030009600346723	0.006292589019963105	0.45449845489022356	-0.031490898163096574
1.0949999999999998	0.22821411978075373	-0.10261296142940306	0.8955450677641966	1.5006428542809516	0.006318341604272932	0.45496996048573973	-0.031598682056085355
1.096	0.22820379005645	-0.10261269468532201	0.8962117410298572	1.4982847544658577	0.0063446373596821115	0.455440703186447	-0.03170881719698063
1.097	0.2281935070602075	-0.10261243257596418	0.8968740575960559	1.4959267145190378	0.006371475008635216	0.4559106706070929	-0.03182129858355806
1.0979999999999999	0.22818327125649635	-0.10261217515571629	0.8975320193185278	1.493568788231564	0.006398853184081217	0.4563798504442723	-0.03193612086786937
1.0989999999999998	0.22817308315029602	-0.1026119224720868	0.8981856286891976	1.4912110293561098	0.006426770423481376	0.45684823045868267	-0.03205327833025854
1.1	0.22816294328804387	-0.10261167456595663	0.8988348888537376	1.4888534917637875	0.00645522516064617	0.4573157984467573	-0.032172764843606316
1.101	0.22815285225853682	-0.10261143147182544	0.8994798036292299	1.486496229542174	0.006484215719726628	0.45778254222367537	-0.03229457384778415
1.1019999999999999	0.2281428106937886	-0.10261119321805319	0.9001203775223074	1.4841392970074068	0.006513740312518712	0.45824844962257066	-0.03241869833883024
1.1029999999999998	0.22813281926984008	-0.10261095982709692	0.9007566157470207	1.481782748689315	0.006543797037011779	0.45871350849868486	-0.03254513086286625
1.104	0.22812287870752151	-0.10261073131574294	0.9013885242409168	1.4794266393173556	0.006574383876147526	0.4591777067334832	-0.032673863510681314
1.105	0.22811298977278968	-0.10261050769533422	0.9020161096781961	1.4770710238054268	0.00660549869691309	0.45964103223904845	-0.03280488791384305
1.1059999999999999	0.2281031532762628	-0.10261028897199305	0.9026393794803199	1.474715957234744	0.006637139249892068	0.4601034729625836	-0.03293819524222163
1.1069999999999998	0.22809337007270505	-0.10261007514683902	0.9032583418259429	1.472361494834356	0.006669303169031924	0.4605650168911547	-0.03307377620214328
1.108	0.2280836410608366	-0.10260986621620202	0.9038730056609187	1.4700076919596212	0.006701987971447292	0.4610256520568706	-0.03321162103475555
1.109	0.22807396718271494	-0.10260966217183064	0.9044833807068616	1.4676546040708507	0.006735191057444155	0.4614853665420831	-0.03335171951497875
1.1099999999999999	0.22806434942306383	-0.1026094630010958	0.9050894774678795	1.4653022867131915	0.006768909710645548	0.46194414848431586	-0.03349406095129673
1.1109999999999998	0.22805478880930058	-0.10260926868718956	0.9056913072373477	1.4629507954965606	0.006803141097916789	0.46240198608117705	-0.03363863418578791
1.112	0.2280452864118854	-0.10260907920931915	0.9062888821050944	1.4606001860744509	0.006837882269275606	0.4628588675954495	-0.033785427594163454
1.113	0.22803584334461463	-0.10260889454289639	0.9068822149638569	1.458250514120805	0.006873130158094413	0.46331478136043114	-0.03393442908631056
1.1139999999999999	0.2280264607648575	-0.10260871465972228	0.9074713195146208	1.455901835304905	0.006908881581597609	0.4637697157855982	-0.03408562610765675
1.1149999999999998	0.2280171398733586	-0.10260853952816701	0.9080562102700741	1.4535542052653465	0.006945133241656897	0.4642236593624196	-0.03423900564167154
1.116	0.2280078819128527	-0.1026083691133452	0.9086369025557921	1.4512076795845503	0.006981881725887716	0.46467660066996846	-0.03439455421333473
1.117	0.2279986881654906	-0.10260820337728661	0.9092134125102653	1.4488623137648795	0.007019123508867303	0.46512852838009805	-0.034552257892731794
1.1179999999999999	0.22798955994982723	-0.10260804227910221	0.9097857570841302	1.4465181632070667	0.007056854953416798	0.4655794312620723	-0.034712102298606405
1.1189999999999998	0.22798049861774738	-0.10260788577514562	0.9103539540378335	1.444175283191271	0.0070950723120726455	0.466029298186661	-0.034874072602310284
1.12	0.22797150555132742	-0.1026077338191702	0.9109180219373391	1.4418337288592051	0.007133771728872616	0.4664781181300767	-0.03503815353246864
1.121	0.2279625821596328	-0.10260758636248153	0.9114779801478613	1.4394935551950272	0.007172949241460117	0.4669258801781292	-0.035204329380619466
1.1219999999999999	0.22795372987582774	-0.10260744335408553	0.9120338488188393	1.4371548170049429	0.0072126007839977465	0.467372573530243	-0.03537258401106909
1.1229999999999998	0.22794495015496918	-0.10260730474083216	0.9125856488533636	1.4348175688965892	0.007252722191563858	0.46781818750286114	-0.03554290087808541
1.124	0.2279362444713534	-0.10260717046755473	0.9131334018823375	1.4324818652588978	0.007293309204209071	0.4682627115328556	-0.03571526304100485
1.125	0.22792761431466174	-0.10260704047720506	0.913677130257642	1.4301477602427626	0.007334357469215173	0.46870613518137944	-0.0358896531705091
1.126	0.22791906118641156	-0.10260691471098438	0.9142168570387186	1.4278153077420788	0.007375862543935693	0.46914844813732	-0.036066053557842086
1.1269999999999998	0.22791058659671223	-0.10260679310846989	0.9147526059717972	1.4254845613751046	0.007417819899283271	0.4695896402204843	-0.036244446127410304
1.1280000000000001	0.22790219205981693	-0.10260667560773748	0.9152844014858048	1.4231555744664677	0.00746022492161485	0.47002970138537925	-0.036424812441699844
1.129	0.22789387908921976	-0.10260656214548021	0.9158122686910223	1.420828400029018	0.0075030729145415895	0.4704686217249882	-0.036607133704983176
1.13	0.22788564919342616	-0.10260645265712279	0.9163362333624185	1.4185030907450935	0.007546359102373244	0.4709063914738828	-0.03679139077411624
1.1309999999999998	0.22787750387202024	-0.10260634707693218	0.9168563219151539	1.41617969894828	0.007590078634227155	0.471343001010985	-0.03697756417285086
1.1320000000000001	0.22786944461165115	-0.10260624533812435	0.9173725613786228	1.4138582766056043	0.007634226588197497	0.471778440862293	-0.03716563410687986
1.133	0.22786147288193792	-0.10260614737296717	0.9178849793633685	1.4115388752993596	0.007678797976320324	0.47221270170339796	-0.03735558048237421
1.134	0.22785359013091774	-0.10260605311287957	0.9183936040084391	1.409221546209647	0.0077237877516790196	0.47264577436113064	-0.037547382933451855
1.1349999999999998	0.22784579777928193	-0.10260596248852702	0.9188984639140457	1.4069063400983313	0.007769190817289593	0.473077649814347	-0.037741020856100635
1.1360000000000001	0.22783809721377077	-0.10260587542991347	0.9193995880843101	1.4045933072928614	0.007815002034152025	0.4735083191950186	-0.03793647343736959
1.137	0.22783048978122936	-0.10260579186646959	0.9198970058875892	1.4022824976687684	0.00786121622743729	0.47393777379018565	-0.038133719676742645
1.138	0.22782297678370214	-0.10260571172713774	0.9203907470223199	1.3999739606319275	0.0079078281920331	0.47436600504404935	-0.03833273840525695
1.1389999999999998	0.22781555947381268	-0.10260563494045338	0.9208808414823434	1.397667745102411	0.007954832698062391	0.4747930045596039	-0.03853350830476153
1.1400000000000001	0.2278082390504279	-0.10260556143462318	0.9213673195228036	1.395363899500267	0.008002224496075133	0.47521876409999836	-0.03873600792660589
1.141	0.22780101665535793	-0.10260549113759994	0.9218502116277174	1.3930624717324152	0.008049998321735852	0.4756432755898814	-0.03894021570941412
1.142	0.22779389337071393	-0.10260542397715414	0.9223295484788122	1.390763509180246	0.008098148900255581	0.47606653111655267	-0.03914610999626974
1.1429999999999998	0.22778687021541918	-0.10260535988094256	0.9228053609237231	1.388467058687873	0.008146670950999663	0.47648852293080823	-0.03935366905218502
1.1440000000000001	0.2277799481408731	-0.10260529877657376	0.9232776799427674	1.3861731665509927	0.00819555919233746	0.4769092434476697	-0.03956287108211937
1.145	0.2277731280272691	-0.10260524059167053	0.9237465366157679	1.3838818785063023	0.0082448083464955	0.47732868524706595	-0.03977369424883721
1.146	0.22776641068056247	-0.10260518525392946	0.9242119620896471	1.381593239721054	0.008294413144419194	0.47774684107441323	-0.03998611669044389
1.1469999999999998	0.22775979682858633	-0.10260513269117773	0.9246739875456369	1.3793072947823275	0.008344368330830998	0.47816370384110224	-0.04020011653822982
1.1480000000000001	0.22775328711631912	-0.10260508283142698	0.9251326441656983	1.3770240876871052	0.008394668669307404	0.47857926662477557	-0.04041567193472245
1.149	0.22774688210180394	-0.1026050356029247	0.925587963099244	1.3747436618338589	0.008445308947014524	0.4789935226694042	-0.04063276105129734
1.15	0.22774058225309093	-0.10260499093420268	0.9260399754312618	1.3724660600137233	0.008496283979168226	0.479406465385473	-0.04085136210524792
1.1509999999999998	0.22773438794545295	-0.10260494875412321	0.9264887121514366	1.3701913244004684	0.00854758861352843	0.4798180883503435	-0.041071453376700554
1.1520000000000001	0.22772829945850082	-0.10260490899192252	0.9269342041231128	1.3679194965411017	0.008599217734932597	0.4802283853085566	-0.04129301322563981
1.153	0.2277223169735734	-0.10260487157725202	0.9273764820528191	1.3656506173478113	0.008651166269508037	0.48063735017195924	-0.041516020108577675
1.154	0.2277164405721521	-0.10260483644021699	0.9278155764618238	1.3633847270904582	0.008703429188385303	0.48104497701966176	-0.0417404525942791
1.1549999999999998	0.2277106702356741	-0.10260480351141314	0.9282515176596908	1.3611218653899575	0.008756001511100337	0.4814512600977094	-0.04196628937850366
1.1559999999999997	0.22770500584674522	-0.10260477272196084	0.9286843357194348	1.3588620712140134	0.008808878308629337	0.4818561938182918	-0.04219350929766259
1.157	0.22769944719100424	-0.10260474400353727	0.9291140604538715	1.3566053828751685	0.00886205470600032	0.4822597727586781	-0.042422091341472803
1.158	0.22769399395850978	-0.10260471728840644	0.9295407213927548	1.3543518380299953	0.008915525884790675	0.48266199166018786	-0.04265201466499383
1.1589999999999998	0.22768864574502218	-0.10260469250944718	0.9299643477614262	1.3521014736793977	0.008969287085515453	0.4830628454270816	-0.042883258599763795
1.1599999999999997	0.22768340205393192	-0.10260466960017925	0.9303849684620733	1.3498543261703624	0.009023333609606601	0.4834623291251318	-0.04311580266338471
1.161	0.2276782622984611	-0.10260464849478752	0.9308026120575668	1.3476104311991233	0.009077660820926847	0.48386043797987993	-0.04334962656757726
1.162	0.22767322580376298	-0.10260462912814426	0.9312173067567254	1.3453698238153282	0.009132264147066445	0.4842571673748276	-0.04358471022545581
1.1629999999999998	0.22766829180929668	-0.10260461143582983	0.9316290804002264	1.3431325384267976	0.00918713908054908	0.4846525128497494	-0.0438210337585307
1.1639999999999997	0.22766345947185487	-0.10260459535415145	0.9320379604478854	1.3408986088052122	0.009242281179707794	0.4850464700989489	-0.04405857750303096
1.165	0.22765872786849484	-0.10260458082016063	0.9324439739680309	1.3386680680927001	0.009297686069235322	0.4854390349692799	-0.044297322015140604
1.166	0.2276540959989963	-0.10260456777166876	0.9328471476281927	1.3364409488089104	0.009353349440656767	0.4858302034579978	-0.044537248075472144
1.1669999999999998	0.2276495627889716	-0.10260455614726134	0.9332475076859518	1.3342172828589225	0.009409267052667977	0.48621997171050557	-0.04477833669328344
1.1679999999999997	0.22764512709400442	-0.1026045458863107	0.9336450799795495	1.331997101541959	0.009465434731343826	0.48660833601799935	-0.04502056911070024
1.169	0.22764078770406743	-0.10260453692898741	0.934039889918985	1.3297804355604907	0.009521848370281428	0.48699529281501636	-0.04526392680659753
1.17	0.22763654334784522	-0.10260452921627025	0.9344319624794537	1.3275673150304619	0.009578503930377855	0.487380838676889	-0.04550839149912262
1.1709999999999998	0.22763239269696317	-0.10260452268995503	0.9348213221974776	1.3253577694933532	0.009635397439185433	0.48776497031710936	-0.04575394514669532
1.1719999999999997	0.22762833437012384	-0.10260451729266205	0.935207993167447	1.3231518279293046	0.009692524990274906	0.48814768458460606	-0.04600056994872103
1.173	0.22762436693715213	-0.10260451296784258	0.9355919990374216	1.3209495187708897	0.009749882742671197	0.4885289784608167	-0.04624824834646068
1.174	0.22762048892295045	-0.10260450965978407	0.9359733630052984	1.3187508699186385	0.009807466920121972	0.48890884905631316	-0.04649696302322214
1.1749999999999998	0.22761669881136531	-0.1026045073136144	0.9363521078160723	1.3165559087579095	0.00986527381032459	0.4892872936071672	-0.04674669690370764
1.1759999999999997	0.22761299504896695	-0.10260450587530516	0.9367282557605422	1.314364662175581	0.009923299764115073	0.489664309471546	-0.04699743315271668
1.177	0.2276093760487431	-0.10260450529167399	0.937101828675817	1.3121771565780385	0.009981541194257345	0.4900398941262956	-0.04724915517273393
1.178	0.22760584019370875	-0.10260450551038593	0.9374728479468477	1.3099934179130586	0.010039994573897157	0.49041404516290776	-0.04750184660035757
1.1789999999999998	0.22760238584043338	-0.10260450647995407	0.9378413345074585	1.3078134716948122	0.010098656435110551	0.4907867602829926	-0.04775549130249775
1.1799999999999997	0.22759901132248717	-0.10260450814973936	0.9382073088397334	1.305637343028957	0.010157523367672058	0.49115803729374763	-0.04801007337327475
1.181	0.22759571495380773	-0.10260451046994963	0.938570790972111	1.3034650566370458	0.010216592017802424	0.4915278741034254	-0.04826557713144963
1.182	0.22759249503198906	-0.1026045133916381	0.9389318004776742	1.301296636882106	0.010275859086716495	0.4918962687164971	-0.04852198711748962
1.1829999999999998	0.22758934984149445	-0.10260451686670106	0.9392903564729833	1.2991321077953608	0.010335321329218109	0.49226321922869676	-0.04877928809028332
1.1839999999999997	0.22758627765679482	-0.10260452084787504	0.9396464776166892	1.2969714931021892	0.010394975552527932	0.49262872382231365	-0.04903746502419081
1.185	0.22758327674543427	-0.10260452528873348	0.9400001821075332	1.294814816247299	0.010454818615103797	0.49299278076149133	-0.0492965031064435
1.186	0.22758034537102453	-0.10260453014368286	0.9403514876820902	1.2926621004198482	0.01051484742539574	0.4933553883873518	-0.04955638773448195
1.1869999999999998	0.22757748179616988	-0.10260453536795837	0.9407004116129823	1.2905133685784906	0.010575058940721511	0.4937165451132517	-0.0498171045130027
1.1879999999999997	0.22757468428532437	-0.10260454091761928	0.941046970707551	1.2883686434763222	0.010635450166204674	0.49407624942023215	-0.05007863925091083
1.189	0.22757195110758302	-0.10260454674954379	0.9413911813065928	1.28622794768457	0.01069601815359555	0.4944344998526648	-0.05034097795861873
1.19	0.22756928053940848	-0.1026045528214237	0.9417330592838985	1.2840913036138863	0.01075675999991703	0.4947912950143385	-0.050604106845461246
1.1909999999999998	0.2275666708672952	-0.1026045590917587	0.942072620047329	1.2819587335343472	0.010817672845999028	0.49514663356492733	-0.05086801231657089
1.1919999999999997	0.22756412039037247	-0.10260456551985049	0.9424098785402845	1.2798302595952662	0.01087875387514799	0.49550051421647573	-0.05113268096959209
1.193	0.2275616274229481	-0.1026045720657967	0.9427448492416715	1.2777059038444205	0.010940000312197891	0.49585293572971995	-0.05139809959228283
1.194	0.22755919029699462	-0.10260457869048469	0.9430775461643547	1.2755856882462946	0.011001409422823624	0.49620389691042904	-0.051664255160956137
1.1949999999999998	0.227556807364579	-0.10260458535558503	0.9434079828539578	1.2734696346996932	0.011062978512814988	0.49655339660601056	-0.0519311348386777
1.1959999999999997	0.22755447700023848	-0.10260459202354529	0.9437361723895026	1.2713577650554582	0.01112470492713126	0.49690143370238216	-0.052198725972501824
1.197	0.22755219760330314	-0.10260459865758337	0.9440621273858736	1.2692501011342627	0.011186586048678048	0.4972480071209881	-0.052467016089879956
1.198	0.2275499676001675	-0.10260460522168115	0.9443858599969706	1.2671466647433363	0.011248619296991733	0.4975931158158406	-0.05273599289498474
1.1989999999999998	0.2275477854465123	-0.10260461168057797	0.9447073819187849	1.2650474776913438	0.011310802127077649	0.4979367587706472	-0.053005644265510146
1.1999999999999997	0.2275456496294783	-0.10260461799976428	0.9450267043927604	1.262952561802157	0.01137313202834361	0.49827893499620857	-0.053275958249593997
1.201	0.22754355866979317	-0.10260462414547536	0.9453438382094286	1.2608619389282454	0.011435606523448575	0.49861964352802635	-0.05354692306257036
1.202	0.22754151112347723	-0.10260463008468518	0.9456587937119293	1.2587756309636644	0.011498223167129784	0.4989588834239394	-0.05381852708374614
1.2029999999999998	0.22753950558237646	-0.10260463578510041	0.9459715807994107	1.256693659856999	0.011560979545315288	0.4992966537617287	-0.05409075885321324
1.2039999999999997	0.22753754067390075	-0.10260464121515467	0.9462822089291689	1.254616047624234	0.011623873274646066	0.4996329536367524	-0.054363607069316804
1.205	0.22753561506147366	-0.10260464634400296	0.946590687116391	1.252542816360784	0.011686902002166464	0.49996778215973425	-0.05463706058752134
1.206	0.22753372744607142	-0.10260465114151644	0.9468970239326175	1.2504739882526559	0.01175006340494169	0.5003011384546446	-0.05491110842001595
1.2069999999999999	0.22753187656809992	-0.10260465557827739	0.9472012275044206	1.2484095855874837	0.011813355189543746	0.5006330216564929	-0.05518573973509511
1.2079999999999997	0.22753006120923464	-0.10260465962557459	0.9475033055126632	1.2463496307654027	0.011876775091468969	0.5009634309090929	-0.05546094385626463
1.209	0.22752828019384846	-0.102604663255399	0.9478032651919563	1.2442941463089963	0.01194032087473301	0.5012923653629845	-0.05573671026151
1.21	0.22752653238927611	-0.10260466644043983	0.9481011133299301	1.242243154871916	0.012003990331828186	0.5016198241736349	-0.05601302858291988
1.2109999999999999	0.22752481670529245	-0.10260466915408098	0.9483968562666882	1.2401966792461567	0.012067781283801716	0.5019458064999801	-0.056289888606492415
1.2119999999999997	0.22752313209393582	-0.10260467137039797	0.9486904998948189	1.238154742367963	0.012131691580213494	0.5022703115031866	-0.05656728027201282
1.213	0.22752147754930319	-0.10260467306415537	0.9489820496603311	1.23611736732234	0.012195719099097214	0.5025933383455119	-0.056845193672707406
1.214	0.22751985210694095	-0.10260467421080458	0.9492715105652618	1.2340845773461475	0.012259861746927017	0.5029148861893864	-0.057123619054196884
1.2149999999999999	0.2275182548435804	-0.10260467478648216	0.9495588871719479	1.2320563958301323	0.012324117458408992	0.5032349541967789	-0.05740254681281937
1.2159999999999997	0.22751668487684187	-0.10260467476800887	0.9498441836082037	1.2300328463206307	0.012388484196160484	0.5035535415286632	-0.05768196749369807
1.217	0.22751514136453377	-0.10260467413288897	0.9501274035734019	1.2280139525205382	0.012452959950340115	0.5038706473446473	-0.057961871788562914
1.218	0.2275136235043015	-0.1026046728593103	0.950408550346205	1.225999738288022	0.01251754273810871	0.5041862708031328	-0.058242250533152774
1.2189999999999999	0.2275121305332504	-0.10260467092614492	0.9506876267943216	1.2239902276329502	0.012582230602923083	0.5045004110620039	-0.05852309470396366
1.2199999999999998	0.2275106617267914	-0.10260466831295038	0.950964635385909	1.2219854447125273	0.012647021613725497	0.5048130672794814	-0.05880439541429089
1.221	0.22750921639671065	-0.10260466499997159	0.9512395782018682	1.2199854138264785	0.012711913864152562	0.5051242386150829	-0.059086143910061326
1.222	0.22750779388846626	-0.10260466096814337	0.9515124569490216	1.217990159411387	0.012776905471887184	0.5054339242308113	-0.0593683315655252
1.2229999999999999	0.22750639357846447	-0.1026046561990937	0.9517832729745502	1.2159997060349115	0.012841994577972759	0.5057421232923887	-0.059650949878267884
1.2239999999999998	0.2275050148716875	-0.10260465067514762	0.9520520272805633	1.214014078390986	0.012907179346030558	0.5060488349702933	-0.05993399046379374
1.225	0.22750365719854518	-0.10260464437933196	0.9523187205369215	1.2120333012956102	0.012972457961747489	0.5063540584406628	-0.06021744505072554
1.226	0.22750232001057877	-0.10260463729538068	0.9525833530923068	1.2100573996813186	0.013037828632757834	0.5066577928863675	-0.06050130547705405
1.2269999999999999	0.22750100277614663	-0.10260462940774097	0.9528459249850425	1.208086398589179	0.013103289588616245	0.5069600374983756	-0.06078556368701938
1.2279999999999998	0.2274997049772162	-0.10260462070158026	0.9531064359536666	1.2061203231586712	0.013168839080802823	0.5072607914772923	-0.06107021172869309
1.229	0.22749842610688623	-0.10260461116279386	0.9533648854461338	1.2041591986169322	0.013234475382883823	0.5075600540349481	-0.06135524175245158
1.23	0.2274971656665126	-0.10260460077801345	0.9536212726283946	1.2022030502695884	0.013300196790586055	0.507857824395857	-0.061640646009313085
1.2309999999999999	0.22749592316281675	-0.10260458953461639	0.9538755963942287	1.2002519034931536	0.013366001621543116	0.5081541017986058	-0.06192641684823263
1.2319999999999998	0.22749469810573192	-0.10260457742073584	0.9541278553770858	1.19830578372671	0.013431888214897757	0.5084488854974782	-0.06221254671254494
1.233	0.22749349000698657	-0.1026045644252717	0.9543780479635633	1.1963647164617262	0.013497854930822959	0.5087421747643175	-0.06249902813605021
1.234	0.2274922983794212	-0.10260455053790249	0.9546261723077702	1.194428727231113	0.013563900149719725	0.5090339688903809	-0.06278585373893265
1.2349999999999999	0.22749112273628538	-0.1026045357490979	0.9548722263462012	1.1924978416001262	0.013630022271214995	0.5093242671880075	-0.06307301622303194
1.2359999999999998	0.22748996259014176	-0.10260452005013247	0.9551162078127435	1.1905720851598398	0.013696219713204848	0.5096130689920979	-0.0633605083664138
1.237	0.22748881745250646	-0.10260450343309988	0.955358114253446	1.1886514835212845	0.013762490910700967	0.509900373661529	-0.0636483230179169
1.238	0.22748768683422738	-0.1026044858909283	0.955597943041804	1.1867360623094756	0.01382883431436009	0.5101861805805656	-0.06393645309150017
1.2389999999999999	0.22748657024509514	-0.10260446741739661	0.9558356913953141	1.1848258471584356	0.013895248389002504	0.5104704891601475	-0.06422489155972781
1.2399999999999998	0.2274854671926875	-0.10260444800715147	0.9560713563929238	1.1829208637079345	0.013961731612181956	0.5107532988389298	-0.06451363144645965
1.241	0.22748437718195227	-0.10260442765572535	0.956304934993381	1.1810211376004205	0.014028282472504	0.511034609084445	-0.06480266581911928
1.242	0.22748329971590636	-0.10260440635955537	0.9565364240544882	1.1791266944762377	0.014094899467572468	0.5113144193946888	-0.06509198778085107
1.2429999999999999	0.22748223429632272	-0.10260438411600321	0.9567658203521338	1.1772375599686093	0.014161581101870001	0.5115927292996452	-0.06538159046275557
1.2439999999999998	0.22748118042327983	-0.10260436092337588	0.9569931205987261	1.1753537597006125	0.014228325884939571	0.5118695383624462	-0.06567146701596663
1.245	0.22748013759394872	-0.10260433678094731	0.9572183214610359	1.1734753192829952	0.014295132329929301	0.5121448461804702	-0.06596161060382028
1.246	0.2274791053021193	-0.102604311688981	0.9574414195766981	1.1716022643109307	0.014361998952258452	0.5124186523864424	-0.06625201439491382
1.2469999999999999	0.22747808303884148	-0.10260428564875351	0.957662411569752	1.1697346203600647	0.014428924268101535	0.5126909566494746	-0.06654267155681835
1.2479999999999998	0.22747707029343148	-0.102604258662579	0.9578812940659734	1.1678724129829527	0.014495906792631075	0.5129617586761678	-0.06683357524978116
1.249	0.22747606655446795	-0.10260423073383447	0.958098063707256	1.1660156677058662	0.014562945038264087	0.5132310582117163	-0.06712471862072954
1.25	0.22747507131077926	-0.10260420186698617	0.9583127171639066	1.1641644100248083	0.014630037513279112	0.5134988550409538	-0.06741609479837404
1.251	0.22747408405242167	-0.10260417206761674	0.9585252511452396	1.1623186653999715	0.014697182720866163	0.5137651489894617	-0.06770769688953995
1.2519999999999998	0.2274731042716494	-0.10260414134245338	0.9587356624103542	1.1604784592493602	0.01476437915824564	0.5140299399247421	-0.06799951797575901
1.2530000000000001	0.22747213146387685	-0.10260410969939682	0.9589439477802286	1.1586438169426798	0.014831625315614062	0.514293227757454	-0.06829155110915386
1.254	0.2274711651286336	-0.10260407714755135	0.9591501041503773	1.1568147637954662	0.014898919674978972	0.5145550124427737	-0.06858378930786554
1.255	0.22747020477051258	-0.10260404369725558	0.9593541285029468	1.1549913250623056	0.014966260709006314	0.5148152939818198	-0.06887622555194421
1.2559999999999998	0.2274692499001118	-0.10260400936011416	0.9595560179178764	1.1531735259279925	0.01503364688006444	0.5150740724231423	-0.06916885278013638
1.2570000000000001	0.22746830003497054	-0.10260397414903037	0.9597557695835055	1.1513613914962222	0.01510107663958805	0.5153313478644572	-0.0694616638873926
1.258	0.22746735470049986	-0.10260393807823964	0.9599533808073838	1.1495549467761756	0.015168548427641758	0.5155871204547511	-0.06975465172273729
1.259	0.2274664134309085	-0.10260390116334374	0.9601488490272824	1.147754216668468	0.01523606067244118	0.5158413903965696	-0.07004780908720286
1.2599999999999998	0.22746547577012421	-0.102603863421346	0.9603421718216586	1.1459592259523221	0.015303611789650388	0.5160941579481279	-0.07034112873171365
1.2610000000000001	0.22746454127271118	-0.10260382487068724	0.9605333469195751	1.1441699992739416	0.015371200181518144	0.516345423425178	-0.07063460335498724
1.262	0.22746360950478392	-0.10260378553128253	0.9607223722112076	1.1423865611345574	0.015438824236098048	0.5165951872030021	-0.0709282256012777
1.263	0.22746268004491801	-0.10260374542455881	0.9609092457600706	1.1406089358773686	0.015506482326554199	0.5168434497187113	-0.07122198805754167
1.2639999999999998	0.22746175248505834	-0.10260370457349313	0.9610939658173382	1.1388371476733519	0.015574172810249394	0.5170902114737285	-0.07151588324985136
1.2650000000000001	0.22746082643142482	-0.10260366300265175	0.9612765308378833	1.1370712205066709	0.01564189402749567	0.5173354730363947	-0.07180990363900135
1.266	0.22745990150541656	-0.10260362073822993	0.9614569394965379	1.1353111781607923	0.015709644300273287	0.5175792350445765	-0.07210404161580312
1.267	0.22745897734451428	-0.10260357780809243	0.9616351907026908	1.1335570442049057	0.015777421931224285	0.5178214982081512	-0.07239828949717134
1.2679999999999998	0.2274580536031819	-0.10260353424181469	0.9618112836128518	1.1318088419802488	0.015845225202861336	0.518062263311309	-0.07269263952319162
1.2690000000000001	0.22745712995376696	-0.10260349007072464	0.9619852176423103	1.1300665945874384	0.015913052376810843	0.5183015312145495	-0.07298708385432506
1.27	0.22745620608740122	-0.10260344532794514	0.9621569924777692	1.1283303248747916	0.015980901692970173	0.5185393028566153	-0.07328161456790405
1.271	0.22745528171490054	-0.10260340004843696	0.9623266080924591	1.1266000554261095	0.0160487713684589	0.5187755792567883	-0.07357622365350107
1.2719999999999998	0.22745435656766538	-0.10260335426904242	0.9624940647626042	1.12487580854715	0.01611665959642669	0.5190103615174262	-0.07387090300784789
1.2730000000000001	0.2274534303985817	-0.10260330802852947	0.9626593630826091	1.1231576062507622	0.01618456454496317	0.519243650826494	-0.07416564443065289
1.274	0.2274525029829224	-0.10260326136763627	0.9628225039785893	1.1214454702414183	0.016252484356172384	0.5194754484601505	-0.07446043962144615
1.275	0.22745157411925007	-0.10260321432911626	0.9629834887213731	1.1197394218998675	0.01632041714535284	0.5197057557853891	-0.0747552801767295
1.2759999999999998	0.22745064363032064	-0.10260316695778357	0.9631423189385984	1.118039482266766	0.01638836100034575	0.5199345742627314	-0.0750501575878051
1.2770000000000001	0.2274497113639886	-0.10260311930055882	0.9632989966255276	1.116345672024885	0.01645631398105333	0.5201619054489718	-0.0753450632395342
1.278	0.22744877719411377	-0.10260307140651531	0.9634535241553285	1.1146580114817566	0.01652427411906817	0.52038775099979	-0.0756399884092428
1.279	0.22744784102146978	-0.10260302332692542	0.9636059042884423	1.1129765205531166	0.0165922394174764	0.5206121126721677	-0.07593492426596514
1.2799999999999998	0.22744690277465435	-0.10260297511530724	0.9637561401802892	1.1113012187456215	0.016660207850836595	0.5208349923267309	-0.07622986187076466
1.2810000000000001	0.2274459624110016	-0.10260292682747137	0.963904235387681	1.1096321251384444	0.016728177365275484	0.5210563919300761	-0.07652479217795785
1.282	0.2274450199174962	-0.1026028785215679	0.9640501938743157	1.1079692583644802	0.016796145878763307	0.5212763135570788	-0.07681970603688475
1.283	0.22744407531168975	-0.10260283025813341	0.9641940200153506	1.106312636592268	0.01686411128150994	0.5214947593930613	-0.077114594193991
1.2839999999999998	0.22744312864224298	-0.10260278210013805	0.9643357186010509	1.1046622775101131	0.01693207143636202	0.5217117317355733	-0.07740944729480422
1.2849999999999997	0.22744217998834088	-0.10260273411303253	0.9644752948391307	1.103018198312023	0.01700002417944669	0.5219272329958434	-0.07770425588599636
1.286	0.2274412294583575	-0.10260268636479497	0.9646127543550312	1.101380415683175	0.017067967321246793	0.5221412657002071	-0.0779990104185765
1.287	0.2274402771892754	-0.1026026389259777	0.964748103190131	1.0997489457841545	0.01713589864780512	0.5223538324915038	-0.07829370125258868
1.2879999999999998	0.2274393233472352	-0.10260259186937738	0.9648813477986351	1.098123804235075	0.017203815921633465	0.5225649361302618	-0.07858831866259319
1.2889999999999997	0.22743836812846363	-0.10260254526857618	0.9650124950435124	1.0965050061010657	0.017271716882024266	0.5227745794955462	-0.07888285284333191
1.29	0.22743741176020274	-0.10260249919572993	0.9651415521918532	1.0948925658794897	0.0173395992450105	0.5229827655855255	-0.07917729391540412
1.291	0.2274364545012644	-0.10260245372010839	0.9652685269103897	1.0932864974873708	0.017407460703767804	0.5231894975181227	-0.07947163193090194
1.2919999999999998	0.22743549664145685	-0.10260240890776386	0.9653934272611728	1.0916868142482665	0.017475298929765556	0.5233947785318673	-0.0797658568790144
1.2929999999999997	0.22743453850025983	-0.10260236482157545	0.9655162616966474	1.0900935288796971	0.017543111574303695	0.5235986119866427	-0.08005995869154953
1.294	0.2274335804262526	-0.10260232152129271	0.9656370390537405	1.0885066534818748	0.017610896270072233	0.5238010013641413	-0.0803539272485056
1.295	0.22743262279729592	-0.10260227906357858	0.9657557685469559	1.0869261995280943	0.01767865063261388	0.524001950267964	-0.0806477523839451
1.2959999999999998	0.2274316660199645	-0.10260223750205152	0.9658724597604635	1.08535217785715	0.017746372261813907	0.5242014624233003	-0.08094142389205955
1.2969999999999997	0.2274307105278526	-0.10260219688732689	0.9659871226395516	1.0837845986673922	0.017814058743480504	0.524399541676306	-0.08123493153306946
1.298	0.2274297567791237	-0.10260215726705739	0.9660997674833096	1.0822234715124073	0.017881707650774296	0.5245961919934197	-0.0815282650380561
1.299	0.22742880525330353	-0.10260211868597266	0.9662104049396687	1.080668805298692	0.01794931654542855	0.5247914174606746	-0.08182141411218681
1.2999999999999998	0.22742785644807006	-0.10260208118591782	0.9663190459990263	1.079120608284558	0.018016882979249575	0.5249852222826976	-0.08211436843835355
1.3009999999999997	0.2274269108764189	-0.10260204480589101	0.9664257019845635	1.0775788880795147	0.018084404496021524	0.5251776107813304	-0.08240711768233108
1.302	0.22742596906307636	-0.10260200958208	0.9665303845448808	1.0760436516448677	0.018151878633026287	0.5253685873943559	-0.08269965149654142
1.303	0.22742503154015933	-0.10260197554789759	0.9666331056511998	1.0745149052958969	0.018219302921876332	0.5255581566744474	-0.08299195952127758
1.3039999999999998	0.22742409884358167	-0.10260194273401589	0.9667338775949798	1.07299265470411	0.01828667488921101	0.5257463232880932	-0.08328403138571105
1.3049999999999997	0.22742317151058192	-0.1026019111683995	0.9668327129844383	1.0714769048988104	0.01835399205744145	0.5259330920144917	-0.08357585670948466
1.306	0.22742225007762293	-0.10260188087633748	0.966929624739588	1.069967660269106	0.018421251945607328	0.5261184677442898	-0.08386742510490082
1.307	0.22742133507828918	-0.10260185188047401	0.9670246260831498	1.0684649245667288	0.01848845207077425	0.5263024554779187	-0.08415872618105545
1.3079999999999998	0.22742042704155696	-0.102601824200838	0.9671177305280741	1.0669687009092859	0.018555589949791423	0.5264850603236415	-0.08444974954968369
1.3089999999999997	0.22741952649080843	-0.10260179785487125	0.9672089518676741	1.0654789917846827	0.018622663100437704	0.5266662874956748	-0.08474048482950007
1.31	0.22741863394283593	-0.10260177285745548	0.96729830417174	1.0639957990570972	0.018689669041714752	0.5268461423125617	-0.0850309216470334
1.311	0.22741774990608532	-0.10260174922093795	0.9673858017852458	1.0625191239729948	0.018756605294081467	0.5270246301957295	-0.08532104963597627
1.3119999999999998	0.227416874878139	-0.10260172695515589	0.967471459327748	1.0610489671664323	0.018823469379814797	0.5272017566682281	-0.08561085843633814
1.3129999999999997	0.22741600934243808	-0.10260170606745941	0.967555291694217	1.0595853286647803	0.018890258823133988	0.527377527353521	-0.08590033769280324
1.314	0.2274151537649968	-0.10260168656273329	0.967637314052396	1.058128207895241	0.018956971150577807	0.5275519479738366	-0.08618947705479996
1.315	0.22741430859186357	-0.10260166844341723	0.9677175418340459	1.0566776036914072	0.019023603892063534	0.5277250243480753	-0.08647826617981486
1.3159999999999998	0.2274134742469505	-0.10260165170952497	0.967795990726448	1.0552335142998606	0.01909015458202109	0.5278967623898735	-0.08676669473642874
1.3169999999999997	0.22741265112985093	-0.10260163635866186	0.9678726766679094	1.0537959373875596	0.019156620760056593	0.5280671681058822	-0.08705475240495344
1.318	0.2274118396140194	-0.10260162238604123	0.9679476158450013	1.0523648700500237	0.019222999971147774	0.5282362475939489	-0.0873424288771411
1.319	0.22741104004606827	-0.1026016097844993	0.9680208246900103	1.0509403088199427	0.019289289765495432	0.5284040070412579	-0.08762971385588929
1.3199999999999998	0.22741025274618226	-0.1026015985445088	0.9680923198782138	1.049522249676589	0.019355487698216014	0.5285704527224828	-0.08791659705476973
1.3209999999999997	0.22740947800889713	-0.10260158865419129	0.9681621183257141	1.048110688056407	0.01942159132893863	0.5287355909978874	-0.08820306819684194
1.322	0.22740871610386695	-0.1026015800993281	0.9682302371896953	1.0467056188647854	0.01948759822118706	0.5288994283114259	-0.08848911701197075
1.323	0.22740796727661866	-0.10260157286336993	0.9682966938688262	1.0453070364882624	0.01955350594173187	0.5290619711888394	-0.08877473323405792
1.3239999999999998	0.22740723174929453	-0.10260156692744529	0.9683615060007875	1.0439149348056709	0.01961931206015856	0.5292232262357403	-0.08905990660008611
1.3249999999999997	0.22740650972138163	-0.10260156227036747	0.9684246914599165	1.04252930719785	0.019685014148471472	0.5293832001358622	-0.08934462684946248
1.326	0.22740580137042846	-0.1026015588686404	0.9684862683568308	1.0411501465570603	0.019750609780674888	0.5295418996494075	-0.0896288837222714
1.327	0.22740510685274842	-0.10260155669646318	0.9685462550370049	1.0397774453137734	0.01981609653160287	0.5296993316093547	-0.08991266695388823
1.3279999999999998	0.22740442630410998	-0.10260155572573332	0.9686046700771539	1.038411195497015	0.019881471974086747	0.5298555029139521	-0.09019596626304109
1.3289999999999997	0.22740375984041328	-0.10260155592604904	0.9686615322809129	1.0370513887932986	0.019946733676289543	0.5300104205193514	-0.09047877134076043
1.33	0.22740310755835327	-0.10260155726471008	0.9687168606745428	1.0356980165861165	0.020011879200184244	0.5301640914343823	-0.09076107184388062
1.331	0.2274024695360691	-0.10260155970671762	0.9687706745026446	1.0343510700094536	0.02007690609916845	0.5303165227138082	-0.09104285738524709
1.3319999999999999	0.22740184583377962	-0.10260156321477294	0.9688229932231119	1.0330105400002962	0.020141811915670424	0.5304677214515799	-0.09132411752447629
1.3329999999999997	0.22740123649440505	-0.10260156774927505	0.9688738365001746	1.0316764173170567	0.020206594180941395	0.5306176947775486	-0.09160484176749975
1.334	0.22740064154417475	-0.10260157326831734	0.9689232241958934	1.0303486925400909	0.020271250416122932	0.5307664498559903	-0.0918850195710051
1.335	0.2274000609932209	-0.10260157972768313	0.9689711763608355	1.0290273560727403	0.020335778133312925	0.5309139938840448	-0.09216464034715564
1.3359999999999999	0.22739949483615826	-0.10260158708084037	0.9690177132239111	1.027712398143663	0.02040017483663259	0.5310603340899415	-0.09244369346841617
1.3369999999999997	0.22739894305264988	-0.10260159527893528	0.969062855182107	1.0264038088085738	0.020464438023296876	0.5312054777313078	-0.09272216827261696
1.338	0.22739840560795865	-0.10260160427078531	0.9691066227908495	1.0251015779506591	0.020528565184568942	0.5313494320937386	-0.09300005406802289
1.339	0.22739788245348516	-0.10260161400287111	0.9691490367545949	1.0238056952804264	0.02059255380678386	0.5314922044894348	-0.09327734013835705
1.3399999999999999	0.22739737352729125	-0.10260162441932784	0.9691901179176324	1.0225161503349953	0.020656401372565743	0.5316338022559036	-0.09355401574791107
1.3409999999999997	0.22739687875461	-0.10260163546193565	0.9692298872554543	1.02123293247609	0.020720105362058053	0.5317742327548988	-0.09383007014669184
1.342	0.22739639804834152	-0.10260164707010963	0.9692683658662968	1.0199560308867457	0.0207836632540478	0.5319135033715292	-0.09410549257567576
1.343	0.22739593130953514	-0.10260165918088901	0.9693055749624544	1.0186854345674903	0.02084707252698601	0.5320516215134101	-0.0943802722723638
1.3439999999999999	0.22739547842785793	-0.10260167172892597	0.9693415358609719	1.0174211323320088	0.020910330660089644	0.5321885946098476	-0.09465439847689157
1.3449999999999998	0.22739503928204943	-0.10260168464647378	0.9693762699733188	1.0161631128011757	0.02097343513483195	0.5323244301110496	-0.09492786043900912
1.346	0.22739461374036307	-0.10260169786337464	0.9694097987947771	1.0149113643950898	0.021036383436701892	0.532459135487479	-0.09520064742557591
1.347	0.2273942016609942	-0.10260171130704718	0.9694421438942742	1.0136658753242531	0.021099173056930594	0.5325927182294012	-0.09547274872791105
1.3479999999999999	0.2273938028924946	-0.10260172490247352	0.9694733269038848	1.0124266335799024	0.021161801494309067	0.5327251858464365	-0.095744153669497
1.3489999999999998	0.22739341727417445	-0.10260173857218628	0.9695033695072277	1.0111936269219999	0.02122426625728232	0.5328565458671106	-0.09601485161489927
1.35	0.22739304463649057	-0.10260175223625533	0.9695322934274915	1.0099668428645194	0.021286564866200574	0.5329868058386391	-0.0962848319796084
1.351	0.22739268480142252	-0.10260176581227451	0.9695601204161932	1.0087462686595425	0.02134869485548633	0.5331159733269378	-0.09655408423983992
1.3519999999999999	0.22739233758283572	-0.10260177921534842	0.9695868722426536	1.0075318912816835	0.02141065377565881	0.53324405591661	-0.09682259794181552
1.3529999999999998	0.22739200278683222	-0.10260179235807916	0.969612570683038	1.0063236974124812	0.021472439195461834	0.5333710612108398	-0.09709036271114466
1.354	0.22739168021208894	-0.1026018051505533	0.969637237507815	1.005121673424019	0.02153404870428015	0.5334969968312477	-0.09735736826323031
1.355	0.22739136965018425	-0.10260181750032916	0.9696608944672324	1.003925805362157	0.021595479914785738	0.533621870417577	-0.0976236044149525
1.3559999999999999	0.22739107088591218	-0.10260182931242444	0.9696835632755396	1.0027360789297648	0.02165673046569458	0.533745689627204	-0.09788906109709158
1.3569999999999998	0.22739078369758528	-0.10260184048930412	0.9697052655958196	1.0015524794695976	0.021717798024514495	0.5338684621348323	-0.09815372836640501
1.358	0.22739050785732576	-0.10260185093086911	0.9697260230261587	1.0003749919464502	0.021778680290225352	0.5339901956324209	-0.09841759641706282
1.359	0.2273902431313455	-0.1026018605344453	0.9697458570860072	0.9992036009297334	0.021839374995833098	0.5341108978289153	-0.09868065559199964
1.3599999999999999	0.22738998928021498	-0.10260186919477347	0.969764789202335	0.9980382905776132	0.021899879910738915	0.5342305764497115	-0.09894289639413187
1.3609999999999998	0.22738974605912118	-0.10260187680400007	0.9697828406963125	0.9968790446212262	0.021960192843047503	0.5343492392362723	-0.09920430949720596
1.362	0.22738951321811526	-0.10260188325166866	0.9698000327708691	0.9957258463474828	0.022020311641938486	0.5344668939460716	-0.09946488575640858
1.363	0.2273892905023495	-0.10260188842471273	0.9698163864987311	0.9945786785819741	0.022080234200042174	0.5345835483525537	-0.09972461621868703
1.3639999999999999	0.2273890776523044	-0.10260189220744939	0.9698319228101699	0.9934375236735077	0.022139958455821764	0.5346992102448571	-0.0999834921328498
1.3649999999999998	0.22738887440400588	-0.10260189448157435	0.9698466624808173	0.992302363479161	0.022199482395964015	0.5348138874275382	-0.10024150495951663
1.366	0.22738868048923272	-0.10260189512615837	0.9698606261206513	0.9911731793491123	0.022258804057597757	0.5349275877204707	-0.10049864638056143
1.367	0.22738849563571478	-0.10260189401764508	0.9698738341637564	0.9900499521123945	0.022317921530281233	0.5350403189586084	-0.1007549083080562
1.3679999999999999	0.22738831956732197	-0.10260189102985035	0.9698863068580893	0.988932662063593	0.02237683295788203	0.5351520889915425	-0.1010102828930287
1.3689999999999998	0.22738815200424473	-0.10260188603396353	0.9698980642556081	0.9878212889490063	0.02243553654047323	0.5352629056832725	-0.10126476253404162
1.37	0.22738799266316553	-0.10260187889855031	0.9699091262031194	0.9867158119522893	0.02249403053624763	0.5353727769122436	-0.10151833988547923
1.371	0.22738784125742245	-0.10260186948955777	0.9699195123334461	0.985616209681098	0.02255231326326903	0.5354817105712173	-0.10177100786548782
1.3719999999999999	0.22738769749716442	-0.10260185767032129	0.9699292420565194	0.984522460155133	0.02261038310106232	0.5355897145667838	-0.10202275966357734
1.3729999999999998	0.22738756108949895	-0.10260184330157389	0.9699383345511317	0.9834345407944697	0.022668238492226708	0.5356967968188138	-0.1022735887477082
1.374	0.22738743173863243	-0.10260182624145775	0.9699468087577029	0.9823524284074463	0.022725877944012735	0.535802965260146	-0.10252348887099179
1.375	0.22738730914600314	-0.10260180634553825	0.9699546833709174	0.9812760991792638	0.02278330002974285	0.5359082278363819	-0.10277245407843726
1.376	0.22738719301040738	-0.10260178346682079	0.9699619768322085	0.9802055286624511	0.022840503390137802	0.5360125925055342	-0.10302047871332465
1.3769999999999998	0.2273870830281192	-0.10260175745577009	0.9699687073235775	0.9791406917684636	0.022897486734550367	0.5361160672375856	-0.10326755742247891
1.3780000000000001	0.22738697889300355	-0.10260172816033265	0.9699748927627291	0.9780815627604365	0.022954248842046714	0.5362186600140066	-0.10351368516063338
1.379	0.22738688029662374	-0.10260169542596219	0.9699805507980049	0.9770281152478698	0.02301078856245856	0.5363203788271071	-0.1037588571945577
1.38	0.22738678692834297	-0.10260165909564821	0.9699856988027237	0.9759803221821428	0.023067104817529036	0.5364212316792716	-0.10400306910725962
1.3809999999999998	0.2273866984754206	-0.10260161900994796	0.9699903538700351	0.9749381558521313	0.023123196601970722	0.5365212265822552	-0.10424631680183896
1.3820000000000001	0.22738661462310325	-0.10260157500702201	0.9699945328094008	0.9739015878810827	0.023179062984132384	0.5366203715565926	-0.1044885965041454
1.383	0.22738653505471118	-0.10260152692267323	0.9699982521443076	0.972870589225528	0.023234703106275404	0.5367186746309893	-0.10472990476424425
1.384	0.22738645945172012	-0.1026014745903899	0.9700015281096926	0.9718451301762597	0.023290116184765293	0.5368161438414466	-0.1049702384576072
1.3849999999999998	0.227386387493839	-0.1026014178413926	0.9700043766486873	0.9708251803610254	0.02334530151036183	0.536912787230048	-0.10520959478633592
1.3860000000000001	0.2273863188590837	-0.10260135650468519	0.9700068134097942	0.9698107087485925	0.023400258448425932	0.5370086128435849	-0.10544797127981273
1.387	0.22738625322384737	-0.10260129040711032	0.9700088537456084	0.9688016836545882	0.023454986438800247	0.5371036287322564	-0.10568536579411102
1.388	0.2273861902629675	-0.10260121937340923	0.9700105127126935	0.9677980727495203	0.023509484995425108	0.5371978429484942	-0.10592177651028954
1.3889999999999998	0.22738612964978996	-0.10260114322628629	0.9700118050710907	0.9667998430690126	0.023563753705812106	0.5372912635456655	-0.1061572019323646
1.3900000000000001	0.22738607105623057	-0.10260106178647817	0.9700127452830726	0.9658069610259076	0.023617792230436682	0.5373838985764592	-0.10639164088526626
1.391	0.2273860141528343	-0.10260097487282827	0.9700133475118753	0.9648193924238923	0.023671600302232858	0.5374757560910105	-0.10662509251235378
1.392	0.2273859586088325	-0.1026008823023661	0.9700136256207765	0.9638371024730549	0.023725177726129525	0.5375668441348165	-0.10685755627218678
1.3929999999999998	0.2273859040921986	-0.10260078389039204	0.9700135931725018	0.9628600558074083	0.023778524378263145	0.5376571707464353	-0.10708903193473601
1.3940000000000001	0.2273858502697022	-0.10260067945056768	0.9700132634289463	0.9618882165040376	0.023831640204806152	0.537746743955021	-0.1073195195771557
1.395	0.2273857968069626	-0.10260056879501177	0.9700126493512007	0.9609215481042819	0.023884525220715692	0.5378355717778699	-0.1075490195789351
1.396	0.22738574336850123	-0.10260045173440209	0.9700117635998656	0.9599600136366099	0.023937179508585427	0.5379236622180922	-0.1077775326164294
1.3969999999999998	0.227385689617794	-0.10260032807808335	0.9700106185356444	0.9590035756400958	0.023989603217478644	0.5380110232622787	-0.10800505965695192
1.3980000000000001	0.2273856352173235	-0.10260019763418139	0.9700092262201997	0.9580521961889065	0.02404179656162071	0.5380976628780337	-0.10823160195242731
1.399	0.22738557982863145	-0.10260006020972375	0.9700075984172635	0.9571058369185923	0.024093759819011695	0.5381835890114274	-0.10845716103260462
1.4	0.22738552311237206	-0.10259991561076683	0.970005746593988	0.9561644590538428	0.024145493329958925	0.5382688095843579	-0.1086817386978899
1.4009999999999998	0.22738546472836604	-0.10259976364252994	0.9700036819225264	0.955228023436991	0.02419699749540741	0.5383533324917584	-0.10890533701179701
1.4020000000000001	0.2273854043356561	-0.10259960410953628	0.9700014152818317	0.9542964905565493	0.02424827277506777	0.5384371655987586	-0.1091279582931366
1.403	0.22738534159256396	-0.10259943681576111	0.9699989572596632	0.953369820575817	0.024299319685524047	0.5385203167379187	-0.1093496051080629
1.404	0.22738527615674936	-0.10259926156478727	0.9699963181547903	0.9524479733627277	0.024350138798381788	0.5386027937064032	-0.10957028026173272
1.4049999999999998	0.22738520768527137	-0.10259907815996833	0.969993507979382	0.9515309085220998	0.024400730738273257	0.5386846042629688	-0.10978998678920869
1.4060000000000001	0.22738513583465228	-0.10259888640459942	0.9699905364615744	0.9506185854295769	0.024451096180719136	0.538765756124937	-0.11000872794590828
1.407	0.2273850602609446	-0.1025986861020961	0.9699874130482037	0.9497109632650443	0.024501235850028898	0.5388462569653912	-0.11022650719832688
1.408	0.2273849806198011	-0.10259847705618125	0.9699841469076972	0.9488080010455658	0.024551150517239134	0.5389261144104668	-0.11044332821490951
1.4089999999999998	0.22738489656654878	-0.10259825907108033	0.9699807469331123	0.9479096576597564	0.024600840998028277	0.5390053360364847	-0.1106591948563983
1.4099999999999997	0.2273848077562665	-0.10259803195172522	0.9699772217453146	0.947015891903252	0.024650308150546002	0.5390839293669806	-0.11087411116571275
1.411	0.22738471384386705	-0.10259779550396665	0.9699735796962872	0.9461266625138087	0.0246995528730957	0.5391619018698055	-0.11108808135772465
1.412	0.227384614484184	-0.1025975495347957	0.9699698288725607	0.9452419282060786	0.024748576101790903	0.5392392609543517	-0.11130110980892348
1.4129999999999998	0.22738450933206325	-0.10259729385257421	0.969965977098759	0.9443616477064757	0.024797378808306663	0.5393160139688963	-0.11151320104696844
1.4139999999999997	0.22738439804246008	-0.1025970282672746	0.9699620319412497	0.9434857797881763	0.02484596199766399	0.5393921681980551	-0.11172435974018355
1.415	0.2273842802705417	-0.10259675259072903	0.9699580007118946	0.9426142833059137	0.02489432670604651	0.5394677308602794	-0.11193459068711342
1.416	0.22738415567179593	-0.10259646663688843	0.9699538904718888	0.9417471172306107	0.024942473998648258	0.5395427091052053	-0.11214389880619582
1.4169999999999998	0.2273840239021461	-0.10259617022209104	0.9699497080356866	0.9408842406846408	0.024990404967368953	0.5396171100108483	-0.11235228912536384
1.4179999999999997	0.22738388461807257	-0.10259586316534125	0.9699454599750026	0.9400256129770056	0.025038120728355748	0.539690940581003	-0.11255976677163367
1.419	0.2273837374767415	-0.10259554528859846	0.9699411526228843	0.93917119363734	0.02508562241963388	0.5397642077429602	-0.11276633696079497
1.42	0.22738358213614052	-0.10259521641707638	0.9699367920778481	0.9383209424491616	0.025132911198947085	0.5398369183452334	-0.11297200498707699
1.4209999999999998	0.2273834182552223	-0.10259487637955286	0.969932384208074	0.9374748194820232	0.02517998824174564	0.5399090791552241	-0.1131767762129681
1.4219999999999997	0.22738324549405617	-0.10259452500869047	0.9699279346556507	0.9366327851226115	0.025226854739138306	0.5399806968570035	-0.11338065605930528
1.423	0.22738306351398796	-0.10259416214136785	0.969923448840869	0.9357948001067108	0.02527351189568512	0.5400517780491432	-0.11358364999520225
1.424	0.22738287197780846	-0.10259378761902223	0.9699189319665542	0.934960825551695	0.02531996092715179	0.540122329242587	-0.11378576352781068
1.4249999999999998	0.22738267054993092	-0.10259340128800302	0.9699143890224345	0.9341308229865778	0.025366203058407137	0.5401923568588033	-0.1139870021926403
1.4259999999999997	0.22738245889657785	-0.1025930029999369	0.9699098247895404	0.9333047543789065	0.02541223952152335	0.5402618672281478	-0.11418737154467576
1.427	0.2273822366859775	-0.10259259261210427	0.9699052438446285	0.9324825821600433	0.025458071554016908	0.5403308665882509	-0.11438687714985898
1.428	0.2273820035885702	-0.10259216998782744	0.9699006505646274	0.9316642692496182	0.02550370039710725	0.5403993610825423	-0.11458552457674846
1.4289999999999998	0.22738175927722498	-0.10259173499687066	0.9698960491310988	0.9308497790791889	0.025549127293991912	0.54046735675897	-0.11478331938841135
1.4299999999999997	0.22738150342746705	-0.10259128751585182	0.9698914435347112	0.9300390756147761	0.02559435348825875	0.5405348595688453	-0.11498026713454274
1.431	0.2273812357177159	-0.10259082742866656	0.9698868375797218	0.9292321233768036	0.025639380222494956	0.5406018753659312	-0.11517637334411109
1.432	0.22738095582953474	-0.10259035462692422	0.969882234888462	0.9284288874559705	0.02568420873709164	0.5406684099058883	-0.11537164351895109
1.4329999999999998	0.22738066344789157	-0.10258986901039628	0.9698776389058247	0.9276293335262167	0.02572884026918185	0.5407344688459521	-0.11556608312799367
1.4339999999999997	0.22738035826143205	-0.1025893704874771	0.9698730529037464	0.9268334278574516	0.02577327605152817	0.5408000577446531	-0.1157596976014581
1.435	0.2273800399627645	-0.10258885897565714	0.9698684799856847	0.9260411373284555	0.025817517311297715	0.540865182061513	-0.11595249232506173
1.436	0.22737970824875756	-0.10258833440200878	0.9698639230910853	0.925252429438107	0.025861565268967022	0.5409298471568335	-0.11614447263485109
1.4369999999999998	0.22737936282085028	-0.10258779670368473	0.9698593849998359	0.9244672723134646	0.02590542113753824	0.540994058291877	-0.1163356438128926
1.4379999999999997	0.2273790033853757	-0.1025872458284293	0.9698548683367063	0.923685634714731	0.025949086122004614	0.5410578206294955	-0.11652601108357434
1.439	0.22737862965389743	-0.1025866817351023	0.969850375575768	0.9229074860382599	0.025992561418942236	0.5411211392348353	-0.11671557961026977
1.44	0.22737824134356013	-0.10258610439421585	0.9698459090447946	0.922132796318389	0.02603584821610509	0.5411840190759314	-0.11690435449235863
1.4409999999999998	0.22737783817745374	-0.10258551378848409	0.9698414709292622	0.9213615362277541	0.02607894769208315	0.5412464650243695	-0.11709234076284351
1.4419999999999997	0.22737741988499208	-0.10258490991338566	0.9698370632751951	0.9205936770757372	0.026121861016265936	0.5413084818560704	-0.11727954338692241
1.443	0.22737698620230568	-0.10258429277773934	0.9698326879912325	0.9198291908050746	0.02616458934904953	0.5413700742521319	-0.11746596726145157
1.444	0.22737653687264966	-0.1025836624042923	0.9698283468514162	0.9190680499870271	0.02620713384192046	0.5414312467998458	-0.11765161721450206
1.4449999999999998	0.22737607164682647	-0.10258301883032162	0.9698240414990781	0.9183102278155221	0.026249495637354455	0.5414920039940057	-0.11783649800445715
1.4459999999999997	0.22737559028362359	-0.10258236210787311	0.9698197734510682	0.9175556980999156	0.026291675868589832	0.5415523502383818	-0.1180206143190723
1.447	0.22737509255026722	-0.1025816923028877	0.96981554410195	0.9168044352564008	0.026333675659030806	0.5416122898472335	-0.11820397077504075
1.448	0.22737457822289137	-0.10258100949359002	0.9698113547281584	0.9160564142988394	0.026375496121401408	0.5416718270469194	-0.11838657191799984
1.4489999999999998	0.22737404708702286	-0.10258031376964014	0.9698072064921194	0.9153116108294155	0.02641713835725794	0.5417309659775981	-0.11856842222266868
1.4499999999999997	0.22737349893808265	-0.10257960523242371	0.969803100446333	0.9145700010287635	0.026458603457041593	0.5417897106949556	-0.1187495260930519
1.451	0.22737293358190358	-0.10257888399572986	0.9697990375374141	0.9138315616448421	0.02649989250042651	0.5418480651720181	-0.11892988786276597
1.452	0.22737235083526455	-0.10257815018644144	0.969795018610093	0.9130962699805764	0.026541006556840486	0.5419060333010417	-0.11910951179548415
1.4529999999999998	0.2273717505264414	-0.10257740394523783	0.9697910444111741	0.912364103880664	0.026581946686096303	0.5419636188954192	-0.11928840208567801
1.4539999999999997	0.22737113249577492	-0.1025766454273099	0.9697871155934515	0.9116350417175699	0.026622713938949986	0.5420208256916581	-0.11946656285977356
1.455	0.22737049659625586	-0.10257587480308707	0.9697832327195812	0.9109090623774816	0.026663309357524034	0.5420776573514263	-0.11964399817735233
1.456	0.2273698426941272	-0.10257509225859998	0.9697793962659091	0.9101861452470001	0.026703733975594605	0.5421341174635419	-0.119820712032089
1.4569999999999999	0.22736917066950377	-0.10257429799472635	0.9697756066262543	0.9094662702005867	0.026743988818376228	0.5421902095458405	-0.11999670835254324
1.4579999999999997	0.22736848041700966	-0.10257349222569567	0.9697718641156473	0.9087494175887859	0.02678407490186396	0.5422459370469782	-0.12017199100298477
1.459	0.2273677718460567	-0.102572675178358	0.9697681689740225	0.9080355682261184	0.026823993232645452	0.5423013033482896	-0.12034656378443034
1.46	0.22736704488001197	-0.1025718470922164	0.9697645213698648	0.9073247033775279	0.026863744808303808	0.5423563117656957	-0.120520430435889
1.4609999999999999	0.22736629945463074	-0.1025710082187179	0.96976092140381	0.9066168047445312	0.02690333061743576	0.5424109655515371	-0.12069359463556825
1.4619999999999997	0.22736553551725974	-0.10257015881980269	0.9697573691121989	0.9059118544522212	0.026942751639101536	0.5424652678962707	-0.12086606000203752
1.463	0.2273647530271872	-0.10256929916684099	0.9697538644705856	0.905209835037518	0.026982008842314498	0.5425192219300224	-0.12103783009528442
1.464	0.2273639519563874	-0.10256842953958356	0.9697504073971984	0.9045107294398098	0.02702110318544769	0.5425728307239972	-0.12120890841723395
1.4649999999999999	0.2273631322899077	-0.1025675502247479	0.9697469977563552	0.9038145209932479	0.02706003561549555	0.5426260972918613	-0.1213792984117881
1.4659999999999997	0.22736229402514865	-0.10256666151498836	0.9697436353618318	0.9031211934180832	0.027098807067737922	0.5426790245913405	-0.1215490034649915
1.467	0.22736143717041102	-0.10256576370787261	0.9697403199801847	0.902430730811436	0.027137418465500933	0.5427316155259688	-0.12171802690538056
1.468	0.22736056174421207	-0.1025648571044897	0.9697370513340275	0.9017431176393925	0.027175870719587537	0.5427838729466798	-0.12188637200414736
1.4689999999999999	0.2273596677757451	-0.10256394200844349	0.9697338291052617	0.9010583387300665	0.027214164727742216	0.5428357996531787	-0.12205404197511535
1.4699999999999998	0.2273587553057325	-0.10256301872485446	0.9697306529382613	0.9003763792676434	0.027252301373966257	0.5428873983950909	-0.1222210399744623
1.471	0.2273578243872968	-0.10256208755861741	0.9697275224430134	0.899697224788175	0.027290281527256436	0.5429386718728842	-0.12238736910006602
1.472	0.2273568750864736	-0.10256114881229068	0.9697244371982129	0.8990208611760148	0.027328106040131618	0.5429896227387463	-0.12255303239083482
1.4729999999999999	0.22735590748161338	-0.10256020278436954	0.9697213967543132	0.8983472746597752	0.027365775747616367	0.5430402535975346	-0.12271803282614174
1.4739999999999998	0.227354921662049	-0.10255924976832038	0.9697184006361569	0.897676451808196	0.02740329146686344	0.5430905670077975	-0.12288237332523777
1.475	0.22735391772753327	-0.10255829005162535	0.9697154483444326	0.897008379526687	0.02744065399674441	0.5431405654827416	-0.12304605674706719
1.476	0.22735289578844708	-0.10255732391445951	0.9697125393563377	0.8963430450556907	0.027477864117042262	0.5431902514908997	-0.12320908589029982
1.4769999999999999	0.22735185596527238	-0.1025563516291251	0.9697096731269503	0.8956804359720059	0.02751492258785414	0.5432396274564963	-0.12337146349235924
1.4779999999999998	0.22735079838695513	-0.10255537346024128	0.9697068490916875	0.8950205401930793	0.02755183014920354	0.5432886957597526	-0.12353319222707886
1.479	0.22734972318891247	-0.10255438966418631	0.9697040666690984	0.8943633459831538	0.027588587520130384	0.5433374587371887	-0.12369427470171387
1.48	0.22734863051105939	-0.10255340048779296	0.9697013252636165	0.8937088419601574	0.027625195397501794	0.5433859186818609	-0.12385471345373304
1.4809999999999999	0.22734752049585044	-0.10255240616742564	0.9696986242682712	0.8930570171029688	0.027661654455151976	0.5434340778435907	-0.1240145109473875
1.4819999999999998	0.2273463932863353	-0.10255140692806278	0.9696959630673593	0.8924078607594437	0.027697965342863274	0.5434819384291857	-0.12417366957011522
1.483	0.22734524902422998	-0.10255040298200795	0.9696933410390768	0.8917613626559635	0.027734128684944123	0.5435295026025276	-0.12433219162877866
1.484	0.2273440878480051	-0.10254939452835833	0.969690757558113	0.8911175129085226	0.027770145079134098	0.5435767724844631	-0.12449007934555045
1.4849999999999999	0.22734290989099057	-0.1025483817532314	0.9696882119982051	0.8904763020346108	0.027806015095835454	0.5436237501525572	-0.12464733485338424
1.4859999999999998	0.22734171527987293	-0.10254736482924669	0.969685703734281	0.8898377209655203	0.027841739276939764	0.5436704376407685	-0.12480396019161631
1.487	0.2273405041339631	-0.10254634391426123	0.9696832321434392	0.8892017610594604	0.02787731813437089	0.5437168369389225	-0.12495995730224442
1.488	0.2273392765644829	-0.10254531915048333	0.969680796605142	0.8885684141162479	0.027912752148891894	0.543762949991979	-0.12511532802621148
1.4889999999999999	0.22733803267349423	-0.10254429066358692	0.9696783965021228	0.8879376723932043	0.02794804176880992	0.543808778699399	-0.12527007409890084
1.4899999999999998	0.2273367725532178	-0.10254325856145245	0.9696760312220087	0.8873095286207643	0.027983187408335074	0.5438543249146073	-0.12542419714545028
1.491	0.227335496285365	-0.10254222293366395	0.9696737001581544	0.8866839760181748	0.028018189446384498	0.5438995904441832	-0.12557769867649196
1.492	0.2273342039401081	-0.10254118385176203	0.9696714027096888	0.8860610083111711	0.028053048225892167	0.543944577046781	-0.12573058008370785
1.4929999999999999	0.22733289557544228	-0.10254014136874794	0.9696691382822828	0.8854406197508873	0.028087764052588716	0.5439892864321987	-0.12588284263477287
1.4939999999999998	0.22733157123656378	-0.10253909551783841	0.9696669062900114	0.884822805132507	0.02812233719312919	0.5440337202607214	-0.12603448746786683
1.495	0.22733023095451171	-0.10253804631197633	0.9696647061575601	0.884207559815162	0.02815676787342097	0.5440778801423679	-0.12618551558551078
1.496	0.22732887474445265	-0.10253699374447359	0.9696625373220243	0.883594879743832	0.028191056277517095	0.5441217676358585	-0.12633592784790895
1.4969999999999999	0.22732750260398282	-0.10253593779003338	0.9696603992335484	0.8829847614709948	0.028225202546952908	0.5441653842475448	-0.1264857249668918
1.4979999999999998	0.22732611451144355	-0.10253487840577591	0.9696582913551811	0.8823772021761519	0.02825920678034317	0.5442087314305442	-0.12663490750082468
1.499	0.22732471042462563	-0.10253381553189206	0.9696562131634546	0.8817721996832371	0.028293069032752263	0.5442518105840775	-0.1267834758498721
1.5	0.22732329028061665	-0.10253274909117495	0.9696541641496863	0.8811697524774104	0.028326789314289336	0.544294623052764	-0.12693143025131315
1.501	0.22732185399641688	-0.10253167898780433	0.9696521438204981	0.8805698597227432	0.02836036758829369	0.5443371701256312	-0.12707877077508994
1.5019999999999998	0.22732040146881768	-0.10253060510688494	0.9696501516975568	0.8799725212804214	0.028393803770084845	0.544379453035017	-0.1272254973194062
1.5030000000000001	0.22731893257354377	-0.10252952731511411	0.9696481873176613	0.8793777377267147	0.028427097726399096	0.5444214729556713	-0.1273716096060107
1.504	0.22731744716516336	-0.10252844546182821	0.9696462502328086	0.8787855103703371	0.02846024927502547	0.5444632310039315	-0.12751710717571363
1.505	0.22731594507814337	-0.10252735938005292	0.969644340009855	0.8781958412676917	0.02849325818445848	0.5445047282369102	-0.12766198938468407
1.5059999999999998	0.22731442612829678	-0.10252626888755753	0.9696424562309045	0.8776087332352487	0.028526124173506952	0.5445459656519401	-0.1278062554009207
1.5070000000000001	0.22731289011424652	-0.10252517378791325	0.9696405984947942	0.8770241898605576	0.02855884691085918	0.5445869441862703	-0.12794990420040828
1.508	0.22731133681890556	-0.10252407387155593	0.9696387664185543	0.8764422155126431	0.028591426014787376	0.5446276647168351	-0.12809293456357027
1.509	0.22730976601097375	-0.10252296891685324	0.9696369596377128	0.8758628153506538	0.0286238610531135	0.5446681280600313	-0.12823534507287124
1.5099999999999998	0.22730817744645151	-0.10252185869117657	0.9696351778058241	0.875285995330761	0.02865615154325421	0.5447083349715629	-0.12837713411120447
1.5110000000000001	0.22730657086979422	-0.10252074295197776	0.9696334205943475	0.8747117622120518	0.02868829695222349	0.5447482861464163	-0.1285182998602138
1.512	0.2273049460139552	-0.1025196214478711	0.9696316876925031	0.8741401235599056	0.02872029669695885	0.5447879822189627	-0.1286588402992212
1.513	0.22730330259969367	-0.10251849391972065	0.9696299788063503	0.8735710877449698	0.028752150145215254	0.5448274237632488	-0.12879875320573617
1.5139999999999998	0.22730164033565312	-0.10251736010173308	0.9696282936574717	0.8730046639388577	0.02878385661666187	0.5448666112934143	-0.1289380361570617
1.5150000000000001	0.22729995891958643	-0.10251621972255659	0.9696266319820097	0.8724408621091873	0.028815415383756027	0.5449055452641146	-0.12907668653190282
1.516	0.22729825803997591	-0.10251507250638575	0.9696249935304326	0.8718796930135794	0.028846825672394973	0.5449442260711288	-0.1292147015118584
1.517	0.22729653737767166	-0.10251391817407289	0.9696233780672731	0.8713211681895962	0.028878086662711615	0.5449826540523379	-0.12935207808389462
1.5179999999999998	0.2272947966075492	-0.10251275644424608	0.969621785370467	0.8707652999406114	0.028909197490258543	0.5450208294889491	-0.12948881304398588
1.5190000000000001	0.22729303540018622	-0.10251158703443408	0.9696202152310467	0.8702121013206068	0.028940157247398467	0.5450587526067229	-0.12962490300082974
1.52	0.227291253423559	-0.10251040966219847	0.9696186674528116	0.869661586117882	0.02897096498478006	0.5450964235771417	-0.12976034437982192
1.521	0.2272894503447586	-0.10250922404627326	0.9696171418516002	0.8691137688346607	0.029001619713021988	0.5451338425188249	-0.12989513342820777
1.5219999999999998	0.22728762583172757	-0.10250802990771227	0.9696156382549177	0.8685686646622025	0.02903212040454502	0.5451710094994323	-0.13002926622110944
1.5230000000000001	0.22728577955501697	-0.10250682697104455	0.9696141565015406	0.8680262894540397	0.029062465995431504	0.5452079245378141	-0.13016273866794525
1.524	0.22728391118956434	-0.1025056149654381	0.9696126964403493	0.8674866596988267	0.02909265538737403	0.545244587606101	-0.13029554651936678
1.525	0.22728202041649287	-0.10250439362587214	0.9696112579287663	0.8669497924916553	0.029122687449836142	0.5452809986317974	-0.1304276853749613
1.5259999999999998	0.2272801069249322	-0.10250316269431832	0.9696098408311747	0.8664157055023157	0.02915256102248708	0.5453171574999972	-0.13055915069178456
1.5270000000000001	0.22727817041386086	-0.10250192192093077	0.9696084450173146	0.8658844169408633	0.02918227491778983	0.5453530640556633	-0.13068993779348448
1.528	0.2272762105939711	-0.10250067106524581	0.9696070703610304	0.8653559455212292	0.02921182792362183	0.5453887181060304	-0.1308200418797161
1.529	0.22727422718955578	-0.10249940989739102	0.9696057167397505	0.8648303104228564	0.02924121880599036	0.545424119423254	-0.1309494580356691
1.5299999999999998	0.2272722199404183	-0.10249813819930421	0.9696043840339448	0.8643075312507194	0.029270446311904744	0.5454592677471226	-0.13107818124195642
1.5310000000000001	0.2272701886038054	-0.1024968557659624	0.9696030721261866	0.8637876279937082	0.0292995091723456	0.5454941627877736	-0.1312062063850516
1.532	0.22726813295636314	-0.1024955624066211	0.9696017809009455	0.8632706209806066	0.029328406105210637	0.5455288042287147	-0.1313335282678533
1.533	0.22726605279611628	-0.10249425794606401	0.9696005102451152	0.8627565308336429	0.029357135818238136	0.5455631917302155	-0.13146014162050348
1.5339999999999998	0.22726394794447155	-0.10249294222586343	0.96959926004777	0.8622453784207245	0.029385697012031264	0.5455973249327017	-0.13158604111213476
1.5350000000000001	0.22726181824824462	-0.1024916151056513	0.9695980301991524	0.8617371848070865	0.029414088383245295	0.5456312034599103	-0.1317112213633081
1.536	0.2272596635817111	-0.10249027646440141	0.9695968205900135	0.8612319712055791	0.029442308627939066	0.5456648269220487	-0.131835676958537
1.537	0.2272574838486819	-0.10248892620172262	0.9695956311109322	0.8607297589251982	0.029470356445031	0.5456981949192012	-0.1319594024590866
1.5379999999999998	0.22725527898460285	-0.10248756423916323	0.9695944616512355	0.8602305693193429	0.029498230539739184	0.5457313070448642	-0.13208239241593026
1.5389999999999997	0.2272530489586784	-0.1024861905215268	0.9695933120982764	0.8597344237345331	0.029525929627006724	0.5457641628894231	-0.13220464138238272
1.54	0.22725079377602048	-0.10248480501819927	0.9695921823366922	0.8592413434588115	0.029553452434974606	0.5457967620433937	-0.13232614392690162
1.541	0.22724851347982122	-0.10248340772448752	0.9695910722472669	0.8587513496701887	0.029580797708442377	0.545829104100425	-0.1324468946461849
1.5419999999999998	0.22724620815355046	-0.10248199866296943	0.9695899817061521	0.8582644633854882	0.02960796421231784	0.5458611886603698	-0.13256688817802084
1.5429999999999997	0.2272438779231776	-0.10248057788485544	0.9695889105840712	0.857780705408441	0.029634950735178904	0.5458930153325443	-0.13268611921438375
1.544	0.22724152295941802	-0.10247914547136146	0.969587858745131	0.8573000962770055	0.029661756092948646	0.5459245837391176	-0.13280458251496277
1.545	0.22723914348000343	-0.10247770153471705	0.9695868260463653	0.8568226562114001	0.029688379132319476	0.5459558935186299	-0.1329222729202157
1.5459999999999998	0.22723673975160133	-0.102476246218056	0.9695858123383835	0.8563484050632035	0.029714818733440278	0.5459869443295198	-0.13303918536376996
1.5469999999999997	0.2272343120906326	-0.10247477969456563	0.9695848174663778	0.855877362265127	0.0297410738121113	0.5460177358534759	-0.13315531488441992
1.548	0.22723186086336244	-0.10247330216739967	0.9695838412711107	0.855409546782187	0.02976714332221866	0.546048267798616	-0.13327065663748108
1.549	0.22722938648676477	-0.1024718138707309	0.9695828835898851	0.8549449770650162	0.02979302625853134	0.546078539902613	-0.1333852059055066
1.5499999999999998	0.22722688943053523	-0.10247031507119073	0.9695819442571179	0.8544836710045433	0.029818721659678974	0.5461085519357091	-0.13349895810891874
1.5509999999999997	0.22722437021912595	-0.10246880606894304	0.9695810231037698	0.8540256458876444	0.029844228611189638	0.5461383037033738	-0.13361190881710788
1.552	0.22722182943267324	-0.10246728719763938	0.969580119956002	0.8535709183548769	0.0298695462480404	0.5461677950486071	-0.13372405375963828
1.553	0.22721926770681816	-0.10246575882363154	0.9695792346345693	0.853119504360279	0.02989467375659981	0.5461970258541908	-0.13383538883659044
1.5539999999999998	0.22721668573179662	-0.10246422134557007	0.9695783669553234	0.8526714191320958	0.029919610376693915	0.546225996045072	-0.13394591012792226
1.5549999999999997	0.22721408425080045	-0.10246267519401189	0.9695775167300764	0.8522266771347904	0.029944355403796596	0.5462547055907572	-0.13405561390234066
1.556	0.22721146405836024	-0.10246112083066068	0.9695766837670696	0.8517852920338266	0.029968908190918703	0.5462831545074727	-0.13416449662580854
1.557	0.22720882599912154	-0.10245955874799291	0.9695758678702969	0.8513472766639592	0.029993268150501132	0.5463113428599701	-0.13427255496975238
1.5579999999999998	0.22720617096588433	-0.10245798946889502	0.9695750688380592	0.8509126429998937	0.030017434756251595	0.5463392707631599	-0.1343797858190342
1.5589999999999997	0.22720349989653335	-0.10245641354555782	0.9695742864622543	0.8504814021281764	0.03004140754437756	0.5463669383837545	-0.1344861862792654
1.56	0.227200813770987	-0.10245483155799934	0.9695735205287793	0.8500535642266918	0.030065186113972225	0.5463943459414345	-0.13459175368175957
1.561	0.22719811360928857	-0.10245324411259107	0.9695727708182931	0.8496291385630316	0.030088770126371327	0.5464214937088075	-0.1346964855837528
1.5619999999999998	0.22719540047046144	-0.1024516518402138	0.9695720371069627	0.8492081335053383	0.030112159303785663	0.5464483820106449	-0.1348003797655985
1.5629999999999997	0.22719267545062544	-0.10245005539366933	0.969571319167194	0.8487905565241879	0.030135353428123127	0.5464750112236775	-0.13490343423017717
1.564	0.22718993968037648	-0.10244845544509909	0.9695706167683469	0.8483764141809916	0.030158352340487814	0.5465013817771908	-0.13500564720561925
1.565	0.22718719432293238	-0.10244685268378091	0.9695699296774348	0.8479657121134343	0.030181155940869134	0.5465274941538735	-0.13510701714884593
1.5659999999999998	0.22718444057303955	-0.10244524781354977	0.9695692576598093	0.8475584550224519	0.03020376418747301	0.5465533488906135	-0.13520754274883387
1.5669999999999997	0.2271816796551344	-0.1024436415502202	0.9695686004798295	0.847154646660744	0.030226177096121572	0.5465789465791185	-0.13530722292936118
1.568	0.2271789128203862	-0.10244203461938807	0.9695679579015176	0.8467542898235727	0.030248394739843164	0.5466042878663014	-0.13540605685111462
1.569	0.2271761413433727	-0.10244042775386064	0.9695673296891985	0.8463573863422167	0.030270417248043646	0.546629373454489	-0.1355040439132805
1.5699999999999998	0.2271733665191358	-0.10243882169108941	0.9695667156081267	0.8459639370797	0.030292244805563476	0.546654204101576	-0.13560118375449848
1.5709999999999997	0.22717058966136716	-0.10243721717097701	0.9695661154250986	0.8455739419284157	0.03031387765186395	0.5466787806210635	-0.13569747625323986
1.572	0.2271678121013498	-0.10243561493292865	0.9695655289090505	0.8451873998100257	0.030335316079611728	0.5467031038818582	-0.13579292152785397
1.573	0.22716503518615208	-0.10243401571215163	0.9695649558316435	0.8448043086772585	0.030356560432843988	0.5467271748080145	-0.13588751993634407
1.5739999999999998	0.22716226027569603	-0.10243242023670744	0.969564395967836	0.8444246655168567	0.03037761110562757	0.5467509943784801	-0.13598127207575056
1.5749999999999997	0.2271594887394473	-0.10243082922531105	0.969563849096441	0.8440484663547975	0.03039846854090716	0.5467745636266002	-0.13607417878077588
1.576	0.2271567219531035	-0.10242924338474742	0.9695633150006729	0.8436757062649244	0.030419133228811374	0.5467978836393789	-0.13616624112146783
1.577	0.22715396129528007	-0.10242766340728342	0.9695627934686798	0.8433063793802402	0.030439605704842616	0.5468209555566808	-0.1362574604002649
1.5779999999999998	0.22715120814418943	-0.10242608996845437	0.969562284294064	0.8429404789057382	0.030459886548315638	0.5468437805704311	-0.13634783814882895
1.5789999999999997	0.22714846387431223	-0.10242452372409425	0.9695617872760143	0.8425779971327725	0.030479976380374342	0.5468663599236928	-0.13643737612496842
1.58	0.22714572985306314	-0.10242296530660507	0.9695613022182971	0.8422189254553539	0.030499875861464496	0.5468886949094353	-0.13652607630977256
1.581	0.22714300743707508	-0.1024214153219685	0.9695608289274832	0.841863254388005	0.030519585689114354	0.546910786869056	-0.13661394090446738
1.5819999999999999	0.2271402979673457	-0.10241987434787761	0.9695603672119151	0.8415109735848028	0.030539106596387953	0.5469326371908357	-0.13670097232620027
1.5829999999999997	0.22713760276361877	-0.10241834293223788	0.9695599168817923	0.8411620718592417	0.030558439350644975	0.5469542473084466	-0.13678717320293313
1.584	0.22713492311912747	-0.10241682159166242	0.9695594777496214	0.8408165372045522	0.030577584752241073	0.5469756186995754	-0.13687254636817306
1.585	0.22713226029532346	-0.10241531081033654	0.9695590496306546	0.8404743568152389	0.030596543633228866	0.5469967528845371	-0.1369570948555378
1.5859999999999999	0.22712961551621566	-0.10241381103962276	0.9695586323433184	0.8401355171109803	0.030615316856302307	0.5470176514246929	-0.1370408218927878
1.5869999999999997	0.2271269899634443	-0.10241232269765235	0.9695582257096299	0.8398000037625252	0.030633905313618336	0.5470383159206758	-0.13712373089532182
1.588	0.22712438477208982	-0.10241084616815274	0.9695578295556042	0.8394678017177174	0.030652309925129486	0.5470587480105995	-0.1372058254594987
1.589	0.2271218010260879	-0.10240938179888728	0.9695574437116503	0.839138895227287	0.03067053163673113	0.5470789493683761	-0.13728710935596414
1.5899999999999999	0.22711923975399975	-0.10240792990008477	0.9695570680129577	0.8388132678722992	0.03068857141828334	0.5470989217020141	-0.13736758652273598
1.5909999999999997	0.2271167019262669	-0.10240649074286025	0.969556702299872	0.8384909025932804	0.030706430261384643	0.5471186667517779	-0.13744726105810467
1.592	0.22711418845282114	-0.10240506455800209	0.9695563464182612	0.8381717817187821	0.03072410917732307	0.5471381862883256	-0.13752613721371099
1.593	0.22711170018029345	-0.10240365153587339	0.969556000219872	0.837855886993024	0.030741609195629776	0.5471574821109466	-0.13760421938761366
1.5939999999999999	0.2271092378899486	-0.10240225182705004	0.9695556635623017	0.8375431996041374	0.03075893136292979	0.5471765560457158	-0.1376815121172219
1.5949999999999998	0.22710680229672284	-0.10240086554219249	0.9695553363078349	0.8372337002134002	0.030776076741479873	0.547195409943315	-0.1377580200726966
1.596	0.22710439404898888	-0.10239949275115187	0.9695550183215195	0.8369273689843527	0.030793046407392458	0.5472140456767682	-0.1378337480508772
1.597	0.22710201372942387	-0.10239813348281575	0.9695547094699859	0.8366241856103098	0.03080984144909275	0.5472324651395738	-0.13790870096912078
1.5979999999999999	0.2270996618569794	-0.10239678772606944	0.9695544096213811	0.8363241293399168	0.030826462966190654	0.5472506702441701	-0.13798288385904817
1.5989999999999998	0.22709733888920067	-0.10239545543112057	0.9695541186456696	0.8360271790026453	0.03084291206846191	0.5472686629203686	-0.13805630186019296
1.6	0.22709504522451787	-0.10239413651081035	0.9695538364149263	0.8357333130361271	0.030859189874754764	0.5472864451136917	-0.1381289602130608
1.601	0.22709278120450974	-0.10239283084191188	0.9695535628036193	0.8354425095145978	0.03087529751182098	0.5473040187836741	-0.1382008642517157
1.6019999999999999	0.2270905471161381	-0.10239153826641537	0.9695532976888852	0.835154746176218	0.0308912361131311	0.5473213859021849	-0.13827201939668088
1.6029999999999998	0.22708834319395407	-0.10239025859280046	0.9695530409507962	0.8348700004481618	0.030907006817794593	0.547338548451834	-0.13834243114851288
1.604	0.2270861696222746	-0.1023889915972958	0.9695527924726178	0.8345882494702478	0.030922610769644705	0.5473555084243941	-0.13841210508174054
1.605	0.22708402653733012	-0.10238773702512612	0.9695525521406836	0.8343094701182598	0.030938049116486937	0.5473722678191802	-0.13848104683910176
1.6059999999999999	0.22708191402938233	-0.1023864945917469	0.9695523198431315	0.834033639026982	0.030953323009449068	0.5473888286413827	-0.13854926212656007
1.6069999999999998	0.22707983214481237	-0.10238526398406701	0.9695520954678811	0.8337607326118393	0.030968433602309872	0.5474051929004731	-0.13861675670909562
1.608	0.22707778088817937	-0.10238404486165949	0.9695518789013542	0.8334907270884169	0.030983382050805374	0.5474213626088654	-0.13868353640653397
1.609	0.22707576022424897	-0.10238283685796079	0.969551670028318	0.8332235984906355	0.0309981695119724	0.5474373397807684	-0.13874960708904197
1.6099999999999999	0.2270737700799922	-0.10238163958145895	0.9695514687320957	0.8329593226887332	0.03101279714346745	0.5474531264311058	-0.13881497467240655
1.6109999999999998	0.22707181034655427	-0.10238045261687083	0.9695512748947703	0.8326978754070775	0.031027266102859722	0.5474687245745022	-0.1388796451132736
1.612	0.22706988088119406	-0.10237927552630897	0.9695510883973805	0.8324392322406995	0.03104157754701897	0.5474841362242719	-0.13894362440476749
1.613	0.22706798150919366	-0.10237810785043841	0.9695509091201099	0.8321833686698222	0.031055732631657985	0.5474993633914697	-0.13900691857272887
1.6139999999999999	0.2270661120257386	-0.10237694910962385	0.969550736942469	0.8319302600727863	0.03106973251102856	0.5475144080841841	-0.1390695336723215
1.6149999999999998	0.22706427219776867	-0.10237579880506771	0.9695505717434693	0.8316798817377716	0.031083578337708907	0.5475292723069498	-0.1391314757848804
1.616	0.22706246176579975	-0.10237465641993945	0.9695504134017916	0.8314322088737122	0.031097271262359616	0.5475439580600338	-0.13919275101505607
1.617	0.22706068044571656	-0.1023735214204967	0.9695502617959473	0.8311872166204295	0.031110812433507905	0.5475584673387128	-0.13925336548831013
1.6179999999999999	0.22705892793053703	-0.10237239325719864	0.9695501168044319	0.8309448800572609	0.031124202997541785	0.547572802132788	-0.1393133253487563
1.6189999999999998	0.22705720389214815	-0.10237127136581231	0.9695499783058736	0.8307051742105792	0.03113744409885209	0.5475869644262088	-0.13937263675709696
1.62	0.22705550798301377	-0.10237015516851207	0.9695498461787979	0.8304680740606055	0.03115053687999944	0.5476009561965633	-0.13943130588889316
1.621	0.22705383983785474	-0.10236904407497315	0.9695497203002579	0.830233554547161	0.03116348248190508	0.5476147794144933	-0.139489338933771
1.6219999999999999	0.22705219907530158	-0.10236793748345951	0.9695496005437049	0.830001590574757	0.031176282044064405	0.5476284360432134	-0.1395467420952538
1.6229999999999998	0.22705058529952013	-0.10236683478190688	0.9695494867776063	0.8297721570162989	0.031188936704903907	0.5476419280381953	-0.13960352159060502
1.624	0.22704899810181048	-0.1023657353490012	0.9695493788651867	0.8295452287146777	0.031201447602280455	0.5476552573470146	-0.1396596836505543
1.625	0.22704743706217967	-0.10236463855525357	0.9695492766645375	0.8293207804837779	0.03121381587381723	0.5476684259092964	-0.13971523451883924
1.626	0.22704590175088848	-0.10236354376407174	0.9695491800287235	0.829098787109302	0.031226042657075247	0.547681435656637	-0.13977018045174006
1.6269999999999998	0.22704439172997284	-0.10236245033282915	0.9695490888058819	0.8288792233483027	0.031238129089924786	0.5476942885124998	-0.13982452771796602
1.6280000000000001	0.22704290655473996	-0.10236135761393206	0.9695490028393163	0.828662063927826	0.031250076311176433	0.5477069863922049	-0.13987828259882687
1.629	0.22704144577523994	-0.10236026495588534	0.9695489219675862	0.8284472835434434	0.03126188546122715	0.5477195312030716	-0.13993145138843946
1.63	0.2270400089377131	-0.10235917170435752	0.9695488460245903	0.8282348568569458	0.03127355768265922	0.5477319248447117	-0.13998404039408543
1.6309999999999998	0.22703859558601364	-0.10235807720324576	0.9695487748396462	0.8280247584924708	0.031285094120851994	0.5477441692094113	-0.1400360559369571
1.6320000000000001	0.22703720526301008	-0.10235698079574153	0.9695487082375631	0.8278169630318396	0.03129649592454429	0.5477562661824769	-0.1400875043532247
1.633	0.22703583751196246	-0.10235588182539733	0.9695486460387129	0.8276114450098775	0.03130776424634646	0.5477682176425449	-0.14013839199523642
1.634	0.22703449187787741	-0.10235477963719546	0.969548588059094	0.827408178909373	0.03131890024332273	0.547780025461912	-0.14018872523272247
1.6349999999999998	0.2270331679088411	-0.10235367357861912	0.9695485341103928	0.8272071391553212	0.03132990507770354	0.5477916915068862	-0.14023851045399768
1.6360000000000001	0.22703186515733068	-0.10235256300072675	0.9695484840000391	0.8270083001081024	0.03134077991772694	0.5478032176382783	-0.14028775406746077
1.637	0.22703058318150462	-0.10235144725923008	0.9695484375312603	0.8268116360556208	0.03135152593854676	0.5478146057120302	-0.14033646250344478
1.638	0.2270293215464723	-0.1023503257155766	0.9695483945031292	0.82661712120593	0.03136214432308483	0.5478258575796758	-0.14038464221586455
1.6389999999999998	0.22702807982554327	-0.10234919773803713	0.9695483547106097	0.8264247296811243	0.03137263626282601	0.5478369750886323	-0.140432299683472
1.6400000000000001	0.2270268576014571	-0.10234806270279884	0.9695483179445991	0.826234435511013	0.031383002958676645	0.5478479600826228	-0.1404794414112004
1.641	0.22702565446759324	-0.10234691999506479	0.9695482839919664	0.8260462126258524	0.03139324562188533	0.5478588144021715	-0.14052607393177388
1.642	0.22702447002916235	-0.10234576901016014	0.9695482526355887	0.8258600348496656	0.03140336547484213	0.5478695398849205	-0.14057220380721058
1.6429999999999998	0.22702330390437878	-0.10234460915464601	0.9695482236543846	0.8256758758949266	0.03141336375169417	0.5478801383658323	-0.1406178376300909
1.6440000000000001	0.22702215572561488	-0.10234343984744118	0.9695481968233441	0.8254937093575085	0.03142324169901992	0.5478906116774567	-0.14066298202482844
1.645	0.22702102514053746	-0.10234226052095263	0.9695481719135578	0.825313508711546	0.031433000576682885	0.5479009616503204	-0.1407076436488763
1.646	0.22701991181322675	-0.10234107062221519	0.9695481486922422	0.8251352473049895	0.03144264165868074	0.5479111901133792	-0.14075182919361845
1.6469999999999998	0.22701881542527835	-0.10233986961366465	0.9695481269227648	0.8249588983562508	0.03145216623368417	0.5479212988944062	-0.14079554538506148
1.6480000000000001	0.22701773567688796	-0.10233865697279244	0.9695481063646669	0.8247844349512136	0.03146157560489875	0.5479312898203171	-0.1408387989846859
1.649	0.22701667228792013	-0.10233743219105847	0.9695480867736848	0.8246118300391359	0.031470871089553154	0.5479411647174892	-0.14088159679057202
1.65	0.22701562499896033	-0.10233619477356791	0.9695480679017693	0.8244410564278414	0.03148005401892596	0.547950925412013	-0.1409239456384893
1.6509999999999998	0.22701459357235138	-0.10233494423951234	0.9695480494971058	0.8242720867804828	0.03148912573878785	0.5479605737298741	-0.14096585240263818
1.6520000000000001	0.2270135777932139	-0.10233368012187066	0.9695480313041324	0.8241048936146533	0.031498087609222715	0.5479701114971245	-0.14100732399603763
1.653	0.22701257747045167	-0.10233240196599497	0.9695480130635579	0.8239394493027519	0.03150694100364361	0.5479795405399811	-0.14104836737067347
1.654	0.2270115924373661	-0.10233110932783664	0.9695479945123798	0.8237757260724966	0.03151568730767212	0.5479888626848487	-0.1410889895175227
1.6549999999999998	0.2270106225511303	-0.10232980177256445	0.9695479753839024	0.8236136960076168	0.03152432791842791	0.5479980797583275	-0.14112919746638602
1.6560000000000001	0.22700966769149775	-0.10232847887394728	0.9695479554077544	0.8234533310494956	0.03153286424428806	0.5480071935871415	-0.14116899828540008
1.657	0.22700872775987016	-0.10232714021374802	0.9695479343099087	0.8232946030001684	0.03154129770450578	0.5480162059979875	-0.141208399080344
1.658	0.2270078026783478	-0.10232578538037904	0.9695479118127008	0.8231374835263326	0.031549629728260774	0.5480251188174231	-0.14124740699385577
1.6589999999999998	0.2270068923880114	-0.10232441396719652	0.9695478876348501	0.8229819441636438	0.031557861753566285	0.5480339338717927	-0.14128602920455088
1.6600000000000001	0.22700599684681344	-0.10232302557081172	0.969547861491482	0.8228279563213234	0.031565995226335866	0.5480426529870678	-0.14132427292597594
1.661	0.22700511602745616	-0.10232161978942153	0.9695478330941513	0.8226754912874832	0.03157403159942578	0.5480512779886008	-0.14136214540538977
1.662	0.2270042499148818	-0.1023201962211578	0.9695478021508681	0.8225245202351918	0.03158197233159071	0.5480598107008487	-0.14139965392236523
1.6629999999999998	0.2270033985029984	-0.10231875446245134	0.9695477683661258	0.8223750142300695	0.0315898188864123	0.5480682529470077	-0.14143680578690035
1.6640000000000001	0.2270025617913889	-0.10231729410641019	0.9695477314409308	0.8222269442394318	0.03159757273119909	0.5480766065485533	-0.14147360833709216
1.665	0.22700173978275542	-0.10231581474121447	0.9695476910728361	0.8220802811411334	0.03160523533597818	0.5480848733248094	-0.14151006893703633
1.666	0.22700093248110076	-0.10231431594852942	0.9695476469559772	0.8219349957313911	0.031612808172577285	0.5480930550926018	-0.14154619497518892
1.6669999999999998	0.22700013989064885	-0.10231279730193692	0.9695475987811114	0.821791058732362	0.03162029271349115	0.5481011536659373	-0.1415819938628178
1.6679999999999997	0.2269993620147545	-0.10231125836538693	0.9695475462356613	0.8216484408002619	0.031627690430530944	0.5481091708555816	-0.14161747303211014
1.669	0.22699859885404805	-0.10230969869167168	0.9695474890037618	0.8215071125344225	0.0316350027936206	0.5481171084685368	-0.14165263993392857
1.67	0.22699785040418738	-0.1023081178212979	0.9695474267663111	0.8213670444869431	0.031642231269982245	0.5481249683075354	-0.14168750203551375
1.6709999999999998	0.22699711665396877	-0.1023065152821296	0.9695473592010275	0.8212282071725873	0.03164937732358752	0.5481327521706142	-0.14172206681812569
1.6719999999999997	0.2269963975841748	-0.10230489058904851	0.969547285982509	0.82109057107858	0.03165644241438611	0.5481404618507008	-0.1417563417746166
1.673	0.22699569316640802	-0.10230324324325818	0.9695472067823001	0.8209541066739606	0.03166342799737104	0.5481480991350932	-0.141790334406989
1.674	0.22699500336153391	-0.1023015727323622	0.969547121268963	0.8208187844192691	0.031670335522149116	0.5481556658048284	-0.14182405222368805
1.6749999999999998	0.22699432811886233	-0.1022998785315935	0.9695470291081554	0.8206845747773444	0.03167716643307607	0.5481631636340605	-0.14185750273656014
1.6759999999999997	0.226993667376067	-0.10229816010506591	0.9695469299627132	0.820551448224513	0.03168392216946777	0.5481705943895069	-0.14189069345783556
1.677	0.2269930210583385	-0.10229641690592034	0.9695468234927412	0.8204193752614494	0.03169060416539888	0.5481779598299634	-0.1419236318973715
1.678	0.22699238907677047	-0.10229464837574181	0.9695467093557097	0.8202883264244849	0.03169721384902665	0.548185261705883	-0.14195632555984394
1.6789999999999998	0.2269917713274844	-0.1022928539447532	0.9695465872065581	0.8201582722977689	0.031703752641986584	0.548192501759019	-0.14198878194163708
1.6799999999999997	0.22699116769186914	-0.10229103303316255	0.9695464566978063	0.8200291835248059	0.03171022195922398	0.5481996817220695	-0.14202100852784952
1.681	0.22699057803718292	-0.10228918505291185	0.9695463174796742	0.8199010308186481	0.03171662320919903	0.5482068033181984	-0.14205301278965357
1.682	0.22699000221714163	-0.10228730940945163	0.9695461692002091	0.8197737849722747	0.03172295779428144	0.5482138682604335	-0.14208480218151298
1.6829999999999998	0.22698944007249344	-0.10228540550354204	0.9695460115054211	0.8196474168703138	0.031729227111089574	0.5482208782510595	-0.1421163841378864
1.6839999999999997	0.22698889143158	-0.10228347273308062	0.9695458440394279	0.819521897501008	0.03173543255071185	0.548227834981067	-0.14214776606977514
1.685	0.22698835611088414	-0.10228151049495796	0.9695456664446089	0.8193971979669528	0.03174157549893087	0.5482347401296548	-0.14217895536165537
1.686	0.2269878339155647	-0.10227951818694112	0.9695454783617685	0.8192732894950082	0.03174765733650972	0.5482415953637838	-0.14220995936878827
1.6869999999999998	0.22698732463997828	-0.10227749520958611	0.969545279430309	0.8191501434461604	0.031753679439539245	0.5482484023377205	-0.14224078541459587
1.6879999999999997	0.22698682806818807	-0.1022754409681794	0.9695450692884144	0.819027731325363	0.03175964317984483	0.5482551626925075	-0.14227144078791307
1.689	0.22698634397446024	-0.10227335487470955	0.9695448475732442	0.8189060247913899	0.03176554992545142	0.5482618780554807	-0.14230193274016947
1.69	0.22698587212374793	-0.10227123634986904	0.9695446139211384	0.8187849956663514	0.03177140104110536	0.5482685500398933	-0.1423322684827376
1.6909999999999998	0.2269854122721631	-0.10226908482508733	0.9695443679678338	0.818664615944897	0.03177719788879092	0.5482751802445223	-0.14236245518437934
1.6919999999999997	0.22698496416743627	-0.10226689974459545	0.9695441093486916	0.8185448578035073	0.031782941828118326	0.5482817702533174	-0.14239249996860096
1.693	0.22698452754974116	-0.10226468056752276	0.9695438376989376	0.8184256936095275	0.03178863421658191	0.5482883216351514	-0.14242240991103178
1.694	0.2269841021536365	-0.10226242677002631	0.9695435526539139	0.8183070959295977	0.03179427640980899	0.5482948359434885	-0.14245219203694118
1.6949999999999998	0.22698368771074925	-0.10226013784745352	0.9695432538493446	0.8181890375378819	0.031799869761919834	0.5483013147159067	-0.14248185331876476
1.6959999999999997	0.22698328395169434	-0.10225781331653863	0.9695429409216126	0.8180714914244958	0.03180541562611927	0.5483077594736575	-0.1425114006735122
1.697	0.22698289060685486	-0.10225545271763313	0.969542613508052	0.8179544308037819	0.03181091535545766	0.5483141717213806	-0.14254084096023142
1.698	0.2269825074067757	-0.1022530556169712	0.9695422712472526	0.8178378291224611	0.03181637030351637	0.548320552946853	-0.14257018097758395
1.6989999999999998	0.2269821340825468	-0.10225062160897	0.9695419137793789	0.8177216600680621	0.031821781824955465	0.548326904620647	-0.14259942746128107
1.6999999999999997	0.22698177036617692	-0.10224815031856564	0.9695415407465048	0.8176058975772829	0.03182715127610507	0.5483332281957587	-0.1426285870814351
1.701	0.22698141599095736	-0.10224564140358519	0.969541151792961	0.8174905158439323	0.03183248001578171	0.5483395251073248	-0.1426576664401234
1.702	0.22698107069181658	-0.10224309455715476	0.9695407465656989	0.8173754893268544	0.0318377694062675	0.5483457967724288	-0.14268667206909819
1.7029999999999998	0.22698073420566559	-0.10224050951014446	0.9695403247146704	0.8172607927582316	0.031843020814207146	0.5483520445898111	-0.14271561042733083
1.7039999999999997	0.22698040627173452	-0.1022378860336502	0.9695398858932222	0.8171464011515386	0.03184823561136061	0.5483582699394817	-0.1427444878984455
1.705	0.22698008663190075	-0.10223522394151265	0.9695394297585072	0.8170322898087977	0.03185341517533187	0.5483644741823557	-0.14277331078821814
1.706	0.22697977503100839	-0.1022325230928737	0.9695389559719124	0.8169184343282888	0.03185856089033337	0.5483706586598514	-0.1428020853220133
1.7069999999999999	0.22697947121718	-0.10222978339477054	0.9695384641995041	0.8168048106127389	0.031863674147984786	0.5483768246935067	-0.1428308176422131
1.7079999999999997	0.2269791749421204	-0.10222700480476736	0.9695379541124883	0.8166913948768859	0.03186875634814477	0.5483829735847389	-0.142859513805876
1.709	0.22697888596141255	-0.10222418733362505	0.9695374253876914	0.8165781636551928	0.03187380889977432	0.5483891066146817	-0.14288817978231524
1.71	0.22697860403480677	-0.10222133104763345	0.9695368777080565	0.8164650938108635	0.03187883322164772	0.5483952250440396	-0.14291682145028595
1.7109999999999999	0.22697832892650205	-0.1022184360698558	0.9695363107631595	0.8163521625446803	0.03188383074254423	0.5484013301129579	-0.14294544459532357
1.7119999999999997	0.22697806040542112	-0.10221550258066067	0.969535724249742	0.816239347402177	0.03188880290110187	0.5484074230408453	-0.14297405490759338
1.713	0.22697779824547856	-0.10221253081904194	0.9695351178722648	0.8161266262806772	0.03189375114606277	0.5484135050260278	-0.143002657979697
1.714	0.22697754222584254	-0.1022095210847256	0.9695344913434791	0.816013977437726	0.031898676936847704	0.5484195772452919	-0.14303125930406532
1.7149999999999999	0.22697729213119042	-0.10220647373956025	0.9695338443850176	0.8159013794998036	0.03190358174360578	0.5484256408535605	-0.14305986427023673
1.7159999999999997	0.2269770477519583	-0.10220338920819197	0.9695331767280048	0.8157888114702183	0.031908467046798845	0.5484316969837614	-0.14308847816225864
1.717	0.2269768088845848	-0.10220026797915215	0.9695324881133128	0.8156762527365715	0.03191333433717172	0.5484377467466427	-0.14311710615639037
1.718	0.22697657533174934	-0.10219711060598145	0.9695317782907115	0.8155636830785695	0.031918185116045945	0.5484437912302302	-0.14314575331946708
1.7189999999999999	0.22697634690260496	-0.10219391770763811	0.969531047017287	0.8154510826769517	0.03192302089526563	0.548449831499048	-0.14317442460761542
1.7199999999999998	0.22697612341300596	-0.10219068996856823	0.969530294056634	0.8153384321231787	0.031927843196733134	0.548455868593587	-0.1432031248644635
1.721	0.22697590468573062	-0.10218742813881286	0.9695295191791927	0.8152257124284015	0.03193265355189845	0.5484619035300826	-0.14323185881871808
1.722	0.22697569055069902	-0.1021841330337706	0.9695287221629825	0.815112905031352	0.03193745350113986	0.5484679373002349	-0.1432606310816532
1.7229999999999999	0.2269754808451863	-0.10218080553286127	0.9695279027943574	0.8149999918063031	0.03194224459248642	0.5484739708708081	-0.14328944614480918
1.7239999999999998	0.2269752754140313	-0.10217744657746858	0.9695270608687826	0.8148869550722417	0.03194702837986325	0.5484800051832929	-0.1433183083775936
1.725	0.22697507410984114	-0.10217405716966768	0.9695261961916333	0.8147737776028978	0.031951806421771846	0.5484860411535688	-0.1433472220245362
1.726	0.22697487679281497	-0.10217063837173926	0.9695253085790146	0.814660442635765	0.031956580280403823	0.5484920796715047	-0.14337619120268055
1.7269999999999999	0.22697468332943538	-0.10216719130496285	0.9695243978586044	0.814546933879376	0.031961351520455664	0.5484981216006803	-0.1434052198994736
1.7279999999999998	0.2269744935904028	-0.10216371714730871	0.9695234638705187	0.814433235520356	0.03196612170752131	0.5485041677782867	-0.1434343119707843
1.729	0.2269743074493192	-0.10216021713078115	0.9695225064681985	0.8143193322310196	0.03197089240636551	0.5485102190150853	-0.1434634711388637
1.73	0.22697412478249668	-0.10215669253916543	0.9695215255189443	0.8142052091764036	0.03197566517938081	0.5485162760953016	-0.14349270099060948
1.7309999999999999	0.2269739454691389	-0.10215314470692662	0.9695205209033435	0.8140908520199945	0.03198044158565316	0.5485223397763311	-0.14352200497649534
1.7319999999999998	0.22697376939151917	-0.10214957501888161	0.969519492513969	0.8139762469285453	0.03198522318051265	0.5485284107883183	-0.14355138640997994
1.733	0.22697359643515516	-0.10214598490914133	0.9695184402548527	0.8138613805774929	0.0319900115147153	0.5485344898337893	-0.1435808484665394
1.734	0.2269734264889806	-0.10214237585857223	0.9695173640421118	0.8137462401577434	0.03199480813276722	0.5485405775873391	-0.14361039418201488
1.7349999999999999	0.22697325944551386	-0.10213874939077586	0.9695162638049737	0.8136308133819576	0.03199961457045046	0.5485466746954321	-0.14364002645100393
1.7359999999999998	0.2269730952010235	-0.1021351070673352	0.9695151394868252	0.8135150884895992	0.0320044323519754	0.5485527817764382	-0.14366974802553562
1.737	0.22697293365569124	-0.10213145048382967	0.9695139910459081	0.8133990542522654	0.03200926298748899	0.5485588994206596	-0.14369956151378308
1.738	0.22697277471377203	-0.10212778126661584	0.9695128184549093	0.8132826999789339	0.03201410797093735	0.5485650281900439	-0.1437294693794201
1.7389999999999999	0.22697261828375137	-0.1021241010688695	0.9695116216998231	0.8131660155196272	0.032018968777611324	0.5485711686177033	-0.14375947394198443
1.7399999999999998	0.22697246427850032	-0.10212041156588855	0.9695104007795877	0.8130489912678847	0.03202384686149541	0.548577321207606	-0.14378957737720996
1.741	0.22697231261542805	-0.10211671445115811	0.9695091557068759	0.8129316181628053	0.03202874365308842	0.5485834864346226	-0.14381978171665574
1.742	0.22697216321663177	-0.10211301143317711	0.9695078865092844	0.8128138876902942	0.03203366055745098	0.5485896647448028	-0.14385008884717806
1.7429999999999999	0.22697201600904474	-0.10210930423154202	0.9695065932305471	0.8126957918838941	0.03203859895168667	0.5485958565557014	-0.14388050051048665
1.7439999999999998	0.2269718709245817	-0.10210559457228473	0.9695052759317715	0.8125773233267201	0.0320435601820382	0.5486020622566312	-0.1439110183023575
1.745	0.22697172790028244	-0.10210188418396608	0.969503934692323	0.8124584751541245	0.03204854556157166	0.5486082822087189	-0.14394164367180456
1.746	0.22697158687845326	-0.1020981747948973	0.9695025696096032	0.8123392410548449	0.032053556368752	0.5486145167447661	-0.14397237792130532
1.7469999999999999	0.2269714478068062	-0.10209446813036015	0.9695011807980991	0.8122196152702676	0.032058593846177784	0.5486207661690947	-0.14400322220801778
1.7479999999999998	0.22697131063822137	-0.10209076590869928	0.9694997683892079	0.8120995925933163	0.03206365919862122	0.5486270307576239	-0.1440341775447089
1.749	0.22697117532938169	-0.10208706983666276	0.9694983325318391	0.811979168368096	0.032068753590554985	0.5486333107581739	-0.14406524479996657
1.75	0.22697104183865524	-0.10208338160549166	0.9694968733922897	0.8118583384906743	0.03207387814413924	0.5486396063906354	-0.14409642469842546
1.751	0.2269709101247263	-0.10207970288813158	0.9694953911533919	0.8117370994098784	0.03207903393791102	0.5486459178468786	-0.14412771782137107
1.7519999999999998	0.22697078014635025	-0.10207603533681064	0.969493886014434	0.8116154481266048	0.032084222005687946	0.548652245290709	-0.14415912460723404
1.7530000000000001	0.2269706518621056	-0.10207238058060819	0.9694923581918533	0.811493382192023	0.03208944333550243	0.5486585888579901	-0.14419064535191334
1.754	0.22697052522901573	-0.10206874022301372	0.9694908079191974	0.811370899705429	0.0320946988686871	0.5486649486568113	-0.1442222802095977
1.755	0.22697040020041606	-0.1020651158394712	0.9694892354463552	0.8112479993110002	0.03209998949904967	0.5486713247677011	-0.14425402919420707
1.7559999999999998	0.2269702767245725	-0.10206150897490732	0.9694876410395623	0.8111246801930776	0.03210531607189273	0.5486777172440078	-0.14428589218078353
1.7570000000000001	0.22697015474442706	-0.1020579211412462	0.9694860249821804	0.8110009420714777	0.03211067938287749	0.5486841261123849	-0.14431786890646692
1.758	0.22697003419771808	-0.10205435381490928	0.9694843875747456	0.8108767851975924	0.0321160801769744	0.5486905513731403	-0.1443499589716028
1.759	0.2269699150170992	-0.10205080843429554	0.9694827291342861	0.8107522103497707	0.03212151914749975	0.548696993000446	-0.14438216184147065
1.7599999999999998	0.22696979713025683	-0.10204728639724184	0.9694810499940361	0.8106272188268476	0.0321269969350549	0.5487034509425943	-0.14441447684844955
1.7610000000000001	0.22696968046002636	-0.10204378905846288	0.9694793505031752	0.8105018124409484	0.032132514126428306	0.5487099251222372	-0.14444690319443962
1.762	0.22696956492450698	-0.10204031772696631	0.9694776310258372	0.8103759935110749	0.03213807125358158	0.5487164154365488	-0.14447943995335688
1.763	0.22696945043717556	-0.10203687366344173	0.9694758919397589	0.8102497648567231	0.03214366879271893	0.5487229217574949	-0.14451208607364155
1.7639999999999998	0.2269693369069991	-0.10203345807800274	0.9694741336349476	0.8101231297900234	0.03214930716368323	0.5487294439322683	-0.14454484038108503
1.7650000000000001	0.22696922423854643	-0.10203007212903334	0.9694723565123643	0.8099960921067769	0.03215498673004339	0.5487359817837701	-0.14457770158191596
1.766	0.22696911233209882	-0.10202671692275717	0.9694705609830032	0.8098686560771338	0.03216070779956842	0.5487425351111364	-0.1446106682656587
1.767	0.2269690010837598	-0.10202339351239822	0.9694687474677431	0.8097408264355361	0.0321664706244786	0.5487491036903708	-0.14464373890770554
1.7679999999999998	0.2269688903859407	-0.10202010289731188	0.9694669163972196	0.8096126083702954	0.03217227540159532	0.5487556872749021	-0.1446769118720295
1.7690000000000001	0.22696878012897392	-0.10201684602284039	0.969465068210964	0.8094840075139303	0.03217812227269391	0.5487622855958831	-0.1447101854141612
1.77	0.22696867020347872	-0.10201362378051522	0.9694632033561821	0.8093550299335103	0.03218401132505923	0.5487688983624743	-0.14474355768430994
1.771	0.2269685605019737	-0.10201043700822411	0.969461322286545	0.8092256821194879	0.03218994259230469	0.5487755252623575	-0.14477702673075207
1.7719999999999998	0.22696845091936027	-0.10200728649071766	0.9694594254609963	0.8090959709733946	0.03219591605557662	0.548782165962296	-0.14481059050348866
1.7730000000000001	0.22696834135302957	-0.10200417296083278	0.9694575133425745	0.8089659037951448	0.032201931645143705	0.5487888201086198	-0.14484424685799152
1.774	0.22696823170296926	-0.10200109710068084	0.9694555863968757	0.8088354882695691	0.03220798924194544	0.5487954873277592	-0.14487799355928344
1.775	0.2269681218718705	-0.10199805954204735	0.9694536450894056	0.8087047324521659	0.03221408867873409	0.5488021672267638	-0.14491182828678073
1.7759999999999998	0.2269680117652346	-0.10199506086637856	0.9694516898821954	0.8085736447548153	0.03222022974099306	0.5488088593936886	-0.1449457486395351
1.7770000000000001	0.2269679012914803	-0.10199210160510716	0.9694497212311822	0.8084422339318212	0.03222641216805815	0.5488155633979058	-0.14497975214096337
1.778	0.22696779036205098	-0.1019891822410688	0.9694477395843534	0.8083105090658981	0.032232635654989884	0.5488222787904051	-0.1450138362430675
1.779	0.2269676788915223	-0.101986303210634	0.9694457453795295	0.8081784795533458	0.03223889985501472	0.5488290051041429	-0.14504799833100004
1.7799999999999998	0.2269675667977105	-0.10198346490505168	0.9694437390421634	0.8080461550884057	0.03224520438143893	0.5488357418545641	-0.14508223572803822
1.7810000000000001	0.22696745400178092	-0.10198066767100313	0.9694417209838997	0.8079135456475419	0.032251548808913844	0.5488424885402947	-0.14511654570036017
1.782	0.22696734042835742	-0.1019779118118666	0.9694396916015214	0.8077806614736347	0.03225793267508818	0.5488492446439471	-0.1451509254615044
1.783	0.2269672260056321	-0.10197519758969142	0.9694376512759056	0.8076475130593211	0.03226435548276958	0.5488560096330369	-0.14518537217681926
1.7839999999999998	0.22696711066547626	-0.10197252522637805	0.9694356003709905	0.8075141111298476	0.03227081670174323	0.5488627829608295	-0.1452198829680883
1.7850000000000001	0.22696699434355164	-0.10196989490406512	0.9694335392327535	0.8073804666265549	0.03227731577018714	0.5488695640669964	-0.14525445491815103
1.786	0.2269668769794231	-0.10196730676622827	0.9694314681885753	0.8072465906906098	0.03228385209635455	0.5488763523784446	-0.14528908507515678
1.787	0.22696675851667186	-0.10196476091986677	0.9694293875473675	0.8071124946462223	0.03229042506064574	0.5488831473105051	-0.14532377045633307
1.7879999999999998	0.22696663890300986	-0.1019622574380254	0.9694272975997141	0.8069781899833375	0.03229703401782625	0.5488899482680528	-0.14535850805181846
1.7890000000000001	0.22696651809039534	-0.1019597963622751	0.969425198617647	0.8068436883394171	0.03230367829927031	0.5488967546463766	-0.14539329482899022
1.79	0.22696639603514937	-0.10195737770477616	0.9694230908551813	0.8067090014806675	0.03231035721486478	0.5489035658321041	-0.1454281277366191
1.791	0.2269662726980735	-0.10195500144917112	0.969420974549986	0.8065741412842113	0.03231707005414774	0.5489103812043046	-0.14546300370824536
1.7919999999999998	0.22696614804456883	-0.101952667550684	0.969418849925061	0.8064391197211943	0.03232381608710897	0.5489172001355865	-0.14549791966538828
1.7930000000000001	0.22696602204475613	-0.10195037593693065	0.9694167171892939	0.8063039488393096	0.032330594565688084	0.5489240219930693	-0.14553287252144415
1.794	0.22696589467359732	-0.10194812650981668	0.9694145765372726	0.8061686407443499	0.03233740472609303	0.5489308461394133	-0.14556785918603288
1.795	0.22696576591101836	-0.10194591914777046	0.9694124281494823	0.8060332075834092	0.032344245791086905	0.5489376719339064	-0.14560287656876028
1.7959999999999998	0.22696563574203324	-0.10194375370793511	0.9694102721925093	0.8058976615338602	0.03235111697169584	0.5489444987331235	-0.14563792158172956
1.7969999999999997	0.22696550415686956	-0.10194163002831941	0.9694081088188775	0.8057620147962117	0.0323580174685823	0.5489513258912787	-0.1456729911412311
1.798	0.22696537115109533	-0.10193954792990786	0.9694059381676435	0.8056262795829373	0.03236494647363256	0.5489581527610042	-0.1457080821698316
1.799	0.22696523672574712	-0.10193750721873023	0.9694037603657532	0.8054904681006344	0.03237190317194203	0.5489649786944928	-0.14574319159971824
1.7999999999999998	0.2269651008874598	-0.10193550768751512	0.9694015755286558	0.8053545925300153	0.03237888674383361	0.5489718030444585	-0.14577831637717903
1.8009999999999997	0.22696496364859747	-0.10193354911617784	0.9693993837601751	0.8052186650074762	0.032385896366240126	0.5489786251649771	-0.1458134534672479
1.802	0.22696482502738574	-0.10193163127151754	0.9693971851527605	0.8050826976074814	0.03239293121351244	0.5489854444125707	-0.1458485998579695
1.803	0.22696468504804548	-0.10192975390762496	0.969394979787743	0.8049467023238709	0.03239999045862847	0.5489922601474165	-0.1458837525648955
1.8039999999999998	0.22696454374092798	-0.10192791676737614	0.9693927677348434	0.8048106910508286	0.032407073275047604	0.5489990717343152	-0.14591890863593726
1.8049999999999997	0.2269644011426512	-0.10192611958388556	0.969390549051311	0.8046746755650073	0.032414178838480356	0.5490058785434188	-0.14595406515596876
1.806	0.2269642572962376	-0.10192436208079128	0.9693883237810694	0.8045386675087987	0.0324213063280261	0.549012679950902	-0.14598921925124347
1.807	0.2269641122508766	-0.10192264397174872	0.9693860919538735	0.8044026783736059	0.03242845492698413	0.5490194753396377	-0.1460243680940544
1.8079999999999998	0.22696396606055977	-0.10192096496063813	0.9693838535848495	0.8042667194827304	0.0324356238241305	0.5490262640999388	-0.1460595089072746
1.8089999999999997	0.22696381878196442	-0.10191932474286271	0.9693816086747925	0.8041308019749948	0.0324428122155225	0.5490330456304282	-0.14609463896811126
1.81	0.22696367047309096	-0.10191772300660851	0.9693793572104678	0.8039949367894672	0.03245001930616147	0.5490398193389141	-0.14612975561150204
1.811	0.22696352119303018	-0.10191615943293766	0.9693770991645401	0.8038591346505204	0.03245724431096675	0.5490465846432133	-0.1461648562337654
1.8119999999999998	0.22696337100210767	-0.10191463369509177	0.9693748344962628	0.8037234060532119	0.03246448645518324	0.5490533409721019	-0.1461999382959596
1.8129999999999997	0.22696321996202926	-0.10191314545851042	0.9693725631533019	0.8035877612497317	0.03247174497495426	0.5490600877663971	-0.14623499932640455
1.814	0.22696306813602726	-0.10191169438156664	0.9693702850739424	0.8034522102369067	0.032479019118121295	0.5490668244799256	-0.14627003692267382
1.815	0.22696291558900777	-0.10191028011551635	0.9693680001893019	0.8033167627439992	0.032486308144520554	0.5490735505803802	-0.14630504875348505
1.8159999999999998	0.22696276238769847	-0.10190890230366119	0.9693657084255504	0.8031814282204159	0.032493611325898904	0.5490802655502456	-0.14634003256061331
1.8169999999999997	0.2269626086007972	-0.10190756058122598	0.9693634097061364	0.8030462158233143	0.0325009279463025	0.5490869688877361	-0.14637498616076858
1.818	0.22696245429912135	-0.10190625457594997	0.9693611039536446	0.8029111344054763	0.03250825730287793	0.5490936601076214	-0.1464099074475006
1.819	0.22696229955575745	-0.10190498390788928	0.9693587910905299	0.8027761925041924	0.032515598706294856	0.5491003387419428	-0.1464447943935592
1.8199999999999998	0.22696214444621177	-0.10190374818843205	0.9693564710391067	0.8026413983311458	0.0325229514807908	0.5491070043406177	-0.14647964505365169
1.8209999999999997	0.22696198904856085	-0.10190254702003167	0.9693541437219216	0.8025067597629144	0.03253031496456961	0.5491136564719976	-0.1465144575667464
1.822	0.22696183344360277	-0.10190137999665858	0.9693518090621326	0.8023722843324563	0.032537688510554295	0.5491202947233155	-0.14654923015780247
1.823	0.22696167771500836	-0.10190024670346579	0.9693494669835191	0.8022379792215696	0.032545071486703034	0.549126918700964	-0.14658396113947605
1.8239999999999998	0.22696152194947283	-0.10189914671566858	0.9693471174112522	0.8021038512539436	0.03255246327576728	0.5491335280309093	-0.14661864891356055
1.8249999999999997	0.22696136623686752	-0.10189807959814393	0.9693447602738001	0.8019699068895508	0.032559863275162526	0.549140122359362	-0.14665329197149324
1.826	0.2269612106700154	-0.10189704490612625	0.9693423955048425	0.8018361522207478	0.03256727089725671	0.5491467013533409	-0.14668788889417306
1.827	0.22696105534333763	-0.10189604218587123	0.9693400230440667	0.8017025929689467	0.03257468556983337	0.5491532647008853	-0.1467224383521264
1.8279999999999998	0.22696090035074734	-0.1018950709741591	0.9693376428372209	0.8015692344814793	0.03258210673618192	0.5491598121111004	-0.14675693910620496
1.8289999999999997	0.22696074578429604	-0.10189413079701436	0.9693352548369247	0.8014360817290213	0.03258953385463299	0.5491663433143394	-0.14679139000802546
1.83	0.22696059173394814	-0.10189322116914715	0.9693328590042372	0.8013031393035742	0.03259696639827005	0.5491728580625224	-0.14682578999990836
1.831	0.22696043828773171	-0.1018923415944935	0.9693304553094783	0.801170411417372	0.032604403855244324	0.5491793561293499	-0.1468601381147438
1.8319999999999999	0.22696028553188838	-0.10189149156710177	0.9693280437323066	0.8010379019030854	0.03261184572926707	0.5491858373103498	-0.14689443347572387
1.8329999999999997	0.22696013355102285	-0.1018906705719901	0.9693256242625556	0.8009056142153258	0.03261929153985346	0.5491923014228786	-0.14692867529527318
1.834	0.22695998242825183	-0.10188987808597483	0.9693231969018314	0.8007735514334422	0.032626740822257666	0.5491987483060798	-0.14696286287323887
1.835	0.22695983224535196	-0.10188911357847079	0.9693207616643654	0.8006417162656068	0.032634193127404044	0.5492051778206749	-0.14699699559525456
1.8359999999999999	0.22695968308290704	-0.10188837651226373	0.969318318576746	0.8005101110534295	0.03264164802211953	0.5492115898486496	-0.14703107293176623
1.8369999999999997	0.22695953502045435	-0.1018876663442556	0.9693158676772864	0.8003787377759749	0.0326491050895457	0.5492179842930184	-0.14706509443747687
1.838	0.22695938813662997	-0.10188698252618293	0.9693134090154006	0.8002475980539305	0.032656563929426535	0.5492243610776059	-0.14709905975066218
1.839	0.2269592425089378	-0.1018863245053092	0.9693109426509863	0.8001166931554307	0.03266402415821135	0.5492307201467231	-0.1471329685919929
1.8399999999999999	0.22695909821239174	-0.1018856917250913	0.9693084686541872	0.7999860240035341	0.03267148540903417	0.5492370614648008	-0.14716682076261975
1.8409999999999997	0.22695895531740645	-0.1018850836258211	0.9693059871059152	0.79985559118535	0.03267894733156999	0.5492433850159779	-0.1472006161413391
1.842	0.2269588138884369	-0.10188449964524221	0.9693034980983798	0.7997253949628148	0.032686409591889974	0.5492496908035263	-0.14723435468150953
1.843	0.22695867398374248	-0.10188393921914286	0.9693010017352479	0.7995954352836153	0.03269387187231604	0.5492559788491693	-0.14726803640838865
1.8439999999999999	0.2269585356555247	-0.10188340178192523	0.9692984981321883	0.7994657117915057	0.03270133387103148	0.5492622491924797	-0.14730166141640397
1.8449999999999998	0.22695839895006362	-0.10188288676715174	0.9692959874174224	0.7993362238375207	0.032708795301508845	0.5492685018902944	-0.1473352298659915
1.846	0.2269582639078525	-0.10188239360806907	0.9692934697319062	0.7992069704932148	0.03271625589193812	0.5492747370160855	-0.14736874198006344
1.847	0.22695813056373101	-0.10188192173811025	0.9692909452302717	0.7990779505648022	0.03272371538459451	0.5492809546594708	-0.14740219803992188
1.8479999999999999	0.22695799894701688	-0.10188147059137549	0.9692884140825283	0.7989491626066902	0.032731173535207075	0.5492871549258622	-0.14743559838092302
1.8489999999999998	0.22695786908163565	-0.1018810396030922	0.9692858764750221	0.7988206049351586	0.032738630112389304	0.5492933379359498	-0.14746894338850036
1.85	0.2269577409862491	-0.10188062821005492	0.9692833326106505	0.7986922756436956	0.03274608489694922	0.5492995038248971	-0.1475022334942421
1.851	0.22695761467438164	-0.10188023585104557	0.9692807827094583	0.7985641726196159	0.03275353768107915	0.5493056527414929	-0.14753546917141355
1.8519999999999999	0.2269574901545452	-0.1018798619672345	0.9692782270092355	0.7984362935608296	0.03276098826760821	0.5493117848473806	-0.14756865093035024
1.8529999999999998	0.2269573674303622	-0.10187950600256324	0.9692756657653682	0.7983086359923888	0.03276843646925668	0.5493179003161823	-0.14760177931439128
1.854	0.22695724650068708	-0.10187916740410886	0.9692730992503183	0.7981811972831945	0.03277588210777073	0.5493239993324562	-0.1476348548961089
1.855	0.22695712735972567	-0.10187884562243134	0.9692705277531106	0.7980539746636193	0.03278332501299858	0.5493300820906099	-0.1476678782732853
1.8559999999999999	0.22695700999715318	-0.10187854011190357	0.9692679515788267	0.7979269652440422	0.032790765021969155	0.5493361487938292	-0.14770085006457587
1.8569999999999998	0.22695689439823022	-0.1018782503310253	0.9692653710481077	0.7978001660335475	0.03279820197797336	0.5493421996530231	-0.14773377090510104
1.858	0.22695678054429236	-0.10187797574272103	0.9692627864966575	0.7976735739580392	0.03280563572964823	0.5493482348858449	-0.14776664144214965
1.859	0.22695666841436374	-0.10187771581462267	0.9692601982751248	0.7975471858774001	0.03281306613000307	0.5493542547159121	-0.14779946233080996
1.8599999999999999	0.2269565579875191	-0.10187747001933728	0.9692576067497396	0.7974209986028301	0.032820493035327025	0.5493602593721628	-0.14783223422910158
1.8609999999999998	0.2269564492441189	-0.10187723783470076	0.9692550123029541	0.7972950089154858	0.03282791630416074	0.5493662490881056	-0.1478649577929123
1.862	0.22695634216479105	-0.10187701874401746	0.9692524153333335	0.7971692135852995	0.03283533579657591	0.5493722241009011	-0.1478976336714089
1.863	0.22695623672828583	-0.10187681223628677	0.9692498162550738	0.7970436093892276	0.03284275137364117	0.5493781846503977	-0.14793026250279942
1.8639999999999999	0.22695613291045455	-0.10187661780641676	0.9692472154975228	0.7969181931296861	0.032850162896708834	0.5493841309781202	-0.14796284491008124
1.8649999999999998	0.22695603068547784	-0.10187643495542578	0.9692446135047068	0.7967929616527996	0.03285757022634015	0.5493900633261514	-0.14799538149683483
1.866	0.226955930027843	-0.10187626319063203	0.9692420107348607	0.7966679118657144	0.03286497322111267	0.5493959819360268	-0.14802787284318467
1.867	0.22695583091244348	-0.10187610202583205	0.9692394076599574	0.7965430407529811	0.032872371736736176	0.5494018870477655	-0.14806031950192644
1.8679999999999999	0.22695573331280108	-0.10187595098146829	0.9692368047652341	0.7964183453920097	0.03287976562547741	0.5494077788989746	-0.14809272199482043
1.8689999999999998	0.22695563719966164	-0.10187580958478641	0.969234202548719	0.7962938229683529	0.03288715473552819	0.5494136577239674	-0.14812508080892817
1.87	0.22695554254109013	-0.10187567736998267	0.9692316015207576	0.7961694707915691	0.032894538910195364	0.5494195237528942	-0.14815739639287048
1.871	0.22695544930406517	-0.10187555387834195	0.9692290022031668	0.7960452863112887	0.03290191798709548	0.5494253772108244	-0.1481896691533109
1.8719999999999999	0.22695535745644732	-0.1018754386583668	0.9692264051276355	0.7959212671327384	0.03290929179753685	0.5494312183167818	-0.148221899452029
1.8729999999999998	0.22695526696707	-0.101875331265898	0.9692238108341227	0.7957974110305975	0.0329166601660894	0.5494370472829728	-0.14825408760334055
1.874	0.22695517780432808	-0.10187523126422698	0.9692212198696273	0.7956737159608147	0.0329240229101596	0.5494428643142111	-0.14828623387174117
1.875	0.22695508993626615	-0.1018751382242008	0.969218632786205	0.7955501800718925	0.032931379839448875	0.5494486696071089	-0.14831833847013945
1.876	0.22695500333254146	-0.10187505172431972	0.9692160501382308	0.7954268017163929	0.032938730755417596	0.5494544633489772	-0.14835040155849652
1.8769999999999998	0.22695491796563513	-0.10187497135082806	0.969213472480409	0.7953035794615337	0.03294607545087644	0.5494602457167967	-0.14838242324226217
1.8780000000000001	0.22695483380981102	-0.10187489669779874	0.9692109003665275	0.7951805120981239	0.032953413709766344	0.5494660168763837	-0.148414403570791
1.879	0.22695475083894748	-0.10187482736721172	0.9692083343478303	0.795057598648218	0.0329607453071882	0.5494717769816886	-0.14844634253628586
1.88	0.2269546690251187	-0.10187476296902703	0.9692057749713858	0.794934838372622	0.03296807000943868	0.5494775261742877	-0.14847824007278174
1.8809999999999998	0.2269545883383003	-0.10187470312125244	0.9692032227788284	0.794812230778626	0.032975387573870016	0.549483264583008	-0.1485100960548654
1.8820000000000001	0.22695450874644904	-0.10187464745000643	0.9692006783043426	0.7946897756264586	0.03298269774881727	0.5494889923234412	-0.1485419102971664
1.883	0.2269544302155815	-0.1018745955895767	0.9691981420718871	0.7945674729333366	0.03299000027371537	0.5494947094973451	-0.1485736825549237
1.884	0.2269543527098517	-0.10187454718247457	0.9691956145931598	0.7944453229762386	0.03299729487922326	0.5495004161921788	-0.14860541252441045
1.8849999999999998	0.2269542761916275	-0.10187450187948567	0.9691930963663109	0.794323326295282	0.03300458128723378	0.5495061124807685	-0.1486370998426688
1.8860000000000001	0.2269542006215662	-0.10187445933971732	0.9691905878738964	0.7942014836977043	0.03301185921095212	0.5495117984208633	-0.14866874408752961
1.887	0.2269541259586892	-0.1018744192302676	0.9691880895800683	0.7940797962605662	0.033019128354982344	0.5495174740545778	-0.14870034477852648
1.888	0.2269540521604555	-0.10187438122476614	0.9691856019285041	0.7939582653310505	0.03302638841475212	0.5495231394079675	-0.14873190137809494
1.8889999999999998	0.2269539791832099	-0.10187434500116209	0.969183125341455	0.7938368925251014	0.03303363907533718	0.549528794490797	-0.14876341329257114
1.8900000000000001	0.22695390698338033	-0.10187431024026052	0.96918066021916	0.7937156797255327	0.03304088001072081	0.5495344392964392	-0.1487948798731112
1.891	0.2269538355182996	-0.10187427662538258	0.9691782069392536	0.7935946290799856	0.03304811088379341	0.5495400738019687	-0.1488263004166544
1.892	0.22695376474552514	-0.1018742438423996	0.9691757658561633	0.7934737429987311	0.03305533134660508	0.5495456979683854	-0.1488576741669304
1.8929999999999998	0.22695369462178328	-0.10187421157976594	0.969173337300494	0.7933530241523177	0.03306254104062801	0.549551311740727	-0.14888900031545074
1.8940000000000001	0.22695362510266276	-0.10187417952855109	0.9691709215787744	0.7932324754686807	0.03306973959702904	0.5495569150480704	-0.14892027800230193
1.895	0.22695355614268337	-0.10187414738247128	0.969168518974317	0.7931121001285841	0.03307692663695274	0.5495625078037245	-0.14895150631674173
1.896	0.22695348769536333	-0.10187411483792091	0.9691661297488202	0.7929919015586387	0.033084101771815325	0.5495680899057398	-0.14898268429808614
1.8969999999999998	0.22695341971328695	-0.10187408159400392	0.9691637541432039	0.7928718834226463	0.03309126460367067	0.549573661237487	-0.14901381093737526
1.8980000000000001	0.22695335214817097	-0.10187404735256571	0.9691613923776798	0.7927520496127707	0.033098414725709784	0.5495792216681862	-0.1490448851794536
1.899	0.2269532849509311	-0.10187401181822568	0.9691590446521862	0.7926324042416635	0.03310555172277225	0.549584771053447	-0.14907590592467435
1.9	0.2269532180717477	-0.10187397469841071	0.9691567111468113	0.7925129516347852	0.033112675171809124	0.5495903092356966	-0.14910687203059367
1.9009999999999998	0.22695315146013137	-0.10187393570338994	0.9691543920218305	0.7923936963206659	0.033119784642419596	0.5495958360445578	-0.14913778231444788
1.9020000000000001	0.22695308506498818	-0.1018738945463111	0.9691520874181021	0.7922746430190987	0.033126879697400774	0.5496013512974209	-0.1491686355559277
1.903	0.22695301883468444	-0.10187385094323861	0.9691497974574471	0.7921557966291385	0.033133959893250284	0.549606854800149	-0.14919943049982398
1.904	0.22695295271711158	-0.10187380461319387	0.9691475222426374	0.7920371622169059	0.03314102478074373	0.5496123463478543	-0.14923016585891202
1.9049999999999998	0.22695288665975064	-0.10187375527819781	0.9691452618577454	0.7919187450028122	0.033148073905587626	0.549617825725687	-0.14926084031701414
1.9060000000000001	0.22695282060973676	-0.10187370266331625	0.9691430163684795	0.7918005503489536	0.03315510680914804	0.5496232927093911	-0.14929145253212064
1.907	0.22695275451392352	-0.10187364649670805	0.9691407858221293	0.7916825837462897	0.03316212302925559	0.5496287470657522	-0.1493220011396309
1.908	0.22695268831894735	-0.10187358650967658	0.9691385702478731	0.7915648508012332	0.033169122100965336	0.5496341885532372	-0.14935248475547233
1.9089999999999998	0.226952621971292	-0.1018735224367245	0.9691363696570745	0.7914473572223935	0.033176103557332866	0.5496396169227709	-0.14938290197922074
1.9100000000000001	0.226952555417353	-0.10187345401561236	0.9691341840431896	0.7913301088070922	0.03318306693026806	0.5496450319185838	-0.1494132513974663
1.911	0.22695248860350237	-0.10187338098742123	0.9691320133820348	0.7912131114272657	0.03319001175134511	0.5496504332790749	-0.14944353158712273
1.912	0.22695242147615347	-0.10187330309661942	0.9691298576320352	0.7910963710155077	0.03319693755263012	0.5496558207374418	-0.14947374111874157
1.9129999999999998	0.22695235398182623	-0.10187322009113378	0.969127716734083	0.7909798935508695	0.03320384386758775	0.5496611940222037	-0.14950387856007652
1.9140000000000001	0.2269522860672125	-0.10187313172242574	0.9691255906121327	0.7908636850440314	0.03321073023188452	0.5496665528579812	-0.14953394247941232
1.915	0.22695221767924179	-0.10187303774557226	0.9691234791745345	0.7907477515229664	0.03321759618402843	0.5496718969664721	-0.14956393144847643
1.916	0.22695214876514755	-0.10187293791935215	0.9691213823146013	0.7906320990194721	0.03322444126602803	0.5496772260672599	-0.14959384404554446
1.9169999999999998	0.22695207927253389	-0.10187283200633766	0.9691192999104088	0.7905167335558122	0.033231265024193185	0.5496825398783906	-0.14962367885880093
1.9180000000000001	0.22695200914944266	-0.10187271977299199	0.9691172318253328	0.7904016611314648	0.033238067009895206	0.5496878381170889	-0.1496534344892876
1.919	0.22695193834442123	-0.10187260098977247	0.9691151779097028	0.790286887710716	0.03324484678010426	0.5496931205007307	-0.14968310955313577
1.92	0.2269518668065908	-0.1018724754312401	0.9691131380028171	0.7901724192110942	0.033251603897887026	0.549698386747771	-0.1497127026833883
1.9209999999999998	0.22695179448571545	-0.10187234287617541	0.9691111119349439	0.7900582614922635	0.03325833793298686	0.5497036365785042	-0.14974221253165693
1.9220000000000002	0.22695172133227184	-0.10187220310770093	0.9691090995289332	0.7899444203457459	0.03326504846236523	0.5497088697157179	-0.1497716377697373
1.923	0.22695164729751974	-0.10187205591341035	0.9691071006006862	0.7898309014854662	0.03327173507076556	0.5497140858851809	-0.14980097709167062
1.924	0.22695157233357338	-0.10187190108550498	0.969105114958858	0.789717710538369	0.03327839735136091	0.5497192848160248	-0.14983022921631411
1.9249999999999998	0.22695149639347356	-0.10187173842093716	0.9691031424053008	0.7896048530350989	0.03328503490630314	0.5497244662412646	-0.14985939288956887
1.9259999999999997	0.2269514194312607	-0.10187156772156127	0.9691011827366226	0.7894923344014927	0.03329164734711311	0.549729629898518	-0.149888466885779
1.927	0.22695134140204887	-0.10187138879429226	0.9690992357461095	0.7893801599508741	0.033298234294973084	0.5497347755307431	-0.14991745000866907
1.928	0.22695126226210083	-0.10187120145127224	0.9690973012252593	0.789268334877142	0.03330479538092189	0.5497399028867482	-0.14994634109224692
1.9289999999999998	0.22695118196890407	-0.10187100551004473	0.9690953789641792	0.789156864249777	0.03331133024607489	0.5497450117214159	-0.149975139001795
1.9299999999999997	0.22695110048124797	-0.10187080079373742	0.9690934687512186	0.7890457530107633	0.033317838541930024	0.5497501017958831	-0.150003842634769
1.931	0.22695101775930204	-0.10187058713125315	0.9690915703729656	0.7889350059722955	0.033324319930638495	0.5497551728777405	-0.15003245092136056
1.932	0.22695093376469525	-0.10187036435746943	0.969089683614228	0.7888246278152632	0.03333077408524048	0.5497602247410044	-0.15006096282490833
1.9329999999999998	0.22695084846059682	-0.10187013231344681	0.9690878082576257	0.788714623088509	0.033337200689866106	0.549765257165988	-0.15008937734221944
1.9339999999999997	0.22695076181179802	-0.10186989084664592	0.9690859440839245	0.7886049962084815	0.03334359943984117	0.5497702699393724	-0.15011769350331458
1.935	0.22695067378479528	-0.10186963981115373	0.9690840908734865	0.7884957514600262	0.03334997004169795	0.5497752628543572	-0.1501459103703548
1.936	0.22695058434787463	-0.10186937906791885	0.9690822484077111	0.7883868929990647	0.03335631221303035	0.5497802357106488	-0.15017402703617672
