# Supplementary material for: JcvPCA and JsvCRP: A set of metrics to evaluate changes in joint coordination strategies
Source: PLoS One. 2025 Aug 5;20(8):e0325792. doi: 10.1371/journal.pone.0325792 (PMC12324137; doi:10.1371/journal.pone.0325792)
Supplement: S4 Dataset — This zip file contains one folder for each condition. For each condition, the 3 repetitions of the movements for the 3 different targets’ height are presented in individual csv files. (ZIP) [file pone.0325792.s004.zip › Data/Overuse_Elbow/data_nat_coude_50_3.csv]

index	1	2	3	4	ee_pos1	ee_pos2	ee_pos3
0.0	0.22459109203330277	-0.09654135637989333	-0.12226699144168793	1.6369468643866834	0.08077379493085633	0.21606544884275242	-0.35997053992364864
0.001000000000000112	0.22459785360533835	-0.0965417408042604	-0.12226659019633462	1.6370796574937232	0.08076794833661875	0.2160680190713315	-0.3599364532997158
0.0020000000000000018	0.22460469045752046	-0.09654215035081289	-0.12226596022018975	1.637215150938971	0.08076195786495464	0.21607071374389472	-0.3599016291689107
0.0030000000000001137	0.22461160357989673	-0.0965425857478873	-0.12226509168285687	1.6373533788522077	0.08075582141205591	0.21607353655034048	-0.3598660566986416
0.0040000000000000036	0.2246185939986655	-0.09654304773267737	-0.12226397454373736	1.6374943756749134	0.08074953685577373	0.2160764912427805	-0.35982972492975984
0.0050000000000001155	0.22462566277319757	-0.0965435370530608	-0.12226259855063021	1.6376381761639145	0.08074310205502172	0.2160795816354672	-0.3597926227753576
0.006000000000000005	0.22463281099336224	-0.09654405446864954	-0.12226095323932486	1.6377848153930843	0.08073651484932347	0.2160828116043487	-0.3597547390201825
0.007000000000000117	0.22464003977677677	-0.0965446007506878	-0.12225902793457182	1.6379343287553192	0.08072977305801925	0.21608618508612626	-0.3597160623203166
0.008000000000000007	0.22464735026559896	-0.0965451766815475	-0.12225681175131474	1.6380867519662599	0.08072287447913401	0.21608970607723668	-0.3596765812026423
0.009000000000000119	0.2246547436239916	-0.09654578305419563	-0.12225429359506679	1.6382421210682196	0.08071581688839606	0.21609337863324268	-0.3596362840641673
0.010000000000000009	0.2246622210366374	-0.09654642067163266	-0.12225146216144152	1.6384004724324048	0.08070859803859123	0.21609720686862785	-0.359595159171586
0.01100000000000012	0.22466978370754936	-0.09654709034630123	-0.12224830593522674	1.6385618427597683	0.08070121565907197	0.21610119495674826	-0.35955319466108715
0.01200000000000001	0.22467743285879788	-0.09654779289946452	-0.12224481318901438	1.6387262690815874	0.08069366745524086	0.2161053471298151	-0.3595103785380551
0.013000000000000123	0.22468516972915722	-0.09654852916055329	-0.12224097198214899	1.638893788760484	0.08068595110794996	0.21610966767859977	-0.35946669867661474
0.014000000000000012	0.22469299557266983	-0.0965492999664809	-0.12223677016075479	1.639064439492227	0.08067806427281811	0.21611416095173533	-0.3594221428192147
0.015000000000000124	0.22470091165712272	-0.09655010616092549	-0.12223219535847532	1.6392382593071508	0.08067000457952932	0.21611883135485402	-0.3593766985765041
0.016000000000000014	0.22470891926243555	-0.09655094859357849	-0.12222723499718735	1.63941528657003	0.0806617696311756	0.2161236833497999	-0.3593303534275758
0.017000000000000126	0.22471701967896124	-0.09655182811935858	-0.12222187628732571	1.6395955599791172	0.08065335700364636	0.21612872145403428	-0.3592830947202833
0.018000000000000016	0.22472521420569788	-0.09655274559759053	-0.12221610622858507	1.639779118564312	0.08064476424518859	0.21613395023986437	-0.35923490967188787
0.019000000000000128	0.22473350414840887	-0.09655370189114758	-0.12220991161138933	1.639966001684045	0.08063598887614029	0.21613937433330754	-0.35918578537029144
0.020000000000000018	0.22474189081765358	-0.09655469786555719	-0.12220327901838791	1.6401562490223451	0.08062702838853482	0.21614499841295268	-0.3591357087753191
0.02100000000000013	0.22475037552672714	-0.09655573438806869	-0.12219619482636356	1.6403499005860536	0.0806178802455178	0.2161508272086313	-0.35908466672012573
0.02200000000000002	0.2247589595895038	-0.09655681232668242	-0.12218864520931652	1.6405469967010171	0.0806085418808227	0.21615686549958898	-0.3590326459130431
0.02300000000000013	0.22476764431780646	-0.09655793254913925	-0.12218061614236506	1.6407475780083456	0.08059901069830738	0.21616311811245742	-0.35897963293945434
0.02400000000000002	0.224776431017928	-0.09655909592186986	-0.12217209340572652	1.6409516854606938	0.08058928407137159	0.21616958991932692	-0.35892561426370856
0.025000000000000133	0.22478532098743031	-0.09656030330890276	-0.12216306258841524	1.6411593603170285	0.08057935934244051	0.21617628583585344	-0.35887057623139373
0.026000000000000023	0.2247943155133487	-0.09656155557073025	-0.12215350909241947	1.6413706441365936	0.0805692338227606	0.2161832108189696	-0.35881450507185814
0.027000000000000135	0.22480341587067232	-0.09656285356313145	-0.12214341813812284	1.6415855787731588	0.08055890479226659	0.21619036986401163	-0.3587573869009948
0.028000000000000025	0.2248126233199708	-0.09656419813595177	-0.12213277477061038	1.6418042063687608	0.08054836949933976	0.21619776800162321	-0.3586992077244844
0.029000000000000137	0.2248219391041636	-0.09656559013183763	-0.1221215638661232	1.6420265693457639	0.08053762516052092	0.21620541029473567	-0.3586399534415105
0.030000000000000027	0.22483136444405882	-0.09656703038492596	-0.12210977013830208	1.6422527103975764	0.08052666895999798	0.21621330183561985	-0.35857960984877757
0.03100000000000014	0.22484090053303665	-0.09656851971948735	-0.12209737814498636	1.6424826724791088	0.08051549804887104	0.21622144774269983	-0.3585181626447243
0.03200000000000003	0.22485054853237899	-0.09657005894852229	-0.12208437229633118	1.6427164987965588	0.08050410954468476	0.21622985315688034	-0.3584555974340675
0.03300000000000014	0.2248603095676166	-0.0965716488723095	-0.12207073686388085	1.6429542327961073	0.08049250053141363	0.2162385232375044	-0.3583918997327516
0.03400000000000003	0.22487018472476514	-0.09657329027690575	-0.1220564559902394	1.6431959181529876	0.08048066805941562	0.21624746315805815	-0.358327054973074
0.03500000000000014	0.22488017504532448	-0.09657498393259625	-0.12204151369935569	1.6434415987616322	0.08046860914486997	0.21625667810161772	-0.3582610485088785
0.03600000000000003	0.22489028152004095	-0.09657673059229481	-0.1220258939070644	1.643691318725351	0.0804563207688237	0.2162661732562159	-0.35819386562095346
0.037000000000000144	0.2249005050821815	-0.09657853098989319	-0.12200958043114501	1.6439451223447465	0.0804437998762151	0.2162759538104889	-0.35812549152252593
0.038000000000000034	0.22491084660106742	-0.09658038583855878	-0.12199255700091091	1.6442030541055754	0.0804310433750601	0.2162860249495374	-0.3580559113647458
0.039000000000000146	0.22492130687662096	-0.09658229582897994	-0.12197480726709835	1.6444651586660204	0.08041804813598687	0.21629639185057012	-0.3579851102424166
0.040000000000000036	0.22493188663455158	-0.09658426162793447	-0.12195631481244823	1.6447314808433195	0.08040481099206095	0.21630705967826463	-0.35791307320004906
0.04100000000000015	0.2249425865206772	-0.09658628387793339	-0.12193706316299353	1.645002065600089	0.08039132873859955	0.21631803357990054	-0.35783978523813037
0.04200000000000004	0.22495340709437653	-0.09658836319756264	-0.12191703580006835	1.6452769580302946	0.08037759813291688	0.2163293186801387	-0.35776523131962296
0.04300000000000015	0.22496434882229746	-0.09659050018101747	-0.12189621617305887	1.64555620334483	0.08036361589400401	0.21634092007550215	-0.3576893963766467
0.04400000000000004	0.22497541207194566	-0.09659269539645225	-0.12187458771253713	1.6458398468559092	0.08034937870208521	0.21635284282879763	-0.3576122653174819
0.04500000000000015	0.2249865971047813	-0.0965949493838979	-0.12185213384303897	1.6461279339598445	0.080334883198176	0.21636509196371576	-0.3575338230340282
0.04600000000000004	0.22499790406995182	-0.0965972626531226	-0.12182883799550034	1.6464205101193012	0.08032012598376775	0.21637767245960557	-0.35745405440949124
0.04700000000000015	0.2250093329990329	-0.09659963568181149	-0.12180468362011944	1.6467176208453538	0.08030510362070321	0.21639058924605278	-0.3573729443261902
0.04800000000000004	0.22502088380139998	-0.09660206891481746	-0.1217796542000392	1.6470193116789311	0.08028981263155056	0.2164038471970743	-0.35729047767356115
0.049000000000000155	0.2250325562606089	-0.09660456276410627	-0.12175373326549235	1.64732562817198	0.08027424950060137	0.21641745112522864	-0.35720663935624963
0.050000000000000044	0.22504435003178735	-0.09660711760789047	-0.12172690440767125	1.6476366158683018	0.08025841067500843	0.216431405775942	-0.35712141430218547
0.051000000000000156	0.22505626463928682	-0.0966097337889517	-0.12169915129233755	1.647952320283637	0.0802422925657016	0.2164457158219237	-0.3570347874707149
0.052000000000000046	0.2250682994742159	-0.09661241161365619	-0.12167045767394125	1.6482727868853335	0.08022589154832875	0.2164603858573617	-0.35694674386086617
0.05300000000000016	0.22508045379223016	-0.09661515135166296	-0.12164080741064265	1.6485980610715563	0.08020920396459061	0.21647542039177156	-0.35685726851982397
0.05400000000000005	0.22509272671270814	-0.09661795323481952	-0.12161018447987423	1.648928188149619	0.080192226124034	0.2164908238436169	-0.3567663465516269
0.05500000000000016	0.22510511722006632	-0.09662081745524358	-0.12157857299370484	1.6492632133137666	0.08017495430624616	0.21650660053393977	-0.3566739631259814
0.05600000000000005	0.22511762416608735	-0.09662374416409367	-0.12154595721402482	1.6496031816227414	0.08015738476333194	0.2165227546799973	-0.356580103487267
0.05700000000000016	0.2251302462713834	-0.09662673347140556	-0.121512321567944	1.6499481379774603	0.08013951372225103	0.21653929038883885	-0.35648475296362625
0.05800000000000005	0.22514298212561848	-0.09662978544624644	-0.12147765066303726	1.6502981270991397	0.08012133738683644	0.21655621165106395	-0.35638789697572626
0.05900000000000016	0.22515583018724108	-0.09663290011643484	-0.12144192930245268	1.6506531935074493	0.0801028519398022	0.2165735223346954	-0.35628952104538997
0.06000000000000005	0.225168788783104	-0.09663607746744814	-0.12140514250027816	1.651013381498652	0.08008405354474407	0.21659122617885954	-0.35618961080447636
0.061000000000000165	0.225181856107975	-0.09663931744126895	-0.12136727549680563	1.651378735124057	0.08006493834795424	0.21660932678751343	-0.3560881520037796
0.062000000000000055	0.22519503022394177	-0.09664261993592196	-0.12132831377370591	1.651749298168371	0.0800455024802365	0.21662782762339788	-0.3559851305218401
0.06300000000000017	0.22520830905971212	-0.0966459848053228	-0.12128824306950414	1.652125114127901	0.08002574205884737	0.21664673200190876	-0.355880532373803
0.06400000000000006	0.22522169040980927	-0.09664941185906398	-0.12124704939462021	1.6525062261885664	0.08000565318938438	0.2166660430850044	-0.35577434372027616
0.06500000000000017	0.2252351719336628	-0.09665290086251843	-0.12120471904523397	1.6528926772029287	0.07998523196762507	0.21668576387557253	-0.3556665508761415
0.06600000000000006	0.2252487511546	-0.09665645153763815	-0.12116123861673846	1.653284509666949	0.07996447448144255	0.216705897212071	-0.35555714031927166
0.06700000000000017	0.2252624254587416	-0.09666006356369258	-0.12111659501754798	1.6536817656975653	0.07994337681267946	0.21672644576307376	-0.35544609869922594
0.06800000000000006	0.22527619209417982	-0.09666373657719123	-0.12107077548290003	1.654084487010663	0.07992193503898419	0.21674741202178033	-0.3553334128459397
0.06900000000000017	0.2252900481715679	-0.09666747017136787	-0.1210237675882864	1.6544927148993958	0.0799001452359177	0.2167687983006081	-0.35521906977805384
0.07000000000000006	0.2253039906664978	-0.09667126389598409	-0.12097555926214866	1.6549064902128194	0.07987800347951737	0.21679060672604752	-0.3551030567108363
0.07100000000000017	0.22531801642254023	-0.09667511725782929	-0.12092613879709846	1.6553258533344284	0.07985550584913924	0.21681283923414332	-0.3549853610639528
0.07200000000000006	0.22533212215495202	-0.09667902972116334	-0.12087549485930052	1.6557508441609277	0.07983264843033844	0.21683549756672174	-0.3548659704688543
0.07300000000000018	0.22534630445580744	-0.09668300070772372	-0.1208236164964057	1.6561815020815733	0.07980942731779214	0.216858583268179	-0.3547448727754905
0.07400000000000007	0.22536055979942815	-0.09668702959742446	-0.12077049314517212	1.6566178659580417	0.07978583861832933	0.216882097682464	-0.3546220560587251
0.07500000000000018	0.22537488454698673	-0.09669111572974856	-0.12071611463953738	1.6570599741047942	0.07976187845401045	0.21690604194988813	-0.3544975086248317
0.07600000000000007	0.22538927495104166	-0.09669525840433346	-0.12066047121802555	1.6575078642699	0.07973754296507808	0.21693041700406565	-0.3543712190177153
0.07700000000000018	0.22540372716113316	-0.09669945688075049	-0.12060355352899381	1.6579615736162765	0.07971282831278237	0.2169552235696533	-0.35424317602444527
0.07800000000000007	0.22541823723006688	-0.09670371037897957	-0.12054535263447849	1.6584211387033132	0.07968773068232848	0.21698046216070557	-0.35411336868035415
0.07900000000000018	0.22543280111938563	-0.09670801808095625	-0.12048586001377755	1.658886595469214	0.07966224628582819	0.2170061330792188	-0.3539817862739569
0.08000000000000007	0.22544741470365637	-0.09671237913281873	-0.12042506756565033	1.6593579792147786	0.07963637136501556	0.2170322364142892	-0.353848418351275
0.08100000000000018	0.22546207377470218	-0.09671679264823105	-0.12036296760839246	1.65983532458821	0.07961010219409592	0.21705877204206836	-0.35371325471939336
0.08200000000000007	0.22547677404691402	-0.0967212577124056	-0.12029955287929912	1.6603186655694107	0.07958343508303627	0.21708573962584515	-0.3535762854499295
0.08300000000000018	0.22549151116364677	-0.09672577338532315	-0.1202348165346505	1.6608080354537302	0.07955636638087432	0.21711313861595033	-0.35343750088279097
0.08400000000000007	0.22550628070432785	-0.09673033870377387	-0.12016875214947419	1.6613034668366402	0.0795288924788064	0.21714096824984933	-0.35329689162962175
0.08500000000000019	0.22552107819265763	-0.09673495268334682	-0.12010135371596455	1.6618049915996806	0.07950100981348389	0.21716922755272816	-0.35315444857645906
0.08600000000000008	0.225535899105904	-0.09673961432149895	-0.12003261564018876	1.6623126408968905	0.07947271487076533	0.21719791533863447	-0.3530101628858539
0.08700000000000019	0.22555073888454366	-0.09674432260133015	-0.11996253273745991	1.6628264451413166	0.07944400418962332	0.21722703021211323	-0.35286402599882977
0.08800000000000008	0.22556559294188314	-0.09674907649456267	-0.11989110022713376	1.663346433991945	0.07941487436578307	0.21725657057021686	-0.35271602963668747
0.08900000000000019	0.22558045667366414	-0.09675387496334832	-0.11981831372683545	1.6638726363417806	0.07938532205491354	0.21728653460483016	-0.3525661658022998
0.09000000000000008	0.22559532546728012	-0.0967587169620291	-0.1197441692457467	1.6644050803066703	0.07935534397555698	0.21731692030518973	-0.35241442678096463
0.09100000000000019	0.22561019470985452	-0.09676360143998008	-0.11966866317733393	1.664943793213333	0.07932493691210471	0.21734772546047773	-0.35226080514143293
0.09200000000000008	0.22562505979518524	-0.09676852734516125	-0.1195917922915191	1.6654888015865705	0.07929409771776151	0.21737894766273588	-0.3521052937370589
0.0930000000000002	0.2256399161303123	-0.0967734936272529	-0.11951355372554326	1.6660401311375088	0.07926282331719707	0.2174105843104059	-0.3519478857063481
0.09400000000000008	0.2256547591420899	-0.09677849924075266	-0.11943394497352584	1.6665978067536071	0.07923111070900957	0.21744263261237745	-0.3517885744727895
0.0950000000000002	0.2256695842837664	-0.09678354314840948	-0.11935296387547628	1.6671618524888985	0.07919895696824786	0.21747508959224096	-0.351627353744647
0.09600000000000009	0.22568438704195315	-0.09678862432386573	-0.11927060860576225	1.6677322915536896	0.07916635924881245	0.21750795209274895	-0.3514642175149005
0.0970000000000002	0.22569916294435954	-0.09679374175313417	-0.11918687766066059	1.6683091463048183	0.0791333147856164	0.21754121678060964	-0.35129916006079387
0.09800000000000009	0.225713907567548	-0.0967988944356623	-0.11910176984536792	1.6688924382368233	0.0790998208965699	0.21757488015149454	-0.3511321759429354
0.0990000000000002	0.22572861654396456	-0.09680408138536044	-0.11901528426084851	1.6694821879736312	0.07906587498439092	0.2176089385351415	-0.35096326000426
0.10000000000000009	0.225743285568627	-0.09680930163197264	-0.11892742029051855	1.6700784152614905	0.0790314745383667	0.21764338810055664	-0.35079240736867656
0.1010000000000002	0.22575791040584853	-0.0968145542235431	-0.11883817758639045	1.6706811389635092	0.07899661713625107	0.2176782248614404	-0.3506196134391614
0.10200000000000009	0.22577248689600055	-0.09681983822960155	-0.11874755605430458	1.6712903770546443	0.07896130044623925	0.2177134446819633	-0.3504448738955463
0.1030000000000002	0.22578701096231826	-0.0968251527435657	-0.11865555583862718	1.6719061466175034	0.078925522228718	0.21774904328277342	-0.3502681846920661
0.10400000000000009	0.22580147861775351	-0.09683049688398428	-0.11856217730641463	1.6725284638408258	0.07888928033761054	0.2177850162471789	-0.3500895420541233
0.1050000000000002	0.22581588597187852	-0.09683586979537277	-0.11846742103066552	1.6731573440198761	0.07885257272150134	0.2178213590275094	-0.34990894247427173
0.1060000000000001	0.22583022923746837	-0.09684127064902164	-0.11837128777340833	1.673792801556096	0.07881539742472544	0.21785806695147863	-0.34972638270833806
0.1070000000000002	0.22584450473601342	-0.09684669864339998	-0.11827377846937707	1.6744348499556243	0.07877775258811981	0.21789513522855128	-0.3495418597721097
0.1080000000000001	0.2258587089021662	-0.09685215300340226	-0.11817489420952645	1.6750835018285466	0.07873963644907322	0.21793255895656394	-0.34935537093804536
0.10900000000000021	0.2258728382878813	-0.09685763297881796	-0.11807463622325934	1.6757387688903724	0.0787010473411202	0.21797033312872524	-0.34916691373127884
0.1100000000000001	0.22588688956625055	-0.09686313784353147	-0.11797300585936099	1.6764006619657255	0.07866198369350684	0.21800845264094	-0.34897648592467656
0.11099999999999999	0.22590085953428002	-0.09686866689582564	-0.11787000456676575	1.6770691909934856	0.07862244403073032	0.21804691229921785	-0.34878408553337703
0.1120000000000001	0.22591474511498746	-0.0968742194590343	-0.11776563387591046	1.677744365032994	0.07858242697199268	0.21808570682698933	-0.3485897108092399
0.11299999999999999	0.22592854336033133	-0.09687979488216893	-0.11765989538029806	1.6784261922705583	0.07854193123081372	0.21812483087239487	-0.34839336023526907
0.1140000000000001	0.22594225145535402	-0.09688539254052363	-0.1175527907178915	1.679114680025126	0.07850095561492657	0.2181642790155522	-0.34819503252007117
0.11499999999999999	0.22595586672241227	-0.09689101183625766	-0.11744432155233538	1.6798098347538615	0.07845949902609127	0.218204045775807	-0.3479947265922294
0.1160000000000001	0.22596938662436442	-0.09689665219895537	-0.11733448955437986	1.6805116620591323	0.07841756045946274	0.2182441256189724	-0.34779244159447253
0.11699999999999999	0.2259828087670923	-0.0969023130857907	-0.11722329638388176	1.681220166696518	0.0783751390026962	0.21828451296450174	-0.3475881768778223
0.1180000000000001	0.2259961309028675	-0.09690799398054575	-0.11711074367200466	1.681935352583085	0.07833223383509609	0.2183252021926604	-0.3473819319957205
0.119	0.2260093509345662	-0.0969136943918566	-0.1169968330032414	1.682657222805918	0.07828884422680912	0.21836618765170315	-0.3471737066980753
0.1200000000000001	0.22602246691923247	-0.09691941385218901	-0.11688156589725943	1.6833857796297849	0.07824496953806233	0.21840746366506122	-0.3469635009255319
0.121	0.22603547707099006	-0.09692515191792189	-0.11676494379094277	1.6841210245027984	0.07820060921869045	0.2184490245384848	-0.34675131480421073
0.12200000000000011	0.22604837976480627	-0.09693090816941424	-0.116646968021002	1.684862958061582	0.078155762808014	0.21849086456696307	-0.3465371486405487
0.123	0.2260611735411092	-0.09693668220992722	-0.11652763980677597	1.6856115801378104	0.07811042993452079	0.21853297804154942	-0.3463210029158168
0.12400000000000011	0.22607385710975908	-0.09694247366377393	-0.1164069602328495	1.6863668897657547	0.07806461031504643	0.21857535925634108	-0.34610287828049596
0.125	0.22608642935299927	-0.09694828217520213	-0.11628493023148494	1.687128885189698	0.07801830375394178	0.21861800251561833	-0.34588277554875524
0.1260000000000001	0.22609888932776054	-0.0969541074080148	-0.11616155056524194	1.687897563870482	0.07797151014234922	0.218660902140906	-0.3456606956932134
0.127	0.22611123626732144	-0.0969599490444235	-0.11603682181016149	1.6886729224904236	0.07792422945716147	0.21870405247783992	-0.3454366398402883
0.1280000000000001	0.22612346958307905	-0.09696580678313083	-0.11591074433913856	1.689454956956228	0.07787646175990709	0.21874744790302758	-0.3452106092660722
0.129	0.22613558886680385	-0.09697168033814742	-0.11578331830548066	1.6902436623999082	0.0778282071960495	0.21879108283084708	-0.3449826053926096
0.13000000000000012	0.22614759389225067	-0.09697756943872397	-0.11565454362740328	1.691039033178836	0.07777946599439518	0.21883495171988548	-0.3447526297845158
0.131	0.22615948461613	-0.0969834738292712	-0.11552441997346538	1.6918410628768195	0.07773023846630626	0.2188790490789609	-0.3445206841455697
0.13200000000000012	0.22617126117994552	-0.09698939326813567	-0.1153929467481935	1.6926497443054482	0.07768052500502191	0.21892336947291674	-0.34428677031533933
0.133	0.22618292391269415	-0.09699532752560526	-0.11526012307826795	1.6934650695038362	0.07763032608527082	0.2189679075281932	-0.3440508902663878
0.13400000000000012	0.22619447333254966	-0.09700127638265003	-0.11512594780039828	1.6942870297371466	0.07757964226286997	0.21901265793799882	-0.34381304610217833
0.135	0.2262059101464036	-0.09700723963077885	-0.11499041945013957	1.6951156154939087	0.0775284741740656	0.21905761546733077	-0.34357324005555606
0.13600000000000012	0.22621723524801268	-0.0970132170722578	-0.11485353625014882	1.6959508164813808	0.0774768225347376	0.21910277495815345	-0.34333147448768103
0.137	0.2262284497155009	-0.09701920851993738	-0.11471529609863104	1.6967926216200966	0.07742468813940581	0.21914813133437544	-0.3430877518872296
0.13800000000000012	0.22623955480784075	-0.09702521379593915	-0.114575696559853	1.697641019038357	0.07737207185979401	0.2191936796061423	-0.34284207487010354
0.139	0.22625055196031418	-0.09703123272957934	-0.11443473485672866	1.6984959960655528	0.07731897464319433	0.21923941487357212	-0.34259444617995016
0.14000000000000012	0.22626144277970617	-0.0970372651560315	-0.11429240786360378	1.6993575392239522	0.0772653975110575	0.2192853323304866	-0.3423448686891254
0.14100000000000001	0.2262722290392268	-0.09704331091572531	-0.11414871209811678	1.7002256342200897	0.07721134155762559	0.21933142726844732	-0.3420933453995485
0.14200000000000013	0.2262829126724074	-0.09704936985297735	-0.11400364371326435	1.7011002659368997	0.07715680794811859	0.2193776950806751	-0.34183987944344596
0.14300000000000002	0.22629349576634764	-0.09705544181385875	-0.11385719849117536	1.7019814184266115	0.07710179791665696	0.2194241312653093	-0.3415844740842862
0.14400000000000013	0.2263039805558185	-0.09706152664480446	-0.11370937183821903	1.7028690749036688	0.07704631276452753	0.21947073142819423	-0.3413271327179018
0.14500000000000002	0.22631436941859195	-0.09706762419196029	-0.11356015878070144	1.7037632177369348	0.07699035385891384	0.2195174912855011	-0.3410678588737967
0.14600000000000013	0.22632466487086317	-0.09707373429976274	-0.11340955396153304	1.7046638284408249	0.07693392263178471	0.21956440666606872	-0.3408066562169385
0.14700000000000002	0.22633486956163504	-0.09707985680875608	-0.11325755163825042	1.7055708876665066	0.07687702057857464	0.21961147351328364	-0.34054352855003317
0.14800000000000013	0.2263449862664435	-0.0970859915541518	-0.11310414568202037	1.7064843751943208	0.07681964925671528	0.2196586878865655	-0.34027847981585224
0.14900000000000002	0.22635501788155057	-0.09709213836550268	-0.11294932957687592	1.707404269926309	0.07676181028450402	0.21970604596282625	-0.34001151409942587
0.15000000000000013	0.2263649674182229	-0.09709829706636285	-0.11279309641919144	1.7083305498781158	0.07670350534012514	0.2197535440380292	-0.3397426356302809
0.15100000000000002	0.226374837996714	-0.09710446747280933	-0.11263543891778059	1.709263192171416	0.07664473616021317	0.2198011785286082	-0.33947184878471964
0.15200000000000014	0.22638463284070032	-0.09711064939120277	-0.11247634939424529	1.7102021730272643	0.07658550453820036	0.21984894597268895	-0.3391991580879524
0.15300000000000002	0.22639435527142013	-0.09711684261668911	-0.11231581978358407	1.7111474677596352	0.0765258123228729	0.21989684303105614	-0.33892456821626293
0.15400000000000014	0.22640400870038432	-0.09712304693281586	-0.11215384163582169	1.7120990507688043	0.07646566141695141	0.2199448664876861	-0.338648083999567
0.15500000000000003	0.22641359662178256	-0.09712926211151147	-0.11199040611904337	1.7130568955349668	0.07640505377569388	0.21999301324990958	-0.338369710424238
0.15600000000000014	0.22642312260533265	-0.09713548791305494	-0.11182550402346435	1.7140209746128723	0.07634399140558012	0.2200412803484513	-0.3380894526357693
0.15700000000000003	0.22643259028844137	-0.09714172408603479	-0.11165912576579197	1.7149912596275045	0.07628247636277138	0.22008966493747106	-0.3378073159412056
0.15800000000000014	0.226442003367673	-0.0971479703672967	-0.11149126139389025	1.7159677212700741	0.07622051075146488	0.22013816429442673	-0.33752330581158463
0.15900000000000003	0.22645136559102724	-0.09715422648150691	-0.11132190059213054	1.716950329293983	0.07615809672250672	0.2201867758195789	-0.33723742788444255
0.16000000000000014	0.22646068075102277	-0.09716049213958013	-0.11115103268706059	1.7179390525111644	0.07609523647189573	0.22023549703532305	-0.3369496879662569
0.16100000000000003	0.22646995267745304	-0.09716676703634525	-0.11097864665340511	1.7189338587895802	0.07603193223887161	0.2202843255854729	-0.33666009203476116
0.16200000000000014	0.22647918523018476	-0.09717305084895124	-0.11080473112116102	1.719934715051523	0.07596818630425513	0.2203332592342544	-0.33636864624130713
0.16300000000000003	0.22648838229237256	-0.09717934323639069	-0.11062927438416995	1.7209415872712543	0.07590400098940361	0.22038229586476865	-0.3360753569136958
0.16400000000000015	0.22649754776296166	-0.09718564383939199	-0.11045226440942665	1.7219544404720093	0.07583937865510973	0.22043143347710872	-0.33578023055934914
0.16500000000000004	0.2265066855480995	-0.09719195228030322	-0.11027368884563378	1.7229732387239074	0.07577432170001473	0.2204806701866807	-0.335483273868025
0.16600000000000015	0.22651579955257908	-0.0971982681629669	-0.11009353503139212	1.7239979451435545	0.07570883255896034	0.22053000422273056	-0.33518449371394676
0.16700000000000004	0.22652489367243828	-0.09720459107258927	-0.10991179000491763	1.725028521895374	0.07564291370170334	0.22057943392647017	-0.3348838971578892
0.16800000000000015	0.2265339717883347	-0.09721092057598081	-0.1097284405149212	1.7260649301943245	0.07557656763180748	0.22062895774880378	-0.33458149144927496
0.16900000000000004	0.22654303775818757	-0.09721725622291644	-0.10954347303116102	1.7271071303092924	0.07550979688540614	0.220678574248083	-0.3342772840280315
0.17000000000000015	0.22655209540870624	-0.0972235975482389	-0.10935687375505533	1.7281550815668154	0.07544260402977218	0.2207282820878309	-0.33397128252632224
0.17100000000000004	0.22656114852655443	-0.09722994407320228	-0.10916862863149364	1.729208742355554	0.07537499166169254	0.22077808003419333	-0.33366349477032886
0.17200000000000015	0.22657020084989862	-0.09723629530568248	-0.10897872336185963	1.730268070132304	0.07530696240582789	0.2208279669530572	-0.3333539287818319
0.17300000000000004	0.22657925606108997	-0.09724265074000832	-0.10878714341753126	1.7313330214299658	0.0752385189132984	0.22087794180683756	-0.33304259277927917
0.17400000000000015	0.22658831778009952	-0.09724900985716442	-0.10859387405349674	1.73240355186751	0.07516966386043195	0.22092800365105594	-0.3327294951783942
0.17500000000000004	0.22659738955757303	-0.09725537212611772	-0.1083989003217221	1.7334796161616046	0.07510039994755068	0.22097815163107676	-0.3324146445923776
0.17600000000000016	0.22660647486825305	-0.09726173700589406	-0.10820220708428373	1.7345611681391948	0.07503072989791493	0.22102838497906335	-0.33209804983169344
0.17700000000000005	0.22661557710589375	-0.09726810394689907	-0.10800377902741022	1.7356481607510847	0.07496065645682197	0.22107870301066723	-0.3317797199036761
0.17800000000000016	0.22662469957854123	-0.09727447239148196	-0.10780360067644947	1.7367405460876941	0.07489018239049142	0.22112910512132986	-0.33145966401182625
0.17900000000000005	0.22663384550304808	-0.09728084177524869	-0.10760165641064481	1.737838275397413	0.07481931048461296	0.2211795907825015	-0.3311378915544833
0.18000000000000016	0.2266430179991928	-0.0972872115291273	-0.10739793047773444	1.738941299106092	0.07474804354279721	0.22123015953790023	-0.3308144121232315
0.18100000000000005	0.22665222008377664	-0.09729358108068302	-0.10719240700876843	1.7400495668365863	0.07467638438492698	0.2212808109997504	-0.3304892355013333
0.18200000000000016	0.22666145466469353	-0.09729994985468263	-0.10698507003353659	1.7411630274287833	0.07460433584546722	0.22133154484475703	-0.3301623716621212
0.18300000000000005	0.22667072453534418	-0.09730631727440929	-0.10677590349662093	1.7422816289605316	0.074531900772218	0.22138236080987828	-0.32983383076727735
0.18400000000000016	0.22668003236976897	-0.09731268276372765	-0.10656489127296094	1.7434053187699046	0.07445908202544689	0.2214332586883217	-0.3295036231646249
0.18500000000000005	0.22668938071774897	-0.09731904574839653	-0.1063520171829461	1.7445340434653094	0.07438588247739805	0.2214842383258261	-0.32917175938877213
0.18600000000000017	0.22669877199949542	-0.09732540565663111	-0.10613726500817593	1.7456677488945462	0.07431230501375845	0.2215352996173506	-0.3288382501722107
0.18700000000000006	0.22670820850105058	-0.09733176192041991	-0.10592061850790344	1.7468063800852762	0.0742383525370787	0.22158644250417145	-0.32850310646387404
0.18800000000000017	0.2267176923707733	-0.09733811397759848	-0.10570206143618179	1.7479498812125935	0.07416402796910043	0.22163766697041173	-0.3281663394410778
0.18900000000000006	0.2267272256165342	-0.09734446127317732	-0.1054815775601075	1.7490981956084215	0.07408933425083042	0.2216889730383956	-0.32782796051105517
0.19000000000000017	0.22673681010399377	-0.09735080325992335	-0.10525915067842129	1.75025126578609	0.07401427434194181	0.2217403607634965	-0.32748798130859247
0.19100000000000006	0.22674644755595896	-0.09735713939969648	-0.10503476463935255	1.751409033466612	0.07393885122041341	0.22179183022921056	-0.32714641369298264
0.19200000000000017	0.22675613955244137	-0.09736346916554088	-0.10480840335734787	1.7525714396052101	0.07386306788228206	0.22184338154263736	-0.32680326974471036
0.19300000000000006	0.22676588753141655	-0.09736979204302804	-0.10458005082907793	1.75373842441665	0.0737869273413227	0.22189501483018576	-0.3264585617623452
0.19400000000000017	0.22677569278953014	-0.09737610753047847	-0.10434969114949184	1.7549099273998134	0.07371043262859209	0.22194673023313904	-0.32611230225957005
0.19500000000000006	0.2267855564823734	-0.09738241513919223	-0.10411730852793472	1.756085887363451	0.07363358679195539	0.2219985279030791	-0.32576450396178436
0.19600000000000017	0.22679547962545527	-0.09738871439481535	-0.10388288730396537	1.757266242453551	0.07355639289589674	0.22205040799741355	-0.32541517980214896
0.19700000000000006	0.22680546309624658	-0.09739500483946556	-0.10364641196326282	1.7584509301808777	0.07347885402167213	0.22210237067494412	-0.3250643429176681
0.19800000000000018	0.22681550763654165	-0.09740128603311453	-0.10340786715363764	1.759639887449116	0.07340097326743583	0.22215441609147707	-0.3247120066452358
0.19900000000000007	0.2268256138547589	-0.09740755755385	-0.10316723770041315	1.7608330505844303	0.07332275374809413	0.222206544395718	-0.3243581845171465
0.20000000000000018	0.2268357822281822	-0.09741381899776942	-0.10292450862081483	1.7620303553650005	0.07324419859494402	0.22225875572551268	-0.3240028902563615
0.20100000000000007	0.226846013105144	-0.09742006997888422	-0.10267966513776038	1.7632317370502175	0.07316531095515473	0.2223110502041897	-0.323646137771822
0.20200000000000018	0.2268563067071492	-0.0974263101294101	-0.10243269269381726	1.7644371304111106	0.07308609399115003	0.2223634279367005	-0.3232879411535529
0.20300000000000007	0.2268666631313137	-0.0974325391011952	-0.10218357696534028	1.765646469762437	0.07300655088019276	0.22241588900555637	-0.3229283146672988
0.20400000000000018	0.22687708235386794	-0.09743875656791257	-0.10193230387605051	1.7668596889953763	0.07292668481447281	0.2224684334668674	-0.3225672727487405
0.20500000000000007	0.22688756423472867	-0.09744496222651083	-0.1016788596096957	1.7680767216101387	0.07284649900139123	0.22252106134666527	-0.3222048299974601
0.20600000000000018	0.2268981085223866	-0.09745115579754626	-0.10142323062218077	1.769297500748934	0.07276599666354994	0.22257377263738873	-0.3218410011707631
0.20700000000000007	0.22690871485873096	-0.0974573370251511	-0.10116540365393158	1.7705219592293568	0.07268518103850491	0.2226265672944093	-0.32147580117758595
0.20800000000000018	0.22691938278418666	-0.09746350567701363	-0.10090536574213053	1.7717500295775042	0.07260405537852328	0.22267944523278058	-0.3211092450724759
0.20900000000000007	0.2269301117435432	-0.09746966154399296	-0.10064310423133663	1.7729816440601365	0.0725226229503412	0.22273240632445404	-0.3207413480493228
0.2100000000000002	0.2269409010917269	-0.09747580443861936	-0.10037860678250109	1.7742167347152038	0.07244088703479748	0.2227854503957794	-0.3203721254350726
0.21100000000000008	0.2269517500991399	-0.09748193419285762	-0.10011186138189299	1.775455233380801	0.07235885092646163	0.22283857722492384	-0.3200015926838952
0.2120000000000002	0.22696265795769024	-0.09748805065701197	-0.0998428563503232	1.7766970717233637	0.07227651793367948	0.22289178653927133	-0.31962976537166893
0.21300000000000008	0.2269736237875147	-0.09749415370089815	-0.09957158035192774	1.7779421812651741	0.07219389137915479	0.22294507801310687	-0.3192566591904629
0.2140000000000002	0.22698464664289367	-0.0975002432161541	-0.09929802240214601	1.7791904934104912	0.07211097460057668	0.2229984512656464	-0.31888228994306295
0.21500000000000008	0.2269957255173592	-0.09750631911781006	-0.09902217187490336	1.7804419394703777	0.07202777095092398	0.22305190585923063	-0.318506673537647
0.2160000000000002	0.22700685934912176	-0.0975123813447442	-0.09874401850863405	1.7816964506866597	0.07194428379862612	0.22310544129768242	-0.3181298259824734
0.21700000000000008	0.22701804702643905	-0.09751842985977825	-0.09846355241040197	1.7829539582550893	0.07186051652763809	0.2231590570251944	-0.31775176338038386
0.2180000000000002	0.22702928739255523	-0.09752446464978873	-0.09818076405850346	1.7842143933481518	0.07177647253736541	0.22321275242580735	-0.31737250192322664
0.21900000000000008	0.22704057925134333	-0.09753048572582923	-0.09789564430506692	1.7854776871372116	0.07169215524274021	0.22326652682305412	-0.31699205788661156
0.2200000000000002	0.22705192137402722	-0.09753649312326414	-0.09760818437866178	1.7867437708133092	0.0716075680746278	0.2233203794797087	-0.3166104476249192
0.22100000000000009	0.2270633125062277	-0.0975424869015414	-0.0973183758854225	1.7880125756078036	0.07152271448025602	0.22337430959794555	-0.31622768756581826
0.2220000000000002	0.2270747513749563	-0.09754846714285195	-0.09702621080869327	1.789284032813674	0.07143759792329844	0.223428316319788	-0.31584379420415304
0.2230000000000001	0.22708623669556055	-0.09755443395004779	-0.0967316815087012	1.7905580738064308	0.07135222188366916	0.22348239872748124	-0.3154587840959162
0.2240000000000002	0.22709776717862226	-0.09756038744532357	-0.09643478072226692	1.791834630064321	0.07126658985739107	0.22353655584391266	-0.3150726738525339
0.2250000000000001	0.22710934153643583	-0.09756632777004122	-0.09613550156106124	1.7931136331882735	0.07118070535653427	0.2235907866335063	-0.3146854801350209
0.2260000000000002	0.22712095848831654	-0.09757225508494378	-0.0958338375084151	1.7943950149212713	0.07109457190897758	0.22364509000353192	-0.3142972196479293
0.2270000000000001	0.22713261676511587	-0.09757816957038101	-0.09552978241618922	1.7956787071668416	0.0710081930582334	0.2236994648053423	-0.3139079091334994
0.2280000000000002	0.2271443151140695	-0.0975840714265497	-0.0952233305017107	1.796964642006736	0.0709215723635151	0.22375390983560062	-0.31351756536612047
0.2290000000000001	0.22715605230360164	-0.09758996087374876	-0.09491447634328219	1.798252751718614	0.07083471339955635	0.2238084238379866	-0.31312620514653444
0.2300000000000002	0.22716782712771424	-0.0975958381526443	-0.0946032148738913	1.7995429687949234	0.07074761975605708	0.22386300550532118	-0.31273384529528137
0.2310000000000001	0.22717963841071756	-0.09760170352454488	-0.09428954137387646	1.80083522596229	0.07066029503717887	0.22391765348186773	-0.3123405026457339
0.2320000000000002	0.22719148501192654	-0.0976075572716894	-0.09397345146293132	1.8021294561996075	0.07057274286108635	0.2239723663659329	-0.31194619403731444
0.2330000000000001	0.22720336582956757	-0.09761339969717062	-0.09365494109145223	1.8034255927545177	0.07048496685928744	0.2240271427128289	-0.3115509363089999
0.2340000000000002	0.22721527980427503	-0.09761923112373977	-0.0933340065312311	1.8047235691594714	0.07039697067564714	0.22408198103801638	-0.3111547462929761
0.2350000000000001	0.22722722592293135	-0.09762505189187211	-0.09301064436512112	1.8060233192481852	0.070308757965193	0.22413687982042904	-0.3107576408081207
0.2360000000000002	0.2272392032232255	-0.09763086235859869	-0.09268485147492987	1.8073247771718142	0.07022033239313526	0.2241918375062859	-0.31035963665299365
0.2370000000000001	0.2272512107981768	-0.09763666289747738	-0.09235662502792029	1.8086278774141458	0.07013169763415883	0.22424685251333196	-0.3099607505985633
0.2380000000000002	0.22726324779987578	-0.09764245389894705	-0.09202596246342339	1.8099325548066316	0.07004285737167908	0.22430192323502143	-0.3095609993810765
0.2390000000000001	0.22727531344244614	-0.0976482357706892	-0.09169286147993984	1.8112387445444498	0.06995381529693596	0.22435704804446244	-0.3091603996949967
0.24	0.22728740700422762	-0.0976540089376249	-0.09135732002198331	1.8125463822032908	0.06986457510780138	0.22441222529830746	-0.30875896818581094
0.2410000000000001	0.22729952782992988	-0.09765977384079365	-0.09101933626629279	1.8138554037550427	0.06977514050723481	0.22446745334083473	-0.30835672144293264
0.242	0.22731167533313543	-0.09766553093548634	-0.09067890860741468	1.8151657455820622	0.06968551520162776	0.22452273050834376	-0.3079536759927446
0.2430000000000001	0.22732384899802432	-0.0976712806901365	-0.09033603564265764	1.8164773444919782	0.06959570289921563	0.22457805513374512	-0.3075498482912802
0.244	0.2273360483803195	-0.09767702358634905	-0.08999071615679806	1.8177901377334644	0.06950570730855372	0.2246334255511024	-0.30714525471652493
0.2450000000000001	0.22734827310895883	-0.09768276011931248	-0.08964294910728764	1.8191040630119182	0.06941553213717544	0.2246888400999452	-0.3067399115608107
0.246	0.22736052288849593	-0.09768849079821672	-0.08929273360996477	1.8204190585054767	0.069325181090429	0.22474429712935454	-0.30633383502322575
0.2470000000000001	0.2273727975007224	-0.09769421614630293	-0.0889400689248962	1.8217350628821862	0.06923465787006301	0.2247997950018839	-0.305927041201902
0.248	0.22738509680513702	-0.09769993669979343	-0.0885849544427262	1.8230520153176308	0.06914396617225241	0.22485533209725586	-0.30551954608653026
0.2490000000000001	0.22739742073939165	-0.09770565300607431	-0.08822738967153193	1.8243698555119552	0.0690531096854878	0.2249109068158362	-0.30511136555114793
0.25	0.22740976932084078	-0.09771136562263195	-0.08786737422380833	1.8256885237059677	0.06896209208899434	0.22496651758200903	-0.304702515347001
0.2510000000000001	0.22742214264881974	-0.09771707511712044	-0.08750490780396002	1.8270079606963736	0.06887091705155476	0.2250221628475153	-0.304293011095709
0.252	0.22743454090614812	-0.09772278206780993	-0.08713999019630203	1.8283281078498244	0.06877958823018497	0.22507784109475595	-0.3038828682829602
0.2530000000000001	0.22744696435948164	-0.09772848706403804	-0.08677262125281593	1.8296489071150894	0.0686881092687193	0.22513355084012246	-0.3034721022526008
0.254	0.2274594133592621	-0.09773419070666263	-0.08640280088066249	1.8309703010337874	0.06859648379654583	0.22518929063735615	-0.30306072820085944
0.2550000000000001	0.22747188833964066	-0.09773989360851855	-0.08603052903020589	1.8322922327508535	0.06850471542736608	0.225245059080694	-0.30264876117069156
0.256	0.2274843898180012	-0.09774559639450274	-0.08565580568354629	1.8336146460240506	0.06841280775779295	0.2253008548077417	-0.30223621604665546
0.2570000000000001	0.22749691839333333	-0.09775129970053112	-0.08527863084318246	1.8349374852310754	0.0683207643656617	0.22535667650231858	-0.3018231075506708
0.258	0.22750947474382735	-0.09775700417173996	-0.08489900452118389	1.8362606953746943	0.06822858880823297	0.225412522897337	-0.3014094502384625
0.2590000000000001	0.22752205962481473	-0.09776271046143704	-0.08451692672924971	1.837584222087087	0.06813628462071088	0.22546839277759534	-0.3009952584962483
0.26	0.2275346738666813	-0.09776841923118165	-0.08413239746965241	1.838908011633455	0.06804385531507243	0.22552428498230354	-0.300580546537658
0.2610000000000001	0.2275473183723809	-0.09777413115123901	-0.08374541672668896	1.8402320109141888	0.06795130437902254	0.22558019840734186	-0.3001653284011722
0.262	0.22755999411529734	-0.09777984690065498	-0.08335598445826403	1.8415561674660292	0.06785863527500982	0.22563613200743718	-0.29974961794794747
0.2630000000000001	0.22757270213707498	-0.09778556716620106	-0.08296410058836008	1.8428804294634002	0.06776585143899573	0.22569208479807476	-0.2993334288597684
0.264	0.22758544354504037	-0.09779129264056503	-0.08256976500114696	1.844204745719591	0.06767295627903411	0.22574805585696425	-0.29891677463735833
0.2650000000000001	0.22759821951034284	-0.09779702402128788	-0.08217297753597631	1.84552906568746	0.06757995317426727	0.22580404432536505	-0.2984996685990344
0.266	0.22761103126681612	-0.09780276201044588	-0.08177373798250735	1.8468533394604583	0.0674868454742741	0.2258600494093937	-0.2980821238793286
0.2670000000000001	0.22762388010905785	-0.09780850731357653	-0.08137204607634049	1.8481775177736464	0.0673936364981579	0.22591607038101008	-0.29766415342774527
0.268	0.22763676738934668	-0.09781426063784873	-0.08096790149553515	1.8495015520040063	0.06730032953337078	0.22597210657856093	-0.29724577000794566
0.26900000000000013	0.2276496945141446	-0.0978200226906032	-0.08056130385801324	1.8508253941700956	0.06720692783463687	0.22602815740706406	-0.2968269861972864
0.27	0.22766266294056073	-0.0978257941778839	-0.08015225271947446	1.8521489969310858	0.06711343462290995	0.22608422233847805	-0.2964078143865782
0.27100000000000013	0.22767567417277643	-0.09783157580258157	-0.07974074757144729	1.8534723135856122	0.06701985308417985	0.22614030091195741	-0.29598826677999085
0.272	0.22768872975843002	-0.09783736826331856	-0.07932678783985062	1.8547952980697306	0.06692618636836815	0.22619639273385042	-0.2955683553953974
0.27300000000000013	0.22770183128458446	-0.09784317225445345	-0.07891037288444137	1.8561179049525216	0.06683243758855345	0.22625249747744008	-0.29514809206545
0.274	0.22771498037290158	-0.09784898846607538	-0.07849150199915006	1.8574400894305145	0.06673860982027967	0.22630861488255033	-0.2947274884390714
0.27500000000000013	0.22772817867477146	-0.09785481758285706	-0.0780701744129305	1.8587618073224803	0.06664470610063991	0.22636474475507862	-0.2943065559829843
0.276	0.22774142786714577	-0.09786066028214555	-0.07764638929037188	1.8600830150635044	0.0665507294273154	0.22642088696669896	-0.2938853059833298
0.27700000000000014	0.2277547296486984	-0.0978665172324199	-0.07722014573207202	1.861403669696886	0.0664566827579321	0.22647704145479639	-0.29346374954766646
0.278	0.22776808573593654	-0.09787238909173669	-0.07679144277590003	1.8627237288638987	0.06636256900967115	0.22653320822220646	-0.2930418976077053
0.27900000000000014	0.22778149785926055	-0.0978782765057842	-0.07636027939952687	1.8640431507925823	0.06626839105894754	0.22658938733657777	-0.2926197609227092
0.28	0.22779496775897085	-0.09788418010667163	-0.07592665452309799	1.8653618942863661	0.06617415174121496	0.226645578929661	-0.29219735008299735
0.28100000000000014	0.22780849718122004	-0.09789010051245335	-0.07549056701204888	1.8666799187118104	0.06607985385077256	0.22670178319652554	-0.2917746755135447
0.28200000000000003	0.2278220878739101	-0.09789603832588721	-0.07505201568081525	1.8679971839847531	0.0659855001403876	0.22675800039464183	-0.291351747478092
0.28300000000000014	0.2278357415825334	-0.09790199413242584	-0.07461099929668519	1.8693136505556538	0.06589109332097551	0.22681423084307314	-0.29092857608357403
0.28400000000000003	0.2278494600459543	-0.09790796849894158	-0.07416751658379551	1.8706292793953059	0.06579663606163863	0.22687047492159396	-0.2905051712845513
0.28500000000000014	0.22786324499212707	-0.09791396197318417	-0.07372156622802827	1.87194403198057	0.06570213098993959	0.22692673306955166	-0.29008154288781784
0.28600000000000003	0.22787709813374962	-0.09791997508247008	-0.07327314688205594	1.8732578702782918	0.065607580692041	0.2269830057848368	-0.28965770055754114
0.28700000000000014	0.22789102116422877	-0.0979260083316038	-0.07282225717015842	1.8745707567270629	0.06551298771264837	0.2270392936229614	-0.28923365382098537
0.28800000000000003	0.22790501575433167	-0.09793206220153255	-0.07236889569318804	1.8758826542191194	0.0654183545551186	0.2270955971960013	-0.28880941207419975
0.28900000000000015	0.227919083548769	-0.09793813714873077	-0.07191306103330908	1.8771935260835455	0.06532368368185403	0.22715191717158442	-0.28838498458717493
0.29000000000000004	0.22793322616233236	-0.09794423360380981	-0.07145475175813865	1.878503336069315	0.06522897751467448	0.22720825427210756	-0.2879603805088854
0.29100000000000015	0.22794744517671284	-0.0979503519693567	-0.07099396642466689	1.8798120483266996	0.06513423843516535	0.22726460927411973	-0.2875356088728171
0.29200000000000004	0.22796174213799916	-0.09795649261850665	-0.07053070358370916	1.8811196273867004	0.06503946878530358	0.22732098300774972	-0.2871106786030937
0.29300000000000015	0.22797611855334882	-0.09796265589462097	-0.07006496178489272	1.8824260381389177	0.06494467086823763	0.22737737635617689	-0.28668559852094877
0.29400000000000004	0.22799057588683094	-0.09796884211131725	-0.06959673958105059	1.8837312458090223	0.06484984694891455	0.22743379025532776	-0.28626037735110893
0.29500000000000015	0.2280051155559442	-0.09797505155247879	-0.06912603553126925	1.8850352159366137	0.06475499925473445	0.22749022569391833	-0.28583502372783604
0.29600000000000004	0.22801973892918442	-0.09798128447224158	-0.0686528482033442	1.8863379143531267	0.06466012997647419	0.22754668371365958	-0.2854095462008022
0.29700000000000015	0.2280344473242852	-0.09798754109495758	-0.06817717617602304	1.8876393071598159	0.06456524126935584	0.22760316540950218	-0.2849839532407895
0.29800000000000004	0.22804924200750404	-0.09799382161513734	-0.06769901804028498	1.8889393607058496	0.06447033525425808	0.2276596719301035	-0.2845582532450231
0.29900000000000015	0.22806412419357533	-0.09800012619737157	-0.06721837240003364	1.8902380415650415	0.06437541401912922	0.2277162044785147	-0.28413245454267794
0.30000000000000004	0.22807909504482485	-0.09800645497622741	-0.06673523787295652	1.8915353165105042	0.0642804796202954	0.22777276431302632	-0.28370656540109895
0.30100000000000016	0.22809415566907176	-0.0980128080561191	-0.06624961309117566	1.8928311524883834	0.06418553408347893	0.22782935274829313	-0.28328059403229966
0.30200000000000005	0.22810930711744692	-0.09801918551115608	-0.06576149670131545	1.8941255165914588	0.06409057940476882	0.22788597115667586	-0.28285454859924486
0.30300000000000016	0.22812455038325108	-0.09802558738496762	-0.06527088736361457	1.8954183760330192	0.06399561755178466	0.22794262096979873	-0.2824284372217869
0.30400000000000005	0.22813988640147748	-0.09803201369050239	-0.06477778374932913	1.8967096981217941	0.06390065046491045	0.22799930368062576	-0.2820022679820656
0.30500000000000016	0.22815531604749437	-0.09803846440980661	-0.06428218453642796	1.897999450238354	0.06380568005816996	0.22805602084605472	-0.28157604892924093
0.30600000000000005	0.22817084013488578	-0.09804493949378035	-0.06378408840433718	1.8992875998126335	0.063710708219681	0.22811277408966138	-0.2811497880836736
0.30700000000000016	0.22818645941395257	-0.09805143886228436	-0.06328349402848694	1.9005741143022352	0.06361573681223462	0.22816956510428868	-0.2807234934407884
0.30800000000000005	0.22820217457124714	-0.0980579624053487	-0.06278040007503458	1.9018589611722885	0.06352076767430208	0.22822639565435685	-0.28029717297449186
0.30900000000000016	0.22821798622976466	-0.09806450998510921	-0.062274805195011836	1.9031421078772772	0.06342580262116324	0.2282832675781978	-0.2798708346398299
0.31000000000000005	0.22823389494979354	-0.09807108143696908	-0.06176670801714621	1.9044235218441192	0.06333084344584997	0.22834018279077725	-0.2794444863750631
0.31100000000000017	0.22824990122967515	-0.09807767656998635	-0.06125610713973686	1.9057031704569036	0.06323589191990295	0.2283971432866807	-0.27901813610333154
0.31200000000000006	0.22826600550609472	-0.09808429516799098	-0.06074300112234029	1.9069810210436946	0.06314094979418362	0.22845415114305762	-0.2785917917339044
0.31300000000000017	0.22828220815502773	-0.09809093699143011	-0.06022738847801539	1.9082570408646795	0.06304601879986146	0.22851120852233844	-0.27816546116312624
0.31400000000000006	0.22829850949334113	-0.09809760177843913	-0.059709267666127074	1.9095311971020636	0.0629511006491484	0.22856831767472288	-0.2777391522748705
0.31500000000000017	0.22831490977954846	-0.09810428924513756	-0.059188637084960666	1.9108034568521246	0.06285619703547436	0.22862548094055885	-0.27731287294037044
0.31600000000000006	0.22833140921371836	-0.09811099908665294	-0.058665495064149566	1.912073787118331	0.06276130963358945	0.22868270075261013	-0.2768866310178466
0.31700000000000017	0.22834800793766075	-0.09811773097887411	-0.05813983985766926	1.9133421548051852	0.0626664400998954	0.2287399796380886	-0.276460434352166
0.31800000000000006	0.22836470603501338	-0.09812448457943128	-0.05761166963702411	1.9146085267135697	0.06257159007251786	0.22879732022050928	-0.27603429077422137
0.3190000000000002	0.22838150353085537	-0.09813125952790414	-0.057080982483499784	1.9158728695376297	0.062476761171056626	0.22885472522160985	-0.27560820809977943
0.32000000000000006	0.22839840039160325	-0.0981380554467614	-0.056547776380233526	1.9171351498624722	0.06238195499662139	0.22891219746333166	-0.2751821941280333
0.3210000000000002	0.22841539652481246	-0.09814487194303101	-0.056012049205608226	1.918395334162713	0.062287173132090604	0.22896973986955524	-0.27475625664009606
0.32200000000000006	0.2284324917785036	-0.09815170860919852	-0.05547379872759694	1.919653388802281	0.0621924171420436	0.22902735546740483	-0.274330403397366
0.3230000000000002	0.22844968594114143	-0.09815856502333271	-0.054933022598309615	1.920909280035137	0.062097688572486376	0.22908504738817995	-0.27390464213981786
0.32400000000000007	0.22846697874264485	-0.09816544074994221	-0.05438971834912045	1.9221629740065622	0.062002988950795826	0.22914281886803303	-0.2734789805843334
0.3250000000000002	0.22848436985567813	-0.09817233534194039	-0.053843883385999734	1.9234144367550532	0.061908319785880746	0.22920067324869434	-0.2730534264228815
0.32600000000000007	0.22850185889684899	-0.09817924834296901	-0.053295514983922695	1.9246636342152343	0.06181368256837566	0.22925861397848463	-0.27262798732023596
0.3270000000000002	0.2285194454281884	-0.09818617928932917	-0.05274461028148682	1.9259105322221903	0.0617190787708049	0.22931664461312543	-0.2722026709114059
0.32800000000000007	0.22853712895965964	-0.09819312771114186	-0.05219116627799878	1.9271550965168787	0.061624509847837426	0.22937476881567304	-0.27177748479925823
0.3290000000000002	0.22855490895232258	-0.0982000931334889	-0.05163517983228361	1.928397292752653	0.06152997723675266	0.22943299035581716	-0.2713524365520819
0.33000000000000007	0.22857278482065424	-0.09820707507791208	-0.051076647660961184	1.929637086502933	0.06143548235781142	0.2294913131092708	-0.2709275337007813
0.3310000000000002	0.2285907559340239	-0.09821407306352045	-0.05051556633656732	1.9308744432689249	0.061341026614347934	0.22954974105730883	-0.2705027837363011
0.3320000000000001	0.22860882161882518	-0.09822108660808368	-0.04995193228665051	1.9321093284874276	0.061246611393007744	0.2296082782860862	-0.2700781941073351
0.3330000000000002	0.22862698116164315	-0.09822811522948612	-0.04938574179309596	1.9333417075395118	0.06115223806419115	0.22966692898579275	-0.2696537722177042
0.3340000000000001	0.22864523381270552	-0.0982351584467872	-0.04881699099168275	1.934571545759352	0.0610579079823353	0.22972569744964025	-0.2692295254236996
0.3350000000000002	0.22866357878886612	-0.09824221578126613	-0.048245675873006405	1.9357988084432414	0.06096362248603371	0.22978458807231295	-0.26880546103174946
0.3360000000000001	0.22868201527574514	-0.09824928675782975	-0.04767179228476862	1.9370234608595807	0.060869382898113666	0.22984360534787673	-0.26838158629615927
0.3370000000000002	0.2287005424297796	-0.09825637090565717	-0.0470953359354369	1.9382454682587429	0.06077519052573105	0.22990275386738662	-0.267957908417161
0.3380000000000001	0.22871915938056056	-0.09826346775770452	-0.046516302399654465	1.9394647958817244	0.06068104666048135	0.22996203831618803	-0.26753443453969167
0.3390000000000002	0.22873786523270606	-0.09827057684981835	-0.0459346871246521	1.9406814089679887	0.06058695257846473	0.23002146347096833	-0.26711117175271015
0.3400000000000001	0.2287566590676463	-0.0982776977202099	-0.04535048543653843	1.9418952727632894	0.060492909540547306	0.2300810341968586	-0.2666881270885597
0.3410000000000002	0.22877553994569885	-0.09828482991004502	-0.04476369254609997	1.9431063525282617	0.0603989187929395	0.2301407554447638	-0.2662653075220023
0.3420000000000001	0.22879450690768147	-0.09829197296477629	-0.0441743035548692	1.944314613547811	0.06030498156766362	0.2302006322486116	-0.26584271996904074
0.3430000000000002	0.22881355897644032	-0.09829912643509008	-0.04358231346296603	1.9455200211402057	0.060211099082787864	0.23026066972202858	-0.2654203712861308
0.3440000000000001	0.2288326951586706	-0.09830628987784278	-0.04298771717871443	1.9467225406651532	0.06011727254279087	0.23032087305449914	-0.26499826827001904
0.3450000000000002	0.22885191444590164	-0.09831346285736228	-0.04239050952891106	1.9479221375316509	0.060023503139055606	0.23038124750736794	-0.26457641765789713
0.3460000000000001	0.22887121581427122	-0.09832064494636451	-0.041790685269753304	1.9491187772060194	0.0599297920503088	0.23044179840974152	-0.2641548261278639
0.3470000000000002	0.22889059822384275	-0.09832783572686055	-0.041188239098433575	1.9503124252190238	0.059836140443126455	0.23050253115428418	-0.263733500299812
0.3480000000000001	0.2289100606178433	-0.0983350347914291	-0.04058316566427747	1.9515030471717398	0.05974254947250441	0.23056345119320715	-0.26331244673642745
0.3490000000000002	0.22892960192182626	-0.0983422417441032	-0.03997545957867821	1.9526906087409541	0.05964902028230997	0.23062456403468953	-0.262891671944052
0.3500000000000001	0.2289492210427577	-0.09834945620124981	-0.03936511542458313	1.9538750756841308	0.059555554005674506	0.23068587523942144	-0.26247118237352374
0.3510000000000002	0.22896891686802415	-0.09835667779282012	-0.03875212776628677	1.9550564138432265	0.05946215176538675	0.23074739041701992	-0.26205098442123365
0.3520000000000001	0.22898868826436122	-0.09836390616321636	-0.0381364911595379	1.9562345891477595	0.05936881467422482	0.23080911522243425	-0.26163108443051275
0.3530000000000002	0.2290085340767063	-0.09837114097214943	-0.0375182001623454	1.957409567618669	0.05927554383540848	0.23087105535221367	-0.261211488693101
0.3540000000000001	0.22902845312697775	-0.09837838189586515	-0.03689724934648491	1.9585813153733758	0.059182340343170686	0.23093321654050955	-0.26079220345038673
0.3550000000000002	0.22904844421278167	-0.09838562862761278	-0.03627363330858178	1.9597497986313295	0.05908920528302098	0.23099560455517237	-0.26037323489447106
0.3560000000000001	0.22906850610604718	-0.09839288087735718	-0.03564734667965212	1.960914983719694	0.05899613973169963	0.2310582251943642	-0.25995458916899095
0.3570000000000002	0.22908863755159267	-0.09840013837223766	-0.03501838413348341	1.9620768370795831	0.0589031447572478	0.23112108428343714	-0.25953627236945104
0.3580000000000001	0.22910883726562617	-0.09840740085777316	-0.034386740395359675	1.9632353252732555	0.058810221419131815	0.2311841876714635	-0.2591182905433627
0.3590000000000002	0.22912910393418012	-0.09841466809831077	-0.033752410251512786	1.964390414991548	0.058717370768115965	0.23124754122741176	-0.25870064969073236
0.3600000000000001	0.22914943621185388	-0.09842193987634044	-0.03311538855855447	1.9655420730612012	0.058624593846065456	0.2313111508363278	-0.258283355764711
0.3610000000000002	0.22916983272161648	-0.09842921599142786	-0.0324756702521427	1.9666902664528627	0.058531891685922204	0.23137502239569915	-0.25786641467172833
0.3620000000000001	0.22919029205529717	-0.0984364962591438	-0.03183325035413813	1.9678349622894333	0.058439265311608736	0.23143916181223917	-0.25744983227098467
0.3630000000000002	0.22921081277326055	-0.09844378051036572	-0.031188123978630623	1.9689761278540294	0.0583467157376766	0.23150357499908622	-0.25703361437378164
0.3640000000000001	0.22923139340289178	-0.09845106859170288	-0.03054028633833953	1.9701137305979681	0.058254243969002695	0.23156826787298523	-0.2566177667430516
0.3650000000000002	0.22925203243664596	-0.09845836036667131	-0.02988973275176767	1.9712477381491815	0.05816185100065438	0.23163324635126348	-0.2562022950930189
0.3660000000000001	0.22927272833003887	-0.09846565571611238	-0.029236458650741606	1.9723781183214715	0.058069537817617874	0.2316985163485339	-0.25578720508880526
0.3670000000000002	0.22929347949958195	-0.09847295453747791	-0.028580459588720134	1.9735048391250107	0.0579773053943281	0.2317640837729372	-0.2553725023459729
0.3680000000000001	0.22931428432066508	-0.09848025674373669	-0.027921731249498125	1.9746278687766214	0.05788515469424254	0.23182995452234378	-0.2549581924302441
0.369	0.2293351411253878	-0.09848756226227742	-0.02726026945480599	1.9757471757079805	0.05779308666945827	0.2318961344811792	-0.2545442808574524
0.3700000000000001	0.2293560482003358	-0.0984948710334312	-0.026596070170433753	1.9768627285732858	0.05770110226006659	0.23196262951762395	-0.2541307730932332
0.371	0.22937700378468032	-0.09850218300786397	-0.02592912951163636	1.9779744962586683	0.057609202393122685	0.23202944548069476	-0.2537176745522036
0.3720000000000001	0.22939800606935584	-0.09850949814321534	-0.025259443748574587	1.9790824478922522	0.05751738798159463	0.2320965881972625	-0.2533049905971154
0.373	0.22941905319694367	-0.09851681640148484	-0.024587009312544657	1.9801865528533933	0.05742565992365638	0.2321640634690008	-0.2528927265383389
0.3740000000000001	0.22944014326075682	-0.09852413774754164	-0.02391182280300235	1.9812867807822532	0.05733401910214109	0.23223187706919915	-0.2524808876334307
0.375	0.22946127430275298	-0.09853146214800973	-0.023233880994636764	1.9823831015904905	0.0572424663838494	0.2323000347395566	-0.25206947908647503
0.3760000000000001	0.22948244431140533	-0.09853878957015212	-0.02255318084374343	1.9834754854719696	0.057151002618772734	0.23236854218701092	-0.2516585060471936
0.377	0.22950365122066246	-0.09854611998112633	-0.021869719493144216	1.9845639029135176	0.057059628639535204	0.2324374050807199	-0.2512479736096964
0.3780000000000001	0.2295248929096227	-0.09855345334836248	-0.02118349427603216	1.9856483247068848	0.05696834526123612	0.23250662904924985	-0.25083788681068736
0.379	0.22954616720179644	-0.09856078964068993	-0.020494502720250163	1.986728721961187	0.05687715328138773	0.23257621967778322	-0.25042825062760504
0.3800000000000001	0.22956747186433452	-0.09856812882870969	-0.019802742553385645	1.9878050661151054	0.056786053479520995	0.2326461825051572	-0.2500190699771219
0.381	0.22958880460760106	-0.09857547088403816	-0.019108211707932036	1.9888773289507509	0.0566950466164588	0.2327165230206058	-0.24961034971338628
0.3820000000000001	0.22961016308396437	-0.09858281577817406	-0.01841090832613884	1.9899454826092209	0.0566041334334384	0.2327872466603829	-0.24920209462576012
0.383	0.22963154488580773	-0.09859016348136032	-0.017710830764926362	1.991009499604494	0.05651331465120426	0.23285835880456557	-0.24879430943696082
0.3840000000000001	0.2296529475446442	-0.09859751396144122	-0.017007977601622738	1.992069352834938	0.05642259096931408	0.23292986477378846	-0.2483869988020284
0.385	0.22967436853208983	-0.09860486718271766	-0.016302347640150615	1.9931250155947122	0.05633196306577918	0.2330017698257824	-0.24798016730738318
0.3860000000000001	0.22969580526119324	-0.09861222310479995	-0.015593939916159842	1.9941764615862203	0.056241431596673115	0.23307407915213832	-0.24757381946923823
0.387	0.22971725508699434	-0.0986195816814567	-0.014882753701105174	1.995223664932888	0.056150997195525194	0.23314679787535209	-0.24716795973166697
0.3880000000000001	0.22973871530669177	-0.09862694285946216	-0.014168788506771883	1.9962666001907872	0.05606066047280271	0.23321993104590202	-0.24676259246517376
0.389	0.22976018316017388	-0.09863430657744114	-0.013452044090628295	1.9973052423591298	0.05597042201554223	0.2332934836392926	-0.2463577219657634
0.3900000000000001	0.22978165583129206	-0.0986416727643338	-0.012732520460881235	1.9983395668907835	0.05588028238688571	0.23336746055312096	-0.24595335245389613
0.391	0.22980313044912665	-0.0986490413371078	-0.012010217880104696	1.999369549702456	0.055790242125399035	0.2334418666044046	-0.2455494880732633
0.3920000000000001	0.22982460408849567	-0.09865641219884629	-0.011285136867439614	2.000395167183446	0.05570030174447705	0.23351670652734807	-0.2451461328896837
0.393	0.22984607377008545	-0.09866378523833656	-0.010557278200118071	2.00141639620261	0.05561046173219981	0.2335919849715443	-0.2447432908902386
0.39400000000000013	0.2298675364609585	-0.09867116033003077	-0.009826642914687742	2.002433214113947	0.055520722551396035	0.23366770650054489	-0.2443409659825807
0.395	0.22988898907581773	-0.09867853733325287	-0.009093232307558433	2.0034455987615667	0.055431084639487024	0.23374387559067314	-0.2439391619941691
0.39600000000000013	0.22991042847827758	-0.09868591609102731	-0.008357047934118273	2.004453528483701	0.055341548408110494	0.23382049663019694	-0.2435378826713662
0.397	0.22993185148176767	-0.09869329642890497	-0.007618091606418252	2.005456982114638	0.05525211424282844	0.23389757391904015	-0.24313713167875756
0.39800000000000013	0.22995325485119858	-0.09870067815378936	-0.00687636539017511	2.006455938985357	0.05516278250304046	0.23397511166884508	-0.24273691259869143
0.399	0.2299746353057705	-0.09870806105276349	-0.006131871601468111	2.0074503789243874	0.0550735535219803	0.234053114003139	-0.2423372289306691
0.40000000000000013	0.22999598952217937	-0.09871544489191322	-0.005384612802751461	2.008440282258541	0.054984427606734484	0.23413158495766045	-0.24193808409058223
0.401	0.23001731413784846	-0.09872282941552268	-0.004634591797050189	2.0094256298124034	0.05489540503828258	0.23421052848120785	-0.24153948140979384
0.40200000000000014	0.23003860575418564	-0.09873021434639632	-0.003881811619961824	2.0104064029062316	0.05480648607174152	0.23428994843718826	-0.24114142413399897
0.403	0.2300598609398663	-0.09873759938693415	-0.0031262755309672693	2.011382583352654	0.0547176709368747	0.23436984860543672	-0.24074391542216614
0.40400000000000014	0.23008107623414634	-0.09874498421945704	-0.00236798700517676	2.0123541534533103	0.05462895983843923	0.23445023268381485	-0.24034695834567787
0.405	0.2301022481502128	-0.09875236850578176	-0.001606949725130376	2.013321095996207	0.05454035295624927	0.23453110428964624	-0.2399505558873635
0.40600000000000014	0.23012337317857642	-0.0987597518875463	-0.000843167571896136	2.014283394253432	0.05445185044538163	0.2346124669613501	-0.23955471094017683
0.40700000000000003	0.2301444477905078	-0.09876713398728539	-7.664461471059221e-05	2.0152410319792455	0.054363452436523484	0.23469432416045255	-0.23915942630539455
0.40800000000000014	0.23016546844151795	-0.09877451440875314	0.0006926149004666294	2.0161939934089315	0.05427515903603562	0.23477667927378945	-0.2387647046905149
0.40900000000000003	0.2301864315748849	-0.09878189273611922	0.001464606561986407	2.0171422632576768	0.05418697032573125	0.23485953561565348	-0.23837054870734137
0.41000000000000014	0.23020733362485454	-0.0987892685327926	0.002239325802757551	2.0180858267187456	0.054098886362552785	0.2349428964299436	-0.23797696087037026
0.41100000000000003	0.23022817101877066	-0.0987966413406235	0.003016767910085457	2.0190246694617118	0.054010907178207654	0.23502676489225213	-0.2375839435952971
0.41200000000000014	0.2302489401788916	-0.09880401068023573	0.0037969280347322867	2.0199587776311483	0.05392303277918917	0.23511114411152143	-0.2371914991977005
0.41300000000000003	0.23026963752615226	-0.09881137605211532	0.004579801199579533	2.0208881378446497	0.05383526314736523	0.23519603713151033	-0.2367996298919005
0.41400000000000015	0.23029025948587287	-0.09881873693695031	0.005365382309400661	2.0218127371902077	0.053747598240464996	0.2352814469327374	-0.23640833778956372
0.41500000000000004	0.23031080249315836	-0.09882609279484426	0.006153666161751852	2.0227325632240727	0.053660037992097995	0.2353673764347761	-0.23601762489786968
0.41600000000000015	0.2303312629972401	-0.09883344306415902	0.006944647457106578	2.023647603968743	0.05357258231167125	0.23545382849829014	-0.23562749311784564
0.41700000000000004	0.23035163746589682	-0.09884078716073876	0.00773832080710706	2.0245578479103377	0.053485231084508957	0.23554080592656235	-0.2352379442433551
0.41800000000000015	0.23037192239108678	-0.0988481244782671	0.00853468074168925	2.0254632839965017	0.05339798417229653	0.2356283114665754	-0.2348489799601899
0.41900000000000004	0.23039211429541429	-0.09885545438938396	0.009333721715841266	2.0263639016359796	0.053310841413727425	0.2357163478098241	-0.2344606018447775
0.42000000000000015	0.23041220973792864	-0.0988627762464327	0.010135438115624326	2.027259690698359	0.05322380262510922	0.23580491759310038	-0.23407281136304883
0.42100000000000004	0.23043220531888703	-0.09887008938221237	0.010939824263835713	2.0281506415128683	0.053136867600990005	0.23589402339943114	-0.23368560986964923
0.42200000000000015	0.23045209768423852	-0.09887739311111306	0.011746874416673504	2.029036744856841	0.053050036115840596	0.23598366775806967	-0.2332989986115702
0.42300000000000004	0.23047188353020606	-0.09888468672950824	0.012556582731107884	2.029917991912428	0.052963307928802515	0.23607385314116386	-0.23291297874570185
0.42400000000000015	0.2304915596079682	-0.09889196951502958	0.013368943211609408	2.0307943742009624	0.05287668279058835	0.23616458195807208	-0.2325275513661634
0.42500000000000004	0.23051112272844135	-0.09889924072585164	0.014183949676467071	2.031665883538227	0.05279016044827182	0.23625585655189293	-0.2321427175224095
0.42600000000000016	0.23053056976716685	-0.09890649960111492	0.015001595754231383	2.0325325120230286	0.052703740646810486	0.23634767919936286	-0.23175847822287385
0.42700000000000005	0.23054989766931008	-0.09891374536211371	0.01582187488923518	2.0333942520384207	0.05261742312949403	0.2364400521114401	-0.23137483443364978
0.42800000000000016	0.23056910345477605	-0.0989209772131198	0.01664478034529503	2.0342510962531657	0.05253120763847518	0.2365329774332937	-0.23099178707756582
0.42900000000000005	0.2305881842234419	-0.09892819434259312	0.01747030521887818	2.0351030376219463	0.05244509391501836	0.23662645724674064	-0.23060933703134115
0.43000000000000016	0.2306071371601322	-0.0989353959259098	0.018298442474147004	2.0359500693854584	0.052359081698796266	0.23672049357805178	-0.23022748511765337
0.43100000000000005	0.23062595953896234	-0.09894258112848113	0.019129184980713577	2.0367921850719006	0.05227317072690459	0.2368150884061923	-0.2298462320962589
0.43200000000000016	0.2306446487278034	-0.09894974910813487	0.019962525532684995	2.0376293784998607	0.052187360733752276	0.2369102436663176	-0.22946557865909795
0.43300000000000005	0.2306632021932481	-0.09895689901713646	0.02079845685727798	2.0384616437818566	0.052101651451583866	0.2370059612506542	-0.22908552542767843
0.43400000000000016	0.23068161750495625	-0.09896403000422688	0.021636971622780127	2.039288975328164	0.052016042610964444	0.23710224300920027	-0.22870607295060646
0.43500000000000005	0.23069989233900673	-0.09897114121630288	0.022478062436463348	2.040111367850934	0.05193053394153177	0.23719909074805104	-0.2283272217033943
0.43600000000000017	0.23071802448100878	-0.0989782317993654	0.023321721822684244	2.040928816368983	0.05184512517356407	0.2372965062229724	-0.2279489720927988
0.43700000000000006	0.2307360118293502	-0.09898530089948708	0.024167942201483484	2.0417413162140083	0.05175981603945027	0.2373944911329712	-0.22757132446075637
0.43800000000000017	0.2307538523985844	-0.09899234766417526	0.025016715888370587	2.042548863038617	0.0516746062739666	0.23749304711873237	-0.22719427908286016
0.43900000000000006	0.23077154432258243	-0.09899937124338051	0.0258680351059021	2.043351452825418	0.05158949561366444	0.2375921757636682	-0.2268178361638752
0.44000000000000017	0.2307890858566989	-0.09900637079052703	0.026721891996531383	2.0441490818952976	0.05150448379603956	0.23769187859520283	-0.22644199583327587
0.44100000000000006	0.23080647537895407	-0.09901334546431606	0.027578278634856224	2.044941746914518	0.05141957055884834	0.23779215708598592	-0.22606675814117072
0.44200000000000017	0.2308237113913623	-0.09902029443130417	0.028437187038144175	2.0457294449028836	0.05133475563975404	0.23789301265466878	-0.22569212305431033
0.44300000000000006	0.23084079252253728	-0.09902721686925832	0.02929860917589477	2.0465121732437397	0.05125003877642504	0.23799444666624123	-0.225318090451812
0.4440000000000002	0.23085771753120082	-0.09903411197053598	0.030162536979200086	2.04728992969392	0.05116541970684189	0.23809646043223265	-0.2249446601209068
0.44500000000000006	0.23087448530909266	-0.09904097894473855	0.031028962349538315	2.0480627123928943	0.051080898169386886	0.23819905521095827	-0.22457183175319545
0.4460000000000002	0.23089109488290582	-0.09904781702101513	0.0318978771670061	2.0488305198715	0.050996473902777555	0.23830223220774888	-0.22419960494129207
0.44700000000000006	0.23090754541599673	-0.09905462545039473	0.03276927329874584	2.04959335106026	0.05091214664596597	0.2384059925751622	-0.22382797917542935
0.4480000000000002	0.23092383621024629	-0.09906140350814877	0.03364314260795317	2.0503512052976536	0.050827916137882345	0.23851033741329725	-0.22345695383978212
0.44900000000000007	0.2309399667076984	-0.09906815049618249	0.03451947696310051	2.05110408233835	0.050743782117084184	0.23861526777014888	-0.2230865282086317
0.4500000000000002	0.2309559364908501	-0.09907486574507747	0.035398268246634286	2.051851982361033	0.05065974432125018	0.23872078464181962	-0.2227167014427369
0.45100000000000007	0.2309717452808434	-0.09908154861541085	0.03627950836315039	2.0525949059761865	0.050575802486275634	0.23882688897270873	-0.22234747258603416
0.4520000000000002	0.23098739293431164	-0.09908819849910551	0.03716318924742899	2.053332854233461	0.050491956345335	0.2389335816558606	-0.22197884056272882
0.45300000000000007	0.2310028794400077	-0.09909481482118794	0.03804930287158725	2.0540658286274995	0.050408205628277226	0.23904086353322823	-0.22161080417502158
0.4540000000000002	0.23101820491558867	-0.09910139704082684	0.03893784125060718	2.0547938311029728	0.05032455006092785	0.23914873539554588	-0.22124336210128892
0.45500000000000007	0.23103336960418186	-0.09910794465127874	0.039828796446996086	2.055516864059951	0.05024098936399362	0.2392571979819323	-0.2208765128942923
0.4560000000000002	0.23104837386997834	-0.09911445717986898	0.04072216057533866	2.056234930358106	0.05015752325193534	0.23936625197958877	-0.22051025497966065
0.4570000000000001	0.23106321819323075	-0.09912093418913309	0.04161792580637333	2.056948033318234	0.05007415143235722	0.2394758980237745	-0.2201445866550744
0.4580000000000002	0.23107790316578358	-0.09912737527874169	0.042516084370600525	2.057656176722603	0.04999087360585214	0.23958613669793627	-0.21977950608978672
0.4590000000000001	0.23109242948675926	-0.09913378008670633	0.043416628561808904	2.058359364815622	0.0499076894656334	0.23969696853380953	-0.21941501132405777
0.4600000000000002	0.23110679795764696	-0.09914014828949265	0.044319550740151877	2.059057602303707	0.04982459869683109	0.23980839401148998	-0.2190511002688686
0.4610000000000001	0.23112100947716965	-0.09914647960179566	0.045224843334778726	2.05975089435358	0.049741600975819096	0.23992041355959728	-0.21868777070616077
0.4620000000000002	0.23113506503630482	-0.09915277377597777	0.04613249884640198	2.06043924659013	0.04965869596945109	0.2400330275554693	-0.21832502028929882
0.4630000000000001	0.23114896571308308	-0.0991590306004137	0.04704250984905584	2.061122665093827	0.04957588333396228	0.2401462363252036	-0.2179628465439406
0.4640000000000002	0.2311627126667881	-0.09916524989711606	0.047954868990302484	2.0618011563961813	0.04949316271390255	0.24026004014366828	-0.21760124686980517
0.4650000000000001	0.23117630713230747	-0.0991714315201475	0.048869568991025604	2.062474727473618	0.0494105337415887	0.24037443923472443	-0.21724021854279205
0.4660000000000002	0.2311897504150086	-0.0991775753551995	0.04978660264632227	2.0631433857420203	0.04932799603683239	0.2404894337716001	-0.2168797587165413
0.4670000000000001	0.23120304388501162	-0.09918368131958398	0.05070596282712187	2.0638071390519324	0.049245549206457	0.24060502387729282	-0.21651986442374144
0.4680000000000002	0.23121618897048066	-0.09918974936226076	0.0516276424817866	2.064465995682536	0.04916319284366461	0.2407212096250624	-0.2161605325777361
0.4690000000000001	0.2312291871506839	-0.09919577946390284	0.05255163463732412	2.065119964334767	0.049080926527497244	0.24083799103889086	-0.21580175997424947
0.4700000000000002	0.23124203994919923	-0.09920177163662253	0.05347793239946787	2.0657690541250617	0.048998749822392544	0.2409553680936671	-0.21544354329323384
0.4710000000000001	0.23125474892726286	-0.09920772592260436	0.0544065289523832	2.066413274578985	0.048916662277651825	0.24107334071539968	-0.2150858791009638
0.4720000000000002	0.2312673156772587	-0.09921364239202492	0.05533741755913282	2.0670526356232193	0.04883466342675984	0.24119190878188487	-0.2147287638523196
0.4730000000000001	0.23127974181672517	-0.09921952114176494	0.056270591562158793	2.0676871475770313	0.048752752786800434	0.2413110721235252	-0.21437219389314147
0.4740000000000002	0.23129202898362936	-0.09922536229491208	0.05720604438341352	2.068316821145094	0.04867092985815112	0.241430830523872	-0.21401616546235327
0.4750000000000001	0.23130417883290483	-0.09923116599954673	0.05814376952451931	2.0689416674105154	0.04858919412433539	0.24155118372001463	-0.21366067469398142
0.4760000000000002	0.23131619303350023	-0.09923693242680874	0.05908376056658556	2.0695616978265674	0.04850754505191128	0.24167213140299873	-0.21330571761943776
0.4770000000000001	0.23132807326518628	-0.09924266176975105	0.06002601116969201	2.0701769242078547	0.04842598209039686	0.24179367321827372	-0.2129512901699485
0.4780000000000002	0.23133982121474456	-0.09924835424298423	0.06097051507242168	2.0707873587212915	0.04834450467211124	0.24191580876623137	-0.21259738817907217
0.4790000000000001	0.23135143857228688	-0.09925401008160685	0.06191726609107237	2.071393013876496	0.048263112211870796	0.242038537602835	-0.21224400738543261
0.4800000000000002	0.23136292702807887	-0.09925962953941705	0.0628662581185506	2.071993902516341	0.04818180410678477	0.2421618592402186	-0.21189114343542664
0.4810000000000001	0.23137428826873907	-0.09926521288791015	0.06381748512370664	2.072590037808401	0.04810057973627256	0.24228577314725566	-0.21153879188566813
0.4820000000000002	0.23138552397281134	-0.09927076041606643	0.06477094115149394	2.073181433236531	0.04801943846205973	0.24241027875028143	-0.21118694820535436
0.4830000000000001	0.23139663580721148	-0.09927627242942474	0.06572662032358141	2.073768102591446	0.04793837962803153	0.24253537543402956	-0.21083560777880334
0.4840000000000002	0.23140762542454774	-0.09928174924843845	0.06668451683792034	2.0743500599598965	0.04785740256018826	0.2426610625424797	-0.21048476590840956
0.4850000000000001	0.23141849445981044	-0.0992871912076153	0.06764462496576988	2.0749273197128195	0.04777650656688551	0.2427873393793725	-0.2101344178182667
0.4860000000000002	0.23142924452605534	-0.09929259865581834	0.06860693904693815	2.075499896493558	0.04769569093923855	0.2429142052085149	-0.2097845586581571
0.4870000000000001	0.23143987720983003	-0.09929797195660288	0.06957145348474855	2.076067805206901	0.047614954951508484	0.24304165925387614	-0.20943518350748644
0.4880000000000002	0.23145039406671425	-0.09930331148746034	0.07053816274073899	2.0766310610081735	0.047534297861410196	0.24316970069941438	-0.20908628737935103
0.4890000000000001	0.23146079661734795	-0.09930861763834083	0.07150706132872106	2.0771896792912408	0.04745371891046441	0.2432983286889391	-0.20873786522498625
0.4900000000000002	0.2314710863446995	-0.09931389081095886	0.07247814380782513	2.0777436756753995	0.04737321732469926	0.24342754232613223	-0.20838991193853965
0.4910000000000001	0.23148126469257463	-0.09931913141888639	0.07345140477453978	2.078293065992281	0.04729279231570204	0.24355734067448445	-0.20804242236193077
0.4920000000000002	0.2314913330646111	-0.09932433988692756	0.07442683885525823	2.0788378662731155	0.047212443081534584	0.2436877227572704	-0.2076953912895582
0.4930000000000001	0.23150129282338333	-0.09932951664977037	0.07540444070008644	2.0793780927352277	0.04713216880739144	0.24381868755786748	-0.20734881347304238
0.4940000000000002	0.23151114528961636	-0.09933466215142027	0.07638420497678684	2.079913761767738	0.04705196866642776	0.2439502340202364	-0.20700268362613036
0.4950000000000001	0.23152089174150534	-0.09933977684541916	0.07736612636486342	2.0804448899175902	0.046971841820757754	0.24408236104938272	-0.20665699642934182
0.496	0.23153053341413776	-0.09934486119434555	0.07835019955129902	2.0809714938755044	0.04689178742219825	0.24421506751210337	-0.2063117465341785
0.4970000000000001	0.23154007149901787	-0.0993499156685922	0.07933641922795145	2.081493590461091	0.04681180461287989	0.24434835223814264	-0.20596692856720686
0.498	0.23154950714369418	-0.09935494074592269	0.08032478008910834	2.0820111966078647	0.046731892526153174	0.24448221402139217	-0.2056225371340801
0.4990000000000001	0.2315588414514902	-0.09935993691180742	0.08131527682920703	2.0825243293485114	0.04665205028760743	0.2446166516211366	-0.20527856682338277
0.5	0.23156807548133482	-0.09936490465903801	0.08230790414222856	2.083033005798895	0.04657227701577729	0.24475166376395507	-0.20493501221048627
0.5010000000000001	0.23157721024768957	-0.09936984448661924	0.08330265672276907	2.0835372431400287	0.04649257182265933	0.24488724914640128	-0.20459186786154185
0.502	0.2315862467205724	-0.09937475689943927	0.08429952926691532	2.084037058599496	0.046412933814465956	0.24502340643779372	-0.20424912833743433
0.5030000000000001	0.2315951858256782	-0.09937964240909362	0.085298516471803	2.0845324694338165	0.04633336209267839	0.24516013428256922	-0.2039067881976402
0.504	0.23160402844497144	-0.09938450153511443	0.08629961303498752	2.085023492912117	0.046253855755216934	0.24529743130226184	-0.20356484200393507
0.5050000000000001	0.23161277541850248	-0.09938933480622783	0.08730281365551155	2.0855101463007064	0.04617441389772927	0.24543529609765663	-0.20322328432359005
0.506	0.2316214275474458	-0.09939414276163511	0.08830811303667896	2.085992446847425	0.04609503561499781	0.2455737272514851	-0.20288210973206247
0.5070000000000001	0.23162998559722917	-0.09939892595194053	0.08931550588903721	2.086470411764605	0.04601572000222329	0.2457127233314199	-0.20254131281585627
0.508	0.23163845029962746	-0.09940368493897715	0.0903249869331939	2.086944058210634	0.04593646615588103	0.24585228289318767	-0.20220088817586143
0.5090000000000001	0.2316468223542002	-0.09940842029490637	0.09133655090284784	2.0874134032712286	0.04585727317433341	0.2459924044838622	-0.20186083043075206
0.51	0.23165510243057216	-0.09941313260209148	0.09235019254766473	2.08787846394153	0.04577814015880847	0.24613308664509578	-0.20152113422014317
0.5110000000000001	0.23166329117155285	-0.09941782245412088	0.09336590663600114	2.088339257109011	0.04569906621480639	0.24627432791604645	-0.20118179420757284
0.512	0.2316713891955919	-0.09942249045723223	0.09438368795785969	2.088795799536424	0.04562005045344757	0.24641612683618525	-0.20084280508343658
0.5130000000000001	0.23167939709857321	-0.09942713723176047	0.09540353132733093	2.0892481078451497	0.045541091992641336	0.24655848194804608	-0.200504161567879
0.514	0.23168731545607568	-0.09943176341360516	0.09642543158377329	2.0896961985000546	0.04546218995825881	0.24670139179967568	-0.2001658584135263
0.5150000000000001	0.23169514482572404	-0.0994363696557162	0.09744938359248685	2.0901400877954637	0.04538334348525002	0.24684485494684602	-0.1998278904081257
0.516	0.23170288574924947	-0.0994409566296009	0.09847538224563834	2.0905797918414817	0.04530455171870592	0.2469888699552136	-0.19949025237721837
0.5170000000000001	0.23171053875538544	-0.09944552502647389	0.0995034224626897	2.0910153265506493	0.04522581381504906	0.2471334354023048	-0.19915293918697324
0.518	0.23171810436397733	-0.09945007555729622	0.10053349918958504	2.091446707624541	0.045147128943170904	0.2472785498792682	-0.19881594574736894
0.5190000000000001	0.23172558309017993	-0.09945460895208191	0.10156560739782962	2.091873950540672	0.045068496285333944	0.2474242119925774	-0.19847926701524204
0.52	0.2317329754476122	-0.09945912595997669	0.10259974208496545	2.0922970705411945	0.04498991503808306	0.24757042036580823	-0.19814289799641457
0.5210000000000001	0.2317402819508444	-0.09946362735048007	0.10363589827569614	2.092716082623376	0.04491138441328871	0.24771717364130844	-0.19780683374727143
0.522	0.23174750311872166	-0.09946811391505754	0.10467407102254313	2.0931310015307028	0.04483290363920082	0.24786447048157872	-0.19747106937646208
0.5230000000000001	0.23175463947890024	-0.09947258646877011	0.10571425540716821	2.0935418417449827	0.04475447196145349	0.24801230957061002	-0.19713560004624459
0.524	0.23176169157246682	-0.09947704585154513	0.10675644654311545	2.093948617480176	0.04467608864389921	0.248160689615361	-0.19680042097304995
0.5250000000000001	0.23176865995751159	-0.09948149292833205	0.1078006395792225	2.0943513426779536	0.04459775296902982	0.2483096093471336	-0.19646552742751555
0.526	0.23177554521203095	-0.09948592858851518	0.10884682970408255	2.0947500310053266	0.044519464238045925	0.24845906752278657	-0.19613091473387015
0.5270000000000001	0.23178234793728802	-0.09949035374608885	0.10989501215193875	2.0951446958543496	0.044441221770940675	0.24860906292591062	-0.1957965782686145
0.528	0.23178906876125416	-0.09949476934097361	0.11094518220888816	2.095535350343121	0.04436302490672053	0.248759594367905	-0.19546251345886717
0.5290000000000001	0.23179570834137828	-0.09949917634071889	0.11199733521902358	2.0959220073180727	0.044284873003581006	0.24891066068889622	-0.19512871578038057
0.53	0.23180226736668458	-0.09950357574221394	0.11305146659127147	2.0963046793582922	0.04420676543885511	0.24906226075837765	-0.19479518075498745
0.5310000000000001	0.2318087465591989	-0.09950796857303291	0.11410757180693046	2.0966833787818575	0.044128701608674555	0.2492143934755111	-0.19446190394754362
0.532	0.23181514667545364	-0.09951235589166178	0.11516564642716129	2.0970581176534226	0.044050680927343995	0.24936705776927337	-0.19412888096255385
0.5330000000000001	0.23182146850882077	-0.09951673878697906	0.11622568610043375	2.097428907792668	0.043972702826611844	0.24952025259857097	-0.19379610744054607
0.534	0.23182771289267343	-0.09952111837811498	0.11728768657031213	2.097795760783978	0.04389476675508165	0.24967397695220236	-0.19346357905419825
0.5350000000000001	0.23183388070437638	-0.09952549581431278	0.1183516436828299	2.0981586879880907	0.04381687217758204	0.24982822984836417	-0.19313129150428307
0.536	0.23183997286935176	-0.09952987227441913	0.11941755339270313	2.0985177005556985	0.04373901857437388	0.24998301033364134	-0.19279924051555636
0.5370000000000001	0.2318459903644671	-0.0995342489667561	0.12048541176876286	2.0988728094422466	0.043661205440438805	0.25013831748178667	-0.19246742183265467
0.538	0.23185193422112038	-0.09953862712899399	0.12155521499861258	2.0992240254235335	0.04358343228472779	0.2502941503922909	-0.1921358312160056
0.5390000000000001	0.23185780552839944	-0.09954300802764453	0.12262695939213927	2.099571359112483	0.04350569862924851	0.25045050818837866	-0.19180446443763394
0.54	0.23186360543593837	-0.09954739295792676	0.1237006413846346	2.09991482097746	0.04342800400823551	0.25060739001449206	-0.1914733172767452
0.5410000000000001	0.23186933515571628	-0.09955178324363238	0.12477625754028199	2.1002544213613565	0.04335034796728191	0.2507647950337501	-0.19114238551527396
0.542	0.23187499596279523	-0.0995561802362377	0.12585380455526082	2.1005901705010714	0.043272730062189464	0.25092272242538444	-0.19081166493352275
0.5430000000000001	0.2318805891957517	-0.09956058531363422	0.12693327925934222	2.100922078548494	0.04319514985765916	0.25108117138166564	-0.1904811513057736
0.544	0.23188611625717495	-0.09956499987884938	0.1280146786156021	2.1012501555929872	0.043117606926005664	0.25124014110419846	-0.1901508403959983
0.5450000000000002	0.2318915786142303	-0.09956942535875736	0.12909799971862893	2.1015744116838495	0.04304010084595672	0.2513996307999525	-0.18982072795391533
0.546	0.2318969777989126	-0.09957386320278265	0.13018323979235916	2.1018948568527533	0.04296263120135538	0.25155963967733347	-0.18949080971121454
0.5470000000000002	0.23190231540723713	-0.0995783148815963	0.13127039618829847	2.10221150113765	0.04288519757958274	0.25172016694211347	-0.18916108137758827
0.548	0.23190759309773937	-0.09958278188580101	0.1323594663833783	2.1025243546085086	0.04280779956994513	0.2518812117927941	-0.1888315386365737
0.5490000000000002	0.23191281259040808	-0.09958726572422667	0.13345044797669542	2.1028334273933758	0.0427304367622698	0.25204277341552567	-0.1885021771415141
0.55	0.2319179756656743	-0.0995917679214582	0.1345433386855144	2.1031387297032413	0.04265310874558772	0.2522048509791307	-0.18817299251188785
0.5510000000000002	0.23192308416270674	-0.09959629001534707	0.13563813634053645	2.10344027185645	0.04257581510678214	0.2523674436301725	-0.1878439803298869
0.552	0.2319281399773892	-0.0996008335552565	0.1367348388800592	2.1037380643037826	0.042498555429203146	0.25253055048770323	-0.1875151361371275
0.5530000000000002	0.23193314506035198	-0.09960540010066009	0.13783344434340403	2.104032117653814	0.04242132929130967	0.252694170637754	-0.18718645543161924
0.554	0.23193810141467824	-0.09960999121934147	0.1389339508636139	2.104322442698542	0.042344136265278436	0.25285830312756735	-0.18685793366493578
0.5550000000000002	0.2319430110925314	-0.0996146084848209	0.14003635665942682	2.10460905043928	0.04226697591539748	0.2530229469596343	-0.18652956623940894
0.556	0.2319478761907007	-0.09961925347376115	0.1411406600276534	2.1048919521120384	0.04218984779642742	0.2531881010859627	-0.18620134850529
0.5570000000000002	0.2319526988458161	-0.09962392776410153	0.14224685933558182	2.105171159211652	0.04211275145223543	0.2533537644025784	-0.18587327575830828
0.558	0.23195748122960672	-0.09962863293354123	0.1433549530115349	2.105446683514624	0.04203568641470224	0.25351993574377285	-0.1855453432380588
0.5590000000000002	0.2319622255442005	-0.0996333705576177	0.14446493953358183	2.105718537102183	0.04195865220265919	0.25368661387597613	-0.18521754612673558
0.56	0.23196693401746318	-0.09963814220662624	0.1455768174175317	2.105986732384306	0.04188164832049016	0.25385379749156145	-0.18488987954785022
0.5610000000000002	0.23197160889837415	-0.09964294944175435	0.14669058520496164	2.1062512821235497	0.04180467425646001	0.2540214852027648	-0.18456233856506216
0.562	0.23197625245243753	-0.09964779381193221	0.1478062414512817	2.1065121994583214	0.041727729481317796	0.25418967553547767	-0.18423491818100368
0.5630000000000002	0.23198086695712572	-0.099652676851399	0.14892378471233308	2.106769497925933	0.04165081344729741	0.2543583669226093	-0.1839076133364086
0.5640000000000001	0.2319854546973536	-0.09965760007685882	0.1500432135287687	2.1070231914850646	0.041573925587089604	0.254527557697203	-0.18358041891003724
0.5650000000000002	0.23199001796098093	-0.09966256498460221	0.1511645264100986	2.1072732945376162	0.04149706531272514	0.2546972460856728	-0.18325332971891511
0.5660000000000001	0.23199455903434094	-0.09966757304796578	0.1522877218206579	2.1075198219503104	0.04142023201455229	0.25486743020140706	-0.18292634051815954
0.5670000000000002	0.2319990801977927	-0.0996726257139987	0.15341279816750025	2.107762789074905	0.041343425060065685	0.25503810803898275	-0.18259944600070346
0.5680000000000001	0.23200358372129515	-0.09967772439895839	0.15453975378833784	2.108002211765499	0.041266643792465245	0.25520927746893224	-0.18227264079771405
0.5690000000000002	0.2320080718600005	-0.09968287048376276	0.15566858693840246	2.1082381063936677	0.04118988752937222	0.2553809362326381	-0.18194591947964958
0.5700000000000001	0.23201254684986483	-0.09968806531052635	0.15679929577697818	2.108470489862918	0.04111315556206825	0.2555530819372361	-0.1816192765573512
0.5710000000000002	0.23201701090327384	-0.09969331018017916	0.15793187835473452	2.1086993796224425	0.041036447155075505	0.25572571205083344	-0.18129270648299192
0.5720000000000001	0.2320214662046811	-0.0996986063504144	0.159066332602614	2.108924793679786	0.04095976154565229	0.25589882389822655	-0.1809662036508887
0.5730000000000002	0.23202591490625724	-0.09970395503358627	0.16020265632265362	2.109146750612028	0.040883097943143876	0.25607241465718245	-0.1806397623982432
0.5740000000000001	0.23203035912354764	-0.09970935739455464	0.1613408471796153	2.109365269574715	0.040806455528432914	0.25624648135528627	-0.18031337700624364
0.5750000000000002	0.23203480093113657	-0.09971481454847653	0.16248090269230003	2.1095803703081395	0.04072983345349027	0.2564210208672352	-0.1799870417017155
0.5760000000000001	0.23203924235831552	-0.09972032755854733	0.16362282022567534	2.109792073140957	0.040653230840844296	0.256596029912644	-0.17966075065890058
0.5770000000000002	0.23204368538475423	-0.09972589743369191	0.16476659698494583	2.110000398991492	0.04057664678303026	0.2567715050544852	-0.17933449800112636
0.5780000000000001	0.23204813193617183	-0.09973152512657757	0.16591223001156746	2.1102053693678458	0.04050008034220364	0.25694744269816866	-0.1790082778023106
0.5790000000000002	0.23205258388038186	-0.09973721153232099	0.1670597161815853	2.1104070063675353	0.04042353054991795	0.2571238390913237	-0.17868208408800193
0.5800000000000001	0.23205704302445943	-0.09974295748713671	0.16820905220592203	2.110605332675892	0.040346996406885424	0.2573006903242272	-0.17835591083614558
0.5810000000000002	0.23206151111265352	-0.09974876376655432	0.1693602346311163	2.1108003715624384	0.040270476882660645	0.2574779923305766	-0.17802975197812762
0.5820000000000001	0.232065989823542	-0.09975463108395709	0.17051325984051321	2.1109921468759842	0.040193970915308914	0.2576557408884283	-0.1777036013999212
0.5830000000000002	0.23207048076605213	-0.09976056008906184	0.17166812405741502	2.1111806830387843	0.04011747741093857	0.25783393162154966	-0.1773774529429141
0.5840000000000001	0.23207498547509578	-0.09976655136595998	0.17282482335019825	2.111366005038618	0.04004099524315926	0.2580125600014933	-0.17705130040466757
0.5850000000000002	0.23207950540719266	-0.09977260543184877	0.17398335363789633	2.111548138418757	0.03996452325277161	0.2581916213502152	-0.17672513753991662
0.5860000000000001	0.23208404193608015	-0.09977872273645669	0.1751437106958746	2.1117271092669334	0.039888060247628664	0.25837111084299624	-0.17639895806175698
0.5870000000000002	0.23208859634830833	-0.0997849036606583	0.17630589016235093	2.1119029442032806	0.039811605002304615	0.2585510235117349	-0.17607275564290312
0.5880000000000001	0.23209316983881892	-0.09979114851427492	0.1774698875461412	2.112075670366843	0.039735156257511284	0.2587313542486748	-0.1757465239168406
0.5890000000000002	0.23209776350650685	-0.09979745753456278	0.17863569823488565	2.1122453154006235	0.03965871271968972	0.25891209781045044	-0.17542025647906165
0.5900000000000001	0.23210237834976324	-0.09980383088576551	0.1798033175022575	2.1124119074355288	0.03958227306102178	0.2590932488220916	-0.1750939468888167
0.5910000000000002	0.23210701526199887	-0.09981026865898159	0.18097274051415618	2.1125754750731747	0.03950583591961934	0.259274801781052	-0.174767588671266
0.5920000000000001	0.23211167502714683	-0.09981677087196902	0.18214396233464347	2.1127360473664103	0.0394293998998316	0.25945675106169286	-0.17444117532003778
0.5930000000000002	0.23211635831552033	-0.09982333746851008	0.18331697793087562	2.1128936537978986	0.0393529635726717	0.25963909091986276	-0.17411470030050374
0.5940000000000001	0.23212106568115307	-0.09982996831658647	0.18449178217703321	2.1130483242589895	0.03927652547599867	0.25982181549709094	-0.17378815705335168
0.5950000000000002	0.23212579756099824	-0.09983666320611774	0.18566836987266802	2.113200089029219	0.03920008411372531	0.26000491882726284	-0.17346153899432099
0.5960000000000001	0.23213055427447954	-0.0998434218485163	0.18684673578938452	2.1133489787545354	0.039123637953870666	0.2601883948487059	-0.17313483950681793
0.5970000000000002	0.23213533602263847	-0.09985024387805934	0.18802687470187296	2.113495024423467	0.039047185428077336	0.2603722374139576	-0.17280805193868448
0.5980000000000001	0.232140142887632	-0.09985712885282345	0.18920878136043962	2.113638257342713	0.0389707249346657	0.260556440289244	-0.17248116961384524
0.5990000000000002	0.23214497483220778	-0.09986407625442878	0.1903924504490264	2.1137787091128732	0.038894254842364306	0.2607409971513474	-0.17215418584775516
0.6000000000000001	0.23214983169878206	-0.09987108548734434	0.19157787657233602	2.1139164116031606	0.038817773492160076	0.2609259015898478	-0.17182709395575332
0.6010000000000002	0.2321547132092457	-0.09987815587851012	0.19276505427169144	2.1140513969246815	0.03874127919745267	0.2611111471146223	-0.17149988725426843
0.6020000000000001	0.23215961896587142	-0.09988528667802758	0.1939539780839233	2.1141836974030146	0.03866477024190562	0.26129672717098396	-0.17117255905110654
0.6030000000000002	0.23216454845257153	-0.09989247706091746	0.19514464261472017	2.114313345550434	0.03858824487688379	0.26148263515753306	-0.17084510263207495
0.6040000000000001	0.23216950103613293	-0.09989972612919384	0.19633704255350862	2.114440374037736	0.03851170132268092	0.26166886443381676	-0.17051751126246226
0.6050000000000002	0.2321744759674291	-0.09990703291388034	0.19753117265806286	2.114564815666016	0.038435137771468494	0.2618554083225537	-0.17018977819625628
0.6060000000000001	0.23217947238260872	-0.09991439637696892	0.19872702776749743	2.114686703339118	0.03835855238831345	0.2620422601167826	-0.16986189667812415
0.6070000000000002	0.23218448930463964	-0.09992181541332376	0.1999246028004152	2.1148060700363454	0.03828194331300712	0.262229413084634	-0.1695338599490629
0.6080000000000001	0.23218952564596104	-0.09992928885253201	0.20112389272280304	2.1149229487839136	0.03820530866380338	0.26241686046917345	-0.16920566125980727
0.6090000000000002	0.232194580211867	-0.09993681546070034	0.2023248925150052	2.1150373726254683	0.038128646541423505	0.2626045954881949	-0.1688772938845714
0.6100000000000001	0.23219965170349605	-0.09994439394219652	0.20352759712424318	2.1151493745938996	0.03805195503406033	0.2627926113311693	-0.16854875113829806
0.6110000000000002	0.2322047387211792	-0.09995202294133805	0.20473200143200943	2.1152589876844234	0.03797523222137393	0.2629809011584707	-0.16822002638993064
0.6120000000000001	0.23220983976927465	-0.09995970104440656	0.2059381002949896	2.1153662448273898	0.03789847617394834	0.2631694581133619	-0.16789111305697713
0.6130000000000002	0.23221495326136254	-0.0999674267827419	0.20714588863019578	2.1154711788619145	0.03782168495022097	0.2633582753415077	-0.1675620045886191
0.6140000000000001	0.23222007752504972	-0.09997519863691709	0.20835536146950082	2.1155738225114322	0.03774485659545413	0.2635473460049302	-0.16723269445619093
0.6150000000000002	0.23222521080751407	-0.09998301504086712	0.20956651396816459	2.115674208359252	0.03766798914348135	0.2637366632880365	-0.1669031761552983
0.6160000000000001	0.23223035128178854	-0.09999087438484378	0.2107793413835227	2.1157723688233396	0.03759108062007338	0.26392622039864955	-0.16657344321568504
0.6170000000000002	0.23223549705228538	-0.09999877501719834	0.21199383901068247	2.115868336132549	0.03751412904865642	0.26411601056155126	-0.16624348922189955
0.6180000000000001	0.2322406461595647	-0.10000671524574624	0.21321000209026786	2.1159621423054005	0.037437132457532024	0.2643060270069198	-0.16591330784068642
0.6190000000000002	0.23224579658585057	-0.10001469333946772	0.21442782574649352	2.1160538191302436	0.037360088885372886	0.2644962629637167	-0.1655828928402503
0.6200000000000001	0.23225094626129236	-0.10002270753129877	0.21564730496948448	2.1161433981460207	0.03728299638438725	0.26468671166058744	-0.16525223809792652
0.6210000000000002	0.23225609306947193	-0.10003075602163776	0.21686843461251862	2.116230910623601	0.037205853022554795	0.26487736632928904	-0.16492133760399885
0.6220000000000001	0.2322612348521636	-0.10003883698106425	0.21809120938953536	2.1163163875484043	0.03712865688536201	0.26506822020791	-0.1645901854654463
0.623	0.23226636941484938	-0.10004694855227204	0.2193156238721661	2.1163998596054183	0.037051406077343516	0.26525926654352444	-0.16425877590938134
0.6240000000000001	0.23227149453336357	-0.10005508885272298	0.22054167248741832	2.1164813571658208	0.036974098723857554	0.2654504985945912	-0.16392710328581975
0.625	0.23227660796054347	-0.10006325597839877	0.22176934951827187	2.1165609102736798	0.036896732972914695	0.26564190963377404	-0.16359516206960484
0.6260000000000001	0.23228170743176266	-0.10007144800789894	0.22299864910681788	2.116638548633449	0.03681930699675714	0.26583349295112957	-0.1632629468615528
0.627	0.23228679066972394	-0.1000796630065127	0.2242295652576911	2.116714301600111	0.03674181899325134	0.2660252418569374	-0.16293045238894613
0.6280000000000001	0.2322918553900188	-0.10008789902989236	0.2254620918406741	2.11678819817231	0.03666426718715652	0.266217149683754	-0.16259767350556326
0.629	0.2322968993074548	-0.10009615412695289	0.22669622260826924	2.1168602669876977	0.036586649830235705	0.266409209790558	-0.16226460518747357
0.6300000000000001	0.2323019201416491	-0.100104426342751	0.2279319512444111	2.1169305363193383	0.03650896519941908	0.26660141557210043	-0.16193124252070504
0.631	0.23230691562188882	-0.10011271372172198	0.22916927139920779	2.116999034072012	0.03643121159588392	0.2667937604660355	-0.16159758069260444
0.6320000000000001	0.23231188349239104	-0.10012101431052342	0.23040817666385144	2.1170657877795285	0.036353387347610386	0.266986237949739	-0.16126361499852673
0.633	0.23231682151758695	-0.10012932616086437	0.2316486605304433	2.117130824604888	0.03627549081273548	0.2671788415339469	-0.16092934085186097
0.6340000000000001	0.2323217274870567	-0.10013764733307397	0.23289071638147976	2.1171941713421405	0.03619752038120952	0.2673715647610742	-0.16059475378600885
0.635	0.23232659922086996	-0.10014597590003553	0.23413433749358964	2.117255854418043	0.03611947447567058	0.26756440120603153	-0.16025984945270513
0.6360000000000001	0.23233143457495706	-0.10015430995111034	0.23537951704048946	2.1173158998942325	0.036041351552390834	0.26775734447686284	-0.15992462362033857
0.637	0.23233623144576268	-0.10016264759605222	0.23662624809441107	2.117374333471402	0.035963150102296455	0.26795038821490824	-0.15958907217221643
0.6380000000000001	0.23234098777456022	-0.10017098696891667	0.2378745236256369	2.1174311804946933	0.03588486865206255	0.26814352609449676	-0.1592531911052639
0.639	0.23234570155217926	-0.1001793262319687	0.23912433650127898	2.11748646595878	0.03580650576522366	0.26833675182235883	-0.15891697652910192
0.6400000000000001	0.23235037082452067	-0.10018766357921362	0.24037567948405827	2.1175402145129945	0.03572806004305772	0.2685300591368249	-0.1585804246649587
0.641	0.23235499369811308	-0.1001959972387993	0.24162854523146418	2.1175924504672174	0.035649530125001286	0.2687234418070606	-0.15824353184429718
0.6420000000000001	0.23235956834534077	-0.1002043254746675	0.2428829262956776	2.117643197797768	0.035570914688840834	0.2689168936327095	-0.15790629450740584
0.643	0.232364093010094	-0.10021264658896153	0.24413881512351435	2.117692480152886	0.035492212451229826	0.26911040844370565	-0.15756870920201704
0.6440000000000001	0.23236856601308795	-0.10022095892556786	0.24539620405526819	2.1177403208592924	0.035413422168593514	0.26930398009953216	-0.15723077258189558
0.645	0.23237298575534787	-0.1002292608736647	0.24665508532246008	2.117786742930175	0.035334542637996486	0.26949760248786964	-0.1568924814055228
0.6460000000000001	0.23237735072024054	-0.1002375508701503	0.2479154510456287	2.117831769072323	0.03525557269773064	0.26969126952343336	-0.1565538325350012
0.647	0.23238165947518447	-0.1002458274009525	0.24917729323254828	2.117875421691262	0.035176511227685565	0.26988497514730886	-0.15621482293518235
0.6480000000000001	0.23238591067341555	-0.10025408900197373	0.2504406037753772	2.1179177228954935	0.0350973571495634	0.2700787133262439	-0.1558754496732046
0.649	0.23239010305580537	-0.10026233426042518	0.2517053744459896	2.1179586945001887	0.03501810942712195	0.27027247805172033	-0.15553570991862561
0.6500000000000001	0.2323942354523571	-0.10027056181692821	0.252971596890627	2.117998358029569	0.034938767066751635	0.2704662633392375	-0.15519560094403098
0.651	0.2323983067826319	-0.10027877036725538	0.25423926262463387	2.1180367347179505	0.03485932911820455	0.2706600632278749	-0.15485512012593916
0.6520000000000001	0.23240231605510836	-0.1002869586625835	0.2555083630276617	2.1180738455101844	0.034779794674989456	0.27085387177995585	-0.15451426494576162
0.653	0.23240626236622483	-0.10029512550938896	0.25677888933971865	2.1181097110607228	0.03470016287449444	0.2710476830811846	-0.15417303299075966
0.6540000000000001	0.23241014489947914	-0.10030326976974013	0.25805083265732104	2.118144351729407	0.03462043289820362	0.27124149124150587	-0.15383142195542698
0.655	0.23241396292458746	-0.10031139036123647	0.2593241839290095	2.1181777875747065	0.03454060397206955	0.2714352903962047	-0.1534894296434222
0.6560000000000001	0.23241771579670745	-0.10031948625696957	0.2605989339506163	2.1182100383466493	0.0344606753670422	0.27162907470701003	-0.1531470539696267
0.657	0.232421402955351	-0.10032755648625774	0.2618750733602892	2.1182411234797955	0.03438064639975522	0.2718228383633895	-0.1528042929622091
0.6580000000000001	0.23242502392223283	-0.10033560013577979	0.26315259263290247	2.1182710620858676	0.034300516433187545	0.2720165755839194	-0.15246114476487987
0.659	0.23242857829805416	-0.10034361635035856	0.26443148207424044	2.118299872945633	0.03422028487717908	0.27221028061755315	-0.15211760763940013
0.6600000000000001	0.23243206575897463	-0.10035160433302	0.2657117318153428	2.118327574499271	0.03413995118892309	0.2724039477449763	-0.15177367996840632
0.661	0.23243548605314898	-0.1003595633450788	0.26699333180702006	2.1183541848348315	0.03405951487374016	0.2725975712804194	-0.1514293602586142
0.6620000000000001	0.232438838997329	-0.10036749270662682	0.2682762718141702	2.118379721674767	0.03397897548613444	0.2727911455740556	-0.15108464714446396
0.663	0.23244212447353085	-0.10037539179629823	0.26956054140990643	2.118404202360142	0.03389833263064526	0.27298466501492824	-0.15073953939214738
0.6640000000000001	0.2324453424257679	-0.10038326004993468	0.2708461299706339	2.118427643832133	0.033817585962251144	0.27317812403447417	-0.15039403590371367
0.665	0.2324484928568494	-0.1003910969589026	0.27213302667208483	2.1184500626119234	0.033736735186630964	0.2733715171104053	-0.15004813572119458
0.6660000000000001	0.23245157582562118	-0.10039890206844156	0.2734212204851971	2.11847147478011	0.03365578006058716	0.2735648387705878	-0.1497018380309929
0.667	0.2324545914454008	-0.10040667497604322	0.27471070017184673	2.1184918959548504	0.03357472039257033	0.2737580835970467	-0.14935514216859702
0.6680000000000001	0.23245753988323106	-0.10041441532986009	0.27600145428082123	2.11851134126911	0.03349355604318376	0.27395124623016176	-0.14900804762331682
0.669	0.23246042135844677	-0.10042212282714781	0.2772934711444222	2.118529825349251	0.033412286925667875	0.2741443213728774	-0.14866055404249437
0.6700000000000002	0.2324632361401776	-0.10042979721274124	0.27858673887645863	2.118547362295699	0.033330913006243135	0.2743373037948705	-0.14831266123482395
0.671	0.23246598454454048	-0.10043743827793675	0.27988124537201664	2.1185639656649293	0.033249434304250536	0.27453018833668186	-0.1479643691728428
0.6720000000000002	0.2324686669318965	-0.10044504586053227	0.28117697830864186	2.1185796484523696	0.033167850892394095	0.2747229699138774	-0.14761567799489736
0.673	0.23247128370417278	-0.10045261984565136	0.2824739251481934	2.1185944230762144	0.0330861628972682	0.27491564352118236	-0.14726658800688924
0.6740000000000002	0.23247383530224847	-0.1004601601658484	0.28377207313938146	2.118608301362139	0.03300437049980421	0.27510820423647253	-0.14691709968374048
0.675	0.2324763222034047	-0.10046766680012074	0.28507140932137753	2.1186212945288956	0.032922473935270855	0.2753006472247486	-0.14656721367033346
0.6760000000000002	0.2324787449188381	-0.10047513977257969	0.28637192052813704	2.1186334131747864	0.03284047349288913	0.27549296774215976	-0.1462169307820474
0.677	0.23248110399123728	-0.10048257915115197	0.287673593393444	2.118644667264997	0.032758369515305065	0.2756851611400202	-0.14586625200501224
0.6780000000000002	0.23248339999242176	-0.10048998504631203	0.2889764143570647	2.1186550661197825	0.03267616239804187	0.27587722286876193	-0.14551517849601855
0.679	0.2324856335210431	-0.10049735761022417	0.29028036967164966	2.1186646184034985	0.03259385258899208	0.2760691484816465	-0.1451637115821428
0.6800000000000002	0.2324878052003473	-0.10050469703704637	0.29158544541002324	2.118673332114462	0.03251144058819281	0.2762609336382389	-0.14481185276002687
0.681	0.2324899156759981	-0.10051200356401674	0.2928916274728707	2.1186812145756404	0.03242892694782292	0.27645257410789276	-0.14445960369468785
0.6820000000000002	0.23249196561396065	-0.1005192774714425	0.2941989015972119	2.1186882724257825	0.032346312271812484	0.27664406577343315	-0.144106966217979
0.683	0.23249395569844453	-0.10052651908046441	0.2955072533656778	2.118694511610233	0.03226359721482047	0.276835404635041	-0.1437539423270654
0.6840000000000002	0.23249588662990614	-0.10053372874972727	0.29681666821547464	2.1186999373718023	0.032180782480945455	0.27702658681403924	-0.1434005341830953
0.685	0.23249775912310913	-0.1005409068728377	0.2981271314470503	2.118704554243183	0.0320978688224732	0.2772176085563399	-0.14304674410957813
0.6860000000000002	0.2324995739052424	-0.10054805387698176	0.29943862823397893	2.1187083660412838	0.03201485703872138	0.2774084662357405	-0.14269257458997942
0.687	0.23250133171409534	-0.1005551702219464	0.30075114363483124	2.1187113758627314	0.03193174797498064	0.27759915635731436	-0.14233802826459202
0.6880000000000002	0.2325030332962891	-0.10056225639916914	0.3020646626066705	2.118713586079777	0.03184854252149034	0.27778967556090095	-0.1419831079269241
0.6890000000000001	0.2325046794055633	-0.10056931293081864	0.3033791700194374	2.118714998335858	0.03176524161232636	0.27798002062457616	-0.14162781651984516
0.6900000000000002	0.23250627080111771	-0.10057634036890463	0.3046946506708624	2.1187156135408096	0.03168184622420019	0.27817018846810654	-0.14127215713160948
0.6910000000000001	0.23250780824600786	-0.1005833392947919	0.3060110893019185	2.118715431866477	0.031598357375289994	0.27836017615651204	-0.1409161329917537
0.6920000000000002	0.23250929250559402	-0.10059031031987264	0.3073284706132044	2.118714452743109	0.031514776124224674	0.2785499809038018	-0.14055974746668287
0.6930000000000001	0.23251072434604264	-0.1005972540870189	0.3086467792830246	2.1187126748565257	0.03143110356921989	0.278739600076885	-0.14020300405457678
0.6940000000000002	0.23251210453287985	-0.10060417127130877	0.30996599998756014	2.118710096146073	0.031347340846999576	0.27892903119959905	-0.13984590637949118
0.6950000000000001	0.23251343382959574	-0.10061106257965129	0.31128611742239354	2.118706713802972	0.03126348913119742	0.2791182719566753	-0.13948845818501582
0.6960000000000002	0.23251471299629914	-0.10061792875006093	0.31260711632351984	2.1187025242683197	0.031179549630541654	0.27930732019752214	-0.13913066332809504
0.6970000000000001	0.23251594278842208	-0.10062477055095632	0.31392898148672965	2.1186975232307486	0.031095523587187462	0.27949617393988885	-0.13877252577325083
0.6980000000000002	0.23251712395547283	-0.10063158878048441	0.31525169778613304	2.1186917056244954	0.031011412275195792	0.2796848313734739	-0.13841404958696077
0.6990000000000001	0.23251825723983735	-0.10063838426586834	0.316575250192969	2.1186850656282603	0.030927216999035622	0.27987329086347856	-0.1380552389318827
0.7000000000000002	0.2325193433756279	-0.10064515786240114	0.3178996237947122	2.1186775966648614	0.03084293909192564	0.28006155095398666	-0.13769609806092223
0.7010000000000001	0.23252038308757841	-0.10065191045133463	0.31922480381411505	2.118669291401692	0.03075857991383146	0.2802496103709889	-0.13733663131132132
0.7020000000000002	0.23252137708998577	-0.10065864293704044	0.3205507756285761	2.118660141751985	0.03067414084917793	0.28043746802517505	-0.13697684309858166
0.7030000000000001	0.23252232608569645	-0.10066535624494391	0.3218775247894772	2.1186501388765238	0.030589623304701517	0.28062512301473896	-0.13661673791021833
0.704	0.23252323076513756	-0.1006720513206034	0.3232050370399991	2.1186392731850363	0.030505028707806817	0.2808125746280755	-0.1362563202999483
0.7050000000000003	0.2325240918053917	-0.10067872912918219	0.32453329833142935	2.1186275343376786	0.03042035850518224	0.2809998223460659	-0.1358955948823096
0.7060000000000002	0.23252490986931526	-0.10068539065456407	0.3258622948394769	2.11861491124773	0.030335614161186276	0.2811868658440131	-0.13553456632703684
0.7070000000000001	0.23252568560469894	-0.10069203689735917	0.3271920129809821	2.1186013920851416	0.030250797155881075	0.2813737049935928	-0.13517323935312772
0.708	0.23252641964347043	-0.10069866887217087	0.3285224394302859	2.118586964280193	0.030165908982955618	0.2815603398648821	-0.13481161872302194
0.7090000000000003	0.23252711260093814	-0.10070528760562794	0.3298535611348952	2.1185716145272737	0.03008095114784145	0.28174677072828197	-0.13444970923701022
0.7100000000000002	0.2325277650746994	-0.10071189413556172	0.3311853653304584	2.1185553287887986	0.029995925166080455	0.2819329980562129	-0.1340875157276857
0.7110000000000001	0.2325283776424599	-0.10071848951057447	0.3325178395554391	2.1185380923000223	0.029910832561760525	0.28211902252440013	-0.13372504305418964
0.712	0.2325289508595161	-0.10072507478999367	0.3338509716662539	2.118519889575514	0.029825674865956706	0.28230484501280867	-0.1333622960960639
0.7130000000000003	0.2325294852581583	-0.10073165104496302	0.33518474985288566	2.1185007044165642	0.02974045361548088	0.28249046660659355	-0.13299927974682738
0.7140000000000002	0.23252998134899294	-0.10073821936029462	0.33651916265460835	2.118480519918406	0.02965517035199936	0.282675888597186	-0.13263599890757613
0.7150000000000001	0.23253043962155068	-0.10074478083557845	0.3378541989758345	2.118459318477641	0.029569826620968798	0.2828611124832093	-0.13227245848060226
0.716	0.2325308605426738	-0.10075133658517295	0.33918984810134445	2.118437081801007	0.02948442397020626	0.2830461399709196	-0.1319086633629661
0.7170000000000003	0.23253124455381186	-0.10075788773820223	0.3405260997101546	2.1184137909147687	0.029398963948579056	0.2832309729744134	-0.1315446184402606
0.7180000000000002	0.2325315920691062	-0.10076443543968659	0.34186294388841276	2.118389426173607	0.029313448105056546	0.2834156136158433	-0.13118032858074538
0.7190000000000001	0.23253190347463934	-0.10077098085243114	0.34320037114170615	2.1183639672701697	0.029227877987817806	0.28360006422527506	-0.13081579862966353
0.72	0.23253217912809607	-0.10077752515816522	0.34453837240679136	2.1183373932460383	0.02914225514310919	0.2837843273400624	-0.13045103340349248
0.7210000000000003	0.23253241935845992	-0.10078406955755417	0.34587693906313166	2.118309682503012	0.029056581113850295	0.2839684057042239	-0.13008603768406354
0.7220000000000002	0.23253262446574438	-0.10079061526983692	0.34721606294462487	2.1182808128139774	0.02897085743810858	0.28415230226806354	-0.12972081621266693
0.7230000000000001	0.23253279472075863	-0.10079716353208727	0.34855573635078013	2.118250761333378	0.028885085647502085	0.28433602018778836	-0.12935537368456432
0.724	0.23253293036490766	-0.10080371559734398	0.3498959520566	2.118219504607679	0.028799267265406905	0.2845195628248769	-0.12898971474408671
0.7250000000000003	0.23253303161002611	-0.10081027273198791	0.3512367033211748	2.1181870185866174	0.02871340380502886	0.2847029337450734	-0.12862384397994767
0.7260000000000002	0.23253309863824612	-0.10081683621387119	0.3525779838946216	2.1181532786352473	0.02862749676782508	0.28488613671694407	-0.1282577659206456
0.7270000000000001	0.23253313160189845	-0.10082340733157036	0.3539197880233774	2.1181182595460553	0.0285415476425176	0.28506917571011287	-0.12789148503019462
0.728	0.23253313062344716	-0.10082998738362997	0.3552621104542227	2.118081935551175	0.028455557904271248	0.28525205489329575	-0.12752500570430056
0.7290000000000003	0.23253309579545758	-0.10083657767666789	0.356604946436662	2.118044280335089	0.028369529013425356	0.2854347786321291	-0.12715833226703951
0.7300000000000002	0.23253302718059699	-0.10084317952272152	0.3579482917240464	2.11800526704748	0.02828346241383871	0.2856173514868495	-0.12679146896797322
0.7310000000000001	0.2325329248116686	-0.10084979423733861	0.35929214257494696	2.11796486831625	0.02819735953145538	0.2857997782098807	-0.1264244199792709
0.732	0.23253278869167843	-0.10085642313878354	0.3606364957551612	2.1179230562611164	0.02811122177327273	0.2859820637433853	-0.1260571893925291
0.7330000000000003	0.23253261879393508	-0.10086306754760521	0.36198134853922764	2.1178798025074226	0.028025050526527442	0.28616421321677626	-0.1256897812155288
0.7340000000000002	0.2325324150621823	-0.1008697287861922	0.3633266987099483	2.1178350782001996	0.027938847158098287	0.28634623194387787	-0.1253221993694129
0.7350000000000001	0.23253217741076465	-0.1008764081783128	0.3646725445551701	2.11778885401888	0.027852613014124214	0.28652812541948913	-0.1249544476866463
0.736	0.2325319057248259	-0.10088310704863748	0.3660188848625772	2.1177411001919437	0.02776634941971464	0.2867098993156478	-0.1245865299096928
0.7370000000000003	0.2325315998605409	-0.100889826722246	0.3673657189136228	2.1176917865107683	0.027680057678628873	0.28689155947801653	-0.12421844968997978
0.7380000000000002	0.23253125964538018	-0.10089656852411749	0.36871304647697667	2.1176408823434705	0.027593739072862392	0.28707311192226365	-0.12385021058690274
0.7390000000000001	0.2325308848784082	-0.10090333377822193	0.37006086780149133	2.1175883566498888	0.02750739486213881	0.28725456283000633	-0.12348181606686642
0.74	0.23253047533061486	-0.10091012380545912	0.37140918360831315	2.117534177997739	0.027421026283184397	0.287435918544311	-0.12311326950248082
0.7410000000000003	0.23253003074528084	-0.10091693992082436	0.3727579950810091	2.1174783145788485	0.027334634548905754	0.28761718556510935	-0.12274457417239579
0.7420000000000002	0.23252955083837681	-0.10092378343130468	0.3741073038529556	2.1174207342251203	0.027248220847956674	0.2877983705444638	-0.12237573326201481
0.7430000000000001	0.23252903529899674	-0.10093065563487637	0.37545711199273946	2.117361404425386	0.027161786344692965	0.2879794802813104	-0.12200674986459722
0.744	0.23252848378982569	-0.10093755781947364	0.3768074219886966	2.1173002923435513	0.02707533217908779	0.2881605217157938	-0.12163762698244154
0.7450000000000003	0.23252789594764228	-0.10094449126080267	0.3781582367329648	2.1172373648373246	0.02698885946642369	0.28834150192349367	-0.1212683675282685
0.7460000000000002	0.2325272713838564	-0.10095145721937712	0.37950955950504744	2.1171725884768025	0.026902369296942865	0.2885224281095949	-0.12089897432680102
0.7470000000000001	0.23252660968508207	-0.10095845693790047	0.38086139395488444	2.117105929563324	0.02681586273563737	0.2887033076028136	-0.12052945011635548
0.748	0.2325259104137463	-0.10096549163861558	0.3822137440854284	2.1170373541505003	0.0267293408218736	0.2888841478487053	-0.12015979755019787
0.7490000000000003	0.2325251731087339	-0.10097256252024209	0.3835666142343464	2.116966828067449	0.026642804568789178	0.28906495640247065	-0.1197900191977842
0.7500000000000002	0.23252439728606944	-0.10097967075562994	0.3849200090540887	2.1168943169423957	0.026556254963070205	0.2892457409216167	-0.11942011754636943
0.7510000000000001	0.23252358243963547	-0.10098681749050771	0.38627393349032424	2.116819786226676	0.026469692965229708	0.2894265091582835	-0.11905009500310454
0.752	0.23252272804192908	-0.10099400384257072	0.3876283927594915	2.116743201220288	0.026383119509899113	0.28960726895104605	-0.11867995389731467
0.7529999999999999	0.23252183354485603	-0.10100123090053059	0.3889833923262096	2.1166645270990387	0.0262965355059491	0.28978802821648825	-0.11830969648265145
0.7540000000000002	0.23252089838056356	-0.10100849972312843	0.3903389378812935	2.1165837289421914	0.026209941836560748	0.28996879494090716	-0.1179393249390565
0.7550000000000001	0.23251992196231225	-0.10101581133811041	0.3916950353207446	2.116500771759893	0.026123339359306934	0.29014957717220013	-0.11756884137459449
0.756	0.23251890368538755	-0.1010231667415368	0.3930516907257137	2.116415620521167	0.02603672890630412	0.2903303830117451	-0.11719824782691045
0.7569999999999999	0.23251784292805153	-0.10103056689817501	0.3944089103426789	2.1163282401828822	0.025950111284616273	0.29051122060608225	-0.11682754626430893
0.7580000000000002	0.23251673905253542	-0.1010380127426014	0.3957667005627062	2.1162385957182273	0.025863487276910235	0.290692098138452	-0.11645673858706225
0.7590000000000001	0.23251559140607353	-0.1010455051795081	0.3971250679005355	2.1161466521435948	0.025776857641996238	0.2908730238205443	-0.11608582662906755
0.76	0.2325143993219791	-0.10105304508283856	0.39848401897498714	2.1160523745439215	0.025690223115070174	0.29105400588488	-0.11571481215948555
0.7609999999999999	0.2325131621207631	-0.1010606332945014	0.39984356048993525	2.1159557280961274	0.025603584407839566	0.29123505257787546	-0.11534369688454184
0.7620000000000002	0.2325118791112959	-0.10106827062303711	0.401203699213964	2.115856678090696	0.025516942208715192	0.2914161721531569	-0.11497248244997609
0.7630000000000001	0.2325105495920134	-0.10107595784223966	0.4025644419586955	2.1157551899517997	0.025430297183189513	0.29159737286487303	-0.11460117044419871
0.764	0.23250917285216735	-0.10108369568973255	0.4039257955569085	2.1156512292560015	0.025343649974401226	0.2917786629611795	-0.11422976240190941
0.7649999999999999	0.23250774817312128	-0.10109148486549398	0.4052877668400665	2.1155447617503307	0.02525700120376346	0.29196005067788866	-0.1138582598080545
0.7660000000000002	0.23250627482969236	-0.10109932603033066	0.40665036261487775	2.115435753369762	0.025170351471594115	0.29214154423227534	-0.11348666410212149
0.7670000000000001	0.2325047520915399	-0.1011072198043027	0.40801358963962925	2.1153241702522503	0.02508370135774776	0.292323151817275	-0.1131149766828911
0.768	0.2325031792246015	-0.10111516676509782	0.4093774545999136	2.1152099787513516	0.024997051422248433	0.29250488159600496	-0.11274319891376729
0.7689999999999999	0.2325015554925771	-0.1011231674463533	0.41074196408298713	2.1150931454487227	0.024910402205983773	0.29268674169629616	-0.11237133212850124
0.7700000000000002	0.23249988015846185	-0.10113122233592822	0.41210712455113135	2.1149736371665315	0.02482375423158164	0.2928687402052889	-0.11199937763724693
0.7710000000000001	0.23249815248612885	-0.1011393318741255	0.41347294231438625	2.1148514209775504	0.024737108004468773	0.2930508851644494	-0.11162733673319059
0.772	0.23249637174196186	-0.10114749645185898	0.41483942350227604	2.11472646421297	0.02465046401398916	0.2932331845648781	-0.11125521069975297
0.7729999999999999	0.23249453719653917	-0.10115571640876532	0.41620657403376554	2.114598734469843	0.024563822734520672	0.29341564634241435	-0.1108830008183021
0.7740000000000002	0.23249264812636908	-0.10116399203163938	0.41757439958581555	2.114468199617814	0.024477184626772275	0.2935982783727731	-0.11051070837643609
0.7750000000000001	0.23249070381567782	-0.10117232355394465	0.41894290556241337	2.1143348278032885	0.024390550139626675	0.29378108846743695	-0.11013833467653049
0.776	0.2324887035578745	-0.10118071115601983	0.4203120970652042	2.1141985874506966	0.024303919712345298	0.2939640843704182	-0.10976588104418324
0.7769999999999999	0.23248664665594074	-0.10118915496447738	0.421681978864963	2.1140594472620093	0.02421729377640435	0.2941472737554555	-0.10939334883667795
0.7780000000000002	0.2324845324221227	-0.10119765505041968	0.4230525553731493	2.1139173762152916	0.024130672756839715	0.2943306642234566	-0.10902073945164699
0.7790000000000001	0.23248236017843027	-0.10120621142722735	0.42442383061391825	2.1137723435615667	0.024044057073587453	0.294514263300361	-0.1086480543359935
0.78	0.23248012925832154	-0.10121482404867121	0.42579580819658513	2.1136243188188977	0.023957447143124054	0.29469807843553825	-0.10827529499525433
0.7809999999999999	0.23247783900881958	-0.10122349280809607	0.4271684912881589	2.113473271764088	0.023870843380466873	0.2948821170006519	-0.10790246300321923
0.7820000000000003	0.23247548879231153	-0.10123221753829911	0.4285418826024849	2.1133191724239206	0.02378424620013366	0.2950663862905672	-0.10752956000668948
0.7830000000000001	0.23247307798727965	-0.10124099801097622	0.42991598442178636	2.113161991066326	0.02369765601472095	0.2952508935279991	-0.10715658772105029
0.784	0.23247060598834046	-0.10124983393611495	0.4312907986171425	2.113001698189643	0.023611073233719623	0.2954356458685451	-0.10678354792652138
0.7849999999999999	0.23246807220709328	-0.1012587249620878	0.43266632665248184	2.112838264509613	0.023524498263785314	0.2956206504043891	-0.10641044246934721
0.7860000000000003	0.23246547607415405	-0.10126767067606789	0.43404256960555027	2.1126716609456513	0.023437931507844435	0.29580591416996	-0.10603727325818073
0.7870000000000001	0.23246281704124833	-0.10127667060438861	0.43541952818855834	2.1125018586067976	0.02335137336419265	0.29599144414752626	-0.10566404226065301
0.788	0.23246009458223613	-0.10128572421322443	0.4367972027354242	2.1123288287762407	0.023264824228143115	0.29617724726943273	-0.1052907515096881
0.7889999999999999	0.23245730819344557	-0.10129483090996914	0.43817559315674015	2.1121525428940777	0.023178284496163316	0.29636333041739793	-0.10491740311925687
0.7900000000000003	0.2324544573948207	-0.10130399004456295	0.4395546988632138	2.111972972539454	0.023091754572073707	0.29654970041874407	-0.10454399930926313
0.7910000000000001	0.23245154173226074	-0.10131320091001958	0.4409345186899139	2.11179008941249	0.02300523487293271	0.29673636404271964	-0.10417054243030317
0.792	0.23244856078002174	-0.10132246274252714	0.4423150508536546	2.1116038653160243	0.02291872583259791	0.29692332800025717	-0.10379703497903978
0.7929999999999999	0.23244551414205278	-0.10133177472187259	0.44369629294427393	2.111414272137577	0.022832227903145753	0.29711059894728215	-0.10342347960382269
0.7940000000000003	0.23244240145226805	-0.10134113597256829	0.4450782419505615	2.1112212818304346	0.022745741554210212	0.29729818349199183	-0.10304987910043148
0.7950000000000002	0.23243922237450967	-0.1013505455649295	0.44646089427083085	2.111024866393136	0.022659267273406874	0.2974860882009218	-0.10267623641249368
0.796	0.2324359766025772	-0.10136000251535156	0.44784424565851416	2.1108249978481233	0.022572805570947832	0.2976743195983732	-0.10230255465070398
0.7969999999999999	0.2324326638599432	-0.10136950578616344	0.4492282911697027	2.1106216482199787	0.022486356983940334	0.2978628841661978	-0.10192883711147567
0.7980000000000003	0.232429283898402	-0.10137905428581175	0.45061302516264	2.110414789513632	0.02239992207720182	0.29805178834911156	-0.10155508728070917
0.7990000000000002	0.23242583649565468	-0.10138864687012822	0.4519984412660875	2.1102043936925834	0.022313501446559077	0.29824103855682066	-0.10118130884660885
0.8	0.23242232145258648	-0.10139828234430587	0.4533845322823558	2.1099904326567835	0.022227095726884322	0.29843064115936174	-0.10080750573128851
0.8009999999999999	0.2324187385909885	-0.10140795946407952	0.45477129010696543	2.109772878220581	0.02214070559883843	0.2986206024840536	-0.10043368211759343
0.8020000000000003	0.2324150877524718	-0.1014176769361121	0.456158705698779	2.1095517020915113	0.022054331792006478	0.2988109288175863	-0.10005984246139127
0.8030000000000002	0.232411368798198	-0.10142743341909297	0.45754676906828157	2.1093268758503303	0.02196797508698275	0.2990016264098927	-0.09968599149834054
0.804	0.23240758160792588	-0.10143722752592564	0.4589354692674797	2.109098370931193	0.021881636317561626	0.2991927014781514	-0.09931213424994405
0.8049999999999999	0.23240372607837365	-0.10144705782625392	0.4603247943821782	2.1088661586005	0.02179531637272906	0.29938416021121955	-0.09893827602912586
0.8060000000000003	0.23239980212239827	-0.10145692284895025	0.46171473154356074	2.108630209935196	0.02170901619717497	0.29957600877613405	-0.09856442244045498
0.8070000000000002	0.23239580966899084	-0.10146682108456671	0.46310526697412296	2.10839049580242	0.021622736789412077	0.29976825332789275	-0.09819057937019947
0.808	0.23239174866296097	-0.10147675098775222	0.46449638601684334	2.1081469868405462	0.02153647920115444	0.2999609000173336	-0.0978167529808826
0.8089999999999999	0.23238761906468938	-0.10148671097963949	0.46588807309835484	2.107899653440131	0.021450244541365033	0.30015395499235475	-0.09744294972501229
0.8100000000000003	0.23238342085032632	-0.1014966994502022	0.4672803116776399	2.107648465724427	0.02136403398137824	0.3003474243977078	-0.09706917636323982
0.8110000000000002	0.23237915401130674	-0.10150671476058189	0.46867308423064374	2.107393393530242	0.021277848757503093	0.30054131437829085	-0.09669543997208203
0.812	0.23237481855317746	-0.10151675524538482	0.470066372252773	2.107134406389912	0.02119169017220223	0.3007356310839255	-0.09632174794619389
0.813	0.23237041449524176	-0.10152681921495291	0.4714601562619998	2.1068714735151834	0.021105559595002578	0.30093038067372413	-0.0959481080001178
0.8140000000000003	0.2323659418710253	-0.10153690495761207	0.47285441580447163	2.1066045637830326	0.021019458463197298	0.30112556932028495	-0.09557452816901503
0.8150000000000002	0.23236140072805866	-0.10154701074189887	0.4742491294637752	2.1063336457226978	0.020933388282459536	0.30132120321395245	-0.09520101680812826
0.8160000000000001	0.23235679112659557	-0.1015571348187659	0.4756442748716147	2.1060586875035816	0.020847350627427434	0.30151728856701543	-0.09482758259169821
0.817	0.23235211313801962	-0.10156727542376771	0.4770398287180475	2.1057796569240455	0.020761347142198065	0.3017138316177756	-0.09445423451199604
0.8180000000000003	0.2323473668433198	-0.10157743077922782	0.47843576676242777	2.1054965214011356	0.020675379540606914	0.3019108386346026	-0.09408098187809778
0.8190000000000002	0.23234255233201095	-0.1015875990967627	0.4798320638465867	2.105209247961266	0.02058944960635225	0.3021083159199694	-0.09370783431378293
0.8200000000000001	0.2323376697022476	-0.10159777858091809	0.48122869391064416	2.104917803231899	0.02050355919320627	0.3023062698143402	-0.09333480175442638
0.821	0.23233271906212974	-0.10160796743354739	0.48262563001147896	2.1046221534342475	0.020417710225250463	0.30250470669996515	-0.09296189444305702
0.8220000000000003	0.2323277005314515	-0.10161816385742974	0.48402284434350834	2.1043222643770383	0.020331904696767846	0.3027036330047587	-0.09258912292575606
0.8230000000000002	0.23232261424351894	-0.10162836605875133	0.485420308260673	2.1040181014513677	0.020246144671729457	0.3029030552061341	-0.09221649804650676
0.8240000000000001	0.23231746034703654	-0.10163857224920299	0.48681799229890593	2.1037096296266746	0.020160432283055734	0.3031029798345432	-0.0918440309416073
0.825	0.23231223900768075	-0.10164878064807206	0.48821586619986157	2.103396813447872	0.020074769731650823	0.3033034134767772	-0.09147173303357511
0.8260000000000003	0.23230695040860905	-0.10165898948432954	0.48961389893668394	2.103079617033668	0.01998915928526866	0.30350436277920323	-0.09109961602434935
0.8270000000000002	0.2323015947499075	-0.1016691969987127	0.49101205874146686	2.102758004076486	0.019903603277391345	0.30370583445087124	-0.09072769188771919
0.8280000000000001	0.23229617224810645	-0.1016794014458074	0.49241031313368855	2.1024319378447816	0.019818104105995788	0.30390783526611764	-0.0903559728610278
0.829	0.23229068313688786	-0.10168960109613383	0.4938086289485262	2.102101381187404	0.019732664232023717	0.3041103720664777	-0.08998447143662722
0.8300000000000003	0.2322851276686073	-0.10169979423861249	0.4952069723647043	2.1017662965385417	0.019647286177857142	0.30431345176232555	-0.0896132003534987
0.8310000000000002	0.23227950611512826	-0.10170997918416262	0.496605308932659	2.1014266459229036	0.019561972526284145	0.30451708133466215	-0.0892421725887218
0.8320000000000001	0.23227381876759556	-0.10172015427005746	0.4980036036022988	2.101082390961929	0.019476725919891566	0.3047212678368004	-0.08887140134884065
0.833	0.2322680659358988	-0.10173031786353476	0.4994018207488933	2.100733492881432	0.019391549060334048	0.30492601839545325	-0.08850090006166303
0.8340000000000003	0.23226224794857434	-0.10174046836428932	0.5007999241982468	2.100379912520734	0.01930644470717228	0.30513134021115756	-0.08813068236811382
0.8350000000000002	0.23225636515389741	-0.10175060420659923	0.5021978772538283	2.1000216103433105	0.019221415676338796	0.3053372405583312	-0.08776076211327721
0.8360000000000001	0.23225041792179282	-0.10176072386146498	0.5035956427262711	2.099658546448623	0.019136464838411242	0.30554372678526026	-0.08739115333661435
0.837	0.2322444066450579	-0.10177082583838853	0.5049931829641515	2.0992906805844114	0.01905159511675135	0.30575080631419227	-0.08702187026183017
0.8380000000000003	0.232238331739894	-0.10178090868604056	0.5063904598860759	2.098917972159487	0.018966809485202293	0.3059584866414684	-0.08665292728637575
0.8390000000000002	0.23223219364724937	-0.10179097099219221	0.5077874350141137	2.0985403802578224	0.018882110965341533	0.306166775337381	-0.08628433897032867
0.8400000000000001	0.2322259928349768	-0.10180101138441813	0.5091840695082379	2.0981578636539764	0.01879750262383447	0.30637568004568977	-0.08591612002463744
0.841	0.23221972979930344	-0.10181102853194823	0.5105803242021846	2.0977703808291444	0.018712987570068534	0.306585208483154	-0.08554828529877667
0.8420000000000003	0.23221340506485974	-0.10182102114791715	0.5119761596407721	2.0973778899878712	0.018628568953821235	0.3067953684391955	-0.08518084976792037
0.8430000000000002	0.23220701918326495	-0.10183098799163515	0.5133715361183449	2.0969803490758476	0.01854424996283724	0.30700616777537987	-0.08481382851974087
0.8440000000000001	0.23220057273101924	-0.1018409278708809	0.514766413718756	2.096577715798446	0.01846003382031151	0.30721761442458667	-0.08444723674063603
0.845	0.2321940663078295	-0.10185083964421932	0.5161607523569254	2.0961699476400444	0.01837592378227532	0.3074297163899833	-0.08408108970130904
0.8460000000000003	0.23218750053499407	-0.10186072222334766	0.5175545118212568	2.0957570018845493	0.018291923134882038	0.30764248174385506	-0.0837154027419906
0.8470000000000002	0.23218087605347082	-0.10187057457509395	0.5189476518162068	2.0953388356364155	0.01820803519152863	0.30785591862634465	-0.08335019125759328
0.8480000000000001	0.23217419352275437	-0.10188039572231496	0.5203401320042913	2.0949154058414425	0.018124263289687834	0.3080700352441542	-0.08298547068302627
0.849	0.23216745362093946	-0.10189018474369461	0.5217319120479404	2.094486669307779	0.0180406107874478	0.30828483986914174	-0.08262125647853422
0.8500000000000003	0.23216065704521816	-0.1018999407731968	0.5231229516527479	2.0940525827275365	0.017957081059877755	0.3085003408368019	-0.08225756411455769
0.8510000000000002	0.23215380451243184	-0.10190966299955027	0.5245132106125326	2.093613102699443	0.017873677495216417	0.308716546544626	-0.08189440905591742
0.8520000000000001	0.23214689675967862	-0.10191935066576793	0.5259026488555003	2.0931681857529463	0.01779040349081895	0.3089334654501478	-0.08153180674549015
0.853	0.23213993454497603	-0.10192900306869901	0.5272912264907875	2.0927177883726857	0.017707262449041913	0.3091511060687294	-0.08116977258772626
0.8540000000000003	0.23213291864797556	-0.10193861955861268	0.5286789038542982	2.092261867021873	0.017624257773306423	0.3093694769714437	-0.08080832193248151
0.8550000000000002	0.23212584987072812	-0.10194819953881508	0.5300656415531226	2.0918003781649976	0.017541392864275408	0.3095885867831058	-0.08044747005933046
0.8560000000000001	0.23211872903850392	-0.10195774246530118	0.5314514005093323	2.091333278290274	0.017458671115958845	0.3098084441803244	-0.08008723216216394
0.857	0.2321115570006659	-0.1019672478464423	0.5328361420043143	2.090860523931499	0.017376095911743737	0.31002905788956325	-0.07972762333381213
0.8580000000000003	0.232104334631593	-0.10197671524233443	0.53421982772406	2.0903820716904846	0.017293670620345487	0.310250436685023	-0.07936865855031307
0.8590000000000002	0.23209706283127682	-0.10198614426343268	0.5356024198050682	2.089897878260496	0.01721139859161647	0.31047258938633315	-0.07901035265468997
0.8600000000000001	0.2320897425248408	-0.1019955345692228	0.5369838808797724	2.0894079004492228	0.017129283152513084	0.3106955248563518	-0.078652720340771
0.861	0.23208237466135592	-0.1020048858673052	0.5383641741207806	2.088912095201332	0.01704732760333973	0.31091925199894216	-0.07829577613752423
0.8620000000000003	0.232074960213079	-0.1020141979121415	0.5397432632839599	2.0884104196210194	0.01696553521384025	0.31114377975647295	-0.07793953439389333
0.8630000000000002	0.23206750017473507	-0.10202347050383902	0.541121112748901	2.087902830993089	0.016883909219316283	0.31136911710727855	-0.07758400926454644
0.8640000000000001	0.23205999556246895	-0.10203270348734772	0.5424976875549123	2.0873892868014843	0.016802452817256546	0.31159527306343526	-0.07722921469725472
0.865	0.23205244741321968	-0.10204189675131817	0.5438729534337118	2.0868697447464366	0.0167211691642912	0.31182225666872293	-0.07687516442152162
0.8660000000000003	0.23204485678413925	-0.10205105022699815	0.5452468768407267	2.086344162761778	0.016640061373346417	0.31205007699633697	-0.07652187193753568
0.8670000000000002	0.23203722475167654	-0.10206016388754408	0.5466194249854154	2.0858124990320817	0.016559132510996	0.3122787431464032	-0.07616935050525085
0.8680000000000001	0.23202955241145215	-0.10206923774661986	0.5479905658602655	2.0852747120089266	0.016478385594641716	0.31250826424352945	-0.07581761313394647
0.869	0.23202184087892358	-0.1020782718559088	0.5493602682666188	2.0847307604263188	0.016397823589519245	0.3127386494342645	-0.07546667257298491
0.8700000000000003	0.23201409128933964	-0.10208726630229012	0.5507285018362261	2.084180603314934	0.01631744940595323	0.3129699078844539	-0.07511654130411956
0.8710000000000002	0.2320063047966072	-0.10209622120505213	0.5520952370504442	2.0836242000148455	0.016237265896919324	0.3132020487766679	-0.07476723153479267
0.8720000000000001	0.23199848257181996	-0.10210513671351706	0.5534604452582308	2.083061510186403	0.016157275855910484	0.3134350813078748	-0.07441875519210636
0.873	0.231990625801823	-0.1021140130058322	0.5548240986918416	2.082492493819303	0.01607748201540921	0.31366901468741065	-0.07407112391757663
0.8740000000000003	0.23198273568781222	-0.10212285028855295	0.556186170479882	2.081917111241395	0.01599788704584119	0.31390385813493393	-0.0737243490624762
0.8750000000000002	0.23197481344396742	-0.10213164879551485	0.5575466346584906	2.0813353231276404	0.015918493554398717	0.31413962087829334	-0.0733784416837548
0.8760000000000001	0.23196686029611796	-0.10214040878561678	0.5589054661814304	2.0807470905073746	0.015839304083609416	0.31437631215166595	-0.0730334125406475
0.877	0.23195887748043953	-0.10214913054026357	0.560262640929486	2.0801523747699173	0.01576032110995234	0.3146139411938353	-0.07268927209165602
0.8780000000000003	0.23195086624218123	-0.10215781436084408	0.5616181357184411	2.0795511376704456	0.015681547042579735	0.31485251724617347	-0.07234603049183143
0.8790000000000002	0.2319428278347966	-0.10216646056624745	0.5629719283049145	2.078943341335796	0.015602984222142185	0.315092049550501	-0.07200369759071375
0.8800000000000001	0.23193476351985295	-0.1021750694900402	0.5643239973900731	2.0783289482687195	0.015524634919714701	0.3153325473471814	-0.07166228293122265
0.881	0.2319266745669669	-0.1021836414765499	0.565674322621246	2.07770792135064	0.015446501335577916	0.31557401987337974	-0.07132179574955089
0.8819999999999999	0.23191856225301494	-0.10219217687623496	0.56702288459221	2.0770802238433106	0.01536858559785216	0.31581647636141624	-0.07098224497562484
0.8830000000000002	0.23191042786099275	-0.1022006760422211	0.5683696648429176	2.076445819389804	0.015290889761530368	0.31605992603726574	-0.07064363923363572
0.8840000000000001	0.23190227267889618	-0.10220913932912928	0.5697146458583081	2.075804672015232	0.015213415808273175	0.3163043781191952	-0.07030598684269378
0.885	0.23189409799862162	-0.10221756709306537	0.5710578110658461	2.0751567461272264	0.015136165646659682	0.3165498418164074	-0.06996929581790187
0.8859999999999999	0.2318859051148867	-0.10222595969089342	0.5723991448321815	2.0745020065248725	0.015059141112100237	0.31679632632555066	-0.0696335738707435
0.8870000000000002	0.23187769532417193	-0.10223431747841472	0.5737386324600753	2.0738404184322956	0.014982343965739487	0.31704384082155423	-0.06929882840634198
0.8880000000000001	0.23186946992368138	-0.10224264080857894	0.5750762601863568	2.0731719475479093	0.014905775892896012	0.3172923944450318	-0.06896506651843572
0.889	0.23186123020994334	-0.10225093003085703	0.5764120151797978	2.072496560077402	0.014829438502376634	0.31754199629337215	-0.06863229498632521
0.8899999999999999	0.23185297747629766	-0.10225918549140126	0.577745885537042	2.071814222742976	0.014753333326846462	0.3177926554170888	-0.06830052027524681
0.8910000000000002	0.23184471300964407	-0.10226740753248915	0.5790778602762233	2.07112490278429	0.014677461823400515	0.3180443808179504	-0.06796974853852202
0.8920000000000001	0.23183643808795606	-0.1022755964908736	0.5804079293286605	2.070428567959027	0.014601825374030895	0.3182971814470553	-0.06763998562050179
0.893	0.2318281539785587	-0.10228375269578714	0.5817360835282616	2.069725186543874	0.01452642528617081	0.31855106620271945	-0.0673112370601781
0.8939999999999999	0.23181986193604023	-0.10229187646697646	0.5830623145990261	2.069014727336327	0.014451262793253213	0.3188060439281694	-0.06698350809521315
0.8950000000000002	0.23181156320017288	-0.1022999681127697	0.5843866151421571	2.0682971596569657	0.01437633905516093	0.3190621234090317	-0.06665680366613769
0.8960000000000001	0.2318032589945937	-0.10230802792817548	0.5857089786231677	2.067572453351485	0.014301655158688954	0.3193193133707923	-0.06633112842071287
0.897	0.23179495052586824	-0.10231605619338738	0.5870293993582392	2.066840578792131	0.014227212118261306	0.3195776224764619	-0.0660064867185121
0.8979999999999999	0.23178663898255975	-0.10232405317344721	0.5883478724990787	2.066101506878949	0.01415301087708414	0.31983705932425455	-0.06568288263577897
0.8990000000000002	0.2317783255343023	-0.10233201911869257	0.5896643940159084	2.0653552090423726	0.014079052308612304	0.3200976324447858	-0.06536031997055725
0.9000000000000001	0.2317700113305009	-0.1023399542648608	0.5909789606793426	2.0646016572479464	0.014005337218084819	0.3203593502977194	-0.06503880224796697
0.901	0.2317616974979044	-0.10234785883359947	0.5922915700415361	2.063840824001315	0.01393186634437204	0.3206222212682817	-0.06471833272574488
0.9019999999999999	0.23175338513705052	-0.1023557330348861	0.5936022204158571	2.0630726823527668	0.01385864036243821	0.32088625366369555	-0.0643989144001066
0.9030000000000002	0.23174507531833408	-0.10236357707060544	0.5949109108554612	2.0622972059028526	0.013785659886114176	0.3211514557093434	-0.0640805500116228
0.9040000000000001	0.23173676907807395	-0.10237139113740379	0.5962176411315171	2.0615143688087385	0.013712925470814225	0.3214178355448951	-0.06376324205116747
0.905	0.2317284674145775	-0.10237917542882018	0.5975224117107079	2.0607241457898113	0.01364043761631822	0.32168540122057493	-0.06344699276630092
0.9059999999999999	0.2317201712842027	-0.1023869301381993	0.5988252237312555	2.0599265121329364	0.013568196769923008	0.32195416069337673	-0.06313180416820696
0.9070000000000003	0.231711881597794	-0.102394655462386	0.6001260789767167	2.0591214436981424	0.013496203329840806	0.32222412182309884	-0.0628176780392429
0.9080000000000001	0.23170359921824082	-0.10240235160469607	0.6014249798475523	2.0583089169243864	0.013424457648356924	0.3224952923681896	-0.06250461594110046
0.909	0.23169532495877798	-0.10241001877678675	0.6027219293312223	2.057488908835416	0.013352960034685543	0.32276767998145733	-0.06219261922345404
0.9099999999999999	0.23168705958090152	-0.10241765719980434	0.604016930971556	2.056661397046128	0.013281710757705872	0.3230412922058204	-0.0618816890329729
0.9110000000000003	0.23167880379227918	-0.10242526710480947	0.6053099888377668	2.0558263597690773	0.013210710048517538	0.32331613647014973	-0.06157182632263526
0.9120000000000001	0.23167055824503024	-0.10243284873323047	0.6066011074923537	2.0549837758207747	0.013139958103058487	0.3235922200850147	-0.061263031861464826
0.913	0.23166232353362215	-0.10244040233771863	0.6078902919571365	2.0541336246274335	0.013069455085028823	0.32386955023832464	-0.06095530624481066
0.9139999999999999	0.23165410019275595	-0.10244792818227738	0.6091775476774196	2.0532758862297915	0.012999201128815854	0.32414813399104175	-0.06064864990523053
0.9150000000000003	0.23164588869598965	-0.10245542654129111	0.6104628804842861	2.05241054128741	0.0129291963422375	0.3244279782730192	-0.06034306312409898
0.9160000000000001	0.23163768945472563	-0.10246289769820781	0.6117462965561407	2.051537571082843	0.012859440809164823	0.32470908987901864	-0.060038546043635184
0.917	0.23162950281681244	-0.10247034194425073	0.6130278023809974	2.0506569575260754	0.012789934592023587	0.3249914754647779	-0.05973509867868034
0.9179999999999999	0.23162132906438326	-0.10247775957715434	0.6143074047191317	2.0497686831596287	0.012720677734235639	0.32527514154287984	-0.059432720928163686
0.9190000000000003	0.23161316841168195	-0.10248515090029972	0.6155851105653342	2.0488727311639714	0.012651670262782782	0.32556009447853673	-0.05913141258662234
0.9200000000000002	0.2316050210036293	-0.1024925162230034	0.616860927111515	2.0479690853628725	0.012582912191136672	0.3258463404854667	-0.05883117335559258
0.921	0.23159688691475278	-0.10249985586158568	0.6181348617104038	2.047057730228342	0.01251440352243294	0.326133885621917	-0.05853200285468979
0.9219999999999999	0.2315887661481032	-0.1025071701397148	0.6194069218399609	2.046138650884793	0.012446144252402275	0.3264227357869502	-0.05823390063274307
0.9230000000000003	0.231580658634534	-0.10251445938802575	0.6206771150684952	2.0452118331131994	0.012378134371936717	0.326712896716865	-0.05793686617886274
0.9240000000000002	0.2315725642327178	-0.1025217239445142	0.621945449020858	2.0442772633563844	0.012310373869656508	0.3270043739814417	-0.057640898932954265
0.925	0.23156448272915	-0.10252896415570414	0.623211931345331	2.043334928725464	0.012242862734660274	0.32729717298000716	-0.05734599829580071
0.9259999999999999	0.2315564138377647	-0.10253618037746236	0.6244765696811948	2.0423848170066985	0.012175600959214886	0.32759129893755623	-0.057052163638836126
0.9270000000000003	0.2315483572002893	-0.10254337297583643	0.6257393716277254	2.041426916668768	0.012108588541324145	0.32788675690092584	-0.05675939431330592
0.9280000000000002	0.23154031238771575	-0.10255054232829258	0.6270003447149903	2.040461216870476	0.012041825487176283	0.32818355173495495	-0.056467689658814914
0.929	0.23153227890213732	-0.10255768882422493	0.6282594963760588	2.0394877074677744	0.01197531181316579	0.3284816881188081	-0.05617704901168984
0.9299999999999999	0.23152425617857267	-0.10256481286436178	0.6295168339194883	2.0385063790204963	0.011909047547550445	0.3287811705422754	-0.055887471713400735
0.9310000000000003	0.23151624358677908	-0.10257191486019636	0.6307723645013302	2.03751722280068	0.011843032732230736	0.3290820033016788	-0.05559895711891982
0.9320000000000002	0.23150824043305612	-0.10257899523456594	0.6320260950973998	2.036520230802496	0.011777267424834379	0.3293841904955634	-0.055311504604775234
0.933	0.23150024596203755	-0.10258605442300213	0.6332780324769313	2.0355153957530323	0.011711751700740437	0.32968773602041246	-0.055025113576617164
0.9339999999999999	0.23149225935847162	-0.1025930928743483	0.6345281831779849	2.0345027111239466	0.011646485654677631	0.3299926435663829	-0.054739783476175495
0.9350000000000003	0.23148427974899538	-0.10260011105027002	0.6357765534842283	2.033482171143623	0.011581469402018516	0.33029891661305694	-0.05445551378760934
0.9360000000000002	0.23147630620390336	-0.10260710942441262	0.6370231494023316	2.0324537708094526	0.011516703079952189	0.3306065584252064	-0.05417230404355364
0.937	0.2314683377389084	-0.10261408848158059	0.6382679766399666	2.031417505899875	0.011452186848535353	0.3309155720486887	-0.05389015383110681
0.938	0.23146037331689653	-0.10262104871655792	0.6395110405847811	2.030373372985805	0.011387920891560767	0.33122596030653073	-0.053609062797699135
0.9390000000000003	0.2314524118500544	-0.10262799063181627	0.6407523462843456	2.029321369441828	0.011323905416938375	0.331537725795078	-0.053329030656781226
0.9400000000000002	0.23144445220311927	-0.1026349147344911	0.6419918984278217	2.0282614934575434	0.011260140656528046	0.3318508708802044	-0.053050057193089445
0.9410000000000001	0.23143649319775206	-0.10264182153413022	0.6432297013300964	2.027193744049056	0.011196626865971842	0.3321653976936419	-0.052772142267123096
0.942	0.23142853361728472	-0.10264871154158652	0.6444657589179993	2.0261181210702497	0.011133364324769175	0.3324813081295496	-0.052495285818894434
0.9430000000000003	0.2314205722114702	-0.10265558526792536	0.6457000747182204	2.025034625223453	0.011070353336168308	0.3327986038413807	-0.0522194878712563
0.9440000000000002	0.23141260770123523	-0.10266244322222164	0.6469326518473097	2.023943258069886	0.011007594226447618	0.333117286238802	-0.0519447485326854
0.9450000000000001	0.2314046387834327	-0.10266928590862232	0.6481634930045023	2.0228440220398847	0.010945087343769033	0.33343735648472544	-0.051671067999034266
0.946	0.2313966641355938	-0.10267611382379845	0.6493926004673668	2.021736920442146	0.01088283305709052	0.33375881549287684	-0.051398446554312395
0.9470000000000003	0.23138868242068347	-0.10268292745440998	0.6506199760895193	2.020621957471996	0.01082083175501551	0.33408166392583855	-0.0511268845710448
0.9480000000000002	0.23138069229186162	-0.10268972727421076	0.6518456212996515	2.0194991382197975	0.010759083844396156	0.33440590219307986	-0.05085638251032922
0.9490000000000001	0.2313726923972509	-0.10269651374154704	0.6530695371007462	2.018368468680245	0.010697589748994601	0.33473153044872905	-0.05058694092165273
0.95	0.231364681384714	-0.10270328729687032	0.654291724068721	2.0172299557618016	0.010636349908080007	0.3350585485892704	-0.05031856044283253
0.9510000000000003	0.2313566579066435	-0.10271004835988613	0.6555121823512532	2.016083607295137	0.010575364774778275	0.3353869562515317	-0.05005124180001967
0.9520000000000002	0.23134862062476488	-0.1027167973270882	0.6567309116679078	2.0149294320398066	0.010514634814539405	0.33571675281126595	-0.049784985807399484
0.9530000000000001	0.23134056821494922	-0.10272353456930296	0.6579479113119496	2.013767439688796	0.01045416050372207	0.3360479373823888	-0.04951979336652731
0.954	0.23133249937241282	-0.10273026042887148	0.659163180153842	2.012597640872041	0.010393942327990433	0.3363805088165076	-0.049255665465298554
0.9550000000000003	0.23132441281768265	-0.10273697521759768	0.660376716646059	2.01142004716042	0.010333980780644564	0.3367144657023156	-0.048992603176491414
0.9560000000000002	0.23131630730257807	-0.10274367921545793	0.6615885188284598	2.0102346710698358	0.010274276361005773	0.33704980636491405	-0.04873060765600307
0.9570000000000001	0.2313081816158334	-0.10275037266856688	0.6627985843346009	2.009041526064241	0.010214829572551869	0.3373865288654287	-0.04846968014083917
0.958	0.23130003458911644	-0.10275705578640333	0.664006910400113	2.0078406265576056	0.01015564092068008	0.3377246310010444	-0.048209821946611976
0.9590000000000003	0.23129186510269312	-0.10276372873980226	0.6652134938723897	2.006631987915556	0.010096710910645233	0.33806411030527633	-0.04795103446454581
0.9600000000000002	0.23128367208961056	-0.10277039166008553	0.6664183312200904	2.005415626456298	0.010038040046099015	0.33840496404854176	-0.04769331915847588
0.9610000000000001	0.2312754545395232	-0.10277704463819956	0.6676214185428365	2.0041915594493043	0.009979628827803507	0.33874718923933855	-0.04743667756208269
0.962	0.23126721150291482	-0.10278368772273172	0.6688227515818598	2.002959805111751	0.00992147775190952	0.3390907826259118	-0.047181111276238696
0.9630000000000003	0.23125894209459227	-0.10279032091718603	0.6700223257308547	2.001720382604198	0.009863587307981916	0.33943574069798454	-0.04692662196646593
0.9640000000000002	0.23125064549607807	-0.10279694417764805	0.6712201360462835	2.0004733120258504	0.009805957977258658	0.33978205968849573	-0.04667321136050281
0.9650000000000001	0.23124232095765457	-0.10280355741045936	0.6724161772575136	1.999218614408658	0.009748590230960405	0.3401297355755917	-0.04642088124591776
0.966	0.23123396780043373	-0.1028101604695223	0.6736104437767944	1.99795631170946	0.009691484528528381	0.3404787640850577	-0.04616963346795063
0.9670000000000003	0.23122558541807756	-0.10281675315436486	0.674802929708703	1.996686426799417	0.009634641316277268	0.34082914069337644	-0.045919469927762795
0.9680000000000002	0.23121717327741861	-0.10282333520972192	0.6759936288594415	1.9954089834510755	0.009578061026767176	0.3411808606313566	-0.045670392580850684
0.9690000000000001	0.23120873091835575	-0.10282990632663135	0.6771825347459883	1.9941240063241703	0.009521744078833362	0.34153391888803103	-0.04542240343549896
0.97	0.2312002579545308	-0.10283646614429219	0.6783696406047349	1.9928315209497693	0.00946569087784696	0.3418883102150127	-0.045175504551575985
0.9710000000000003	0.23119175407516498	-0.10284301425155835	0.6795549393999865	1.991531553712356	0.009409901815719124	0.34224402913149515	-0.04492969803960873
0.9720000000000002	0.23118321904730013	-0.10284955018844319	0.680738423832714	1.9902241318309597	0.009354377270830863	0.3426010699294158	-0.04468498605976969
0.9730000000000001	0.23117465271769366	-0.10285607344838608	0.6819200863495656	1.9889092833400597	0.009299117608192731	0.34295942667842183	-0.044441370820773825
0.974	0.2311660550136175	-0.10286258348090599	0.6830999191513903	1.987587037070228	0.009244123179833965	0.3433190932307665	-0.04419885457904868
0.9750000000000003	0.2311574259425592	-0.10286907969389221	0.684277914200154	1.9862574226281169	0.009189394325359838	0.3436800632264455	-0.043957439638541124
0.9760000000000002	0.23114876559120143	-0.1028755614551577	0.6854540632253823	1.9849204703753809	0.009134931372494175	0.34404233009876245	-0.0437171283507929
0.9770000000000001	0.2311400741233031	-0.10288202809400573	0.6866283577323941	1.983576211407262	0.009080734637728485	0.3444058870800859	-0.043477923114369446
0.978	0.23113135177648197	-0.10288847890356126	0.6878007890119577	1.9822246775319354	0.00902680442732103	0.3447707272074393	-0.043239826373517684
0.9790000000000003	0.23112259885865152	-0.10289491314349201	0.6889713481494976	1.980865901250583	0.008973141038401885	0.3451368433278687	-0.04300284061678142
0.9800000000000002	0.23111381574448756	-0.10290133004274529	0.6901400260331096	1.9794999157370292	0.008919744759940094	0.34550422810377884	-0.04276696837611996
0.9810000000000001	0.23110500287192587	-0.1029077288023007	0.6913068133607695	1.9781267548161656	0.008866615873694458	0.3458728740183653	-0.04253221222646671
0.982	0.23109616073869144	-0.10291410859793991	0.6924717006474916	1.9767464529418783	0.00881375465533034	0.34624277338109005	-0.04229857478535985
0.9830000000000003	0.2310872898984801	-0.10292046858341039	0.693634678232454	1.9753590451755834	0.008761161375884933	0.3466139183331454	-0.04206605871245982
0.9840000000000002	0.231078390956039	-0.10292680789436012	0.694795736285343	1.9739645671656982	0.008708836303641616	0.34698630085285476	-0.04183466670901202
0.9850000000000001	0.23106946456152347	-0.10293312565229161	0.6959548648119275	1.9725630551276474	0.008656779706047753	0.34735991276095496	-0.041604401517434914
0.986	0.23106051140563383	-0.10293942096778463	0.6971120536596247	1.9711545458232382	0.008604991851371112	0.34773474572589186	-0.04137526592115248
0.9870000000000003	0.23105153221553032	-0.10294569294298955	0.6982672925230637	1.9697390765386196	0.00855347301009472	0.3481107912693177	-0.04114726274466862
0.9880000000000002	0.23104252775002274	-0.10295194067338993	0.6994205709489068	1.96831668506154	0.00850222345617161	0.34848804077180023	-0.0409203948539415
0.9890000000000001	0.2310334987940328	-0.10295816324958575	0.700571878339564	1.966887409658993	0.008451243468504689	0.3488664854785681	-0.040694665157116026
0.99	0.23102444615345633	-0.10296435975985176	0.7017212039561923	1.965451289055597	0.008400533332712264	0.3492461165051183	-0.040470076605429055
0.9910000000000003	0.23101537065005037	-0.10297052929347297	0.7028685369224822	1.9640083624122884	0.008350093342996337	0.34962692484269464	-0.040246632193675344
0.9920000000000002	0.23100627311559094	-0.10297667094485798	0.7040138662307516	1.9625586693049164	0.008299923804113337	0.3500089013637066	-0.04002433495974429
0.9930000000000001	0.23099715438567528	-0.10298278381730334	0.7051571807492264	1.961102249703455	0.008250025033142525	0.35039203682697495	-0.03980318798371168
0.994	0.23098801529392368	-0.10298886702528233	0.7062984692282684	1.959639143952163	0.008200397360869041	0.3507763218827532	-0.03958319438727517
0.9950000000000003	0.23097885666695372	-0.10299491969638519	0.7074377203055586	1.9581693927495365	0.00815104113320764	0.35116174707777675	-0.03936435733353063
0.9960000000000002	0.2309696793193738	-0.10300094097366266	0.7085749225113742	1.9566930371272573	0.008101956712788532	0.3515483028605924	-0.039146680026781615
0.9970000000000001	0.23096048404842023	-0.10300693001724559	0.7097100642743467	1.9552101184281	0.008053144480217829	0.35193597958717826	-0.038930165712379054
0.998	0.23095127162936538	-0.10301288600486726	0.7108431339273351	1.9537206782831291	0.008004604834768635	0.35232476752674	-0.03871481767670972
0.9990000000000003	0.23094204281207073	-0.10301880813204412	0.7119741197130538	1.9522247585888945	0.007956338194745985	0.3527146568675732	-0.038500639247330395
1.0000000000000002	0.23093279831793423	-0.10302469561229088	0.71310300978984	1.950722401484969	0.007908344997829787	0.353105637722816	-0.03828763379306176
1.0010000000000001	0.23092353883685354	-0.10303054767736647	0.7142297922375738	1.9492136493314058	0.007860625701517118	0.35349770013610426	-0.03807580472409971
1.002	0.2309142650242025	-0.10303636357755139	0.7153544550630082	1.9476985446853334	0.007813180783602583	0.3538908340873804	-0.03786515549244534
1.0030000000000003	0.23090497749782113	-0.10304214258196104	0.7164769862045226	1.9461771302770101	0.007766010742696272	0.35428502949874496	-0.03765568959246751
1.0040000000000002	0.23089567683502055	-0.10304788397889389	0.7175973735370581	1.9446494489864288	0.007719116098900647	0.3546802762401165	-0.037447410561168334
1.0050000000000001	0.23088636356960374	-0.10305358707621473	0.7187156048768741	1.9431155438196768	0.007672497394645892	0.35507656413501437	-0.03724032197851365
1.006	0.23087703818889876	-0.10305925120177668	0.7198316679846362	1.9415754578838833	0.007626155195561397	0.3554738829667179	-0.037034427468616675
1.0070000000000003	0.23086770113080227	-0.10306487570388252	0.7209455505664698	1.9400292343618406	0.00758009009138286	0.35587222248450695	-0.036829730701832285
1.0080000000000002	0.23085835278083394	-0.1030704599521583	0.7220572402741186	1.9384769164870073	0.007534302697077147	0.3562715724098122	-0.03662623539714935
1.0090000000000001	0.23084899346920323	-0.103076003339591	0.7231667247057212	1.9369185475181037	0.007488793654367056	0.3566719224424052	-0.03642394532414677
1.01	0.23083962346788925	-0.10308150528535703	0.7242739914079741	1.9353541707132533	0.007443563633533554	0.3570732622666401	-0.03622286430426602
1.011	0.23083024298773144	-0.103086965236939	0.7253790278789412	1.9337838293036296	0.0073986133350685875	0.3574755815577554	-0.036022996212005394
1.0120000000000002	0.23082085217590487	-0.10309238267115609	0.7264818215703938	1.9322075664669431	0.007353943490873282	0.35787886998818635	-0.035824344976519616
1.0130000000000001	0.23081145111453333	-0.10309775709485916	0.7275823598893145	1.930625425302229	0.007309554865000869	0.35828311723365314	-0.03562691458349913
1.014	0.23080203982006534	-0.10310308804566619	0.7286806301989527	1.9290374488051387	0.007265448254248117	0.358688312979158	-0.03543070907720339
1.015	0.23079261824228267	-0.10310837509274168	0.7297766198209498	1.927443679842192	0.007221624488899027	0.35909444692514353	-0.035235732562157236
1.0160000000000002	0.23078318626331681	-0.10311361783762057	0.7308703160400533	1.9258441611254513	0.007178084433437314	0.35950150879358006	-0.035041989203714534
1.0170000000000001	0.23077374369705272	-0.10311881591507283	0.7319617061106762	1.92423893518871	0.007134828987044179	0.35990948833380826	-0.03484948322772875
1.018	0.23076429028817094	-0.10312396899400898	0.73305077726381	1.9226280443647634	0.007091859084063197	0.36031837532820843	-0.03465821892011812
1.019	0.2307548257112008	-0.1031290767784303	0.7341375167146796	1.9210115307644848	0.007049175694370578	0.3607281595975848	-0.03446820062613858
1.0200000000000002	0.23074534957033502	-0.10313413900842276	0.7352219116719115	1.9193894362576596	0.007006779823467166	0.36113883100621363	-0.034279432748873066
1.0210000000000001	0.23073586140000535	-0.10313915546119405	0.7363039493474672	1.9177618024544139	0.006964672512352145	0.36155037946662577	-0.03409191974723747
1.022	0.23072636066622004	-0.10314412595215713	0.7373836169666055	1.916128670687571	0.006922854837177464	0.3619627949440731	-0.03390566613386436
1.023	0.23071684676791304	-0.1031490503360605	0.738460901778635	1.9144900819970228	0.006881327908742868	0.3623760674605664	-0.03372067647249472
1.0240000000000002	0.23070731903793038	-0.10315392850816106	0.7395357910688496	1.9128460771164466	0.006840092872013199	0.3627901870983732	-0.03353695537462973
1.0250000000000001	0.23069777674440453	-0.10315876040506343	0.740608272169779	1.9111966964619618	0.0067991509055959675	0.3632051440030455	-0.033354507496229785
1.026	0.23068821909214218	-0.10316354600447779	0.7416783324698889	1.9095419801219242	0.006758503221056289	0.36362092838623145	-0.03317333753530894
1.027	0.23067864522365117	-0.10316828532389694	0.7427459594204916	1.9078819678474466	0.006718151062007137	0.3640375305284016	-0.032993450230115726
1.0280000000000002	0.2306690542209338	-0.10317297841894227	0.7438111405431315	1.9062166990436082	0.006678095702791026	0.36445494078143903	-0.03281485035704311
1.0290000000000001	0.23065944510842493	-0.10317762538175167	0.7448738634385879	1.9045462127620643	0.006638338446812816	0.36487314957079753	-0.03263754272783672
1.03	0.23064981685632385	-0.10318222633941024	0.745934115796758	1.9028705476961445	0.006598880624826896	0.36529214739693383	-0.0324615321861576
1.031	0.2306401683843185	-0.10318678145242813	0.746991885406309	1.9011897421780355	0.006559723593177487	0.36571192483620485	-0.03228682360392104
1.0320000000000003	0.2306304985664544	-0.10319129091289009	0.7480471601641054	1.899503834177622	0.006520868731625358	0.3661324725414834	-0.032113421877711344
1.0330000000000001	0.2306208062367785	-0.10319575494189817	0.7490999280855494	1.8978128613040781	0.006482317440516033	0.3665537812423188	-0.03194133192478054
1.034	0.23061109019425316	-0.10320017378705891	0.7501501773165962	1.8961168608101755	0.006444071137775348	0.3669758417445296	-0.031770558678017265
1.035	0.23060134920656125	-0.10320454772039103	0.7511978961467118	1.8944158695977695	0.006406131256218211	0.3673986449294805	-0.03160110708018555
1.0360000000000003	0.23059158201355584	-0.10320887703590094	0.7522430730220312	1.8927099242240486	0.0063684992408646664	0.3678221817531759	-0.03143298207797677
1.0370000000000001	0.2305817873311128	-0.1032131620472019	0.7532856965594786	1.8909990609092635	0.006331176546079178	0.3682464432449938	-0.031266188615687335
1.038	0.2305719638561397	-0.10321740308592826	0.7543257555622348	1.8892833155462774	0.006294164632714428	0.36867142050594953	-0.031100731628212676
1.039	0.23056211027236215	-0.1032216005005658	0.7553632390350605	1.8875627237119	0.0062574649653191	0.3690971047064964	-0.03093661603371821
1.0400000000000003	0.23055222525538324	-0.10322575465532284	0.756398136198735	1.8858373206799715	0.0062210790094082416	0.3695234870839332	-0.030773846726286948
1.0410000000000001	0.2305423074766459	-0.10322986592904602	0.7574304365043717	1.8841071414354105	0.006185008228733882	0.3699505589396712	-0.030612428568478057
1.042	0.2305323556070516	-0.10323393471418141	0.7584601296472451	1.8823722206876832	0.006149254082554456	0.3703783116366737	-0.030452366384217923
1.043	0.23052236832060988	-0.10323796141577832	0.7594872055797637	1.8806325928836638	0.006113818023023433	0.3708067365970147	-0.030293664952140774
1.0440000000000003	0.23051234429812134	-0.10324194645015847	0.7605116545247292	1.8788882922209778	0.006078701492573918	0.3712358252992619	-0.030136328998643366
1.0450000000000002	0.23050228223127203	-0.10324589024287234	0.761533466988891	1.8771393526614206	0.006043905920993314	0.37166556927575267	-0.029980363190709968
1.046	0.23049218082789083	-0.10324979322669306	0.7625526337753	1.87538580794367	0.006009432722308432	0.3720959601100144	-0.029825772129355672
1.047	0.23048203881799278	-0.1032536558404008	0.7635691459944716	1.8736276915960097	0.005975283291905979	0.3725269894342779	-0.029672560343622555
1.0480000000000003	0.2304718549591086	-0.10325747852798549	0.7645829950758717	1.8718650369497822	0.0059414590040088285	0.3729586489269083	-0.029520732284332538
1.0490000000000002	0.2304616280409041	-0.10326126173751551	0.7655941727797343	1.870097877153156	0.005907961209141327	0.3733909303097004	-0.0293702923175925
1.05	0.23045135689059523	-0.10326500591929416	0.7666026712073385	1.8683262451848004	0.005874791231277791	0.3738238253451091	-0.029221244718899943
1.051	0.23044104037915533	-0.1032687115240542	0.7676084828086219	1.8665501738674404	0.00584195036509918	0.3742573258334819	-0.02907359366827126
1.0520000000000003	0.23043067742681086	-0.10327237900156706	0.7686116003882696	1.8647696958820112	0.005809439873600263	0.3746914236100596	-0.028927343245840318
1.0530000000000002	0.23042026700745463	-0.10327600879891204	0.769612017112166	1.8629848437835064	0.005777260985619716	0.3751261105414471	-0.028782497427131622
1.054	0.23040980815235382	-0.10327960135877963	0.7706097265138401	1.861195650017362	0.005745414893474621	0.37556137852192956	-0.0286390600782476
1.055	0.2303992999527743	-0.10328315711818563	0.7716047224982786	1.859402146934088	0.005713902751185366	0.3759972194702486	-0.02849703495218427
1.0560000000000003	0.2303887415618997	-0.10328667650684734	0.7725969993423634	1.857604366802864	0.005682725672985305	0.376433625326605	-0.028356425686454117
1.0570000000000002	0.23037813219755193	-0.10329015994559901	0.7735865516945684	1.855802341826325	0.005651884731687721	0.376870588049346	-0.028217235800672785
1.058	0.23036747114608858	-0.10329360784521986	0.774573374576176	1.853996104156137	0.005621380956787231	0.3773080996115895	-0.0280794686933752
1.059	0.23035675776634973	-0.10329702060492095	0.7755574633828893	1.852185685907442	0.0055912153324772715	0.3777461519982196	-0.027943127638971187
1.0600000000000003	0.2303459914925285	-0.10330039861086666	0.7765388138842179	1.850371119171767	0.005561388796252584	0.3781847372030776	-0.02780821578587263
1.0610000000000002	0.23033517183634106	-0.10330374223548305	0.7775174222206448	1.8485524360294971	0.005531902238156632	0.3786238472259918	-0.027674736155423565
1.062	0.2303242983899997	-0.10330705183755146	0.7784932849008303	1.8467296685630066	0.005502756500064032	0.3790634740695923	-0.027542691640594773
1.063	0.23031337082998826	-0.10331032776308496	0.7794663987996041	1.844902848870419	0.005473952374936246	0.37950360973610164	-0.027412085004196413
1.0640000000000003	0.23030238891976088	-0.10331357034623602	0.780436761155626	1.8430720090792114	0.005445490606232385	0.3799442462242312	-0.02728291887721485
1.0650000000000002	0.23029135251061458	-0.10331677990986263	0.7814043695672122	1.841237181360005	0.005417371887717993	0.38038537552594676	-0.027155195757879936
1.066	0.23028026154223932	-0.10331995676688172	0.7823692219859568	1.839398397941268	0.005389596863975556	0.38082698962292905	-0.027028918011338488
1.067	0.23026911604369743	-0.10332310122240511	0.7833313167096524	1.83755569112339	0.005362166131250682	0.38126908048322405	-0.026904087869505145
1.0680000000000003	0.23025791613370353	-0.10332621357515273	0.7842906523752643	1.8357090932909714	0.005335080238024296	0.38171164005839503	-0.026780707431210096
1.0690000000000002	0.2302466620194527	-0.10332929411814698	0.7852472279508325	1.8338586369248029	0.0053083396854929875	0.3821546602806974	-0.02665877866288517
1.07	0.23023535399399736	-0.103332343140194	0.7862010427263021	1.832004354613498	0.005281944928626871	0.3825981330601624	-0.026538303399542593
1.071	0.23022399243292654	-0.10333536092814974	0.787152096304787	1.8301462790628693	0.005255896377682679	0.38304205028214505	-0.026419283345739977
1.0720000000000003	0.23021257779185034	-0.10333834776846293	0.7881003885942658	1.8282844431030185	0.0052301943993799255	0.38348640380546706	-0.02630172007677342
1.0730000000000002	0.23020111060506407	-0.10334130394761666	0.78904591979821	1.826418879693862	0.005204839317678843	0.38393118546091776	-0.026185615040645097
1.074	0.23018959148426532	-0.10334422975184532	0.7899886904051424	1.8245496219286796	0.005179831414464241	0.3843763870502438	-0.026070969560803826
1.075	0.2301780211161932	-0.10334712546613103	0.7909287011790055	1.822676703035657	0.005155170930013169	0.384822000345696	-0.02595778483886552
1.0760000000000003	0.23016640025956467	-0.1033499913732329	0.7918659531510909	1.8208001563785137	0.0051308580634288	0.38526801708977615	-0.02584606195676406
1.0770000000000002	0.23015472974281434	-0.1033528277531229	0.7928004476116497	1.818920015456937	0.0051068929732839205	0.3857144289950083	-0.025735801879123218
1.078	0.23014301046301222	-0.10335563488169826	0.7937321860993064	1.8170363139056638	0.005083275778169318	0.38616122774404893	-0.025627005456883775
1.079	0.230131243385204	-0.10335841302877001	0.7946611703890252	1.8151490854906789	0.005060006557146907	0.3866084049903857	-0.025519673431819597
1.0800000000000003	0.23011942954179768	-0.10336116245683273	0.7955874024805043	1.8132583641032427	0.005037085350533801	0.38705595235938994	-0.02541380644102826
1.0810000000000002	0.2301075700316218	-0.10336388342061494	0.7965108845869973	1.8113641837532186	0.0050145121609563295	0.3875038614494882	-0.025309405021456403
1.082	0.23009566601790216	-0.10336657616590504	0.7974316191230586	1.8094665785620407	0.004992286954308574	0.3879521238334595	-0.02520646961500734
1.083	0.23008371872515435	-0.10336924092765132	0.798349608690834	1.8075655827556676	0.004970409660737212	0.38840073105974676	-0.025105000574108537
1.0840000000000003	0.2300717294357423	-0.10337187792883884	0.7992648560660189	1.805661230657112	0.004948880176018106	0.3888496746538489	-0.025004998167251383
1.0850000000000002	0.2300596994864811	-0.10337448738014397	0.8001773641846096	1.8037535566773932	0.004927698363142012	0.3892989461200478	-0.024906462584381044
1.086	0.23004763026490754	-0.10337706947924194	0.8010871361300711	1.8018425953048696	0.0049068640538658895	0.3897485369434162	-0.024809393942440677
1.087	0.23003552320483778	-0.10337962441014432	0.8019941751197892	1.7999283810932993	0.004886377050595369	0.3901984385920543	-0.024713792291374326
1.0880000000000003	0.23002337978196002	-0.10338215234331685	0.8028984844911833	1.7980109486489684	0.004866237128659422	0.39064864251962406	-0.024619657620405643
1.0890000000000002	0.23001120151021465	-0.10338465343619996	0.803800067688225	1.7960903326176023	0.004846444038551134	0.39109914016806807	-0.024526989864287932
1.09	0.22999898993858778	-0.10338712783337936	0.8046989282483634	1.7941665676714087	0.0048269975078302834	0.39154992297027713	-0.024435788909464552
1.091	0.22998674664794128	-0.1033895756660292	0.8055950697898512	1.7922396884958371	0.00480789724262709	0.3920009823527155	-0.02434605460020073
1.0920000000000003	0.22997447324824913	-0.103391997051378	0.8064884959983399	1.7903097297752721	0.004789142929234564	0.3924523097383166	-0.024257786745113107
1.0930000000000002	0.22996217137661523	-0.10339439209295097	0.8073792106112367	1.7883767261776224	0.004770734236276994	0.39290389654965663	-0.024170985124584446
1.094	0.2299498426953215	-0.10339676088121645	0.8082672174001938	1.78644071233853	0.004752670817333031	0.3933557342121116	-0.02408564949888091
1.095	0.22993748888952747	-0.10339910349388494	0.8091525201524803	1.784501722845537	0.004734952313526525	0.3938078141569434	-0.0240017796167286
1.0960000000000003	0.22992511166537122	-0.10340141999548227	0.8100351226504803	1.7825597922221796	0.004717578355841822	0.3942601278243244	-0.023919375224775802
1.0970000000000002	0.22991271274809574	-0.1034037104369483	0.810915028648938	1.7806149549123491	0.004700548567651081	0.39471266666618726	-0.023838436078002154
1.098	0.2299002938794458	-0.10340597485563724	0.8117922418518293	1.7786672452652639	0.004683862567575775	0.39516542214896827	-0.02375896195022234
1.099	0.22988785681470836	-0.10340821327496717	0.8126667658911089	1.7767166975198878	0.004667519972134636	0.39561838575661884	-0.023680952644075496
1.1000000000000003	0.22987540331977468	-0.10341042570409499	0.8135386043077051	1.7747633457872591	0.004651520398239307	0.39607154899419733	-0.023604408000500617
1.1010000000000002	0.22986293516822215	-0.10341261213799284	0.8144077605332547	1.772807224031074	0.004635863465781687	0.39652490339192825	-0.023529327908124426
1.102	0.22985045413841018	-0.10341477255679743	0.8152742378703204	1.7708483660476149	0.0046205488001306244	0.3969784405093711	-0.02345571231341443
1.103	0.22983796201058815	-0.103416906924431	0.8161380394703354	1.768886805445375	0.00460557603459925	0.397432151939525	-0.023383561231780033
1.1040000000000003	0.22982546056401798	-0.10341901518799708	0.8169991683115239	1.7669225756243399	0.004590944813187791	0.3978860293129379	-0.023312874758586368
1.1050000000000002	0.2298129515741098	-0.10342109727832823	0.817857627179802	1.7649557097548987	0.004576654793602254	0.39834006430188934	-0.023243653079106516
1.106	0.22980043680994064	-0.10342315311093776	0.818713418653034	1.7629862407567258	0.004562705650183871	0.39879424862465546	-0.02317589647735099
1.107	0.22978791803290624	-0.1034251825870001	0.8195665450867635	1.7610142012787253	0.004549097076445201	0.39924857404968084	-0.023109605344139805
1.1080000000000003	0.22977539699650623	-0.10342718559435769	0.8204170086002901	1.7590396236807617	0.004535828787274035	0.3997030323993617	-0.02304478018466041
1.1090000000000002	0.22976287544613427	-0.10342916200855273	0.8212648110638427	1.7570625400163884	0.004522900520988161	0.4001576155535695	-0.022981421625511103
1.11	0.2297503551177438	-0.10343111169388135	0.8221099540879734	1.7550829820157936	0.0045103120413630396	0.40061231545316656	-0.02291953042098583
1.111	0.22973783773538517	-0.1034330345044717	0.8229524390151651	1.7531009810696834	0.004498063139693537	0.40106712410327866	-0.022859107458417068
1.1120000000000003	0.22972532500836462	-0.10343493028539007	0.8237922669121494	1.7511165682152021	0.00448615363682907	0.40152203357608834	-0.02280015376294144
1.1130000000000002	0.22971281862877757	-0.10343679887377658	0.8246294385610524	1.7491297741238567	0.004474583385182346	0.40197703601321777	-0.02274267050235709
1.114	0.2297003202697899	-0.10343864010000808	0.825463954449375	1.7471406290902858	0.004463352270833679	0.40243212362795183	-0.022686658992315475
1.115	0.22968783158391196	-0.1034404537888877	0.8262958147610553	1.7451491630207179	0.0044524602156701225	0.40288728870767615	-0.02263212070129825
1.1160000000000003	0.22967535420051455	-0.1034422397612362	0.8271250193704951	1.743155405420718	0.0044419071794377304	0.40334252361659656	-0.022579057254586348
1.1170000000000002	0.2296628897229611	-0.10344399783625954	0.8279515678380485	1.741159385382563	0.004431693161889722	0.40379782079844434	-0.022527470437585108
1.118	0.22965043972610308	-0.10344572783394128	0.828775459403584	1.7391611315977842	0.004421818204299771	0.4042531727735107	-0.02247736219637244
1.119	0.22963800575451346	-0.10344742957671181	0.8295966929777477	1.737160672444844	0.004412282388513424	0.40470857211917677	-0.022428734628830077
1.1200000000000003	0.2296255893207068	-0.10344910289077187	0.8304152671331836	1.7351580361274952	0.0044030858342683785	0.40516401143942854	-0.02238158996891383
1.1210000000000002	0.22961319190296778	-0.10345074760781979	0.8312311800964661	1.7331532507649081	0.004394228698072215	0.4056194833450442	-0.02233593057739811
1.122	0.2296008149439138	-0.1034523635675558	0.8320444297403691	1.7311463444083532	0.004385711174490057	0.4060749804499416	-0.022291758942563803
1.123	0.2295884598501693	-0.10345395062021218	0.8328550135768482	1.7291373450340335	0.004377533498075895	0.4065304953727319	-0.022249077683762854
1.1240000000000003	0.22957612799239627	-0.1034555086287371	0.8336629287507378	1.7271262805372323	0.004369695945094762	0.40698602073788304	-0.022207889554446546
1.1250000000000002	0.22956382070492612	-0.10345703747138628	0.8344681720337868	1.7251131787273737	0.00436219883534005	0.40744154917674436	-0.02216819744489862
1.1260000000000001	0.22955153928424119	-0.10345853704396756	0.8352707398197915	1.7230980673239678	0.00435504253386299	0.40789707332849967	-0.022130004384487794
1.127	0.22953928498667983	-0.10346000726060786	0.8360706281215837	1.7210809739537853	0.004348227452126766	0.408352585840752	-0.022093313543193303
1.1280000000000003	0.22952705902686665	-0.10346144805416914	0.8368678325691216	1.7190619261492428	0.004341754048767629	0.4088080793697475	-0.02205812823258318
1.1290000000000002	0.22951486257724416	-0.10346285937706702	0.8376623484075584	1.7170409513487201	0.004335622830206189	0.40926354658024483	-0.022024451906485814
1.1300000000000001	0.22950269676757787	-0.10346424120136781	0.8384541704952967	1.715018076898784	0.0043298343509257636	0.409718980145038	-0.02199228816147333
1.131	0.22949056268330603	-0.10346559351816473	0.8392432933031599	1.7129933300560323	0.004324389213599965	0.4101743727446263	-0.021961640737092555
1.1320000000000003	0.2294784613631068	-0.10346691633773653	0.8400297109158144	1.7109667379877784	0.004319288069495301	0.4106297170672829	-0.021932513515291945
1.1330000000000002	0.22946639379718625	-0.10346820969048749	0.8408134170358198	1.7089383277738082	0.004314531618782813	0.41108500580898005	-0.021904910518492728
1.1340000000000001	0.22945436092666413	-0.10346947362716348	0.8415944049899385	1.7069081264103108	0.004310120610027276	0.4115402316727528	-0.02187883590654406
1.135	0.22944236364367848	-0.10347070821796793	0.8423726677365825	1.704876160814829	0.004306055838914206	0.4119953873677512	-0.021854293973228224
1.136	0.22943040279258073	-0.10347191355133027	0.843148197873655	1.7028424578318264	0.004302338146640244	0.41245046560817133	-0.021831289142555395
1.1370000000000002	0.22941847917184904	-0.10347308973307907	0.8439209876479212	1.7008070442392202	0.0042989684182097344	0.4129054591120716	-0.021809825964295697
1.1380000000000001	0.22940659353521747	-0.1034742368867727	0.8446910289674109	1.6987699467554842	0.004295947581002099	0.4133603606002648	-0.021789909108013417
1.139	0.2293947465916416	-0.10347535515481067	0.8454583134153664	1.6967311920472903	0.004293276603730936	0.41381516279517105	-0.021771543356207974
1.14	0.22938293900522466	-0.10347644469882099	0.8462228322619838	1.6946908067376616	0.004290956495428541	0.4142698584194555	-0.021754733598384098
1.1410000000000002	0.22937117139623378	-0.10347750569894665	0.8469845764732041	1.6926488174134828	0.004288988304089499	0.41472444019470217	-0.02173948482659471
1.1420000000000001	0.2293594443428308	-0.1034785383527839	0.8477435367199407	1.690605250631972	0.0042873731149114655	0.41517890084019154	-0.021725802131050926
1.143	0.229347758382011	-0.10347954287434827	0.8484997033900072	1.6885601329268365	0.004286112048436623	0.4156332330717282	-0.02171369069475915
1.144	0.22933611400937415	-0.1034805194930682	0.8492530666012581	1.6865134908148354	0.004285206258897254	0.4160874296005868	-0.021703155787545586
1.1450000000000002	0.22932451167847884	-0.10348146845280626	0.850003616213317	1.684465350802722	0.0042846569327643505	0.41654148313252154	-0.021694202760437584
1.1460000000000001	0.22931295180015746	-0.10348239001090721	0.850751341836775	1.6824157393934165	0.004284465287437216	0.41699538636684763	-0.021686837041127505
1.147	0.22930143474216874	-0.10348328443727334	0.8514962328406158	1.6803646830913836	0.004284632570012023	0.4174491319955402	-0.021681064130209354
1.148	0.22928996082993774	-0.10348415201346628	0.8522382783593817	1.6783122084083177	0.004285160055945432	0.41790271270217466	-0.021676889597391214
1.1490000000000002	0.22927853034838067	-0.10348499303183539	0.8529774673012229	1.676258341868732	0.004286049047490249	0.4183561211608387	-0.021674319077434504
1.1500000000000001	0.22926714354406205	-0.10348580779467217	0.8537137883564653	1.6742031100146775	0.004287300872023688	0.41880935003526526	-0.021673358266119165
1.151	0.22925580062730724	-0.10348659661339069	0.8544472300048293	1.6721465394103097	0.004288916880449673	0.4192623919780729	-0.021674012916777344
1.152	0.22924450177464897	-0.10348735980773345	0.8551777805205566	1.6700886566474096	0.004290898445673886	0.41971523962981544	-0.02167628883757279
1.1530000000000002	0.22923324713198542	-0.10348809770500265	0.855905427977333	1.6680294883522115	0.004293246961028443	0.4201678856177265	-0.021680191888789484
1.1540000000000001	0.22922203681769684	-0.10348881063931635	0.8566301602545232	1.6659690611935067	0.004295963838644851	0.4206203225541666	-0.0216857279793931
1.155	0.22921087092496523	-0.10348949895088923	0.8573519650436026	1.663907401891625	0.004299050507895717	0.42107254303490094	-0.02169290306322494
1.156	0.22919974952329622	-0.10349016298533784	0.8580708298536689	1.661844537227138	0.004302508414025605	0.4215245396375201	-0.021701723135492523
1.1570000000000003	0.2291886726592452	-0.10349080309300968	0.8587867420160484	1.6597804940481344	0.004306339017091471	0.4219763049201937	-0.02171219422979465
1.1580000000000001	0.22917764035710217	-0.10349141962871222	0.8594996886876289	1.6577152992764106	0.004310543791333061	0.42242783142058093	-0.021724322415735922
1.159	0.2291666526199116	-0.10349201295259416	0.8602096568529354	1.6556489799140592	0.0043151242250936495	0.4228791116546014	-0.021738113796881356
1.16	0.22915570942969843	-0.10349258343180207	0.8609166333260921	1.6535815630496733	0.0043200818210460895	0.42333013811525577	-0.021753574508740568
1.1610000000000003	0.22914481074689733	-0.1034931314414072	0.8616206047545613	1.6515130758615097	0.0043254180960527995	0.42378090327205187	-0.021770710716471145
1.1620000000000001	0.22913395651048626	-0.10349365736422572	0.8623215576257934	1.6494435456179664	0.004331134580414636	0.4242313995710435	-0.021789528611929773
1.163	0.22912314663882993	-0.10349416159028448	0.8630194782753006	1.6473729996776003	0.0043372328168725695	0.42468161943512384	-0.021810034410369685
1.164	0.22911238102973105	-0.10349464451630838	0.8637143528942814	1.6453014654886557	0.004343714359665183	0.4251315552645198	-0.021832234347326413
1.1650000000000003	0.22910165955968628	-0.10349510654522888	0.8644061675364446	1.643228970587324	0.004350580773701379	0.4255811994374953	-0.021856134675868576
1.1660000000000001	0.22909098208384704	-0.1034955480857132	0.8650949081244192	1.641155542595088	0.004357833633785892	0.426030544311148	-0.021881741664146706
1.167	0.22908034843706523	-0.10349596955171388	0.8657805604576465	1.6390812092147453	0.004365474523713383	0.42647958222243	-0.021909061592564057
1.168	0.2290697584352745	-0.10349637136203844	0.8664631102228917	1.6370059982239598	0.004373505035107761	0.426928305489764	-0.021938100750197965
1.1690000000000003	0.22905921187682968	-0.10349675393993843	0.8671425430055076	1.634929937467439	0.004381926766127014	0.42737670641514197	-0.021968865431135493
1.1700000000000002	0.229048708543804	-0.10349711771271769	0.8678188443003351	1.6328530548499682	0.004390741320214681	0.4278247772861034	-0.022001361930960882
1.171	0.22903824820286756	-0.10349746311135936	0.8684919995233836	1.6307753783298966	0.0043999503049573264	0.42827251037754105	-0.022035596542840527
1.172	0.22902783060537107	-0.10349779057017125	0.869161994024686	1.6286969359111667	0.00440955533098554	0.42871989795382803	-0.02207157555313846
1.1730000000000003	0.22901745548738786	-0.10349810052644895	0.8698288131015869	1.6266177556338586	0.004419558010795107	0.4291669322712741	-0.022109305236982554
1.1740000000000002	0.22900712257046663	-0.1034983934201567	0.8704924420121042	1.6245378655654819	0.004429959957425864	0.4296136055803096	-0.022148791853714343
1.175	0.22899683156271927	-0.10349866969362503	0.8711528659887521	1.6224572937944908	0.004440762782996693	0.4300599101271609	-0.022190041641790115
1.176	0.22898658215949108	-0.10349892979126518	0.8718100702535916	1.6203760684244923	0.004451968097216853	0.43050583815551263	-0.022233060813066252
1.1770000000000003	0.22897637404286153	-0.10349917415892343	0.8724640400345217	1.618294217566864	0.004463577505933012	0.43095138190858956	-0.022277855546889033
1.1780000000000002	0.2289662068803518	-0.1034994032421223	0.8731147605824521	1.6162117693317533	0.004475592609284082	0.4313965336315447	-0.022324431984226484
1.179	0.22895608032434484	-0.10349961748356462	0.8737622171901256	1.6141287518196838	0.004488014999157802	0.43184128557373486	-0.02237279622110541
1.18	0.228945994012593	-0.10349981732140502	0.8744063952133571	1.6120451931156223	0.004500846256373813	0.4322856299905862	-0.02242295430043415
1.1810000000000003	0.22893594756943675	-0.10350000318866462	0.8750472800935726	1.6099611212847291	0.00451408794801798	0.4327295591451796	-0.02247491220275323
1.1820000000000002	0.2289259406077367	-0.10350017551303616	0.8756848573797863	1.6078765643678863	0.004527741624926424	0.4331730653098674	-0.02252867583730869
1.183	0.22891597273076872	-0.1035003347167026	0.8763191127496472	1.6057915503765996	0.0045418088192568295	0.4336161407679909	-0.02258425103374683
1.184	0.22890604353332952	-0.1035004812161691	0.8769500320303267	1.603706107287619	0.004556291042206433	0.4340587778156441	-0.02264164353387651
1.1850000000000003	0.2288961526024273	-0.10350061542210763	0.8775776012196354	1.6016202630368765	0.004571189781936087	0.43450096876355265	-0.022700858983310552
1.1860000000000002	0.22888629951831152	-0.103500737739214	0.8782018065073812	1.5995340455130898	0.00458650650145533	0.43494270593901463	-0.022761902922980765
1.187	0.22887648385621653	-0.10350084856607694	0.8788226342973605	1.5974474825525071	0.004602242636162516	0.43538398168766723	-0.022824780780277398
1.188	0.22886670518806645	-0.10350094829505868	0.8794400712307462	1.5953606019347673	0.004618399591221271	0.43582478837508626	-0.022889497859564067
1.1890000000000003	0.22885696308376707	-0.1035010373121868	0.8800541042108909	1.593273431377969	0.004634978738954587	0.4362651183885311	-0.022956059332245576
1.1900000000000002	0.22884725711284015	-0.10350111599705682	0.8806647204284247	1.591185998531796	0.004651981416133389	0.4367049641390245	-0.02302447022687065
1.191	0.22883758684602343	-0.10350118472274532	0.8812719073851581	1.589098330969795	0.00466940892140183	0.4371443180635925	-0.023094735419629985
1.192	0.22882795185645768	-0.10350124385573307	0.8818756529164257	1.5870104561822884	0.004687262513081622	0.4375831726274283	-0.023166859625305593
1.1930000000000003	0.22881835172158865	-0.10350129375583793	0.8824759452130102	1.5849224015695131	0.004705543406988738	0.43802152032604785	-0.02324084738854489
1.1940000000000002	0.22880878602616112	-0.10350133477615693	0.8830727728426611	1.582834194434211	0.004724252774017654	0.438459353687506	-0.023316703075576765
1.195	0.22879925436555748	-0.1035013672630176	0.8836661247704642	1.5807458619736412	0.0047433917376137405	0.438896665274619	-0.023394430866426084
1.196	0.22878975634910495	-0.1035013915559378	0.8842559903792051	1.5786574312709918	0.004762961371132683	0.4393334476873231	-0.023474034747135174
1.1970000000000003	0.22878029160334837	-0.10350140798759382	0.8848423594904857	1.5765689292869134	0.004782962695146718	0.4397696935651148	-0.023555518501683744
1.1980000000000002	0.2287708597749141	-0.10350141688379667	0.8854252223854808	1.5744803828515228	0.004803396675001156	0.4402053955893985	-0.023638885703907812
1.199	0.22876146053221466	-0.10350141856347585	0.8860045698253387	1.5723918186560986	0.004824264218742	0.4406405464859294	-0.023724139709474897
1.2	0.22875209356636994	-0.1035014133386705	0.8865803930723694	1.570303263245197	0.004845566175109207	0.44107513902730044	-0.0238112836475466
1.2010000000000003	0.22874275859247176	-0.10350140151452765	0.887152683911277	1.5682147430102893	0.004867303331351114	0.44150916603511264	-0.023900320412307958
1.2020000000000002	0.2287334553508149	-0.10350138338930716	0.8877214346689365	1.5661262841837675	0.004889476411041904	0.44194262038195925	-0.023991252654969607
1.203	0.22872418360734426	-0.10350135925439308	0.8882866382327222	1.5640379128325397	0.004912086072144945	0.4423754949934126	-0.02408408277636167
1.204	0.22871494315369717	-0.10350132939431116	0.8888482880673999	1.561949654851941	0.004935132905382202	0.442807782849838	-0.02417881292005592
1.2050000000000003	0.2287057338072159	-0.10350129408675228	0.889406378230212	1.5598615359599366	0.004958617432848181	0.44323947698804206	-0.024275444966074818
1.2060000000000002	0.22869655541092862	-0.10350125360260137	0.8899609033849148	1.5577735816919627	0.00498254010674602	0.44367057050282244	-0.02437398052488075
1.207	0.22868740783349795	-0.10350120820597168	0.8905118588159007	1.5556858173971375	0.005006901308123437	0.4441010565483655	-0.02447442093121742
1.208	0.22867829096913933	-0.10350115815424409	0.8910592404424075	1.553598268234691	0.005031701345547172	0.44453092833962027	-0.024576767237923566
1.2090000000000003	0.22866920473788768	-0.10350110369811123	0.8916030448316935	1.5515109591698286	0.005056940453776467	0.444960179153655	-0.024681020210265855
1.2100000000000002	0.22866014908696414	-0.10350104508162619	0.8921432692104287	1.5494239149705145	0.00508261879237438	0.4453888023307599	-0.024787180320972622
1.211	0.22865112399324058	-0.10350098254225537	0.8926799114746886	1.5473371602062787	0.005108736444134899	0.4458167912751803	-0.024895247745602266
1.212	0.22864212946604753	-0.10350091631093553	0.8932129701985466	1.5452507192482754	0.005135293413508413	0.4462441394555481	-0.025005222358245927
1.2130000000000003	0.22863316554994992	-0.1035008466121346	0.8937424446405162	1.5431646162698083	0.005162289625208152	0.4466708404051391	-0.025117103727990493
1.2140000000000002	0.22862423232749535	-0.10350077366391612	0.8942683347474675	1.541078875248051	0.005189724922997601	0.4470968877219024	-0.025230891116263914
1.215	0.22861532992155945	-0.10350069767800704	0.894790641156024	1.5389935199676932	0.005217599068841653	0.4475222750680851	-0.025346583475063248
1.216	0.22860645849653344	-0.10350061885986873	0.895309365191814	1.5369085740253585	0.005245911742665273	0.4479469961696409	-0.02546417944606611
1.2170000000000003	0.22859761825872818	-0.10350053740877085	0.8958245088677035	1.5348240608332755	0.005274662542476283	0.4483710448157953	-0.02558367736026122
1.2180000000000002	0.22858880945712198	-0.1035004535178681	0.8963360748821334	1.5327400036233014	0.005303850984304492	0.44879441485864996	-0.025705075237429376
1.219	0.22858003238407817	-0.10350036737427955	0.89684406661756	1.5306564254535344	0.005333476501835745	0.44921710021240774	-0.02582837078511115
1.22	0.22857128737528146	-0.10350027915917014	0.8973484881374945	1.528573349217488	0.00536353844604588	0.44963909485204073	-0.02595356139767219
1.2210000000000003	0.22856257480889192	-0.1035001890478347	0.8978493441810088	1.5264907976546778	0.005394036085139635	0.45006039281146815	-0.026080644156199227
1.2220000000000002	0.22855389510353893	-0.10350009720978372	0.898346640156584	1.5244087933618462	0.005424968604856056	0.4504809881814938	-0.026209615828620244
1.223	0.22854524871553095	-0.10350000380883108	0.8988403821379295	1.5223273588040531	0.0054563351088365904	0.4509008751078137	-0.02634047286901641
1.224	0.22853663613678565	-0.1034999090031835	0.899330576861769	1.5202465163248564	0.005488134618752184	0.4513200477892811	-0.02647321141618981
1.2250000000000003	0.22852805789348032	-0.10349981294553146	0.8998172317260831	1.5181662881551892	0.005520366074312034	0.4517385004764367	-0.026607827292221175
1.2260000000000002	0.22851951454391664	-0.10349971578314149	0.9003003547872933	1.516086696421657	0.005553028333520366	0.45215622747006395	-0.026744316001569603
1.227	0.2285110066755995	-0.10349961765794972	0.900779954755632	1.5140077631549878	0.00558612017330407	0.4525732231196544	-0.02688267273090091
1.228	0.22850253490303415	-0.10349951870665648	0.9012560409894403	1.5119295102986143	0.005619640290207794	0.4529894818219108	-0.027022892349405497
1.2290000000000003	0.22849409986624172	-0.10349941906082179	0.901728623488762	1.5098519597177444	0.005653587300975002	0.453404998019231	-0.027164969409488555
1.2300000000000002	0.22848570222886275	-0.10349931884696177	0.9021977128870977	1.5077751332088951	0.005687959743259851	0.45381976619805836	-0.027308898148263937
1.231	0.22847734267622544	-0.10349921818664572	0.9026633204413108	1.50569905250874	0.00572275607653215	0.4542337808872849	-0.027454672489857012
1.232	0.2284690219137534	-0.1034991171965936	0.9031254580211787	1.5036237393011258	0.005757974683055013	0.45464703665701833	-0.027602286047973986
1.2330000000000003	0.22846074066496003	-0.10349901598877417	0.903584138099329	1.5015492152229863	0.005793613868936709	0.4550595281176568	-0.027751732128500028
1.2340000000000002	0.22845249966940517	-0.10349891467050326	0.9040393737407957	1.49947550187139	0.0058296718651364935	0.45547124991879	-0.027903003732376013
1.235	0.22844429968098956	-0.10349881334454238	0.904491178590681	1.497402620811693	0.005866146828547858	0.45588219674768704	-0.028056093559308524
1.236	0.2284361414658336	-0.10349871210919735	0.9049395668599121	1.4953305935849064	0.005903036843526333	0.45629236332768275	-0.028210994012259
1.2370000000000003	0.22842802580011637	-0.10349861105841707	0.9053845533105813	1.4932594417142475	0.005940339923680943	0.4567017444167091	-0.02836769720204925
1.2380000000000002	0.2284199534686264	-0.10349851028189203	0.905826153241983	1.4911891867112381	0.005978054013443955	0.4571103348061004	-0.028526194951786276
1.239	0.22841192526364712	-0.10349840986515274	0.9062643824777067	1.4891198500809497	0.006016176989299077	0.45751812931979813	-0.02868647880111401
1.24	0.2284039419837993	-0.10349830988966796	0.9066992573530211	1.487051453327503	0.006054706660852797	0.4579251228135955	-0.028848540010482655
1.2410000000000003	0.22839600443283806	-0.10349821043294245	0.9071307947017834	1.4849840179605533	0.0060936407719336325	0.4583313101740612	-0.029012369565626646
1.2420000000000002	0.22838811341840629	-0.10349811156861433	0.9075590118428561	1.4829175655016147	0.006132977001843234	0.45873668631733017	-0.029177958182259624
1.243	0.22838026975074563	-0.103498013366552	0.9079839265656448	1.4808521174894451	0.006172712966883339	0.45914124618794927	-0.029345296311178035
1.244	0.22837247424136306	-0.10349791589295045	0.9084055571147307	1.4787876954844754	0.006212846222099923	0.45954498475784317	-0.029514374143843166
1.2450000000000003	0.2283647277016514	-0.10349781921042685	0.9088239221743407	1.4767243210722587	0.0062533742630032935	0.45994789702552763	-0.029685181618146535
1.2460000000000002	0.22835703094146295	-0.10349772337811555	0.9092390408526307	1.474662015866296	0.006294294527266484	0.4603499780155752	-0.029857708424368114
1.247	0.22834938476763542	-0.1034976284517623	0.9096509326650168	1.4726008015105934	0.006335604396587101	0.4607512227782156	-0.03003194401176354
1.248	0.22834178998209284	-0.1034975344838175	0.9100596175165326	1.4705406996819261	0.006377301198715116	0.4611516263888941	-0.03020787759579031
1.2490000000000003	0.2283342473791451	-0.10349744152352873	0.9104651156835711	1.4684817320925432	0.006419382209649158	0.46155118394754796	-0.03038549816549606
1.2500000000000002	0.22832675774273686	-0.10349734961703229	0.9108674477946189	1.466423920492918	0.006461844656003907	0.46194989057778946	-0.030564794491262155
1.2510000000000001	0.22831932184402237	-0.10349725880744377	0.9112666348103327	1.4643672866722677	0.006504685717429432	0.46234774142654766	-0.03074575513327865
1.252	0.22831194043851208	-0.10349716913494758	0.9116626980040672	1.462311852456439	0.0065479025291460885	0.4627447316642954	-0.03092836845033535
1.2530000000000003	0.22830461426316717	-0.10349708063688538	0.9120556589424628	1.4602576397038916	0.0065914921846586165	0.46314085648568476	-0.03111262260894002
1.2540000000000002	0.22829734403419324	-0.10349699334784349	0.9124455394653199	1.4582046703001375	0.0066354517384695265	0.4635361111103501	-0.03129850559307966
1.2550000000000001	0.2282901304451557	-0.103496907299739	0.9128323616647368	1.4561529661517476	0.0066797782087946065	0.46393049078358073	-0.03148600521439272
1.256	0.22828297416503823	-0.10349682252190498	0.9132161478634843	1.4541025491806507	0.006724468580466116	0.4643239907768668	-0.03167510912264219
1.2570000000000003	0.22827587583662268	-0.10349673904117421	0.9135969205933526	1.4520534413183248	0.006769519807843883	0.464716606388567	-0.03186580481631869
1.2580000000000002	0.2282688360759427	-0.10349665688196175	0.9139747025742027	1.4500056644991086	0.006814928817371814	0.465108332944885	-0.03205807965320297
1.2590000000000001	0.22826185547280892	-0.10349657606634634	0.9143495166933205	1.4479592406529878	0.0068606925098437035	0.46549916580103845	-0.03225192086096075
1.26	0.22825493459165308	-0.1034964966141504	0.914721385984304	1.4459141916989668	0.006906807762685832	0.46588910034225806	-0.03244731554784335
1.2610000000000003	0.2282480739723159	-0.1034964185430188	0.9150903336047038	1.4438705395390026	0.006953271432381172	0.4662781319845011	-0.032644250713871656
1.2620000000000002	0.22824127413039919	-0.10349634186849624	0.9154563828123994	1.4418283060524795	0.007000080357099149	0.46666625617500435	-0.03284271326257714
1.2630000000000001	0.22823453555643056	-0.10349626660410334	0.9158195569410599	1.439787513092333	0.007047231359655821	0.46705346839256034	-0.033042690012886164
1.264	0.22822785871421736	-0.10349619276141134	0.9161798793742958	1.4377481824835465	0.0070947212507466405	0.4674397641472156	-0.033244167711160295
1.265	0.22822124403951616	-0.1034961203501154	0.9165373735184782	1.435710336022497	0.007142546832272215	0.4678251389796398	-0.033447133043649206
1.2660000000000002	0.22821469193864222	-0.10349604937810664	0.9168920627745792	1.4336739954745052	0.007190704900821056	0.4682095884607789	-0.03365157264967342
1.2670000000000001	0.22820820278664397	-0.10349597985154257	0.9172439705090065	1.431639182568815	0.007239192251312433	0.4685931081919792	-0.03385747313579358
1.268	0.22820177692617052	-0.10349591177491632	0.9175931200241602	1.429605918992105	0.007288005680497956	0.468975693805465	-0.034064821090491984
1.269	0.22819541466740526	-0.10349584515112438	0.9179395345294442	1.4275742263820081	0.007337141990264099	0.46935734096486975	-0.034273603098770464
1.2700000000000002	0.22818911628868718	-0.10349577998153293	0.9182832371123343	1.425544126321377	0.007386597990921493	0.46973804536551994	-0.03448380575673853
1.2710000000000001	0.22818288203819637	-0.10349571626604277	0.9186242507087294	1.4235156403329015	0.007436370504484097	0.4701178027345376	-0.03469541568657031
1.272	0.228176712136329	-0.10349565400315276	0.9189625980721862	1.4214887898736783	0.007486456367941358	0.47049660883088673	-0.034908419551904143
1.273	0.22817060677763754	-0.10349559319002201	0.9192983017427673	1.419463596329336	0.00753685243658735	0.4708744594454898	-0.03512280407333258
1.2740000000000002	0.22816456613270983	-0.10349553382253043	0.9196313840158566	1.4174400810073169	0.007587555587349086	0.47125135040154087	-0.03533855604411744
1.2750000000000001	0.22815859035035974	-0.10349547589533808	0.9199618669101657	1.4154182651300502	0.007638562722117045	0.4716272775548357	-0.0355556623465084
1.276	0.228152679559	-0.10349541940194298	0.9202897721356602	1.413398169829122	0.007689870771141872	0.47200223679388	-0.03577410996794699
1.277	0.2281468338672015	-0.10349536433473759	0.9206151210625144	1.4113798161404207	0.007741476696439364	0.4723762240397191	-0.03599388601656
1.2780000000000002	0.22814105336494375	-0.10349531068506383	0.9209379346903211	1.4093632249991088	0.00779337749514582	0.4727492352456747	-0.036214977736624625
1.2790000000000001	0.22813533812555262	-0.10349525844326674	0.9212582336175403	1.4073484172336503	0.007845570202826732	0.4731212663973597	-0.03643737252420082
1.28	0.2281296882068186	-0.1034952075987468	0.9215760380122924	1.4053354135600036	0.007898051896802635	0.4734923135129124	-0.03666105794215141
1.281	0.22812410365092264	-0.10349515814001078	0.921891367584476	1.4033242345774553	0.007950819699555889	0.4738623726429685	-0.036886021734196965
1.2820000000000003	0.22811858448392558	-0.10349511005472138	0.9222042415591869	1.4013149007649561	0.00800387078209946	0.4742314398703733	-0.03711225183826105
1.2830000000000001	0.22811313071557193	-0.10349506332974531	0.9225146786521677	1.399307432476054	0.008057202367066887	0.47459951131006517	-0.0373397363992396
1.284	0.2281077423401568	-0.10349501795120025	0.9228226970469033	1.397301849933532	0.008110811731404396	0.4749665831090726	-0.03756846378114535
1.285	0.2281024193380795	-0.10349497390450035	0.9231283143714576	1.395298173225233	0.008164696208911455	0.47533265144632497	-0.03779842257918691
1.2860000000000003	0.22809716167695937	-0.10349493117440046	0.9234315476742841	1.3932964223003044	0.008218853192936942	0.4756977125324018	-0.03802960163228097
1.2870000000000001	0.22809196931268982	-0.10349488974503902	0.9237324134004977	1.3912966169658436	0.008273280138989914	0.47606176260928484	-0.03826199003521713
1.288	0.22808684219080314	-0.10349484959997976	0.9240309273700928	1.3892987768854281	0.008327974566962996	0.47642479794981374	-0.0384955771495118
1.289	0.22808178024701684	-0.10349481072225204	0.9243271047584666	1.387302921579508	0.008382934063214512	0.476786814856847	-0.0387303526129008
1.2900000000000003	0.22807678340658974	-0.10349477309439002	0.9246209600792337	1.3853090704265134	0.008438156282633521	0.4771478096624377	-0.038966306347724744
1.2910000000000001	0.22807185158324045	-0.10349473669847051	0.9249125071689421	1.3833172426646594	0.008493638950507459	0.4775077787270271	-0.03920342856833902
1.292	0.22806698467800018	-0.10349470151614963	0.9252017591729269	1.3813274573944292	0.00854937986431643	0.4778667184384771	-0.0394417097878018
1.293	0.22806218257800037	-0.10349466752869835	0.9254887285322877	1.3793397335820972	0.008605376895456394	0.47822462521082326	-0.039681140823788784
1.2940000000000003	0.22805744515519882	-0.1034946347170367	0.925773426972351	1.3773540900657717	0.008661627990527969	0.47858149548269086	-0.03992171280337834
1.2950000000000002	0.22805277226504506	-0.10349460306176694	0.9260558654922293	1.375370545562434	0.008718131172314734	0.4789373257156824	-0.04016341716708165
1.296	0.22804816374508155	-0.10349457254320557	0.9263360543558382	1.3733891186722023	0.008774884540879347	0.4792921123932877	-0.04040624567261341
1.297	0.22804361941348203	-0.10349454314141412	0.9266140030854917	1.371409827880175	0.008831886274657568	0.47964585202025906	-0.040650190397985425
1.2980000000000003	0.22803913906790454	-0.10349451483622897	0.9268897204576886	1.3694326915592236	0.008889134631186686	0.4799985411219077	-0.04089524374350455
1.2990000000000002	0.22803472248540838	-0.10349448760728992	0.9271632145007082	1.3674577279748317	0.008946627947287376	0.48035017624326276	-0.04114139843256105
1.3	0.22803036942305843	-0.10349446143406789	0.9274344924947546	1.3654849552912203	0.009004364638761602	0.4807007539482187	-0.04138864751097121
1.301	0.2280260796180898	-0.10349443629589135	0.9277035609742685	1.3635143915783623	0.009062343199912705	0.4810502708184312	-0.041636984345124715
1.3020000000000003	0.22802185278801154	-0.1034944121719719	0.9279704257320244	1.3615460548198708	0.009120562202889189	0.48139872345196394	-0.04188640261924829
1.3030000000000002	0.22801768863102853	-0.10349438904142877	0.9282350918261344	1.35957996292174	0.009179020296610106	0.48174610846199495	-0.0421368963313047
1.304	0.2280135868260276	-0.10349436688331232	0.9284975635903284	1.3576161337219261	0.009237716205334284	0.48209242247558565	-0.042388459787107036
1.305	0.22800954703250048	-0.10349434567662659	0.9287578446471253	1.355654585001123	0.009296648726874772	0.4824376621323936	-0.04264108759259324
1.3060000000000003	0.2280055688907803	-0.10349432540035094	0.9290159379242701	1.3536953344954699	0.009355816730337906	0.482781824083333	-0.04289477464408367
1.3070000000000002	0.22800165202184333	-0.10349430603346069	0.9292718456740604	1.3517383999111718	0.009415219153570875	0.4831249049890638	-0.043149516116892446
1.308	0.22799779602705303	-0.10349428755494686	0.929525569494055	1.3497837989402661	0.009474855000440714	0.4834669015182523	-0.043405307453150056
1.309	0.22799400048821825	-0.1034942699438351	0.9297771103487805	1.3478315492767625	0.009534723337823922	0.4838078103459101	-0.043662144349024774
1.3100000000000003	0.22799026496721297	-0.10349425317920365	0.930026468593189	1.3458816686323885	0.009594823292368618	0.4841476281520598	-0.0439200227411036
1.3110000000000002	0.22798658900553692	-0.1034942372402006	0.9302736439978686	1.3439341747519258	0.009655154047212814	0.48448635162048526	-0.04417893879199789
1.312	0.22798297212457352	-0.10349422210606017	0.9305186357748787	1.3419890854281202	0.009715714838720585	0.4848239774373883	-0.04443888887572581
1.313	0.2279794138261682	-0.10349420775611827	0.9307614426034564	1.340046418515016	0.009776504953176009	0.4851605022902593	-0.04469986956348412
1.3140000000000003	0.22797591359277078	-0.10349419416982725	0.9310020626563458	1.3381061919400743	0.009837523723374743	0.485495922867086	-0.04496187760932604
1.3150000000000002	0.22797247088676498	-0.1034941813267699	0.9312404936275049	1.336168423717313	0.009898770525113922	0.48583023585560003	-0.0452249099348955
1.316	0.22796908514974054	-0.10349416920667266	0.9314767327608184	1.334233131962206	0.009960244773520121	0.48616343794238204	-0.045488963613403925
1.317	0.22796575580246142	-0.10349415778941824	0.931710776879816	1.3323003349071951	0.010021945919216027	0.4864955258118879	-0.04575403585303518
1.3180000000000003	0.22796248224553134	-0.10349414705505731	0.9319426224183981	1.3303700509166647	0.010083873444387237	0.4868264961455836	-0.04602012397984242
1.3190000000000002	0.22795926386075804	-0.10349413698381976	0.9321722654514423	1.328442298501368	0.010146026858749775	0.48715634562125254	-0.04628722542080949
1.32	0.22795610001246608	-0.10349412755612507	0.9323997017252964	1.3265170963330366	0.010208405695418801	0.48748507091229465	-0.04655533768695775
1.321	0.22795299004838201	-0.10349411875259218	0.9326249266892921	1.3245944632599103	0.010271009506557202	0.4878126686869009	-0.04682445835564808
1.3220000000000003	0.2279499333012167	-0.10349411055404868	0.932847935527906	1.3226744183235395	0.010333837858743615	0.48813913560710415	-0.04709458505226341
1.3230000000000002	0.2279469290909447	-0.1034941029415394	0.933068723192446	1.3207569807760926	0.010396890328303932	0.4884644683277114	-0.04736571543212655
1.324	0.22794397672627775	-0.10349409589633446	0.9332872844322633	1.3188421700973962	0.010460166496850307	0.48878866349511935	-0.04763784716277759
1.325	0.22794107550533518	-0.10349408939993657	0.9335036138266243	1.3169300060116897	0.010523665946967185	0.4891117177462004	-0.04791097790594316
1.3260000000000003	0.22793822471663938	-0.10349408343408802	0.9337177058179996	1.315020508503697	0.010587388257801153	0.4894336277076267	-0.048185105298834525
1.3270000000000002	0.2279354236400619	-0.10349407798077696	0.9339295547456472	1.3131136978340008	0.010651333000555029	0.4897543899955756	-0.048460226935263896
1.328	0.22793267154734395	-0.10349407302224324	0.9341391548779923	1.3112095945540756	0.010715499734069297	0.49007400121539224	-0.04873634034725127
1.329	0.22792996770332113	-0.10349406854098375	0.9343465004445617	1.3093082195209584	0.010779888000430414	0.49039245796115344	-0.049013442987002304
1.3300000000000003	0.22792731136822914	-0.1034940645197572	0.9345515856686034	1.3074095939126646	0.010844497320423724	0.4907097568151342	-0.0492915322086506
1.3310000000000002	0.22792470180033883	-0.1034940609415886	0.9347544047992693	1.305513739244702	0.010909327188831397	0.49102589434712113	-0.04957060525001061
1.332	0.22792213825854493	-0.10349405778977303	0.9349549521426201	1.3036206773850327	0.010974377069697701	0.491340867114001	-0.049850659214952596
1.333	0.22791962000490917	-0.1034940550478793	0.9351532220925848	1.3017304305667132	0.011039646391622993	0.4916546716598109	-0.050131691056098014
1.3340000000000003	0.2279171463071586	-0.10349405269975297	0.9353492091626293	1.2998430214004448	0.011105134543147828	0.49196730451582765	-0.05041369755728989
1.3350000000000002	0.22791471644076447	-0.10349405072951896	0.9355429080181396	1.2979584728870106	0.011170840868349588	0.49227876220069877	-0.050696675315841225
1.336	0.2279123296898523	-0.10349404912158396	0.9357343135087719	1.2960768084276995	0.011236764662713093	0.49258904122098496	-0.050980620725051856
1.337	0.22790998534731857	-0.1034940478606382	0.9359234206996505	1.2941980518323177	0.011302905169214957	0.49289813807211624	-0.051265529957545075
1.3380000000000003	0.22790768271565587	-0.10349404693165724	0.9361102249017913	1.2923222273262736	0.011369261574439665	0.4932060492394616	-0.051551398949184
1.3390000000000002	0.22790542110848613	-0.10349404631990301	0.9362947217025113	1.2904493595578357	0.011435833004667214	0.4935127711993328	-0.05183822338308421
1.34	0.2279031998512997	-0.10349404601092485	0.936476906995073	1.2885794736032896	0.011502618522237617	0.4938183004202904	-0.052125998674396525
1.341	0.22790101828140152	-0.10349404599056004	0.9366567770056916	1.2867125949669531	0.011569617122497619	0.4941226333651218	-0.05241471995726486
1.3420000000000003	0.2278988757485711	-0.10349404624493415	0.9368343283164	1.2848487495771577	0.01163682773126965	0.4944257664931287	-0.05270438207451174
1.3430000000000002	0.22789677161643568	-0.10349404676046102	0.9370095578845308	1.282987963780804	0.011704249202722191	0.494727696262423	-0.05299497956932536
1.344	0.22789470526305344	-0.10349404752384256	0.9371824630606953	1.2811302643364628	0.011771880317642593	0.4950284191325395	-0.05328650667797895
1.345	0.22789267608070632	-0.10349404852206827	0.9373530416060188	1.2792756784048693	0.011839719781930763	0.4953279315676118	-0.05357895732328305
1.3460000000000003	0.2278906834764087	-0.10349404974241444	0.9375212917086341	1.2774242335371622	0.011907766225071335	0.49562623003987194	-0.053872325108898333
1.3470000000000002	0.22788872687350878	-0.10349405117244322	0.9376872119994353	1.2755759576623473	0.01197601819864643	0.49592331103311144	-0.054166603314392936
1.348	0.22788680571363035	-0.10349405280000146	0.9378508015667183	1.2737308790739563	0.012044474175073107	0.49621917104616775	-0.05446178489098972
1.349	0.22788491945820336	-0.1034940546132193	0.9380120599689538	1.2718890264151197	0.012113132546627759	0.4965138065965623	-0.054757862458314474
1.3500000000000003	0.2278830675888311	-0.10349405660050857	0.9381709872456947	1.2700504286627838	0.012181991624819895	0.4968072142241097	-0.05505482830215197
1.3510000000000002	0.22788124960687084	-0.10349405875056106	0.938327583927373	1.268215115111039	0.012251049640116843	0.4970993904946241	-0.055352674373034316
1.352	0.22787946503335824	-0.10349406105234654	0.9384818510443574	1.2663831153749605	0.012320304740742102	0.49739033200049815	-0.05565139228110158
1.353	0.22787771340890192	-0.10349406349511073	0.9386337901352733	1.264554459461174	0.012389754988356674	0.4976800353508497	-0.055950973277681185
1.3540000000000003	0.22787599429279504	-0.10349406606837305	0.9387834032542094	1.2627291778848209	0.012459398351904061	0.49796849715434555	-0.05625140822779631
1.3550000000000002	0.2278743072617164	-0.10349406876192425	0.9389306929760607	1.2609073017415369	0.012529232703944796	0.49825571400895624	-0.056552687592673796
1.356	0.22787265190839667	-0.10349407156582385	0.9390756624003737	1.2590888627088426	0.012599255820335071	0.4985416825026041	-0.05685480142737615
1.357	0.2278710278402523	-0.10349407447039759	0.939218315155198	1.2572738930220322	0.012669465380998252	0.4988263992177646	-0.05715773938357925
1.3580000000000003	0.22786943467798942	-0.10349407746623464	0.9393586554016956	1.2554624254489677	0.012739858970816982	0.49910986073637087	-0.05746149071220695
1.3590000000000002	0.2278678720541808	-0.10349408054418482	0.9394966878395045	1.2536544932645048	0.012810434080526383	0.4993920636448416	-0.05776604426593283
1.36	0.22786633961219083	-0.1034940836953557	0.939632417712101	1.25185013022489	0.012881188107427964	0.4996730045388705	-0.05807138850186395
1.361	0.22786483700619736	-0.10349408691110956	0.9397658508106502	1.2500493705428473	0.012952118356048512	0.4999526800277977	-0.05837751148484383
1.3620000000000003	0.22786336390231016	-0.10349409018306033	0.9398969934759642	1.248252248862944	0.013023222038868297	0.5002310867389322	-0.058684400891507706
1.3630000000000002	0.22786191998003494	-0.10349409350307051	0.940025852599314	1.2464588002356982	0.013094496277182097	0.5005082213221328	-0.058992044015101636
1.364	0.2278605049333329	-0.10349409686324793	0.9401524356228418	1.2446690600900254	0.01316593810215669	0.5007840804545898	-0.05930042777089481
1.365	0.22785911847052262	-0.1034941002559425	0.9402767505403201	1.2428830642047375	0.013237544456026687	0.5010586608458111	-0.05960953870158845
1.3660000000000003	0.22785776031340135	-0.10349410367374302	0.9403988058978736	1.2411008486794328	0.013309312193431639	0.5013319592426942	-0.059919362982734
1.3670000000000002	0.22785643019671495	-0.10349410710947383	0.9405186107935262	1.2393224499043691	0.013381238083019139	0.5016039724344434	-0.060229886428904526
1.368	0.22785512786759984	-0.10349411055619151	0.9406361748763189	1.2375479045289108	0.013453318809256152	0.5018746972575177	-0.06054109450051101
1.369	0.22785385308424552	-0.10349411400718143	0.9407515083461138	1.2357772494292665	0.013525550974268953	0.5021441306008572	-0.06085297231060751
1.3700000000000003	0.2278526056141533	-0.10349411745595458	0.9408646219529478	1.2340105216758535	0.01359793109983675	0.5024122694112685	-0.061165504632003716
1.3710000000000002	0.22785138523236959	-0.103494120896244	0.9409755269948038	1.2322477584991274	0.013670455629724985	0.5026791106988502	-0.06147867590536946
1.372	0.22785019171969553	-0.10349412432200164	0.9410842353141603	1.2304889972534643	0.013743120932178998	0.502944651542462	-0.06179247024840678
1.373	0.22784902486087263	-0.10349412772739483	0.9411907592940618	1.2287342753794364	0.013815923302337926	0.5032088890953623	-0.0621068714656785
1.3740000000000003	0.22784788444273968	-0.10349413110680306	0.9412951118544471	1.2269836303644426	0.01388885896457236	0.5034718205911372	-0.06242186305856059
1.3750000000000002	0.2278467702527371	-0.10349413445481456	0.9413973064483496	1.2252370997027873	0.013961924074932089	0.5037334433496216	-0.06273742823539515
1.3760000000000001	0.2278456820785133	-0.10349413776622313	0.9414973570568296	1.2234947208562974	0.014035114723829397	0.5039937547825099	-0.06305354992240794
1.377	0.22784461970825773	-0.10349414103602479	0.9415952781830023	1.221756531214692	0.014108426938839848	0.5042527523989007	-0.06337021077528529
1.3780000000000003	0.22784358293025636	-0.10349414425941462	0.9416910848458984	1.2200225680556644	0.014181856687502593	0.5045104338109021	-0.06368739319075685
1.3790000000000002	0.2278425715316692	-0.10349414743178352	0.9417847925741409	1.218292868506144	0.014255399880124043	0.5047667967389945	-0.06400507931783589
1.3800000000000001	0.22784158529766055	-0.10349415054871508	0.9418764173998031	1.2165674695050803	0.014329052372527946	0.5050218390170924	-0.06432325106867329
1.381	0.2278406240105073	-0.10349415360598252	0.9419659758524317	1.2148464077665848	0.014402809968755845	0.505275558597612	-0.06464189012934712
1.3820000000000003	0.2278396874483089	-0.10349415659954565	0.9420534849524711	1.2131297197426465	0.014476668423782878	0.5055279535566682	-0.06496097797115351
1.3830000000000002	0.22783877538404698	-0.10349415952554787	0.9421389622040702	1.2114174415861305	0.014550623446252967	0.5057790220991606	-0.0652804958622949
1.3840000000000001	0.2278378875846178	-0.10349416238031327	0.9422224255880078	1.2097096091147772	0.014624670701298467	0.5060287625635653	-0.06560042487925295
1.385	0.2278370238090871	-0.10349416516034377	0.9423038935547139	1.2080062577757913	0.014698805813448438	0.5062771734264371	-0.06592074591780339
1.3860000000000003	0.22783618380654536	-0.10349416786231636	0.9423833850162447	1.2063074226109836	0.014773024369568864	0.5065242533065601	-0.06624143970442192
1.3870000000000002	0.2278353673143153	-0.10349417048308036	0.9424609193360689	1.204613138223186	0.014847321921899987	0.5067700009687509	-0.0665624868086482
1.3880000000000001	0.22783457405726576	-0.10349417301965487	0.9425365163170188	1.2029234387442815	0.014921693991134145	0.5070144153274347	-0.06688386765618282
1.389	0.22783380374823092	-0.1034941754692261	0.9426101961888943	1.201238357804819	0.014996136069294856	0.5072574954500595	-0.0672055625418837
1.3900000000000003	0.22783305608878357	-0.10349417782914495	0.9426819795964474	1.1995579285051747	0.015070643622421503	0.5074992405603459	-0.06752755164213281
1.3910000000000002	0.2278323307699858	-0.1034941800969247	0.9427518875877309	1.1978821833878552	0.01514521209330761	0.5077396500413768	-0.06784981502677523
1.3920000000000001	0.22783162747311764	-0.10349418227023857	0.9428199416024128	1.1962111544105267	0.015219836904297134	0.5079787234384036	-0.06817233267113687
1.393	0.22783094587038402	-0.10349418434691762	0.9428861634592849	1.1945448729208792	0.01529451345996052	0.5082164604610662	-0.06849508446820131
1.394	0.2278302856256002	-0.10349418632494858	0.9429505753425722	1.1928833696347891	0.015369237149715838	0.5084528609849659	-0.06881805024059993
1.3950000000000002	0.2278296463948561	-0.10349418820247189	0.9430131997870235	1.1912266746173739	0.015444003350521337	0.5086879250528965	-0.06914120975249556
1.3960000000000001	0.2278290278271598	-0.10349418997777966	0.9430740596621349	1.1895748172661544	0.015518807429522066	0.5089216528757934	-0.06946454272150132
1.397	0.2278284295650607	-0.10349419164931398	0.9431331781566067	1.187927826296681	0.015593644746472363	0.5091540448332802	-0.06978802882998443
1.398	0.2278278512452522	-0.10349419321566505	0.9431905787633914	1.186285729730589	0.015668510655999654	0.509385101473934	-0.07011164773547018
1.3990000000000002	0.22782729249915515	-0.10349419467556971	0.9432462852638083	1.1846485548856789	0.015743400509957664	0.5096148235152073	-0.0704353790810185
1.4000000000000001	0.22782675295348118	-0.10349419602790974	0.9433003217099512	1.1830163283683683	0.01581830965993446	0.5098432118427024	-0.07075920250601926
1.401	0.22782623223077764	-0.1034941972717106	0.9433527124068642	1.1813890760681192	0.015893233459737182	0.510070267508981	-0.07108309765687797
1.402	0.2278257299499534	-0.10349419840613999	0.943403481895591	1.1797668231526783	0.01596816726767525	0.5102959917323927	-0.07140704419718545
1.4030000000000002	0.22782524572678645	-0.1034941994305067	0.9434526549363227	1.1781495940644886	0.016043106448646604	0.5105203858958636	-0.07173102181745228
1.4040000000000001	0.2278247791744135	-0.10349420034425949	0.943500256490497	1.1765374125189954	0.016118046376214185	0.5107434515452761	-0.0720550102448539
1.405	0.22782432990380197	-0.10349420114698613	0.9435463117018188	1.1749303015048258	0.016192982434798966	0.5109651903873793	-0.07237898925318925
1.406	0.22782389752420484	-0.10349420183841242	0.9435908458773118	1.1733282832858214	0.016267910021811372	0.5111856042873487	-0.07270293867246319
1.4070000000000003	0.22782348164359864	-0.10349420241840147	0.9436338844691254	1.1717313794041415	0.016342824549542844	0.5114046952662383	-0.07302683839780832
1.4080000000000001	0.22782308186910494	-0.10349420288695305	0.943675453056693	1.1701396106836692	0.016417721447004763	0.5116224654985667	-0.07335066839825288
1.409	0.22782269780739567	-0.10349420324420296	0.9437155773292163	1.1685529972340727	0.01649259616184096	0.5118389173099134	-0.07367440872529342
1.41	0.22782232906508304	-0.10349420349042264	0.9437542830688327	1.1669715584558813	0.01656744416213564	0.5120540531742178	-0.07399803952080454
1.4110000000000003	0.2278219752490938	-0.10349420362601872	0.9437915961340626	1.1653953130465553	0.01664226093806019	0.5122678757107806	-0.07432154102448787
1.4120000000000001	0.2278216359670289	-0.10349420365153293	0.9438275424435124	1.1638242790075277	0.016717042003485096	0.5124803876812061	-0.07464489358112328
1.413	0.22782131082750826	-0.10349420356764183	0.943862147960182	1.1622584736522001	0.016791782897622266	0.5126915919863463	-0.07496807764745872
1.414	0.22782099944050171	-0.10349420337515687	0.9438954386759737	1.160697913614877	0.01686647918664128	0.5129014916631823	-0.07529107379869711
1.4150000000000003	0.227820701417646	-0.10349420307502444	0.9439274405960061	1.1591426148609936	0.01694112646514201	0.5131100898815786	-0.0756138627346601
1.4160000000000001	0.2278204163725482	-0.10349420266832603	0.9439581797227048	1.1575925926990003	0.017015720357488055	0.5133173899407248	-0.07593642528570867
1.417	0.22782014392107663	-0.10349420215627858	0.9439876820400235	1.1560478617923877	0.017090256519126944	0.513523395265446	-0.0762587424186218
1.418	0.22781988368163844	-0.10349420154023484	0.9440159734981421	1.154508436169956	0.017164730637962394	0.5137281094028017	-0.07658079524269579
1.4190000000000003	0.2278196352754456	-0.10349420082168387	0.9440430799982406	1.1529743292358152	0.017239138435721908	0.5139315360187301	-0.07690256501596086
1.4200000000000002	0.22781939832676845	-0.10349420000225164	0.9440690273773259	1.1514455537809785	0.017313475669202053	0.514133678894427	-0.07722403315098525
1.421	0.22781917246317793	-0.10349419908370174	0.9440938413938393	1.1499221219950397	0.01738773813139573	0.5143345419227614	-0.07754518122016335
1.422	0.2278189573157768	-0.10349419806793617	0.9441175477143915	1.148404045476793	0.017461921652566305	0.5145341291049066	-0.07786599096068873
1.4230000000000003	0.22781875251941974	-0.10349419695699624	0.9441401719012237	1.146891335244531	0.017536022101272808	0.5147324445470616	-0.07818644427922991
1.4240000000000002	0.22781855771292323	-0.10349419575306357	0.9441617393996191	1.1453840017467647	0.017610035385411154	0.5149294924570752	-0.07850652325644847
1.425	0.22781837253926537	-0.10349419445846113	0.9441822755252431	1.1438820548744824	0.017683957453214452	0.515125277140848	-0.07882621015125547
1.426	0.22781819664577577	-0.10349419307565443	0.9442018054521383	1.1423855039741868	0.017757784294094657	0.5153198029987515	-0.07914548740470166
1.4270000000000003	0.2278180296843162	-0.10349419160725279	0.9442203542013508	1.1408943578594408	0.017831511939512164	0.5155130745222422	-0.07946433764394516
1.4280000000000002	0.22781787131145212	-0.10349419005601072	0.944237946629036	1.13940862482204	0.01790513646399909	0.5157050962903634	-0.07978274368649639
1.429	0.22781772118861557	-0.10349418842482926	0.9442546074132596	1.1379283126450657	0.017978653986157368	0.5158958729659462	-0.08010068854457461
1.43	0.22781757898225957	-0.10349418671675756	0.9442703610402223	1.136453428616679	0.018052060669574616	0.5160854092917486	-0.08041815542959256
1.4310000000000003	0.22781744436400472	-0.10349418493499447	0.9442852317910204	1.1349839795427723	0.01812535272378335	0.5162737100867738	-0.08073512775672496
1.4320000000000002	0.22781731701077784	-0.10349418308289018	0.9442992437292923	1.133519971759216	0.01819852640526726	0.5164607802427607	-0.0810515891491511
1.433	0.22781719660494323	-0.10349418116394797	0.9443124206897268	1.1320614111452016	0.018271578018335583	0.516646624720661	-0.08136752344156106
1.434	0.22781708283442714	-0.10349417918182598	0.9443247862670316	1.1306083031369238	0.018344503915808254	0.5168312485469754	-0.08168291468330717
1.4350000000000003	0.227816975392835	-0.1034941771403391	0.944336363804963	1.1291606527404594	0.018417300499698207	0.5170146568100652	-0.08199774714176444
1.4360000000000002	0.22781687397956255	-0.10349417504346088	0.9443471763861416	1.1277184645446017	0.018489964221955264	0.5171968546566195	-0.08231200530536745
1.437	0.22781677829990066	-0.10349417289532559	0.9443572468230118	1.1262817427336396	0.01856249158521415	0.5173778472883315	-0.08262567388603444
1.438	0.22781668806513422	-0.10349417070023018	0.9443665976487955	1.1248504910985764	0.018634879143550182	0.5175576399587795	-0.08293873782184648
1.4390000000000003	0.22781660299263568	-0.10349416846263641	0.9443752511080431	1.1234247130460318	0.018707123503185114	0.5177362379705087	-0.0832511822803619
1.4400000000000002	0.2278165228059529	-0.10349416618717297	0.9443832291475116	1.1220044116051946	0.018779221323146432	0.5179136466723074	-0.08356299266215425
1.441	0.22781644723489244	-0.10349416387863766	0.9443905534077216	1.1205895894335787	0.01885116931600531	0.5180898714566728	-0.08387415460434505
1.442	0.2278163760155976	-0.1034941615419996	0.9443972452151733	1.1191802488219538	0.01892296424869639	0.5182649177574001	-0.08418465398414493
1.4430000000000003	0.22781630889062224	-0.1034941591824015	0.9444033255751988	1.1177763916992014	0.01899460294323995	0.518438791047169	-0.08449447692211323
1.4440000000000002	0.22781624560900038	-0.10349415680516189	0.9444088151654314	1.116378019637844	0.019066082277308667	0.5186114968351809	-0.084803609784845
1.445	0.22781618592631167	-0.10349415441577747	0.9444137343298707	1.1149851338587426	0.01913739918488571	0.5187830406650275	-0.08511203918752527
1.446	0.2278161296047432	-0.10349415201992546	0.9444181030735241	1.113597735233834	0.019208550657078084	0.5189534281127199	-0.08541975199666849
1.4470000000000003	0.22781607641314772	-0.10349414962346576	0.9444219410576029	1.1122158242884126	0.019279533742783704	0.5191226647848178	-0.08572673533262966
1.4480000000000002	0.2278160261270987	-0.10349414723244345	0.944425267595256	1.11083940120295	0.01935034554921514	0.5192907563168301	-0.08603297657190027
1.449	0.22781597852894217	-0.10349414485309104	0.9444281016478215	1.1094684658125753	0.01942098324258742	0.5194577083719466	-0.08633846334974937
1.45	0.22781593340784592	-0.10349414249183082	0.9444304618215751	1.1081030176045878	0.019491444048911802	0.5196235266399717	-0.08664318356316136
1.4510000000000003	0.227815890559846	-0.10349414015527719	0.9444323663649599	1.106743055715893	0.01956172525459374	0.5197882168363328	-0.08694712537347352
1.4520000000000002	0.2278158497878907	-0.1034941378502389	0.9444338331662778	1.1053885789311046	0.019631824206776942	0.5199517847010369	-0.0872502772084814
1.453	0.22781581090188247	-0.10349413558372139	0.9444348797522012	1.1040395856809395	0.019701738313618714	0.5201142359976293	-0.08755262776414552
1.454	0.2278157737187176	-0.10349413336292901	0.9444355232878402	1.1026960740401552	0.019771465044621142	0.5202755765123339	-0.0878541660057887
1.4550000000000003	0.2278157380623244	-0.10349413119526721	0.9444357805779717	1.101358041724654	0.019841001930959605	0.5204358120533051	-0.0881548811688561
1.4560000000000002	0.22781570376369945	-0.10349412908834471	0.9444356680679101	1.100025486087759	0.019910346565750255	0.5205949484498676	-0.0884547627599185
1.457	0.22781567066094233	-0.10349412704997561	0.9444352018436242	1.0986984041160406	0.019979496604258854	0.5207529915517964	-0.08875380055811204
1.458	0.22781563859928924	-0.10349412508818145	0.9444343976318391	1.0973767924250695	0.020048449764114212	0.520909947228755	-0.08905198461653754
1.4590000000000003	0.22781560743114532	-0.10349412321119318	0.9444332708004832	1.0960606472547267	0.020117203825589392	0.521065821369946	-0.08934930526350741
1.4600000000000002	0.22781557701574065	-0.10349412142745304	0.9444318363594637	1.0947499644640672	0.020185756631952954	0.5212206198837857	-0.08964575310371085
1.461	0.22781554721765992	-0.10349411974561645	0.9444301089617579	1.093444739526119	0.020254106090014132	0.5213743486974156	-0.08994131901924575
1.462	0.22781551790462085	-0.10349411817455369	0.9444281029048035	1.0921449675222485	0.020322250170864135	0.5215270137562252	-0.09023599417070932
1.4630000000000003	0.22781548894600248	-0.10349411672335154	0.9444258321321747	1.0908506431360951	0.020390186910450102	0.5216786210235657	-0.09052976999841707
1.4640000000000002	0.2278154602124986	-0.10349411540131485	0.9444233102355304	1.0895617606474584	0.020457914409801086	0.5218291764806465	-0.09082263822351522
1.465	0.227815431576146	-0.10349411421796789	0.94442055045682	1.0882783139257661	0.020525430835151515	0.5219786861266115	-0.09111459084893399
1.466	0.22781540291035254	-0.1034941131830557	0.944417565690735	1.087000296423128	0.02059273441814672	0.5221271559786027	-0.09140562016018977
1.4670000000000003	0.2278153740899251	-0.10349411230654514	0.9444143684873906	1.0857277011681044	0.020659823456010494	0.5222745920715663	-0.09169571872586142
1.4680000000000002	0.2278153449910976	-0.10349411159862598	0.9444109710552293	1.0844605207613274	0.020726696311554594	0.5224210004578524	-0.09198487939750433
1.469	0.22781531549155903	-0.10349411106971178	0.9444073852641296	1.0831987473726077	0.0207933514130928	0.5225663872067869	-0.09227309530907071
1.47	0.22781528547048213	-0.10349411073044042	0.9444036226487105	1.0819423727380304	0.020859787254261058	0.5227107584042711	-0.09256035987626922
1.4710000000000003	0.22781525480855194	-0.10349411059167475	0.9443996944118207	1.0806913881566709	0.020926002393684376	0.5228541201524012	-0.09284666679599228
1.4720000000000002	0.22781522338799515	-0.10349411066450288	0.9443956114281989	1.079445784487685	0.020991995454613745	0.522996478569104	-0.09313201004563508
1.473	0.22781519109261014	-0.1034941109602383	0.9443913842482967	1.0782055521481615	0.021057765124656277	0.5231378397877816	-0.09341638388225139
1.474	0.22781515780779757	-0.1034941114904198	0.944387023102251	1.076970681111748	0.021123310155538994	0.5232782099568979	-0.09369978284143013
1.4750000000000003	0.22781512342059193	-0.1034941122668112	0.9443825379039992	1.0757411609080605	0.02118862936284667	0.5234175952393804	-0.09398220173577665
1.4760000000000002	0.22781508781969403	-0.10349411330140076	0.9443779382555232	1.0745169806225083	0.021253721625674023	0.5235560018119519	-0.09426363565318673
1.477	0.2278150508955046	-0.10349411460640054	0.9443732334512153	1.0732981288957935	0.02131858588613253	0.5236934358646911	-0.09454407995516184
1.478	0.2278150125401589	-0.10349411619424524	0.9443684324823556	1.0720845939234669	0.021383221148773824	0.5238299036006939	-0.09482353027498791
1.4790000000000003	0.22781497264756292	-0.10349411807759107	0.9443635440416923	1.0708763634566891	0.021447626479991648	0.5239654112355263	-0.09510198251547743
1.4800000000000002	0.22781493111343074	-0.10349412026931404	0.9443585765281154	1.0696734248034503	0.021511801007464186	0.5240999649965827	-0.09537943284658389
1.481	0.22781488783532336	-0.10349412278250829	0.9443535380514159	1.068475764828378	0.02157574391975954	0.5242335711225882	-0.09565587770344047
1.482	0.22781484271268937	-0.1034941256304838	0.944348436437122	1.0672833699507702	0.021639454466105174	0.5243662358632991	-0.09593131378476584
1.4830000000000003	0.22781479564690704	-0.10349412882676398	0.9443432792314055	1.066096226142375	0.021702931956139378	0.5244979654792754	-0.09620573805115333
1.4840000000000002	0.2278147465413285	-0.10349413238508297	0.9443380737060486	1.0649143189268087	0.021766175759462863	0.5246287662414734	-0.09647914772294233
1.485	0.22781469530132548	-0.10349413631938238	0.9443328268634661	1.0637376333806243	0.02182918530499109	0.524758644430653	-0.09675154027773558
1.486	0.22781464183433728	-0.10349414064380792	0.9443275454417739	1.062566154134164	0.021891960080290665	0.5248876063368997	-0.09702291344793063
1.4870000000000003	0.22781458604992075	-0.10349414537270551	0.9443222359198983	1.0613998653714616	0.021954499631022202	0.525015658259374	-0.09729326521845041
1.4880000000000002	0.22781452785980238	-0.10349415052061713	0.9443169045227195	1.0602387508307114	0.022016803560429177	0.5251428065060417	-0.09756259382437099
1.489	0.2278144671779328	-0.10349415610227607	0.9443115572262419	1.059082793806071	0.022078871528812393	0.5252690573932541	-0.09783089774826535
1.49	0.2278144039205434	-0.10349416213260204	0.9443061997627862	1.0579319771496836	0.022140703252929488	0.5253944172452967	-0.09809817571744797
1.4910000000000003	0.2278143380062056	-0.10349416862669567	0.9443008376261967	1.0567862832735673	0.02220229850525892	0.5255188923938363	-0.09836442670118235
1.4920000000000002	0.2278142693558925	-0.1034941755998326	0.94429547607706	1.055645694151757	0.02226365711325056	0.5256424891772637	-0.09862964990779184
1.493	0.22781419789304308	-0.10349418306745715	0.9442901201479266	1.0545101913227173	0.022324778958684836	0.5257652139401663	-0.0988938447816751
1.494	0.22781412354362923	-0.10349419104517563	0.944284774648533	1.0533797558927922	0.022385663977018862	0.5258870730328649	-0.09915701100004365
1.4950000000000003	0.2278140462362254	-0.10349419954874886	0.9442794441710182	1.052254368541093	0.022446312156597842	0.5260080728108265	-0.09941914846932184
1.4960000000000002	0.227813965902081	-0.10349420859408456	0.9442741330951302	1.0511340095250898	0.02250672353779269	0.5261282196340072	-0.09968025732145266
1.497	0.22781388247519585	-0.103494218197229	0.944268845593418	1.050018658687301	0.022566898212063934	0.5262475198660571	-0.09994033790992693
1.498	0.22781379589239845	-0.10349422837435811	0.9442635856364046	1.048908295463473	0.022626836320890877	0.5263659798732606	-0.10019939080535316
1.4990000000000003	0.22781370609342733	-0.10349423914176822	0.9442583569977372	1.0478028988911434	0.02268653805468784	0.5264836060233278	-0.10045741679099388
1.5000000000000002	0.22781361302101544	-0.1034942505158661	0.944253163259311	1.0467024476186102	0.022746003651829043	0.5266004046842117	-0.10071441685832883
1.5010000000000001	0.22781351662097774	-0.10349426251315838	0.9442480078163622	1.0456069199154507	0.02280523339766024	0.526716382222947	-0.10097039220227896
1.502	0.22781341684192544	-0.10349427515024061	0.9442428938825272	1.0445162936838603	0.022864227623374953	0.5268315450044433	-0.1012253442162119
1.5030000000000003	0.22781331363385507	-0.10349428844378543	0.9442378244948646	1.0434305464697056	0.022922986704876958	0.5269458993902234	-0.10147927448691053
1.5040000000000002	0.227813206945988	-0.10349430241053033	0.9442328025188365	1.0423496554744434	0.022981511061750403	0.5270594517369839	-0.10173218478925976
1.5050000000000001	0.227813096725366	-0.10349431706726463	0.9442278306528706	1.0412735975686758	0.02303980115627634	0.5271722083949065	-0.10198407708083243
1.506	0.22781298291657892	-0.10349433243081592	0.9442229114317476	1.040202349306239	0.02309785749243438	0.5272841757058992	-0.10223495349704294
1.5070000000000003	0.2278128654618721	-0.1034943485180357	0.9442180472291868	1.0391358869380893	0.023155680614828034	0.5273953600018807	-0.1024848163467444
1.5080000000000002	0.22781274430125728	-0.10349436534578446	0.9442132402611328	1.03807418642564	0.023213271107472462	0.5275057676031655	-0.10273366810759776
1.5090000000000001	0.22781261937262712	-0.10349438293091598	0.9442084925901186	1.037017223453193	0.023270629592504914	0.5276154048170626	-0.10298151142114938
1.51	0.2278124906118733	-0.10349440129026091	0.9442038061299478	1.035964973440248	0.023327756728878237	0.5277242779366843	-0.10322834908773679
1.5110000000000003	0.22781235795300825	-0.10349442044060962	0.9441991826503205	1.0349174115548343	0.023384653211097728	0.5278323932397735	-0.1034741840610981
1.5120000000000002	0.22781222132829063	-0.10349444039869438	0.9441946237813987	1.033874512727887	0.023441319768061613	0.5279397569874239	-0.10371901944274306
1.5130000000000001	0.22781208066835465	-0.10349446118117056	0.9441901310183106	1.0328362516675686	0.02349775716188263	0.5280463754227466	-0.10396285847632684
1.514	0.2278119359023433	-0.10349448280459729	0.9441857057255922	1.0318026028728047	0.023553966186568256	0.5281522547695378	-0.10420570454220601
1.5150000000000003	0.22781178695804538	-0.10349450528541715	0.9441813491415644	1.030773540646814	0.023609947666680606	0.5282574012309427	-0.10444756115211261
1.5160000000000002	0.2278116337620365	-0.10349452863993511	0.9441770623826443	1.0297490391121562	0.02366570245603615	0.5283618209879865	-0.1046884319435778
1.5170000000000001	0.22781147623982445	-0.10349455288429658	0.9441728464475901	1.0287290722284528	0.023721231436200817	0.5284655201977845	-0.1049283206737362
1.518	0.22781131431599833	-0.10349457803446471	0.9441687022216778	1.027713613812431	0.02377653551471878	0.5285685049915466	-0.10516723121256806
1.519	0.2278111479143822	-0.10349460410619668	0.944164630480808	1.0267026375584416	0.023831615623439453	0.5286707814726752	-0.10540516753600233
1.5200000000000002	0.2278109769581929	-0.10349463111501925	0.9441606318955446	1.025696117058341	0.023886472717124546	0.5287723557150104	-0.10564213371905914
1.5210000000000001	0.22781080137020215	-0.1034946590762033	0.9441567070350811	1.024694025821142	0.023941107772090593	0.5288732337610962	-0.10587813392896718
1.522	0.2278106210729032	-0.10349468800473753	0.9441528563711378	1.0236963372920842	0.02399552178470343	0.528973421620461	-0.1061131724185565
1.523	0.2278104359886819	-0.10349471791530122	0.9441490802817848	1.0227030248703952	0.024049715769784485	0.5290729252679677	-0.10634725352016612
1.5240000000000002	0.2278102460399926	-0.10349474882223604	0.9441453790551948	1.0217140619272733	0.02410369075898886	0.5291717506421654	-0.10658038163957524
1.5250000000000001	0.22781005114953834	-0.10349478073951682	0.9441417528933223	1.0207294218252487	0.02415744779921507	0.5292699036436394	-0.10681256124958842
1.526	0.22780985124045616	-0.10349481368072148	0.9441382019155092	1.019749077937065	0.024210987951106423	0.5293673901334724	-0.10704379688369667
1.527	0.2278096462365069	-0.10349484765900002	0.9441347261620195	1.0187730036629756	0.02426431228758198	0.5294642159318149	-0.10727409313011464
1.5280000000000002	0.22780943606227008	-0.10349488268704225	0.9441313255974981	1.0178011724476124	0.024317421892396225	0.5295603868164324	-0.10750345462594597
1.5290000000000001	0.2278092206433437	-0.10349491877704475	0.9441280001143582	1.0168335577968313	0.024370317858848075	0.529655908521229	-0.10773188605141124
1.53	0.22780899990654896	-0.10349495594067676	0.944124749536095	1.0158701332938063	0.02442300128863824	0.5297507867348601	-0.10795939212437781
1.531	0.22780877378014047	-0.10349499418904493	0.9441215736205262	1.0149108726143974	0.024475473290691142	0.529845027099429	-0.10818597759518693
1.5320000000000003	0.22780854219402105	-0.1034950335326572	0.9441184720629588	1.0139557495425753	0.02452773497981852	0.5299386352091418	-0.10841164724146886
1.5330000000000001	0.22780830507996233	-0.10349507398138542	0.9441154444992852	1.0130047379855485	0.024579787475345453	0.5300316166089734	-0.10863640586288074
1.534	0.2278080623718304	-0.10349511554442713	0.944112490509004	1.0120578119871144	0.024631631899880418	0.5301239767935862	-0.10886025827618871
1.535	0.22780781400581687	-0.10349515823026602	0.9441096096181721	1.0111149457388813	0.02468326937828918	0.5302157212065529	-0.10908320931099408
1.5360000000000003	0.22780755992067536	-0.10349520204663153	0.9441068013022816	1.0101761135901421	0.024734701036810497	0.5303068552397598	-0.10930526380585535
1.5370000000000001	0.22780730005796354	-0.10349524700045715	0.9441040649890684	1.0092412900568035	0.024785928002190857	0.530397384232922	-0.10952642660455773
1.538	0.2278070343622908	-0.1034952930978378	0.9441014000612481	1.0083104498293913	0.02483695140083696	0.530487313473207	-0.10974670255264725
1.539	0.2278067627815715	-0.103495340343986	0.9440988058591834	1.0073835677801535	0.024887772358045936	0.53057664819496	-0.10996609649428557
1.5400000000000003	0.22780648526728384	-0.10349538874318694	0.9440962816834805	1.0064606189696625	0.024938391997251178	0.5306653935794658	-0.11018461326929917
1.5410000000000001	0.2278062017747345	-0.10349543829875245	0.9440938267975177	1.0055415786537008	0.024988811439282745	0.5307535547546206	-0.11040225771029616
1.542	0.2278059122633292	-0.10349548901297385	0.9440914404299052	1.004626422290074	0.02503903180170212	0.5308411367945676	-0.1106190346398462
1.543	0.22780561669684873	-0.10349554088707366	0.9440891217768776	1.0037151255438694	0.025089054198149375	0.5309281447195386	-0.11083494886790131
1.5440000000000003	0.2278053150437313	-0.10349559392115613	0.9440868700046193	1.0028076642911816	0.025138879737701587	0.5310145834958925	-0.11105000518945311
1.5450000000000002	0.22780500727736044	-0.10349564811415678	0.9440846842515245	1.0019040146224631	0.025188509524302374	0.5311004580361058	-0.1112642083822998
1.546	0.22780469337635897	-0.10349570346379063	0.9440825636303916	1.001004152845148	0.025237944656200537	0.5311857731987076	-0.11147756320504015
1.547	0.22780437332488893	-0.10349575996649946	0.9440805072305539	1.0001080554851944	0.02528718622539676	0.5312705337884	-0.11169007439535067
1.5480000000000003	0.2278040471129574	-0.10349581761739786	0.9440785141199459	0.9992156992886947	0.025336235317158187	0.5313547445563568	-0.11190174666841951
1.5490000000000002	0.22780371473672842	-0.10349587641021821	0.9440765833471079	0.9983270612239534	0.025385093009538885	0.5314384102004557	-0.1121125847154108
1.55	0.2278033761988408	-0.10349593633725443	0.944074713943128	0.9974421184833052	0.025433760372905196	0.531521535365374	-0.11232259320189375
1.551	0.22780303150873202	-0.10349599738930478	0.9440729049235249	0.9965608484843147	0.025482238469525763	0.5316041246426693	-0.11253177676635386
1.5520000000000003	0.22780268068296813	-0.10349605955561339	0.9440711552900686	0.9956832288700083	0.025530528353225238	0.5316861825709593	-0.11274014001902526
1.5530000000000002	0.22780232374557957	-0.10349612282381085	0.9440694640325449	0.9948092375077805	0.02557863106916149	0.5317677136363202	-0.11294768754110064
1.554	0.227801960728403	-0.1034961871798536	0.94406783013046	0.9939388524877509	0.02562654765366447	0.5318487222728976	-0.11315442388407056
1.555	0.22780159167142922	-0.10349625260796223	0.9440662525546897	0.9930720521209659	0.025674279134013767	0.531929212863605	-0.11336035356912676
1.5560000000000003	0.22780121662315667	-0.10349631909055892	0.9440647302690708	0.9922088149367193	0.025721826528275826	0.5320091897408441	-0.11356548108680788
1.5570000000000002	0.2278008356409511	-0.1034963866082036	0.94406326223194	0.9913491196793907	0.02576919084519968	0.5320886571872429	-0.11376981089676132
1.558	0.22780044879141112	-0.10349645513952914	0.9440618473976171	0.9904929453051969	0.025816373084048473	0.5321676194364067	-0.11397334742755588
1.559	0.2278000561507392	-0.10349652466117569	0.9440604847178362	0.9896402709781212	0.02586337423448759	0.5322460806736787	-0.11417609507672366
1.5600000000000003	0.22779965780474243	-0.10349659514772386	0.9440591731431248	0.9887910760654169	0.025910195276589294	0.5323240450369051	-0.11437805821090499
1.5610000000000002	0.22779925384771	-0.10349666657162691	0.9440579116241321	0.9879453401327098	0.025956837180952944	0.5324015166172633	-0.11457924116609225
1.562	0.2277988443805435	-0.1034967389031422	0.9440566991129075	0.9871030429368397	0.02600330090906157	0.5324784994602686	-0.11477964824839441
1.563	0.2277984295096457	-0.10349681211026157	0.9440555345637552	0.9862641644164573	0.026049587413813073	0.532554997566896	-0.11497928373556195
1.5640000000000003	0.2277980093469429	-0.1034968861586408	0.9440544169329154	0.9854286846826557	0.026095697640103197	0.5326310148945697	-0.11517815187926769
1.5650000000000002	0.22779758401028927	-0.10349696101152842	0.9440533451774481	0.9845965840100293	0.02614163252545941	0.5327065553580155	-0.11537625690783508
1.566	0.22779715362349998	-0.10349703662969346	0.9440523182548217	0.9837678428266808	0.02618739300066384	0.5327816228302773	-0.11557360302873972
1.567	0.22779671831526038	-0.10349711297135263	0.9440513351235835	0.9829424417028156	0.02623297999036439	0.5328562211440766	-0.11577019443069735
1.5680000000000003	0.22779627821728787	-0.10349718999209656	0.9440503947443596	0.9821203613383142	0.026278394413733978	0.532930354093389	-0.11596603528588248
1.5690000000000002	0.22779583346325066	-0.10349726764481551	0.9440494960808142	0.9813015825493039	0.026323637185116128	0.533004025435052	-0.11616112975251687
1.57	0.22779538418882045	-0.1034973458796243	0.9440486381005663	0.9804860862548797	0.02636870921459514	0.5330772388902778	-0.11635548197733679
1.571	0.22779493053210567	-0.1034974246437867	0.9440478197760657	0.9796738534647429	0.02641361140848988	0.5331499981460075	-0.1165490960978132
1.5720000000000003	0.22779447263408925	-0.10349750388163921	0.9440470400854297	0.9788648652659016	0.026458344669831258	0.5332223068562838	-0.11674197624472973
1.5730000000000002	0.2277940106390705	-0.10349758353451431	0.9440462980132408	0.9780591028080684	0.026502909898883396	0.5332941686438243	-0.11693412654511452
1.574	0.2277935446951113	-0.10349766354066331	0.9440455925513067	0.9772565472900306	0.026547307993646713	0.5333655871016066	-0.11712555112491284
1.575	0.2277930749544861	-0.10349774383517873	0.9440449226993848	0.9764571799470099	0.02659153985034202	0.5334365657943413	-0.11731625411145732
1.5760000000000003	0.22779260157413608	-0.10349782434991647	0.9440442874658691	0.9756609820375312	0.026635606363935704	0.533507108260011	-0.11750623963615824
1.5770000000000002	0.22779212471612656	-0.10349790501341749	0.9440436858684439	0.9748679348298184	0.026679508428644173	0.5335772180114731	-0.11769551183740953
1.578	0.22779164454773307	-0.10349798575082944	0.9440431169347032	0.9740780195884833	0.0267232469384776	0.5336468985378783	-0.11788407486340242
1.579	0.22779116124040513	-0.1034980664838281	0.9440425797027372	0.9732912175622817	0.026766822787943945	0.5337161533059014	-0.11807193287453774
1.5800000000000003	0.22779067496798272	-0.10349814713053873	0.9440420732216872	0.972507509972954	0.02681023687266871	0.5337849857610255	-0.1182590900454331
1.5810000000000002	0.22779018590529007	-0.10349822760545746	0.9440415965522699	0.9717268780044153	0.026853490089807794	0.5338533993289366	-0.11844555056682537
1.582	0.227789694226729	-0.10349830781937273	0.9440411487672711	0.970949302792314	0.026896583338617996	0.5339213974168421	-0.1186313186474861
1.583	0.22778920010449794	-0.10349838767928694	0.9440407289520104	0.9701747654147305	0.02693951752118424	0.5339889834145275	-0.11881639851596316
1.5840000000000003	0.2277887037075656	-0.10349846708833833	0.9440403362047783	0.9694032468934305	0.026982293542389173	0.5340561606944182	-0.11900079441989113
1.5850000000000002	0.22778820520177642	-0.10349854594572318	0.9440399696372455	0.9686347282237389	0.02702491230814983	0.5341229326093011	-0.11918451061854247
1.586	0.22778770475033383	-0.10349862414661849	0.9440396283748458	0.9678691904236542	0.02706737472265132	0.5341893024884964	-0.1193675513707467
1.587	0.22778720251428614	-0.10349870158210524	0.9440393115571347	0.9671066145657536	0.027109681686464535	0.5342552736353985	-0.11954992092688235
1.5880000000000003	0.22778669865301404	-0.10349877813909218	0.9440390183381214	0.9663469817828804	0.02715183409591242	0.5343208493271749	-0.1197316235272518
1.5890000000000002	0.22778619332472	-0.10349885370024048	0.9440387478865785	0.9655902732649307	0.027193832842831327	0.5343860328152803	-0.11991266340269349
1.59	0.22778568668691895	-0.10349892814388917	0.9440384993863274	0.9648364702554098	0.02723567881442208	0.5344508273260504	-0.12009304477517418
1.591	0.22778517889693084	-0.10349900134398154	0.944038272036503	0.9640855540488953	0.027277372893250763	0.5345152360612527	-0.12027277185805257
1.5920000000000003	0.22778467011237408	-0.10349907316999275	0.9440380650517958	0.9633375059898044	0.02731891595733746	0.5345792621985289	-0.12045184885607095
1.5930000000000002	0.22778416049128405	-0.10349914348685847	0.9440378776626736	0.9625923074721053	0.027360308880210342	0.5346429088917257	-0.12063027996525377
1.594	0.2277836501911037	-0.10349921215490501	0.9440377091155844	0.9618499399407473	0.027401552530863255	0.5347061792710509	-0.1208080693724042
1.595	0.2277831393669223	-0.10349927902978086	0.9440375586731385	0.9611103848955792	0.027442647773555155	0.5347690764429285	-0.1209852212538294
1.5960000000000003	0.22778262817046768	-0.10349934396238983	0.9440374256142737	0.9603736238966444	0.027483595467450446	0.534831603489673	-0.12116173977365585
1.5970000000000002	0.22778211675022758	-0.10349940679882598	0.9440373092344015	0.9596396385689911	0.027524396466282172	0.5348937634693443	-0.12133762908240033
1.598	0.22778160525194763	-0.10349946738031043	0.9440372088455381	0.9589084106066388	0.027565051618098052	0.5349555594158419	-0.12151289331585365
1.599	0.2277810938191297	-0.1034995255431302	0.9440371237764172	0.9581799217764694	0.027605561765027677	0.5350169943389913	-0.12168753659402938
1.6000000000000003	0.22778058259353018	-0.10349958111857926	0.9440370533725889	0.9574541539228173	0.027645927743009113	0.5350780712244362	-0.12186156301999093
1.6010000000000002	0.22778007171565837	-0.10349963393290196	0.9440369969965021	0.9567310889735251	0.027686150381291408	0.5351387930332746	-0.12203497667824824
1.602	0.22777956132527435	-0.10349968380723888	0.9440369540275744	0.9560107089471087	0.027726230501773065	0.5351991627016175	-0.12220778163278122
1.603	0.2277790515618869	-0.10349973055757557	0.9440369238622465	0.9552929959595433	0.027766168918480192	0.5352591831403094	-0.12237998192511225
1.6040000000000003	0.2277785425652507	-0.10349977399469394	0.9440369059140249	0.9545779322303166	0.02780596643712265	0.5353188572347501	-0.12255158157254536
1.6050000000000002	0.2277780344754877	-0.10349981392412687	0.9440368996135113	0.9538655000888908	0.027845623854544633	0.5353781878446299	-0.12272258456644664
1.606	0.22777752743208232	-0.10349985014611594	0.9440369044084204	0.9531556819827184	0.0278851419582517	0.5354371778035137	-0.12289299487031814
1.607	0.22777702157212512	-0.10349988245557261	0.9440369197635862	0.9524484604864498	0.027924521526135174	0.535495829918276	-0.12306281641753974
1.6080000000000003	0.22777651702930599	-0.1034999106420431	0.9440369451609579	0.9517438183112238	0.027963763326149645	0.5355541469684376	-0.12323205310895768
1.6090000000000002	0.2277760139340317	-0.10349993448967688	0.944036980099585	0.9510417383144366	0.02800286811569911	0.5356121317055293	-0.12340070881031599
1.61	0.22777551241391772	-0.10349995377719945	0.9440370240955929	0.9503422035103839	0.02804183664079201	0.5356697868525385	-0.12356878734952709
1.611	0.22777501259427807	-0.1034999682778891	0.9440370766821486	0.9496451970806632	0.02808066963526884	0.5357271151034352	-0.12373629251408214
1.6120000000000003	0.22777451459861411	-0.10349997775955827	0.9440371374094191	0.9489507023839736	0.028119367820223458	0.5357841191227147	-0.12390322804865844
1.6130000000000002	0.22777401854910154	-0.10349998198453955	0.9440372058445191	0.9482587029660828	0.028157931903434644	0.5358408015448944	-0.12406959765261572
1.614	0.2277735245670755	-0.10349998070967655	0.9440372815714531	0.947569182570355	0.028196362578746352	0.53589716497396	-0.12423540497725559
1.615	0.2277730327731377	-0.10349997368631987	0.9440373641906719	0.9468821251484785	0.028234660525578614	0.5359532119826386	-0.1244006536233282
1.6160000000000003	0.22777254328613247	-0.10349996066032852	0.9440374533174944	0.9461975148706588	0.028272826408690256	0.5360089451114338	-0.12456534713939112
1.6170000000000002	0.22777205622136837	-0.10349994137207681	0.9440375485797696	0.9455153361356705	0.02831086087794916	0.5360643668676662	-0.12472948902053012
1.618	0.22777157168958997	-0.10349991555646727	0.9440376496162844	0.9448355735819041	0.0283487645678049	0.536119479724757	-0.12489308270634182
1.619	0.22777108979707614	-0.10349988294294948	0.9440377560762954	0.9441582120986731	0.028386538096645837	0.5361742861217549	-0.12505613157823592
1.6200000000000003	0.22777061064611212	-0.1034998432555454	0.9440378676194298	0.9434832368362951	0.02842418206628366	0.5362287884629209	-0.12521863895684535
1.6210000000000002	0.22777013433545912	-0.10349979621288127	0.9440379839155826	0.9428106332153379	0.028461697061442956	0.5362829891171845	-0.12538060809972368
1.622	0.22776966096082096	-0.10349974152822643	0.9440381046448076	0.9421403869357975	0.028499083649194335	0.5363368904174709	-0.12554204219914403
1.623	0.2277691906153084	-0.10349967890953929	0.9440382294972045	0.9414724839854707	0.028536342378452345	0.5363904946600774	-0.1257029443799959
1.6240000000000003	0.22776872338990015	-0.10349960805952078	0.944038358172801	0.9408069106475347	0.0285734737795376	0.5364438041042209	-0.12586331769771647
1.6250000000000002	0.2277682593735249	-0.1034995286756755	0.9440384903814317	0.9401436535092246	0.028610478363680806	0.5364968209716914	-0.1260231651359483
1.6260000000000001	0.22776779865201163	-0.10349944045038084	0.9440386258426127	0.9394826994712461	0.028647356622529083	0.5365495474465491	-0.12618248960410353
1.627	0.2277673413062838	-0.10349934307096462	0.9440387642854129	0.9388240357553068	0.028684109027836732	0.5366019856748032	-0.12634129393550134
1.6280000000000003	0.2277668874113033	-0.10349923621979108	0.9440389054483223	0.9381676499097794	0.028720736031279153	0.5366541377640064	-0.12649958088607613
1.6290000000000002	0.2277664370361398	-0.103499119574356	0.9440390490791167	0.9375135298153902	0.028757238064267568	0.5367060057828886	-0.12665735313304424
1.6300000000000001	0.22776599024441302	-0.10349899280739092	0.9440391949347213	0.9368616636916975	0.028793615537764154	0.5367575917611465	-0.1268146132732223
1.631	0.22776554709473146	-0.103498855586977	0.9440393427810698	0.9362120401039932	0.02882986884203627	0.5368088976892664	-0.12697136382123814
1.6320000000000003	0.2277651076411277	-0.10349870757666868	0.944039492392963	0.935564647969133	0.028865998346349328	0.5368599255183185	-0.12712760720817998
1.6330000000000002	0.22776467193349037	-0.10349854843562756	0.9440396435539242	0.9349194765588081	0.028902004398719823	0.5369106771599003	-0.12728334578092468
1.6340000000000001	0.22776424001761586	-0.10349837781876682	0.9440397960560545	0.9342765155010174	0.02893788732578895	0.5369611544862315	-0.12743858180177775
1.635	0.22776381193412784	-0.10349819537690642	0.9440399496998848	0.9336357547812546	0.02897364743281656	0.5370113593302726	-0.12759331744811786
1.6360000000000003	0.22776338771664056	-0.10349800075693952	0.9440401042942279	0.9329971847434216	0.02900928500379507	0.5370612934859896	-0.12774755481210504
1.6370000000000002	0.2277629673906707	-0.10349779360201045	0.9440402596560283	0.9323607960904765	0.029044800301622216	0.5371109587087024	-0.12790129590038898
1.6380000000000001	0.22776255097367454	-0.10349757355170451	0.9440404156102122	0.9317265798852042	0.029080193568210438	0.5371603567152081	-0.1280545426337551
1.639	0.2277621384754575	-0.10349734024225003	0.9440405719895357	0.9310945275499916	0.029115465024593667	0.5372094891838025	-0.12820729684707127
1.6400000000000003	0.22776172989858004	-0.10349709330673289	0.9440407286344331	0.930464630863731	0.029150614871213926	0.5372583577546219	-0.12835956029002102
1.6410000000000002	0.2277613252387593	-0.10349683237532412	0.9440408853928646	0.9298368819562395	0.029185643288326645	0.5373069640303662	-0.1285113346284384
1.6420000000000001	0.2277609244852675	-0.10349655707552063	0.9440410421201638	0.9292112733024562	0.029220550436402634	0.5373553095770952	-0.12866262144557292
1.643	0.2277605276213261	-0.10349626703239971	0.9440411986788854	0.928587797716428	0.029255336456587552	0.5374033959249176	-0.12881342224340486
1.6440000000000003	0.22776013462449637	-0.10349596186888742	0.9440413549386517	0.9279664483428329	0.0292900014712795	0.5374512245687483	-0.12896373844474027
1.6450000000000002	0.2277597454670661	-0.10349564120604143	0.944041510776001	0.9273472186456747	0.029324545584824693	0.5374987969693812	-0.1291135713960839
1.6460000000000001	0.22775936011643247	-0.10349530466334853	0.9440416660742343	0.9267301023956531	0.029358968884330993	0.5375461145547517	-0.12926292237074102
1.647	0.2277589785354815	-0.10349495185903725	0.9440418207232649	0.9261150936565985	0.029393271440538434	0.5375931787211442	-0.1294117925720245
1.648	0.22775860068296325	-0.10349458241040604	0.9440419746194659	0.9255021867705983	0.0294274533086856	0.5376399908344048	-0.12956018313674902
1.6490000000000002	0.2277582265138639	-0.10349419593416721	0.9440421276655204	0.924891376342574	0.029461514529493724	0.5376865522312785	-0.1297080951389501
1.6500000000000001	0.22775785597977385	-0.10349379204680711	0.9440422797702708	0.9242826572250654	0.029495455130329244	0.5377328642207487	-0.12985552959364433
1.651	0.22775748902925233	-0.10349337036496291	0.9440424308485705	0.923676024502097	0.029529275126362175	0.5377789280853171	-0.13000248746075121
1.652	0.2277571256081885	-0.1034929305058163	0.9440425808211352	0.923071473471009	0.029562974521659284	0.5378247450824034	-0.13014896964941985
1.6530000000000002	0.227756765660159	-0.10349247208750463	0.9440427296143961	0.922468999623764	0.02959655331033388	0.5378703164459276	-0.13029497702245418
1.6540000000000001	0.2277564091267822	-0.10349199472954963	0.9440428771603533	0.9218685986288548	0.029630011477813176	0.5379156433880099	-0.13044051040053217
1.655	0.22775605594806883	-0.10349149805330435	0.9440430233964314	0.9212702663123149	0.029663349002162203	0.5379607271007882	-0.13058557056664397
1.656	0.22775570606276963	-0.1034909816824184	0.9440431682653357	0.9206739986374594	0.02969656585534262	0.5380055687582312	-0.130730158270931
1.6570000000000003	0.22775535940871922	-0.10349044524332224	0.9440433117149094	0.920079791684864	0.029729662004406358	0.5380501695177607	-0.13087427423549924
1.6580000000000001	0.22775501592317732	-0.1034898883657304	0.9440434536979925	0.9194876416329651	0.02976263741274593	0.5380945305217457	-0.13101791915908334
1.659	0.2277546755431664	-0.10348931068316439	0.944043594172282	0.9188975447381577	0.029795492041462403	0.5381386528991087	-0.1311610937218665
1.66	0.22775433820580657	-0.10348871183349555	0.9440437331001942	0.9183094973136443	0.029828225850850976	0.5381825377670437	-0.13130379859063715
1.6610000000000003	0.22775400384864705	-0.10348809145950807	0.9440438704487272	0.9177234957081619	0.029860838801943384	0.5382261862326632	-0.1314460344239779
1.6620000000000001	0.22775367240999517	-0.10348744920948276	0.9440440061893256	0.9171395362860907	0.02989333085798529	0.5382695993945706	-0.1315878018769984
1.663	0.22775334382924203	-0.1034867847378017	0.944044140297747	0.9165576154082012	0.029925701985848773	0.5383127783444215	-0.1317291016057947
1.664	0.22775301804718553	-0.10348609770557417	0.9440442727539292	0.9159777294119172	0.029957952157440806	0.5383557241684677	-0.13186993427212124
1.6650000000000003	0.22775269500635054	-0.10348538778128435	0.94404440354186	0.9153998745918497	0.029990081351046843	0.5383984379490888	-0.13201030054815324
1.6660000000000001	0.22775237465130646	-0.10348465464146092	0.9440445326494484	0.9148240471809801	0.030022089552609592	0.5384409207663058	-0.13215020112115608
1.667	0.2277520569289819	-0.10348389797136892	0.9440446600683964	0.9142502433321202	0.03005397675706474	0.5384831736992162	-0.132289636698061
1.668	0.22775174178897697	-0.10348311746572433	0.9440447857940736	0.9136784591000263	0.030085742969733688	0.5385251978272896	-0.13242860800970285
1.6690000000000003	0.2277514291838729	-0.10348231282943153	0.944044909825393	0.9131086904245499	0.03011738820765146	0.5385669942315823	-0.13256711581465844
1.6700000000000002	0.22775111906953902	-0.10348148377834399	0.9440450321646886	0.9125409331144508	0.03014891250082984	0.5386085639959307	-0.13270516090298903
1.671	0.22775081140543757	-0.1034806300400484	0.9440451528175945	0.9119751828311261	0.030180315893577413	0.5386499082081853	-0.13284274410012994
1.672	0.22775050615492567	-0.10347975135467272	0.9440452717929255	0.9114114350722573	0.030211598445876623	0.5386910279615421	-0.13297986627086575
1.6730000000000003	0.2277502032855553	-0.1034788474757181	0.94404538910256	0.9108496851565138	0.030242760234634975	0.5387319243558517	-0.1331165283230246
1.6740000000000002	0.22774990276937077	-0.10347791817091527	0.9440455047613232	0.9102899282104425	0.030273801354749493	0.5387725984987196	-0.13325273121058634
1.675	0.22774960458320367	-0.10347696322310543	0.9440456187868739	0.9097321591571693	0.03030472192022794	0.5388130515063988	-0.13338847593638678
1.676	0.22774930870896595	-0.10347598243114578	0.9440457311995908	0.9091763727057858	0.03033552206542762	0.5388532845045932	-0.13352376355472062
1.6770000000000003	0.22774901513394027	-0.1034749756108402	0.944045842022462	0.9086225633414299	0.0303662019461071	0.5388932986292345	-0.13365859517378226
1.6780000000000002	0.22774872385106845	-0.10347394259589504	0.9440459512809753	0.9080707253160663	0.03039676174022992	0.5389330950272893	-0.1337929719578819
1.679	0.22774843485923746	-0.10347288323852397	0.9440460590030102	0.9075208526399748	0.030427201648580898	0.5389726748575976	-0.13392689512943612
1.68	0.2277481481635633	-0.10347179740894955	0.944046165218731	0.9069729390750809	0.030457521894890496	0.5390120392914972	-0.1340603659706098
1.6810000000000003	0.22774786377567258	-0.10347068499417783	0.9440462699604825	0.9064269781305034	0.03048772272546696	0.5390511895131103	-0.13419338582454748
1.6820000000000002	0.22774758171360665	-0.10346954589755152	0.9440463732626859	0.9058829630595767	0.030517804409066825	0.5390901267195362	-0.134325956096132
1.683	0.22774730200059787	-0.10346838003945753	0.9440464751617372	0.905340886857979	0.030547767237490836	0.5391288521210696	-0.13445807825232972
1.684	0.22774702466309318	-0.10346718735843712	0.9440465756959064	0.904800742262599	0.030577611526539504	0.5391673669412614	-0.13458975382236513
1.6850000000000003	0.22774674972952585	-0.10346596781232181	0.9440466749052382	0.9042625217503932	0.03060733761684089	0.5392056724168202	-0.1347209843978445
1.6860000000000002	0.22774647723021038	-0.10346472137939569	0.9440467728314537	0.90372621753724	0.030636945874550254	0.5392437697975968	-0.13485177163282777
1.687	0.22774620719723418	-0.10346344805958366	0.944046869517854	0.9031918215779249	0.03066643669210401	0.5392816603467132	-0.13498211724372478
1.688	0.22774593966321804	-0.10346214787566604	0.9440469650092247	0.9026593255683967	0.030695810489027545	0.5393193453405879	-0.13511202300871009
1.6890000000000003	0.22774567465932152	-0.1034608208745193	0.9440470593517418	0.9021287209499235	0.030725067712613865	0.5393568260686772	-0.1352414907665936
1.6900000000000002	0.22774541221399855	-0.10345946712838291	0.9440471525928784	0.901599998913652	0.030754208838350863	0.5393941038331722	-0.13537052241551067
1.691	0.2277451523528794	-0.10345808673615241	0.9440472447813127	0.9010731504052024	0.030783234370218543	0.5394311799488343	-0.13549911991161315
1.692	0.22774489509902637	-0.10345667982432206	0.9440473359668378	0.9005481661300613	0.030812144840794878	0.5394680557427237	-0.13562728526763634
1.6930000000000003	0.22774464047318704	-0.10345524654682492	0.9440474262002705	0.9000250365601541	0.030840940810743456	0.539504732553699	-0.13575502055134195
1.6940000000000002	0.22774438849404485	-0.10345378708414595	0.9440475155333637	0.8995037519419874	0.030869622867865126	0.5395412117317449	-0.13588232788365034
1.695	0.22774413917846717	-0.10345230164321348	0.944047604018718	0.8989843023067433	0.03089819162656573	0.5395774946371907	-0.136009209436157
1.696	0.22774389254175098	-0.10345079045806968	0.9440476917096945	0.898466677481211	0.03092664772773928	0.5396135826399995	-0.1361356674283961
1.6970000000000003	0.2277436485978657	-0.10344925378981715	0.9440477786603289	0.8979508670984345	0.030954991838152573	0.5396494771191257	-0.13626170412527516
1.6980000000000002	0.22774340735969348	-0.1034476919258399	0.9440478649252454	0.8974368606092122	0.030983224649208694	0.5396851794617593	-0.13638732183431335
1.699	0.22774316883889073	-0.10344610517942357	0.9440479505595726	0.8969246472955851	0.0310113468758197	0.5397206910624534	-0.136512522902316
1.7	0.22774293304461793	-0.10344449388939683	0.9440480356188591	0.8964142162859535	0.031039359255509477	0.5397560133221344	-0.1366373097116657
1.7010000000000003	0.2277426999815145	-0.10344285841941968	0.9440481201589903	0.8959055565710814	0.031067262547563486	0.5397911476469335	-0.13676168467653205
1.7020000000000002	0.2277424696484235	-0.10344119915804831	0.9440482042361049	0.8953986570202428	0.031095057532468228	0.5398260954469579	-0.1368856502391195
1.703	0.22774224203824248	-0.10343951651957595	0.9440482879065131	0.894893506397898	0.03112274501139609	0.5398608581351243	-0.13700920886570794
1.704	0.22774201713814776	-0.10343781094414436	0.9440483712266144	0.8943900933820377	0.031150325805064903	0.5398954371259906	-0.13713236304217824
1.7050000000000003	0.22774179492981636	-0.10343608289712561	0.9440484542528162	0.893888406583829	0.03117780075227595	0.5399298338345254	-0.13725511526914275
1.7060000000000002	0.22774157538964512	-0.10343433286890338	0.9440485370414523	0.8933884345678219	0.031205170708799506	0.539964049674751	-0.13737746805692175
1.707	0.2277413584889672	-0.10343256137467961	0.944048619648702	0.8928901658727294	0.031232436546180842	0.5399980860582599	-0.13749942392054637
1.708	0.2277411441942661	-0.1034307689539281	0.9440487021305095	0.8923935890327949	0.03125959915010037	0.5400319443927865	-0.13762098537478498
1.7090000000000003	0.22774093246738694	-0.10342895617024334	0.9440487845425037	0.8918986926001337	0.03128665941883527	0.5400656260808303	-0.13774215492888667
1.7100000000000002	0.22774072326574532	-0.10342712361120647	0.9440488669399173	0.8914054651676824	0.031313618261882635	0.5400991325181496	-0.13786293508110004
1.711	0.2277405165425336	-0.1034252718875175	0.9440489493775067	0.8909138953916367	0.0313404765982559	0.5401324650921822	-0.13798332831326923
1.712	0.22774031224692493	-0.10342340163177051	0.9440490319094714	0.890423972013765	0.031367235354453946	0.5401656251805776	-0.13810333708544403
1.7130000000000003	0.22774011032427455	-0.10342151349762373	0.9440491145893742	0.8899356838847373	0.03139389546264983	0.5401986141498372	-0.1382229638302582
1.7140000000000002	0.2277399107163189	-0.10341960815974131	0.9440491974700604	0.8894490199888596	0.031420457859342	0.5402314333538775	-0.1383422109468904
1.715	0.2277397133613725	-0.10341768631375581	0.9440492806035775	0.8889639694698475	0.03144692348385798	0.5402640841323969	-0.1384610807947887
1.716	0.22773951819452237	-0.10341574867549674	0.9440493640410939	0.8884805216565235	0.03147329327640525	0.5402965678091631	-0.13857957568752113
1.7170000000000003	0.22773932514782047	-0.1034137959798571	0.9440494478328181	0.8879986660876925	0.03149956817603359	0.5403288856904037	-0.13869769788675052
1.7180000000000002	0.22773913415047384	-0.10341182897967185	0.9440495320279176	0.8875183925369582	0.03152574911856911	0.540361039063299	-0.1388154495961482
1.719	0.22773894512903278	-0.10340984844461018	0.9440496166744369	0.8870396910382417	0.03155183703445803	0.5403930291944541	-0.13893283295524475
1.72	0.22773875800757698	-0.10340785516008155	0.9440497018192158	0.8865625519112628	0.031577832846701945	0.5404248573283471	-0.1390498500333981
1.7210000000000003	0.22773857270789963	-0.10340584992615501	0.9440497875078064	0.8860869657862419	0.0316037374690056	0.540456524685817	-0.1391665028239379
1.7220000000000002	0.22773838914968994	-0.10340383355649195	0.9440498737843906	0.8856129236282071	0.031629551803953514	0.5404880324625236	-0.13928279323830148
1.723	0.22773820725071373	-0.10340180687729371	0.9440499606916963	0.8851404167609144	0.03165527674103188	0.540519381827385	-0.1393987231002202
1.724	0.22773802692699222	-0.10339977072626212	0.9440500482709134	0.8846694368896397	0.03168091315467744	0.5405505739211064	-0.13951429414032
1.7250000000000003	0.22773784809297945	-0.10339772595156806	0.9440501365616093	0.8841999761228522	0.031706461902474566	0.5405816098548045	-0.13962950799113413
1.7260000000000002	0.22773767066173795	-0.10339567341082583	0.9440502256016429	0.8837320269939026	0.031731923823316605	0.5406124907086015	-0.1397443661820392
1.727	0.22773749454511305	-0.10339361397007514	0.9440503154270791	0.8832655824834903	0.03175729973553101	0.5406432175301888	-0.13985887013380863
1.728	0.22773731965390587	-0.10339154850277152	0.9440504060721019	0.8828006360421617	0.03178259043521079	0.5406737913334814	-0.13997302115308644
1.7290000000000003	0.22773714589804486	-0.1033894778887867	0.9440504975689271	0.8823371816117181	0.03180779669475165	0.5407042130974214	-0.14008682042726697
1.7300000000000002	0.22773697318675645	-0.10338740301341702	0.9440505899477135	0.8818752136451585	0.031832919261350304	0.5407344837648709	-0.14020026901990157
1.731	0.22773680142873412	-0.10338532476639468	0.944050683236474	0.8814147271251692	0.03185795885540243	0.540764604241469	-0.14031336786644774
1.732	0.22773663053230703	-0.1033832440409	0.9440507774609856	0.8809557175811631	0.03188291616892127	0.5407945753945159	-0.14042611777017763
1.7330000000000003	0.22773646040560716	-0.10338116173257579	0.9440508726446982	0.8804981811048765	0.0319077918640371	0.5408243980521238	-0.14053851939830547
1.7340000000000002	0.22773629095673611	-0.10337907873854428	0.944050968808643	0.8800421143645254	0.03193258657157686	0.5408540730026352	-0.14065057327857688
1.735	0.22773612209393085	-0.1033769959560503	0.94405106597134	0.8795875146175265	0.031957300889540706	0.5408836009940652	-0.1407622797964412
1.736	0.22773595372572877	-0.10337491428035576	0.9440511641487035	0.8791343797217873	0.03198193538129197	0.5409129827335041	-0.14087363919274554
1.7370000000000003	0.22773578576113235	-0.10337283460263616	0.9440512633539484	0.8786827081459443	0.03200649057382558	0.5409422188865414	-0.14098465156164544
1.7380000000000002	0.2277356181097733	-0.10337075780862623	0.9440513635974938	0.8782324989793027	0.03203096695647963	0.5409713100766503	-0.1410953168483668
1.739	0.22773545068207618	-0.10336868477763693	0.9440514648868666	0.8777837519411007	0.03205536497990692	0.541000256884592	-0.14120563484700135
1.74	0.22773528338942192	-0.10336661638119327	0.944051567226604	0.8773364673875984	0.032079685054940674	0.5410290598480825	-0.14131560519888411
1.7410000000000003	0.22773511614431088	-0.10336455348091905	0.9440516706181544	0.8768906463166112	0.03210392755117117	0.5410577194617227	-0.1414252273916747
1.7420000000000002	0.22773494886052598	-0.10336249692641941	0.944051775059778	0.8764462903702408	0.032128092795598376	0.5410862361769461	-0.14153450075889926
1.743	0.22773478145329573	-0.1033604475539082	0.9440518805464457	0.8760034018358014	0.03215218107178647	0.5411146104019855	-0.14164342447989248
1.744	0.2277346138394572	-0.1033584061852025	0.9440519870697378	0.8755619836441906	0.032176192619459094	0.5411428425020998	-0.1417519975803236
1.7450000000000003	0.22773444593761924	-0.10335637362670887	0.9440520946177409	0.8751220393660765	0.03220012763429144	0.5411709328000615	-0.14186021893330636
1.7460000000000002	0.22773427766832577	-0.103354350668403	0.9440522031749442	0.8746835732070337	0.03222398626765527	0.5411988815766615	-0.14196808726078994
1.747	0.22773410895421956	-0.10335233808280395	0.9440523127221345	0.8742465900012427	0.032247768626316765	0.5412266890711694	-0.14207560113517095
1.748	0.22773393972020614	-0.10335033662394115	0.9440524232362908	0.8738110952029958	0.032271474772330645	0.5412543554818698	-0.1421827589813712
1.7490000000000003	0.22773376989361824	-0.1033483470263092	0.9440525346904773	0.8733770948760017	0.03229510472319126	0.5412818809667984	-0.14228955907962645
1.7500000000000002	0.2277335994043807	-0.1033463700041849	0.944052647053736	0.8729445956801134	0.032318658452301675	0.5413092656447364	-0.1423959995690484
1.7510000000000001	0.22773342818517603	-0.10334440625168419	0.944052760290978	0.8725136048558494	0.03234213588982143	0.5413365095963432	-0.1425020784515352
1.752	0.22773325617161058	-0.10334245644280696	0.9440528743628736	0.8720841302082024	0.03236553692346685	0.5413636128653041	-0.14260779359566733
1.7530000000000003	0.22773308330238137	-0.10334052123109252	0.9440529892257424	0.8716561800893555	0.032388861399263884	0.5413905754595538	-0.1427131427409555
1.7540000000000002	0.22773290951944375	-0.1033386012496379	0.9440531048314426	0.8712297633780405	0.03241210912280172	0.5414173973526376	-0.14281812350299164
1.7550000000000001	0.22773273476817987	-0.10333669711110176	0.9440532211272579	0.8708048894559073	0.03243527986062195	0.5414440784851486	-0.14292273337938238
1.756	0.22773255899756809	-0.10333480940731743	0.9440533380557861	0.8703815681839017	0.032458373341378	0.5414706187661802	-0.14302696975573748
1.7570000000000003	0.2277323821603532	-0.10333293870926764	0.9440534555548251	0.869959809878644	0.0324813892571914	0.5414970180749155	-0.1431308299115931
1.7580000000000002	0.22773220421321774	-0.10333108556704658	0.9440535735572594	0.8695396252861642	0.032504327265083385	0.5415232762624154	-0.14323431102694276
1.7590000000000001	0.2277320251169544	-0.10332925050943118	0.944053691990945	0.8691210255533652	0.03252718698829936	0.5415493931534219	-0.14333741018931775
1.76	0.22773184483663939	-0.10332743404380942	0.9440538107785953	0.8687040221994572	0.032549968017892	0.5415753685481165	-0.14344012440081053
1.7610000000000003	0.22773166334180692	-0.10332563665608803	0.9440539298376651	0.8682886270877285	0.032572669914319764	0.5416012022239548	-0.1435424505850439
1.7620000000000002	0.22773148060662496	-0.10332385881020442	0.9440540490802354	0.8678748523972623	0.03259529220881761	0.5416268939376401	-0.1436443855941502
1.7630000000000001	0.227731296610072	-0.10332210094799658	0.9440541684128967	0.8674627105942123	0.03261783440502744	0.5416524434271727	-0.14374592621570217
1.764	0.22773111133611523	-0.10332036348905388	0.9440542877366336	0.8670522144018736	0.032640295980767196	0.5416778504138561	-0.14384706917996407
1.7650000000000003	0.22773092477388987	-0.10331864683017199	0.9440544069467082	0.8666433767695396	0.032662676389573354	0.5417031146042588	-0.14394781116770994
1.7660000000000002	0.22773073691787954	-0.10331695134554071	0.9440545259325437	0.8662362108408834	0.032684975062504756	0.5417282356921927	-0.14404814881824654
1.7670000000000001	0.22773054776809815	-0.103315277387665	0.944054644577609	0.8658307299222282	0.032707191410269176	0.5417532133606483	-0.14414807873727908
1.768	0.22773035732989777	-0.10331362528751603	0.9440547627593021	0.8654269474510696	0.03272932482494227	0.5417780472836865	-0.14424759750462274
1.7690000000000003	0.22773016561265202	-0.10331199535391097	0.9440548803488348	0.8650248769652096	0.03275137468146228	0.5418027371283486	-0.14434670168182417
1.7700000000000002	0.22772997262769043	-0.10331038787362173	0.9440549972111176	0.8646245320721139	0.03277334033975369	0.5418272825565235	-0.14444538781969674
1.7710000000000001	0.2277297783869844	-0.10330880311258789	0.9440551132046452	0.8642259264184818	0.03279522114735855	0.5418516832267726	-0.14454365246571144
1.772	0.22772958290296005	-0.10330724131710663	0.9440552281813828	0.8638290736607681	0.03281701644184542	0.5418759387961736	-0.14464149217112518
1.7730000000000004	0.22772938618868735	-0.10330570271387172	0.9440553419866528	0.8634339874366429	0.032838725552570135	0.5419000489221225	-0.144738903497972
1.7740000000000002	0.2277291882580708	-0.10330418750923763	0.9440554544590233	0.8630406813366224	0.03286034780197181	0.5419240132640948	-0.14483588302616332
1.7750000000000001	0.22772898912604095	-0.10330269588921354	0.944055565430197	0.8626491688762317	0.03288188250707466	0.5419478314854262	-0.14493242736039721
1.776	0.22772878880874725	-0.10330122802056342	0.9440556747249019	0.8622594634701947	0.03290332898137888	0.5419715032549914	-0.14502853313639164
1.777	0.22772858732375223	-0.10329978405225945	0.9440557821607829	0.861871578408635	0.03292468653689787	0.5419950282486609	-0.14512419702662854
1.7780000000000002	0.22772838469022655	-0.10329836411691214	0.9440558875482956	0.8614855268337716	0.03294595448634214	0.5420184061506557	-0.14521941574603792
1.7790000000000001	0.22772818092914537	-0.10329696833217736	0.9440559906906019	0.8611013217167195	0.03296713214532918	0.5420416366549244	-0.14531418605762542
1.78	0.22772797606348583	-0.10329559680176362	0.9440560913834669	0.860718975835515	0.03298821883413234	0.5420647194664194	-0.14540850477786355
1.781	0.22772777011842546	-0.103294249615287	0.944056189415159	0.8603385017558512	0.03300921387854339	0.542087654302151	-0.14550236878160636
1.7820000000000003	0.22772756312116565	-0.10329292684734988	0.9440562845663516	0.8599599118148891	0.033030116610275606	0.5421104408920812	-0.14559577500622634
1.7830000000000001	0.2277273550996271	-0.10329162855734847	0.944056376610028	0.8595832181062533	0.0330509263678824	0.5421330789799185	-0.14568872045521952
1.784	0.227727146080394	-0.10329035479038555	0.9440564653113883	0.8592084324643228	0.033071642498314055	0.5421555683238737	-0.1457812022019525
1.785	0.22772693608741146	-0.10328910557853543	0.9440565504277605	0.8588355664489279	0.033092264358565035	0.5421779086974394	-0.1458732173934929
1.7860000000000003	0.22772672514181308	-0.10328788094170889	0.9440566317085132	0.8584646313330732	0.033112791316925315	0.5422000998901311	-0.14596476325379526
1.7870000000000001	0.22772651326212548	-0.10328668088736526	0.9440567088949738	0.858095638093678	0.03313322275341006	0.5422221417081299	-0.14605583708612366
1.788	0.22772630046447379	-0.10328550540944807	0.9440567817203489	0.857728597403444	0.03315355805961185	0.5422440339747664	-0.14614643627507906
1.789	0.2277260867627881	-0.10328435448804942	0.9440568499096492	0.8573635196238402	0.03317379663876779	0.5422657765307846	-0.1462365582882337
1.7900000000000003	0.22772587216901094	-0.10328322809017901	0.9440569131796187	0.8570004148003201	0.033193937906285644	0.5422873692344466	-0.14632620067719299
1.7910000000000001	0.22772565669292905	-0.10328212617088567	0.9440569712386687	0.8566392926605118	0.033213981290486125	0.5423088119615408	-0.14641536107790387
1.792	0.2277254403408775	-0.10328104867397972	0.944057023786816	0.8562801626153724	0.033233926233196286	0.542330104605351	-0.14650403721033473
1.793	0.22772522311369203	-0.10327999553160591	0.9440570705156265	0.8559230337617975	0.03325377218964664	0.5423512470766528	-0.1465922268780765
1.7940000000000003	0.22772500500541476	-0.10327896666304213	0.9440571111081641	0.8555679148859205	0.03327351862773333	0.5423722393036103	-0.14667992796786763
1.7950000000000002	0.22772478600312945	-0.10327796197422474	0.9440571452389459	0.8552148144682234	0.033293165027498635	0.5423930812313946	-0.14676713844843595
1.796	0.2277245660871742	-0.10327698135837601	0.9440571725739018	0.8548637406908239	0.03331271088113463	0.5424137728215204	-0.14685385636853743
1.797	0.22772434523135482	-0.10327602469698312	0.9440571927703418	0.8545147014461808	0.03333215569302355	0.542434314051087	-0.1469400798546207
1.7980000000000003	0.2277241234031591	-0.10327509186037748	0.94405720547693	0.8541677043472072	0.033351498979327876	0.5424547049120442	-0.14702580710830135
1.7990000000000002	0.22772390056397204	-0.10327418270716188	0.9440572103336644	0.8538227567395374	0.03337074026688729	0.5424749454104201	-0.14711103640340437
1.8	0.22772367666929208	-0.1032732970828619	0.9440572069718653	0.8534798657155617	0.03338987909178817	0.5424950355655149	-0.14719576608251594
1.801	0.22772345166894814	-0.10327243481930674	0.9440571950141708	0.8531390381290944	0.03340891499833699	0.5425149754091182	-0.14727999455328947
1.8020000000000003	0.22772322550731788	-0.10327159573511609	0.9440571740745396	0.8528002806110482	0.03342784753843806	0.5425347649846287	-0.1473637202845076
1.8030000000000002	0.22772299812317173	-0.10327077963654026	0.944057143758263	0.8524635995868548	0.033446676270949785	0.542554404345957	-0.14744694180177992
1.804	0.2277227694483925	-0.10326998631827802	0.9440571036619859	0.85212900129563	0.03346540076101976	0.5425738935563288	-0.14752965768281726
1.805	0.22772253940594575	-0.10326921556427188	0.9440570533737362	0.8517964918110761	0.03348402057939926	0.5425932326871143	-0.1476118665522224
1.8060000000000003	0.2277223079086017	-0.10326846714848117	0.9440569924729643	0.8514660770633652	0.03350253530161573	0.5426124218166206	-0.14769356707598222
1.8070000000000002	0.22772207485878423	-0.10326774083525701	0.9440569205305919	0.8511377628612403	0.033520944506942714	0.5426314610287865	-0.14777475795590558
1.808	0.22772184014879665	-0.10326703637856648	0.9440568371090722	0.8508115549143312	0.03353924777680227	0.5426503504117803	-0.147855437924191
1.809	0.22772160366104865	-0.10326635352044287	0.9440567417624599	0.8504874588556781	0.03355744469260035	0.5426690900565613	-0.14793560573812561
1.8100000000000003	0.22772136526828524	-0.10326569199016723	0.9440566340364925	0.8501654802652111	0.03357553483378716	0.5426876800554642	-0.1480152601744295
1.8110000000000002	0.22772112483381698	-0.10326505150455746	0.9440565134686835	0.8498456246945589	0.03359351777650839	0.5427061205007483	-0.14809440002300245
1.812	0.2277208822117527	-0.10326443176861319	0.9440563795884278	0.8495278976916761	0.03361139309254316	0.5427244114831086	-0.14817302408056243
1.813	0.2277206372472336	-0.10326383247613995	0.9440562319171194	0.8492123048241513	0.03362916034834643	0.542742553090272	-0.14825113114460234
1.8140000000000003	0.22772038977666978	-0.10326325331035317	0.9440560699682818	0.8488988517019398	0.03364681910413544	0.5427605454056788	-0.14832872000760608
1.8150000000000002	0.2277201396279791	-0.10326269394446241	0.9440558932477124	0.8485875440002713	0.03366436891289861	0.5427783885071267	-0.1484057894513419
1.816	0.22771988662082832	-0.10326215404223571	0.9440557012536404	0.8482783874819798	0.03368180931938854	0.5427960824654381	-0.14848233824123447
1.817	0.22771963056687694	-0.1032616332585449	0.9440554934768992	0.8479713880184975	0.03369913985928196	0.5428136273433344	-0.14855836512093845
1.8180000000000003	0.2277193712700238	-0.10326113123989185	0.9440552694011142	0.8476665516102554	0.0337163600583854	0.542831023194394	-0.1486338688071152
1.8190000000000002	0.22771910852665683	-0.1032606476249161	0.9440550285029048	0.8473638844072368	0.03373346943164345	0.5428482700618518	-0.1487088479843523
1.82	0.22771884212590568	-0.10326018204450897	0.9440547702521034	0.8470633927323097	0.033750467481645494	0.5428653679771166	-0.14878330129949677
1.821	0.22771857184989777	-0.10325973412078415	0.9440544941119903	0.8467650831133487	0.033767353696083385	0.5428823169578264	-0.14885722735381998
1.8220000000000003	0.22771829747401814	-0.10325930346528031	0.9440541995395457	0.8464689623211313	0.03378412754458671	0.5428991170056814	-0.148930624693746
1.8230000000000002	0.22771801876717288	-0.10325888967789687	0.9440538859857189	0.846175037399094	0.033800788476397954	0.5429157681047887	-0.14900349180349431
1.824	0.22771773549205654	-0.10325849234693867	0.9440535528957158	0.8458833156804295	0.03381733591925326	0.5429322702207005	-0.14907582710067419
1.825	0.22771744740542385	-0.10325811104951933	0.9440531997093045	0.8455938048000331	0.033833769278738726	0.5429486232997788	-0.14914762893306513
1.8260000000000003	0.2277171542583659	-0.10325774535194868	0.9440528258611403	0.8453065127061854	0.03385008793775723	0.5429648272686461	-0.1492188955754289
1.8270000000000002	0.2277168557965909	-0.1032573948101044	0.9440524307811101	0.8450214476715848	0.0338662912561065	0.5429808820335974	-0.14928962522647546
1.828	0.22771655176071007	-0.10325705896978873	0.944052013894697	0.8447386183025939	0.033882378570168875	0.5429967874800362	-0.14935981600635093
1.829	0.2277162418865285	-0.10325673736707013	0.9440515746229887	0.8444580335463108	0.03389834919277447	0.5430125434720555	-0.14942946595483114
1.8300000000000003	0.22771592590534145	-0.10325642952861078	0.9440511123815798	0.844179702695463	0.03391420241329907	0.5430281498519826	-0.1494985730305278
1.8310000000000002	0.22771560354423662	-0.10325613497198025	0.9440506265787418	0.8439036353911168	0.03392993749781494	0.5430436064398851	-0.14956713511110867
1.832	0.22771527452640206	-0.10325585320595562	0.9440501166143694	0.8436298416235678	0.0339455536891124	0.5430589130334077	-0.1496351499937425
1.833	0.22771493857144046	-0.1032555837308088	0.9440495818797018	0.8433583317321538	0.03396105020683652	0.5430740694078133	-0.14970261539540491
1.8340000000000003	0.22771459539568986	-0.10325532603858126	0.9440490217563197	0.843089116403977	0.03397642624798329	0.5430890753158071	-0.1497695289537176
1.8350000000000002	0.22771424471255114	-0.10325507961334693	0.9440484356144153	0.8428222066707751	0.033991680987512436	0.5431039304873229	-0.14983588822856672
1.836	0.22771388623282254	-0.10325484393146349	0.9440478228118375	0.8425576139031822	0.03400681357883398	0.5431186346297004	-0.14990169070401535
1.837	0.2277135196650416	-0.10325461846181277	0.9440471826942881	0.842295349801988	0.03402182315429125	0.543133187428253	-0.1499669337904514
1.8380000000000003	0.2277131447158345	-0.1032544026660307	0.9440465145959189	0.8420354263875167	0.03403670882570203	0.5431475885469821	-0.15003161482697389
1.8390000000000002	0.22771276109027344	-0.10325419599872722	0.9440458178399566	0.8417778559886184	0.03405146968495866	0.5431618376292568	-0.15009573108371513
1.84	0.2277123684922422	-0.10325399790769682	0.9440450917393531	0.8415226512305071	0.03406610480487066	0.5431759342984587	-0.15015927976434534
1.841	0.22771196662480994	-0.1032538078341202	0.9440443355974661	0.8412698250195543	0.03408061324025087	0.5431898781587745	-0.1502222580093712
1.8420000000000003	0.22771155519061412	-0.10325362521275759	0.9440435487087657	0.8410193905250242	0.034094994029002214	0.54320366879632	-0.15028466290023096
1.8430000000000002	0.22771113389225192	-0.10325344947213416	0.9440427303591957	0.840771361159244	0.03410924619320617	0.5432173057804738	-0.15034649146394563
1.844	0.2277107024326816	-0.10325328003471834	0.9440418798254359	0.8405257505569477	0.03412336874039654	0.5432307886649954	-0.15040774067863316
1.845	0.22771026051563292	-0.10325311631709329	0.9440409963734417	0.8402825725537777	0.034137360664958524	0.5432441169888056	-0.1504684074797671
1.8460000000000003	0.22770980784602793	-0.1032529577301223	0.9440400792577689	0.8400418411631796	0.03415122094953235	0.5432572902768551	-0.15052848876639072
1.8470000000000002	0.22770934413041155	-0.1032528036791086	0.9440391277220576	0.8398035705505533	0.034164948566422305	0.54327030804145	-0.1505879814072287
1.848	0.22770886907739282	-0.10325265356395022	0.9440381409995507	0.8395677750053981	0.034178542479012315	0.5432831697838489	-0.15064688224724776
1.849	0.22770838239809701	-0.10325250677929027	0.9440371183125165	0.8393344689129384	0.034192001643371696	0.5432958749957076	-0.15070518811503417
1.8500000000000003	0.22770788380662846	-0.10325236271466366	0.944036058870952	0.8391036667248416	0.03420532501023474	0.543308423160432	-0.15076289583080918
1.8510000000000002	0.22770737302054514	-0.10325222075464036	0.9440349618720757	0.8388753829282635	0.03421851152711167	0.5433208137548664	-0.1508200022142932
1.852	0.22770684976134453	-0.10325208027896604	0.9440338265009833	0.8386496320135812	0.03423156014022737	0.5433330462512563	-0.1508765040921174
1.853	0.2277063137549615	-0.10325194066270076	0.9440326519317178	0.8384264284407976	0.0342444697963499	0.5433451201191218	-0.15093239830539518
1.8540000000000003	0.22770576473227824	-0.10325180127635611	0.9440314373283752	0.8382057866042277	0.034257239444692424	0.5433570348271016	-0.15098768171788265
1.8550000000000002	0.2277052024296468	-0.10325166148603161	0.9440301818462508	0.8379877207962109	0.03426986803888972	0.5433687898450128	-0.15104235122448736
1.856	0.2277046265894241	-0.1032515206535508	0.9440288846330215	0.8377722451709568	0.03428235453892834	0.5433803846460052	-0.15109640375970257
1.857	0.22770403696051994	-0.1032513781365978	0.9440275448295947	0.8375593737085145	0.03429469791309244	0.5433918187085662	-0.1511498363060915
1.8580000000000003	0.22770343329895842	-0.10325123328885477	0.9440261615698671	0.8373491201777188	0.03430689714010897	0.5434030915184382	-0.1512026459036163
1.8590000000000002	0.22770281536845235	-0.1032510854601412	0.9440247339797727	0.8371414980973539	0.03431895121143231	0.5434142025706321	-0.15125482965987552
1.86	0.2277021829409918	-0.1032509339965553	0.9440232611771264	0.8369365206962712	0.03433085913354756	0.543425151371598	-0.15130638476015715
1.861	0.2277015357974461	-0.1032507782406184	0.9440217422726394	0.8367342008735742	0.03434261993029348	0.5434359374415528	-0.15135730847676135
1.8620000000000003	0.22770087372818043	-0.10325061753142283	0.9440201763713538	0.8365345511592353	0.03435423264508418	0.5434465603169059	-0.15140759817796134
1.8630000000000002	0.2277001965336863	-0.103250451204784	0.9440185625737492	0.8363375836751299	0.03436569634296972	0.543457019552538	-0.1514572513370315
1.864	0.2276995040252269	-0.10325027859339743	0.9440168999757667	0.8361433100961005	0.03437701011278004	0.5434673147236919	-0.1515062655418322
1.865	0.22769879602549703	-0.10325009902700097	0.9440151876681317	0.8359517416102853	0.03438817306947503	0.5434774454277175	-0.15155463850495396
1.8660000000000003	0.22769807236929798	-0.10324991183254346	0.9440134247364736	0.8357628888790766	0.03439918435651881	0.5434874112861586	-0.1516023680735707
1.8670000000000002	0.2276973329042275	-0.10324971633435998	0.9440116102626187	0.8355767619982046	0.03441004314809652	0.5434972119471243	-0.1516494522385169
1.868	0.227696577491385	-0.10324951185435456	0.9440097433263089	0.835393370460311	0.034420748651052574	0.5435068470875742	-0.15169588914283455
1.869	0.22769580600609213	-0.10324929771219106	0.9440078230069702	0.8352127231178731	0.03443130010667289	0.5435163164155233	-0.15174167709009648
1.8700000000000003	0.22769501833862893	-0.1032490732254927	0.9440058483855323	0.8350348281453441	0.03444169679261659	0.5435256196722859	-0.15178681455275106
1.8710000000000002	0.22769421439498572	-0.1032488377100511	0.9440038185463	0.8348596930012518	0.03445193802493682	0.5435347566346358	-0.15183130018036847
1.872	0.2276933940976306	-0.10324859048004528	0.9440017325788785	0.8346873243925036	0.034462023159947876	0.543543727116766	-0.15187513280736362
1.873	0.2276925573862927	-0.1032483308482716	0.9439995895801507	0.8345177282408882	0.0344719515960002	0.5435525309721638	-0.1519183114602579
1.8740000000000003	0.2276917042187618	-0.10324805812638489	0.943997388656311	0.8343509096498912	0.03448172277528561	0.5435611680955892	-0.1519608353647854
1.8750000000000002	0.2276908345717035	-0.10324777162515184	0.9439951289249535	0.8341868728718174	0.03449133618555165	0.5435696384251533	-0.1520027039527839
1.8760000000000001	0.22768994844149057	-0.10324747065471701	0.943992809516841	0.834025621276344	0.03450079136166458	0.5435779419442559	-0.15204391686899238
1.877	0.22768904584505031	-0.10324715452488245	0.9439904295766022	0.8338671573212538	0.03451008788720439	0.5435860786831367	-0.15208447397806127
1.8780000000000003	0.22768812682072812	-0.1032468225454012	0.943987988262734	0.8337114825257135	0.03451922539609198	0.5435940487202238	-0.15212437537128765
1.8790000000000002	0.22768719142879057	-0.10324647402628569	0.943985484748417	0.8335585974453474	0.034528203574066656	0.5436018521836448	-0.15216362137234515
1.8800000000000001	0.22768623975081584	-0.10324610827813159	0.9439829182235174	0.8334085016483523	0.0345370221600138	0.5436094892528395	-0.1522022125420692
1.881	0.22768527188797133	-0.10324572461245773	0.943980287896651	0.8332611936934067	0.03454568094726525	0.5436169601599694	-0.1522401496827237
1.8820000000000003	0.22768428795893056	-0.10324532234206285	0.9439775929961792	0.8331166711097505	0.03455417978499413	0.5436242651910623	-0.1522774338422967
1.8830000000000002	0.22768328809818245	-0.10324490078139971	0.9439748327705152	0.832974930378311	0.034562518579582785	0.5436314046870767	-0.15231406631900685
1.8840000000000001	0.22768227245510858	-0.10324445924696751	0.9439720064892446	0.832835966913873	0.034570697295720106	0.5436383790450044	-0.15235004866522797
1.885	0.22768124119307603	-0.1032439970577229	0.9439691134454397	0.8326997750494274	0.03457871595735037	0.5436451887189531	-0.1523853826902217
1.8860000000000003	0.2276801944881693	-0.10324351353551059	0.9439661529584129	0.8325663480227047	0.03458657464853438	0.5436518342211446	-0.1524200704619198
1.8870000000000002	0.22767913252869013	-0.10324300800551403	0.9439631243765373	0.8324356779648946	0.03459427351397937	0.5436583161228317	-0.1524541143080593
1.8880000000000001	0.22767805551542564	-0.1032424797967269	0.9439600270797555	0.8323077558923089	0.0346018127593593	0.5436646350550692	-0.15248751681685108
