# Supplementary material for: JcvPCA and JsvCRP: A set of metrics to evaluate changes in joint coordination strategies
Source: PLoS One. 2025 Aug 5;20(8):e0325792. doi: 10.1371/journal.pone.0325792 (PMC12324137; doi:10.1371/journal.pone.0325792)
Supplement: S4 Dataset — This zip file contains one folder for each condition. For each condition, the 3 repetitions of the movements for the 3 different targets’ height are presented in individual csv files. (ZIP) [file pone.0325792.s004.zip › Data/Overuse_Elbow/data_nat_coude_60_1.csv]

index	1	2	3	4	ee_pos1	ee_pos2	ee_pos3
0.0	0.2225173688529053	-0.0947406326930501	-0.1613670916814814	1.6835732683884397	0.07908073373779903	0.20233320664622906	-0.35632487899282517
0.0009999999999998899	0.22251891358669587	-0.09474186296498747	-0.16135040125263667	1.6836691517060265	0.07907510446341988	0.20234065369558127	-0.3562971864776129
0.0019999999999997797	0.22252049726536524	-0.09474311895366024	-0.16133314463433848	1.6837657719540466	0.07906942153402388	0.2023483173733302	-0.35626919233517174
0.0029999999999996696	0.22252212062695587	-0.09474440079527462	-0.16131531164772242	1.6838631381351563	0.0790636841639095	0.20235620145526786	-0.35624089220785343
0.0040000000000000036	0.22252378442077636	-0.09474570862313347	-0.16129689214571663	1.6839612596033111	0.07905789155054779	0.2023643097062338	-0.3562122816537458
0.004999999999999893	0.22252548940657074	-0.09474704256713866	-0.16127787601914487	1.684060146065133	0.07905204287438775	0.20237264587766843	-0.35618335614745433
0.005999999999999783	0.22252723635440194	-0.0947484027540174	-0.1612582532018947	1.6841598075805422	0.07904613729908094	0.20238121370555684	-0.35615411108088224
0.006999999999999673	0.2225290260452477	-0.09474978930827378	-0.16123801367629106	1.6842602545630176	0.07904017397206534	0.20239001690845507	-0.3561245417641954
0.008000000000000007	0.22253085927080307	-0.0947512023523641	-0.16121714747943677	1.684361497780234	0.07903415202489994	0.20239905918516896	-0.3560946434270376
0.008999999999999897	0.22253273683211236	-0.09475264200609718	-0.1611956447090268	1.6844635483550567	0.07902807057310773	0.20240834421244713	-0.3560644112195753
0.009999999999999787	0.22253465953815874	-0.09475410838676253	-0.16117349552751822	1.684566417766515	0.07902192871589296	0.2024178756432328	-0.3560338402131312
0.010999999999999677	0.22253662820553938	-0.09475560160998514	-0.16115069016541866	1.6846701178511114	0.07901572553616004	0.2024276571054098	-0.3560029254004741
0.01200000000000001	0.2225386436588492	-0.09475712178980165	-0.16112721892482937	1.6847746608044643	0.07900946010065224	0.2024376922004914	-0.3559716616960732
0.0129999999999999	0.22254070673026735	-0.09475866903795781	-0.16110307218325143	1.684880059182893	0.07900313145978469	0.2024479845020652	-0.3559400439365047
0.01399999999999979	0.22254281825834535	-0.09476024346393226	-0.1610782403965356	1.6849863259056852	0.0789967386473554	0.20245853755441745	-0.35590806688046794
0.01499999999999968	0.2225449790875015	-0.09476184517568642	-0.16105271410023275	1.685093474258409	0.0789902806805006	0.2024693548716985	-0.3558757252080496
0.016000000000000014	0.2225471900685959	-0.09476347427963541	-0.16102648391010768	1.6852015178961286	0.07898375655977333	0.20248043993750386	-0.3558430135198518
0.016999999999999904	0.2225494520598304	-0.0947651308798388	-0.16099954052258042	1.6853104708461408	0.07897716526916405	0.20249179620462426	-0.3558099263364139
0.017999999999999794	0.22255176592722128	-0.09476681507791389	-0.1609718747143512	1.685420347510591	0.07897050577600277	0.2025034270950829	-0.3557764580976297
0.018999999999999684	0.2225541325442718	-0.0947685269736728	-0.16094347734046405	1.6855311626689558	0.07896377703062214	0.2025153360006391	-0.3557426031618
0.020000000000000018	0.22255655279159756	-0.0947702666653584	-0.160914339331568	1.6856429314807493	0.07895697796596535	0.20252752628351187	-0.3557083558042644
0.020999999999999908	0.22255902755725376	-0.09477203424985643	-0.16088445169151272	1.6857556694888196	0.07895010749744408	0.20254000127695426	-0.35567371021586214
0.021999999999999797	0.22256155773738678	-0.094773829823258	-0.16085380549566572	1.6858693926232209	0.07894316452286507	0.2025527642856143	-0.3556386605014706
0.022999999999999687	0.22256414423683132	-0.09477565348101843	-0.16082239188958605	1.6859841172048935	0.07893614792224356	0.20256581858586237	-0.3556032006787494
0.02400000000000002	0.2225667879696505	-0.09477750531808912	-0.16079020208693381	1.686099859948007	0.0789290565577482	0.20257916742632495	-0.35556732467709556
0.02499999999999991	0.22256948985961877	-0.09477938542939798	-0.16075722736624845	1.686216637961705	0.07892188927371789	0.20259281402868282	-0.3555310263365721
0.0259999999999998	0.22257225084065158	-0.09478129390992639	-0.16072345906810698	1.6863344687527362	0.07891464489644671	0.20260676158842567	-0.3554942994066937
0.02699999999999969	0.22257507185680475	-0.09478323085475847	-0.1606888885934221	1.6864533702289606	0.07890732223386042	0.20262101327537774	-0.35545713754519814
0.028000000000000025	0.22257795386146528	-0.09478519635947906	-0.16065350740176343	1.6865733607033282	0.07889992007514611	0.20263557223423445	-0.35541953431674805
0.028999999999999915	0.2225808978164832	-0.09478719052016656	-0.16061730700933338	1.686694458897942	0.07889243719027549	0.20265044158516837	-0.3553814831915082
0.029999999999999805	0.2225839046919969	-0.09478921343335484	-0.16058027898735464	1.6868166839474334	0.07888487232966655	0.20266562442425737	-0.35534297754384864
0.030999999999999694	0.2225869754669494	-0.09479126519634126	-0.16054241496125385	1.6869400554012595	0.07887722422416753	0.20268112382354947	-0.3553040106514233
0.03200000000000003	0.22259011113029267	-0.09479334590709262	-0.16050370661027757	1.687064593225277	0.07886949158524244	0.20269694283082237	-0.3552645756945698
0.03299999999999992	0.2225933126821276	-0.09479545566412616	-0.16046414566679704	1.687190317803705	0.07886167310505518	0.20271308446946068	-0.35522466575567146
0.03399999999999981	0.2225965811340302	-0.09479759456711591	-0.1604237239156831	1.6873172499422084	0.07885376745639239	0.20272955173850912	-0.3551842738183056
0.0349999999999997	0.22259991750856445	-0.0947997627178471	-0.1603824331952614	1.6874454108713293	0.07884577329260892	0.20274634761222843	-0.35514339276661105
0.03600000000000003	0.2226033228379783	-0.09480196022114104	-0.160340265400233	1.6875748222491183	0.07883768924753662	0.202763475038786	-0.3551020153853083
0.03699999999999992	0.22260679816283346	-0.09480418718574833	-0.1602972124858199	1.687705506162944	0.07882951393535756	0.20278093693826105	-0.3550601343601349
0.03799999999999981	0.2226103445309445	-0.09480644372483514	-0.16025326647276858	1.687837485131584	0.07882124595044288	0.20279873620020458	-0.3550177422782171
0.0389999999999997	0.2226139629954969	-0.0948087299556901	-0.1602084194532158	1.6879707821083318	0.07881288386685446	0.20281687568099568	-0.3549748316283226
0.040000000000000036	0.22261765461234242	-0.09481104599940597	-0.16016266359704528	1.6881054204843453	0.07880442623769326	0.20283535820123416	-0.3549313948012466
0.040999999999999925	0.22262142043797362	-0.09481339198128558	-0.16011599115799138	1.6882414240914632	0.07879587159484379	0.2028541865434109	-0.3548874240903981
0.041999999999999815	0.22262526152817735	-0.0948157680315953	-0.16006839447950139	1.6883788172048422	0.0787872184489335	0.20287336344973114	-0.35484291169253385
0.042999999999999705	0.22262917893586573	-0.09481817428628812	-0.1600198660007418	1.6885176245453934	0.07877846528896054	0.20289289161972252	-0.3547978497086472
0.04400000000000004	0.2226331737080842	-0.0948206108876942	-0.15997039826237733	1.688657871281616	0.07876961058171289	0.20291277370768623	-0.3547522301448366
0.04499999999999993	0.22263724688369899	-0.09482307798517997	-0.15991998391212875	1.688799583031178	0.07876065277152855	0.2029330123201714	-0.35470604491297886
0.04599999999999982	0.22264139949213804	-0.09482557573577975	-0.1598686157108701	1.6889427858625963	0.07875159028045921	0.2029536100134091	-0.3546592858313977
0.04699999999999971	0.22264563255243158	-0.09482810430442452	-0.1598162865392726	1.6890875062973691	0.07874242150835177	0.2029745692906425	-0.3546119446256574
0.04800000000000004	0.22264994707217456	-0.09483066386338942	-0.15976298940425257	1.6892337713129129	0.07873314483254454	0.2029958925994117	-0.3545640129293064
0.04899999999999993	0.2226543440464072	-0.09483325459171112	-0.1597087174448526	1.6893816083455255	0.07872375860742356	0.20301758232897366	-0.3545154822844572
0.04999999999999982	0.22265882445641438	-0.09483587667495126	-0.15965346393718338	1.6895310452922203	0.07871426116408392	0.20303964080809792	-0.35446634414227235
0.05099999999999971	0.22266338926882273	-0.09483853030455341	-0.15959722229843412	1.6896821105114048	0.07870465081009796	0.20306207030317536	-0.3544165898635466
0.052000000000000046	0.22266803943537244	-0.09484121567716929	-0.15953998609108871	1.6898348328235044	0.07869492582945267	0.20308487301621145	-0.3543662107193936
0.052999999999999936	0.22267277589260775	-0.09484393299433057	-0.1594817490273535	1.6899892415122573	0.07868508448247534	0.2031080510827622	-0.35431519789180244
0.053999999999999826	0.22267759956110697	-0.09484668246171245	-0.15942250497267224	1.69014536632627	0.07867512500556648	0.20313160657029836	-0.3542635424740725
0.054999999999999716	0.22268251134500155	-0.09484946428836286	-0.1593622479483365	1.6903032374804345	0.07866504561098508	0.20315554147699566	-0.35421123547119543
0.05600000000000005	0.22268751213140806	-0.09485227868665076	-0.15930097213357486	1.6904628856567996	0.07865484448668837	0.2031798577307053	-0.35415826780013315
0.05699999999999994	0.22269260278940006	-0.09485512587256141	-0.1592386718675026	1.6906243420044906	0.07864451979616627	0.20320455718792013	-0.3541046302901819
0.05799999999999983	0.22269778416927294	-0.09485800606558661	-0.1591753416513094	1.6907876381390294	0.0786340696784557	0.20322964163261326	-0.35405031368361534
0.05899999999999972	0.2227030571017208	-0.09486091948783175	-0.15911097615031405	1.6909528061410153	0.07862349224809234	0.20325511277506814	-0.3539953086365539
0.06000000000000005	0.22270842239616967	-0.09486386636309047	-0.15904557019552093	1.6911198785537667	0.07861278559469771	0.2032809722508212	-0.3539396057199475
0.06099999999999994	0.22271388083864282	-0.09486684691626339	-0.15897911878468646	1.691288888381022	0.07860194778226368	0.20330722161971465	-0.35388319542043795
0.06199999999999983	0.22271943318991466	-0.0948698613723668	-0.15891161708327364	1.6914598690861677	0.07859097684838043	0.20333386236493647	-0.35382606814086576
0.06299999999999972	0.22272508018432946	-0.0948729099555054	-0.15884306042567065	1.6916328545918338	0.07857987080377489	0.20336089589198508	-0.35376821420067456
0.06400000000000006	0.22273082252852977	-0.09487599288856237	-0.15877344431630053	1.6918078792775657	0.07856862763210062	0.20338832352780062	-0.35370962383677057
0.06499999999999995	0.22273666089971517	-0.09487911039323463	-0.15870276443025388	1.6919849779759197	0.07855724528973769	0.20341614652012258	-0.35365028720484676
0.06599999999999984	0.2227425959445576	-0.0948822626900378	-0.15863101661345197	1.6921641859684489	0.07854572170578697	0.20344436603688992	-0.35359019438069367
0.06699999999999973	0.22274862827914985	-0.09488544999827861	-0.15855819688271927	1.692345538981546	0.07853405478238284	0.20347298316562115	-0.3535293353613849
0.06800000000000006	0.22275475848923706	-0.09488867253561699	-0.15848430142614323	1.6925290731821145	0.0785222423950826	0.20350199891277368	-0.3534677000664687
0.06899999999999995	0.22276098713035358	-0.09489193051684161	-0.15840932660334953	1.6927148251734063	0.07851028239309096	0.203531414203142	-0.3534052783391143
0.06999999999999984	0.2227673147278632	-0.09489522415261105	-0.1583332689453225	1.692902831990237	0.07849817259938292	0.20356122987935457	-0.3533420599473448
0.07099999999999973	0.22277374177690595	-0.09489855364891195	-0.15825612515339788	1.6930931310927906	0.07848591081084844	0.20359144670165155	-0.35327803458542784
0.07200000000000006	0.22278026874225026	-0.09490191920685548	-0.15817789209705635	1.693285760359729	0.07847349479846145	0.20362206534812485	-0.3532131918750675
0.07299999999999995	0.22278689605804633	-0.09490532102206051	-0.15809856681127318	1.6934807580817024	0.07846092230741428	0.20365308641505475	-0.35314752136640887
0.07399999999999984	0.22279362412747994	-0.0949087592832511	-0.15801814649455423	1.6936781629555986	0.07844819105709766	0.20368451041691576	-0.35308101253929025
0.07499999999999973	0.22280045332232953	-0.09491223417082204	-0.15793662850765963	1.6938780140791134	0.07843529874098996	0.203716337786234	-0.35301365480475433
0.07599999999999962	0.22280738398242528	-0.0949157458561223	-0.15785401037226476	1.6940803509448512	0.07842224302657903	0.2037485688736001	-0.3529454375065236
0.07699999999999996	0.22281441641500843	-0.09491929450107921	-0.15777028976955956	1.6942852134339232	0.07840902155531934	0.2037812039477156	-0.3528763499223284
0.07799999999999985	0.22282155089399283	-0.09492288025778574	-0.1576854645387922	1.6944926418097612	0.07839563194262646	0.20381424319541114	-0.3528063812650377
0.07899999999999974	0.22282878765912745	-0.09492650326804838	-0.1575995326746334	1.694702676712475	0.07838207177778958	0.20384768672200193	-0.3527355206835411
0.07999999999999963	0.22283612691543445	-0.094930163662897	-0.15751249232336045	1.6949153591533395	0.07836833862380428	0.2038815345519803	-0.3526637572635763
0.08099999999999996	0.22284356883367784	-0.09493386156206031	-0.15742434177898984	1.695130730508622	0.07835443001749309	0.2039157866296797	-0.3525910800286948
0.08199999999999985	0.22285111355148457	-0.09493759707340829	-0.15733507947936293	1.6953488325127115	0.07834034346991671	0.20395044281997118	-0.3525174779412548
0.08299999999999974	0.222858761173612	-0.09494137029235897	-0.15724470400181156	1.6955697072512586	0.0783260764665297	0.20398550290923578	-0.3524429399033299
0.08399999999999963	0.22286651177098754	-0.09494518130124867	-0.1571532140580277	1.6957933971546577	0.0783116264669007	0.204020966606735	-0.35236745475742315
0.08499999999999996	0.22287436537927174	-0.0949490301686655	-0.15706060848776227	1.6960199449918356	0.07829699090424293	0.20405683354637935	-0.35229101128687484
0.08599999999999985	0.22288232199732	-0.09495291694874491	-0.15696688625210445	1.6962493938643068	0.07828216718494051	0.20409310328859098	-0.3522135982161581
0.08699999999999974	0.22289038158592125	-0.09495684168042526	-0.15687204642747107	1.696481787200077	0.07826715268825549	0.2041297753218951	-0.35213520421137745
0.08799999999999963	0.22289854406756507	-0.09496080438666424	-0.15677608820030964	1.6967171687465974	0.07825194476634	0.20416684906424096	-0.3520558178811029
0.08899999999999997	0.22290680932723528	-0.09496480507399682	-0.1566790108613884	1.6969555825627285	0.07823654074449536	0.20420432386441775	-0.3519754277773078
0.08999999999999986	0.22291517721347828	-0.09496884373281184	-0.1565808137989199	1.6971970730104293	0.07822093792161952	0.20424219900381013	-0.351894022396116
0.09099999999999975	0.22292364753937163	-0.09497292033759164	-0.15648149649126922	1.6974416847464961	0.07820513357072387	0.20428047369831115	-0.35181159017849223
0.09199999999999964	0.22293222008339225	-0.09497703484673521	-0.15638105850037773	1.6976894627143093	0.07818912493940021	0.20431914710008847	-0.35172811951106914
0.09299999999999997	0.22294089459018612	-0.09498118720271861	-0.15627949946590147	1.6979404521355441	0.07817290925030128	0.20435821829908332	-0.35164359872700035
0.09399999999999986	0.22294967077161665	-0.09498537733222047	-0.15617681909931305	1.6981946985018077	0.0781564837016378	0.20439768632442537	-0.3515580161067291
0.09499999999999975	0.22295854830846648	-0.09498960514546133	-0.15607301717796696	1.698452247566156	0.07813984546763358	0.20443755014594725	-0.351471359878867
0.09599999999999964	0.22296752685203786	-0.09499387053512992	-0.1559680935391297	1.6987131453344426	0.07812299169881974	0.20447780867586057	-0.3513836182212547
0.09699999999999998	0.222976606025277	-0.09499817337564576	-0.15586204807284826	1.6989774380564522	0.07810591952223173	0.20451846077077696	-0.35129477926178954
0.09799999999999986	0.2229857854241765	-0.09500251352351186	-0.15575488071365734	1.699245172216784	0.07808862604193811	0.20455950523389288	-0.3512048310789109
0.09899999999999975	0.22299506461907928	-0.09500689081838568	-0.15564659143225165	1.6995163945254357	0.07807110833978223	0.20460094081703428	-0.3511137617021792
0.09999999999999964	0.2230044431555092	-0.09501130508336429	-0.15553718022712268	1.6997911519080406	0.07805336347585232	0.20464276622280647	-0.3510215591131454
0.10099999999999998	0.22301392055565544	-0.09501575612448084	-0.15542664711615983	1.700069491495716	0.07803538848892642	0.20468498010691066	-0.3509282112463986
0.10199999999999987	0.22302349632088683	-0.09502024373091435	-0.1553149921289685	1.700351460614467	0.07801718039738242	0.20472758108026376	-0.35083370599074365
0.10299999999999976	0.22303316993454644	-0.09502476767591414	-0.15520221529990613	1.7006371067741084	0.07799873620045401	0.204770567710922	-0.3507380311904597
0.10399999999999965	0.22304294086465223	-0.0950293277169382	-0.1550883166610848	1.7009264776566617	0.07798005287940932	0.20481393852611487	-0.3506411746465901
0.10499999999999998	0.22305280856612708	-0.09503392359500566	-0.15497329623533806	1.7012196211045518	0.07796112739847241	0.2048576920142686	-0.35054312411833655
0.10599999999999987	0.22306277248180542	-0.0950385550347647	-0.15485715402952724	1.7015165851093113	0.07794195670542971	0.20490182662683784	-0.35044386732456984
0.10699999999999976	0.22307283204259282	-0.09504322174565204	-0.15473989002781413	1.7018174178007406	0.07792253773204609	0.2049463407801911	-0.35034339194540737
0.10799999999999965	0.2230829866686596	-0.09504792342339624	-0.15462150418452508	1.702122167435733	0.07790286739484172	0.20499123285761184	-0.35024168562380936
0.10899999999999999	0.22309323577279705	-0.09505265975111368	-0.15450199641660387	1.7024308823863368	0.07788294259653705	0.20503650121129519	-0.35013873596702233
0.10999999999999988	0.2231035787648094	-0.09505743039924151	-0.15438136659602908	1.702743611127009	0.07786276022774297	0.20508214416428086	-0.3500345305479434
0.11099999999999977	0.2231140150550636	-0.09506223502468113	-0.15425961454257223	1.7030604022210112	0.07784231716835047	0.20512816001232415	-0.3499290569067826
0.11199999999999966	0.22312454405681975	-0.09506707327065873	-0.1541367400165201	1.7033813043062755	0.0778216102885626	0.20517454702594973	-0.34982230255309593
0.11299999999999999	0.22313516518809337	-0.09507194476768255	-0.15401274271136348	1.703706366081449	0.07780063644987581	0.2052213034526296	-0.34971425496795827
0.11399999999999988	0.22314587787342507	-0.09507684913484361	-0.15388762224682953	1.7040356362920688	0.07777939250619653	0.205268427518721	-0.34960490160616614
0.11499999999999977	0.2231566815455606	-0.09508178598108315	-0.15376137816188232	1.7043691637164422	0.07775787530503527	0.2053159174312271	-0.3494942298984216
0.11599999999999966	0.22316757564704365	-0.09508675490642891	-0.15363400990768744	1.7047069971515643	0.07773608168872023	0.20536377137956502	-0.34938222725344914
0.11699999999999999	0.22317855963134497	-0.09509175550282366	-0.1535055168409191	1.705049185399022	0.07771400849539008	0.20541198753740345	-0.3492688810601785
0.11799999999999988	0.22318963296277436	-0.09509678735379244	-0.15337589821703498	1.7053957772504613	0.0776916525593424	0.20546056406463295	-0.3491541786901287
0.11899999999999977	0.22320079511555257	-0.09510185003332866	-0.15324515318351736	1.7057468214729459	0.07766901071104577	0.20550949910922678	-0.3490381074999439
0.11999999999999966	0.22321204557354885	-0.09510694310550542	-0.15311328077383454	1.7061023667945314	0.0776460797776707	0.20555879080868983	-0.3489206548340329
0.121	0.22322338383106044	-0.09511206612518557	-0.15298027990250215	1.70646246189002	0.07762285658420394	0.20560843729115802	-0.34880180802732397
0.12199999999999989	0.22323480939388157	-0.09511721863907537	-0.1528461493608691	1.7068271553664647	0.07759933795460067	0.20565843667645492	-0.3486815544081485
0.12299999999999978	0.22324632177990833	-0.09512240018674673	-0.15271088781287603	1.707196495747999	0.07757552071267343	0.20570878707728968	-0.34855988130120374
0.12399999999999967	0.2232579205185306	-0.09512761030163183	-0.15257449379078628	1.7075705314606944	0.07755140168265993	0.20575948660035473	-0.34843677603048556
0.125	0.22326960514919134	-0.09513284851198946	-0.15243696569126386	1.7079493108181552	0.07752697768971649	0.20581053334714242	-0.3483122259221431
0.1259999999999999	0.22328137522061403	-0.09513811434184237	-0.15229830177142545	1.7083328820066748	0.07750224556076626	0.20586192541472595	-0.34818621830744995
0.12699999999999978	0.22329323029069484	-0.09514340731188951	-0.15215850014486956	1.7087212930687787	0.07747720212564484	0.20591366089656737	-0.3480587405262083
0.12799999999999967	0.22330516992555902	-0.09514872694001823	-0.15201755877843953	1.7091145918866104	0.07745184421793694	0.20596573788311082	-0.34792977993047797
0.129	0.22331719369778608	-0.09515407274066114	-0.15187547548972208	1.709512826166614	0.07742616867526389	0.20601815446216307	-0.34779932388827556
0.1299999999999999	0.2233293011853051	-0.09515944422337136	-0.15173224794452767	1.7099160434247178	0.07740017233951214	0.20607090871930667	-0.3476673597871964
0.13099999999999978	0.22334149197095657	-0.0951648408921226	-0.15158787365435275	1.7103242909712206	0.07737385205731032	0.20612399873834744	-0.34753387503809247
0.13199999999999967	0.22335376564121853	-0.09517026224571422	-0.15144234997420553	1.7107376158949552	0.07734720468051438	0.20617742260167682	-0.3473988570789417
0.133	0.2233661217841018	-0.09517570777852785	-0.15129567410079983	1.7111560650463151	0.077320227066704	0.20623117839055036	-0.3472622933789801
0.1339999999999999	0.22337855998771758	-0.09518117698125911	-0.15114784307186704	1.7115796850194673	0.07729291607999754	0.20628526418504106	-0.3471241714431713
0.1349999999999998	0.2233910798398936	-0.09518666934162666	-0.15099885376696265	1.712008522134083	0.07726526859218896	0.20633967806354755	-0.3469844788170248
0.13599999999999968	0.22340368092808668	-0.09519218434505822	-0.15084870290864713	1.7124426224172942	0.07723728148402673	0.2063944181021633	-0.34684320309147143
0.137	0.2234163628392158	-0.09519772147535308	-0.1506973870632946	1.7128820315869555	0.07720895164645525	0.20644948237403055	-0.3467003319074415
0.1379999999999999	0.22342912515941557	-0.0952032802153245	-0.1505449026415327	1.7133267950354227	0.07718027598163921	0.20650486894874212	-0.3465558529601593
0.1389999999999998	0.2234419674733353	-0.0952088600474228	-0.1503912458986907	1.713776957812292	0.07715125140383451	0.20656057589185328	-0.34640975400352997
0.13999999999999968	0.2234548893622304	-0.09521446045433521	-0.15023641293600842	1.7142325646060583	0.07712187484023088	0.20661660126420167	-0.34626202285505825
0.14100000000000001	0.22346789040122358	-0.09522008091956312	-0.150080399702984	1.7146936597250226	0.07709214323176901	0.20667294312079285	-0.3461126474014315
0.1419999999999999	0.22348097015724094	-0.09522572092798016	-0.14992320200049183	1.7151602870777798	0.07706205353399623	0.2067295995094368	-0.34596161560441485
0.1429999999999998	0.2234941281879987	-0.095231379966371	-0.149764815484301	1.7156324901540003	0.0770316027180244	0.20678656846931973	-0.345808915506704
0.14399999999999968	0.22350736404128732	-0.09523705752394979	-0.14960523566975037	1.7161103120058379	0.07700078777165419	0.20684384802920805	-0.34565453523780837
0.14500000000000002	0.22352067725417968	-0.09524275309286236	-0.14944445793758085	1.7165937952295443	0.07696960570072928	0.20690143620522647	-0.34549846302003745
0.1459999999999999	0.22353406735178874	-0.09524846616867244	-0.14928247753904927	1.7170829819464974	0.07693805353048006	0.20695933099894212	-0.3453406871745408
0.1469999999999998	0.2235475338448225	-0.09525419625082814	-0.1491192896003292	1.7175779137835996	0.07690612830649413	0.207017530395818	-0.34518119612747444
0.1479999999999997	0.2235610762263114	-0.09525994284310928	-0.14895488912808266	1.718078631853756	0.07687382709543857	0.20707603236324587	-0.34501997841630405
0.14900000000000002	0.22357469396901372	-0.09526570545368412	-0.14878927101583347	1.718585176736394	0.07684114698584106	0.20713483484822146	-0.3448570226961968
0.1499999999999999	0.22358838652387597	-0.09527148359402313	-0.14862243004964482	1.7190975884568604	0.07680808508887203	0.20719393577527284	-0.34469231774669407
0.1509999999999998	0.22360215331879615	-0.09527727677704252	-0.1484543609134794	1.7196159064642724	0.07677463853913052	0.20725333304452245	-0.34452585247879963
0.1519999999999997	0.223615993757313	-0.0952830845159832	-0.14828505819537405	1.7201401696092933	0.0767408044956804	0.2073130245293973	-0.34435761594218794
0.15300000000000002	0.22362990721722073	-0.09528890632440581	-0.14811451639443549	1.7206704161225426	0.07670658014340029	0.2073730080740505	-0.3441875973323621
0.15399999999999991	0.2236438930491122	-0.09529474171655011	-0.14794272992790986	1.7212066835928528	0.07667196269446766	0.2074332814909225	-0.3440157859978322
0.1549999999999998	0.22365795057485288	-0.09530059020767852	-0.14776969313832947	1.7217490089457166	0.07663694938979669	0.20749384255838274	-0.34384217144720336
0.1559999999999997	0.22367207908636186	-0.09530645131440425	-0.147595400301122	1.722297428422257	0.07660153750049394	0.20755468901821142	-0.3436667433561827
0.15700000000000003	0.22368627784545042	-0.09531232455500777	-0.14741984563231256	1.722851977557558	0.07656572432957783	0.20761581857304381	-0.3434894915747613
0.15799999999999992	0.22370054608434226	-0.09531820944974088	-0.14724302329632166	1.7234126911583196	0.07652950721384293	0.2076772288837198	-0.34331040613463926
0.1589999999999998	0.22371488300574885	-0.09532410552111814	-0.14706492741461688	1.7239796032813093	0.07649288352556718	0.20773891756629628	-0.3431294772567233
0.1599999999999997	0.22372928778287807	-0.09533001229457395	-0.14688555207522314	1.7245527472125706	0.076455850674369	0.20780088218884712	-0.34294669535852285
0.16100000000000003	0.2237437595601265	-0.09533592930023789	-0.1467048913419691	1.725132155446235	0.07641840610952148	0.20786312026847908	-0.34276205106133245
0.16199999999999992	0.22375829745445483	-0.0953418560754508	-0.14652293926272253	1.725717859663655	0.07638054732242175	0.20792562926880973	-0.3425755351970885
0.1629999999999998	0.22377290055745078	-0.09534779216651969	-0.14633968987737314	1.7263098907139551	0.07634227184897406	0.2079884065976051	-0.3423871388150305
0.1639999999999997	0.22378756793733048	-0.09535373712933402	-0.14615513722669848	1.7269082785948369	0.0763035772718287	0.2080514496040925	-0.34219685318854204
0.16500000000000004	0.2238022986405024	-0.09535969052959586	-0.14596927536212093	1.7275130524328557	0.07626446122247847	0.2081147555759511	-0.3420046698221182
0.16599999999999993	0.22381709169381903	-0.09536565194304221	-0.14578209835523254	1.7281242404642703	0.07622492138339834	0.20817832173640902	-0.341810580457982
0.16699999999999982	0.22383194610751717	-0.09537162095565922	-0.14559360030633922	1.7287418700168125	0.07618495549023027	0.20824214524163226	-0.34161457708229614
0.1679999999999997	0.22384686087734718	-0.09537759716426383	-0.1454037753527812	1.7293659674919803	0.07614456133389372	0.20830622317816475	-0.34141665193134413
0.16900000000000004	0.22386183498589202	-0.0953835801782078	-0.1452126176781644	1.7299965583485741	0.07610373676286773	0.20837055256017853	-0.341216797497688
0.16999999999999993	0.22387686740457793	-0.09538956962182729	-0.14502012152250846	1.730633667088199	0.0760624796857685	0.2084351303265369	-0.34101500653594596
0.17099999999999982	0.22389195709675275	-0.09539556513613225	-0.14482628119218938	1.731277317242336	0.07602078807379817	0.20849995333791702	-0.340811272068074
0.1719999999999997	0.22390710302070654	-0.09540156637936169	-0.14463109106893196	1.7319275313609583	0.07597865996270155	0.2085650183742389	-0.34060558738815944
0.17300000000000004	0.2239223041315087	-0.09540757302715684	-0.14443454561860894	1.7325843310026707	0.07593609345423265	0.20863032213222063	-0.340397946066794
0.17399999999999993	0.22393755938204066	-0.09541358477272763	-0.14423663940060066	1.733247736725219	0.07589308671743762	0.2086958612227588	-0.34018834195539815
0.17499999999999982	0.22395286772435344	-0.09541960132701491	-0.14403736707696924	1.7339177680763478	0.0758496379899993	0.20876163216831992	-0.33997676919044195
0.1759999999999997	0.22396822811097025	-0.09542562241884774	-0.14383672342070622	1.7345944435861191	0.07580574557946271	0.20882763140058977	-0.3397632221971429
0.17700000000000005	0.22398363949538266	-0.09543164779547117	-0.14363470332381167	1.7352777807606703	0.07576140786434296	0.20889385525820148	-0.3395476956927668
0.17799999999999994	0.223999100832122	-0.09543767722419953	-0.14343130180595576	1.7359677960773956	0.07571662329536114	0.20896029998436288	-0.33933018468966086
0.17899999999999983	0.22401461107715925	-0.09544371049481801	-0.14322651402297432	1.7366645049819078	0.0756713903966875	0.20902696172456955	-0.33911068449777815
0.17999999999999972	0.22403016918900706	-0.09544974742122668	-0.14302033527445493	1.737367921886385	0.0756257077669504	0.20909383652465097	-0.3388891907267618
0.18100000000000005	0.2240457741297705	-0.09545578784195306	-0.14281276101117057	1.7380780601692918	0.07557957407995108	0.2091609203289703	-0.3386656992877743
0.18199999999999994	0.22406142486577404	-0.09546183162028479	-0.14260378684311528	1.7387949321764604	0.07553298808526857	0.20922820897847796	-0.3384402063950155
0.18299999999999983	0.22407712036852045	-0.09546787864439783	-0.14239340854739527	1.7395185492223937	0.07548594860899954	0.20929569820886573	-0.33821270856699553
0.18399999999999972	0.22409285961560768	-0.09547392882748348	-0.14218162207523066	1.7402489215917711	0.07543845455439087	0.20936338364906956	-0.33798320262762543
0.18500000000000005	0.22410864159122854	-0.0954799821078744	-0.14196842355882153	1.7409860585426544	0.07539050490212214	0.20943126081969887	-0.33775168570694764
0.18599999999999994	0.22412446528737787	-0.09548603844916537	-0.14175380931883214	1.7417299683117557	0.07534209871066579	0.20949932513115269	-0.33751815524144757
0.18699999999999983	0.22414032970576855	-0.09549209784032893	-0.14153777587137184	1.742480658120637	0.07529323511690846	0.20956757188197553	-0.3372826089740714
0.18799999999999972	0.22415623385895656	-0.09549816029582907	-0.14132031993297212	1.7432381341816992	0.07524391333648625	0.20963599625794446	-0.3370450449540133
0.18900000000000006	0.22417217677067564	-0.09550422585573194	-0.1411014384243137	1.7440024017035827	0.07519413266377403	0.20970459333164815	-0.3368054615363347
0.18999999999999995	0.224188157476884	-0.09551029458581245	-0.14088112847383535	1.7447734648967215	0.07514389247207748	0.20977335806225864	-0.33656385738129757
0.19099999999999984	0.22420417502789877	-0.0955163665772838	-0.14065938742047748	1.7455513269809266	0.07509319221390692	0.2098422852956218	-0.3363202314529838
0.19199999999999973	0.22422022849086853	-0.0955224419453971	-0.14043621281556298	1.7463359901953777	0.07504203142090712	0.20991136976454994	-0.33607458301732707
0.19300000000000006	0.22423631695183516	-0.09552852082728312	-0.14021160242456937	1.747127455808754	0.07499040970350458	0.20998060608913904	-0.3358269116401653
0.19399999999999995	0.2242524395166348	-0.09553460338054136	-0.13998555422766618	1.7479257241283779	0.07493832675027261	0.21004998877748068	-0.33557721718519296
0.19499999999999984	0.22426859531101437	-0.09554068978258008	-0.1397580664182646	1.748730794509874	0.07488578232701486	0.21011951222695693	-0.3353254998113267
0.19599999999999973	0.22428478348146522	-0.0955467802292036	-0.13952913740108563	1.7495426653688495	0.0748327762758718	0.21018917072575813	-0.3350717599695452
0.19700000000000006	0.22430100319715	-0.09555287493244315	-0.13929876579125694	1.7503613341942126	0.07477930851469418	0.21025895845426357	-0.3348159983995686
0.19799999999999995	0.22431725365217325	-0.09555897411913321	-0.1390669504144406	1.751186797560881	0.07472537903680537	0.21032886948616877	-0.3345582161268032
0.19899999999999984	0.22433353406782133	-0.0955650780306104	-0.1388336903064873	1.7520190511403764	0.07467098791103088	0.2103988977896697	-0.33429841445961145
0.19999999999999973	0.22434984369477312	-0.09557118692241005	-0.13859898471111406	1.7528580897108172	0.07461613528150776	0.21046903722913562	-0.334036594986359
0.20099999999999962	0.22436618181528503	-0.09557730106283151	-0.13836283307635783	1.7537039071685683	0.07456082136690854	0.21053928156709445	-0.3337727595719317
0.20199999999999996	0.2243825477453495	-0.09558342073074393	-0.13812523505093108	1.7545564965419294	0.0745050464593232	0.21060962446635312	-0.3335069103537833
0.20299999999999985	0.2243989408368237	-0.09558954621413736	-0.13788619047935385	1.7554158500053603	0.07444881092334674	0.21068005949274676	-0.33323904973751073
0.20399999999999974	0.22441536047952784	-0.09559567780942305	-0.13764569939511262	1.7562819588927432	0.0743921151954335	0.2107505801186445	-0.3329691803921992
0.20499999999999963	0.22443180610331578	-0.0956018158199788	-0.13740376201334845	1.7571548137104482	0.07433495978315195	0.2108211797265481	-0.3326973052457788
0.20599999999999996	0.22444827718012014	-0.0956079605539358	-0.1371603787242007	1.7580344041517109	0.07427734526421814	0.21089185161236373	-0.33242342748020626
0.20699999999999985	0.22446477322559655	-0.09561411232270858	-0.13691555008605735	1.7589207191119562	0.07421927228536787	0.21096258898865777	-0.3321475505262868
0.20799999999999974	0.22448129379961743	-0.0956202714402687	-0.13666927681795943	1.7598137467039525	0.07416074156100633	0.2110333849882684	-0.3318696780583163
0.20899999999999963	0.22449783850599128	-0.09562643822166135	-0.13642155979153356	1.7607134742728026	0.07410175387163462	0.21110423266815817	-0.33158981398872167
0.20999999999999996	0.22451440699290823	-0.0956326129807643	-0.13617240002245157	1.7616198884119145	0.07404231006223497	0.21117512501339178	-0.3313079624623932
0.21099999999999985	0.2245309989544877	-0.09563879602878975	-0.13592179866104276	1.762532974980713	0.07398241104085757	0.2112460549413075	-0.33102412785033775
0.21199999999999974	0.22454761413267812	-0.09564498767390513	-0.13566975698243353	1.763452719123357	0.07392205777746914	0.2113170153057667	-0.33073831474283316
0.21299999999999963	0.22456425231913388	-0.09565118822122427	-0.1354162763762112	1.7643791052873476	0.07386125130281888	0.21138799890148868	-0.33045052794244395
0.21399999999999997	0.22458091335707034	-0.09565739797279227	-0.13516135833523396	1.7653121172420416	0.07379999270713776	0.21145899846866043	-0.3301607724569549
0.21499999999999986	0.22459759714272381	-0.09566361722755959	-0.13490500444433748	1.7662517380982137	0.07373828313867051	0.2115300066977063	-0.32986905349209655
0.21599999999999975	0.22461430362566212	-0.09566984628096871	-0.13464721636968977	1.7671979503290527	0.07367612380191736	0.21160101623392055	-0.32957537644417906
0.21699999999999964	0.2246310328079422	-0.095676085423405	-0.134387995848041	1.768150735790738	0.07361351595546252	0.2116720196820304	-0.32927974689305556
0.21799999999999997	0.22464778474249095	-0.09568233493788744	-0.1341273446751164	1.7691100757411067	0.07355046090951008	0.21174300961100145	-0.3289821705955323
0.21899999999999986	0.22466455953071332	-0.09568859509850004	-0.13386526469352647	1.770075950857928	0.07348696002336969	0.2118139785590319	-0.32868265347867087
0.21999999999999975	0.2246813573200806	-0.09569486616993984	-0.13360175778019245	1.7710483412586868	0.0734230147030736	0.21188491903862064	-0.328381201632369
0.22099999999999964	0.22469817830244765	-0.09570114840743182	-0.13333682583290912	1.7720272265215158	0.07335862639912342	0.2119558235418996	-0.3280778213013354
0.22199999999999998	0.2247150227127241	-0.09570744205663331	-0.13307047075679532	1.7730125856933903	0.0732937966049746	0.21202668454635917	-0.3277725188802895
0.22299999999999986	0.22473189082752396	-0.09571374735352627	-0.13280269445137816	1.7740043972596633	0.07322852685765761	0.21209749452115678	-0.3274653009191402
0.22399999999999975	0.22474878296379033	-0.09572006452430072	-0.13253349879793322	1.7750026390873694	0.07316281873986469	0.21216824593377237	-0.3271561741349092
0.22499999999999964	0.22476569947739478	-0.09572639378522897	-0.1322628856470828	1.7760072883923135	0.07309667388076001	0.21223893125598278	-0.3268451454176649
0.22599999999999998	0.22478264076209156	-0.0957327353425261	-0.1319908568066515	1.7770183217420015	0.07303009395496368	0.2123095429690407	-0.3265322218272931
0.22699999999999987	0.22479960724920314	-0.09573908939182017	-0.1317174140286468	1.778035715069245	0.07296308068104779	0.21238007356903954	-0.32621741058730946
0.22799999999999976	0.22481659940727905	-0.095745456116484	-0.13144255899536103	1.7790594436840612	0.07289563581984727	0.21245051557265485	-0.32590071907905727
0.22899999999999965	0.2248336177413508	-0.09575183568520411	-0.1311662933057237	1.7800894822842672	0.07282776117252318	0.21252086152278188	-0.32558215483634284
0.22999999999999998	0.22485066279253818	-0.09575822825028796	-0.13088861846190433	1.7811258049655352	0.07275945857874196	0.21259110399401585	-0.32526172554013777
0.23099999999999987	0.22486773513763297	-0.09576463394708518	-0.13060953585616306	1.7821683852313128	0.07269072991502991	0.21266123559810407	-0.32493943901340006
0.23199999999999976	0.22488483538790655	-0.09577105289377467	-0.13032904675832094	1.7832171960022623	0.07262157709317918	0.21273124898931617	-0.3246153032163123
0.23299999999999965	0.22490196418751204	-0.09577748519114102	-0.13004715230309782	1.7842722096244905	0.07255200205870355	0.2128011368698004	-0.3242893262418066
0.23399999999999999	0.22491912221185753	-0.09578393092233582	-0.1297638534765677	1.785333397876219	0.07248200678934204	0.21287089199511616	-0.3239615163111254
0.23499999999999988	0.22493631016557702	-0.09579039015262397	-0.12947915110247907	1.786400731972924	0.07241159329360856	0.21294050717982788	-0.323631881769593
0.23599999999999977	0.22495352877934743	-0.09579686292911786	-0.12919304582918967	1.787474182571726	0.07234076360920294	0.2130099753029846	-0.323300431082772
0.23699999999999966	0.2249707788055486	-0.09580334928087475	-0.12890553811683864	1.788553719776176	0.07226951980115943	0.21307928931361395	-0.3229671728326929
0.238	0.2249880610135171	-0.0958098492201076	-0.12861662822475817	1.7896393131410981	0.07219786396009643	0.21314844223617696	-0.3226321157140868
0.23899999999999988	0.22500537618439326	-0.09581636274413427	-0.1283263161995024	1.7907309316771403	0.07212579820062597	0.21321742717574643	-0.3222952685307961
0.23999999999999977	0.22502272510480797	-0.0958228898365618	-0.12803460186311616	1.7918285438558186	0.07205332465931205	0.21328623732303795	-0.3219566401922936
0.24099999999999966	0.22504010855978465	-0.09582943046733207	-0.12774148480126366	1.7929321176143307	0.07198044549217597	0.21335486595948255	-0.3216162397104233
0.242	0.22505752732673634	-0.09583598459237991	-0.12744696435084368	1.7940416203590388	0.07190716287241607	0.21342330646240884	-0.3212740761962933
0.24299999999999988	0.2250749821716845	-0.09584255215327601	-0.12715103958671822	1.7951570189687818	0.07183347898852285	0.2134915523104629	-0.32093015885682497
0.24399999999999977	0.22509247384694858	-0.09584913307685448	-0.12685370930830467	1.7962782797988026	0.07175939604266537	0.21355959708915054	-0.32058449699101005
0.24499999999999966	0.22511000308917775	-0.09585572727482852	-0.1265549720271593	1.7974053686845728	0.0716849162492859	0.21362743449614266	-0.3202370999862934
0.246	0.2251275706173446	-0.09586233464376916	-0.1262548259559313	1.7985382509459222	0.07161004183377899	0.21369505834610694	-0.31988797731501106
0.2469999999999999	0.2251451771310753	-0.09586895506619897	-0.12595326899831197	1.799676891391878	0.0715347750314354	0.2137624625751931	-0.31953713853081406
0.24799999999999978	0.2251628233100703	-0.09587558841242651	-0.12565029873922667	1.8008212543251239	0.07145911808689229	0.2138296412454828	-0.31918459326537296
0.24899999999999967	0.22518050981499213	-0.09588223454161555	-0.12534591243527515	1.8019713035453584	0.07138307325390489	0.21389658854934884	-0.31883035122547515
0.25	0.22519823728981958	-0.0958888933017118	-0.12504010700579968	1.803127002351589	0.07130664279531569	0.21396329881354703	-0.3184744221903242
0.2509999999999999	0.22521600636491632	-0.09589556452898189	-0.12473287902420561	1.8042883135437762	0.07122982898309695	0.21402976650316793	-0.3181168160089083
0.2519999999999998	0.22523381765931005	-0.0959022480479165	-0.12442422470953592	1.8054551994242312	0.07115263409816007	0.21409598622551493	-0.3177575425976121
0.25299999999999967	0.22525167178217995	-0.09590894367224786	-0.12411413991867966	1.8066276217984325	0.07107506043017309	0.21416195273385333	-0.31739661193818397
0.254	0.22526956933505088	-0.09591565120670695	-0.12380262013884148	1.8078055419752979	0.07099711027781028	0.2142276609310965	-0.3170340340757441
0.2549999999999999	0.22528751091469676	-0.09592237044801721	-0.12348966048027644	1.8089889207673275	0.07091878594918831	0.2142931058733732	-0.3166698191167632
0.2559999999999998	0.22530549711525175	-0.09592910118512639	-0.12317525567004704	1.8101777184899013	0.0708400897621819	0.2143582827732376	-0.316303977227489
0.2569999999999997	0.2253235285291512	-0.0959358432001795	-0.1228594000471834	1.8113718949593949	0.07076102404473866	0.21442318700246568	-0.31593651863299416
0.258	0.22534160574727424	-0.09594259627023204	-0.12254208755887663	1.8125714094912801	0.07068159113513016	0.21448781409462583	-0.31556745361652944
0.2589999999999999	0.22535972935791357	-0.0959493601682007	-0.12222331175696047	1.813776220898625	0.07060179338177112	0.2145521597475493	-0.31519679251899146
0.2599999999999998	0.22537789994495125	-0.09595613466305089	-0.12190306579468593	1.814986287490654	0.07052163314272666	0.21461621982558365	-0.3148245457384327
0.2609999999999997	0.22539611808636756	-0.09596291952072507	-0.12158134242454376	1.8162015670714087	0.07044111278545312	0.2146799903615113	-0.3144507237296656
0.262	0.2254143843527022	-0.09596971450581436	-0.12125813399751735	1.8174220169385515	0.07036023468670947	0.21474346755813717	-0.3140753370041321
0.2629999999999999	0.22543269930508944	-0.09597651938246765	-0.12093343246340137	1.81864759388273	0.07027900123227149	0.21480664778954955	-0.31369839612984735
0.2639999999999998	0.22545106349362287	-0.09598333391453606	-0.12060722937144096	1.8198782541871665	0.07019741481662907	0.2148695276021184	-0.3133199117312839
0.2649999999999997	0.22546947745567583	-0.09599015786645916	-0.12027951587129611	1.8211139536267658	0.0701154778428472	0.2149321037152349	-0.31293989448949155
0.266	0.22548794171379974	-0.0959969910048956	-0.11995028271471686	1.822354647467911	0.07003319272246625	0.21499437302185676	-0.3125583551423209
0.2669999999999999	0.22550645677394787	-0.09600383309997029	-0.11961952025756377	1.8236002904697384	0.0699505618754394	0.21505633258910495	-0.31217530448431263
0.2679999999999998	0.22552502312364736	-0.09601068392651262	-0.11928721846218154	1.8248508368858078	0.06986758773010479	0.21511797965879495	-0.31179075336642664
0.2689999999999997	0.225543641229745	-0.09601754326566116	-0.11895336690088673	1.8261062404658404	0.06978427272306818	0.21517931164747706	-0.3114047126960247
0.27	0.22556231153648282	-0.09602441090608467	-0.11861795476095675	1.8273664544579356	0.06970061929899393	0.21524032614586833	-0.3110171934371589
0.2709999999999999	0.2255810344635253	-0.09603128664519485	-0.11828097085075491	1.8286314316105745	0.06961662991048445	0.21530102091792117	-0.3106282066110929
0.2719999999999998	0.22559981040355723	-0.09603817029072502	-0.11794240360624754	1.8299011241736984	0.06953230701810666	0.21536139389977493	-0.31023776329698544
0.2729999999999997	0.22561863972057988	-0.09604506166192373	-0.11760224109792294	1.8311754838996515	0.06944765309044136	0.2154214431985319	-0.3098458746326027
0.274	0.22563752274928306	-0.09605196059074154	-0.1172604710385029	1.8324544620447922	0.0693626706042749	0.2154811670908594	-0.3094525518149887
0.2749999999999999	0.2256564597943663	-0.09605886692338887	-0.11691708079070694	1.8337380093710693	0.06927736204493061	0.2155405640217855	-0.30905780610114286
0.2759999999999998	0.22567545112868223	-0.09606578052151002	-0.11657205737432548	1.8350260761464836	0.06919172990631142	0.2155996326038118	-0.3086616488089383
0.2769999999999997	0.2256944969905768	-0.09607270126334794	-0.11622538747336479	1.8363186121441084	0.06910577669083401	0.21565837161597895	-0.3082640913185735
0.278	0.22571359758155174	-0.0960796290452771	-0.11587705744403184	1.8376155666404637	0.0690195049097389	0.21571678000264363	-0.3078651450744254
0.2789999999999999	0.22573275306387408	-0.0960865637829542	-0.11552705332319922	1.8389168884147973	0.06893291708340915	0.21577485687196704	-0.30746482158680505
0.2799999999999998	0.22575196355775703	-0.09609350541246407	-0.11517536083736003	1.8402225257489475	0.06884601574145117	0.21583260149411684	-0.3070631324336047
0.2809999999999997	0.22577122913923794	-0.09610045389183518	-0.11482196541283585	1.8415324264259558	0.06875880342296188	0.2158900132992436	-0.3066600892623128
0.28200000000000003	0.22579054983912814	-0.09610740920216991	-0.11446685218725364	1.84284653772786	0.06867128267710117	0.21594709187523312	-0.3062557037924459
0.2829999999999999	0.22580992564228436	-0.09611437134876706	-0.11411000602118035	1.8441648064346	0.06858345606372385	0.21600383696529565	-0.3058499878178382
0.2839999999999998	0.22582935648720293	-0.09612134036299039	-0.113751411509176	1.8454871788248364	0.06849532615400768	0.21606024846563604	-0.30544295320829057
0.2849999999999997	0.22584884226668897	-0.09612831630450656	-0.11339105299102922	1.8468136006783584	0.06840689553137926	0.2161163264230835	-0.3050346119107495
0.28600000000000003	0.22586838282922447	-0.09613529926314136	-0.11302891456432029	1.8481440172786254	0.06831816679273572	0.21617207103231548	-0.3046249759507356
0.2869999999999999	0.22588797797990676	-0.0961422893596033	-0.11266498009832913	1.849478373414372	0.0682291425493502	0.2162274826326756	-0.3042140574343149
0.2879999999999998	0.2259076274817096	-0.09614928674545016	-0.11229923324817465	1.8508166133818333	0.06813982542745879	0.2162825617048293	-0.3038018685498694
0.2889999999999997	0.2259273310581966	-0.0961562916037989	-0.11193165746844881	1.8521586809891417	0.06805021806919655	0.21633730886737834	-0.30338842156904733
0.29000000000000004	0.22594708839655767	-0.09616330415077773	-0.11156223602673557	1.8535045195618316	0.06796032313387945	0.21639172487343394	-0.30297372884736734
0.2909999999999999	0.22596689914984028	-0.0961703246362174	-0.11119095201702935	1.854854071947997	0.06787014329902138	0.2164458106073306	-0.3025578028250745
0.2919999999999998	0.2259867629387522	-0.09617735334320716	-0.11081778837269678	1.8562072805231604	0.06777968126083934	0.21649956708154047	-0.3021406560282354
0.2929999999999997	0.22600667935341215	-0.09618439058726991	-0.11044272787937612	1.85756408719566	0.06768893973454923	0.21655299543348366	-0.3017223010697563
0.29400000000000004	0.22602664795504868	-0.09619143671553142	-0.11006575318783131	1.8589244334129806	0.0675979214547538	0.21660609692229343	-0.3013027506499462
0.29499999999999993	0.22604666827802425	-0.09619849210625539	-0.10968684682639877	1.860288260169091	0.06750662917604212	0.2166588729257795	-0.30088201755655225
0.2959999999999998	0.2260667398325609	-0.09620555716949541	-0.10930599121379345	1.8616555080120956	0.06741506567391953	0.21671132493734444	-0.3004601146648024
0.2969999999999997	0.2260868621074155	-0.09621263234848952	-0.10892316867304445	1.863026117051126	0.06732323374582189	0.21676345456266882	-0.3000370549379307
0.29800000000000004	0.22610703457175266	-0.0962197181202936	-0.10853836144582739	1.8644000269629106	0.06723113621178507	0.21681526351634692	-0.2996128514279293
0.29899999999999993	0.22612725667659084	-0.09622681499527842	-0.10815155170608125	1.8657771769984512	0.06713877591482803	0.21686675361859264	-0.29918751727620896
0.2999999999999998	0.22614752785657258	-0.09623392351623994	-0.10776272157255143	1.8671575059891152	0.06704615572128991	0.2169179267920752	-0.29876106571415656
0.3009999999999997	0.2261678475328132	-0.0962410442571215	-0.10737185312064994	1.8685409523525776	0.06695327852117985	0.2169687850589438	-0.2983335100635152
0.30200000000000005	0.22618821511683243	-0.09624817782059795	-0.10697892839440311	1.8699274540994246	0.06686014722847534	0.2170193305379782	-0.29790486373663483
0.30299999999999994	0.22620863001481853	-0.0962553248348985	-0.10658392941888457	1.8713169488401011	0.06676676478136656	0.21706956544168088	-0.2974751402367637
0.3039999999999998	0.22622909163184646	-0.09626248595136959	-0.10618683821314999	1.8727093737918863	0.06667313414268736	0.2171194920731255	-0.2970443531584278
0.3049999999999997	0.22624959937642547	-0.09626966184315025	-0.1057876368033116	1.8741046657859648	0.0665792583007128	0.2171691128227429	-0.2966125161877641
0.30600000000000005	0.22627015266612663	-0.09627685320383167	-0.105386307235396	1.8755027612742767	0.06648514027019856	0.21721843016522455	-0.2961796431027931
0.30699999999999994	0.2262907509339158	-0.09628406074497557	-0.10498283158800359	1.8769035963354497	0.06639078309335458	0.2172674466564195	-0.2957457477739239
0.30799999999999983	0.22631139363369185	-0.0962912851928672	-0.10457719198403266	1.8783071066802568	0.0662961898404459	0.2173161649305272	-0.29531084416443215
0.3089999999999997	0.22633208024465448	-0.09629852728600276	-0.10416937060073292	1.8797132276581687	0.06620136361001733	0.21736458769788738	-0.29487494633022976
0.31000000000000005	0.22635281027525	-0.096305787773311	-0.10375934967886051	1.8811218942650547	0.06610630752898286	0.21741271774293935	-0.294438068419155
0.31099999999999994	0.22637358326744886	-0.09631306741160708	-0.10334711153208095	1.88253304115097	0.0660110247526984	0.21746055792192057	-0.2940002246704398
0.31199999999999983	0.22639439880173517	-0.09632036696227914	-0.1029326385562596	1.8839466026284726	0.06591551846507578	0.21750811116054608	-0.29356142941403573
0.3129999999999997	0.2264152565016815	-0.0963276871887088	-0.10251591323752937	1.885362512681909	0.0658197918787349	0.21755538045209233	-0.2931216970693587
0.31400000000000006	0.2264361560373532	-0.09633502885479789	-0.10209691815952911	1.8867807049766003	0.06572384823513022	0.21760236885576037	-0.292681042143864
0.31499999999999995	0.2264570971294212	-0.09634239272384915	-0.10167563601057997	1.8882011128676208	0.06562769080483069	0.21764907949507215	-0.2922394792316218
0.31599999999999984	0.2264780795547367	-0.09634977955742702	-0.10125204959043958	1.889623669408987	0.06553132288795058	0.21769551555641864	-0.29179702301163374
0.3169999999999997	0.22649910315149152	-0.09635719011419701	-0.10082614181589925	1.8910483073633204	0.06543474781436213	0.21774168028793955	-0.29135368824587743
0.31800000000000006	0.22652016782358741	-0.0963646251487414	-0.10039789572449168	1.8924749592109191	0.06533796894374798	0.2177875769988533	-0.2909094897771249
0.31899999999999995	0.2265412735457158	-0.0963720854103531	-0.09996729447670427	1.8939035571575513	0.06524098966591618	0.21783320905917286	-0.2904644425267039
0.31999999999999984	0.22656242036877153	-0.09637957164180544	-0.09953432135821634	1.8953340331421633	0.06514381340125307	0.2178785798995006	-0.290018561492309
0.32099999999999973	0.22658360842334763	-0.09638708457809651	-0.09909895978217255	1.8967663188464534	0.06504644360064048	0.21792369301077585	-0.28957186174542116
0.32200000000000006	0.22660483792131128	-0.09639462494517026	-0.09866119329000564	1.8982003457063759	0.06494888374471228	0.21796855194427747	-0.2891243584279573
0.32299999999999995	0.22662610915771736	-0.09640219345861363	-0.09822100555045295	1.8996360449237637	0.06485113734299508	0.21801316031218157	-0.28867606674849866
0.32399999999999984	0.22664742251381018	-0.09640979082232495	-0.0977783803571576	1.901073347477383	0.06475320793311214	0.21805752178861088	-0.28822700197838896
0.32499999999999973	0.22666877845998457	-0.0964174177271527	-0.09733330162449214	1.9025121841353634	0.06465509907980377	0.21810164011098898	-0.28777717944720027
0.32600000000000007	0.226690177557576	-0.09642507484988358	-0.0968857533819976	1.903952485470955	0.06455681437369971	0.21814551908151317	-0.2873266145371246
0.32699999999999996	0.22671162045985335	-0.09643276285333056	-0.09643571976895891	1.9053941818813016	0.06445835743002273	0.21818916256843818	-0.28687532267652094
0.32799999999999985	0.22673310791372014	-0.09644048238714303	-0.09598318502950715	1.9068372036077923	0.06435973188740265	0.21823257450710568	-0.28642331933302806
0.32899999999999974	0.22675464076250385	-0.09644823408783529	-0.09552813350751299	1.9082814807565602	0.06426094140679733	0.21827575890108136	-0.2859706200066554
0.3299999999999996	0.2267762199490812	-0.09645601857803189	-0.09507054964091018	1.9097269433188164	0.06416198967039516	0.21831871982351783	-0.28551724022289665
0.33099999999999996	0.22679784651896046	-0.09646383646643199	-0.09461041795546213	1.9111735211925944	0.0640628803804956	0.21836146141843452	-0.28506319552530407
0.33199999999999985	0.22681952162331723	-0.09647168834849325	-0.09414772305760967	1.912621144206347	0.06396361725836418	0.21840398790197174	-0.2846085014673248
0.33299999999999974	0.22684124652198095	-0.09647957480670799	-0.09368244962566345	1.914069742142581	0.06386420404293648	0.21844630356404127	-0.2841531736037499
0.33399999999999963	0.22686302258599567	-0.0964874964108484	-0.09321458239973532	1.9155192447612261	0.0637646444893674	0.21848841277030795	-0.2836972274819434
0.33499999999999996	0.22688485129900543	-0.09649545371855425	-0.09274410617193005	1.9169695818239352	0.06366494236730047	0.21853031996413347	-0.28324067863301905
0.33599999999999985	0.22690673425784047	-0.09650344727550803	-0.09227100577718404	1.918420683119381	0.06356510145879257	0.21857202966835565	-0.28278354256307137
0.33699999999999974	0.22692867317342946	-0.09651147761557419	-0.0917952660840114	1.9198724784892465	0.06346512555637746	0.2186135464868383	-0.28232583474420275
0.33799999999999963	0.22695066987128243	-0.09651954526165575	-0.09131687198479993	1.9213248978538393	0.06336501846138641	0.21865487510596987	-0.2818675706054522
0.33899999999999997	0.2269727262900378	-0.09652765072689108	-0.0908358083856751	1.9227778712351606	0.06326478398203497	0.21869602029653265	-0.2814087655242815
0.33999999999999986	0.22699484447882431	-0.0965357945154394	-0.0903520601959445	1.924231328777484	0.06316442593121119	0.2187369869158773	-0.2809494348187255
0.34099999999999975	0.2270170265953171	-0.09654397712247881	-0.08986561231751079	1.9256852007681486	0.06306394812426623	0.21877777990997127	-0.28048959373958177
0.34199999999999964	0.2270392749044863	-0.09655219903416719	-0.08937644963501902	1.9271394176597538	0.06296335437686451	0.21881840431519511	-0.2800292574624435
0.34299999999999997	0.2270615917765315	-0.09656046072794021	-0.08888455700712951	1.9285939100919471	0.06286264850276771	0.21885886525994247	-0.27956844108010687
0.34399999999999986	0.2270839796836264	-0.09656876267239613	-0.08838991925893105	1.930048608911373	0.0627618343115492	0.21889916796589698	-0.2791071595956444
0.34499999999999975	0.227106441196222	-0.09657710532714156	-0.08789252117513388	1.9315034451906048	0.0626609156063568	0.2189393177489205	-0.27864542791588504
0.34599999999999964	0.22712897897927903	-0.09658548914334869	-0.08739234749368305	1.9329583502461265	0.06255989618184182	0.21897932001972994	-0.2781832608452863
0.347	0.22715159578842475	-0.09659391456464786	-0.08688938289980715	1.9344132556546796	0.062458779822312	0.21901918028460132	-0.27772067308024595
0.34799999999999986	0.22717429446603468	-0.09660238202760497	-0.08638361202013876	1.9358680932687855	0.06235757029992152	0.2190589041462783	-0.27725767920353267
0.34899999999999975	0.22719707793723737	-0.09661089196103152	-0.0858750194169216	1.9373227952315129	0.062256271372651016	0.21909849730495828	-0.27679429367900527
0.34999999999999964	0.22721994920546393	-0.09661944478450121	-0.08536358958269764	1.9387772939898065	0.06215488678207389	0.21913796555916767	-0.2763305308468494
0.351	0.22724291134678928	-0.09662804090757562	-0.0848493069354894	1.9402315223071969	0.06205342025102706	0.219177314806521	-0.27586640491901326
0.35199999999999987	0.22726596750343753	-0.0966366807297395	-0.08433215581486771	1.941685413275585	0.06195187548136509	0.21921655104423599	-0.2754019299751329
0.35299999999999976	0.22728912087757286	-0.09664536463954249	-0.08381212047892103	1.9431389003239026	0.06185025615185524	0.21925568036946036	-0.27493711995954195
0.35399999999999965	0.22731237472499666	-0.0966540930129477	-0.08328918510176454	1.9445919172233448	0.06174856591614862	0.21929470897964773	-0.27447198867917
0.355	0.22733573234799942	-0.09666286621239005	-0.08276333377235223	1.9460443980911146	0.06164680840094587	0.21933364317273293	-0.2740065498019499
0.35599999999999987	0.22735919708736438	-0.09667168458654268	-0.08223455049498418	1.9474962773938727	0.06154498720423195	0.21937248934685757	-0.27354081685572107
0.35699999999999976	0.22738277231351522	-0.09668054846928821	-0.0817028191903995	1.9489474899502046	0.06144310589327199	0.21941125399994377	-0.27307480322767624
0.35799999999999965	0.22740646141755735	-0.09668945817751712	-0.08116812369747187	1.9503979709306698	0.061341168002608276	0.21944994372923193	-0.27260852216458165
0.359	0.22743026780258996	-0.09669841400888086	-0.08063044777665107	1.9518476558543607	0.06123917703242038	0.2194885652306542	-0.2721419867742458
0.3599999999999999	0.22745419487453294	-0.09670741624063016	-0.08008977511479091	1.9532964805827913	0.06113713644724493	0.2195271252980982	-0.271675210027979
0.36099999999999977	0.22747824603321454	-0.09671646512916081	-0.07954608933062579	1.9547443813134333	0.06103504967492979	0.2195656308224938	-0.27120820476311897
0.36199999999999966	0.2275024246648468	-0.09672556090876085	-0.0789993739816614	1.9561912945729647	0.06093292010569752	0.21960408879053292	-0.2707409836857906
0.363	0.2275267341347572	-0.09673470378918439	-0.07844961257287347	1.9576371572084104	0.06083075109119299	0.21964250628307752	-0.27027355937474196
0.3639999999999999	0.22755117777924164	-0.09674389395280354	-0.07789678856572911	1.959081906376614	0.060728545943389986	0.21968089047355283	-0.26980594428581667
0.36499999999999977	0.22757575889691126	-0.09675313155208855	-0.07734088538679083	1.9605254795336073	0.060626307933475336	0.2197192486264406	-0.2693381507563197
0.36599999999999966	0.227600480739911	-0.09676241670816975	-0.07678188643742237	1.9619678144235575	0.06052404029113372	0.21975758809556162	-0.2688701910096303
0.367	0.2276253465046298	-0.09677174951010682	-0.07621977510574444	1.9634088490662271	0.060421746204229944	0.21979591632183512	-0.26840207716053655
0.3679999999999999	0.2276503593215202	-0.09678113001336237	-0.07565453477973008	1.9648485217430065	0.06031942881827641	0.21983424083075193	-0.267933821221098
0.3689999999999998	0.22767552224477783	-0.09679055823747872	-0.07508614885995045	1.9662867709827083	0.060217091235561106	0.21987256922998047	-0.267465435106597
0.36999999999999966	0.22770083824225482	-0.09680003416445865	-0.0745146007727377	1.9677235355479419	0.06011473651448087	0.21991090920691517	-0.26699693064162866
0.371	0.2277263101848497	-0.096809557737849	-0.07393987398565835	1.9691587544217461	0.060012367669198985	0.21994926852567315	-0.2665283195666833
0.3719999999999999	0.22775194083574826	-0.09681912886102419	-0.07336195202568946	1.9705923667945429	0.05990998766925854	0.21998765502334877	-0.26605961354502694
0.3729999999999998	0.22777773284026606	-0.09682874739467183	-0.07278081849861295	1.9720243120514669	0.05980759943914868	0.22002607660582288	-0.26559082416956364
0.37399999999999967	0.2278036887162868	-0.0968384131549868	-0.07219645710776365	1.9734545297586286	0.05970520585818623	0.22006454124385005	-0.2651219629699126
0.375	0.2278298108456691	-0.09684812591294778	-0.0716088516717699	1.9748829596476178	0.05960280976077081	0.2201030569697209	-0.2646530414198097
0.3759999999999999	0.22785610146662152	-0.09685788539392216	-0.07101798614168088	1.9763095415994358	0.05950041393676696	0.22014163187418648	-0.26418407094445767
0.3769999999999998	0.2278825626662928	-0.09686769127722396	-0.07042384461712217	1.9777342156282909	0.05939802113188874	0.22018027410357668	-0.26371506292756924
0.37799999999999967	0.22790919637282517	-0.0968775431956273	-0.06982641136186968	1.9791569218649332	0.05929563404802319	0.22021899185704386	-0.2632460287183365
0.379	0.22793600434649092	-0.09688744073483695	-0.06922567081998358	1.9805776005403481	0.059193255343429056	0.22025779338361856	-0.26277697963855867
0.3799999999999999	0.2279629881710351	-0.09689738343328905	-0.06862160763176658	1.9819961919706124	0.059090887633051786	0.22029668697931387	-0.26230792698949046
0.3809999999999998	0.22799014924635055	-0.09690737078265586	-0.06801420664805638	1.9834126365422247	0.05898853348913486	0.22033568098475684	-0.2618388820580357
0.3819999999999997	0.22801748878135675	-0.0969174022283054	-0.06740345294324133	1.9848268746972157	0.058886195441698645	0.22037478378315656	-0.2613698561227004
0.383	0.22804500778595346	-0.09692747716934344	-0.0667893318281431	1.9862388469184702	0.05878387597870153	0.2204140037981745	-0.2609008604595995
0.3839999999999999	0.2280727070624246	-0.0969375949593662	-0.06617182886315914	1.9876484937153172	0.05868157754636815	0.2204533494917495	-0.26043190634844443
0.3849999999999998	0.22810058719666687	-0.09694775490829947	-0.06555092987130286	1.989055755609448	0.05857930254980395	0.22049282936211323	-0.2599630050783804
0.3859999999999997	0.2281286485492442	-0.09695795628457232	-0.06492662095040341	1.9904605731223501	0.05847705335352843	0.22053245194192667	-0.259494167953295
0.387	0.2281568912466444	-0.09696819831724969	-0.06429888848448165	1.9918628867646926	0.05837483228186372	0.22057222579634664	-0.25902540629652804
0.3879999999999999	0.22818531517386353	-0.09697848019812465	-0.06366771915506755	1.9932626370273359	0.05827264161948083	0.22061215952095348	-0.2585567314551527
0.3889999999999998	0.2282139199686905	-0.09698880108377002	-0.06303309995246703	1.9946597643736528	0.05817048361216199	0.22065226173971386	-0.2580881548037574
0.3899999999999997	0.2282427050161906	-0.09699916009754904	-0.06239501818586317	1.9960542092320914	0.058068360467411706	0.220692541103336	-0.2576196877477776
0.391	0.22827166944301494	-0.09700955633196434	-0.0617534614918928	1.9974459119890386	0.05796627435497502	0.22073300628788678	-0.2571513417264271
0.3919999999999999	0.228300812113417	-0.09701998885209964	-0.061108417843214614	1.9988348129831712	0.05786422740786995	0.22077366599311474	-0.256683128215279
0.3929999999999998	0.2283301316269745	-0.09703045669977665	-0.06045987555783133	2.0002208525009766	0.057762221723810195	0.22081452894053086	-0.25621505872878986
0.3939999999999997	0.22835962631613485	-0.09704095889692414	-0.05980782330804992	2.001603970772749	0.05766025936634608	0.22085560387166525	-0.2557471448227554
0.395	0.22838929424396132	-0.09705149444816101	-0.059152250129091186	2.0029841079694912	0.05755834236584346	0.22089689954624767	-0.25527939809638245
0.3959999999999999	0.22841913320321267	-0.09706206234409753	-0.058493145428487534	2.0043612042004058	0.05745647272084681	0.22093842473999872	-0.25481183019414805
0.3969999999999998	0.22844914071563147	-0.09707266156498022	-0.05783049899552816	2.0057351995095334	0.05735465239964168	0.2209801882426322	-0.2543444528079221
0.3979999999999997	0.22847931403069185	-0.09708329108242607	-0.05716430100925685	2.007106033871597	0.057252883341344735	0.2210221988564865	-0.2538772776792204
0.399	0.22850965012531185	-0.09709394985924588	-0.05649454204540644	2.0084736471889872	0.05715116745651943	0.22106446539516733	-0.2534103166009672
0.3999999999999999	0.22854014570565973	-0.09710463684923815	-0.05582121308340835	2.009837979291074	0.05704950662786354	0.221106996681767	-0.25294358141863466
0.4009999999999998	0.22857079720992993	-0.09711535099695434	-0.05514430551348968	2.0111989699351533	0.056947902710966745	0.221149801546956	-0.2524770840311735
0.4019999999999997	0.2286016008105871	-0.09712609123668431	-0.054463811143115985	2.012556558807957	0.05684635753483184	0.22119288882724303	-0.25201083639178457
0.403	0.22863255241683383	-0.09713685649066353	-0.05377972220278626	2.013910685527412	0.05674487290227957	0.22123626736339477	-0.25154485050827563
0.4039999999999999	0.22866364767880815	-0.09714764566650476	-0.053092031351937255	2.015261289645085	0.05664345059047903	0.22127994599876302	-0.25107913844311436
0.4049999999999998	0.22869488199314023	-0.09715845765460512	-0.05240073168496481	2.016608310650496	0.05654209235160168	0.2213239335773281	-0.25061371231322593
0.4059999999999997	0.22872625050874743	-0.0971692913259052	-0.05170581673624373	2.0179516879784853	0.05644079991329292	0.2213682389416936	-0.25014858428903664
0.40700000000000003	0.22875774813249622	-0.09718014552925067	-0.05100728048377865	2.0192913610196994	0.056339574978715834	0.2214128709312061	-0.24968376659244718
0.4079999999999999	0.22878936953510745	-0.09719101908873286	-0.05030511735299537	2.020627269133121	0.0562384192265308	0.22145783837988736	-0.2492192714942718
0.4089999999999998	0.228821109158438	-0.09720191080175965	-0.04959932222142875	2.0219593516595746	0.05613733431123563	0.221503150113987	-0.24875511131161865
0.4099999999999997	0.2288529612245221	-0.09721281943748285	-0.04888989042280866	2.0232875479362726	0.05603632186368198	0.22154881494939127	-0.24829129840483394
0.41100000000000003	0.22888491974487393	-0.09722374373520777	-0.04817681774904388	2.0246117973132067	0.055935383491400856	0.2215948416892444	-0.2478278451735717
0.4119999999999999	0.2289169785293044	-0.09723468240316269	-0.047460100450107394	2.0259320391706996	0.055834520778857574	0.22164123912207842	-0.2473647640522206
0.4129999999999998	0.22894913119538696	-0.09724563411838184	-0.04673973523295816	2.0272482129362865	0.055733735288060866	0.22168801602032123	-0.24690206750522378
0.4139999999999997	0.22898137117933065	-0.09725659752732706	-0.04601571926063394	2.028560258102124	0.05563302855940273	0.22173518113862623	-0.24643976802215803
0.41500000000000004	0.2290136917482673	-0.097267571245744	-0.04528805015189151	2.0298681142459856	0.05553240211230129	0.22178274321171004	-0.24597787811201186
0.4159999999999999	0.22904608601320567	-0.09727855385775461	-0.04455672598101641	2.031171721055152	0.05543185744570599	0.22183071095187354	-0.24551641029695484
0.4169999999999998	0.22907854694115518	-0.09728954391569196	-0.043821745276678	2.0324710183498693	0.05533139603864637	0.22187909304662254	-0.24505537710619502
0.4179999999999997	0.2291110673660487	-0.09730053994105435	-0.043083107018707996	2.0337659461060578	0.05523101935076209	0.22192789815674635	-0.2445947910696078
0.41900000000000004	0.22914363999959958	-0.09731154042582621	-0.04234081063280523	2.035056444479589	0.05513072882275183	0.221977134914845	-0.24413466471051504
0.41999999999999993	0.22917625744322628	-0.09732254383379321	-0.04159485598466931	2.0363424538325643	0.0550305258768005	0.22202681192387064	-0.2436750105377847
0.4209999999999998	0.22920891220067668	-0.09733354860185515	-0.04084524337506684	2.0376239147597723	0.054930411917105265	0.2220769377553092	-0.24321584103796998
0.4219999999999997	0.2292415966898583	-0.09734455314133716	-0.04009197353470254	2.03890076811351	0.054830388330438046	0.2221275209474203	-0.2427571686677799
0.42300000000000004	0.22927430325388276	-0.09735555583967472	-0.03933504761663838	2.040172955025691	0.05473045648668213	0.2221785700043188	-0.24229900584674768
0.42399999999999993	0.22930702417283527	-0.09736655506322563	-0.03857446718701261	2.0414404169280544	0.05463061773964624	0.22223009339564584	-0.2418413649500845
0.4249999999999998	0.22933975167627474	-0.09737754916083635	-0.037810234216690386	2.042703095572782	0.054530873428154575	0.22228209955578648	-0.24138425830176763
0.4259999999999997	0.22937247795496762	-0.09738853646666022	-0.03704235107421966	2.043960933053958	0.05443122487686343	0.22233459688256352	-0.24092769816779006
0.42700000000000005	0.2294051951718617	-0.09739951530185076	-0.036270820518586454	2.0452138718280537	0.05433167339668132	0.2223875937362531	-0.2404716967494983
0.42799999999999994	0.22943789547381047	-0.09741048397588546	-0.035495645691390854	2.0464618547319815	0.05423222028521758	0.22244109843909607	-0.24001626617718969
0.4289999999999998	0.22947057100405677	-0.09742144078789985	-0.03471683010881528	2.0477048249991587	0.05413286682744092	0.2224951192749315	-0.23956141850407853
0.4299999999999997	0.2295032139139824	-0.09743238402803252	-0.03393437765300562	2.048942726275511	0.05403361429630303	0.22254966448894464	-0.23910716570031537
0.43100000000000005	0.22953581637375636	-0.09744331197878069	-0.03314829256286502	2.0501755026369763	0.053934463953143226	0.22260474228745972	-0.23865351964674264
0.43199999999999994	0.2295683705826395	-0.09745422291599064	-0.03235857942501023	2.0514030986081875	0.053835417047933945	0.2226603608375266	-0.2382004921284969
0.43299999999999983	0.2296008687793289	-0.09746511510873519	-0.0315652431652593	2.052625459180138	0.053736474819487526	0.22271652826641467	-0.2377480948289946
0.4339999999999997	0.22963330325234868	-0.09747598681845955	-0.03076828904064636	2.0538425298246197	0.053637638495805814	0.22277325266118878	-0.23729633932477648
0.43500000000000005	0.229665666350496	-0.09748683629889798	-0.02996772263196068	2.0550542565051146	0.053538909294693175	0.22283054206835948	-0.2368452370812608
0.43599999999999994	0.22969795049334873	-0.09749766179713489	-0.02916354983642653	2.056260585685322	0.05344028842450992	0.22288840449378233	-0.23639479944914976
0.43699999999999983	0.2297301481818426	-0.09750846155506292	-0.028355776859764783	2.057461464336128	0.05334177708494317	0.22294684790304178	-0.2359450376611134
0.4379999999999997	0.2297622520085493	-0.0975192338108665	-0.02754441020763164	2.058656839940694	0.05324337646785485	0.22300588022219053	-0.23549596282867816
0.43900000000000006	0.2297942546669096	-0.0975299768001552	-0.02672945667718087	2.0598466604980845	0.05314508775814475	0.22306550933847052	-0.23504758593943148
0.43999999999999995	0.22982614895980563	-0.09754068875599514	-0.025910923349121765	2.0610308745266184	0.05304691213444486	0.22312574310082586	-0.23459991785453163
0.44099999999999984	0.2298579278086077	-0.0975513679082164	-0.025088817579891915	2.0622094310662367	0.05294885076970457	0.22318658932050386	-0.23415296930663362
0.4419999999999997	0.22988958426195058	-0.0975620124835031	-0.024263146993183334	2.0633822796788173	0.052850904831787594	0.22324805577216347	-0.23370675089809892
0.44300000000000006	0.22992111150274183	-0.09757262070664438	-0.02343391947081258	2.0645493704472337	0.05275307548407924	0.22331015019529996	-0.23326127309917405
0.44399999999999995	0.22995250285378735	-0.09758319080219424	-0.0226011431436811	2.065710653973582	0.05265536388616399	0.22337288029561392	-0.23281654624637124
0.44499999999999984	0.22998375178316882	-0.09759372099616463	-0.021764826383569556	2.0668660813766313	0.05255777119463312	0.22343625374625514	-0.2323725805413456
0.44599999999999973	0.23001485190975116	-0.0976042095177558	-0.020924977796507652	2.06801560428929	0.05246029856402104	0.22350027818875187	-0.2319293860502586
0.44700000000000006	0.23004579700882666	-0.09761465460112749	-0.020081606217337063	2.069159174855768	0.052362947147808606	0.22356496123361766	-0.2314869727036178
0.44799999999999995	0.23007658101790612	-0.09762505448721202	-0.01923472070395831	2.0702967457280947	0.0522657180994312	0.22363031046099355	-0.23104535029621817
0.44899999999999984	0.23010719804266314	-0.09763540742556948	-0.018384330530875626	2.0714282700631803	0.05216861257329052	0.2236963334213188	-0.23060452848668725
0.44999999999999973	0.23013764236265785	-0.09764571167628705	-0.01753044518278033	2.07255370152083	0.052071631725647056	0.2237630376358395	-0.23016451679674724
0.45100000000000007	0.23016790843609466	-0.09765596551229931	-0.016673074348539953	2.0736729942620102	0.0519747767153923	0.22383043059706964	-0.22972532461048858
0.45199999999999996	0.23019799090362028	-0.09766616722288154	-0.015812227915209743	2.0747861029470376	0.05187804870500394	0.2238985197693194	-0.22928696117358505
0.45299999999999985	0.2302278845915417	-0.09767631511794257	-0.014947915961305635	2.0758929827341097	0.051781448861622004	0.22396731258928293	-0.22884943559225854
0.45399999999999974	0.23025758451447062	-0.09768640753161809	-0.014080148749705286	2.076993589278974	0.05168497835781858	0.22403681646655693	-0.22841275683204532
0.45500000000000007	0.23028708587815375	-0.0976964428244143	-0.01320893672167142	2.078087878735774	0.05158863837199905	0.2241070387838389	-0.22797693371672043
0.45599999999999996	0.23031638408286903	-0.09770641938390175	-0.012334290491986434	2.0791758077452167	0.05149243008916446	0.22417798689844212	-0.22754197493047715
0.45699999999999985	0.2303454747258867	-0.09771633562471224	-0.011456220843307755	2.080257333383028	0.05139635470337379	0.22424966814877476	-0.22710788902883458
0.45799999999999974	0.2303743536018703	-0.0977261899893454	-0.010574738718604816	2.08133241308114	0.051300413421539404	0.22432208986449623	-0.2266746844550363
0.45899999999999963	0.2304030167019751	-0.09773598095016293	-0.009689855212793842	2.0824010045750465	0.05120460746599692	0.22439525937364518	-0.22624236955036128
0.45999999999999996	0.2304314602127772	-0.09774570701181942	-0.008801581565441119	2.0834630658927757	0.05110893807493456	0.2244691840045391	-0.22581095255553735
0.46099999999999985	0.23045968051541607	-0.0977553667137537	-0.007909929154527168	2.0845185553592165	0.05101340650208169	0.22454387108560572	-0.22538044160909498
0.46199999999999974	0.23048767418457816	-0.09776495863236527	-0.007014909489756838	2.0855674316004102	0.05091801401644694	0.2246193279452091	-0.22495084474557744
0.46299999999999963	0.23051543798656865	-0.0977744813821274	-0.006116534205399952	2.0866096535471037	0.05082276190180024	0.2246955619115249	-0.22452216989378124
0.46399999999999997	0.2305429688764723	-0.09778393361601807	-0.005214815053779079	2.087645180438349	0.050727651455836666	0.22477258031221325	-0.22409442487526335
0.46499999999999986	0.2305702639951596	-0.09779331402639566	-0.0043097638990221435	2.0886739718252016	0.05063268398938611	0.2248503904740655	-0.22366761740298519
0.46599999999999975	0.23059732066652192	-0.09780262134594105	-0.0034013927106921315	2.0896959875734247	0.05053786082572858	0.22492899972279995	-0.22324175508008606
0.46699999999999964	0.23062413639493967	-0.09781185434829251	-0.0024897135580295784	2.0907111878644824	0.05044318330001373	0.22500841538281707	-0.22281684539902188
0.46799999999999997	0.2306507088633587	-0.097821011849128	-0.0015747386044199056	2.091719533195995	0.05034865275896611	0.2250886447769066	-0.22239289574075743
0.46899999999999986	0.23067703593272734	-0.09783009270731988	-0.0006564801013234212	2.092720984383567	0.05025427056069208	0.2251696952259609	-0.22196991337357871
0.46999999999999975	0.23070311564204418	-0.09783909582578686	0.0002650496179675824	2.093715502564788	0.050160038074282605	0.22525157404850418	-0.22154790545157851
0.47099999999999964	0.23072894620676604	-0.09784802015279695	0.001189838144002967	2.094703049205441	0.050065956679210606	0.2253342885597873	-0.22112687901299152
0.472	0.23075452601557833	-0.09785686468334606	0.0021178729955385277	2.095683586106825	0.049972027764643295	0.22541784607031862	-0.22070684097867616
0.47299999999999986	0.23077985362740955	-0.0978656284598609	0.0030491416229777714	2.0966570754119727	0.049878252728729144	0.22550225388425094	-0.22028779815097982
0.47399999999999975	0.2308049277686896	-0.09787431057260315	0.003983631412410017	2.0976234796108004	0.049784632977736165	0.2255875192981647	-0.21986975721255453
0.47499999999999964	0.23082974733010161	-0.09788291016015259	0.004921329690634375	2.0985827615464863	0.04969116992497945	0.22567364959999708	-0.2194527247246294
0.476	0.23085431136282786	-0.09789142640996952	0.005862223730053067	2.099534884423868	0.04959786498971914	0.22576065206756193	-0.2190367071250376
0.47699999999999987	0.23087861907391502	-0.0978998585590377	0.0068063007519434966	2.1004798118191412	0.049504719596088424	0.2258485339664094	-0.2186217107264786
0.47799999999999976	0.23090266982075935	-0.09790820589458948	0.007753547927746215	2.101417507690892	0.04941173517192835	0.22593730254701858	-0.21820774171482718
0.47899999999999965	0.23092646310546552	-0.09791646775491504	0.008703952379883185	2.1023479363932553	0.049318913147528114	0.22602696504155967	-0.21779480614699534
0.48	0.23094999856945553	-0.09792464353025415	0.009657501182870282	2.1032710626908577	0.04922625495445203	0.22611752866046178	-0.21738290994852402
0.48099999999999987	0.23097327598832967	-0.09793273266376919	0.010614181363608862	2.104186851774447	0.04913376202451285	0.2262090005887797	-0.21697205891132504
0.48199999999999976	0.23099629526698165	-0.09794073465260085	0.011573979900866836	2.105095269277245	0.049041435788707156	0.22630138798229182	-0.21656225869126286
0.48299999999999965	0.23101905643496745	-0.09794864904900939	0.012536883725841148	2.10599628129206	0.0489492776760507	0.22639469796362616	-0.21615351480520523
0.484	0.23104155964212336	-0.09795647546122656	0.013502879724945282	2.106889854389191	0.04885728911225123	0.2264889376187736	-0.2157458326275981
0.4849999999999999	0.231063805154056	-0.09796421355364031	0.014471954743708899	2.107775955636282	0.04876547151803488	0.22658411399361555	-0.2153392173866204
0.48599999999999977	0.23108579334675386	-0.09797186304706315	0.015444095589922092	2.108654552620538	0.04867382630730727	0.22668023408991111	-0.21493367415997403
0.48699999999999966	0.2311075247003221	-0.09797942371946167	0.01641928903603599	2.109525613472205	0.04858235488533083	0.22677730486091965	-0.2145292078704262
0.488	0.2311289997925948	-0.0979868954060209	0.017397521822335546	2.1103891068882246	0.048491058646734	0.2268753332071392	-0.21412582328122062
0.4889999999999999	0.231150219293	-0.09799427799816858	0.01837878066127368	2.111245002156084	0.04839993897335124	0.22697432597221454	-0.2137235249912922
0.48999999999999977	0.23117118395667274	-0.09800157144230968	0.019363052242604446	2.1120932691786543	0.04830899723201407	0.22707428993882608	-0.21332231743003655
0.49099999999999966	0.2311918946188174	-0.09800877573902309	0.02035032323932717	2.112933878500408	0.048218234772352764	0.22717523182455224	-0.21292220485163024
0.492	0.2312123521889433	-0.09801589094347482	0.021340580313700824	2.1137668013346795	0.04812765292472926	0.22727715827763828	-0.2125231913292629
0.4929999999999999	0.23123255764459266	-0.0980229171666709	0.022333810122589174	2.1145920095904924	0.048037252998238855	0.22738007587254302	-0.21212528074970272
0.4939999999999998	0.23125251202531347	-0.09802985457566685	0.02332999932215174	2.115409475897478	0.047947036278657866	0.22748399110537887	-0.21172847680843573
0.49499999999999966	0.23127221642763238	-0.0980367033916085	0.02432913457189682	2.116219173630041	0.04785700402627479	0.22758891038936047	-0.21133278300513125
0.496	0.23129167200102685	-0.09804346388673264	0.025331202538859957	2.1170210769334283	0.047767157473543105	0.22769484005025573	-0.21093820263869872
0.4969999999999999	0.23131087994526772	-0.09805013638220429	0.026336189902669133	2.1178151607520985	0.04767749782279783	0.22780178632177203	-0.21054473880156763
0.4979999999999998	0.2313298415087546	-0.09805672124716679	0.027344083361134527	2.118601400858545	0.04758802624427842	0.22790975534087152	-0.21015239437355254
0.49899999999999967	0.231348557986342	-0.09806321889825598	0.028354869636002658	2.119379773881468	0.04749874387427403	0.2280187531431311	-0.20976117201572622
0.5	0.23136703071665524	-0.09806962979920186	0.029368535478511648	2.1201502573336914	0.047409651813268214	0.22812878565801945	-0.20937107416448128
0.5009999999999999	0.23138526108039548	-0.0980759544605131	0.030385067674005856	2.1209128296398547	0.047320751124264766	0.22823985870390218	-0.20898210302596013
0.5019999999999998	0.23140325049963167	-0.09808219343886768	0.03140445304599906	2.1216674701635236	0.04723204283117163	0.22835197798301385	-0.20859426057085068
0.5029999999999997	0.23142100043657596	-0.09808834733546071	0.03242667846082891	2.122414159234484	0.04714352791681578	0.22846514907657256	-0.208207548529181
0.504	0.23143851239146834	-0.09809441679368554	0.033451730832539335	2.123152878177376	0.0470552073206487	0.22857937743966728	-0.2078219683848055
0.5049999999999999	0.23145578790032054	-0.098100402497648	0.03447959712725308	2.1238836093413096	0.04696708193656807	0.22869466839572916	-0.20743752136970345
0.5059999999999998	0.2314728285328905	-0.09810630517151336	0.035510264367423584	2.1246063361289713	0.04687915261097641	0.2288110271310081	-0.20705420845845374
0.5069999999999997	0.23148963589088764	-0.09811212557818447	0.03654371963634981	2.1253210430252403	0.0467914201408931	0.22892845868929276	-0.2066720303628234
0.508	0.23150621160640752	-0.09811786451731029	0.037579950082590255	2.126027715626465	0.04670388527205813	0.22904696796662583	-0.20629098752616473
0.5089999999999999	0.23152255734059204	-0.0981235228237489	0.03861894292354173	2.126726340670034	0.046616548697148465	0.22916655970576513	-0.2059110801178642
0.5099999999999998	0.2315386747825132	-0.09812910136610752	0.03966068544857044	2.127416906062751	0.04652941105404564	0.22928723849056967	-0.20553230802820724
0.5109999999999997	0.2315545656482827	-0.09813460104498713	0.040705165023209804	2.128099400907645	0.04644247292409277	0.22940900874073128	-0.20515467086347713
0.512	0.23157023168038665	-0.0981400227916841	0.041752369094815826	2.128773815531123	0.04635573483034043	0.22953187470678718	-0.20477816794073925
0.5129999999999999	0.2315856746472385	-0.09814536756696987	0.042802285199316	2.129440141511964	0.04626919723559824	0.2296558404651652	-0.20440279828194574
0.5139999999999998	0.23160089634294914	-0.09815063635956907	0.043854900969061854	2.1300983717110564	0.04618286054047418	0.2297809099134404	-0.20402856060754443
0.5149999999999997	0.23161589858731624	-0.0981558301850858	0.04491020414067062	2.1307485002999793	0.04609672508176672	0.22990708676579888	-0.2036554533302623
0.516	0.23163068322603164	-0.09816095008500178	0.045968182561740296	2.1313905227873287	0.04601079113096572	0.23003437454846165	-0.20328347454961315
0.5169999999999999	0.23164525213072493	-0.0981659971249972	0.04702882419757774	2.132024436043156	0.04592505889249635	0.23016277659524767	-0.20291262204688745
0.5179999999999998	0.23165960719846657	-0.09817097239297033	0.04809211713870438	2.1326502383230412	0.045839528501827626	0.23029229604345497	-0.20254289328007796
0.5189999999999997	0.2316737503514825	-0.09817587699712933	0.049158049608021094	2.1332679292921664	0.04575420002374982	0.23042293582975237	-0.20217428537880436
0.52	0.23168768353745203	-0.09818071206415288	0.050226609967644116	2.133877510048648	0.045669073450820614	0.23055469868595704	-0.20180679513954353
0.5209999999999999	0.23170140872925984	-0.0981854787377927	0.05129778672655424	2.134478983145746	0.04558414870185815	0.23068758713499926	-0.2014404190210471
0.5219999999999998	0.23171492792382467	-0.09819017817829426	0.052371568548319224	2.1350723526125783	0.045499425620602794	0.23082160348719374	-0.20107515314000957
0.5229999999999997	0.23172824314075346	-0.09819481156188634	0.05344794425701922	2.135657623972583	0.045414903974608574	0.23095674983663225	-0.2007109932676
0.524	0.23174135642119612	-0.0981993800795866	0.05452690284100891	2.1362348042601016	0.045330583454242665	0.23109302805745177	-0.20034793482698265
0.5249999999999999	0.23175426982690117	-0.09820388493569641	0.055608433456030254	2.1368039020362	0.045246463671671296	0.23123043980003674	-0.19998597289116068
0.5259999999999998	0.23176698543946933	-0.09820832734635879	0.056692525429191634	2.137364927403353	0.04516254415977154	0.23136898648751966	-0.19962510218078225
0.5269999999999997	0.23177950535980063	-0.09821270853817735	0.05777916826344876	2.1379178920182293	0.04507882437109119	0.23150866931257766	-0.19926531706215714
0.528	0.2317918317077322	-0.09821702974726916	0.05886835164146782	2.138462809102563	0.044995303677100626	0.2316494892343413	-0.19890661154573283
0.5289999999999999	0.23180396662186678	-0.09822129221912773	0.05996006542850489	2.138999693451358	0.044911981367859226	0.23179144697559745	-0.198548979285279
0.5299999999999998	0.23181591225959186	-0.09822549720854651	0.061054299674690005	2.1395285614380284	0.04482885665191406	0.23193454302046723	-0.19819241357784725
0.5309999999999997	0.2318276707972865	-0.09822964597885021	0.06215104461710314	2.140049431017966	0.04474592865618804	0.2320787776123764	-0.19783690736414689
0.532	0.2318392444307125	-0.09823373980080605	0.06325029068165175	2.1405623217312755	0.04466319642591914	0.2322241507521348	-0.19748245322916053
0.5329999999999999	0.23185063537521156	-0.09823777995196255	0.06435202848551089	2.1410672547035223	0.04458065892483434	0.23237066219630673	-0.19712904340306717
0.5339999999999998	0.2318618458649541	-0.09824176771679263	0.06545624884050942	2.1415642526441045	0.04449831503549819	0.2325183114559952	-0.19677666976248032
0.5349999999999997	0.2318728781516131	-0.09824570438689087	0.06656294275596623	2.14205333984298	0.044416163559593505	0.23266709779579545	-0.1964253238320692
0.536	0.2318837345035902	-0.0982495912604726	0.06767210143985894	2.1425345421657243	0.04433420321813526	0.23281702023279738	-0.19607499678675408
0.5369999999999999	0.23189441720541562	-0.09825342964154747	0.06878371629908722	2.1430078870461418	0.044252432651801496	0.23296807753588072	-0.1957256794546663
0.5379999999999998	0.23190492855694306	-0.09825722083951688	0.069897778939591	2.143473403476416	0.044170850421504336	0.23312026822542578	-0.19537736232076008
0.5389999999999997	0.23191527087309005	-0.0982609661695678	0.0710142811659533	2.1439311219951374	0.04408945500932425	0.23327359057331926	-0.19503003553090228
0.54	0.2319254464837453	-0.0982646669527344	0.07213321498087244	2.144381074673185	0.044008244819504445	0.2334280426033173	-0.1946836888963883
0.5409999999999999	0.23193545773346452	-0.09826832451450128	0.07325457258564214	2.144823295098181	0.04392721817908052	0.2335836220918286	-0.19433831189858936
0.5419999999999998	0.2319453069820812	-0.09827194018307701	0.07437834638089533	2.1452578183582363	0.043846373338512386	0.2337403265688758	-0.19399389369361947
0.5429999999999997	0.23195499660623	-0.09827551528846344	0.07550452896648767	2.1456846810245853	0.04376570847274642	0.23389815331911543	-0.19365042311727554
0.544	0.23196452900027564	-0.09827905116194209	0.07663311314128128	2.1461039211323225	0.04368522168252676	0.2340570993831625	-0.19330788869044424
0.5449999999999999	0.23197390657626824	-0.09828254913559901	0.07776409190321293	2.1465155781588257	0.04360491099577492	0.2342171615593441	-0.19296627862504712
0.5459999999999998	0.2319831317632995	-0.09828601054188463	0.07889745844927744	2.146919693000962	0.04352477436891763	0.2343783364056416	-0.19262558083016998
0.5469999999999997	0.2319922070058819	-0.09828943671320849	0.08003320617543547	2.1473163079525404	0.04344480968798236	0.23454062024158034	-0.19228578291802254
0.548	0.23200113476172612	-0.09829282898157167	0.08117132867607682	2.1477054666812148	0.04336501476964494	0.23470400915013195	-0.1919468722101054
0.5489999999999999	0.23200991750041666	-0.0982961886778605	0.08231181974266642	2.148087214203296	0.043285387362536044	0.23486849897981454	-0.1916088357440229
0.5499999999999998	0.2320185577029833	-0.0982995171304218	0.08345467336120178	2.148461596857178	0.04320592514868675	0.23503408534687376	-0.19127166028089335
0.5509999999999997	0.2320270578608618	-0.0983028156636699	0.08459988370773767	2.1488286622768467	0.04312662574493274	0.23520076363724365	-0.1909353323131861
0.552	0.232035420473865	-0.09830608559747551	0.08574744514198486	2.149188459365047	0.043047486704340304	0.2353685290082308	-0.1905998380729381
0.5529999999999999	0.2320436480479129	-0.09830932824695689	0.08689735220011631	2.149541038265304	0.04296850551777811	0.23553737639017006	-0.1902651635402409
0.5539999999999998	0.23205174309289792	-0.09831254492229681	0.08804959958753697	2.1498864503331316	0.04288967961569829	0.2357073004882999	-0.18993129445188967
0.5549999999999997	0.23205970812068166	-0.0983157369285881	0.08920418217087062	2.150224748106756	0.04281100637006815	0.23587829578474082	-0.18959821631039087
0.556	0.23206754564321974	-0.09831890556570781	0.09036109496841997	2.150555985277672	0.042732483096394235	0.23605035654027706	-0.1892659143934032
0.5569999999999999	0.23207525817081548	-0.09832205212821644	0.09152033313985639	2.1508802166613745	0.04265410705578042	0.23622347679594757	-0.1889343737632605
0.5579999999999998	0.2320828482104999	-0.09832517790490364	0.0926818919758942	2.1511974981681914	0.042575875456839773	0.236397650374573	-0.1886035792762865
0.5589999999999997	0.2320903182645316	-0.09832828417760288	0.0938457668872034	2.1515078867745565	0.04249778545740219	0.23657287088204232	-0.18827351559203784
0.56	0.23209767082901359	-0.09833137222002646	0.09501195339181343	2.151811440494288	0.04241983416632485	0.23674913170836476	-0.18794416718291632
0.5609999999999999	0.23210490839262823	-0.09833444329737089	0.09618044710176406	2.15210821834906	0.04234201864565199	0.23692642602885888	-0.18761551834422607
0.5619999999999998	0.2321120334354867	-0.09833749866631325	0.09735124370975835	2.1523982803391446	0.04226433591294394	0.2371047468054244	-0.18728755320426502
0.5629999999999997	0.23211904842808928	-0.09834053957502178	0.09852433897544557	2.1526816874151162	0.04218678294359578	0.2372840867876594	-0.18696025573434347
0.5640000000000001	0.23212595583039772	-0.09834356726318415	0.09969972871134028	2.152958501449712	0.04210935667314837	0.237464438513952	-0.1866336097588066
0.565	0.23213275809101663	-0.09834658296205277	0.10087740876875934	2.1532287852101533	0.04203205399947305	0.2376457943124317	-0.1863075989648327
0.5659999999999998	0.23213945764647786	-0.09834958789450426	0.10205737502340445	2.153492602330881	0.04195487178483276	0.23782814630166577	-0.1859822069121447
0.5669999999999997	0.23214605692062512	-0.09835258327510933	0.1032396233605933	2.1537500172847532	0.04187780685812733	0.23801148639165598	-0.18565741704313832
0.5680000000000001	0.23215255832409967	-0.09835557031058645	0.10442414966051737	2.1540010953526503	0.04180085601744774	0.23819580628538772	-0.18533321269325978
0.569	0.2321589642539237	-0.09835855020101508	0.10561094978277809	2.154245902594058	0.041724016032759666	0.23838109748020772	-0.18500957710116242
0.5699999999999998	0.23216527709317836	-0.09836152414105934	0.10680001954945466	2.1544845058200655	0.04164728364853673	0.23856735126843007	-0.18468649341871887
0.5709999999999997	0.23217149921077532	-0.09836449332044903	0.10799135472746145	2.154716972567576	0.04157065558634679	0.23875455873760476	-0.18436394472108827
0.5720000000000001	0.23217763296131963	-0.09836745892409152	0.10918495101132673	2.154943371072805	0.04149412854745503	0.23894271077118834	-0.18404191401679373
0.573	0.2321836806850596	-0.09837042213218812	0.11038080400677086	2.155163770243992	0.04141769921538642	0.2391317980496251	-0.18372038425764398
0.5739999999999998	0.23218964470754863	-0.09837338412035287	0.11157890921471213	2.15537823963513	0.04134136425832876	0.23932181105129957	-0.1833993383482721
0.5749999999999997	0.23219552733826543	-0.09837634605973058	0.11277926201495395	2.1555868494214114	0.04126512033125792	0.23951274005306528	-0.18307875915542987
0.5760000000000001	0.23220133086856296	-0.09837930911673752	0.11398185764955773	2.1557896703748085	0.041188964077788354	0.23970457513066293	-0.1827586295174803
0.577	0.2322070575700702	-0.09838227445205189	0.11518669120665666	2.155986773838973	0.04111289213193495	0.23989730615946453	-0.18243893225398367
0.5779999999999998	0.23221270969316846	-0.09838524321960629	0.11639375760509087	2.1561782317045153	0.041036901119972116	0.24009092281549152	-0.18211965017490667
0.5789999999999997	0.23221828946516873	-0.09838821656595531	0.11760305157949506	2.1563641163853426	0.040960987662332575	0.24028541457635177	-0.1818007660894706
0.5800000000000001	0.2322237990889409	-0.09839119562926359	0.11881456766509185	2.1565445007959836	0.040885148375366366	0.24048077072198376	-0.18148226281489993
0.581	0.23222924074161372	-0.09839418153828931	0.1200283001821948	2.156719458329457	0.040809379873024285	0.24067698033540055	-0.1811641231850265
0.5819999999999999	0.23223461657258732	-0.0983971754121137	0.12124424322080099	2.1568890628348583	0.04073367876859085	0.2408740323034443	-0.18084633005876635
0.5829999999999997	0.23223992870123347	-0.0984001783602369	0.12246239062490188	2.1570533885942176	0.04065804167647012	0.24107191531744013	-0.18052886632885096
0.5840000000000001	0.23224517921503868	-0.09840319148266402	0.1236827359768972	2.1572125102989332	0.040582465214088495	0.24127061787400336	-0.18021171493076935
0.585	0.23225037016894093	-0.09840621586998433	0.12490527258362248	2.1573665030268407	0.04050694600391791	0.24147012827631656	-0.17989485885114512
0.5859999999999999	0.23225550358585575	-0.09840925260344388	0.12612999346436976	2.1575154422205967	0.040431480675500765	0.24167043463582547	-0.17957828113520052
0.5869999999999997	0.23226058145725686	-0.09841230275500815	0.1273568913401545	2.1576594036661665	0.04035606586735823	0.24187152487418379	-0.17926196489387153
0.5879999999999996	0.23226560574268196	-0.09841536738741163	0.12858595862386327	2.15779846346947	0.040280698228663314	0.2420733867254571	-0.17894589331113903
0.589	0.2322705783685425	-0.09841844755419113	0.12981718741129064	2.1579326980311095	0.04020537442074292	0.24227600773872102	-0.17863004965147064
0.5899999999999999	0.2322755012277401	-0.09842154429970286	0.13105056947306704	2.15806218402099	0.040130091118655696	0.2424793752810028	-0.17831441726690203
0.5909999999999997	0.23228037618046002	-0.09842465865912652	0.13228609624786075	2.15818699835388	0.04005484501290989	0.2426834765404586	-0.177998979603531
0.5919999999999996	0.23228520505501107	-0.09842779165845636	0.13352375883761866	2.158307218164711	0.03997963281120265	0.24288829853004085	-0.17768372020768364
0.593	0.23228998964758568	-0.09843094431447626	0.1347635480044802	2.1584229207820376	0.03990445124006216	0.24309382809179084	-0.17736862273219536
0.5939999999999999	0.2322947317213142	-0.09843411763471653	0.13600545416786688	2.158534183700335	0.03982929704627399	0.2433000519013424	-0.17705367094282248
0.5949999999999998	0.23229943300573672	-0.09843731261739168	0.13724946740137775	2.1586410845521886	0.03975416699815585	0.24350695647246737	-0.17673884872455708
0.5959999999999996	0.23230409519631395	-0.09844053025094168	0.13849557743025323	2.158743701079168	0.039679057886866494	0.24371452816197953	-0.17642414008804333
0.597	0.2323087199536041	-0.09844377151279858	0.13974377362979498	2.158842111100554	0.03960396652775204	0.24392275317513262	-0.17610952917623288
0.5979999999999999	0.23231330890323323	-0.09844703736850408	0.14099404502437665	2.1589363924809875	0.039528889761793654	0.24413161757134302	-0.17579500027092954
0.5989999999999998	0.23231786363703116	-0.09845032877230712	0.14224638028592715	2.1590266230973243	0.03945382445734241	0.24434110727000613	-0.1754805377992997
0.5999999999999996	0.23232238571457522	-0.09845364666811586	0.14350076773114342	2.1591128808038755	0.039378767512083586	0.24455120805636021	-0.17516612634097248
0.601	0.23232687666476534	-0.09845699198967546	0.14475719531819334	2.1591952433955828	0.03930371585498968	0.2447619055877152	-0.1748517506358669
0.6019999999999999	0.23233133798743194	-0.09846036566034376	0.14601565064404748	2.1592737885694215	0.03922866644814354	0.24497318540030413	-0.1745373955922737
0.6029999999999998	0.23233577115497434	-0.098463768592837	0.14727612094283232	2.1593485938847157	0.0391536162885563	0.2451850329165885	-0.17422304629478047
0.6039999999999996	0.23234017761402678	-0.09846720168894584	0.14853859308484293	2.1594197367222727	0.03907856241010491	0.24539743345284898	-0.17390868801211581
0.605	0.23234455878677784	-0.09847066583922502	0.14980305357547144	2.159487294241532	0.039003501885531276	0.24561037222713636	-0.17359430620535282
0.6059999999999999	0.23234891607119024	-0.09847416192265682	0.15106948855443958	2.1595513433356377	0.03892843182838408	0.24582383436765817	-0.17327988653648707
0.6069999999999998	0.23235325084049277	-0.09847769080628523	0.1523378837968545	2.159611960585124	0.03885334939484534	0.24603780492167626	-0.17296541487679354
0.6079999999999997	0.23235756444344494	-0.09848125334481919	0.15360822471647678	2.1596692222101272	0.03877825178556614	0.24625226886511228	-0.17265087731479406
0.609	0.23236185820575006	-0.09848485038020374	0.1548804963708378	2.1597232040206875	0.03870313624757535	0.24646721111299785	-0.17233626016415377
0.6099999999999999	0.23236613343186646	-0.09848848274115728	0.15615468346859854	2.1597739813654275	0.03862800007608129	0.24668261653066173	-0.17202154997145852
0.6109999999999998	0.23237039140683802	-0.09849215124267215	0.15743077037916162	2.1598216290789165	0.03855284061610816	0.24689846994542558	-0.17170673352364388
0.6119999999999997	0.23237463339776554	-0.09849585668547868	0.15870874114379763	2.159866221428769	0.03847765526403074	0.2471147561585183	-0.17139179785484449
0.613	0.2323788606541679	-0.09849959985547604	0.1599885794879259	2.159907832065041	0.03840244146888814	0.2473314599569191	-0.17107673025237247
0.6139999999999999	0.23238307440760894	-0.09850338152313036	0.16127026883494552	2.159946533972984	0.038327196733357355	0.24754856612508352	-0.17076151826177657
0.6149999999999998	0.23238727587208843	-0.09850720244283716	0.16255379232276054	2.159982399427959	0.038251918614450035	0.24776605945668878	-0.17044614969087274
0.6159999999999997	0.23239146624557352	-0.09851106335224523	0.16383913282414195	2.1600154999524204	0.03817660472393484	0.24798392476647432	-0.1701306126123317
0.617	0.2323956467119202	-0.09851496497153898	0.16512627297094104	2.1600459062768005	0.03810125272842688	0.24820214690213127	-0.16981489536459202
0.6179999999999999	0.23239981844280785	-0.0985189080026799	0.1664151951806694	2.160073688305337	0.03802586034920754	0.2484207107560123	-0.16949898655135381
0.6189999999999998	0.23240398259968134	-0.09852289312861022	0.16770588168395723	2.1600989150860355	0.03795042536177686	0.2486396012763717	-0.16918287504009072
0.6199999999999997	0.2324081403356994	-0.09852692101241967	0.16899831455327982	2.160121654783564	0.03787494559507983	0.24885880347815104	-0.16886654995971326
0.621	0.23241229279769152	-0.09853099229647218	0.1702924757333478	2.160141974654639	0.0377994189305306	0.249078302453507	-0.16855000069733314
0.6219999999999999	0.23241644112812113	-0.09853510760148984	0.17158834707242793	2.160159941025835	0.03772384330095847	0.24929808338209658	-0.1682332168941395
0.6229999999999998	0.23242058646705277	-0.0985392675255914	0.17288591035499054	2.1601756192737533	0.037648216689355994	0.24951813154119484	-0.1679161884403363
0.6239999999999997	0.23242472995412555	-0.09854347264328588	0.17418514733645193	2.16018907380748	0.03757253712730931	0.24973843231578152	-0.1675989054691509
0.625	0.2324288727305315	-0.09854772350480089	0.17548603977965063	2.1602003680529056	0.037496802693295465	0.24995897120854968	-0.1672813583501068
0.6259999999999999	0.23243301594061744	-0.09855202063612287	0.17678856949232116	2.160209564438083	0.03742101151103127	0.2501797338498512	-0.16696353768181313
0.6269999999999998	0.2324371607323565	-0.09855636453899375	0.17809271836483503	2.1602167243799384	0.037345161747632076	0.2504007060074708	-0.1666454342843417
0.6279999999999997	0.23244130825706902	-0.0985607556904852	0.1793984684078526	2.1602219082737815	0.03726925161146032	0.2506218735959384	-0.16632703919107877
0.629	0.23244545966952088	-0.09856519454290032	0.1807058017898999	2.160225175485547	0.03719327934997032	0.2508432226853939	-0.1660083436401823
0.6299999999999999	0.2324496161280198	-0.09856968152362737	0.18201470087563987	2.1602265843452093	0.037117243247489995	0.2510647395102611	-0.1656893390657141
0.6309999999999998	0.23245377879375156	-0.09857421703457271	0.18332514826598584	2.160226192140937	0.0370411416227587	0.25128641047792755	-0.16537001708809065
0.6319999999999997	0.23245794882973328	-0.09857880145230159	0.1846371268393233	2.1602240551143055	0.03696497282658806	0.25150822217744384	-0.16505036950386026
0.633	0.23246212739976263	-0.09858343512888208	0.18595061979197433	2.160220228456137	0.03688873523976937	0.251730161388072	-0.1647303882753631
0.6339999999999999	0.232466315667363	-0.09858811839192669	0.18726561067716666	2.1602147663029156	0.036812427270741944	0.2519522150874536	-0.16441006552064769
0.6349999999999998	0.23247051479472144	-0.09859285154383558	0.18858208344290103	2.160207721734104	0.03673604735290217	0.25217437045934865	-0.16408939350365148
0.6359999999999997	0.23247472594124102	-0.09859763486174725	0.18990002246986507	2.1601991467699184	0.03665959394204199	0.25239661490126336	-0.16376836462434852
0.637	0.23247895026095358	-0.0986024685981941	0.1912194126097841	2.1601890923691487	0.03658306551404028	0.2526189360322217	-0.16344697140862874
0.6379999999999999	0.23248318889916836	-0.0986073529809557	0.19254023922271732	2.160177608426961	0.036506460562382125	0.25284132170038937	-0.163125206498281
0.6389999999999998	0.23248744298986035	-0.098612288212107	0.19386248821218616	2.160164743773014	0.03642977759544671	0.2530637599901361	-0.16280306264151392
0.6399999999999997	0.23249171365379712	-0.09861727446776783	0.1951861460581511	2.1601505461702177	0.03635301513399161	0.2532862392285471	-0.16248053268402166
0.641	0.23249600199589815	-0.09862231189893259	0.1965111998478528	2.160135062314089	0.03627617170907848	0.25350874799145734	-0.16215760956035769
0.6419999999999999	0.23250030910182445	-0.09862740063262655	0.19783763730528248	2.160118337833028	0.03619924586025884	0.25373127510895843	-0.16183428628525878
0.6429999999999998	0.23250463603530017	-0.09863254077301137	0.19916544681928935	2.160100417289096	0.03612223613377797	0.253953809670572	-0.16151055594523
0.6439999999999997	0.23250898383654284	-0.09863773240206619	0.20049461746808103	2.160081344178124	0.03604514108085898	0.25417634103016157	-0.1611864116912506
0.645	0.23251335352105246	-0.09864297557909225	0.20182513903938054	2.1600611609294833	0.035967959256129604	0.25439885881028884	-0.16086184673260706
0.6459999999999999	0.23251774607838374	-0.09864827033941254	0.20315700204850634	2.16003990890623	0.03589068921607121	0.25462135290602506	-0.16053685433112985
0.6469999999999998	0.23252216247089774	-0.0986536166937716	0.20449019775550975	2.160017628404827	0.03581332951761326	0.25484381348859275	-0.16021142779565686
0.6479999999999997	0.23252660363211528	-0.09865901462843989	0.20582471817987827	2.159994358654025	0.0357358787169964	0.2550662310087255	-0.1598855604771573
0.649	0.23253107046429325	-0.09866446410451843	0.2071605561116865	2.1599701378143705	0.03565833536860117	0.25528859619920813	-0.15955924576464395
0.6499999999999999	0.232535563835974	-0.09866996505644068	0.2084977051199496	2.1599450029790557	0.03558069802362184	0.2555109000767278	-0.15923247708163668
0.6509999999999998	0.2325400845798835	-0.0986755173911736	0.20983615955893825	2.1599189901745657	0.03550296522895224	0.2557331339436537	-0.15890524788318358
0.6519999999999997	0.23254463349005342	-0.09868112098849513	0.21117591457246485	2.159892134359964	0.035425135526528574	0.25595528938981627	-0.1585775516535683
0.653	0.23254921131816708	-0.09868677570159913	0.21251696609689968	2.1598644694255316	0.035347207452948	0.2561773582940492	-0.15824938190440477
0.6539999999999999	0.23255381877063178	-0.09869248135765028	0.21385931086366985	2.1598360281914712	0.03526917953912065	0.25639933282556465	-0.15792073217282201
0.6549999999999998	0.23255845650637533	-0.09869823775828812	0.21520294640086846	2.1598068424062764	0.03519105030995672	0.2566212054452906	-0.1575915960199884
0.6559999999999997	0.23256312513386132	-0.09870404468008359	0.21654787103322923	2.1597769427447266	0.035112818284089846	0.25684296890705627	-0.15726196703022527
0.657	0.23256782520732228	-0.09870990187494828	0.21789408388009254	2.15974635880586	0.03503448197363833	0.25706461625851157	-0.15693183881059472
0.6579999999999999	0.2325725572237154	-0.09871580907011612	0.2192415848521139	2.1597151191101345	0.03495603988406657	0.25728614084190926	-0.15660120499084562
0.6589999999999998	0.2325773216204	-0.09872176596694503	0.2205903746470931	2.159683251095003	0.0348774905139654	0.2575075362948779	-0.15627005922384626
0.6599999999999997	0.23258211877240678	-0.0987277722389195	0.22194045474379637	2.1596507811096215	0.03479883235475277	0.25772879655107084	-0.15593839518663125
0.661	0.2325869489896722	-0.09873382753035949	0.2232918273937674	2.1596177344098004	0.03472006389066168	0.25794991584057597	-0.1556062065818865
0.6619999999999999	0.2325918125149915	-0.09873993145620784	0.22464449561225516	2.1595841351535388	0.03464118359907776	0.25817088869009075	-0.1552734871395738
0.6629999999999998	0.2325967095226942	-0.09874608360214407	0.2259984631675086	2.159550006396742	0.03456218995116697	0.258391709922809	-0.15494023061888362
0.6639999999999997	0.23260164011804282	-0.09875228352465298	0.22735373456730879	2.159515370088353	0.03448308141279507	0.2586123746580843	-0.15460643081100992
0.665	0.2326066043366002	-0.09875853075104843	0.22871031504348327	2.1594802470648737	0.03440385644543562	0.25883287831093665	-0.15427208154263083
0.6659999999999999	0.23261160214281137	-0.09876482477944835	0.23006821053439477	2.159444657045007	0.034324513506946465	0.2590532165911025	-0.1539371766797971
0.6669999999999998	0.2326166334281757	-0.09877116507870165	0.23142742766427152	2.159408618624771	0.03424505105252045	0.25927338550144985	-0.1536017101324163
0.6679999999999997	0.23262169800938284	-0.09877755108827051	0.2327879737201272	2.1593721492730746	0.03416546753587298	0.2594933813360064	-0.15326567585934006
0.669	0.23262679562641408	-0.0987839822180677	0.2341498566281452	2.159335265327723	0.03408576141042419	0.2597132006778477	-0.15292906787363245
0.6699999999999999	0.2326319259409897	-0.09879045784862342	0.23551308492952133	2.1592979819918496	0.03400593113059909	0.25993284039678877	-0.15259188024784393
0.6709999999999998	0.23263708853573992	-0.09879697733233601	0.23687766775387786	2.1592603133311195	0.03392597515367351	0.26015229764657744	-0.15225410711960052
0.6719999999999997	0.23264228291334402	-0.09880353999543295	0.23824361478911077	2.1592222722720793	0.03384589194198456	0.2603715698614712	-0.15191574269794036
0.673	0.23264750849525853	-0.09881014513913966	0.2396109362487861	2.1591838706008795	0.03376567996495917	0.2605906547524431	-0.1515767812704037
0.6739999999999999	0.23265276462116496	-0.09881679204005592	0.24097964283933218	2.1591451189619892	0.03368533770102286	0.26080955030320274	-0.15123721721021147
0.6749999999999998	0.2326580505495181	-0.09882347995124133	0.2423497457285254	2.1591060268576414	0.033604863639634115	0.2610282547661562	-0.1508970449829297
0.6759999999999997	0.232663365458443	-0.09883020810400939	0.24372125651525983	2.1590666026476195	0.03352425628326293	0.2612467666586107	-0.15055625915274634
0.677	0.2326687084466008	-0.09883697570892805	0.24509418719946105	2.1590268535489967	0.033443514149132374	0.2614650847591657	-0.15021485438867105
0.6779999999999999	0.23267407853402428	-0.0988437819560296	0.2464685501510045	2.1589867856369502	0.03336263577090737	0.2616832081038045	-0.14987282547072361
0.6789999999999998	0.2326794746629271	-0.09885062601573677	0.24784435807762512	2.1589464038470214	0.03328161970063653	0.26190113598156506	-0.14953016729617724
0.6799999999999997	0.23268489569848672	-0.09885750704050375	0.24922162399255676	2.1589057119780617	0.033200464510887706	0.2621188679300354	-0.14918687488586224
0.681	0.2326903404296008	-0.09886442416566675	0.25060036118189033	2.158864712695489	0.03311916879671313	0.26233640373073486	-0.14884294339053425
0.6819999999999999	0.2326958075696207	-0.09887137650950706	0.2519805831712656	2.1588234075348463	0.033037731177445684	0.26255374340432047	-0.14849836809743447
0.6829999999999998	0.23270129575706158	-0.09887836317403148	0.25336230369226026	2.158781796905654	0.03295615029863201	0.26277088720568	-0.14815314443698505
0.6839999999999997	0.23270680355628992	-0.09888538324684522	0.25474553664845895	2.158739880095569	0.03287442483416483	0.2629878356189116	-0.14780726798950283
0.685	0.23271232945819254	-0.09889243580336643	0.25613029608081106	2.158697655274836	0.03279255348855479	0.2632045893521286	-0.14746073449193595
0.6859999999999999	0.23271787188082863	-0.09889951990863308	0.257516596133018	2.158655119501043	0.032710534999160545	0.263421149332272	-0.1471135398445054
0.6869999999999998	0.23272342917043853	-0.09890663461832774	0.25890445101768733	2.1586122687241733	0.032628368138195536	0.2636375167001736	-0.14676568011713434
0.6879999999999997	0.23272899960356194	-0.09891377897977163	0.26029387498248846	2.158569097792712	0.03254605171475631	0.26385369280556364	-0.14641715155572962
0.6890000000000001	0.23273458138989317	-0.098920952033263	0.26168488227517206	2.158525600461944	0.03246358457693454	0.2640696792014142	-0.14606795058850258
0.69	0.23274017267474836	-0.09892815281300928	0.2630774871074386	2.1584817694036893	0.03238096561370928	0.2642854776376765	-0.14571807383251473
0.6909999999999998	0.23274577154152387	-0.0989353803480323	0.26447170361914335	2.1584375962163587	0.03229819375674257	0.26450109005495986	-0.14536751810008733
0.6919999999999997	0.23275137601489798	-0.09894263366380125	0.26586754584432826	2.1583930714357096	0.032215267982383756	0.26471651857839334	-0.1450162804045293
0.6930000000000001	0.23275698406477568	-0.09894991178421579	0.2672650276783151	2.158348184546316	0.03213218731382283	0.2649317655115469	-0.14466435796549118
0.694	0.23276259361097934	-0.09895721373356188	0.26866416284471645	2.158302923993756	0.03204895082315008	0.26514683333022715	-0.14431174821425308
0.6949999999999998	0.23276820252793615	-0.0989645385384425	0.27006496486347975	2.158257277197905	0.0319655576332013	0.26536172467626734	-0.1439584487985222
0.6959999999999997	0.23277380864898764	-0.09897188522968502	0.2714674470210822	2.158211230566966	0.03188200691931115	0.26557644235155253	-0.14360445758656054
0.6970000000000001	0.2327794097710764	-0.09897925284460257	0.27287162234248735	2.158164769511501	0.03179829791115833	0.2657909893123386	-0.1432497726709488
0.698	0.23278500365943508	-0.09898664042998677	0.2742775035644706	2.158117878458096	0.03171442989464237	0.2660053686638621	-0.1428943923721722
0.6989999999999998	0.23279058805190458	-0.09899404704507989	0.2756851031103033	2.1580705408638132	0.03163040221354925	0.2662195836549947	-0.14253831524178542
0.6999999999999997	0.23279616066363498	-0.09900147176377515	0.2770944330654056	2.158022739232563	0.031546214270945644	0.26643363767257355	-0.14218154006497638
0.7010000000000001	0.23280171919179624	-0.09900891367642212	0.2785055051532035	2.1579744551322957	0.03146186553042421	0.2666475342355262	-0.1418240658629561
0.702	0.2328072613195474	-0.09901637189161547	0.2799183307115547	2.157925669211885	0.031377355517322264	0.26686127698927453	-0.14146589189535894
0.7029999999999998	0.23281278471964378	-0.09902384553796925	0.2813329206712385	2.1578763612184875	0.03129268381991447	0.2670748697005354	-0.14110701766210565
0.7039999999999997	0.23281828705843585	-0.09903133376587513	0.2827492855364999	2.157826510016514	0.03120785009039718	0.2672883162520882	-0.1407474429044868
0.7050000000000001	0.2328237660006393	-0.0990388357492435	0.28416743536575556	2.1577760936082413	0.03112285404566495	0.26750162063714084	-0.14038716760589287
0.706	0.23282921921412542	-0.0990463506872294	0.28558737975169507	2.1577250891553312	0.031037695468062128	0.26771478695335055	-0.14002619199249608
0.7069999999999999	0.23283464437435816	-0.09905387780556962	0.2870091278026513	2.1576734730005245	0.030952374205988162	0.2679278193968618	-0.13966451653370124
0.7079999999999997	0.23284003916960871	-0.09906141635715687	0.28843268812673456	2.157621220688782	0.030866890174173958	0.2681407222567827	-0.1393021419421828
0.7090000000000001	0.2328454013073263	-0.09906896562260212	0.28985806881759346	2.1575683069882627	0.030781243353873177	0.2683534999100967	-0.13893906917350712
0.71	0.2328507285205384	-0.09907652491153608	0.29128527744103944	2.157514705912677	0.03069543379321209	0.2685661568166392	-0.13857529942521835
0.7109999999999999	0.23285601857315405	-0.09908409356427551	0.29271432102365613	2.157460390745416	0.030609461607515313	0.2687786975140137	-0.1382108341352033
0.7119999999999997	0.23286126926454878	-0.09909167095310345	0.2941452060437639	2.1574053340647232	0.030523326979302882	0.268991126612565	-0.13784567497933506
0.7130000000000001	0.2328664784345617	-0.09909925648278779	0.295577938423981	2.1573495077691884	0.030437030157897674	0.269203448790465	-0.1374798238686368
0.714	0.23287164396853127	-0.09910684959109234	0.2970125235249973	2.1572928831028366	0.030350571458947453	0.26941566878890727	-0.13711328294626915
0.7149999999999999	0.23287676380161962	-0.09911444975003467	0.29844896614055566	2.1572354306798394	0.030263951264165836	0.26962779140746723	-0.13674605458439987
0.7159999999999997	0.23288183592242934	-0.09912205646751274	0.2998872704936371	2.1571771205100045	0.03017717002117006	0.26983982149962216	-0.1363781413807104
0.7169999999999996	0.23288685837553563	-0.09912966928854634	0.30132744023422275	2.1571179220261976	0.030090228242927973	0.27005176396818353	-0.13600954615411037
0.718	0.23289182926293536	-0.09913728779575848	0.3027694784390039	2.1570578041129793	0.030003126506631127	0.27026362376063706	-0.13564027193965797
0.7189999999999999	0.23289674674554525	-0.09914491160985177	0.30421338761228	2.1569967351342294	0.029915865452602438	0.27047540586481145	-0.13527032198341363
0.7199999999999998	0.23290160904587934	-0.09915254039045789	0.3056591696876647	2.1569346829597857	0.029828445783481494	0.27068711530493206	-0.13489969973740729
0.7209999999999996	0.2329064144515286	-0.099160173836229	0.30710682603135153	2.1568716149933826	0.029740868263016983	0.2708987571376289	-0.1345284088540461
0.722	0.23291116131831724	-0.09916781168379477	0.3085563574465666	2.1568074982023018	0.02965313371428283	0.27111033644771043	-0.13415645317989797
0.7229999999999999	0.2329158480735153	-0.09917545370671549	0.3100077641784517	2.1567422991472607	0.029565243017865388	0.27132185834388167	-0.13378383674933497
0.7239999999999998	0.2329204732194868	-0.09918309971556012	0.3114610459197502	2.156675984012199	0.029477197110386346	0.27153332795446233	-0.13341056377803284
0.7249999999999996	0.23292503533664363	-0.09919074955873036	0.312916201817674	2.1566085186343655	0.029388996983238665	0.2717447504231608	-0.13303663865613952
0.726	0.23292953308532982	-0.09919840312252737	0.31437323048157645	2.1565398685343644	0.029300643681108296	0.2719561309050819	-0.1326620659413528
0.7269999999999999	0.23293396520701667	-0.0992060603300869	0.31583212999030263	2.1564699989461937	0.029212138300098056	0.2721674745627193	-0.13228685035220697
0.7279999999999998	0.23293833052443383	-0.09921372113993775	0.3172928978984662	2.156398874848062	0.029123481985696233	0.272378786561563	-0.13191099676150317
0.7289999999999996	0.23294262794100956	-0.09922138554455874	0.3187555312424085	2.1563264609943924	0.029034675930771543	0.27259007206537733	-0.1315345101896353
0.73	0.2329468564407504	-0.09922905356893004	0.3202200265465945	2.156252721948681	0.028945721373532435	0.2728013362313264	-0.13115739579780672
0.7309999999999999	0.23295101508781257	-0.09923672526907891	0.32168637982969245	2.1561776221161035	0.028856619595449585	0.2730125842051262	-0.13077965888149837
0.7319999999999998	0.2329551030246389	-0.09924440073024766	0.32315458660958946	2.1561011257747826	0.02876737191920128	0.2732238211163386	-0.13040130486436566
0.7329999999999997	0.23295911946978812	-0.0992520800639314	0.3246246419077242	2.1560231971057453	0.0286779797065795	0.27343505207368185	-0.13002233929243762
0.734	0.23296306371620973	-0.09925976340415736	0.3260965402527429	2.1559438002227385	0.02858844435635549	0.27364628216016856	-0.12964276782861256
0.7349999999999999	0.23296693512883562	-0.09926745090451095	0.32757027568310626	2.15586289920269	0.0284987673022252	0.27385751642812795	-0.1292625962474454
0.7359999999999998	0.23297073314148983	-0.09927514273628874	0.32904584174903095	2.1557804581160993	0.02840895001095514	0.27406875989428986	-0.12888183043015955
0.7369999999999997	0.2329744572546214	-0.0992828390870259	0.3305232315141447	2.155696441056258	0.02831899398078803	0.2742800175349256	-0.12850047635993922
0.738	0.23297810703386143	-0.09929054015901714	0.3320024375572391	2.155610812167343	0.028228900739924265	0.27449129428104063	-0.12811854011743523
0.7389999999999999	0.2329816821078996	-0.09929824616783123	0.3334834519745001	2.1555235356721574	0.028138671844894873	0.27470259501367544	-0.12773602787623514
0.7399999999999998	0.23298518216530423	-0.0993059573408219	0.3349662663818464	2.1554345758995717	0.02804830887900731	0.2749139245593095	-0.12735294589823046
0.7409999999999997	0.23298860695103885	-0.09931367391525775	0.33645087191738726	2.155343897310934	0.02795781345086249	0.2751252876854858	-0.126969300529058
0.742	0.23299195626305183	-0.09932139613531711	0.33793725924438317	2.1552514645247354	0.027867187192515283	0.2753366890968937	-0.1265850981939136
0.7429999999999999	0.23299522994893926	-0.09932912424832732	0.33942541855396774	2.155157242339194	0.0277764317573377	0.27554813343196843	-0.12620034539397562
0.7439999999999998	0.23299842790268158	-0.0993368585021294	0.340915339566885	2.155061195753907	0.02768554881831414	0.27575962525963493	-0.12581504870318871
0.7449999999999997	0.2330015500614535	-0.0993445991446925	0.3424070115346289	2.1549632899917555	0.027594540067193214	0.27597116907582775	-0.12542921476497448
0.746	0.2330045964025081	-0.09935234642484911	0.3439004232399914	2.154863490520325	0.027503407214129288	0.2761827692998426	-0.12504285028904616
0.7469999999999999	0.23300756694013447	-0.09936010059227242	0.3453955629966548	2.1547617630725084	0.02741215198720296	0.27639443027063776	-0.1246559620486247
0.7479999999999998	0.2330104617226893	-0.09936786189631855	0.34689241864859227	2.1546580736663223	0.02732077613163616	0.27660615624326285	-0.12426855687786739
0.7489999999999997	0.2330132808297024	-0.09937563058448466	0.3483909775700429	2.1545523886228413	0.027229281408821963	0.2768179513857158	-0.1238806416695024
0.75	0.2330160243690559	-0.09938340690086117	0.34989122666531985	2.154444674582282	0.027137669595289297	0.27702981977616264	-0.12349222337296677
0.7509999999999999	0.23301869247423734	-0.09939119108457681	0.35139315236808694	2.154334898519772	0.02704594248172248	0.27724176540027295	-0.12310330899285889
0.7519999999999998	0.233021285301666	-0.0993989833686114	0.35289674064124305	2.1542230277608465	0.026954101872216717	0.27745379214872723	-0.1227139055872111
0.7529999999999997	0.23302380302809328	-0.09940678397973093	0.3544019769778037	2.1541090299951926	0.026862149583950397	0.27766590381513684	-0.12232402026557576
0.754	0.233026245848076	-0.09941459313916724	0.35590884640241915	2.153992873287928	0.02677008744702891	0.27787810409455405	-0.12193366018722258
0.7549999999999999	0.233028613971523	-0.09942241106253595	0.35741733347354493	2.1538745260888117	0.026677917304010947	0.2780903965824483	-0.12154283255956164
0.7559999999999998	0.2330309076213148	-0.09943023795861838	0.3589274222859013	2.1537539572405486	0.026585641009115566	0.2783027847738391	-0.12115154463672469
0.7569999999999997	0.23303312703099585	-0.09943807402813491	0.3604390964728586	2.153631135986597	0.026493260427534433	0.278515272062644	-0.1207598037182974
0.758	0.2330352724425396	-0.09944591946363729	0.361952339208764	2.1535060319773778	0.026400777435152057	0.27872786174142067	-0.1203676171483175
0.7589999999999999	0.23303734410418564	-0.09945377445014575	0.36346713321122803	2.153378615274552	0.0263081939184894	0.27894055700131654	-0.11997499231453143
0.7599999999999998	0.23303934226834908	-0.09946163916502435	0.364983460743011	2.1532488563541343	0.026215511774503684	0.27915336093204063	-0.11958193664802462
0.7609999999999997	0.23304126718960186	-0.09946951377709236	0.3665013036131516	2.153116726108854	0.02612273291030346	0.27936627652197676	-0.1191884576233393
0.762	0.23304311912272554	-0.09947739844647771	0.368020643177729	2.152982195849789	0.02602985924314244	0.27957930665855546	-0.11879456275870794
0.7629999999999999	0.23304489832083553	-0.09948529332521429	0.3695414603402786	2.152845237307295	0.025936892700690297	0.2797924541287612	-0.11840025961627272
0.7639999999999998	0.23304660503357633	-0.09949319855745545	0.37106373555150074	2.1527058226308995	0.025843835221213134	0.28000572161971077	-0.11800555580264929
0.7649999999999997	0.2330482395053879	-0.09950111427967746	0.3725874488090312	2.152563924387424	0.025750688753722634	0.2802191117195435	-0.11761045896976657
0.766	0.23304980197384229	-0.09950904062124813	0.37411257965804645	2.15241951555774	0.025657455258274724	0.28043262691868187	-0.11721497681560973
0.7669999999999999	0.2330512926680511	-0.09951697770423368	0.37563910719234744	2.1522725695333147	0.025564136706111337	0.2806462696112164	-0.11681911708491978
0.7679999999999998	0.23305271180714277	-0.09952492564244282	0.37716701005594416	2.1521230601118146	0.02547073507958248	0.28086004209653387	-0.11642288757008595
0.7689999999999997	0.2330540595988099	-0.09953288454121072	0.37869626644553595	2.1519709614906737	0.02537725237221205	0.2810739465814305	-0.11602629611216231
0.77	0.23305533623792637	-0.09954085449792387	0.3802268541135298	2.151816248259771	0.025283690588905516	0.2812879851824642	-0.11562935060175748
0.7709999999999999	0.23305654190523395	-0.09954883560215907	0.38175875037199486	2.151658895394003	0.025190051746053904	0.2815021599284825	-0.11523205897954623
0.7719999999999998	0.2330576767657219	-0.09955682793581389	0.38329193209908113	2.1514988782450155	0.0250963378716539	0.28171647276362916	-0.11483442923621255
0.7729999999999997	0.23305874096594706	-0.09956483157360228	0.3848263757479255	2.151336172532507	0.02500255100544218	0.2819309255506441	-0.11443646941187721
0.774	0.23305973463067028	-0.09957284658316118	0.38636205735655915	2.151170754335489	0.024908693198798272	0.28214552007421173	-0.11403818759530687
0.7749999999999999	0.2330606578603143	-0.0995808730251447	0.3878989525580892	2.1510026000824074	0.024814766514657714	0.28236025804466025	-0.11363959192314009
0.7759999999999998	0.23306151072961917	-0.09958891095368491	0.38943703659118	2.1508316865401476	0.02472077302755518	0.2825751411020098	-0.1132406905791227
0.7769999999999997	0.23306229328674266	-0.09959696041646704	0.3909762843112326	2.1506579908030727	0.024626714823369335	0.2827901708200031	-0.11284149179316176
0.778	0.23306300555242918	-0.09960502145479369	0.39251667020265796	2.1504814902817495	0.024532593998828258	0.2830053487102377	-0.11244200384012916
0.7789999999999999	0.23306364751924716	-0.09961309410401298	0.39405816839189395	2.150302162690995	0.02443841266113884	0.28322067622658237	-0.11204223503852875
0.7799999999999998	0.23306421915089517	-0.09962117839356008	0.3956007526608174	2.150119986038027	0.024344172927677186	0.28343615476963135	-0.11164219374907991
0.7809999999999997	0.23306472038157627	-0.0996292743469876	0.3971443964605774	2.1499349386103592	0.024249876925737955	0.28365178569119576	-0.11124188837327006
0.782	0.23306515111544104	-0.09963738198235872	0.39868907292625205	2.1497469989630935	0.024155526792279745	0.28386757029907395	-0.11084132735174662
0.7829999999999999	0.2330655112260993	-0.09964550131225164	0.4002347548931067	2.14955614590675	0.024061124673420746	0.2840835098619173	-0.1104405191621743
0.7839999999999998	0.23306580055620033	-0.09965363234375361	0.4017814149144801	2.1493623584956603	0.023966672723865372	0.28429960561400713	-0.11003947231655
0.7849999999999997	0.23306601891708217	-0.0996617750788222	0.40332902528019493	2.1491656160154404	0.02387217310632064	0.28451585876024554	-0.10963819535845386
0.786	0.23306616608848982	-0.09966992951425856	0.4048775580347648	2.148965897969558	0.023777627990656552	0.2847322704814822	-0.10923669686041118
0.7869999999999999	0.23306624181836244	-0.09967809564166744	0.4064269849958006	2.1487631840665284	0.02368303955305209	0.2849488419397478	-0.10883498542105215
0.7879999999999998	0.2330662458226901	-0.09968627344778093	0.4079772777726469	2.148557454208128	0.023588409975307284	0.28516557428308986	-0.108433069662122
0.7889999999999997	0.2330661777854402	-0.09969446291439452	0.40952840778452243	2.148348688477898	0.02349374144407573	0.285382468650192	-0.10803095822563791
0.79	0.2330660373585537	-0.09970266401829174	0.41108034627781725	2.148136867129204	0.023399036150198067	0.285599526175019	-0.10762865977118387
0.7909999999999999	0.2330658241620115	-0.09971087673191117	0.4126330643429507	2.1479219705721135	0.02330429628843884	0.28581674799166934	-0.10722618297333551
0.7919999999999998	0.23306553778397157	-0.09971910102438043	0.4141865329315703	2.1477039793594943	0.023209524057320043	0.2860341352394951	-0.10682353651920606
0.7929999999999997	0.23306517778097685	-0.09972733686216252	0.41574072287374364	2.1474828741738547	0.023114721658683876	0.28625168906806214	-0.10642072910610541
0.794	0.2330647436782345	-0.09973558420893638	0.41729560489366635	2.1472586358153185	0.023019891297104335	0.2864694106415831	-0.10601776943942509
0.7949999999999999	0.23306423496996692	-0.09974384302546499	0.4188511496235386	2.147031245189623	0.022925035179449976	0.2866873011431274	-0.1056146662308022
0.7959999999999998	0.23306365111983507	-0.09975211326982963	0.4204073276167662	2.1468006832950373	0.022830155514595746	0.28690536177903336	-0.10521142819661418
0.7969999999999997	0.23306299156143426	-0.09976039489690369	0.4219641093612663	2.146566931208592	0.022735254512977202	0.28712359378346003	-0.10480806405679619
0.798	0.23306225569886344	-0.09976868785706478	0.42352146529215623	2.146329970073141	0.02264033438592408	0.28734199842265135	-0.10440458253385085
0.7989999999999999	0.23306144290736822	-0.09977699209564628	0.42507936580347944	2.1460897810856556	0.02254539734513643	0.2875605769987899	-0.10400099235179809
0.7999999999999998	0.2330605525340581	-0.09978530755312723	0.42663778125975105	2.145846345486015	0.02245044560236213	0.28777933085368246	-0.10359730223487396
0.8009999999999997	0.23305958389869894	-0.09979363416493377	0.42819668200697464	2.1455996445459324	0.022355481368969032	0.28799826137233653	-0.10319352090627439
0.802	0.23305853629458065	-0.09980197186123081	0.42975603838202797	2.145349659558035	0.02226050685559238	0.28821736998636666	-0.10278965708736186
0.8029999999999999	0.2330574089894616	-0.0998103205674575	0.4313158207200694	2.145096371825113	0.022165524272220665	0.28843665817716707	-0.10238571949744804
0.8039999999999998	0.23305620122658957	-0.09981868020522815	0.4328759993607462	2.1448397626495717	0.02207053582853513	0.28865612747885033	-0.10198171685390045
0.8049999999999997	0.2330549122258008	-0.09982705069284398	0.43443654465436554	2.1445798133230856	0.021975543734074423	0.2888757794811327	-0.10157765787219922
0.806	0.233053541184697	-0.09983543194504074	0.4359974269676807	2.144316505116487	0.021880550198161354	0.28909561583222537	-0.10117355126605718
0.8069999999999999	0.23305208727990206	-0.09984382387272564	0.43755861668856844	2.1440498192702746	0.021785557429894117	0.2893156382414872	-0.10076940574777762
0.8079999999999998	0.23305054966839803	-0.09985222638345637	0.4391200842299999	2.1437797369865113	0.02169056763826072	0.2895358484815928	-0.10036523002859755
0.8089999999999997	0.23304892748894251	-0.09986063938228708	0.440681800033338	2.1435062394217637	0.021595583032252653	0.28975624839039804	-0.0999610328190688
0.81	0.2330472198635673	-0.09986906277260618	0.44224373457023775	2.143229307679591	0.021500605821097488	0.2899768398728657	-0.09955682282995584
0.8109999999999999	0.23304542589915936	-0.09987749645696388	0.4438058583435492	2.1429489228022263	0.021405638214669086	0.29019762490305007	-0.09915260877358081
0.8119999999999998	0.23304354468912536	-0.09988594033788753	0.44536814188838225	2.1426650657622197	0.021310682423951538	0.29041860552595555	-0.09874839936512009
0.8129999999999997	0.23304157531513997	-0.09989439431906205	0.4469305557729887	2.1423777174544405	0.021215740661615516	0.29063978385926764	-0.09834420332384394
0.8140000000000001	0.2330395168489796	-0.09990285830725307	0.44849307059873916	2.142086858688454	0.02112081514282673	0.2908611620950153	-0.09794002937441257
0.815	0.23303736835444178	-0.09991133221422015	0.4500556569995981	2.141792470181291	0.021025908086040723	0.29108274250104005	-0.09753588624809817
0.8159999999999998	0.23303512888935118	-0.09991981595786782	0.451618285641124	2.1414945325506305	0.020931021713599104	0.29130452742214935	-0.09713178268404635
0.8169999999999997	0.2330327975076539	-0.09992830946301054	0.45318092721789455	2.1411930263084153	0.020836158252368727	0.29152651928101103	-0.09672772743099484
0.8180000000000001	0.23303037326159987	-0.09993681266212809	0.4547435524486334	2.140887931854916	0.020741319934543378	0.2917487205788492	-0.09632372924968431
0.819	0.2330278552040152	-0.09994532549611153	0.4563061320698188	2.1405792294732673	0.02064650899848407	0.29197113389593804	-0.0959197969157094
0.8199999999999998	0.23302524239066472	-0.09995384791500074	0.4578686368289322	2.14026689932449	0.020551727689534813	0.2921937618919525	-0.09551593922243584
0.8209999999999997	0.23302253388232985	-0.09996237987871466	0.4594310374773759	2.1399509214430283	0.02045697826081171	0.2924166073062343	-0.0951121649839754
0.8220000000000001	0.23301972874584997	-0.09997092135777216	0.46099330476196176	2.1396312757324303	0.02036226297402406	0.2926396729578485	-0.09470848303857503
0.823	0.23301682605450436	-0.09997947233400159	0.4625554094146224	2.139307941960828	0.020267584100447128	0.2928629617453062	-0.09430490225247302
0.8239999999999998	0.2330138248892409	-0.0999880328012399	0.46411732214187446	2.1389808997573594	0.020172943921983422	0.2930864766460124	-0.09390143152360418
0.8249999999999997	0.23301072434112877	-0.09999660276564726	0.46567901361481695	2.138650128610305	0.020078344732005787	0.29331022071561735	-0.09349807978502374
0.8260000000000001	0.2330075235142831	-0.10000518224526217	0.4672404544589416	2.138315607865078	0.019983788835919173	0.29353419708751366	-0.09309485600858942
0.827	0.23300422152888686	-0.10001377126954711	0.4688016152441576	2.137977316721338	0.019889278551743383	0.29375840897241406	-0.09269176920864937
0.8279999999999998	0.23300081752430998	-0.10002236987929913	0.4703624664758128	2.1376352342307454	0.019794816210714515	0.29398285965776394	-0.09228882844523995
0.8289999999999997	0.23299731066232737	-0.10003097812617391	0.471922978586742	2.1372893392953864	0.019700404157659238	0.29420755250716774	-0.09188604282696732
0.8300000000000001	0.2329937001304362	-0.10003959607220025	0.47348312193074316	2.1369396106665017	0.019606044751200577	0.2944324909599483	-0.09148342151344221
0.831	0.2329899851448971	-0.10004822378966172	0.47504286677713375	2.1365860269446837	0.019511740363853756	0.29465767853040903	-0.09108097371713718
0.8319999999999999	0.23298616495237248	-0.10005686136059333	0.47660218330491283	2.136228566581547	0.01941749338207074	0.29488311880667434	-0.09067870870526645
0.8329999999999997	0.2329822388297883	-0.10006550887627114	0.4781610415965596	2.1358672078814003	0.019323306206535693	0.29510881544953066	-0.09027663580186207
0.8340000000000001	0.23297820608392422	-0.10007416643706817	0.47971941163300563	2.1355019290025576	0.019229181252648053	0.29533477219138643	-0.08987476438948926
0.835	0.2329740660514811	-0.10008283415192255	0.48127726329018433	2.1351327079590647	0.01913512095076466	0.29556099283516535	-0.08947310391034809
0.8359999999999999	0.23296981809849784	-0.10009151213779463	0.4828345663360541	2.1347595226232348	0.019041127746259417	0.29578748125312876	-0.08907166386699629
0.8369999999999997	0.2329654616191221	-0.1001002005194915	0.4843912904269946	2.134382350728644	0.018947204099641755	0.29601424138568416	-0.08867045382317083
0.8380000000000001	0.23296099603524095	-0.10010889942910753	0.4859474051039851	2.134001169872857	0.018853352486548822	0.2962412772402376	-0.088269483404882
0.839	0.23295642079734408	-0.10011760900545454	0.4875028797901033	2.1336159575199027	0.018759575397608964	0.29646859289014615	-0.08786876230122236
0.8399999999999999	0.23295173538586608	-0.10012632939385717	0.4890576837897479	2.133226691003271	0.018665875338356838	0.29669619247364637	-0.0874683002645768
0.8409999999999997	0.2329469393126348	-0.10013506074556244	0.4906117862888601	2.132833347529826	0.018572254829014978	0.29692408019263056	-0.0870681071105288
0.8419999999999996	0.23294203212280315	-0.10014380321713888	0.49216515635541846	2.1324359041842875	0.01847871640413939	0.29715226031139086	-0.08666819271763583
0.843	0.23293701339764133	-0.1001525569702401	0.49371776293948777	2.1320343379335496	0.018385262612309456	0.2973807371554477	-0.08626856702718655
0.8439999999999999	0.2329318827574373	-0.10016132217098243	0.49526957487323003	2.1316286256308596	0.01829189601567691	0.2976095151103369	-0.08586924004286889
0.8449999999999998	0.2329266398641295	-0.10017009898931147	0.49682056087241566	2.1312187440202557	0.018198619189371466	0.2978385986202899	-0.0854702218299742
0.8459999999999996	0.2329212844244263	-0.10017888759873164	0.4983706895398392	2.1308046697409133	0.01810543472094328	0.2980679921870477	-0.08507152251418838
0.847	0.2329158161926613	-0.10018768817564715	0.4999199293699149	2.13038637933141	0.01801234520971791	0.29829770036892456	-0.08467315228026491
0.8479999999999999	0.23291023497225552	-0.10019650089869137	0.5014682487541039	2.1299638492346995	0.01791935326612218	0.2985277277798741	-0.08427512137038705
0.8489999999999998	0.23290454061691118	-0.10020532594842084	0.5030156159868316	2.129537055804183	0.01782646151103933	0.2987580790883096	-0.08387744008208761
0.8499999999999996	0.23289873303228945	-0.10021416350662235	0.5045619992711763	2.129105975310529	0.017733672574947283	0.29898875901567473	-0.08348011876614253
0.851	0.23289281217704816	-0.10022301375560995	0.5061073667243586	2.1286705839485087	0.01764098909695927	0.2992197723348807	-0.08308316782455005
0.8519999999999999	0.23288677806286306	-0.10023187687788619	0.5076516863838124	2.1282308578438784	0.01754841372394698	0.29945112386866685	-0.08268659770822004
0.8529999999999998	0.23288063075455737	-0.1002407530554125	0.509194926214617	2.1277867730610724	0.017455949109560935	0.2996828184879413	-0.0822904189141805
0.8539999999999996	0.23287437037146821	-0.10024964246886603	0.5107370541187046	2.1273383056117416	0.017363597913145526	0.2999148611102177	-0.08189464198229131
0.855	0.2328679970896782	-0.10025854529763734	0.512278037945122	2.126885431463023	0.01727136279872883	0.30014725669820547	-0.0814992774916374
0.8559999999999999	0.2328615111436066	-0.10026746172019362	0.5138178455010017	2.126428126545198	0.01717924643414551	0.30038001025848676	-0.08110433605665225
0.8569999999999998	0.23285491282657947	-0.10027639191442875	0.5153564445643996	2.125966366759886	0.017087251490168393	0.30061312684021513	-0.08070982832265669
0.8579999999999997	0.23284820249113142	-0.10028533605799818	0.5168938028994023	2.1255001279887926	0.016995380639402546	0.3008466115339524	-0.08031576496080278
0.859	0.23284138054941875	-0.10029429432863911	0.5184298882727895	2.1250293861019065	0.016903636554939233	0.30108046947070005	-0.07992215666259514
0.8599999999999999	0.23283444747412	-0.10030326690447722	0.5199646684719034	2.124554116965554	0.016812021908949853	0.30131470582093717	-0.0795290141338573
0.8609999999999998	0.23282740380057232	-0.10031225396431956	0.5214981113241361	2.1240742964514583	0.016720539371095453	0.3015493257935993	-0.07913634808801126
0.8619999999999997	0.23282025012976612	-0.10032125568793462	0.5230301847191936	2.1235899004468237	0.01662919160656652	0.3017843346351147	-0.07874416923853761
0.863	0.23281298713069729	-0.1003302722563204	0.5245608566349192	2.1231009048647205	0.016537981273933137	0.30201973762849343	-0.07835248829042331
0.8639999999999999	0.2328056155416997	-0.10033930385233332	0.526090095165959	2.122607285654418	0.01644691102304652	0.3022555400924632	-0.07796131593076928
0.8649999999999998	0.23279813617113063	-0.10034835066205111	0.5276178685541664	2.122109018811311	0.016355983492989373	0.3024917473809525	-0.07757066281897392
0.8659999999999997	0.23279054989703327	-0.10035741287612088	0.5291441452204045	2.121606080386093	0.016265201309889694	0.302728364883037	-0.07718053957654258
0.867	0.2327828576661526	-0.10036649069072053	0.5306688937977713	2.121098446493563	0.016174567084595592	0.3029653980229782	-0.07679095677633051
0.8679999999999999	0.23277506049380695	-0.10037558430925751	0.5321920831659053	2.1205860933214766	0.01608408341057382	0.30320285226016747	-0.07640192493139103
0.8689999999999998	0.23276715946461535	-0.10038469394480083	0.5337136824856535	2.120068997139835	0.015993752862090493	0.303440733088969	-0.07601345448378455
0.8699999999999997	0.23275915573257552	-0.10039381982174388	0.5352336612341331	2.1195471343106385	0.0159035779921842	0.3036790460384576	-0.07562555579333785
0.871	0.23275105052048944	-0.10040296217670142	0.5367519892405906	2.1190204812969986	0.01581356133024633	0.3039177966722883	-0.07523823912622184
0.8719999999999999	0.23274284512024168	-0.10041212125976895	0.5382686367223406	2.118489014671627	0.015723705379449678	0.30415699058869317	-0.07485151464345932
0.8729999999999998	0.23273454089430617	-0.10042129733576831	0.5397835743196782	2.1179527111258625	0.015634012614144745	0.3043966334202953	-0.07446539238965755
0.8739999999999997	0.23272613927772598	-0.10043049068509952	0.5412967731294195	2.117411547478876	0.01554448547746484	0.30463673083379555	-0.07407988228225991
0.875	0.23271764177981297	-0.10043970160532434	0.5428082047367218	2.116865500685571	0.015455126379442106	0.30487728852989104	-0.0736949941014898
0.8759999999999999	0.2327090499848157	-0.10044893041348568	0.5443178412444639	2.1163145478424505	0.01536593769538846	0.30511831224348246	-0.07331073748109884
0.8769999999999998	0.23270036555192936	-0.10045817744766139	0.5458256553005907	2.1157586661926038	0.015276921764112822	0.30535980774373644	-0.07292712189972704
0.8779999999999997	0.23269159021577232	-0.10046744306737299	0.547331620125325	2.1151978331317167	0.015188080885972309	0.3056017808336945	-0.0725441566722568
0.879	0.2326827257865751	-0.10047672765359818	0.5488357095390286	2.1146320262155007	0.01509941732087691	0.3058442373496044	-0.07216185094084682
0.8799999999999999	0.23267377414857707	-0.10048603160914046	0.5503378979888567	2.114061223167055	0.01501093328636722	0.3060871831602741	-0.07178021366618483
0.8809999999999998	0.23266473725738568	-0.1004953553597328	0.551838160572728	2.1134854018826896	0.014922630956006612	0.30633062416656276	-0.07139925361962055
0.8819999999999997	0.23265561713817307	-0.10050469935512236	0.5533364730613862	2.112904540436594	0.014834512458024807	0.30657456630088264	-0.07101897937610888
0.883	0.23264641588470392	-0.10051406406975981	0.5548328119189542	2.1123186170851342	0.014746579874149823	0.30681901552664476	-0.0706393993076504
0.8839999999999999	0.23263713565769206	-0.10052345000384495	0.5563271543216286	2.111727610270421	0.014658835238808905	0.3070639778378251	-0.0702605215772208
0.8849999999999998	0.23262777868248757	-0.10053285768435231	0.5578194781745371	2.1111314986228025	0.014571280538391938	0.3073094592587067	-0.06988235413342486
0.8859999999999997	0.23261834724759448	-0.10054228766565972	0.5593097621267809	2.110530260962665	0.01448391771033174	0.30755546584366983	-0.0695049047059885
0.887	0.23260884370401377	-0.10055174053053194	0.5607979855854355	2.109923876302318	0.014396748642364716	0.30780200367696364	-0.06912818080159422
0.8879999999999999	0.2325992704642803	-0.10056121689108262	0.5622841287285328	2.1093123238479867	0.014309775172030864	0.30804907887239213	-0.06875218969986965
0.8889999999999998	0.232589630001568	-0.10057071738933751	0.5637681725151624	2.108695583001183	0.01422299908628952	0.3082966975727871	-0.0683769384501918
0.8899999999999997	0.23257992484924012	-0.10058024269852749	0.5652500986923373	2.1080736333590946	0.014136422121492643	0.30854486594932296	-0.06800243386954329
0.891	0.23257015759971691	-0.1005897935251105	0.5667298897997719	2.107446454714394	0.014050045963713871	0.30879359020084984	-0.06762868254110965
0.8919999999999999	0.23256033090190203	-0.10059937061001678	0.5682075291725844	2.106814027055236	0.013963872249066318	0.30904287655317864	-0.06725569081348881
0.8929999999999998	0.23255044745716336	-0.10060897472911669	0.5696830009419447	2.1061763305658365	0.013877902564068298	0.30929273125812845	-0.06688346480038482
0.8939999999999997	0.23254051001424508	-0.1006186066940391	0.571156290034058	2.1055333456280345	0.01379213844635993	0.3095431605921484	-0.06651201038071856
0.895	0.23253052136386085	-0.10062826735296364	0.5726273821671232	2.1048850528238443	0.013706581385525463	0.30979417085444627	-0.06614133319939332
0.8959999999999999	0.23252048433333744	-0.10063795759100923	0.5740962638462793	2.1042314329375236	0.013621232823898011	0.31004576836504466	-0.06577143866877003
0.8969999999999998	0.23251040178092985	-0.10064767833134741	0.5755629223573102	2.103572466956045	0.013536094157832471	0.31029795946324557	-0.06540233197048166
0.8979999999999997	0.232500276589432	-0.10065743053703931	0.5770273457598747	2.1029081360687476	0.013451166739384297	0.3105507505064358	-0.06503401805727677
0.899	0.23249011165983202	-0.10066721521209025	0.5784895228802738	2.10223842166768	0.013366451877661972	0.3108041478687406	-0.06466650165500891
0.8999999999999999	0.23247990990538384	-0.10067703340172127	0.5799494433018807	2.1015633053494183	0.013281950839912763	0.31105815793909286	-0.06429978726531539
0.9009999999999998	0.23246967424534376	-0.1006868861929851	0.5814070973524916	2.1008827689179856	0.013197664853010382	0.3113127871187719	-0.06393387916916328
0.9019999999999997	0.23245940759874595	-0.10069677471534964	0.5828624760912425	2.100196794388532	0.013113595105160617	0.31156804181877207	-0.06356878143052758
0.903	0.23244911287858824	-0.10070670014049497	0.5843155712962324	2.099505363991028	0.013029742747336533	0.3118239284572982	-0.06320449789983193
0.9039999999999999	0.23243879298567097	-0.10071666368169942	0.5857663754509835	2.098808460172876	0.012946108894563898	0.3120804534574443	-0.06284103221775691
0.9049999999999998	0.23242845080245975	-0.10072666659318946	0.5872148817289926	2.098106065601187	0.012862694627238384	0.3123376232447424	-0.0624783878196558
0.9059999999999997	0.23241808918734713	-0.1007367101694527	0.5886610839771272	2.0973981631666403	0.012779500992534382	0.31259544424427327	-0.06211656794014788
0.907	0.2324077109681855	-0.10074679574451328	0.5901049766978762	2.0966847359892977	0.012696529005965282	0.3128539228773916	-0.06175557561788607
0.9079999999999999	0.23239731893471322	-0.10075692469117001	0.5915465550293343	2.0959657674252816	0.012613779653094166	0.31311306555824325	-0.061395413701104566
0.9089999999999998	0.23238691583062188	-0.10076709842019328	0.5929858147221733	2.0952412410735675	0.012531253891515763	0.3133728786900682	-0.061036084854187274
0.9099999999999997	0.23237650434563592	-0.1007773183791016	0.5944227521143557	2.094511140783285	0.01244895265304777	0.3136333686611605	-0.06067759156482783
0.911	0.2323660871075999	-0.10078758605014065	0.5958573641047235	2.093775450661553	0.012366876845765226	0.31389454184054083	-0.060319936151474254
0.9119999999999999	0.23235566667457172	-0.10079790294821844	0.5972896481258422	2.0930341550811082	0.012285027355937924	0.314156404573639	-0.05996312077105563
0.9129999999999998	0.23234524552692382	-0.10080827061917229	0.5987196021157274	2.092287238687737	0.012203405050113561	0.3144189631781029	-0.0596071474270496
0.9139999999999997	0.23233482605945047	-0.10081869063723532	0.6001472244877019	2.0915346864086577	0.01212201077710219	0.3146822239394222	-0.05925201797801031
0.915	0.23232441057385345	-0.1008291646013236	0.6015725140983901	2.0907764834626246	0.0120408453696175	0.3149461931060574	-0.0588977341464939
0.9159999999999999	0.23231400127235358	-0.10083969413127328	0.6029954702146009	2.090012615370632	0.0119599096458177	0.31521087688424965	-0.05854429752831894
0.9169999999999998	0.2323036002524242	-0.10085028086515402	0.6044160924798516	2.0892430679653615	0.011879204411171523	0.3154762814330537	-0.05819170960215999
0.9179999999999997	0.23229320950226906	-0.10086092645727865	0.6058343808812836	2.088467827399379	0.01179873046052673	0.3157424128598319	-0.05783997173916838
0.919	0.23228283089742216	-0.10087163257540348	0.6072503357165953	2.087686880153601	0.011718488579893112	0.3160092772158378	-0.05748908521255772
0.9199999999999999	0.23227246619846625	-0.10088240089711982	0.6086639575598658	2.086900213046419	0.01163847954812195	0.3162768804915784	-0.05713905120751823
0.9209999999999998	0.23226211704911404	-0.10089323310694107	0.610075247227022	2.086107813243125	0.011558704138907458	0.31654522861207124	-0.05678987083127606
0.9219999999999997	0.2322517849742744	-0.10090413089408186	0.6114842057420755	2.085309668275421	0.011479163122561307	0.31681432742985927	-0.05644154512183466
0.923	0.23224147137810502	-0.1009150959497965	0.6128908343033765	2.0845057660800483	0.01139985726695054	0.31708418271358463	-0.05609407505466641
0.9239999999999999	0.23223117754205017	-0.10092612996465243	0.6142951342498815	2.0836960950366215	0.011320787338389754	0.3173548001366841	-0.05574746154954591
0.9249999999999998	0.23222090462286082	-0.10093723462649175	0.6156971070285614	2.082880643995655	0.011241954103095888	0.31762618526845293	-0.055401705478072036
0.9259999999999997	0.23221065365059337	-0.10094841161870398	0.6170967541625757	2.0820594023159718	0.011163358328595795	0.3178983435630874	-0.055056807669929125
0.927	0.23220042552658693	-0.10095966261842998	0.6184940772190843	2.0812323599013567	0.011085000785024989	0.3181712803489538	-0.054712768919408815
0.9279999999999999	0.2321902210214193	-0.10097098929469325	0.6198890777763197	2.0803995072176575	0.011006882246804012	0.3184450008223416	-0.05436958999426251
0.9289999999999998	0.23218004077284085	-0.10098239330608176	0.621281757389917	2.0795608352997546	0.010929003494508973	0.3187195100435029	-0.054027271645848286
0.9299999999999997	0.2321698852836862	-0.10099387629760465	0.6226721175588735	2.078716335757799	0.010851365316570088	0.31899481293290305	-0.053685814619597094
0.931	0.23215975491976493	-0.10100543989747554	0.6240601596922659	2.077866000783478	0.010773968510980163	0.319270914267616	-0.05334521966543209
0.9319999999999999	0.2321496499077279	-0.10101708571457169	0.6254458850774738	2.077009823156323	0.010696813887194985	0.3195478186778602	-0.05300548754777505
0.9329999999999998	0.23213957033328333	-0.10102881533618847	0.6268292948491577	2.0761477962500585	0.010619902267981188	0.3198255306436696	-0.05266661905519992
0.9339999999999997	0.2321295161405161	-0.10104063032571299	0.6282103899582382	2.0752799140390086	0.010543234491028135	0.3201040544916961	-0.05232861500991548
0.935	0.2321194871323112	-0.101052532220592	0.6295891711412521	2.0744061711034334	0.010466811410505714	0.3203833943922605	-0.05199147627719828
0.9359999999999999	0.23210948297112852	-0.10106452253096948	0.6309656388897114	2.073526562633804	0.01039063389887172	0.3206635543564647	-0.05165520377507933
0.9369999999999998	0.23209950317975345	-0.10107660273823936	0.6323397934179549	2.072641084435903	0.010314702848806204	0.3209445382329353	-0.05131979848458837
0.9379999999999997	0.2320895471420222	-0.10108877429313591	0.6337116346298725	2.0717497329378767	0.01023901917502833	0.32122634970419456	-0.05098526146012843
0.9390000000000001	0.2320796141035212	-0.10110103861411283	0.6350811620871318	2.070852505198497	0.010163583816116662	0.3215089922830813	-0.05065159383912715
0.94	0.23206970317226355	-0.1011133970856333	0.6364483749800354	2.0699493989151265	0.010088397736271099	0.32179246930946137	-0.0503187968509029
0.9409999999999998	0.23205981331934525	-0.10112585105599341	0.6378132720998787	2.0690404124302697	0.010013461926832836	0.32207678394716405	-0.04998687182529271
0.9419999999999997	0.23204994337995719	-0.10113840183543013	0.639175851812439	2.068125544736711	0.009938777407561418	0.32236193918114026	-0.04965582020110173
0.9430000000000001	0.23204009205550452	-0.10115105069413627	0.6405361120329672	2.0672047954819877	0.009864345227546105	0.3226479378149624	-0.04932564353419011
0.944	0.23203025791683227	-0.10116379885980482	0.6418940502023116	2.066278164972581	0.009790166465872358	0.32293478246866203	-0.04899634350531792
0.9449999999999998	0.23202043940780695	-0.10117664751583028	0.6432496632645474	2.0653456541781985	0.009716242232468744	0.3232224755767199	-0.048667921927624494
0.9459999999999997	0.23201063484888396	-0.10118959780016583	0.6446029476472458	2.064407264736895	0.00964257366901139	0.3235110193860239	-0.048340380753253614
0.9470000000000001	0.23200084244066135	-0.10120265080333006	0.6459538992440103	2.063462998960664	0.009569161949336805	0.32380041595385267	-0.04801372207906168
0.948	0.23199106026779476	-0.10121580756556207	0.6473025133985283	2.0625128598399853	0.00949600827936196	0.3240906671461268	-0.047687948151772505
0.9489999999999998	0.23198128630402695	-0.10122906907462915	0.6486487848901442	2.0615568510469644	0.009423113897058565	0.32438177463598605	-0.04736306137288103
0.9499999999999997	0.2319715184183384	-0.10124243626466217	0.6499927079205813	2.060594976937793	0.009350480072724024	0.3246737399025696	-0.047039064303486686
0.9510000000000001	0.23196175438146854	-0.10125591001526513	0.651334276101819	2.0596272425545434	0.009278108109243292	0.3249665642300579	-0.04671595966893206
0.952	0.2319519918724287	-0.1012694911505208	0.6526734824455097	2.0586536536255307	0.009205999342035948	0.3252602487072184	-0.04639375036306174
0.9529999999999998	0.23194222848500845	-0.10128318043789039	0.6540103193531879	2.0576742165646174	0.009134155138808971	0.32555479422733313	-0.04607243945222053
0.9539999999999997	0.23193246173427914	-0.10129697858700862	0.6553447786061489	2.056688938470581	0.009062576899357567	0.32585020148807875	-0.04575203017923177
0.9550000000000001	0.23192268906309957	-0.10131088624875069	0.6566768513550028	2.0556978271257877	0.008991266055534465	0.3261464709914824	-0.04543252596759629
0.956	0.2319129078486283	-0.1013249040153211	0.6580065281104156	2.0547008909926654	0.008920224071569071	0.3264436030444379	-0.04511393042566546
0.9569999999999999	0.23190311540884354	-0.1013390324209882	0.659333798736554	2.053698139207967	0.008849452444552342	0.3267415977599047	-0.04479624735017572
0.9579999999999997	0.23189330900906951	-0.10135327194196113	0.6606586524464868	2.0526895815751924	0.008778952704476966	0.32704045505872764	-0.04447948072926311
0.9590000000000001	0.2318834858688868	-0.10136762299503126	0.6619810777980534	2.051675228555529	0.00870872641364868	0.32734017467189597	-0.044163634745441105
0.96	0.23187364316980785	-0.10138208593610419	0.6633010626905838	2.050655091257686	0.008638775165893554	0.3276407561429964	-0.043848713778477134
0.9609999999999999	0.23186377806296876	-0.10139666105974997	0.6646185943639881	2.04962918142623	0.008569100585985999	0.32794219883104475	-0.04353472240773729
0.9619999999999997	0.23185388767646373	-0.10141134859939671	0.6659336594013513	2.0485975114280333	0.008499704329052367	0.32824450191399934	-0.04322166541356872
0.9630000000000001	0.2318439691230779	-0.10142614872666356	0.6672462437346675	2.047560094236452	0.00843058807946134	0.3285476643929593	-0.04290954777783697
0.964	0.23183401950804466	-0.10144106154945418	0.6685563326522254	2.046516943413221	0.008361753549382206	0.3288516850968629	-0.04259837468422272
0.9649999999999999	0.2318240359364542	-0.10145608710956433	0.6698639108069103	2.0454680730895602	0.008293202477252983	0.3291565626873851	-0.04228815151851659
0.9659999999999997	0.23181401552106964	-0.10147122538018186	0.6711689622250594	2.0444134979479824	0.008224936625974018	0.32946229566378954	-0.041978883868785136
0.9670000000000001	0.23180395539017937	-0.10148647626365405	0.6724714703155065	2.0433532332047823	0.008156957781008065	0.3297688823677384	-0.04167057752528112
0.968	0.23179385269473496	-0.10150183959027308	0.6737714178795848	2.042287294592071	0.00808926774887235	0.3300763209882424	-0.041363238479909775
0.9689999999999999	0.231783704614773	-0.10151731511807731	0.6750687871228574	2.0412156983389655	0.008021868356020855	0.3303846095668149	-0.04105687292506277
0.9699999999999998	0.23177350836512284	-0.10153290253291733	0.6763635596678395	2.0401384611522864	0.007954761447810594	0.33069374600283097	-0.04075148725199673
0.9709999999999996	0.2317632612011583	-0.10154860144803837	0.6776557165666041	2.0390556001956264	0.00788794888730646	0.33100372805933714	-0.04044708804935932
0.972	0.23175296042497595	-0.10156441140280349	0.6789452383129081	2.037967133066021	0.007821432553861977	0.33131455336931437	-0.040143682102222
0.9729999999999999	0.23174260339087238	-0.10158033186130694	0.680232104854234	2.036873077769706	0.007755214341717726	0.33162621944202997	-0.03984127639130862
0.9739999999999998	0.23173218751011918	-0.101596362211632	0.6815162956041431	2.035773452698831	0.007689296158676521	0.3319387236691777	-0.03953987809204773
0.9749999999999996	0.23172171025654198	-0.1016125017653785	0.6827977894538331	2.0346682766098523	0.007623679924792588	0.33225206333062457	-0.03923949457374645
0.976	0.23171116917290946	-0.10162874975708115	0.6840765647821706	2.033557568602841	0.007558367571255599	0.33256623559988874	-0.03894013339912232
0.9769999999999999	0.23170056187663246	-0.1016451053438946	0.6853525994664715	2.0324413481005608	0.007493361039467674	0.33288123754971766	-0.03864180232345535
0.9779999999999998	0.23168988606439903	-0.10166156760630064	0.6866258708959274	2.0313196348269202	0.0074286622801896865	0.33319706615795075	-0.03834450929280461
0.9789999999999996	0.23167913951649616	-0.10167813554946419	0.6878963559865738	2.0301924487847858	0.0073642732526940655	0.333513718313548	-0.03804826244183008
0.98	0.23166832010119856	-0.10169480810373596	0.6891640311963193	2.0290598102335053	0.007300195923678599	0.333831190822605	-0.03775307009175994
0.9809999999999999	0.2316574257788521	-0.10171158412430192	0.6904288725400617	2.0279217396672533	0.00723643226593933	0.3341494804141746	-0.037458940748191054
0.9819999999999998	0.23164645460490027	-0.10172846239148109	0.6916908556056672	2.026778257794926	0.00717298425722693	0.33446858374577626	-0.03716588309816633
0.9829999999999997	0.23163540473223018	-0.10174544161167311	0.6929499555712049	2.0256293855208223	0.007109853879223733	0.3347884974088403	-0.036873906006581546
0.984	0.2316242744139675	-0.10176252041745575	0.6942061472238334	2.0244751439257076	0.007047043116091393	0.3351092179341506	-0.03658301851215687
0.9849999999999999	0.2316130620059717	-0.1017796973664574	0.6954594049803704	2.0233155542493724	0.006984553952587231	0.33543074179680255	-0.03629322982290348
0.9859999999999998	0.23160176596790683	-0.10179697093975411	0.6967097029080629	2.0221506378746583	0.006922388372112762	0.3357530654206795	-0.036004549311381015
0.9869999999999997	0.2315903848640167	-0.10181433954054421	0.6979570147448354	2.020980416311812	0.006860548354814237	0.3360761851829376	-0.03571698651004132
0.988	0.23157891736435812	-0.10183180149385755	0.6992013139201655	2.0198049111835132	0.0067990358758551065	0.33640009741844257	-0.03543055110616226
0.9889999999999999	0.2315673622453642	-0.10184935504730422	0.700442573576992	2.0186241442116954	0.006737852903980252	0.336724798423857	-0.03514525293599682
0.9899999999999998	0.2315557183897394	-0.10186699837211084	0.7016807665939274	2.017438137206504	0.006677001400248271	0.33705028446125984	-0.0348611019784326
0.9909999999999997	0.23154398478719238	-0.10188472956406533	0.7029158656077995	2.0162469120569972	0.006616483316625397	0.337376551761241	-0.0345781083483957
0.992	0.23153216053600767	-0.10190254664437114	0.7041478430376765	2.0150504907224445	0.006556300594195527	0.33770359652577914	-0.03429628228980661
0.9929999999999999	0.23152024484395253	-0.10192044756041485	0.7053766711107792	2.0138488952238163	0.006496455161167177	0.3380314149311499	-0.03401563416789551
0.9939999999999998	0.23150823702851916	-0.1019384301864501	0.7066023218888036	2.01264214763658	0.006436948930979964	0.3383600031305639	-0.033736174461171574
0.9949999999999997	0.2314961365180088	-0.10195649232419984	0.7078247672935543	2.0114302700851527	0.006377783800326039	0.33868935725635496	-0.03345791375340146
0.996	0.23148394285345789	-0.10197463170375538	0.7090439791322879	2.0102132847389966	0.006318961647023712	0.33901947342172345	-0.0331808627254042
0.9969999999999999	0.23147165568952677	-0.10199284598552666	0.7102599291231744	2.008991213810701	0.006260484328289519	0.33935034772203715	-0.03290503214640857
0.9979999999999998	0.23145927479322378	-0.10201113276286985	0.7114725889209007	2.007764079555284	0.0062023536795287075	0.3396819762358773	-0.032630432865145116
0.9989999999999997	0.23144680004159138	-0.10202948956389071	0.7126819301424454	2.0065319042706835	0.00614457151303333	0.3400143550257108	-0.032357075800845216
1.0	0.23143423141985878	-0.10204791385242663	0.7138879243930488	2.005294710299804	0.006087139616403441	0.3403474801380717	-0.03208497193407555
1.001	0.23142156901968713	-0.10206640302971329	0.7150905432924106	2.004052520032588	0.006030059751115962	0.34068134760374197	-0.0318141322973975
1.0019999999999998	0.23140881303712982	-0.10208495443673687	0.7162897585007653	2.0028053559073387	0.005973333651178535	0.34101595343817964	-0.03154456796614514
1.0029999999999997	0.23139596377105923	-0.10210356535614797	0.7174855417441095	2.001553240412025	0.005916963021501289	0.34135129364189365	-0.031276290049554824
1.004	0.23138302162168575	-0.10212223301411483	0.7186778648382351	2.000296196086291	0.005860949536350201	0.3416873642005861	-0.031009309682052726
1.005	0.2313699870887915	-0.10214095458249285	0.7198666997112214	1.999034245524534	0.005805294838124004	0.3420241610850664	-0.030743638014811427
1.0059999999999998	0.23135686077042952	-0.10215972718056143	0.7210520184244111	1.9977674113796478	0.005750000536026717	0.3423616802509407	-0.030479286207808255
1.0069999999999997	0.231343643361714	-0.10217854787670828	0.7222337931934011	1.9964957163674104	0.005695068204695078	0.34269991763808116	-0.030216265421765535
1.008	0.2313303356529476	-0.10219741369044041	0.7234119964102038	1.9952191832714945	0.005640499383022934	0.34303886917000026	-0.02995458680947464
1.009	0.23131693852745977	-0.1022163215935956	0.7245866006662293	1.993937834947579	0.005586295572815637	0.34337853075343866	-0.029694261506858406
1.0099999999999998	0.23130345295953542	-0.1022352685107575	0.7257575787757385	1.9926516943257846	0.005532458237090253	0.3437188982782318	-0.029435300624065557
1.0109999999999997	0.23128988001205752	-0.10225425132038223	0.726924903799422	1.9913607844129155	0.005478988798446428	0.3440599676170935	-0.02917771523658626
1.012	0.23127622083310814	-0.10227326685663955	0.728088549066998	1.9900651282959836	0.005425888637810968	0.3444017346250773	-0.028921516376560697
1.013	0.2312624766515245	-0.10229231191046652	0.7292484881984812	1.9887647491473701	0.0053731590933111875	0.3447441951387797	-0.028666715024330797
1.0139999999999998	0.23124864877215973	-0.10231138322983668	0.7304046951256546	1.9874596702312284	0.0053208014590320285	0.3450873449753517	-0.028413322099737164
1.0149999999999997	0.2312347385712243	-0.10233047752075326	0.7315571441149014	1.9861499149099746	0.005268816983838393	0.3454311799313819	-0.02816134845284599
1.016	0.23122074749171107	-0.10234959144896906	0.7327058097906612	1.9848355066504764	0.0052172068702613945	0.3457756957817173	-0.0279108048544607
1.017	0.23120667703890352	-0.10236872164093161	0.7338506671580369	1.9835164690310356	0.005165972273021034	0.34612088827810367	-0.02766170198689505
1.0179999999999998	0.2311925287763405	-0.10238786468395666	0.7349916916238219	1.9821928257491486	0.005115114297245003	0.3464667531475888	-0.027414050435179766
1.0189999999999997	0.2311783043229856	-0.10240701712713834	0.7361288590167301	1.9808646006292612	0.0050646339969306255	0.3468132860908144	-0.02716786067844885
1.02	0.231164005351222	-0.1024261754833756	0.7372621456079781	1.9795318176312553	0.0050145323737706355	0.3471604827802013	-0.026923143081007937
1.021	0.23114963358416668	-0.10244533623214212	0.7383915281322406	1.9781945008596373	0.004964810376341794	0.3475083388580919	-0.02667990788301362
1.0219999999999998	0.23113519079193068	-0.10246449582300307	0.7395169838078719	1.9768526745722796	0.004915468899716233	0.3478568499350386	-0.0264381651913627
1.0229999999999997	0.23112067878757703	-0.10248365067875316	0.7406384903552923	1.9755063631890701	0.004866508785007436	0.3482060115881191	-0.026197924971390327
1.024	0.23110609942314891	-0.10250279719705073	0.7417560260131872	1.9741555913015716	0.004817930818545452	0.3485558193589178	-0.025959197039428145
1.025	0.23109145458576547	-0.10252193175168037	0.7428695695529183	1.972800383683295	0.004769735731167735	0.3489062687511782	-0.025721991055847295
1.0259999999999998	0.231076746193783	-0.10254105069457604	0.7439791002922914	1.971440765299053	0.004721924197868463	0.34925735522855655	-0.025486316518150434
1.0269999999999997	0.23106197619301902	-0.10256015035823224	0.7450845981098296	1.9700767613133734	0.00467449683744019	0.3496090742125415	-0.025252182753798817
1.028	0.231047146553035	-0.10257922705813029	0.7461860434599455	1.9687083970990713	0.004627454211924503	0.34996142108036243	-0.025019598912704357
1.029	0.23103225926310164	-0.1025982770951835	0.7472834173886581	1.9673356982455856	0.004580796826175555	0.3503143911630733	-0.024788573959681995
1.0299999999999998	0.23101731632709802	-0.1026172967582048	0.7483767015491224	1.9659586905659268	0.0045345251277795606	0.35066797974393765	-0.02455911666709716
1.0309999999999997	0.23100231975771618	-0.10263628232677637	0.7494658782169948	1.9645774001022087	0.004488639507207931	0.351022182056999	-0.02433123560751681
1.032	0.23098727157146942	-0.10265523007490163	0.7505509303060235	1.9631918531304917	0.004443140298020931	0.3513769932857782	-0.02410493914629467
1.033	0.23097217378488052	-0.10267413627469045	0.7516318413835048	1.9618020761652841	0.004398027776938766	0.35173240856210475	-0.02388023543432586
1.0339999999999998	0.23095702841147517	-0.10269299719970379	0.752708595685622	1.960408095964054	0.004353302163779776	0.3520884229650238	-0.023657132400841014
1.0349999999999997	0.2309418374599522	-0.102711809128713	0.7537811781330597	1.9590099395321028	0.004308963621448168	0.35244503151972434	-0.02343563774598834
1.036	0.23092660293314982	-0.10273056834950324	0.7548495743465312	1.9576076341274022	0.0042650122558492735	0.35280222919649196	-0.023215758933439457
1.037	0.23091132682630142	-0.10274927116197316	0.755913770662235	1.956201207264992	0.00422144811554947	0.3531600109096314	-0.022997503183133393
1.0379999999999998	0.23089601112458358	-0.1027679138805334	0.7569737541472547	1.9547906867205291	0.00417827119118066	0.3535183715164845	-0.02278087746415138
1.0389999999999997	0.2308806578014602	-0.10278649283580958	0.7580295126134132	1.953376100532589	0.004135481414711061	0.35387730581679294	-0.022565888488263585
1.04	0.23086526881781894	-0.10280500437640602	0.7590810346288404	1.9519574770040646	0.004093078658947739	0.3542368085522883	-0.02235254270432369
1.041	0.2308498461207668	-0.10282344487110784	0.7601283095287703	1.9505348447026458	0.004051062737270915	0.3545968744064542	-0.022140846292956623
1.0419999999999998	0.23083439164245753	-0.10284181071039722	0.7611713274267051	1.9491082324595908	0.004009433403112997	0.35495749800470927	-0.02193080516147235
1.0429999999999997	0.23081890729932578	-0.10286009830728639	0.7622100792248263	1.9476776693667648	0.003968190349365212	0.3553186739149539	-0.021722424939425895
1.044	0.2308033949909783	-0.10287830409897372	0.7632445566221645	1.9462431847730455	0.003927333208321074	0.35568039664818407	-0.021515710974817963
1.045	0.2307878565991162	-0.10289642454932754	0.7642747521209116	1.9448048082811904	0.003886861551913398	0.35604266065899176	-0.02131066833056516
1.0459999999999998	0.23077229398685875	-0.10291445615107346	0.7653006590316318	1.9433625697447676	0.0038467748918798094	0.35640546034602116	-0.021107301781295582
1.0469999999999997	0.23075670899771417	-0.10293239542806465	0.7663222714773831	1.9419164992628632	0.0038070726802225704	0.3567687900528708	-0.020905615810891114
1.048	0.23074110345457605	-0.10295023893839143	0.7673395843967546	1.940466627171037	0.003767754310145897	0.3571326440698144	-0.020705614610893586
1.049	0.23072547915912123	-0.10296798327795699	0.768352593545077	1.9390129840296162	0.003728819117349508	0.3574970166361008	-0.02050730207977044
1.0499999999999998	0.23070983789085125	-0.10298562508414634	0.7693612954930517	1.9375556006108068	0.0036902663816789838	0.35786190194253525	-0.0203106818230967
1.0509999999999997	0.23069418140614908	-0.10300316103959198	0.770365687622804	1.9360945078853429	0.0036520953290117937	0.35822729413422494	-0.020115757154649465
1.052	0.23067851143810267	-0.10302058787566318	0.7713657681213637	1.934629737008648	0.0036143051331969816	0.35859318731349515	-0.019922531098411383
1.053	0.2306628296970971	-0.10303790237492948	0.7723615359730815	1.9331613193049662	0.00357689491774476	0.35895957554322494	-0.01973100639117541
1.0539999999999998	0.2306471378721722	-0.10305510137260168	0.7733529909536161	1.9316892862490642	0.003539863756962319	0.35932645285060816	-0.019541185485077973
1.0549999999999997	0.23063143763239086	-0.10307218175770612	0.7743401336254894	1.9302136694477277	0.0035032106767193994	0.3596938132308584	-0.01935307054987519
1.056	0.2306157306274665	-0.10308914047437136	0.7753229653325837	1.9287345006221526	0.0034669346552708403	0.36006165065074186	-0.01916666347556872
1.057	0.23060001848802478	-0.1031059745236067	0.7763014881928236	1.927251811590066	0.0034310346245024523	0.36042995905237046	-0.018981965875500974
1.0579999999999998	0.23058430282586984	-0.10312268096632805	0.7772757050909237	1.9257656342471698	0.003395509471783915	0.36079873235732174	-0.018798979089247915
1.0589999999999997	0.23056858523425305	-0.10313925692763412	0.7782456196715757	1.9242760005486326	0.003360358042186135	0.3611679644706652	-0.01861770418524699
1.06	0.23055286728814783	-0.10315569960195937	0.7792112363319411	1.9227829424913478	0.0033255791409423463	0.3615376492845966	-0.018438141963524248
1.061	0.2305371505445281	-0.10317200625910673	0.7801725602134485	1.921286492097306	0.00329117153639768	0.3619077806818081	-0.018260292958519664
1.0619999999999998	0.2305214365426452	-0.10318817425003378	0.7811295971932682	1.9197866813969198	0.003257133963082961	0.36227835253902596	-0.018084157442192533
1.0629999999999997	0.23050572680430131	-0.10320420101089012	0.7820823538754565	1.9182835424111429	0.0032234651241831247	0.36264935873078297	-0.017909735427650057
1.064	0.23049002283412157	-0.10322008406568468	0.7830308375806362	1.9167771071334774	0.0031901636935232815	0.3630207931330057	-0.017737026673420628
1.065	0.23047432611982163	-0.10323582102871552	0.7839750563323297	1.915267407512972	0.003157228317682705	0.3633926496263001	-0.01756603068867633
1.0659999999999998	0.23045863813246897	-0.10325140960714262	0.7849150188410676	1.9137544754378006	0.0031246576183598337	0.36376492209918493	-0.017396746739100355
1.0669999999999997	0.23044296032673903	-0.10326684760370523	0.7858507344896436	1.9122383427193874	0.0030924501947459998	0.3641376044513409	-0.0172291738523645
1.068	0.2304272941415412	-0.10328213291958159	0.7867822133202588	1.910719041077803	0.0030606046257874277	0.3645106905966975	-0.017063310822791177
1.069	0.2304116410013855	-0.10329726355701586	0.7877094660212904	1.909196602128398	0.0030291194722759634	0.36488417446618127	-0.016899156215992594
1.0699999999999998	0.23039600231735943	-0.10331223762096395	0.7886325039117953	1.9076710573692681	0.002997993278769924	0.36525805001007133	-0.01673670837440173
1.0709999999999997	0.23038037948658804	-0.10332705331976219	0.7895513389244941	1.9061424381699017	0.0029672245754682565	0.3656323112000274	-0.016575965423392087
1.072	0.2303647738913038	-0.1033417089655755	0.7904659835891044	1.9046107757613466	0.002936811879978543	0.3660069520309195	-0.01641692527707423
1.073	0.23034918689827621	-0.10335620297500187	0.7913764510163865	1.9030761012282456	0.002906753698980263	0.3663819665224031	-0.01625958564352741
1.0739999999999998	0.23033361985747397	-0.10337053386983072	0.7922827548817606	1.9015384455034603	0.0028770485300892773	0.36675734871994214	-0.016103944029833627
1.0749999999999997	0.23031807409958374	-0.1033847002779565	0.7931849094077271	1.8999978393648789	0.002847694864046772	0.3671330926952241	-0.01594999774728189
1.076	0.23030255093313404	-0.10339870093445333	0.794082929345458	1.8984543134324938	0.0028186911871123425	0.3675091925463992	-0.015797743916927648
1.077	0.23028705164159843	-0.10341253468281202	0.794976829955921	1.8969078981653495	0.0027900359835408696	0.36788564239833316	-0.01564717947544923
1.0779999999999998	0.23027157748047683	-0.10342620047596113	0.7958666269905224	1.8953586238602078	0.0027617277379010695	0.36826243640245165	-0.015498301181060431
1.0789999999999997	0.23025612967435344	-0.10343969737632192	0.7967523366708722	1.8938065206526504	0.0027337649370544836	0.36863956873593945	-0.015351105619604068
1.08	0.2302407094143055	-0.10345302455490009	0.7976339756676613	1.8922516185202176	0.002706146071918194	0.36901703360048227	-0.015205589210829614
1.081	0.23022531785641187	-0.10346618129016696	0.7985115610801369	1.8906939472871738	0.0026788696390127264	0.36939482522080097	-0.015061748214188379
1.0819999999999999	0.23020995612136175	-0.10347916696710582	0.7993851104169127	1.889133536629746	0.002651934141674822	0.36977293784316595	-0.014919578734088761
1.0829999999999997	0.23019462529441256	-0.10349198107642439	0.8002546415769692	1.8875704160818072	0.0026253380911192338	0.3701513657337152	-0.014779076725224298
1.084	0.23017932642531874	-0.1035046232135577	0.8011201728304506	1.886004615041727	0.002599080007411911	0.37053010317639845	-0.01464023799803912
1.085	0.23016406052822955	-0.10351709307670916	0.8019817227996162	1.884436162779604	0.0025731584200515216	0.3709091444708579	-0.014503058224213035
1.0859999999999999	0.23014882858118155	-0.10352939046430557	0.8028393104395547	1.882865088444479	0.002547571868404347	0.37128848393037234	-0.014367532942231137
1.0869999999999997	0.23013363152480856	-0.10354151527299418	0.8036929550190159	1.8812914210714975	0.0025223189026030014	0.37166811587987136	-0.014233657562798634
1.088	0.23011847026101628	-0.10355346749580878	0.8045426761028495	1.8797151895886208	0.002497398084544984	0.3720480346541452	-0.014101427373678858
1.089	0.23010334565199728	-0.10356524721975548	0.8053884935356552	1.878136422823985	0.0024728079884443776	0.3724282345958923	-0.013970837544019897
1.0899999999999999	0.23008825851846063	-0.10357685462319165	0.8062304274239952	1.8765551495142547	0.0024485472013034927	0.3728087100534867	-0.013841883129026985
1.0909999999999997	0.23007320963670025	-0.10358828997337059	0.8070684981160172	1.874971398312438	0.0024246143237321555	0.3731894553789591	-0.013714559075655322
1.092	0.23005819973562658	-0.10359955362377682	0.8079027261799716	1.8733851977955092	0.0024010079709333126	0.37357046492607454	-0.013588860228962675
1.093	0.23004322949488698	-0.10361064601050113	0.8087331323827305	1.8717965764733218	0.002377726773308208	0.3739517330480258	-0.013464781338578638
1.0939999999999999	0.23002829954407447	-0.10362156764765737	0.8095597376675407	1.8702055627984058	0.002354769376621583	0.37433325409486873	-0.013342317065356414
1.0949999999999998	0.23001341046227655	-0.10363231912259191	0.8103825631306155	1.868612185175492	0.002332134442154536	0.3747150224110714	-0.013221461988394979
1.096	0.22999856277758665	-0.10364290109125725	0.8112016299984227	1.8670164719703561	0.002309820646785464	0.37509703233324315	-0.01310221061201048
1.097	0.22998375696657403	-0.10365331427374935	0.8120169596075296	1.865418451518338	0.0022878266828176832	0.37547927818786586	-0.012984557371931386
1.0979999999999999	0.22996899345371083	-0.10366355944963597	0.8128285733862297	1.8638181521336326	0.0022661512576768283	0.3758617542888513	-0.012868496640783586
1.0989999999999998	0.22995427261113593	-0.10367363745232269	0.8136364928356745	1.8622156021196985	0.002244793093296592	0.3762444549349901	-0.012754022733784433
1.0999999999999996	0.22993959475950637	-0.10368354916282793	0.8144407395089855	1.860610829779257	0.0022237509251940694	0.37662737440760247	-0.012641129915321054
1.101	0.22992496016955866	-0.10369329550447136	0.8152413349879489	1.8590038634234745	0.002203023501966765	0.37701050696833593	-0.012529812406418513
1.1019999999999999	0.22991036906287787	-0.10370287743885406	0.8160383008580274	1.85739473138181	0.0021826095856387956	0.37739384685668875	-0.01242006439267708
1.1029999999999998	0.22989582161187413	-0.10371229596237627	0.8168316586839253	1.855783462012121	0.0021625079524312035	0.3777773882874475	-0.012311880031953432
1.1039999999999996	0.22988131794046726	-0.10372155210291407	0.8176214299871846	1.8541700837098725	0.002142717393348578	0.3781611254484098	-0.012205253461365152
1.105	0.22986685812547916	-0.10373064691703274	0.818407636224665	1.8525546249167966	0.0021232367145831814	0.3785450524982763	-0.012100178803928696
1.1059999999999999	0.22985244219723228	-0.103739581488487	0.8191902987667586	1.8509371141289728	0.0021040647383467623	0.3789291635647171	-0.011996650175201969
1.1069999999999998	0.2298380701393527	-0.10374835692763015	0.81996943887532	1.8493175799046788	0.0020852003041921174	0.379313452742497	-0.011894661690119917
1.1079999999999997	0.22982374188890575	-0.10375697437060391	0.8207450776812868	1.847696050872739	0.0020666422703383455	0.379697914091421	-0.011794207470150673
1.109	0.22980945733648983	-0.10376543497868346	0.8215172361627278	1.8460725557402125	0.002048389515183627	0.38008254163447247	-0.011695281650412587
1.1099999999999999	0.22979521632591152	-0.10377373993852669	0.822285935123671	1.8444471232986428	0.0020304409393111416	0.3804673293563918	-0.01159787838651425
1.1109999999999998	0.22978101865456826	-0.10378189046295165	0.8230511951721856	1.8428197824303392	0.002012795467684714	0.3808522712022154	-0.011501991861610448
1.1119999999999997	0.22976686407491675	-0.10378988779149027	0.8238130366965732	1.841190562115793	0.0019954520516698524	0.38123736107541456	-0.011407616294045119
1.113	0.22975275229627612	-0.10379773318996603	0.8245714798407748	1.8395594914410753	0.0019784096705767287	0.38162259283600675	-0.011314745945404301
1.1139999999999999	0.2297386829865915	-0.10380542794909187	0.8253265444808529	1.8379265996036875	0.0019616673326652077	0.3820079602991307	-0.011223375128558371
1.1149999999999998	0.22972465577377948	-0.10381297338283899	0.826078250203279	1.8362919159175808	0.0019452240759783395	0.3823934572339104	-0.011133498215211977
1.1159999999999997	0.2297106702459025	-0.10382037082695332	0.8268266162850096	1.8346554698184463	0.0019290789693097716	0.3827790773623084	-0.011045109642723573
1.117	0.2296967259505505	-0.10382762163761769	0.8275716616742017	1.8330172908681188	0.0019132311133669257	0.38316481435815725	-0.010958203920748177
1.1179999999999999	0.22968282239493476	-0.10383472718988061	0.8283134049689189	1.8313774087573134	0.0018976796420090431	0.38355066184643655	-0.010872775638744064
1.1189999999999998	0.22966895904706813	-0.10384168887510141	0.82905186439306	1.8297358533077952	0.0018824237232564684	0.3839366134026191	-0.010788819474592324
1.1199999999999997	0.2296551353369046	-0.1038485080977875	0.8297870577717475	1.828092654473952	0.001867462560132919	0.38432266255227415	-0.010706330203664696
1.121	0.22964135065631192	-0.10385518627332434	0.8305190025076628	1.8264478423418609	0.0018527953920114562	0.38470880277142244	-0.010625302707918496
1.1219999999999999	0.2296276043582552	-0.10386172482659356	0.8312477155579334	1.8248014471246978	0.0018384214965867362	0.3850950274877704	-0.010545731985206466
1.1229999999999998	0.229613895756695	-0.10386812518997393	0.831973213410801	1.8231534991555807	0.0018243401916216706	0.38548133008240376	-0.01046761315905012
1.1239999999999997	0.22960022412719966	-0.1038743888007279	0.832695512061675	1.8215040288796958	0.0018105508362255983	0.38586770389158137	-0.010390941488759641
1.125	0.22958658870676918	-0.10388051709927736	0.8334146269896875	1.8198530668460609	0.001797052832456339	0.3862541422086972	-0.010315712379357009
1.126	0.22957298869287085	-0.10388651152873962	0.8341305731366141	1.818200643698137	0.0017838456274903583	0.38664063828659867	-0.010241921390758801
1.1269999999999998	0.22955942324319087	-0.10389237353496904	0.8348433648888985	1.8165467901632653	0.001770928715752617	0.38702718534020836	-0.010169564245979614
1.1279999999999997	0.2295458914768578	-0.10389810456710673	0.8355530160623872	1.8148915370416456	0.001758301640763039	0.38741377654921016	-0.01009863683836036
1.129	0.22953239247713725	-0.10390370607938791	0.8362595398890112	1.813234915194831	0.0017459639970045949	0.3878004050608086	-0.010029135238069243
1.13	0.22951892529484436	-0.10390917953382851	0.8369629490050271	1.8115769555333285	0.0017339154318134426	0.3881870639926882	-0.009961055698062118
1.1309999999999998	0.22950548895097075	-0.10391452640228638	0.8376632554404242	1.8099176890032818	0.0017221556469870188	0.3885737464361802	-0.009894394659688738
1.1319999999999997	0.22949208243815158	-0.10391974816751848	0.8383604706087358	1.8082571465718225	0.0017106844002322229	0.3889604454598262	-0.00982914875843576
1.133	0.22947870472172638	-0.10392484632398417	0.8390546052972414	1.806595359211815	0.0016995015067584884	0.389347154113223	-0.00976531482974906
1.134	0.2294653547407707	-0.1039298223787724	0.8397456696586804	1.8049323578874685	0.0016886068408332735	0.38973386543060806	-0.009702889914086053
1.1349999999999998	0.22945203140909984	-0.1039346778526515	0.8404336732052122	1.80326817353966	0.0016780003370565485	0.3901205724343742	-0.00964187126101835
1.1359999999999997	0.2294387336162465	-0.10393941428085962	0.8411186248042416	1.8016028370698047	0.0016676819913544016	0.3905072681390088	-0.009582256332935794
1.137	0.22942546022841487	-0.1039440332128816	0.8418005326757219	1.7999363793237515	0.001657651861570026	0.3908939455551582	-0.009524042808415394
1.138	0.2294122100894095	-0.10394853621159149	0.8424794043905547	1.7982688310764245	0.00164791006777389	0.39128059769346	-0.009467228585135884
1.1389999999999998	0.22939898202153852	-0.10395292485288894	0.8431552468697006	1.7966002230168103	0.0016384567925975429	0.3916672175682103	-0.009411811782401042
1.1399999999999997	0.22938577482649297	-0.10395720072544869	0.8438280663847453	1.7949305857328788	0.0016292922814082293	0.39205379820099473	-0.009357790743091095
1.141	0.22937258728620596	-0.10396136542982556	0.8444978685606644	1.7932599496952786	0.0016204168421414412	0.39244033262453354	-0.009305164034922287
1.142	0.2293594181640696	-0.10396542057729105	0.8451646583796506	1.791588345240155	0.0016118308449129624	0.3928268138867478	-0.00925393045144248
1.1429999999999998	0.22934626620726067	-0.10396936778878041	0.8458284401841235	1.7899158025533182	0.001603534721471009	0.3932132350546267	-0.00920408901331232
1.1439999999999997	0.22933313015017306	-0.10397320869394949	0.8464892176785443	1.7882423516561055	0.0015955289646099094	0.39359958921784255	-0.009155638969934045
1.145	0.22932000871820837	-0.103976944930338	0.8471469939304002	1.7865680223914129	0.0015878141277276003	0.39398586949242387	-0.009108579801428863
1.146	0.22930690063117729	-0.10398057814225997	0.8478017713703572	1.7848928444098582	0.001580390824404662	0.3943720690243724	-0.00906291122096366
1.1469999999999998	0.22929380460555857	-0.10398410997904262	0.8484535517930795	1.7832168471575518	0.0015732597276998496	0.39475818099280346	-0.009018633176574916
1.1479999999999997	0.22928071935561647	-0.10398754209373871	0.8491023363605941	1.7815400598658202	0.001566421569466022	0.3951441986124957	-0.008975745851637492
1.149	0.2292676435945063	-0.10399087614344062	0.849748125606697	1.779862511542102	0.0015598771402339255	0.39553011513603853	-0.008934249664648276
1.15	0.22925457603649838	-0.10399411379006995	0.8503909194401438	1.7781842309612397	0.0015536272892977114	0.3959159238558888	-0.008894145269420681
1.1509999999999998	0.2292415153999462	-0.10399725670051349	0.8510307171473769	1.7765052466563815	0.0015476729244533096	0.39630161810664805	-0.008855433555567825
1.1519999999999997	0.22922846040949635	-0.1040003065464777	0.8516675173955421	1.774825586909847	0.0015420150115715383	0.3966871912675051	-0.008818115648847418
1.153	0.22921540979753802	-0.10400326500443556	0.8523013182346632	1.7731452797450546	0.001536654574309561	0.39707263676448645	-0.008782192911732916
1.154	0.2292023623067715	-0.10400613375528799	0.852932117098978	1.7714643529191103	0.0015315926937161546	0.3974579480724583	-0.00874766694445344
1.1549999999999998	0.2291893166946528	-0.1040089144833604	0.8535599108093197	1.7697828339156534	0.001526830507242581	0.39784311871701045	-0.008714539585770316
1.1559999999999997	0.22917627173821367	-0.10401160887548383	0.8541846955772918	1.7681007499386814	0.0015223692074625142	0.3982281422761653	-0.008682812912818787
1.157	0.22916322623850433	-0.10401421862053564	0.8548064670097402	1.7664181279276254	0.001518210040378115	0.39861301237735275	-0.008652489238003354
1.158	0.22915017902578727	-0.10401674540831422	0.8554252201127744	1.7647349946346338	0.0015143543016058682	0.39899772268033795	-0.008623571098316301
1.1589999999999998	0.22913712896585717	-0.10401919092737034	0.8560409492964706	1.7630513767444882	0.001510803330684579	0.39938226685043293	-0.008596061239086857
1.1599999999999997	0.22912407496636014	-0.10402155686254422	0.8566536483810109	1.7613673009547903	0.001507558506305695	0.3997666385406945	-0.008569962602085347
1.161	0.2291110159819893	-0.104023844892958	0.8572633106042677	1.7596827939953412	0.001504621243439068	0.40015083138798646	-0.00854527832072023
1.162	0.22909795101893465	-0.10402605669121467	0.8578699286300847	1.75799788262879	0.001501992991439299	0.4005348390132299	-0.008522011717392124
1.1629999999999998	0.22908487913971515	-0.10402819392342538	0.8584734945557579	1.7563125936539603	0.0014996752325222831	0.4009186550209135	-0.008500166300748548
1.1639999999999997	0.22907179946801665	-0.10403025824855854	0.8590739999187236	1.75462695391107	0.0014976694801233372	0.40130227299817584	-0.008479745762836034
1.165	0.2290587111927838	-0.1040322513167327	0.8596714357039641	1.752940990287701	0.001495977276830963	0.4016856865137698	-0.008460753975841782
1.166	0.22904561357194245	-0.1040341747675806	0.860265792352515	1.7512547297251109	0.0014946001921383736	0.4020688891170373	-0.008443194988421191
1.1669999999999998	0.2290325059361281	-0.1040360302298113	0.8608570597707055	1.7495681992248577	0.0014935398204984898	0.4024518743369005	-0.008427073021668443
1.1679999999999997	0.22901938769204822	-0.10403781932159283	0.8614452273412709	1.7478814258557134	0.0014927977796808747	0.40283463568069294	-0.008412392464238961
1.169	0.22900625832472973	-0.10403954365024852	0.8620302839382286	1.7461944367608406	0.0014923757087591484	0.4032171666328374	-0.008399157865888848
1.17	0.2289931173990243	-0.10404120481088922	0.8626122179455314	1.7445072591655861	0.001492275265301001	0.4035994606534982	-0.008387373929487905
1.1709999999999998	0.22897996456187283	-0.1040428043847322	0.863191017278002	1.7428199203866102	0.0014924981220028125	0.40398151117703185	-0.008377045502110833
1.1719999999999997	0.22896679954533325	-0.10404434393748185	0.8637666694041791	1.7411324478419496	0.001493045963193568	0.404363311610181	-0.00836817756520202
1.173	0.2289536221692485	-0.10404582501777021	0.8643391613714678	1.7394448690604833	0.0014939204813282454	0.4047448553303842	-0.008360775223748309
1.174	0.2289404323439259	-0.10404724915565605	0.864908479832852	1.7377572116904014	0.0014951233732254298	0.40512613568439027	-0.008354843695002995
1.1749999999999998	0.22892723007320057	-0.10404861786118096	0.8654746110740554	1.7360695035077784	0.0014966563359866088	0.405507145986879	-0.008350388297060599
1.1759999999999997	0.22891401545675866	-0.10404993262298093	0.8660375410411636	1.734381772426353	0.0014985210629609009	0.40588787951872957	-0.008347414436972811
1.177	0.22890078869172406	-0.10405119490695193	0.8665972553698456	1.7326940465084855	0.001500719239875366	0.40626832952494335	-0.008345927597913248
1.178	0.22888755007501083	-0.10405240615534325	0.8671537394165667	1.7310063539765126	0.0015032525409465493	0.4066484892125315	-0.008345933325385753
1.1789999999999998	0.22887430000643788	-0.10405356778702772	0.8677069782903015	1.7293187232241003	0.001506122625215219	0.4070283517485575	-0.008347437213201704
1.1799999999999997	0.2288610389907252	-0.10405468119857202	0.8682569568840122	1.7276311828275601	0.001509331133346271	0.4074079102582185	-0.008350444889525441
1.181	0.22884776763724465	-0.10405574776460486	0.8688036599070332	1.7259437615567312	0.0015128796844658848	0.40778715782291214	-0.008354962002616975
1.182	0.22883448665865463	-0.10405676883710666	0.8693470719187555	1.7242564883846458	0.0015167698726080206	0.4081660874785386	-0.008360994206266483
1.1829999999999998	0.2288211968702974	-0.10405774574436963	0.8698871773624943	1.7225693924959482	0.0015210032628904908	0.40854469221416656	-0.00836854714528051
1.1839999999999997	0.2288078991907324	-0.10405867979000215	0.8704239605980517	1.720882503294793	0.0015255813877844543	0.40892296497088687	-0.00837762644150158
1.185	0.2287945946426534	-0.10405957225235248	0.8709574059326123	1.719195850412573	0.001530505743719415	0.4093008986407401	-0.008388237680416601
1.186	0.2287812843538138	-0.10406042438510313	0.8714874976511174	1.7175094637154422	0.001535777788083132	0.4096784860656618	-0.008400386397739644
1.1869999999999998	0.22876796955796175	-0.10406123741865822	0.8720142200465109	1.7158233733116113	0.001541398936432286	0.4100557200363943	-0.008414078065963577
1.1879999999999997	0.22875465159540342	-0.1040620125608177	0.8725375574498672	1.7141376095580114	0.0015473705595470736	0.4104325932915516	-0.008429318081240651
1.189	0.2287413319124415	-0.10406275099636068	0.8730574942611733	1.712452203065539	0.0015536939802674567	0.4108090985170911	-0.00844611175034305
1.19	0.22872801206006496	-0.10406345388628974	0.8735740149804	1.7107671847032275	0.0015603704702924306	0.41118522834601384	-0.008464464277576383
1.1909999999999998	0.22871469369339298	-0.1040641223671106	0.8740871042385042	1.7090825856024445	0.001567401246880125	0.4115609753579981	-0.008484380751580037
1.1919999999999997	0.2287013785718705	-0.1040647575501469	0.8745967468295035	1.7073984371603361	0.0015747874693865982	0.4119363320791543	-0.008505866131704846
1.193	0.2286880685587109	-0.10406536052088806	0.8751029277432613	1.705714771041361	0.0015825302358857438	0.4123112909821534	-0.008528925234328492
1.194	0.2286747656192064	-0.10406593233874628	0.8756056321963653	1.7040316191780098	0.0015906305802345876	0.4126858444865531	-0.00855356272001737
1.1949999999999998	0.22866147181865634	-0.10406647403797345	0.8761048456603623	1.702349013771808	0.001599089469887405	0.413059984959085	-0.008579783081591071
1.1959999999999997	0.2286481893202904	-0.10406698662936112	0.8766005538896194	1.7006669872941929	0.0016079078042140556	0.4134337047139109	-0.0086075906321715
1.197	0.2286349203828091	-0.1040674711012173	0.8770927429499578	1.698985572486105	0.0016170864126516808	0.4138069960131592	-0.008636989493029502
1.198	0.22862166735715816	-0.10406792841924277	0.8775813992469438	1.6973048023547583	0.00162662605256709	0.41417985106817656	-0.008667983582077453
1.1989999999999998	0.2286084326832877	-0.10406835952605853	0.878066509553477	1.6956247101675574	0.00163652740707263	0.414552262041501	-0.008700576603125563
1.1999999999999997	0.22859521888764942	-0.10406876534075968	0.8785480610370573	1.6939453294442568	0.0016467910828557013	0.4149242210491992	-0.00873477203541092
1.201	0.2285820285810522	-0.10406914675849496	0.879026041286372	1.692266693947711	0.0016574176080212586	0.41529572016339344	-0.008770573123517436
1.202	0.22856886445687252	-0.10406950465007087	0.8795004383312003	1.690588837673558	0.0016684074303730063	0.4156667514149848	-0.008807982870180246
1.2029999999999998	0.22855572929037282	-0.10406983986157953	0.8799712406500055	1.688911794838422	0.0016797609166199863	0.41603730679670314	-0.00884700403434655
1.2039999999999997	0.2285426259383727	-0.1040701532140496	0.8804384371825182	1.6872355998658504	0.0016914783512292021	0.41640737826667334	-0.008887639127608163
1.205	0.22852955733738484	-0.10407044550311921	0.8809020173646198	1.6855602873707105	0.0017035599337059115	0.41677695775244616	-0.008929890401816833
1.206	0.22851652650058857	-0.10407071749910658	0.8813619711678699	1.6838858921423823	0.0017160057760065308	0.4171460371553169	-0.008973759834822528
1.2069999999999999	0.2285035365151473	-0.10407096994822983	0.8818182891256429	1.6822124491263395	0.0017288159016673767	0.4175146083548195	-0.009019249121579746
1.2079999999999997	0.22849059053986506	-0.10407120357459924	0.8822709623511434	1.6805399934044611	0.0017419902458574265	0.41788266321334283	-0.009066359668610134
1.209	0.2284776918024261	-0.10407141908147607	0.8827199825473058	1.6788685601747892	0.0017555286559287698	0.4182501935808761	-0.009115092592002523
1.21	0.22846484359546465	-0.10407161715179596	0.8831653419980602	1.6771981847310757	0.0017694308936828276	0.41861719129983155	-0.009165448723029337
1.2109999999999999	0.2284520492718394	-0.1040717984494595	0.8836070335484971	1.6755289024413331	0.0017836966391697867	0.4189836482100125	-0.009217428618211438
1.2119999999999997	0.2284393122402361	-0.10407196362139018	0.8840450505972481	1.673860748724979	0.0017983254935245488	0.41934955615385733	-0.009271032564573706
1.213	0.2284266359603412	-0.1040721132988582	0.8844793871056003	1.6721937590300473	0.0018133169799259916	0.4197149069817227	-0.009326260578202874
1.214	0.22841402393645477	-0.10407224809769446	0.884910037611694	1.670527968811554	0.0018286705439588516	0.42007969255697125	-0.00938311240061399
1.2149999999999999	0.2284014797106676	-0.10407236861814441	0.8853369972449233	1.6688634135102318	0.0018443855540485946	0.4204439047610536	-0.009441587494996122
1.2159999999999997	0.22838900685672753	-0.10407247544473641	0.8857602617409214	1.6672001285308458	0.0018604613018480146	0.4208075354987153	-0.009501685042398457
1.217	0.22837660897421247	-0.10407256914616399	0.8861798274563802	1.665538149220809	0.0018768970025152762	0.42117057670309244	-0.009563403938040036
1.218	0.2283642896826319	-0.10407265027518149	0.8865956913870948	1.6638775108501935	0.001893691794457786	0.42153302034046003	-0.009626742786038665
1.2189999999999999	0.22835205261545735	-0.1040727193688888	0.887007851199007	1.6622182485931	0.0019108447378727482	0.4218948584147026	-0.009691699888479788
1.2199999999999998	0.22833990141407973	-0.10407277695015708	0.8874163052681198	1.6605603975092227	0.0019283548130596575	0.42225608297181855	-0.00975827323071456
1.221	0.22832783972206344	-0.10407282352981886	0.8878210527037198	1.6589039925248288	0.001946220920758972	0.4226166861045279	-0.009826460473546439
1.222	0.22831587118006963	-0.10407285960811674	0.8882220933394975	1.6572490684138668	0.0019644418850660646	0.4229766599566245	-0.009896258958641931
1.2229999999999999	0.22830399942031604	-0.10407288567503403	0.8886194277087281	1.6555956597802985	0.001983016457338108	0.4233359967268381	-0.00996766572046867
1.2239999999999998	0.2282922280594397	-0.1040729022102594	0.8890130570294549	1.6539438010416192	0.0020019433192071095	0.4236946886723958	-0.010040677494044904
1.2249999999999996	0.22828056069051078	-0.10407290968316121	0.8894029832049388	1.652293526412778	0.0020212210842740098	0.4240527281126564	-0.010115290716310862
1.226	0.22826900087457253	-0.10407290855277117	0.8897892088295968	1.6506448698904699	0.00204084829945954	0.4244101074328854	-0.0101915015250837
1.2269999999999999	0.22825755213170412	-0.10407289926777684	0.8901717371955382	1.6489978652377622	0.0020608234464394924	0.42476681908793557	-0.010269305757609249
1.2279999999999998	0.22824621793235575	-0.10407288226652253	0.8905505722989492	1.6473525459682772	0.0020811449429222165	0.4251228556058391	-0.010348698949201507
1.2289999999999996	0.22823500168857708	-0.10407285797701812	0.8909257188444403	1.645708945330646	0.0021018111440743235	0.4254782095913813	-0.010429676332765668
1.23	0.22822390674475904	-0.10407282681695539	0.891297182246601	1.6440670962943238	0.002122820344461544	0.42583287372953943	-0.010512232839391723
1.2309999999999999	0.22821293636901024	-0.1040727891937315	0.8916649686302593	1.642427031536365	0.0021441707801409366	0.4261868407887352	-0.010596363099414285
1.2319999999999998	0.22820209374516653	-0.10407274550447924	0.8920290848309462	1.640788783429121	0.002165860630479804	0.42654010362384454	-0.010682061443334546
1.2329999999999997	0.2281913819643052	-0.10407269613610336	0.8923895383955632	1.6391523840284568	0.0021878880198857365	0.42689265517903485	-0.010769321902609636
1.234	0.22818080401651183	-0.10407264146532302	0.8927463375821154	1.6375178650616966	0.002210251019632255	0.4272444884905574	-0.010858138210741169
1.2349999999999999	0.2281703627840252	-0.10407258185871973	0.8930994913573694	1.6358852579164076	0.0022329476495991855	0.4275955966893193	-0.010948503804973324
1.2359999999999998	0.2281600610346277	-0.1040725176727904	0.8934490093916773	1.634254593630733	0.002255975880112336	0.42794597300311954	-0.011040411828971966
1.2369999999999997	0.22814990141452549	-0.10407244925400527	0.8937949020502107	1.6326259028837422	0.0022793336343107182	0.4282956107588007	-0.011133855137161102
1.238	0.2281398864418421	-0.10407237693887031	0.8941371803809737	1.6309992159850137	0.0023030187908605814	0.4286445033844428	-0.011228826300662452
1.2389999999999999	0.22813001850110035	-0.10407230105399365	0.8944758561014579	1.629374562865301	0.0023270291865310822	0.42899264441130347	-0.011325317613687984
1.2399999999999998	0.22812029983794152	-0.10407222191615599	0.8948109415854346	1.6277519730697567	0.0023513626185118486	0.429340027475265	-0.011423321099540034
1.2409999999999997	0.22811073255370398	-0.10407213983238428	0.8951424498498737	1.626131475752561	0.0023760168467181503	0.42968664631797937	-0.011522828516348328
1.242	0.22810131860022995	-0.10407205510002876	0.8954703945408464	1.6245130996717967	0.0024009895962685233	0.4300324947878984	-0.01162383136309977
1.2429999999999999	0.2280920597752757	-0.10407196800684278	0.8957947899176539	1.6228968731849187	0.002426278560015227	0.43037756684119655	-0.011726320886334435
1.2439999999999998	0.22808295771814963	-0.10407187883106517	0.896115650836293	1.6212828242455393	0.002451881401007951	0.4307218565425912	-0.011830288087028837
1.2449999999999997	0.22807401390595067	-0.10407178784150506	0.8964329927337469	1.6196709804022518	0.0024777957547712144	0.43106535806588453	-0.011935723726944202
1.246	0.22806522965115483	-0.10407169529762857	0.8967468316123344	1.6180613687994707	0.00250401923133683	0.4314080656939884	-0.012042618334813895
1.2469999999999999	0.22805660609979933	-0.10407160144964739	0.8970571840226014	1.616454016179882	0.002530549417216449	0.4317499738184385	-0.012150962212927132
1.2479999999999998	0.22804814422988945	-0.10407150653860882	0.8973640670447435	1.61484894888848	0.0025573838773165014	0.432091076938525	-0.012260745443935466
1.2489999999999997	0.2280398448504027	-0.1040714107964871	0.8976674982689121	1.6132461928777844	0.0025845201567369926	0.43243136966016654	-0.012371957897891535
1.25	0.22803170860088695	-0.10407131444627576	0.8979674957751415	1.6116457737142122	0.0026119557825174207	0.4327708466945336	-0.012484589239407899
1.251	0.22802373595202693	-0.10407121770208082	0.8982640781143796	1.6100477165859586	0.002639688265149507	0.43310950285636496	-0.012598628934336836
1.2519999999999998	0.2280159272071808	-0.10407112076921457	0.8985572642913611	1.6084520463123608	0.002667715099676449	0.4334473330619832	-0.012714066255676672
1.2529999999999997	0.2280082825041345	-0.10407102384428975	0.8988470737493022	1.6068587873547264	0.00269603376644202	0.43378433232701297	-0.012830890288593076
1.254	0.22800080181707089	-0.1040709271153139	0.8991335263556526	1.605267963828217	0.0027246417316137525	0.4341204957638699	-0.012949089934687607
1.255	0.22799348495950578	-0.10407083076178368	0.8994166423873795	1.6036795995143944	0.0027535364476653714	0.4344558185790835	-0.013068653916194035
1.2559999999999998	0.2279863315881949	-0.10407073495477909	0.8996964425153845	1.602093717873643	0.0027827153539427395	0.43479029607058267	-0.013189570780600448
1.2569999999999997	0.22797934120725996	-0.10407063985705721	0.8999729477887836	1.600510342056699	0.0028121758771940016	0.4351239236251302	-0.013311828905586354
1.258	0.22797251317215333	-0.10407054562314556	0.9002461796186593	1.5989294949160164	0.0028419154320055147	0.4354566967159106	-0.013435416504346803
1.259	0.22796584669383704	-0.10407045239943467	0.9005161597597611	1.5973511990173248	0.0028719314213287808	0.43578861090015486	-0.013560321631862996
1.2599999999999998	0.22795934084393127	-0.10407036032426975	0.9007829102905093	1.5957754766513577	0.0029022212371008983	0.4361196618165625	-0.01368653219176542
1.2609999999999997	0.22795299456083448	-0.1040702695280415	0.9010464535931615	1.594202349846476	0.002932782260778357	0.4364498451824027	-0.013814035942887671
1.262	0.22794680665606332	-0.10407018013327586	0.9013068123341185	1.5926318403817878	0.0029636118637867237	0.436779156790605	-0.013942820505827213
1.263	0.227940775820437	-0.10407009225472225	0.9015640094435947	1.5910639698000002	0.0029947074079496668	0.4371075925070245	-0.014072873369951347
1.2639999999999998	0.2279349006301077	-0.10407000599944079	0.9018180680950086	1.5894987594203482	0.0030260662458998803	0.4374351482677042	-0.014204181900495003
1.2649999999999997	0.2279291795524376	-0.10406992146688777	0.9020690116844469	1.5879362303519635	0.0030576857214744805	0.4377618200760165	-0.014336733345579871
1.266	0.2279236109517245	-0.10406983874899972	0.9023168638101763	1.5863764035072814	0.0030895631701583536	0.4380876039997485	-0.014470514843228064
1.267	0.2279181930947774	-0.10406975793027566	0.9025616482525587	1.5848192996147172	0.003121695919638943	0.4384124961682568	-0.014605513428260934
1.2679999999999998	0.22791292415634332	-0.10406967908785772	0.9028033889550954	1.5832649392309681	0.003154081290353271	0.43873649276969556	-0.014741716038730176
1.2689999999999997	0.2279078022243875	-0.10406960229160979	0.9030421100065813	1.5817133427544163	0.0031867165958470996	0.4390595900482007	-0.014879109521711134
1.27	0.22790282530522846	-0.10406952760419441	0.9032778356235945	1.5801645304392435	0.0032195991430097348	0.4393817843010934	-0.015017680638897359
1.271	0.22789799132852975	-0.10406945508114748	0.9035105901329241	1.578618522407603	0.0032527262324916033	0.43970307187641183	-0.015157416072557306
1.2719999999999998	0.2278932981521506	-0.10406938477095107	0.9037403979542832	1.5770753386587029	0.0032860951593681196	0.44002344917089675	-0.015298302431805208
1.2729999999999997	0.2278887435668572	-0.10406931671510401	0.9039672835840346	1.5755349990762846	0.003319703213747977	0.4403429126281906	-0.015440326258711863
1.274	0.22788432530089697	-0.1040692509481904	0.9041912715795326	1.5739975234359853	0.0033535476812675898	0.4406614587370097	-0.015583474034329291
1.275	0.2278800410244375	-0.10406918749794597	0.9044123865429289	1.5724629314125602	0.003387625843657034	0.44097908402935493	-0.01572773218506868
1.2759999999999998	0.2278758883538731	-0.10406912638532202	0.9046306531051697	1.570931242586192	0.0034219349793801323	0.44129578507900663	-0.01587308708907938
1.2769999999999997	0.2278718648560005	-0.10406906762454736	0.9048460959116668	1.5694024764478716	0.0034564723642904233	0.44161155850030803	-0.01601952508197227
1.278	0.22786796805206647	-0.10406901122318778	0.905058739609243	1.5678766524045775	0.0034912352722447763	0.4419264009469965	-0.016167032461961637
1.279	0.22786419542168954	-0.10406895718220335	0.9052686088331955	1.5663537897842432	0.003526220975616395	0.44224030911102546	-0.01631559549492616
1.2799999999999998	0.2278605444066584	-0.10406890549600334	0.905475728194829	1.5648339078397353	0.003561426745709878	0.4425532797215623	-0.01646520041946315
1.2809999999999997	0.22785701241460915	-0.10406885615249888	0.9056801222713168	1.5633170257522029	0.003596849852959176	0.4428653095442266	-0.016615833451157785
1.282	0.2278535968225842	-0.10406880913315336	0.9058818155982402	1.561803162634905	0.0036324875669111233	0.4431763953803899	-0.01676748078571533
1.283	0.22785029498047513	-0.10406876441303052	0.9060808326625283	1.5602923375374973	0.003668337156240791	0.44348653406641725	-0.016920128601883275
1.2839999999999998	0.2278471042143522	-0.10406872196084023	0.9062771978946448	1.5587845694507654	0.0037043958887404286	0.4437957224727324	-0.017073763064603127
1.2849999999999997	0.22784402182968302	-0.10406868173898215	0.9064709356611299	1.5572798773117797	0.0037406610311628533	0.44410395750264897	-0.017228370327918168
1.286	0.22784104511444295	-0.10406864370396333	0.9066620702574686	1.5557782800083286	0.0037771298494091565	0.4444112360912749	-0.017383936537772406
1.287	0.22783817134211992	-0.10406860780794255	0.9068506258997612	1.554279796381857	0.0038137996096114916	0.4447175552047369	-0.017540447835384148
1.2879999999999998	0.22783539777461637	-0.10406857400102502	0.9070366267147942	1.5527844452288933	0.00385066757974821	0.4450229118397274	-0.01769789036151218
1.2889999999999997	0.22783272166505072	-0.10406854223280249	0.9072200967292401	1.5512922453020725	0.003887731030941392	0.4453273030231957	-0.01785625026132358
1.29	0.22783014026046142	-0.10406851245276245	0.9074010598583385	1.5498032153129973	0.003924987238195836	0.4456307258116965	-0.01801551368932853
1.291	0.22782765080441583	-0.10406848461031921	0.9075795398940387	1.548317373936535	0.0039624334809475635	0.4459331772903411	-0.018175666814395603
1.2919999999999998	0.22782525053952696	-0.10406845865484281	0.9077555604929495	1.5468347398135334	0.004000067043789907	0.4462346545718992	-0.018336695825104724
1.2929999999999997	0.22782293670988052	-0.10406843453568625	0.9079291451652055	1.5453553315511788	0.004037885217318923	0.4465351547962997	-0.018498586934963927
1.294	0.2278207065633752	-0.10406841220221082	0.9081003172646013	1.54387916772249	0.0040758852987962755	0.4468346751304104	-0.01866132638713806
1.295	0.22781855735397852	-0.10406839160380962	0.908269099978469	1.5424062668656748	0.004114064592693133	0.4471332127679785	-0.018824900459372764
1.2959999999999998	0.22781648634390142	-0.10406837268992931	0.9084355163165235	1.5409366474829584	0.0041524204114222075	0.44743076492967293	-0.018989295469614288
1.2969999999999997	0.2278144908056935	-0.10406835541009021	0.9085995890997797	1.5394703280384856	0.004190950076321473	0.4477273288632316	-0.01915449778185135
1.298	0.22781256802426272	-0.10406833971390478	0.9087613409498989	1.5380073269564105	0.0042296509187094745	0.44802290184353405	-0.019320493811644246
1.299	0.22781071529882096	-0.10406832555109446	0.9089207942781856	1.536547662619905	0.004268520280893032	0.4483174811724792	-0.019487270031598104
1.2999999999999998	0.22780892994475901	-0.104068312871505	0.9090779712742112	1.5350913533691906	0.004307555517190851	0.4486110641790376	-0.019654812977280705
1.3009999999999997	0.22780720929545317	-0.10406830162512032	0.9092328938951694	1.5336384174978197	0.004346753994975612	0.44890364821972345	-0.019823109253110874
1.302	0.22780555070400618	-0.10406829176207479	0.9093855838567005	1.532188873249072	0.004386113095615332	0.4491952306791241	-0.0199921455374388
1.303	0.22780395154492525	-0.10406828323266433	0.909536062624415	1.5307427388132	0.0044256302152556526	0.4494858089701239	-0.02016190858719681
1.3039999999999998	0.22780240921573938	-0.10406827598735602	0.9096843514049598	1.5293000323247548	0.004465302765506508	0.44977538053394683	-0.020332385242925216
1.3049999999999997	0.22780092113855893	-0.10406826997679636	0.9098304711366065	1.5278607718595973	0.004505128174157514	0.4500639428403252	-0.020503562434125266
1.306	0.22779948476157966	-0.1040682651518184	0.9099744424804677	1.526424975431202	0.004545103885924597	0.45035149338791813	-0.02067542718434304
1.307	0.22779809756053404	-0.10406826146344765	0.9101162858130758	1.5249926609854791	0.004585227363169468	0.450638029705044	-0.02084796661587515
1.3079999999999998	0.22779675704009206	-0.10406825886290676	0.9102560212199294	1.5235638463944787	0.004625496086655338	0.45092354935072854	-0.021021167954352556
1.3089999999999997	0.2277954607352142	-0.10406825730161914	0.9103936684896068	1.522138549450084	0.004665907556402235	0.4512080499158277	-0.021195018533093225
1.31	0.22779420621245886	-0.10406825673121162	0.9105292471080537	1.520716787856926	0.004706459292644388	0.45149152902416684	-0.02136950579741877
1.311	0.2277929910708703	-0.10406825710351579	0.9106627762526517	1.5192985792229972	0.00474714883689212	0.45177398433406385	-0.021544617309434622
1.3119999999999998	0.22779181294169723	-0.10406825837056878	0.9107942747871756	1.5178839410483256	0.004787973753039735	0.4520554135403603	-0.021720340752737842
1.3129999999999997	0.22779066948732035	-0.10406826048461279	0.9109237612594983	1.516472890712823	0.00482893162827823	0.45233581437659764	-0.021896663936029417
1.314	0.22778955840089637	-0.10406826339809394	0.9110512539024012	1.5150654454636598	0.004870020073571578	0.45261518461715816	-0.022073574795460307
1.315	0.22778847740709712	-0.10406826706366024	0.9111767706363482	1.513661622401777	0.00491123672382074	0.4528935220796157	-0.02225106139627122
1.3159999999999998	0.22778742426281806	-0.10406827143415871	0.9113003290726992	1.5122614384667628	0.00495257923814404	0.45317082462748204	-0.0224291119345296
1.3169999999999997	0.22778639675673182	-0.10406827646263196	0.911421946516594	1.5108649104200795	0.004994045300519803	0.4534470901732896	-0.02260771473927999
1.318	0.22778539270806422	-0.1040682821023138	0.9115416399694863	1.5094720548273748	0.005035632620610858	0.45372231668195157	-0.02278685827493647
1.319	0.22778440996609578	-0.10406828830662443	0.9116594261309361	1.5080828880406136	0.005077338934529521	0.4539965021742191	-0.022966531144111343
1.3199999999999998	0.22778344641076584	-0.10406829502916502	0.9117753214000233	1.5066974261803938	0.005119162005423528	0.45426964472993303	-0.023146722090769484
1.3209999999999997	0.22778249995325497	-0.1040683022237116	0.9118893418778684	1.5053156851180536	0.00516109962388509	0.45454174249113255	-0.023327420002927684
1.322	0.2277815685354198	-0.10406830984420858	0.912001503371996	1.5039376804579263	0.005203149608367982	0.454812793665206	-0.02350861391436194
1.323	0.22778065012845855	-0.10406831784476173	0.9121118214021479	1.5025634275208548	0.005245309805675689	0.4550827965279631	-0.02369029300539437
1.3239999999999998	0.22777974273231455	-0.10406832617963081	0.9122203112067808	1.5011929413285778	0.005287578091340057	0.45535174942657014	-0.02387244660325762
1.3249999999999997	0.2277788443758196	-0.10406833480322183	0.9123269877502304	1.4998262365878445	0.005329952369770738	0.45561965078247146	-0.024055064182290975
1.326	0.22777795311607402	-0.10406834367007886	0.9124318657316565	1.4984633276738701	0.005372430574238385	0.4558864990944201	-0.024238135363552214
1.327	0.22777706703668896	-0.10406835273487569	0.9125349595968858	1.4971042286131147	0.005415010666693667	0.45615229294174126	-0.024421649913185572
1.3279999999999998	0.22777618424564575	-0.10406836195240722	0.9126362835523821	1.495748953065747	0.00545769063742409	0.4564170309877698	-0.02460559773967775
1.3289999999999997	0.22777530287315098	-0.10406837127758067	0.9127358515783222	1.4943975143089052	0.005500468504794239	0.45668071198315746	-0.024789968891290804
1.33	0.2277744210694918	-0.10406838066540659	0.9128336774385102	1.4930499252214937	0.00554334231531497	0.45694333476880855	-0.024974753554778028
1.331	0.22777353700289169	-0.10406839007098978	0.9129297746878687	1.4917061982697568	0.005586310144043522	0.4572048982785054	-0.025159942055148883
1.3319999999999999	0.22777264885698847	-0.10406839944952019	0.9130241566797473	1.4903663454924843	0.005629370095133711	0.4574654015415909	-0.02534552485551813
1.3329999999999997	0.22777175482755874	-0.10406840875626382	0.9131168365749148	1.4890303784854597	0.005672520302233616	0.45772484368595157	-0.025531492556317793
1.334	0.22777085311962136	-0.10406841794655348	0.9132078273529759	1.487698308385896	0.005715758928428066	0.4579832239409996	-0.025717835893515836
1.335	0.22776994194605293	-0.10406842697577988	0.9132971418250707	1.4863701458587228	0.005759084165788667	0.45824054164016537	-0.025904545735972513
1.3359999999999999	0.22776901952659018	-0.10406843579938257	0.9133847926467143	1.4850459010854704	0.005802494234837661	0.4584967962228414	-0.02609161308224795
1.3369999999999997	0.22776808408646745	-0.10406844437284132	0.9134707923315191	1.4837255837542302	0.005845987383927374	0.4587519872361438	-0.026279029056869792
1.338	0.22776713385581554	-0.10406845265166739	0.913555153265788	1.4824092030491838	0.005889561888415189	0.4590061143368567	-0.026466784906435184
1.339	0.22776616707019878	-0.10406846059139528	0.9136378877228389	1.4810967676396882	0.005933216049696649	0.4592591772935607	-0.026654871995981943
1.3399999999999999	0.22776518197154197	-0.10406846814757463	0.913719007877418	1.4797882856696618	0.005976948194159278	0.4595111759887014	-0.026843281805150335
1.3409999999999997	0.22776417680907318	-0.10406847527576259	0.9137985258209465	1.4784837647476325	0.006020756672058763	0.459762110420477	-0.027032005923717517
1.342	0.22776314984028442	-0.1040684819315164	0.9138764535768373	1.4771832119378254	0.006064639856319149	0.46001198070454485	-0.02722103604693925
1.343	0.2277620993319121	-0.10406848807038652	0.913952803115117	1.4758866337530274	0.006108596141258634	0.460260787075486	-0.027410363970950723
1.3439999999999999	0.22776102356093844	-0.10406849364791013	0.9140275863670899	1.474594036149608	0.006152623941242556	0.46050852988784485	-0.027599981587747322
1.3449999999999998	0.22775992081561597	-0.10406849861960517	0.9141008152411683	1.4733054245243034	0.00619672168920425	0.46075520961674404	-0.027789880879327097
1.346	0.22775878939651664	-0.10406850294096494	0.9141725016398514	1.472020803711634	0.0062408878349744	0.4610008268584394	-0.02798005391124639
1.347	0.22775762761760707	-0.1040685065674533	0.9142426574767165	1.4707401779811964	0.0062851208435422325	0.461245382330997	-0.028170492826266335
1.3479999999999999	0.227756433807352	-0.10406850945450041	0.9143112946922763	1.4694635510355776	0.006329419193371847	0.4614888768748487	-0.028361189838402547
1.3489999999999998	0.22775520630984705	-0.10406851155749931	0.9143784252686966	1.4681909260092676	0.006373781374775198	0.46173131145310276	-0.02855213722714194
1.35	0.22775394348598277	-0.10406851283180307	0.9144440612444926	1.4669223054674339	0.006418205888343199	0.4619726871517926	-0.02874332733159076
1.351	0.22775264371464166	-0.10406851323272276	0.9145082147295692	1.4656576914045545	0.006462691243375526	0.4622130051800616	-0.028934752544622234
1.3519999999999999	0.2277513053939293	-0.10406851271552628	0.9145708979194614	1.4643970852440376	0.006507235956310579	0.4624522668701619	-0.029126405307335738
1.3529999999999998	0.22774992694244167	-0.10406851123543791	0.9146321231087615	1.463140487838827	0.006551838549157054	0.4626904736773874	-0.029318278103652312
1.3539999999999996	0.22774850680057018	-0.10406850874763889	0.9146919027048487	1.4618878994726145	0.006596497547806781	0.4629276271799402	-0.029510363454566597
1.355	0.22774704343184535	-0.10406850520726889	0.9147502492419142	1.4606393198616532	0.006641211480291148	0.46316372907854503	-0.029702653912184355
1.3559999999999999	0.22774553532394526	-0.10406850056942846	0.9148071753948896	1.4593947481575547	0.006685978875226178	0.4633987811958732	-0.02989514205361376
1.3569999999999998	0.2277439809886171	-0.10406849478918247	0.9148626939928911	1.4581541829514437	0.006730798260630375	0.4636327854758937	-0.03008782047465683
1.3579999999999997	0.22774237896088967	-0.10406848782156464	0.9149168180314137	1.4569176222790972	0.006775668162934075	0.4638657439830302	-0.030280681783856303
1.359	0.22774072779908366	-0.10406847962158326	0.9149695606828913	1.4556850636266914	0.006820587105755447	0.46409765890105953	-0.030473718597331535
1.3599999999999999	0.22773902608599714	-0.10406847014422793	0.9150209353059838	1.454456503937159	0.0068655536084445586	0.46432853253187195	-0.030666923534045182
1.3609999999999998	0.22773727243051506	-0.10406845934447763	0.9150709554547078	1.453231939617533	0.006910566184579664	0.46455836729403066	-0.030860289210837954
1.3619999999999997	0.2277354654692682	-0.10406844717730991	0.9151196348881505	1.452011366547655	0.006955623340356246	0.4647871657210665	-0.03105380823711688
1.363	0.22773360386834254	-0.10406843359771153	0.915166987579625	1.4507947800898782	0.007000723572992074	0.4650149304595674	-0.03124747320981323
1.3639999999999999	0.22773168632504062	-0.10406841856069025	0.9152130277233709	1.4495821750993962	0.0070458653693933285	0.46524166426699815	-0.031441276709226314
1.3649999999999998	0.22772971156969624	-0.1040684020212881	0.9152577697384078	1.4483735459352003	0.007091047205083256	0.46546737000930966	-0.03163521129582133
1.3659999999999997	0.22772767836754343	-0.1040683839345961	0.9153012282702829	1.4471688864724186	0.007136267543333938	0.46569205065833463	-0.03182926950768392
1.367	0.22772558552064137	-0.10406836425577036	0.9153434181914524	1.4459681901171724	0.0071815248343808456	0.465915709288784	-0.03202344385827334
1.3679999999999999	0.22772343186985608	-0.10406834294004974	0.9153843546010348	1.4447714498232043	0.007226817514538994	0.4661383490750247	-0.032217726834237806
1.3689999999999998	0.22772121629690042	-0.10406831994277502	0.9154240528239225	1.4435786581091568	0.007272144005283082	0.4663599732877565	-0.0324121108933604
1.3699999999999997	0.22771893772605672	-0.10406829521940973	0.9154625284084814	1.4423898070772572	0.007317502712536767	0.46658058529022023	-0.03260658846276448
1.371	0.22771659512483122	-0.10406826872556257	0.9154997971224529	1.4412048884330433	0.007362892026416209	0.4668001885339947	-0.032801151937568704
1.3719999999999999	0.22771418750354078	-0.10406824041701151	0.9155358749470358	1.4400238935042573	0.00740831032142943	0.4670187865549273	-0.03299579368048631
1.3729999999999998	0.227711713914586	-0.10406821024972963	0.9155707780691351	1.4388468132592949	0.0074537559568285654	0.46723638296919506	-0.03319050602249776
1.3739999999999997	0.22770917345178854	-0.10406817817991273	0.9156045228717615	1.4376736383267172	0.0074992272770556785	0.4674529814691269	-0.03338528126417804
1.375	0.22770656524979585	-0.10406814416400875	0.9156371259225683	1.4365043590154598	0.007544722612405548	0.467668585818784	-0.03358011167762498
1.376	0.22770388848355333	-0.10406810815874903	0.9156686039608873	1.4353389653346182	0.007590240279724342	0.4678831998495382	-0.03377498950917895
1.3769999999999998	0.22770114236784017	-0.10406807012118151	0.9156989738840011	1.4341774470124495	0.007635778583084879	0.46809682745582687	-0.03396990698269783
1.3779999999999997	0.2276983261568689	-0.10406803000870578	0.9157282527322551	1.4330197935145907	0.007681335814805563	0.4683094725910816	-0.03416485630345571
1.379	0.2276954391439516	-0.10406798777911018	0.9157564576714893	1.4318659940615117	0.007726910256936403	0.46852113926370414	-0.03435982966334275
1.38	0.22769248066123493	-0.10406794339061093	0.9157836059727699	1.4307160376452124	0.007772500182848401	0.4687318315330255	-0.03455481924743472
1.3809999999999998	0.22768945007950794	-0.10406789680189331	0.9158097149909101	1.429569913045549	0.007818103858745281	0.4689415535052438	-0.034749817241269965
1.3819999999999997	0.22768634680808128	-0.10406784797215492	0.9158348021421431	1.4284276088469483	0.007863719545342823	0.46915030932933743	-0.034944815838475966
1.383	0.22768317029473445	-0.10406779686115106	0.9158588848805528	1.4272891134551455	0.007909345499900217	0.4693581031930099	-0.03513980724881398
1.384	0.22767992002610726	-0.10406774342924237	0.9158819806739964	1.4261544151128334	0.007954979978361507	0.4695649393187235	-0.035334783706588484
1.3849999999999998	0.22767659552891398	-0.10406768763744464	0.9159041069806299	1.4250235019146047	0.00800062123724344	0.46977082195975706	-0.03552973747906365
1.3860000000000001	0.2276731963712291	-0.10406762944748088	0.9159252812263939	1.423896361821956	0.008046267535332293	0.46997575539634395	-0.03572466087452894
1.3869999999999996	0.22766972216309428	-0.10406756882183574	0.9159455207834459	1.4227729826779887	0.008091917135435004	0.47017974393206935	-0.035919546249899584
1.388	0.2276661725564485	-0.10406750572381218	0.9159648429495185	1.4216533522214412	0.008137568306186279	0.47038279189046184	-0.03611438601792033
1.3890000000000002	0.22766254724438084	-0.10406744011759063	0.9159832649281903	1.4205374581000652	0.00818321932379159	0.470584903611592	-0.03630917265410171
1.3899999999999997	0.22765884596045466	-0.10406737196829038	0.9160008038100488	1.419425287883355	0.008228868473585936	0.4707860834486739	-0.03650389870339621
1.391	0.22765506847847866	-0.10406730124203366	0.9160174765547323	1.4183168290742694	0.008274514051470942	0.4709863357649093	-0.036698556786621706
1.3919999999999995	0.2276512146115994	-0.10406722790601196	0.916033299973831	1.4172120691327352	0.008320154364927466	0.47118566492837705	-0.03689313960432511
1.3929999999999998	0.2276472842107185	-0.10406715192855501	0.9160482907146328	1.4161109955248643	0.008365787733057274	0.4713840753023457	-0.03708763993553569
1.3940000000000001	0.2276432771637392	-0.10406707327920227	0.9160624652446969	1.4150135957715704	0.008411412486508039	0.4715815712356327	-0.03728205063616537
1.3949999999999996	0.22763919339563768	-0.1040669919287769	0.9160758398372386	1.4139198574684075	0.008457026968379506	0.47177815705818305	-0.037476364642239614
1.396	0.2276350328682297	-0.10406690784946251	0.9160884305573093	1.4128297682897972	0.008502629535686167	0.47197383707960955	-0.037670574975712585
1.3970000000000002	0.22763079558001192	-0.10406682101488239	0.9161002532487561	1.4117433160062283	0.008548218560099106	0.47216861558545287	-0.03786467474769677
1.3979999999999997	0.22762648156683388	-0.10406673140018141	0.9161113235219466	1.410660488527977	0.008593792427359652	0.47236249682859993	-0.03805865715637347
1.399	0.2276220909030228	-0.10406663898211072	0.9161216567422399	1.409581273947539	0.008639349536706212	0.4725554850209715	-0.03825251548458471
1.3999999999999995	0.22761762370258146	-0.10406654373911507	0.9161312680188166	1.4085056605537183	0.00868488830147298	0.47274758433046904	-0.03844624310253326
1.4009999999999998	0.22761308012045728	-0.10406644565142285	0.9161401721930973	1.407433636830163	0.008730407150313977	0.47293879888074053	-0.03863983347377033
1.4020000000000001	0.22760846035388493	-0.1040663447011389	0.9161483838271125	1.4063651914515218	0.008775904528505863	0.4731291327512645	-0.03883328016173703
1.4029999999999996	0.22760376464380336	-0.10406624087234011	0.916155917193314	1.4053003132783584	0.008821378899148335	0.47331858997762605	-0.03902657683576945
1.404	0.22759899327597183	-0.10406613415117376	0.9161627862661901	1.4042389913508326	0.008866828744263651	0.4735071745519812	-0.03921971727633027
1.4050000000000002	0.2275941465814106	-0.1040660245259588	0.9161690047149179	1.403181214880788	0.008912252565918552	0.473694890423706	-0.03941269537996021
1.4059999999999997	0.2275892249369174	-0.10406591198728972	0.9161745858966641	1.4021269732437553	0.008957648887187378	0.47388174150010337	-0.039605505164016126
1.407	0.2275842287660315	-0.10406579652814346	0.9161795428505185	1.401076255970884	0.009003016252957815	0.4740677316473485	-0.039798140771202
1.4079999999999995	0.2275791585396911	-0.10406567814398904	0.9161838882920498	1.4000290527393116	0.00904835323088525	0.4742528646919106	-0.039990596474081055
1.4089999999999998	0.2275740147769638	-0.10406555683252378	0.9161876346084685	1.3989853533617298	0.009093658412192614	0.47443714442214424	-0.04018286667957486
1.4100000000000001	0.22756879804660432	-0.10406543259228362	0.9161907938543878	1.3979451477762868	0.009138930411708115	0.4746205745897413	-0.04037494593333316
1.4109999999999996	0.22756350896906272	-0.10406530542050366	0.9161933777481663	1.396908426036082	0.009184167867446746	0.47480315891122243	-0.04056682892385814
1.412	0.22755814821818507	-0.10406517531173408	0.9161953976688242	1.3958751782971373	0.009229369440650403	0.47498490106970886	-0.04075851048644918
1.4130000000000003	0.227552716522229	-0.10406504225758786	0.9161968646535197	1.3948453948052286	0.009274533816470677	0.47516580471696984	-0.04094998560709524
1.4139999999999997	0.22754721466494884	-0.10406490624686755	0.9161977893955761	1.3938190658830933	0.009319659704686583	0.475345873475499	-0.04114124942613719
1.415	0.22754164348712963	-0.10406476726569489	0.9161981822430464	1.3927961819183925	0.009364745840214931	0.4755251109403728	-0.04133229724152209
1.4159999999999995	0.22753600388781503	-0.10406462529764335	0.916198053197808	1.3917767333516955	0.009409790983658186	0.47570352068100863	-0.04152312451171526
1.4169999999999998	0.2275302968256008	-0.1040644803238736	0.916197411915174	1.3907607106641167	0.009454793921830136	0.4758811062430633	-0.04171372685833555
1.4180000000000001	0.22752452332036804	-0.10406433232327182	0.916196267704015	1.3897481043649889	0.009499753468077913	0.4760578711504071	-0.0419041000685182
1.4189999999999996	0.22751868445432932	-0.10406418127259102	0.9161946295273787	1.388738904980706	0.009544668462584205	0.4762338189069267	-0.0420942400969487
1.42	0.22751278137201425	-0.10406402714659521	0.9161925060036016	1.3877331030451234	0.009589537772772643	0.4764089529980314	-0.0422841430674499
1.4210000000000003	0.2275068152799443	-0.10406386991820664	0.9161899054075249	1.3867306890900208	0.009634360293695693	0.4765832768920422	-0.04247380527437002
1.4219999999999997	0.22750078744636915	-0.10406370955865593	0.9161868356710591	1.385731653634893	0.009679134948467031	0.47675679404170385	-0.04266322318432326
1.423	0.2274946992006883	-0.1040635460376354	0.9161833043834633	1.3847359871771963	0.009723860688861326	0.4769295078857552	-0.04285239343804321
1.4239999999999995	0.22748855193180487	-0.10406337932345525	0.9161793187928311	1.3837436801834375	0.009768536496021522	0.47710142185043364	-0.04304131285149982
1.4249999999999998	0.2274823470857847	-0.10406320938320295	0.9161748858087773	1.3827547230803614	0.00981316138115289	0.4772725393509701	-0.04322997841634402
1.4260000000000002	0.22747608616394913	-0.10406303618290563	0.9161700120048124	1.3817691062458726	0.009857734386143903	0.477442863793072	-0.043418387300535835
1.4269999999999996	0.2274697707210262	-0.10406285968769585	0.9161647036200253	1.380786819999706	0.009902254584236731	0.47761239857439053	-0.04360653684940246
1.428	0.22746340236298093	-0.10406267986198021	0.9161589665608194	1.37980785459385	0.009946721080748254	0.4777811470861515	-0.04379442458664181
1.4290000000000003	0.22745698274527418	-0.1040624966696115	0.9161528064030724	1.3788322002031066	0.009991133013598934	0.4779491127148862	-0.04398204821496976
1.4299999999999997	0.2274505135711708	-0.10406231007406379	0.9161462283947189	1.377859846916549	0.010035489553711282	0.4781162988439536	-0.044169405616474235
1.431	0.2274439965897215	-0.10406212003861105	0.9161392374591221	1.3768907847298875	0.010079789905400576	0.478282708854851	-0.04435649485255668
1.4319999999999995	0.22743743359417132	-0.10406192652650899	0.9161318381996041	1.3759250035383779	0.010124033306636844	0.47844834612837106	-0.04454331416321935
1.4329999999999998	0.22743082642041573	-0.1040617295011802	0.9161240349043761	1.3749624931306614	0.010168219029300667	0.4786132140455401	-0.044729861965943876
1.4340000000000002	0.2274241769451242	-0.10406152892640275	0.9161158315514877	1.3740032431835425	0.010212346379433577	0.47877731598857926	-0.04491613685440653
1.4349999999999996	0.22741748708428108	-0.10406132476650223	0.9161072318145472	1.3730472432573388	0.010256414697240122	0.4789406553420058	-0.04510213759684887
1.436	0.22741075879139117	-0.10406111698654714	0.9160982390688328	1.3720944827921921	0.010300423357085895	0.47910323549350653	-0.0452878631341662
1.4370000000000003	0.2274039940538456	-0.10406090555254792	0.9160888563974122	1.3711449511053468	0.010344371767735776	0.47926505983451906	-0.045473312577654
1.4379999999999997	0.2273971948878221	-0.10406069043165934	0.9160790865983991	1.3701986373886563	0.010388259372589383	0.47942613176082194	-0.045658485205926316
1.439	0.22739036333322282	-0.10406047159238666	0.9160689321937177	1.3692555307063272	0.010432085649731616	0.4795864546731305	-0.045843380460945854
1.4399999999999995	0.22738350144977357	-0.10406024900479509	0.916058395438245	1.3683156199940394	0.010475850111798822	0.47974603197745125	-0.04602799794359304
1.4409999999999998	0.2273766113139028	-0.10406002264072323	0.9160474783281999	1.3673788940605787	0.010519552305722012	0.47990486708500935	-0.046212337409139825
1.4420000000000002	0.22736969501489765	-0.10405979247399985	0.9160361826091508	1.3664453415923694	0.010563191812408479	0.4800629634117451	-0.04639639876244595
1.4429999999999996	0.2273627546499629	-0.10405955848066455	0.9160245097847728	1.3655149511605456	0.010606768246362282	0.48022032437749884	-0.04658018205251256
1.444	0.22735579231930655	-0.10405932063919195	0.9160124611259765	1.3645877112294416	0.010650281255304898	0.4803769534050017	-0.04676368746669774
1.4450000000000003	0.22734881012237548	-0.10405907893071982	0.9160000376796534	1.3636636101653885	0.01069373051973551	0.48053285391879147	-0.04694691532489842
1.4459999999999997	0.22734181015523905	-0.1040588333392808	0.9159872402770346	1.362742636245823	0.010737115752248574	0.480688029343989	-0.04712986607363757
1.447	0.22733479450836663	-0.10405858385203787	0.9159740695412816	1.3618247776702217	0.010780436696669891	0.48084248310462746	-0.04731254028011726
1.4479999999999995	0.22732776526404685	-0.10405833045952377	0.9159605258946933	1.3609100225743807	0.010823693127194146	0.48099621862140873	-0.04749493862587186
1.4489999999999998	0.22732072449269777	-0.10405807315588404	0.9159466095670302	1.3599983590469231	0.010866884847524183	0.48114923930925024	-0.047677061899533434
1.4500000000000002	0.22731367424806237	-0.10405781193912395	0.9159323206049528	1.359089775146166	0.010910011689890423	0.48130154857492224	-0.0478589109890742
1.4509999999999996	0.22730661656203704	-0.10405754681135919	0.9159176588810688	1.358184258918486	0.010953073514011522	0.481453149814407	-0.04804048687389074
1.452	0.22729955343950822	-0.10405727777907049	0.9159026241022167	1.3572817984197052	0.010996070206179135	0.4816040464096121	-0.048221790616485315
1.4530000000000003	0.2272924868531973	-0.10405700485336185	0.9158872158173621	1.3563823817383656	0.011039001678406013	0.4817542417247373	-0.04840282335392626
1.4539999999999997	0.22728541873851313	-0.10405672805022276	0.9158714334243516	1.3554859970194153	0.01108186786757667	0.4819037391026594	-0.04858358628987793
1.455	0.2272783509887828	-0.10405644739079407	0.9158552761747742	1.354592632488309	0.011124668734661568	0.48205254186120744	-0.04876408068750377
1.4559999999999995	0.22727128545160885	-0.10405616290163779	0.9158387431780629	1.353702276476291	0.011167404263812216	0.4822006532891446	-0.04894430786251036
1.4569999999999999	0.22726422392635368	-0.10405587461501045	0.9158218334070894	1.3528149174468702	0.011210074461154493	0.48234807664209556	-0.049124269175235186
1.4580000000000002	0.22725716816200037	-0.1040555825691404	0.9158045457060038	1.351930544023128	0.011252679353341141	0.48249481513859965	-0.04930396602147219
1.4589999999999996	0.22725011985501065	-0.10405528680850859	0.915786878798815	1.3510491450158635	0.011295218985985178	0.4826408719560427	-0.04948339982276469
1.46	0.2272430806475523	-0.10405498738413323	0.9157688312975907	1.3501707094518391	0.01133769342197426	0.4827862502264036	-0.04966257201683413
1.4610000000000003	0.22723605212647002	-0.10405468435385788	0.91575040171065	1.3492952266013762	0.011380102739544104	0.4829309530320562	-0.049841484048082536
1.4619999999999997	0.2272290358222472	-0.10405437778264322	0.9157315884511283	1.3484226860053232	0.011422447030293641	0.48307498340174526	-0.050020137358045245
1.463	0.2272220332075835	-0.10405406774286224	0.9157123898455378	1.3475530775014035	0.011464726397446308	0.4832183443066724	-0.05019853337609728
1.4639999999999995	0.22721504569671358	-0.10405375431459903	0.9156928041415727	1.3466863912507037	0.011506940954174705	0.4833610386565672	-0.050376673510594404
1.4649999999999999	0.22720807464546477	-0.10405343758595074	0.9156728295151616	1.3458226177650643	0.011549090821744896	0.48350306929568043	-0.05055455914008229
1.4660000000000002	0.22720112135054468	-0.10405311765333307	0.9156524640775208	1.3449617479350038	0.011591176127662972	0.4836444389986953	-0.05073219160420687
1.4669999999999996	0.22719418704806074	-0.10405279462178868	0.9156317058829626	1.3441037730574381	0.011633197003884634	0.48378515046667686	-0.05090957219426374
1.468	0.22718727291277574	-0.10405246860529908	0.9156105529382135	1.3432486848620742	0.011675153584783177	0.4839252063233002	-0.05108670214344611
1.4690000000000003	0.22718038005847288	-0.10405213972709919	0.9155890032128674	1.3423964755357352	0.011717046004875772	0.4840646091114153	-0.05126358261715557
1.4699999999999998	0.22717350953867743	-0.104051808119995	0.9155670546494714	1.3415471377453732	0.011758874396673263	0.48420336128982444	-0.05144021470373981
1.471	0.22716666234735858	-0.10405147392668398	0.91554470517287	1.340700664660911	0.011800638888714318	0.484341465230209	-0.0516165994054734
1.4719999999999995	0.2271598394199839	-0.10405113730007814	0.9155219526995643	1.3398570499782934	0.011842339603479258	0.484478923214142	-0.051792737629415324
1.4729999999999999	0.22715304163567768	-0.10405079840362957	0.915498795147085	1.339016287942006	0.011883976655061641	0.4846157374301232	-0.05196863017838577
1.4740000000000002	0.22714626982011032	-0.10405045741165837	0.9154752304426287	1.3381783733651784	0.01192555014690201	0.4847519099708788	-0.052144277742853073
1.4749999999999996	0.22713952474798935	-0.10405011450968282	0.9154512565313369	1.3373433016469092	0.011967060169766373	0.48488744283122687	-0.05231968089354726
1.476	0.2271328071455226	-0.10404976989437524	0.9154268713857244	1.3365110687890707	0.012008506799482118	0.48502233790626414	-0.052494840073520725
1.4770000000000003	0.2271261176932288	-0.104049423772391	0.9154020730162592	1.335681671413727	0.012049890094004987	0.48515659698944513	-0.052669755589594476
1.4779999999999998	0.22711945702796857	-0.10404907635844651	0.9153768594815892	1.3348551067796657	0.012091210090365104	0.4852902217706127	-0.05284442760434667
1.479	0.22711282574419908	-0.10404872787415133	0.9153512288980447	1.3340313727965418	0.012132466802161956	0.4854232138343444	-0.05301885612888677
1.4799999999999995	0.22710622439595485	-0.10404837854797029	0.9153251794487909	1.3332104680362633	0.012173660217486445	0.48555557465879456	-0.053193041016110686
1.4809999999999999	0.22709965349955072	-0.10404802861556293	0.9152987093926368	1.3323923917419918	0.01221479029702644	0.48568730561490964	-0.05336698195443679
1.4820000000000002	0.2270931135355009	-0.10404767831974866	0.9152718170728784	1.3315771438358928	0.012255856972234015	0.4858184079658322	-0.05354067846177942
1.4829999999999997	0.22708660494928157	-0.1040473279093466	0.9152445009258013	1.3307647249267622	0.0122968601433108	0.48594888286637117	-0.053714129879882055
1.484	0.22708012815206557	-0.10404697763726571	0.9152167594880875	1.3299551363171502	0.012337799677133342	0.4860787313625357	-0.05388733536943676
1.4849999999999994	0.22707368352255336	-0.10404662775934517	0.9151885914038808	1.3291483800077262	0.012378675405544859	0.4862079543914984	-0.05406029390592981
1.4859999999999998	0.227067271409522	-0.10404627853394412	0.9151599954315155	1.3283444586977589	0.012419487124013523	0.48633655278222976	-0.054233004276457795
1.487	0.22706089213359065	-0.10404593022077735	0.9151309704491594	1.3275433757835882	0.012460234590170236	0.4864645272564375	-0.05440546507751531
1.4879999999999995	0.22705454598820482	-0.10404558307899785	0.9151015154604988	1.326745135356213	0.01250091752204339	0.48659187842956647	-0.05457767471278091
1.4889999999999999	0.22704823324134343	-0.10404523736565469	0.9150716296012155	1.3259497421972453	0.012541535596295344	0.48671860681198037	-0.0547496313906592
1.4900000000000002	0.22704195413832012	-0.10404489333414978	0.915041312145129	1.3251572017728441	0.012582088446521823	0.48684471281044644	-0.05492133312249394
1.4909999999999997	0.22703570890492536	-0.104044551232317	0.9150105625092547	1.3243675202252474	0.012622575661736324	0.48697019673004416	-0.055092777722002294
1.492	0.2270294977501592	-0.10404421130125227	0.9149793802577806	1.3235807043619001	0.012662996785527108	0.487095058776437	-0.055263962805627384
1.4929999999999994	0.2270233208678058	-0.10404387377527038	0.9149477651053379	1.3227967616425502	0.012703351315887176	0.48721929905838485	-0.05543488579332427
1.4939999999999998	0.2270171784372239	-0.10404353888185995	0.9149157169203158	1.322015700164306	0.012743638705108671	0.4873429175904972	-0.05560554390965976
1.495	0.22701107062485468	-0.10404320684050701	0.9148832357285945	1.3212375286450146	0.012783858359194088	0.4874659142962266	-0.05577593418528952
1.4959999999999996	0.22700499758644618	-0.10404287786076367	0.914850321717327	1.3204622564053399	0.012824009637028413	0.4875882890111029	-0.05594605345881519
1.4969999999999999	0.22699895946887017	-0.10404255214106643	0.914816975238017	1.3196898933491525	0.01286409185010451	0.4877100414862078	-0.05611589837920704
1.4980000000000002	0.22699295641190698	-0.10404222986868042	0.9147831968088898	1.318920449941097	0.012904104262863253	0.4878311713920727	-0.05628546540903894
1.4989999999999997	0.22698698855037058	-0.10404191122001663	0.9147489871173095	1.3181539371813236	0.01294404609322277	0.48795167832312286	-0.05645475082829524
1.5	0.22698105601544377	-0.10404159636094588	0.9147143470226161	1.3173903665796318	0.01298391651329756	0.4880715618023003	-0.056623750738144005
1.5009999999999994	0.2269751589352254	-0.10404128544710925	0.9146792775593834	1.3166297501301403	0.01302371465030817	0.48819082128556485	-0.05679246106443664
1.5019999999999998	0.2269692974359969	-0.10404097862422475	0.9146437799410952	1.3158721002849685	0.013063439587438698	0.48830945616651394	-0.05696087756118131
1.5030000000000001	0.22696347164420982	-0.10404067602839027	0.9146078555638651	1.315117429925791	0.013103090364642942	0.48842746578136786	-0.05712899581429862
1.5039999999999996	0.22695768168806488	-0.10404037778638248	0.914571506009443	1.3143657523343768	0.01314266597952191	0.4885448494140761	-0.057296811245785464
1.505	0.22695192769905354	-0.10404008401595154	0.9145347330475097	1.3136170811636092	0.013182165388151784	0.4886616063012412	-0.05746431911816958
1.5060000000000002	0.22694620981421462	-0.10403979482611177	0.9144975386380092	1.3128714304082243	0.013221587505863372	0.48877773563698274	-0.05763151453913747
1.5069999999999997	0.22694052817873173	-0.10403951031742775	0.9144599249338976	1.3121288143737457	0.013260931208095817	0.4888932365781075	-0.05779839246640116
1.508	0.22693488294812256	-0.10403923058229615	0.9144218942839241	1.3113892476443587	0.013300195331325647	0.4890081082496481	-0.05796494771286948
1.5089999999999995	0.22692927428926626	-0.10403895570522283	0.9143834492343157	1.3106527450519654	0.013339378674254946	0.489122349750221	-0.05813117495212885
1.5099999999999998	0.22692370238064047	-0.10403868576309544	0.9143445925286124	1.3099193216471556	0.013378479999320703	0.4892359601567203	-0.058297068724238454
1.5110000000000001	0.22691816741327214	-0.10403842082545117	0.914305327106404	1.3091889926705713	0.013417498034221976	0.4893489385287106	-0.05846262344178431
1.5119999999999996	0.2269126695924052	-0.10403816095473982	0.9142656561017158	1.3084617735239004	0.013456431473344304	0.4894612839130099	-0.05862783339613643
1.513	0.2269072091383827	-0.10403790620658183	0.9142255828406649	1.3077376797412419	0.013495278979204385	0.48957299534827836	-0.05879269276409738
1.5140000000000002	0.2269017862863662	-0.10403765663002158	0.9141851108380058	1.307016726960449	0.013534039184038102	0.4896840718694324	-0.058957195615313124
1.5149999999999997	0.22689640128564126	-0.10403741226777556	0.914144243792564	1.3062989308944377	0.013572710691654997	0.48979451251194595	-0.05912133592033
1.516	0.22689105439888635	-0.1040371731564755	0.9141029855823083	1.3055843073039444	0.013611292079499645	0.48990431631597836	-0.05928510755832933
1.5169999999999995	0.22688574590178223	-0.10403693932690647	0.914061340260563	1.30487287197134	0.013649781900555841	0.4900134823304525	-0.05944850432387544
1.5179999999999998	0.22688047608371092	-0.10403671080423993	0.9140193120537282	1.3041646406739846	0.013688178684851417	0.4901220096172654	-0.05961151993310946
1.5190000000000001	0.22687524524916752	-0.10403648760826147	0.9139769053597496	1.303459629157105	0.0137264809408087	0.490229897255512	-0.05977414802988217
1.5199999999999996	0.22687005371876034	-0.10403626975359352	0.9139341247465848	1.3027578531069393	0.013764687156685617	0.4903371443456005	-0.059936382191953755
1.521	0.22686490183017505	-0.10403605724991284	0.9138909749499078	1.3020593281252573	0.01380279580198715	0.49044375001313756	-0.06009821593732758
1.5220000000000002	0.2268597899394748	-0.10403585010216275	0.9138474608700528	1.3013640697059923	0.013840805328787639	0.49054971341240344	-0.060259642730480664
1.5229999999999997	0.22685471842160584	-0.10403564831076023	0.9138035875689416	1.3006720932128368	0.013878714173087302	0.4906550337295987	-0.06042065598831442
1.524	0.22684968766973543	-0.10403545187179782	0.9137593602677465	1.2999834138562862	0.013916520756204424	0.4907597101862299	-0.06058124908583209
1.5249999999999995	0.2268446980945535	-0.10403526077724011	0.9137147843456522	1.2992980466704913	0.013954223486082964	0.49086374204263444	-0.06074141536136647
1.5259999999999998	0.22683975012466553	-0.1040350750151153	0.9136698653385843	1.298616006490659	0.013991820758517112	0.4909671286014634	-0.060901148121790843
1.5270000000000001	0.22683484420769592	-0.10403489456970132	0.9136246089363947	1.2979373079306071	0.014029310958477051	0.49106986921099993	-0.061060440648511176
1.5279999999999996	0.22682998081059588	-0.10403471942170685	0.9135790209788803	1.297261965360465	0.014066692461720164	0.4911719632682546	-0.061219286204002556
1.529	0.22682516041878373	-0.10403454954844718	0.9135331074517559	1.2965899928856262	0.014103963636567515	0.4912734102218978	-0.06137767803804382
1.5300000000000002	0.22682038353486966	-0.10403438492401491	0.9134868744829493	1.2959214043273226	0.014141122845481713	0.4913742095750918	-0.06153560939341331
1.5309999999999997	0.2268156506773364	-0.10403422551944545	0.913440328338837	1.2952562132036747	0.014178168446447799	0.4914743608882222	-0.06169307351147858
1.532	0.22681096237917536	-0.10403407130287749	0.9133934754192882	1.2945944327108259	0.014215098794585027	0.4915738637814689	-0.061850063638234934
1.5329999999999995	0.22680631918648209	-0.10403392223970825	0.9133463222511334	1.2939360757045288	0.014251912244173862	0.4916727179371555	-0.062006573030981775
1.5339999999999998	0.2268017216570102	-0.1040337782927439	0.9132988754819324	1.2932811546817866	0.014288607150734368	0.4917709231020612	-0.06216259496503463
1.5350000000000001	0.22679717035868058	-0.10403363942234475	0.9132511418755397	1.2926296817621687	0.014325181872792206	0.491868479089938	-0.062318122739809335
1.5359999999999996	0.22679266586804583	-0.10403350558656553	0.9132031283079551	1.2919816686695376	0.014361634773516546	0.49196538578399035	-0.062473149684589495
1.537	0.2267882087687109	-0.10403337674129072	0.9131548417615751	1.2913371267156804	0.014397964222475058	0.4920616431388307	-0.06262766916453184
1.5380000000000003	0.22678379964970585	-0.10403325284036502	0.9131062893185887	1.2906960667858347	0.014434168597324937	0.49215725118203196	-0.06278167458679419
1.5389999999999997	0.22677943910381043	-0.1040331338357189	0.9130574781553927	1.2900584993249644	0.01447024628525878	0.49225221001576447	-0.06293515940618342
1.54	0.22677512772583397	-0.10403301967748932	0.9130084155376401	1.2894244343251564	0.014506195684389652	0.492346519818396	-0.06308811713020814
1.5409999999999995	0.22677086611047478	-0.10403291031413578	0.9129591088136576	1.2887938813148763	0.014542015205381393	0.4924401808455671	-0.06324054132433411
1.5419999999999998	0.22676665484900407	-0.10403280569255156	0.9129095654066034	1.2881668493489478	0.014577703273325703	0.49253319343092444	-0.06339242561763146
1.5430000000000001	0.2267624945251476	-0.10403270575817028	0.912859792808368	1.2875433469977422	0.01461325832956311	0.4926255579871208	-0.06354376370784547
1.5439999999999996	0.22675838571166876	-0.10403261045506791	0.9128097985759628	1.2869233823366968	0.01464867883320568	0.4927172750070208	-0.06369454936522735
1.545	0.22675432896803088	-0.10403251972606016	0.9127595903288845	1.2863069629384105	0.014683963262302138	0.49280834506462395	-0.06384477643531382
1.5460000000000003	0.22675032483838659	-0.10403243351279534	0.9127091757463215	1.2856940958673129	0.014719110114768681	0.49289876881558403	-0.0639944388413313
1.5469999999999997	0.22674637384951435	-0.10403235175584288	0.91265856256344	1.2850847876761393	0.014754117909391474	0.4929885469973231	-0.06414353058671823
1.548	0.22674247650870163	-0.10403227439477727	0.9126077585671207	1.2844790444042085	0.014788985186963194	0.49307768042880096	-0.06429204575746664
1.5489999999999995	0.22673863330157856	-0.10403220136825782	0.912556771592638	1.2838768715767372	0.014823710511189653	0.4931661700102437	-0.06443997852386261
1.5499999999999998	0.22673484468990115	-0.10403213261410399	0.9125056095216534	1.2832782742040671	0.014858292469185233	0.4932540167229523	-0.06458732314175332
1.5510000000000002	0.226731111109281	-0.1040320680693667	0.9124542802811391	1.2826832567807955	0.014892729671802113	0.49334122162912974	-0.0647340739533461
1.5519999999999996	0.22672743296686165	-0.10403200767039526	0.9124027918432264	1.2820918232863145	0.0149270207539774	0.4934277858716033	-0.06488022538717993
1.553	0.22672381063894234	-0.10403195135290035	0.9123511522252142	1.281503977188253	0.014961164375038586	0.4935137106731374	-0.06502577195739655
1.5540000000000003	0.22672024446892222	-0.10403189905201284	0.9122993694889834	1.2809197214480659	0.014995159218907768	0.4935989973353348	-0.06517070826292566
1.5549999999999997	0.2267167347663154	-0.10403185070233878	0.9122474517401793	1.2803390585272607	0.015029003994145048	0.49368364723743074	-0.06531502898677229
1.556	0.22671328180646422	-0.10403180623801034	0.9121954071275356	1.279761990393891	0.01506269743383239	0.49376766183509907	-0.06545872889510695
1.5569999999999995	0.22670988582944784	-0.10403176559273294	0.912143243841952	1.2791885185285543	0.015096238295542774	0.493851042659331	-0.06560180283640775
1.5579999999999998	0.22670654703780913	-0.1040317286998287	0.9120909701149446	1.2786186439298954	0.015129625361517731	0.4939337913153243	-0.06574424574108519
1.5590000000000002	0.22670326559384854	-0.10403169549227594	0.9120385942175864	1.2780523671214925	0.015162857438810816	0.49401590948119756	-0.06588605262068191
1.5599999999999996	0.22670004161723856	-0.10403166590274526	0.911986124461437	1.2774896881604978	0.01519593335915463	0.4940973989065903	-0.0660272185656774
1.561	0.22669687518408857	-0.10403163986363191	0.9119335692006978	1.2769306066465367	0.015228851978552546	0.4941782614113288	-0.06616773874269444
1.5620000000000003	0.2266937663278329	-0.10403161730708466	0.9118809368333312	1.2763751217301078	0.015261612176839889	0.4942584988841563	-0.06630760839245178
1.5629999999999997	0.2266907150404359	-0.10403159816503116	0.9118282358003861	1.2758232321208594	0.015294212857398374	0.49433811328134397	-0.06644682282858977
1.564	0.22668772127278736	-0.10403158236920003	0.9117754745850231	1.2752749360961246	0.015326652946842202	0.4944171066251187	-0.06658537743652068
1.5649999999999995	0.2266847849346655	-0.10403156985113951	0.9117226617119805	1.2747302315093387	0.015358931394615966	0.4944954810020888	-0.06672326767206489
1.5659999999999998	0.2266819058950203	-0.10403156054223286	0.9116698057467222	1.2741891157983372	0.01539104717268815	0.4945732385617273	-0.06686048906018192
1.5670000000000002	0.22667908398295447	-0.10403155437371062	0.9116169152946354	1.2736515859935353	0.015422999275219392	0.49465038151490937	-0.06699703719367883
1.5679999999999996	0.22667631898865184	-0.1040315512766597	0.9115639990006469	1.2731176387252439	0.015454786718084769	0.4947269121325645	-0.06713290773202223
1.569	0.22667361066349956	-0.10403155118202942	0.9115110655477445	1.2725872702305006	0.015486408538494631	0.49480283274425707	-0.06726809640080623
1.5700000000000003	0.2266709587197765	-0.10403155402063459	0.9114581236536456	1.2720604763601702	0.015517863794958592	0.49487814573663286	-0.06740259899194172
1.5709999999999997	0.22666836283028338	-0.1040315597231556	0.911405182067481	1.2715372525859359	0.015549151567471782	0.49495285355197266	-0.06753641136390073
1.572	0.2266658226279168	-0.10403156822013569	0.9113522495676162	1.2710175940068202	0.015580270957619803	0.4950269586867899	-0.06766952944165514
1.5729999999999995	0.22666333770556488	-0.1040315794419755	0.9112993349590957	1.2705014953548608	0.01561122108860326	0.4951004636903481	-0.06780194921692229
1.5739999999999998	0.22666090761707777	-0.10403159331892468	0.9112464470703273	1.26998895099919	0.015642001105243653	0.49517337116346094	-0.06793366674896544
1.5750000000000002	0.22665853187931273	-0.10403160978107115	0.9111935947504982	1.269479954948904	0.015672610173788782	0.4952456837578161	-0.06806467816528285
1.5759999999999996	0.22665620997450248	-0.10403162875832749	0.9111407868680932	1.2689745008562259	0.0157030474815185	0.4953174041754553	-0.06819497966182403
1.577	0.2266539413525701	-0.10403165018041503	0.9110880323082508	1.2684725820203477	0.015733312236577934	0.49538853516798104	-0.0683245675037722
1.5780000000000003	0.2266517254333921	-0.10403167397684533	0.9110353399670689	1.2679741913904505	0.01576340366828256	0.49545907953554885	-0.06845343802805366
1.5789999999999997	0.2266495616090091	-0.10403170007689932	0.910982718745484	1.2674793215660292	0.015793321027469606	0.4955290401260684	-0.06858158764654274
1.58	0.22664744924578537	-0.10403172840960422	0.9109301775445928	1.2669879647949116	0.015823063586713825	0.49559841983473246	-0.0687090128488693
1.5809999999999995	0.2266453876865176	-0.10403175890370805	0.9108777252597742	1.2665001129712312	0.015852630640834683	0.4956672216035668	-0.06883571020574593
1.5819999999999999	0.22664337625211728	-0.10403179148765217	0.9108253707728529	1.2660157576341111	0.015882021507695663	0.4957354484208759	-0.06896167637312296
1.5830000000000002	0.22664141424211467	-0.10403182608954151	0.9107731229445576	1.2655348899659429	0.01591123552899187	0.4958031033207651	-0.06908690809626072
1.5839999999999996	0.22663950093436158	-0.10403186263711288	0.9107209906072596	1.2650575007895162	0.0159402720711484	0.49587018938285676	-0.06921140221396634
1.585	0.22663763558543834	-0.10403190105770133	0.9106689825568542	1.264583580564754	0.015969130526330123	0.4959367097321381	-0.06933515566348507
1.5860000000000003	0.2266358174321423	-0.10403194127820449	0.9106171075460322	1.264113119385442	0.01599781031313717	0.4960026675389366	-0.06945816548470975
1.5869999999999997	0.22663404569330586	-0.10403198322504528	0.9105653742804378	1.2636461069748322	0.016026310876986746	0.4960680660190816	-0.06958042882310203
1.588	0.22663231957156835	-0.10403202682413264	0.9105137914150745	1.2631825326797603	0.016054631690608123	0.4961329084342478	-0.06970194293279017
1.5889999999999995	0.2266306382551029	-0.10403207200082075	0.9104623675498201	1.2627223854640346	0.01608277225465136	0.4961971980924794	-0.06982270518033322
1.5899999999999999	0.22662900091929875	-0.10403211867986659	0.9104111112251704	1.2622656539014798	0.016110732098166648	0.4962609383487683	-0.06994271304848443
1.5910000000000002	0.22662740672840004	-0.10403216678538593	0.9103600309182056	1.2618123261686527	0.016138510779015666	0.4963241326055615	-0.07006196413983454
1.5919999999999996	0.22662585483710151	-0.1040322162408079	0.9103091350383932	1.2613623900376094	0.016166107884337252	0.49638678431319583	-0.07018045618045932
1.593	0.22662434439210244	-0.10403226696882814	0.9102584319232185	1.2609158328694918	0.016193523031006844	0.49644889697019373	-0.07029818702351279
1.5940000000000003	0.22662287453361918	-0.10403231889136066	0.9102079298328852	1.260472641608569	0.016220755866211967	0.49651047412347943	-0.07041515465313365
1.5949999999999998	0.22662144439685739	-0.10403237192948846	0.910157636943325	1.2600328027756165	0.01624780606838769	0.49657151936875427	-0.0705313571892152
1.596	0.22662005311344466	-0.10403242600341293	0.9101075613397599	1.259596302461026	0.01627467334820793	0.4966320363510902	-0.07064679289200533
1.5969999999999995	0.22661869981282456	-0.10403248103240224	0.9100577110126915	1.2591631263184058	0.016301357449267462	0.49669202876549257	-0.07076146016556409
1.5979999999999999	0.22661738362361264	-0.1040325369347387	0.9100080938532998	1.2587332595586904	0.01632785814875949	0.49675150035706445	-0.07087535756148108
1.5990000000000002	0.2266161036749156	-0.10403259362766513	0.9099587176463722	1.2583066869451505	0.01635417525833168	0.4968104549207688	-0.07098848378358537
1.5999999999999996	0.22661485909761425	-0.10403265102733053	0.9099095900630072	1.2578833927889355	0.01638030862487727	0.4968688963013325	-0.07110083769261348
1.601	0.22661364902561104	-0.10403270904873475	0.9098607186542108	1.25746336094404	0.016406258131200578	0.4969268283935321	-0.07121241831053285
1.6020000000000003	0.22661247259704329	-0.10403276760567268	0.9098121108446248	1.257046574802458	0.016432023696617882	0.496984255142371	-0.071323224824704
1.6029999999999998	0.22661132895546265	-0.10403282661067773	0.9097637739260062	1.2566330172906723	0.0164576052775548	0.49704118054283936	-0.07143325659188281
1.604	0.22661021725098193	-0.10403288597496484	0.9097157150504502	1.256222670866362	0.01648300286826194	0.49709760863955693	-0.07154251314236784
1.6049999999999995	0.22660913664138985	-0.10403294560837296	0.909667941223348	1.2558155175145957	0.01650821650170982	0.4971535435265395	-0.07165099418441545
1.6059999999999999	0.22660808629323456	-0.10403300541930738	0.909620459296451	1.2554115387450304	0.01653324625054124	0.49720898934696234	-0.07175869960831381
1.6070000000000002	0.22660706538287737	-0.10403306531468152	0.9095732759617855	1.2550107155912649	0.01655809222777661	0.4972639502927344	-0.0718656294895074
1.6079999999999997	0.22660607309751618	-0.10403312519985881	0.9095263977460313	1.2546130286112371	0.016582754587211205	0.49731843060394015	-0.07197178409138094
1.609	0.226605108636181	-0.10403318497859429	0.9094798310042314	1.2542184578871756	0.016607233523808763	0.4973724345682665	-0.07207716386855534
1.6099999999999994	0.22660417121070106	-0.1040332445529763	0.9094335819132071	1.2538269830258775	0.016631529274152207	0.4974259665202283	-0.07218176947008634
1.6109999999999998	0.22660326004664513	-0.10403330382336837	0.9093876564650488	1.2534385831608392	0.016655642116829458	0.4974790308400658	-0.0722856017421392
1.612	0.22660237438423514	-0.10403336268835116	0.9093420604595455	1.2530532369558829	0.016679572372936814	0.49753163195243283	-0.07238866173105223
1.6129999999999995	0.2266015134792345	-0.10403342104466472	0.9092967994951708	1.252670922609171	0.016703320406821456	0.49758377432493134	-0.0724909506870928
1.6139999999999999	0.22660067660381145	-0.10403347878715126	0.9092518789593718	1.252291617857252	0.016726886626880044	0.49763546246660956	-0.07259247006835691
1.6150000000000002	0.22659986304737834	-0.10403353580869829	0.9092073040185302	1.2519152999795364	0.01675027148635214	0.4976867009264817	-0.07269322154462811
1.6159999999999997	0.22659907211740735	-0.1040335920001824	0.9091630796079708	1.251541945803976	0.01677347548410806	0.4977374942919413	-0.07279320700107272
1.617	0.2265983031402236	-0.10403364725041381	0.9091192104231344	1.25117153171397	0.016796499165187145	0.49778784718712615	-0.07289242854122169
1.6179999999999994	0.22659755546177623	-0.10403370144608157	0.9090757009126655	1.2508040336561428	0.016819343120964118	0.49783776427129034	-0.07299088848881068
1.6189999999999998	0.2265968284483879	-0.1040337544716999	0.9090325552730326	1.2504394271493915	0.016842007989125714	0.49788725023699637	-0.07308858938859843
1.62	0.22659612148748384	-0.10403380620955532	0.9089897774442998	1.2500776872952266	0.01686449445357882	0.4979363098080624	-0.07318553400640453
1.6209999999999996	0.2265954339879251	-0.10403385653965513	0.9089473711063001	1.249718788788677	0.016886803244411303	0.4979849477373809	-0.07328172532879049
1.6219999999999999	0.226594765379197	-0.104033905339677	0.9089053396740754	1.24936270592979	0.01690893513802663	0.4980331688046661	-0.07337716656286868
1.6230000000000002	0.22659411510982813	-0.10403395248492002	0.9088636862937051	1.2490094126365012	0.016930890957147122	0.4980809778141855	-0.07347186113556625
1.6239999999999997	0.22659348264654114	-0.10403399784825713	0.9088224138407771	1.2486588824588933	0.01695267157031961	0.49812837959259354	-0.07356581269130553
1.625	0.2265928674745114	-0.10403404130008939	0.9087815249211229	1.248311088598256	0.016974277890861866	0.4981753789862529	-0.07365902508761059
1.6259999999999994	0.22659226909798372	-0.10403408270830174	0.9087410218719338	1.2479660039384892	0.0169957108751271	0.4982219808567603	-0.07375150238796616
1.6269999999999998	0.22659168704087176	-0.1040341219382207	0.9087009067625049	1.2476236010849908	0.01701697152039017	0.4982681900753418	-0.07384324885338721
1.6280000000000001	0.22659112084734162	-0.10403415885257417	0.9086611813949768	1.2472838523948928	0.017038060863146288	0.49831401151848825	-0.07393426893592259
1.6289999999999996	0.226590570082379	-0.10403419331145321	0.9086218473062021	1.2469467299960382	0.017058979977882114	0.49835945006525206	-0.07402456727390602
1.63	0.226590034331965	-0.10403422517227616	0.9085829057718637	1.246612205803745	0.01707972997577017	0.49840451059504354	-0.07411414868633147
1.6310000000000002	0.22658951320210774	-0.10403425428975514	0.9085443578124671	1.246280251539524	0.017100312003163688	0.49844919798537446	-0.07420301816573908
1.6319999999999997	0.22658900631710707	-0.10403428051586505	0.9085062041993277	1.2459508387506488	0.017120727240195335	0.49849351710948225	-0.07429118087106909
1.633	0.2265885133181811	-0.1040343036998153	0.9084684454597975	1.2456239388287267	0.01714097689960052	0.4985374728340135	-0.07437864212133088
1.6339999999999995	0.2265880338620791	-0.10403432368802432	0.9084310818828614	1.2452995230280461	0.017161062225520454	0.4985810700167621	-0.0744654073890474
1.6349999999999998	0.22658756761930418	-0.10403434032409703	0.9083941135254765	1.2449775624856094	0.01718098449204027	0.49862431350409075	-0.07455148229273846
1.6360000000000001	0.2265871142727005	-0.10403435344880546	0.9083575402189037	1.244658028241754	0.01720074500152185	0.4986672081281549	-0.0746368725892906
1.6369999999999996	0.2265866735160305	-0.10403436290007258	0.9083213615746535	1.2443408912595117	0.017220345083034595	0.49870975870440915	-0.07472158416693855
1.638	0.22658624505216568	-0.10403436851295961	0.9082855769900471	1.2440261224434823	0.017239786091004742	0.498751970029333	-0.07480562303860938
1.6390000000000002	0.22658582859201526	-0.10403437011965694	0.9082501856533938	1.2437136926601313	0.017259069403899156	0.4987938468779431	-0.074888995335136
1.6399999999999997	0.22658542385419245	-0.10403436754947867	0.9082151865487837	1.2434035727595416	0.017278196422881434	0.49883539400102683	-0.0749717072983346
1.641	0.22658503056391516	-0.10403436062886116	0.9081805784608729	1.2430957335967663	0.017297168570499837	0.49887661612245904	-0.0750537652741225
1.6419999999999995	0.22658464845114298	-0.1040343491813656	0.9081463599804127	1.2427901460516804	0.017315987289283925	0.4989175179369001	-0.07513517570548753
1.6429999999999998	0.22658427724945543	-0.10403433302768487	0.9081125295105279	1.242486781048111	0.017334654040126664	0.4989581041076895	-0.07521594512530308
1.6440000000000001	0.22658391669604808	-0.10403431198565476	0.9080790852729919	1.242185609573408	0.017353170300572436	0.4989983792645638	-0.07529608014922591
1.6449999999999996	0.2265835665317183	-0.1040342858702698	0.9080460253141228	1.2418866026984816	0.017371537563253124	0.49903834800125674	-0.0753755874686704
1.646	0.22658322649971138	-0.10403425449370389	0.9080133475103043	1.2415897315972066	0.01738975733465352	0.4990780148732187	-0.07545447384397469
1.6470000000000002	0.22658289634380444	-0.10403421766533578	0.9079810495731311	1.2412949675644676	0.017407831134082827	0.4991173843954526	-0.0755327460979347
1.6479999999999997	0.2265825758071325	-0.10403417519177975	0.9079491290541836	1.241002282033624	0.017425760492485357	0.4991564610404006	-0.07561041110951701
1.649	0.22658226463213443	-0.10403412687692165	0.9079175833494304	1.2407116465941785	0.017443546951028042	0.49919524923587616	-0.07568747580768284
1.6499999999999995	0.22658196256086502	-0.10403407252196029	0.9078864097036419	1.2404230330089263	0.017461192059646028	0.4992337533630995	-0.07576394716549922
1.6509999999999998	0.2265816693352986	-0.1040340119254547	0.9078556052151889	1.240136413229858	0.017478697375605656	0.49927197775483123	-0.07583983219446966
1.6520000000000001	0.22658138469762343	-0.10403394488337714	0.9078251668404803	1.2398517594135972	0.0174960644622052	0.4993099266934174	-0.07591513793907759
1.6529999999999996	0.22658110839052753	-0.10403387118917226	0.9077950913980407	1.239569043937154	0.017513294887611826	0.4993476044088026	-0.07598987147135301
1.654	0.2265808401574761	-0.10403379063382252	0.9077653755741115	1.239288239413267	0.017530390223528702	0.4993850150768726	-0.07606403988478556
1.6550000000000002	0.22658057974298096	-0.10403370300592013	0.9077360159297765	1.2390093187042257	0.017547352043690793	0.4994221628181827	-0.07613765028788161
1.6559999999999997	0.2265803268928621	-0.10403360809174561	0.9077070089073593	1.2387322549342117	0.017564181922492293	0.49945905169676386	-0.07621070979851563
1.657	0.22658008135450133	-0.10403350567535327	0.9076783508357219	1.2384570215013033	0.017580881433683235	0.49949568571881975	-0.0762832255388862
1.6579999999999995	0.22657984287671276	-0.10403339553866388	0.9076500379359714	1.2381835920895576	0.017597452149011983	0.4995320688314933	-0.07635520463003438
1.6589999999999998	0.22657961120847703	-0.10403327746156445	0.9076220663279564	1.2379119406804309	0.01761389563711654	0.4995682049218816	-0.07642665418591757
1.6600000000000001	0.22657938609691602	-0.10403315122201577	0.9075944320368028	1.237642041563948	0.017630213462724077	0.49960409781611237	-0.07649758130757987
1.6609999999999996	0.22657916728601382	-0.10403301659616751	0.9075671309991175	1.2373738693500143	0.017646407185730826	0.4996397512783571	-0.07656799307771678
1.662	0.22657895451645974	-0.10403287335848137	0.9075401590692395	1.2371073989791488	0.017662478360039008	0.4996751690098981	-0.07663789655550526
1.6630000000000003	0.22657874752586177	-0.10403272128186232	0.907513512026295	1.236842605732287	0.017678428532332008	0.4997103546483683	-0.07670729877114434
1.6639999999999997	0.22657854604933036	-0.10403256013779834	0.9074871855820614	1.2365794652393058	0.01769425924072535	0.4997453117673424	-0.07677620672009923
1.665	0.22657834982118524	-0.1040323896965087	0.9074611753888896	1.2363179534866635	0.01770997201323107	0.4997800438761541	-0.0768446273574686
1.6659999999999995	0.22657815857740948	-0.10403220972710107	0.9074354770473144	1.2360580468253064	0.017725568366277634	0.49981455441951017	-0.07691256759252883
1.6669999999999998	0.226577972057346	-0.10403201999773778	0.907410086113729	1.2357997219784937	0.017741049803405642	0.49984884677695773	-0.07698003428332698
1.6680000000000001	0.22657779000426023	-0.1040318202758112	0.9073849981088824	1.2355429560488107	0.017756417813955205	0.49988292426256814	-0.07704703423101096
1.6689999999999996	0.22657761216552205	-0.10403161032812878	0.9073602085264563	1.235287726525144	0.01777167387174348	0.4999167901247111	-0.07711357417401227
1.67	0.22657743829278332	-0.10403138992110776	0.9073357128394676	1.2350340112900207	0.017786819433974557	0.4999504475456124	-0.07717966078317065
1.6710000000000003	0.22657726814215126	-0.1040311588209799	0.9073115065045007	1.2347817886258237	0.01780185594044113	0.4999838996409351	-0.07724530065822062
1.6719999999999997	0.226577101474358	-0.10403091679400629	0.9072875849660293	1.2345310372195302	0.01781678481289477	0.5000171494596851	-0.07731050032453705
1.673	0.22657693805492649	-0.10403066360670274	0.9072639436615854	1.234281736167873	0.017831607454461527	0.5000501999841349	-0.07737526622934157
1.6739999999999995	0.22657677765433298	-0.10403039902607565	0.9072405780270264	1.2340338649829514	0.017846325248979767	0.5000830541295176	-0.07743960473778996
1.6749999999999998	0.2265766200481665	-0.10403012281986886	0.9072174835015289	1.2337874035964285	0.017860939560258804	0.5001157147437937	-0.0775035221294822
1.6760000000000002	0.2265764650172851	-0.10402983475682157	0.907194655531935	1.2335423323623327	0.017875451731439694	0.5001481846077308	-0.07756702459557176
1.6769999999999996	0.2265763123479696	-0.1040295346069376	0.9071720895757058	1.2332986320596127	0.017889863084578708	0.5001804664351113	-0.07763011823665066
1.678	0.22657616183207477	-0.10402922214176623	0.9071497811028635	1.2330562838952202	0.01790417492026942	0.5002125628726992	-0.07769280906109972
1.6790000000000003	0.22657601326717816	-0.10402889713469468	0.9071277255980532	1.2328152695077357	0.017918388517180344	0.5002444764999039	-0.07775510298335016
1.6799999999999997	0.22657586645672692	-0.10402855936125276	0.9071059185623546	1.2325755709704278	0.017932505131811348	0.5002762098284407	-0.07781700582235485
1.681	0.22657572121018266	-0.10402820859942968	0.9070843555144724	1.2323371707933886	0.017946525998589428	0.5003077653021705	-0.07787852330038565
1.6819999999999995	0.2265755773431645	-0.10402784463000327	0.9070630319920616	1.232100051924763	0.017960452329998062	0.5003391452971758	-0.07793966104184633
1.6829999999999998	0.22657543467759075	-0.10402746723688185	0.9070419435528161	1.2318641977507123	0.017974285316617204	0.50037035212201	-0.0780004245725829
1.6840000000000002	0.2265752930418192	-0.10402707620745903	0.9070210857749469	1.2316295920952556	0.01798802612713358	0.5004013880178737	-0.07806081931968585
1.6849999999999996	0.22657515227078623	-0.10402667133298155	0.9070004542581834	1.2313962192207597	0.01800167590825925	0.5004322551587781	-0.07812085061086527
1.686	0.22657501220614484	-0.10402625240893033	0.9069800446256797	1.2311640638283465	0.018015235784557323	0.5004629556518738	-0.0781805236732719
1.6870000000000003	0.22657487269640197	-0.10402581923541518	0.9069598525260762	1.2309331110578472	0.01802870685829542	0.5004934915378233	-0.07823984363230699
1.6879999999999997	0.226574733597055	-0.10402537161758306	0.9069398736353449	1.2307033464865675	0.018042090209447727	0.5005238647912132	-0.07829881551078123
1.689	0.22657459477072772	-0.10402490936604024	0.9069201036584223	1.2304747561265041	0.018055386895905353	0.5005540773211887	-0.07835744422847882
1.6899999999999995	0.22657445608730603	-0.10402443229728862	0.9069005383306352	1.2302473264215292	0.018068597953711272	0.5005841309721236	-0.07841573460187783
1.6909999999999998	0.22657431742407327	-0.1040239402341762	0.906881173418542	1.2300210442453159	0.018081724397197022	0.500614027524022	-0.07847369134408344
1.6920000000000002	0.22657417866584537	-0.10402343300636202	0.9068620047194492	1.229795896898506	0.018094767219324685	0.5006437686928912	-0.07853131906557799
1.6929999999999996	0.22657403970510598	-0.10402291045079577	0.9068430280603579	1.2295718721043833	0.018107727392293972	0.5006733561314506	-0.07858862227553978
1.694	0.22657390044214187	-0.10402237241221202	0.9068242392985989	1.2293489580041888	0.018120605867987256	0.500702791430053	-0.07864560538244723
1.6950000000000003	0.22657376078517824	-0.10402181874363954	0.9068056343237816	1.2291271431524713	0.018133403578190602	0.500732076117634	-0.0787022726940858
1.6959999999999997	0.22657362065051453	-0.10402124930692569	0.9067872090580553	1.2289064165117314	0.01814612143495534	0.5007612116626878	-0.07875862841853679
1.697	0.22657347996266058	-0.10402066397327589	0.9067689594543142	1.2286867674463742	0.018158760331160127	0.5007901994741463	-0.07881467666626547
1.6979999999999995	0.2265733386544731	-0.10402006262380861	0.9067508814946037	1.2284681857167306	0.018171321141089953	0.5008190409020984	-0.07887042145196503
1.6989999999999998	0.2265731966672929	-0.10401944515012576	0.9067329711891077	1.2282506614731543	0.018183804721152982	0.5008477372385941	-0.07892586669603002
1.7000000000000002	0.2265730539510826	-0.10401881145489873	0.9067152245742178	1.2280341852498289	0.01819621191091708	0.5008762897185889	-0.07898101622663024
1.7009999999999996	0.22657291046456499	-0.10401816145247009	0.9066976377096849	1.2278187479586737	0.018208543534221622	0.5009046995207267	-0.07903587378225907
1.702	0.22657276617536204	-0.10401749506947111	0.906680206675988	1.2276043408833575	0.01822080040005924	0.5009329677678973	-0.07909044301414381
1.7030000000000003	0.22657262106013484	-0.1040168122454552	0.906662927571548	1.2273909556726734	0.018232983303287605	0.5009610955278718	-0.07914472748894051
1.7039999999999997	0.22657247510472414	-0.10401611293354719	0.906645796509036	1.2271785843329095	0.01824509302541406	0.5009890838142587	-0.07919873069207524
1.705	0.2265723283042919	-0.1040153971011088	0.9066288096111585	1.2269672192192222	0.018257130335635027	0.5010169335877183	-0.07925245603142378
1.7059999999999995	0.22657218066308696	-0.10401466473042001	0.9066119630062974	1.2267568530264001	0.018269095992190336	0.5010446457571315	-0.0793059068411435
1.7069999999999999	0.22657203219308322	-0.10401391581937659	0.9065952528236333	1.226547478779773	0.01828099074403172	0.5010722211805366	-0.07935908638577617
1.7080000000000002	0.2265718829118659	-0.10401315038220377	0.9065786751873806	1.2263390898266544	0.018292815332622024	0.5010996606658976	-0.0794119978646791
1.7089999999999996	0.2265717328412708	-0.10401236844981072	0.906562226210888	1.2261316798286925	0.018304570493316335	0.5011269649716991	-0.07946464441629446
1.71	0.22657158200715383	-0.10401157006903562	0.9065459019913639	1.2259252427547667	0.018316256955897937	0.5011541348074928	-0.07951702912213156
1.7110000000000003	0.22657143043953706	-0.10401075530115622	0.9065296986052277	1.225719772872178	0.018327875444694726	0.5011811708348797	-0.07956915501100746
1.7119999999999997	0.22657127817275569	-0.10400992422116695	0.9065136121044698	1.225515264735765	0.018339426679127985	0.5012080736689877	-0.07962102506317731
1.713	0.22657112524560574	-0.10400907691782134	0.9064976385136453	1.2253117131775797	0.018350911374692788	0.501234843879838	-0.07967264221392507
1.7139999999999995	0.22657097170149237	-0.10400821349293667	0.9064817738260016	1.2251091132975067	0.018362330243638526	0.5012614819933522	-0.07972400935758646
1.7149999999999999	0.22657081758857886	-0.1040073340599619	0.9064660139983669	1.2249074604529508	0.01837368399534888	0.5012879884923682	-0.07977512935254899
1.7160000000000002	0.2265706629599363	-0.10400643874331388	0.9064503549451809	1.2247067502476	0.01838497333715136	0.5013143638178449	-0.07982600502661752
1.7169999999999996	0.22657050787369365	-0.10400552767848167	0.9064347925316701	1.224506978520015	0.018396198975555642	0.5013406083700737	-0.0798766391825597
1.718	0.22657035239281326	-0.1040046010113938	0.9064193225673012	1.2243081413320527	0.018407361617189325	0.5013667225098352	-0.07992703460364595
1.7190000000000003	0.22657019658374095	-0.10400365889704827	0.9064039408010217	1.224110234957872	0.018418461969369433	0.5013927065595613	-0.07997719405838938
1.7199999999999998	0.2265700405143064	-0.10400270149891035	0.90638864291754	1.2239132558742902	0.01842950074097889	0.5014185608043811	-0.08002712030448311
1.721	0.226569884252374	-0.10400172898907908	0.9063734245327658	1.2237172007517307	0.018440478643769118	0.5014442854929888	-0.08007681609296756
1.7219999999999995	0.22656972786561969	-0.1040007415477192	0.9063582811884178	1.2235220664446471	0.018451396393357213	0.5014698808385776	-0.08012628417305112
1.7229999999999999	0.22656957142130696	-0.10399973936175738	0.9063432083473046	1.2233278499810494	0.018462254709673442	0.501495347020021	-0.0801755272968511
1.7240000000000002	0.22656941498493405	-0.10399872262434356	0.9063282013896634	1.22313454855151	0.018473054317650034	0.5015206841831805	-0.08022454822344284
1.7249999999999996	0.2265692586181288	-0.10399769153507588	0.9063132556098036	1.2229421594987755	0.018483795948333312	0.501545892442096	-0.0802733497223974
1.726	0.22656910237729586	-0.1039966462994861	0.9062983662126838	1.2227506803087445	0.018494480339565793	0.5015709718799964	-0.0803219345772311
1.7270000000000003	0.22656894631339286	-0.10399558712778678	0.9062835283104271	1.2225601086020568	0.01850510823617669	0.5015959225503154	-0.08037030558900805
1.7279999999999998	0.22656879047208253	-0.10399451423438441	0.9062687369187836	1.2223704421255503	0.01851568039053268	0.5016207444777095	-0.08041846558003199
1.729	0.22656863489388485	-0.10399342783815889	0.9062539869539221	1.222181678743962	0.01852619756344824	0.5016454376589595	-0.08046641739719822
1.7299999999999995	0.2265684796143288	-0.10399232816200375	0.9062392732303064	1.2219938164318762	0.01853666052460216	0.501670002063935	-0.08051416391469876
1.7309999999999999	0.22656832466410398	-0.10399121543162702	0.906224590459659	1.2218068532651665	0.01854707005245954	0.5016944376368073	-0.08056170803638209
1.7320000000000002	0.2265681700692119	-0.10399008987511756	0.906209933250263	1.2216207874119343	0.018557426934551105	0.5017187442973874	-0.08060905269806933
1.7329999999999997	0.22656801585111688	-0.10398895172365291	0.9061952961058551	1.2214356171236975	0.018567731968413586	0.5017429219423455	-0.08065620086994585
1.734	0.2265678620268968	-0.10398780121259599	0.9061806734233674	1.2212513407268355	0.018577985962885908	0.5017669704461917	-0.08070315555939087
1.7350000000000003	0.22656770860939335	-0.10398663858222766	0.9061660594895232	1.2210679566142915	0.018588189739273165	0.5017908896620769	-0.080749919814242
1.7359999999999998	0.22656755560736175	-0.10398546407736269	0.9061514484770451	1.2208854632386617	0.018598344131890456	0.5018146794224769	-0.08079649672606566
1.737	0.22656740302562048	-0.10398427794622474	0.906136834440852	1.2207038591066668	0.018608449988229303	0.5018383395398189	-0.08084288943330854
1.7379999999999995	0.2265672508652002	-0.1039830804400857	0.9061222113146272	1.220523142773884	0.018618508169476723	0.5018618698071129	-0.08088910112414438
1.7389999999999999	0.22656709912349243	-0.10398187181404504	0.9061075729088927	1.2203433128401142	0.018628519551325152	0.5018852699984657	-0.08093513503834299
1.7400000000000002	0.22656694779439793	-0.10398065232819662	0.9060929129109735	1.220164367946138	0.018638485024585254	0.501908539869356	-0.0809809944679151
1.7409999999999997	0.2265667968684744	-0.10397942224843093	0.9060782248853556	1.2199863067711163	0.018648405495600682	0.5019316791568537	-0.08102668275738216
1.742	0.22656664633308404	-0.1039781818461225	0.9060635022733086	1.21980912802988	0.018658281886342196	0.5019546875800267	-0.08107220330445981
1.7429999999999994	0.22656649617254068	-0.103976931397077	0.9060487383917875	1.2196328304708612	0.018668115134180197	0.5019775648403537	-0.0811175595610908
1.7439999999999998	0.22656634636825637	-0.10397567118123913	0.9060339264312411	1.2194574128754212	0.0186779061920656	0.5020003106217771	-0.08116275503470213
1.745	0.22656619689888768	-0.10397440148353546	0.9060190594523344	1.219282874057821	0.018687656029361805	0.5020229245904567	-0.0812077932897442
1.7459999999999996	0.2265660477404818	-0.10397312259510247	0.9060041303823387	1.2191092128650889	0.01869736563277858	0.5020454063944705	-0.08125267794938645
1.7469999999999999	0.22656589886662215	-0.10397183481452354	0.9059891320115745	1.2189364281771602	0.018707036007224388	0.5020677556634592	-0.08129741269712273
1.7480000000000002	0.22656575024857362	-0.10397053844907497	0.9059740569895354	1.218764518907665	0.018716668176819648	0.5020899720081575	-0.0813420012782825
1.7489999999999997	0.22656560185542785	-0.1039692338159807	0.9059588978199563	1.2185934840057413	0.01872626318607005	0.5021120550197493	-0.0813864475017492
1.75	0.22656545365424793	-0.10396792124329893	0.9059436468555826	1.2184233224592498	0.018735822100711674	0.5021340042690481	-0.08143075524163806
1.7509999999999994	0.22656530561021304	-0.10396660106968833	0.9059282962948978	1.2182540332986425	0.018745346007678767	0.5021558193057464	-0.08147492843813851
1.7519999999999998	0.22656515768676286	-0.10396527364342906	0.905912838180823	1.2180856156007325	0.01875483601449773	0.5021774996578565	-0.08151897109751674
1.7530000000000001	0.2265650098457419	-0.10396393932220396	0.905897264399513	1.2179180684927384	0.018764293249019653	0.50219904483116	-0.08156288729176232
1.7539999999999996	0.22656486204754356	-0.1039625984740156	0.9058815666792565	1.2177513911566067	0.01877371885973404	0.5022204543086058	-0.08160668115787477
1.755	0.2265647142512543	-0.10396125147848617	0.9058657365898619	1.2175855828328634	0.018783114016297092	0.5022417275497798	-0.08165035689709058
1.7560000000000002	0.2265645664147976	-0.10395989872816395	0.9058497655414149	1.217420642823622	0.018792479910090858	0.5022628639904444	-0.08169391877477751
1.7569999999999997	0.22656441849507808	-0.10395854062983556	0.9058336447820383	1.2172565704951168	0.018801817754811996	0.5022838630420294	-0.08173737112093124
1.758	0.22656427044812552	-0.1039571776054677	0.9058173653957898	1.2170933652808926	0.018811128786845478	0.5023047240910732	-0.08178071833035645
1.7589999999999995	0.22656412222923902	-0.10395581009202513	0.9058009183018317	1.216931026686407	0.01882041426493477	0.5023254464986754	-0.08182396486191951
1.7599999999999998	0.22656397379313128	-0.10395443854054101	0.9057842942548814	1.216769554294291	0.018829675469330058	0.5023460295999022	-0.08186711523717259
1.7610000000000001	0.2265638250940731	-0.1039530634159441	0.9057674838465787	1.2166089477695172	0.01883891370126584	0.5023664727031433	-0.08191017403858881
1.7619999999999996	0.22656367608603797	-0.10395168519764347	0.9057504775081557	1.2164492068648558	0.018848130282827565	0.5023867750895445	-0.08195314590709919
1.763	0.22656352672284696	-0.10395030437936743	0.9057332655144149	1.216290331426611	0.018857326556414367	0.5024069360125761	-0.08199603553904894
1.7640000000000002	0.22656337695831402	-0.10394892146787867	0.9057158379882759	1.2161323213998894	0.018866503883492043	0.5024269546977381	-0.0820388476829949
1.7649999999999997	0.2265632267463915	-0.10394753698131352	0.9056981849058996	1.2159751768334033	0.01887566364293953	0.5024468303423436	-0.08208158713621759
1.766	0.22656307604131617	-0.1039461514478965	0.905680296103148	1.2158188978845572	0.01888480722935292	0.5024665621152571	-0.0821242587405171
1.7669999999999995	0.2265629247977555	-0.1039447654054076	0.9056621612830161	1.2156634848248196	0.018893936051610195	0.5024861491565897	-0.0821668673775316
1.7679999999999998	0.22656277297095456	-0.10394337940065092	0.9056437700225409	1.2155089380446242	0.01890305153157353	0.5025055905774739	-0.08220941796442657
1.7690000000000001	0.22656262051688356	-0.10394199398854713	0.9056251117788214	1.2153552580570508	0.018912155102805934	0.5025248854600397	-0.08225191545025429
1.7699999999999996	0.22656246739238559	-0.10394060973160359	0.9056061758952882	1.2152024454999124	0.018921248209483644	0.5025440328577162	-0.08229436481249161
1.771	0.22656231355532536	-0.10393922719938685	0.9055869516093624	1.215050501137376	0.01893033230513736	0.5025630317957971	-0.08233677105302065
1.7720000000000002	0.22656215896473836	-0.10393784696724372	0.905567428061138	1.2148994258626185	0.018939408850855613	0.5025818812719675	-0.08237913919348627
1.7729999999999997	0.22656200358098072	-0.10393646961464219	0.9055475943015916	1.214749220700761	0.018948479313253268	0.5026005802566706	-0.08242147427087838
1.774	0.22656184736588003	-0.1039350957238832	0.9055274392999578	1.2145998868102028	0.018957545162691023	0.5026191276935602	-0.08246378133376028
1.7749999999999995	0.22656169028288664	-0.10393372587956115	0.905506951951031	1.214451425482355	0.018966607872048905	0.5026375225001587	-0.08250606543871199
1.7759999999999998	0.22656153229722586	-0.10393236066802093	0.905486121082781	1.2143038381412778	0.01897566891568699	0.502655763568543	-0.08254833164667903
1.7770000000000001	0.2265613733760512	-0.10393100067605855	0.9054649354642911	1.214157126343596	0.018984729768043742	0.5026738497659955	-0.08259058501928272
1.7779999999999996	0.22656121348859815	-0.10392964648924091	0.9054433838140284	1.2140112917783152	0.018993791901870626	0.5026917799357442	-0.082632830615026
1.779	0.22656105260633916	-0.10392829869022165	0.9054214548084613	1.2138663362669158	0.019002856786345043	0.5027095528978537	-0.08267507348514651
1.7800000000000002	0.22656089070313948	-0.1039269578570544	0.9053991370914083	1.21372226176334	0.01901192588524296	0.502727167450268	-0.08271731866905079
1.7809999999999997	0.2265607277554138	-0.10392562456187832	0.9053764192848853	1.213579070352375	0.019021000655291567	0.5027446223700072	-0.08275957118938584
1.782	0.22656056374228417	-0.10392429937034721	0.9053532900010827	1.2134367642464208	0.01903008254476139	0.5027619164144563	-0.08280183604692579
1.7829999999999995	0.22656039864573865	-0.10392298284104813	0.9053297378543562	1.2132953457825288	0.019039172991931152	0.5027790483226291	-0.08284411821551212
1.7839999999999998	0.22656023245079124	-0.10392167552453477	0.9053057514736195	1.213154817420459	0.019048273423241124	0.5027960168164644	-0.08288642263673844
1.7850000000000001	0.22656006514564275	-0.10392037796272863	0.9052813195155245	1.2130151817402453	0.019057385251620894	0.502812820602343	-0.08292875421425304
1.7859999999999996	0.22655989672184268	-0.10391909068831126	0.9052564306773123	1.21287644143814	0.019066509874929197	0.5028294583727634	-0.08297111780834414
1.787	0.22655972717445236	-0.10391781422335557	0.9052310737089705	1.2127385993209332	0.01907564867407816	0.5028459288081168	-0.08301351823116865
1.7880000000000003	0.2265595565022089	-0.10391654907757387	0.9052052374254619	1.2126016582986476	0.019084803010962333	0.5028622305786855	-0.08305596024243708
1.7889999999999997	0.22655938470769058	-0.10391529574655775	0.9051789107194087	1.2124656213763643	0.019093974226434902	0.5028783623468033	-0.08309844854524515
1.79	0.22655921179748303	-0.10391405471000457	0.9051520825738668	1.2123304916459205	0.019103163638451402	0.5028943227690592	-0.08314098778192583
1.7909999999999995	0.2265590377823467	-0.1039128264303057	0.9051247420744503	1.2121962722774824	0.019112372540501535	0.502910110498545	-0.08318358253003909
1.7919999999999998	0.22655886267738526	-0.10391161135187416	0.9050968784208151	1.2120629665113583	0.019121602200327745	0.5029257241870867	-0.08322623729843373
1.7930000000000001	0.22655868650221525	-0.10391040990045995	0.9050684809375127	1.211930577649677	0.019130853858746657	0.5029411624874622	-0.08326895652380335
1.7939999999999996	0.2265585092811366	-0.10390922248207615	0.9050395390830972	1.21179910904642	0.019140128728693872	0.5029564240556657	-0.08331174456864547
1.795	0.2265583310433044	-0.10390804948266436	0.9050100424574987	1.211668564095809	0.01914942799485634	0.5029715075531	-0.08335460572025404
1.7960000000000003	0.22655815182290143	-0.10390689126849895	0.9049799808087995	1.2115389462205532	0.01915875281364757	0.5029864116485763	-0.0833975441897668
1.7969999999999997	0.2265579716593119	-0.10390574818582486	0.9049493440394216	1.2114102588603268	0.019168104312854553	0.5030011350203031	-0.08344056411150683
1.798	0.2265577905972961	-0.1039046205597283	0.9049181222121176	1.211282505459713	0.019177483590894384	0.5030156763581738	-0.08348366954279683
1.7989999999999995	0.22655760868716587	-0.10390350869374532	0.9048863055572745	1.2111556894552413	0.019186891716349436	0.5030300343663503	-0.08352686446338974
1.7999999999999998	0.226557425984961	-0.10390241287058423	0.9048538844811627	1.2110298142618927	0.019196329728145372	0.5030442077658426	-0.0835701527743895
1.8010000000000002	0.22655724255262658	-0.10390133335320885	0.9048208495728802	1.2109048832598193	0.01920579863606647	0.5030581952969005	-0.08361353829757216
1.8019999999999996	0.22655705845819082	-0.10390027038590614	0.9047871916100036	1.210780899781274	0.01921529942124183	0.503071995721343	-0.08365702477516386
1.803	0.22655687377594386	-0.10389922419533802	0.9047529015648405	1.2106578670969992	0.019224833036479705	0.5030856078249454	-0.08370061586940253
1.8040000000000003	0.22655668858661707	-0.10389819499157697	0.9047179706109146	1.2105357884016916	0.01923440040663166	0.5030990304198273	-0.08374431516224473
1.8049999999999997	0.22655650297756297	-0.10389718296875017	0.9046823901281854	1.2104146667989146	0.019244002428985687	0.5031122623468406	-0.08378812615600599
1.806	0.2265563170425594	-0.10389618830454143	0.9046461517073854	1.2102945052862093	0.019253639973200114	0.5031253024780208	-0.08383205227462649
1.8069999999999995	0.22655613088048532	-0.103895211158926	0.904609247154617	1.2101753067404006	0.019263313880960174	0.5031381497190412	-0.083876096864828
1.8079999999999998	0.22655594459324413	-0.10389425167363878	0.9045716684962164	1.2100570739027217	0.01927302496620897	0.5031508030116102	-0.08392026319697594
1.8090000000000002	0.22655575828443997	-0.10389330997275129	0.9045334079831392	1.209939809364124	0.019282774015952027	0.503163261335813	-0.08396455446588699
1.8099999999999996	0.22655557205918309	-0.10389238616323017	0.9044944580948744	1.2098235155507777	0.019292561790903846	0.50317552371246	-0.08400897379188339
1.811	0.226555386024271	-0.1038914803343497	0.9044548115432687	1.2097081947097568	0.01930238902548844	0.5031875892054418	-0.08405352422215198
1.8120000000000003	0.22655520028837028	-0.10389059255633429	0.9044144612758951	1.2095938488960343	0.019312256427436794	0.5031994569239101	-0.0840982087321611
1.8129999999999997	0.22655501496182226	-0.103889722879736	0.9043734004785947	1.2094804799604095	0.019322164677833025	0.5032111260242851	-0.08414303022707166
1.814	0.2265548301553233	-0.10388887133592324	0.9043316225771981	1.209368089536481	0.019332114432035002	0.5032225957122726	-0.08418799154350474
1.8149999999999995	0.226554645977854	-0.1038880379379283	0.9042891212388123	1.2092566790270463	0.019342106320981423	0.5032338652448312	-0.0842330954516021
1.8159999999999998	0.22655446253535835	-0.10388722268127697	0.9042458903734334	1.2091462495914296	0.019352140952214877	0.503244933931968	-0.08427834465682857
1.8170000000000002	0.22655427993054808	-0.10388642554480074	0.9042019241362648	1.209036802133734	0.01936221891049847	0.5032558011384257	-0.08432374180133116
1.8179999999999996	0.22655409826308112	-0.10388564649143106	0.9041572169303699	1.2089283372920168	0.019372340758329876	0.50326646628526	-0.08436928946497382
1.819	0.22655391762973967	-0.10388488546897624	0.9041117634089133	1.2088208554287614	0.019382507036595952	0.5032769288512479	-0.0844149901662282
1.8200000000000003	0.22655373812460705	-0.10388414241088052	0.9040655584766174	1.2087143566222744	0.019392718265367224	0.5032871883741893	-0.08446084636316112
1.8209999999999997	0.2265535598392438	-0.10388341723696562	0.9040185972904429	1.2086088406590048	0.019402974944649116	0.5032972444521002	-0.08450686045463875
1.822	0.22655338286286245	-0.10388270985377862	0.9039708752602517	1.2085043070275368	0.019413277554663114	0.5033070967441784	-0.08455303478131798
1.8229999999999995	0.22655320728250128	-0.10388202015379351	0.9039223880505851	1.20840075491426	0.019423626555230996	0.5033167449715404	-0.08459937162587529
1.8239999999999998	0.22655303318319658	-0.10388134801384288	0.9038731315828055	1.2082981831995803	0.019434022384748936	0.5033261889179141	-0.08464587321301838
1.8250000000000002	0.2265528606477776	-0.10388069329428493	0.9038231020360984	1.2081965904539287	0.019444465459847224	0.5033354284303466	-0.08469254171007039
1.8259999999999996	0.22655268975553092	-0.1038800558392822	0.9037722958477228	1.2080959749343176	0.019454956175978772	0.5033444634196855	-0.08473937922763725
1.827	0.22655252058011097	-0.10387943547743965	0.9037207097136392	1.2079963345825808	0.0194654949082661	0.5033532938607107	-0.0847863878195033
1.8280000000000003	0.22655235318857767	-0.10387883202242586	0.903668340589894	1.207897667025666	0.019476082011875607	0.5033619197921002	-0.08483356948169249
1.8289999999999997	0.22655218764269003	-0.1038782452735776	0.9036151856947634	1.2077999695776123	0.019486717821675152	0.5033703413163525	-0.08488092615099732
1.83	0.22655202400132698	-0.10387767501648797	0.903561242511286	1.2077032392424547	0.0194974026516618	0.5033785585996629	-0.08492845970315666
1.8309999999999995	0.22655186232215357	-0.10387712102357821	0.9035065087890571	1.2076074727180655	0.019508136794707552	0.5033865718716958	-0.08497617195104556
1.8319999999999999	0.22655170266215682	-0.10387658305465351	0.9034509825445335	1.207512666401306	0.019518920522500878	0.5033943814251294	-0.0850240646433629
1.8330000000000002	0.2265515450778032	-0.10387606085744289	0.9033946620606035	1.2074188163941184	0.019529754085440255	0.5034019876149115	-0.08507213946363186
1.8339999999999996	0.2265513896248179	-0.1038755541681236	0.9033375458865559	1.2073259185105611	0.019540637712601183	0.5034093908572881	-0.08512039802872036
1.835	0.22655123635683325	-0.10387506271183002	0.9032796328388228	1.2072339682855489	0.01955157161177643	0.503416591628725	-0.0851688418863922
1.8360000000000003	0.22655108532328247	-0.10387458620314756	0.9032209220021192	1.2071429609852964	0.019562555969345734	0.5034235904647231	-0.08521747251225292
1.8369999999999997	0.22655093656842024	-0.10387412434659163	0.9031614127302322	1.2070528916183452	0.01957359094991382	0.5034303879584653	-0.08526629130694147
1.838	0.22655079013259868	-0.10387367683707213	0.9031011046464587	1.2069637549464232	0.01958467669577746	0.503436984759356	-0.08531529959368794
1.8389999999999995	0.22655064605466987	-0.10387324336034368	0.9030399976440662	1.206875545495892	0.019595813326221394	0.5034433815714517	-0.08536449861562732
1.8399999999999999	0.22655050437325744	-0.10387282359344172	0.9029780918864063	1.2067882575705406	0.01960700093688662	0.5034495791517221	-0.0854138895328065
1.8410000000000002	0.22655036512576796	-0.10387241720510518	0.9029153878066809	1.2067018852653548	0.019618239599515423	0.5034555783082012	-0.08546347341918846
1.8419999999999996	0.22655022834627148	-0.10387202385618559	0.9028518861077344	1.2066164224808897	0.019629529361829413	0.5034613798980899	-0.08551325125965202
1.843	0.22655009406413196	-0.10387164320004325	0.9027875877611194	1.206531862938259	0.01964087024717516	0.5034669848257458	-0.08556322394716917
1.8440000000000003	0.22654996230376445	-0.10387127488293066	0.9027224940050622	1.2064482001951178	0.01965226225399823	0.5034723940404406	-0.08561339228021964
1.8449999999999998	0.22654983308514207	-0.10387091854436366	0.9026566063428253	1.2063654276626443	0.019663705355206496	0.5034776085340041	-0.08566375695983296
1.846	0.22654970642542951	-0.10387057381748045	0.9025899265422225	1.2062835386224005	0.019675199497361913	0.5034826293385976	-0.08571431858613553
1.8469999999999995	0.2265495823409903	-0.10387024032938903	0.9025224566351546	1.2062025262430716	0.019686744599822437	0.5034874575244946	-0.08576507765488896
1.8479999999999999	0.2265494608475102	-0.10386991770150326	0.9024541989167886	1.206122383598231	0.019698340554077886	0.5034920941977468	-0.08581603455389755
1.8490000000000002	0.22654934195823684	-0.10386960554986802	0.902385155945129	1.2060431036847534	0.019709987223340632	0.5034965404978526	-0.08586718955904082
1.8499999999999996	0.2265492256825928	-0.10386930348547373	0.9023153305409825	1.2059646794407577	0.019721684442147672	0.5035007975954321	-0.08591854283035667
1.851	0.22654911202591543	-0.10386901111456072	0.9022447257875611	1.2058871037627088	0.019733432015791485	0.5035048666899027	-0.08597009440860176
1.8520000000000003	0.22654900098994624	-0.1038687280389138	0.9021733450297182	1.2058103695220612	0.019745229719579836	0.5035087490072192	-0.08602184421198393
1.8529999999999998	0.22654889257407046	-0.10386845385614729	0.9021011918731903	1.2057344695825776	0.019757077297924763	0.5035124457975522	-0.08607379203264069
1.854	0.22654878677617796	-0.10386818815998107	0.9020282701834685	1.205659396818707	0.019768974463504486	0.5035159583327832	-0.08612593753310728
1.8549999999999995	0.22654868359201616	-0.10386793054050796	0.9019545840842959	1.2055851441335275	0.01978092089680307	0.5035192879039375	-0.08617828024313991
1.8559999999999999	0.2265485830141644	-0.10386768058445275	0.9018801379565351	1.2055117044755095	0.01979291624578448	0.5035224358187351	-0.0862308195567119
1.8570000000000002	0.22654848503175812	-0.10386743787542355	0.9018049364377828	1.2054390708548548	0.01980496012533595	0.503525403399381	-0.08628355472875679
1.8579999999999997	0.22654838963058704	-0.10386720199415542	0.9017289844227233	1.2053672363597911	0.01981705211654187	0.5035281919805935	-0.08633648487147635
1.859	0.22654829679356675	-0.10386697251874717	0.9016522870638431	1.2052961941735862	0.019829191765788665	0.5035308029075644	-0.08638960895033602
1.8600000000000003	0.22654820650233684	-0.10386674902489135	0.9015748497717504	1.2052259375922887	0.019841378583579105	0.5035332375336674	-0.08644292578017494
1.8609999999999998	0.22654811873960898	-0.10386653108609807	0.9014966782150916	1.2051564600416995	0.01985361204330031	0.503535497218157	-0.08649643402161424
1.862	0.2265480334903838	-0.10386631827391304	0.9014177783204352	1.2050877550932022	0.01986589158037204	0.5035375833240395	-0.0865501321775213
1.8629999999999995	0.22654795074090753	-0.10386611015813008	0.9013381562717442	1.2050198164784542	0.019878216591958577	0.5035394972161742	-0.08660401858977469
1.8639999999999999	0.22654787047649746	-0.1038659063069987	0.9012578185090558	1.2049526381025728	0.019890586437001156	0.5035412402596059	-0.08665809143681856
1.8650000000000002	0.22654779268011738	-0.10386570628742711	0.9011767717263618	1.2048862140565733	0.019903000436145166	0.503542813817882	-0.08671234873194716
1.8659999999999997	0.226547717332456	-0.10386550966518111	0.9010950228690561	1.204820538630195	0.01991545787144101	0.5035442192511708	-0.08676678832183418
1.867	0.22654764441313144	-0.10386531600507914	0.9010125791313212	1.2047556063243707	0.01992795798600195	0.5035454579143613	-0.08682140788518677
1.8679999999999994	0.22654757390151725	-0.10386512487118411	0.9009294479530697	1.2046914118610885	0.01994049998386324	0.503546531155451	-0.08687620493207482
1.8689999999999998	0.22654750577606098	-0.10386493582699234	0.9008456370160584	1.2046279501910238	0.019953083030165127	0.5035474403141539	-0.08693117680405923
1.87	0.22654744001322394	-0.10386474843561994	0.9007611542391649	1.2045652165015823	0.019965706251538613	0.5035481867204292	-0.0869863206746955
1.8709999999999996	0.22654737658717142	-0.1038645622599873	0.9006760077732011	1.2045032062249772	0.019978368736512184	0.5035487716930458	-0.08704163355029326
1.8719999999999999	0.2265473154698368	-0.1038643768630019	0.9005902059956309	1.2044419150444698	0.019991069535879386	0.5035491965384281	-0.08709711227111744
1.8730000000000002	0.22654725663098335	-0.10386419180773988	0.9005037575048082	1.2043813388991516	0.02000380766308906	0.5035494625495986	-0.08715275351321637
1.8739999999999997	0.22654720003826373	-0.10386400665762696	0.9004166711137269	1.2043214739872745	0.02001658209478098	0.5035495710052149	-0.08720855379075847
1.875	0.22654714565727738	-0.10386382097661893	0.9003289558436476	1.2042623167673778	0.02002939177146781	0.5035495231688834	-0.08726450945875854
1.8759999999999994	0.22654709345162574	-0.10386363432938234	0.9002406209168404	1.2042038639583517	0.020042235598364457	0.503549320288505	-0.08732061671656285
1.8769999999999998	0.2265470433829652	-0.10386344628147555	0.90015167574806	1.2041461125391868	0.02005511244648753	0.5035489635955904	-0.08737687161221817
1.8780000000000001	0.2265469954110579	-0.1038632563995309	0.9000621299362483	1.204089059747285	0.020068021153843412	0.5035484543049094	-0.08743327004705846
1.8789999999999996	0.22654694949382082	-0.10386306425143808	0.8999719932572109	1.204032703074958	0.020080960526462313	0.5035477936144107	-0.08748980778014791
1.88	0.22654690558737223	-0.10386286940652945	0.8998812756561253	1.2039770402648629	0.020093929339523132	0.5035469827050487	-0.08754648043301036
1.8810000000000002	0.22654686364607657	-0.10386267143576738	0.8997899872391193	1.2039220693047608	0.020106926338752943	0.5035460227405125	-0.08760328349489313
1.8819999999999997	0.2265468236225873	-0.10386246991193443	0.8996981382639118	1.2038677884215971	0.020119950241919614	0.5035449148671018	-0.08766021232844735
1.883	0.22654678546788776	-0.10386226440982634	0.8996057391302601	1.2038141960749154	0.020132999740236072	0.5035436602139319	-0.08771726217552506
1.8839999999999995	0.2265467491313302	-0.10386205450644871	0.899512800371327	1.2037612909492195	0.020146073499677463	0.5035422598934027	-0.08777442816291454
1.8849999999999998	0.22654671456067296	-0.10386183978121738	0.8994193326452052	1.2037090719441625	0.02015917016251699	0.5035407150017513	-0.08783170530874972
1.8860000000000001	0.226546681702116	-0.1038616198161632	0.8993253467250892	1.2036575381621881	0.020172288349264423	0.503539026619746	-0.08788908853020698
1.8869999999999996	0.22654665050033446	-0.10386139419614149	0.8992308534884594	1.2036066888951276	0.02018542666070411	0.5035371958135818	-0.08794657265176367
1.888	0.22654662089851077	-0.10386116250904652	0.8991358639063973	1.2035565236108814	0.020198583679790213	0.5035352236357946	-0.08800415241323152
1.8890000000000002	0.2265465928383651	-0.10386092434603161	0.8990403890333932	1.2035070419401812	0.02021175797346146	0.50353311112607	-0.08806182247750911
1.8899999999999997	0.22654656626056047	-0.10386067930173505	0.8989444399976397	1.2034582436634382	0.020224948094437666	0.5035308593120078	-0.08811957743818015
1.891	0.22654654110623526	-0.10386042697451238	0.898848027991796	1.2034101286965484	0.020238152582999408	0.5035284692100833	-0.08817741182726758
1.8919999999999995	0.2265465173192867	-0.10386016696667533	0.8987511642642153	1.203362697074527	0.02025136996875232	0.5035259418269885	-0.08823532012327026
1.8929999999999998	0.22654649484752437	-0.10385989888473797	0.8986538601106235	1.2033159489340999	0.020264598772438268	0.503523278161169	-0.08829329675906143
1.8940000000000001	0.22654647364156436	-0.10385962233967015	0.8985561268662371	1.203269884496383	0.020277837507916688	0.5035204792043726	-0.08835133612941064
1.8949999999999996	0.22654645365259377	-0.10385933694715899	0.8984579758983107	1.203224504049647	0.020291084684256566	0.5035175459432696	-0.08840943259825645
1.896	0.22654643483088618	-0.1038590423278785	0.8983594185991031	1.2031798079325455	0.020304338807696984	0.5035144793611451	-0.08846758050573535
1.8970000000000002	0.22654641712544493	-0.10385873810776787	0.8982604663788735	1.2031357965178051	0.020317598383477603	0.5035112804394773	-0.08852577417515488
1.8979999999999997	0.22654640048402147	-0.10385842391831873	0.8981611306577695	1.203092470195625	0.020330861917784205	0.5035079501592807	-0.08858400792058681
1.899	0.2265463848531327	-0.10385809939687174	0.898061422855846	1.2030498293564096	0.02034412791987162	0.503504489502335	-0.08864227605551164
1.8999999999999995	0.22654637017807705	-0.10385776418692293	0.8979613543815782	1.2030078743728327	0.020357394904304583	0.5035008994524806	-0.08870057290233785
1.9009999999999998	0.22654635640294996	-0.10385741793844011	0.8978609366192314	1.2029666055812356	0.0203706613933789	0.5034971809970419	-0.08875889280261826
1.9020000000000001	0.22654634347065794	-0.10385706030818966	0.897760180915829	1.202926023262729	0.02038392591972434	0.5034933351283151	-0.08881723012754295
1.9029999999999996	0.22654633132293228	-0.10385669096007409	0.89765909856884	1.2028861276251321	0.02039718702896891	0.5034893628449372	-0.08887557928798345
1.904	0.22654631990034155	-0.10385630956548068	0.8975577008141963	1.202846918786119	0.02041044328234416	0.5034852651530758	-0.08893393474421536
1.9050000000000002	0.22654630914267973	-0.10385591580364154	0.8974559988142512	1.2028083967564502	0.020423693258989267	0.5034810430676194	-0.08899229101562944
1.9059999999999997	0.2265462989904825	-0.10385550936200538	0.8973540036467952	1.2027705614232893	0.020436935557772668	0.503476697613368	-0.08905064268976665
1.907	0.22654628938691912	-0.1038550899366214	0.8972517262951176	1.2027334125347275	0.020450168798997973	0.5034722298260411	-0.0891089844304997
1.9079999999999995	0.22654628027780227	-0.10385465723253542	0.8971491776376043	1.2026969496851447	0.020463391626543675	0.5034676407531617	-0.08916731098627997
1.9089999999999998	0.22654627160971616	-0.10385421096419872	0.897046368436861	1.2026611723002762	0.02047660271037707	0.5034629314549991	-0.08922561719869866
1.9100000000000001	0.22654626332852032	-0.10385375085588987	0.8969433093298541	1.2026260796219903	0.020489800748956507	0.5034581030055681	-0.0892838980105753
1.9109999999999996	0.2265462553789818	-0.10385327664214965	0.8968400108194335	1.2025916706938993	0.020502984471279666	0.5034531564935641	-0.08934214847309176
1.912	0.2265462477047832	-0.10385278806822953	0.8967364832664727	1.202557944348564	0.02051615263870093	0.5034480930232301	-0.089400363752281
1.9130000000000003	0.22654624024853062	-0.10385228489055394	0.8966327368822389	1.2025248991955302	0.020529304046640894	0.5034429137152785	-0.08945853913536268
1.9139999999999997	0.2265462329517609	-0.10385176687719634	0.896528781720613	1.2024925336098289	0.02054243752618919	0.503437619707805	-0.08951667003705206
1.915	0.2265462257549492	-0.10385123380836973	0.896424627669773	1.202460845722444	0.020555551945662772	0.5034322121568892	-0.0895747520056032
1.9159999999999995	0.22654621859751586	-0.10385068547693149	0.8963202844444534	1.2024298334135028	0.0205686462120598	0.5034266922367587	-0.08963278072804283
1.9169999999999998	0.2265462114178337	-0.10385012168890288	0.896215761579903	1.2023994943066871	0.020581719272288506	0.5034210611397597	-0.08969075203435563
1.9180000000000001	0.22654620415323487	-0.10384954226400347	0.8961110684267815	1.2023698257637327	0.020594770114293857	0.503415320076375	-0.08974866190111233
1.9189999999999996	0.2265461967400179	-0.1038489470362006	0.8960062141466086	1.2023408248797833	0.020607797768143983	0.5034094702752909	-0.08980650645460557
1.92	0.22654618911345487	-0.10384833585427401	0.8959012077077548	1.2023124884799694	0.020620801307016417	0.5034035129834485	-0.08986428197343652
1.9210000000000003	0.22654618120817477	-0.10384770858239598	0.8957960578812089	1.2022848131160881	0.020633779848024204	0.5033974494661406	-0.08992198489122599
1.9219999999999997	0.22654617295930007	-0.10384706510072682	0.8956907732364934	1.2022577950637634	0.020646732552761	0.50339128100703	-0.089979611799271
1.923	0.22654616430320673	-0.10384640530602629	0.8955853621381009	1.202231430321968	0.020659658627809586	0.5033850089077848	-0.09003715944848015
1.9239999999999995	0.22654615517677984	-0.10384572911228059	0.8954798327416861	1.202205714614536	0.020672557325580057	0.5033786344874501	-0.09009462475095681
1.9249999999999998	0.22654614551629326	-0.10384503645134527	0.8953741929907557	1.2021806433921667	0.020685427945173925	0.5033721590819209	-0.09015200478117218
1.9260000000000002	0.22654613525704229	-0.10384432727360428	0.8952684506153531	1.202156211835301	0.020698269832848573	0.5033655840434532	-0.09020929677587877
1.9269999999999996	0.22654612433335303	-0.10384360154864483	0.8951626131319763	1.20213241485863	0.020711082382204545	0.5033589107399702	-0.0902664981330106
1.928	0.2265461126785925	-0.10384285926594845	0.8950566878428452	1.2021092471164811	0.020723865034339903	0.5033521405542205	-0.09032360641073005
1.9290000000000003	0.2265461002251793	-0.10384210043522299	0.8949506818345079	1.2020867030079656	0.020736617277850464	0.5033452748830333	-0.09038061932692831
1.9299999999999997	0.22654608690459493	-0.103841325085625	0.894844601977286	1.2020647766818875	0.020749338648250116	0.5033383151367283	-0.09043753475851203
1.931	0.22654607264739607	-0.10384053326424796	0.8947384549263039	1.20204346204217	0.02076202872681175	0.503331262738497	-0.09049435073986918
1.9319999999999995	0.22654605738322753	-0.10383972503537675	0.8946322471240942	1.202022752753808	0.020774687139499145	0.5033241191238143	-0.09055106546039468
1.9329999999999998	0.22654604104083617	-0.10383890048088419	0.8945259848040225	1.202002642248601	0.02078731355647743	0.5033168857400626	-0.09060767726162547
1.9340000000000002	0.22654602354808584	-0.1038380597006421	0.8944196739933931	1.2019831237306766	0.020799907691837087	0.5033095640461234	-0.0906641846345961
1.9349999999999996	0.22654600483234957	-0.10383720281181968	0.8943133205166055	1.2019641901825568	0.020812469302618302	0.5033021555117508	-0.09072058621711176
1.936	0.22654598482203173	-0.10383632994744516	0.8942069299991082	1.2019458343717728	0.02082499818707503	0.5032946616169103	-0.090776880790575
1.9370000000000003	0.22654596344846778	-0.10383544125535916	0.8941005078721488	1.2019280488576614	0.020837494183031643	0.5032870838512016	-0.0908330672763672
1.9379999999999997	0.22654594064594363	-0.10383453689718397	0.8939940593786917	1.2019108259987281	0.02084995716639325	0.5032794237133646	-0.09088914473142087
1.939	0.2265459163498353	-0.10383361704693161	0.8938875895804933	1.2018941579609577	0.02086238704950534	0.5032716827108674	-0.09094511234292268
1.9399999999999995	0.22654589049512602	-0.10383268189038003	0.8937811033655765	1.2018780367270805	0.020874783779728272	0.5032638623595133	-0.09100096942263554
1.9409999999999998	0.22654586301605353	-0.10383173162521665	0.8936746054557276	1.2018624541068021	0.02088714733822671	0.5032559641828832	-0.09105671540108402
1.9420000000000002	0.2265458338461356	-0.10383076646044449	0.8935681004136333	1.201847401748008	0.02089947773836504	0.5032479897114904	-0.09111234982178658
1.9429999999999996	0.22654580291819656	-0.10382978661505034	0.8934615926488985	1.2018328711485688	0.020911775023769695	0.5032399404817666	-0.09116787233590036
1.944	0.22654577016439584	-0.10382879231706481	0.8933550864233212	1.2018188536687548	0.020924039266545562	0.5032318180350008	-0.09122328269697477
1.9450000000000003	0.22654573551625823	-0.10382778380263992	0.8932485858569261	1.2018053405453994	0.020936270565341954	0.5032236239161085	-0.09127858075490052
1.9459999999999997	0.22654569890470563	-0.10382676131476655	0.8931420949351252	1.201792322907444	0.020948469043085352	0.5032153596721658	-0.09133376644905424
1.947	0.22654566026009113	-0.10382572510237992	0.8930356175158698	1.2017797917906134	0.02096063484492696	0.503207026850954	-0.09138883980167456
1.9479999999999995	0.22654561951223443	-0.10382467541947549	0.8929291573356624	1.2017677381504819	0.020972768136404887	0.5031986269996938	-0.0914438009122
1.9489999999999998	0.22654557659045976	-0.10382361252386091	0.8928227180144286	1.2017561528746878	0.020984869101638222	0.5031901616639071	-0.09149864995232536
1.9500000000000002	0.22654553142363554	-0.10382253667667359	0.8927163030596228	1.2017450267946839	0.02099693794203993	0.5031816323862836	-0.09155338716141116
1.9509999999999996	0.22654548394021606	-0.10382144814304003	0.8926099158695624	1.2017343506970297	0.021008974875731164	0.5031730407054888	-0.09160801284230663
1.952	0.22654543406828584	-0.10382034719274778	0.8925035597367384	1.2017241153342377	0.021020980136986882	0.5031643881550351	-0.09166252735734257
1.9530000000000003	0.22654538173560573	-0.10381923409980078	0.8923972378518507	1.201714311435181	0.02103295397504263	0.5031556762623344	-0.09171693112418926
1.9539999999999997	0.22654532686966153	-0.10381810914123443	0.8922909533085611	1.201704929715071	0.021044896652444977	0.5031469065478722	-0.09177122461145733
1.955	0.22654526939771513	-0.10381697259669502	0.8921847091089654	1.2016959608850153	0.021056808443676155	0.503138080524439	-0.09182540833391913
1.9559999999999995	0.22654520924685795	-0.10381582474915943	0.8920785081690301	1.201687395661163	0.021068689634357173	0.5031291996964173	-0.09187948284771592
1.9569999999999999	0.22654514634406703	-0.10381466588566726	0.8919723533232405	1.2016792247734491	0.02108054052060283	0.5031202655590639	-0.09193344874597646
1.9580000000000002	0.22654508061626358	-0.10381349629693831	0.891866247328831	1.201671438973946	0.021092361407919306	0.5031112795977225	-0.0919873066549073
1.9589999999999996	0.2265450119903743	-0.10381231627625044	0.8917601928699667	1.2016640290448286	0.021104152609765926	0.5031022432870897	-0.09204105723017167
1.96	0.22654494039339565	-0.10381112611907818	0.8916541925618754	1.2016569858059654	0.02111591444651149	0.503093158090652	-0.0920947011531909
1.9610000000000003	0.22654486575246055	-0.10380992612349098	0.8915482489549323	1.2016503001221441	0.02112764724478498	0.5030840254602331	-0.09214823912742857
1.9619999999999997	0.22654478799490826	-0.10380871658980764	0.8914423645383179	1.201643962909938	0.02113935133655034	0.5030748468355285	-0.09220167187514404
1.963	0.2265447070483571	-0.10380749781950788	0.8913365417424933	1.2016379651442262	0.02115102705802689	0.503065623643503	-0.09225500013485805
1.9639999999999995	0.22654462284078042	-0.1038062701149056	0.8912307829408656	1.2016322978643716	0.02116267474912487	0.5030563572977116	-0.09230822465916469
1.9649999999999999	0.22654453530058527	-0.10380503377958382	0.891125090452145	1.2016269521800713	0.02117429475315224	0.503047049197785	-0.09236134621221868
1.9660000000000002	0.2265444443566946	-0.1038037891180857	0.8910194665433939	1.201621919276882	0.021185887416061616	0.5030377007290802	-0.09241436556701928
1.9669999999999996	0.2265443499386327	-0.1038025364348615	0.8909139134322562	1.2016171904214337	0.021197453085480537	0.5030283132622487	-0.0924672835032818
1.968	0.22654425197661363	-0.10380127603397607	0.8908084332879932	1.2016127569663375	0.021208992110255613	0.5030188881526623	-0.09252010080595671
1.9690000000000003	0.22654415040163345	-0.10380000821957798	0.8907030282320721	1.2016086103547983	0.021220504840266566	0.5030094267398149	-0.0925728182639694
1.9699999999999998	0.22654404514556561	-0.10379873329562654	0.8905977003386809	1.201604742124938	0.021231991625779014	0.5029999303467623	-0.09262543666911889
1.971	0.22654393614126006	-0.10379745156487587	0.8904924516355438	1.2016011439138419	0.021243452816518394	0.5029904002796575	-0.09267795681489119
1.9719999999999995	0.22654382332264564	-0.10379616332861612	0.8903872841057927	1.20159780746133	0.021254888761134568	0.5029808378275027	-0.09273037949469917
1.9729999999999999	0.22654370662483653	-0.10379486888717088	0.890282199690893	1.201594724613469	0.02126629980693495	0.5029712442620564	-0.09278270549960928
1.9740000000000002	0.22654358598424215	-0.10379356853964711	0.8901772002942445	1.201591887325826	0.02127768629915505	0.5029616208377109	-0.0928349356158586
1.9749999999999996	0.22654346133868083	-0.10379226258293872	0.8900722877854541	1.2015892876664767	0.021289048579766073	0.5029519687914003	-0.0928870706222226
1.976	0.22654333262749748	-0.10379095131148842	0.8899674640045235	1.2015869178187744	0.021300386986671842	0.5029422893425979	-0.09293911128747631
1.9770000000000003	0.2265431997916851	-0.10378963501818385	0.8898627307651983	1.2015847700838866	0.021311701853599232	0.5029325836932207	-0.09299105836819181
1.9779999999999998	0.22654306277401012	-0.10378831399563512	0.88975808985785	1.201582836883108	0.021322993510255454	0.5029228530274379	-0.09304291260668843
1.979	0.22654292151914193	-0.10378698853708103	0.8896535430522741	1.2015811107599572	0.021334262282325593	0.5029130985116272	-0.09309467472901334
1.9799999999999995	0.22654277597378647	-0.10378565893617102	0.8895490921003998	1.2015795843820636	0.021345508490944663	0.5029033212944775	-0.09314634544319536
1.9809999999999999	0.2265426260868237	-0.10378432548599896	0.889444738739285	1.201578250542853	0.021356732451826527	0.5028935225070528	-0.09319792543758847
1.9820000000000002	0.22654247180944972	-0.10378298847889353	0.8893404846947677	1.201577102163039	0.02136793447478025	0.50288370326288	-0.09324941537875626
1.9829999999999997	0.22654231309532266	-0.10378164820734107	0.8892363316850191	1.2015761322919254	0.02137911486379622	0.5028738646581783	-0.09330081590926223
1.984	0.22654214990071303	-0.10378030496528826	0.8891322814236268	1.2015753341085287	0.02139027391733634	0.5028640077721694	-0.09335212764579125
1.9850000000000003	0.22654198218465857	-0.10377895904907167	0.8890283356233332	1.2015747009225273	0.02140141192840173	0.5028541336674075	-0.09340335117711471
1.9859999999999998	0.22654180990912304	-0.10377761075722142	0.8889244960004254	1.2015742261750415	0.021412529183951277	0.502844243390126	-0.09345448706189854
1.987	0.22654163303915992	-0.10377626038951483	0.888820764278268	1.2015739034392545	0.02142362596397532	0.502834337970541	-0.09350553582690174
1.9879999999999995	0.22654145154308	-0.10377490824678501	0.8887171421899813	1.2015737264208777	0.021434702541015854	0.5028244184230481	-0.09355649796538201
1.9889999999999999	0.22654126539262406	-0.10377355463186023	0.8886136314817707	1.2015736889584678	0.02144575918013298	0.5028144857464346	-0.09360737393516017
1.9900000000000002	0.22654107456313943	-0.10377219985050615	0.8885102339168982	1.2015737850236032	0.021456796138769278	0.5028045409241656	-0.09365816415652524
1.9909999999999997	0.2265408790337616	-0.10377084421124375	0.8884069512787912	1.2015740087209235	0.02146781366620727	0.5027945849246227	-0.09370886901071084
1.992	0.22654067878760012	-0.10376948802441804	0.8883037853729151	1.2015743542880373	0.021478812002863383	0.5027846187013543	-0.09375948883912492
1.9930000000000003	0.2265404738119291	-0.1037681316020181	0.888200738028159	1.2015748160953084	0.021489791380027153	0.5027746431933974	-0.09381002394284556
1.9939999999999998	0.22654026409838235	-0.10376677525824682	0.8880978110981109	1.2015753886455216	0.021500752019984536	0.5027646593254879	-0.09386047458213859
1.995	0.22654004964315322	-0.10376541930933741	0.8879950064622145	1.201576066573435	0.021511694135794287	0.5027546680080973	-0.09391084097611879
1.9959999999999996	0.22653983044719875	-0.10376406407261729	0.8878923260271826	1.2015768446452246	0.021522617930656296	0.5027446701374777	-0.09396112330224976
1.9969999999999999	0.2265396065164488	-0.10376270986632402	0.8877897717290417	1.2015777177578273	0.021533523597541602	0.5027346665958959	-0.09401132169531694
1.9980000000000002	0.22653937786201958	-0.10376135701017321	0.8876873455350578	1.2015786809381845	0.02154441131920564	0.5027246582519969	-0.09406143624648244
[truncated: 114 more rows]
