# Supplementary material for: JcvPCA and JsvCRP: A set of metrics to evaluate changes in joint coordination strategies
Source: PLoS One. 2025 Aug 5;20(8):e0325792. doi: 10.1371/journal.pone.0325792 (PMC12324137; doi:10.1371/journal.pone.0325792)
Supplement: S4 Dataset — This zip file contains one folder for each condition. For each condition, the 3 repetitions of the movements for the 3 different targets’ height are presented in individual csv files. (ZIP) [file pone.0325792.s004.zip › Data/Overuse_Elbow/data_nat_coude_60_2.csv]

index	1	2	3	4	ee_pos1	ee_pos2	ee_pos3
0.0	0.22482176748425975	-0.0968020041269067	-0.1702482249570973	1.625577385070384	0.08387433901890552	0.1977927045278234	-0.3724714649722331
0.0010000000000000009	0.22482161347990445	-0.09680194730176941	-0.1702303194029373	1.6256762185914728	0.0838677624220976	0.19780290877606718	-0.37244320862228414
0.0020000000000000018	0.2248214723565213	-0.09680188838751347	-0.17021190319554116	1.6257770359163508	0.08386105077608336	0.1978133713047464	-0.3724143538717213
0.0030000000000000027	0.22482134484173585	-0.09680182734870228	-0.17019296760469674	1.6258798678538922	0.08385420207642065	0.19782409615755334	-0.37238489118621043
0.0040000000000000036	0.22482123168249502	-0.09680176415043341	-0.1701735038823819	1.625984745590123	0.08384721430084076	0.19783508738304986	-0.3723548109292993
0.0050000000000000044	0.22482113364519088	-0.09680169875839802	-0.17015350326580866	1.626091700690643	0.08384008540934551	0.1978463490331066	-0.3723241033622638
0.006000000000000005	0.22482105151577053	-0.0968016311389425	-0.17013295697985412	1.6262007651025523	0.08383281334419633	0.19785788516144798	-0.3722927586440696
0.007000000000000006	0.22482098609983142	-0.09680156125913221	-0.1701118562388845	1.6263119711569896	0.08382539602979727	0.19786969982235983	-0.3722607668310913
0.008000000000000007	0.22482093822270077	-0.09680148908681738	-0.17009019224873184	1.6264253515722469	0.08381783137259574	0.19788179706943432	-0.37222811787666216
0.009000000000000008	0.224820908729499	-0.0968014145907012	-0.1700679562088332	1.626540939456304	0.08381011726118565	0.19789418095434774	-0.3721948016308268
0.010000000000000009	0.22482089848518602	-0.0968013377404102	-0.17004513931379447	1.6266587683079936	0.08380225156649321	0.19790685552585038	-0.3721608078403091
0.01100000000000001	0.2248209083749657	-0.09680125850656685	-0.17002173275438587	1.6267788720175178	0.08379423214186481	0.1979198248290251	-0.3721261261483988
0.01200000000000001	0.22482093930580063	-0.09680117686086437	-0.16999772771835067	1.6269012848674127	0.0837860568232417	0.1979330929046888	-0.372090746094646
0.013000000000000012	0.22482099220828342	-0.09680109277614407	-0.16997311539066112	1.6270260415339268	0.08377772342942358	0.1979466637889333	-0.3720546571144341
0.014000000000000012	0.22482106803660595	-0.09680100622647486	-0.16994788695322835	1.6271531770880332	0.08376922976193601	0.1979605415127403	-0.3720178485386858
0.015000000000000013	0.2248211677666261	-0.09680091718723517	-0.1699220335848259	1.6272827269960355	0.08376057360444283	0.1979747301014232	-0.37198030959377204
0.016000000000000014	0.22482129239428836	-0.09680082563519736	-0.16989554646123733	1.627414727120112	0.0837517527223147	0.19798923357395232	-0.37194202940139154
0.017000000000000015	0.22482144293514972	-0.09680073154861446	-0.16986841675451048	1.6275492137183842	0.08374276486259975	0.1980040559427087	-0.3719029969783098
0.018000000000000016	0.22482162042425782	-0.0968006349073094	-0.16984063563057536	1.6276862234444824	0.0837336077540328	0.19801920121396563	-0.3718632012359066
0.019000000000000017	0.22482182591600391	-0.09680053569276671	-0.1698121942459838	1.6278257933469433	0.08372427910684188	0.19803467338860806	-0.3718226309796645
0.020000000000000018	0.22482206048394915	-0.09680043388822664	-0.1697830837449076	1.6279679608680266	0.08371477661247621	0.19805047646259805	-0.37178127490891494
0.02100000000000002	0.22482232522062393	-0.0968003294787819	-0.169753295256404	1.6281127638422916	0.08370509794337944	0.1980666144273653	-0.3717391216166683
0.02200000000000002	0.22482262123729888	-0.0968002224514768	-0.16972281989120408	1.6282602404960278	0.08369524075274955	0.1980830912704235	-0.3716961595891138
0.02300000000000002	0.2248229496637262	-0.09680011279540915	-0.1696916487380342	1.628410429446745	0.08368520267428789	0.19809991097614743	-0.3716523772050437
0.02400000000000002	0.22482331164822705	-0.09680000050183438	-0.1696597728598563	1.6285633697015647	0.08367498132212198	0.19811707752664603	-0.37160776273551754
0.02499999999999991	0.22482370835887602	-0.09679988556427246	-0.16962718328965734	1.6287191006556017	0.08366457429108742	0.19813459490284993	-0.3715623043432903
0.025999999999999912	0.22482414098540549	-0.09679976797861736	-0.16959387102579565	1.628877662091049	0.08365397915724927	0.1981524670856868	-0.37151599008183356
0.026999999999999913	0.2248246107403236	-0.09679964774324899	-0.16955982702766845	1.6290390941757982	0.08364319347823891	0.19817069805703696	-0.3714688078946309
0.027999999999999914	0.2248251188588683	-0.0967995248591478	-0.16952504221208578	1.6292034374611801	0.08363221479322618	0.1981892918004043	-0.37142074561506344
0.028999999999999915	0.22482566659817282	-0.09679939933001194	-0.16948950744997915	1.6293707328795404	0.08362104062265076	0.19820825230154152	-0.3713717909664719
0.029999999999999916	0.22482625523526487	-0.096799271162377	-0.169453213562701	1.629541021741983	0.0836096684676546	0.19822758354927064	-0.37132193156204013
0.030999999999999917	0.22482688606427453	-0.0967991403657383	-0.1694161513183046	1.6297143457358696	0.08359809580927834	0.19824728953625023	-0.3712711549047575
0.03199999999999992	0.22482756039473145	-0.09679900695267583	-0.1693783114289431	1.629890746921282	0.08358632010803356	0.19826737425925972	-0.3712194483878963
0.03299999999999992	0.22482827955207807	-0.09679887093898165	-0.16933968454901832	1.6300702677264083	0.08357433880427925	0.1982878417191185	-0.3711667992958362
0.03399999999999992	0.22482904487926972	-0.09679873234378987	-0.1693002612733349	1.630252950942562	0.08356214931897894	0.1983086959205406	-0.37111319480488014
0.03499999999999992	0.22482985773757827	-0.09679859118970922	-0.16926003213526852	1.6304388397191705	0.0835497490541709	0.19832994087204264	-0.37105862198407635
0.03599999999999992	0.2248307195058457	-0.09679844750295807	-0.16921898760458193	1.6306279775586854	0.08353713539291051	0.19835158058602298	-0.37100306779605685
0.03699999999999992	0.22483163157818625	-0.09679830131350192	-0.16917711808489658	1.6308204083113815	0.08352430569874798	0.1983736190789474	-0.37094651909796744
0.03799999999999992	0.22483259536088845	-0.09679815265519343	-0.16913441391158335	1.6310161761699935	0.08351125731504874	0.19839606037139376	-0.37088896264262333
0.038999999999999924	0.2248336122703968	-0.09679800156591485	-0.16909086535045664	1.6312153256641517	0.08349798756470693	0.19841890848770793	-0.3708303850797198
0.039999999999999925	0.22483468373350088	-0.09679784808772289	-0.16904646259690576	1.6314179016541988	0.0834844937505593	0.1984421674553283	-0.3707707729569902
0.040999999999999925	0.22483581118860133	-0.09679769226699585	-0.1690011957747203	1.6316239493235938	0.08347077315613655	0.19846584130420097	-0.37071011272156673
0.041999999999999926	0.2248369960861702	-0.09679753415458317	-0.16895505493462012	1.631833514170231	0.08345682304620669	0.19848993406640372	-0.3706483907216802
0.04299999999999993	0.22483823988802798	-0.0967973738059573	-0.1689080300532541	1.6320466419981374	0.08344264066705236	0.198514449775731	-0.3705855932085277
0.04399999999999993	0.22483954406618825	-0.09679721128136767	-0.16886011103305296	1.6322633789098733	0.08342822324660608	0.19853939246699248	-0.3705217063382616
0.04499999999999993	0.22484091010164503	-0.09679704664599693	-0.16881128770256593	1.6324837712988443	0.08341356799444676	0.19856476617496063	-0.37045671617411363
0.04599999999999993	0.22484233948310114	-0.0967968799701193	-0.1687615498169164	1.6327078658407275	0.0833986721018423	0.19859057493314553	-0.3703906086887271
0.04699999999999993	0.22484383370563651	-0.09679671132926092	-0.16871088705913967	1.6329357094832202	0.08338353274208504	0.1986168227722717	-0.3703233697671384
0.04799999999999993	0.22484539426931466	-0.09679654080436226	-0.16865928904278618	1.6331673494344363	0.08336814707100056	0.19864351371833103	-0.37025498521036004
0.04899999999999993	0.22484702267772586	-0.0967963684819424	-0.1686067453146711	1.6334028331514105	0.08335251222738947	0.198670651790634	-0.3701854407388479
0.04999999999999993	0.22484872043646584	-0.09679619445426511	-0.16855324535740882	1.63364220832904	0.08333662533340461	0.19869824099997746	-0.3701147219957455
0.050999999999999934	0.2248504890515484	-0.0967960188195068	-0.16849877859287102	1.6338855228886595	0.08332048349492734	0.19872628534637646	-0.37004281455040555
0.051999999999999935	0.22485233002775018	-0.09679584168192593	-0.16844333438732798	1.6341328249658307	0.08330408380200698	0.19875478881599132	-0.3699697039025078
0.052999999999999936	0.22485424486688674	-0.09679566315203421	-0.16838690205715567	1.6343841628976783	0.08328742332942665	0.1987837553777938	-0.3698953754864823
0.05399999999999994	0.22485623506601785	-0.0967954833467691	-0.1683294708739914	1.6346395852101026	0.08327049913733785	0.1988131889805169	-0.3698198146757662
0.05499999999999994	0.22485830211558092	-0.09679530238966771	-0.16827103007009864	1.6348991406040694	0.08325330827190533	0.1988430935495184	-0.36974300678727123
0.05599999999999994	0.22486044749745107	-0.09679512041104199	-0.1682115688443289	1.635162877940549	0.08323584776590469	0.1988734729833726	-0.369664937086445
0.05699999999999994	0.22486267268292626	-0.09679493754815492	-0.16815107636831692	1.6354308462251845	0.08321811463921426	0.19890433115036804	-0.3695855907925102
0.05799999999999994	0.224864979130636	-0.09679475394539785	-0.1680895417932951	1.6357030945933964	0.0832001058993262	0.19893567188478656	-0.36950495308371695
0.05899999999999994	0.22486736828437248	-0.09679456975446853	-0.16802695425791275	1.6359796722955013	0.08318181854206226	0.19896749898283728	-0.3694230091028028
0.05999999999999994	0.2248698415708423	-0.09679438513454998	-0.16796330289669545	1.6362606286806711	0.0831632495524974	0.1989998161983034	-0.36933974396273705
0.06099999999999994	0.22487240039733794	-0.0967942002524899	-0.16789857684840404	1.6365460131793013	0.08314439590591104	0.1990326272382022	-0.36925514275270266
0.061999999999999944	0.224875046149327	-0.09679401528298046	-0.1678327652639247	1.6368358752848748	0.08312525456858658	0.19906593575869827	-0.3691691905442084
0.06299999999999994	0.22487778018795807	-0.09679383040873839	-0.16776585731332416	1.637130264536022	0.08310582249840114	0.19909974536126643	-0.3690818723971017
0.06399999999999995	0.22488060384748224	-0.09679364582068511	-0.16769784219170691	1.6374292304987272	0.08308609664526925	0.19913405958922248	-0.3689931733652547
0.06499999999999995	0.2248835184325881	-0.0967934617181268	-0.16762870912463898	1.6377328227482568	0.08306607395162627	0.19916888192449658	-0.3689030785022403
0.06599999999999995	0.22488652521564997	-0.09679327830893414	-0.16755844737389888	1.6380410908500138	0.08304575135307618	0.19920421578421935	-0.3688115728675017
0.06699999999999995	0.22488962543388702	-0.09679309580972162	-0.1674870462428129	1.6383540843388962	0.08302512577908518	0.19924006451730034	-0.36871864153290784
0.06799999999999995	0.22489282028643304	-0.09679291444602614	-0.16741449508043366	1.6386718526974804	0.08300419415360195	0.19927643140154308	-0.3686242695893431
0.06899999999999995	0.2248961109313149	-0.09679273445248474	-0.16734078328532673	1.6389944453341128	0.08298295339566882	0.19931331964105048	-0.3685284421531644
0.06999999999999995	0.22489949848233876	-0.09679255607301118	-0.16726590031010388	1.6393219115619837	0.08296140042002645	0.199350732363247	-0.368431144372417
0.07099999999999995	0.2249029840058832	-0.0967923795609713	-0.16718983566670995	1.6396543005791426	0.08293953213765452	0.1993886726155755	-0.3683323614328857
0.07199999999999995	0.22490656851759797	-0.09679220517935659	-0.16711257893134554	1.6399916614482775	0.082917345456312	0.19942714336247505	-0.36823207856429957
0.07299999999999995	0.22491025297900683	-0.09679203320095614	-0.16703411974828597	1.6403340430754583	0.08289483728108026	0.19946614748281885	-0.3681302810468265
0.07399999999999995	0.22491403829401457	-0.09679186390852634	-0.16695444783298116	1.640681494188173	0.08287200451485092	0.1995056877675053	-0.36802695421762893
0.07499999999999996	0.2249179253053163	-0.09679169759495843	-0.16687355297444598	1.6410340633126024	0.08284884405882259	0.19954576691719927	-0.36792208347737293
0.07599999999999996	0.2249219147907085	-0.09679153456344321	-0.16679142503657546	1.6413917987500894	0.08282535281300933	0.19958638754052552	-0.36781565429670443
0.07699999999999996	0.22492600745930125	-0.09679137512763307	-0.1667080539591501	1.6417547485542658	0.08280152767664209	0.1996275521525895	-0.3677076522224034
0.07799999999999996	0.22493020394763039	-0.09679121961180061	-0.1666234297596692	1.6421229605095353	0.0827773655484662	0.1996692631732752	-0.3675980628832292
0.07899999999999996	0.22493450481604443	-0.09679106835099385	-0.16653754253602052	1.642496482109736	0.08275286332718151	0.19971152292507388	-0.36748687199595853
0.07999999999999996	0.22493891054611614	-0.09679092169118766	-0.16645038246886573	1.6428753605361865	0.08272801791227181	0.19975433363092837	-0.3673740653716916
0.08099999999999996	0.2249434215387027	-0.0967907799894309	-0.16636193982262268	1.6432596426350687	0.08270282620498286	0.19979769741270015	-0.367259628922074
0.08199999999999996	0.22494803811115324	-0.09679064361398917	-0.16627220494505393	1.6436493748948597	0.08267728510890411	0.1998416162901955	-0.3671435486651446
0.08299999999999996	0.22495276049366486	-0.09679051294448276	-0.16618116826660112	1.6440446034252634	0.08265139153015698	0.19988609218020117	-0.3670258107307003
0.08399999999999996	0.2249575888262889	-0.09679038837201928	-0.16608882030022887	1.6444453739376006	0.0826251423776801	0.19993112689528336	-0.36690640136531405
0.08499999999999996	0.22496252315696344	-0.09679027029932086	-0.1659951516410354	1.6448517317251075	0.08259853456379693	0.1999767221427753	-0.36678530693726286
0.08599999999999997	0.22496756344019375	-0.09679015914084525	-0.16590015296450905	1.6452637216427206	0.08257156500500822	0.20002287952443784	-0.3666625139414397
0.08699999999999997	0.22497270953675536	-0.0967900553229008	-0.16580381502343985	1.6456813880870569	0.08254423062301197	0.2000696005366706	-0.36653800900402006
0.08799999999999997	0.22497796121442046	-0.09678995928375449	-0.16570612864462192	1.6461047749772963	0.08251652834589344	0.20011688657078402	-0.366411778886712
0.08899999999999997	0.22498331814895872	-0.09678987147373283	-0.16560708472610713	1.6465339257373002	0.08248845510942675	0.2001647389131487	-0.3662838104907265
0.08999999999999997	0.2249887799250352	-0.09678979235531532	-0.16550667423426993	1.6469688832781721	0.08246000785836974	0.2002131587454643	-0.3661540908606009
0.09099999999999997	0.22499434603700455	-0.09678972240321974	-0.1654048881999403	1.6474096899808404	0.08243118354751125	0.20026214714526813	-0.36602260718776775
0.09199999999999997	0.2250000158896056	-0.09678966210447901	-0.16530171771398805	1.6478563876797496	0.0824019791424738	0.20031170508656096	-0.3658893468137588
0.09299999999999997	0.225005788798556	-0.09678961195850912	-0.16519715392236617	1.6483090176480015	0.08237239162051822	0.20036183344073127	-0.3657542972330579
0.09399999999999997	0.22501166399142028	-0.0967895724771676	-0.1650911880202463	1.6487676205831472	0.08234241797147522	0.20041253297802092	-0.36561744609561414
0.09499999999999997	0.22501764060950302	-0.09678954418480225	-0.16498381124601022	1.6492322365932135	0.08231205519886739	0.200463804369105	-0.3654787812092104
0.09599999999999997	0.22502371771039392	-0.09678952761828924	-0.1648750148758581	1.649702905182545	0.0822813003212248	0.20051564818629752	-0.36533829054200384
0.09699999999999998	0.22502989427003883	-0.09678952332706049	-0.1647647902182874	1.6501796652370508	0.08225015037341435	0.20056806490474868	-0.3651959622251892
0.09799999999999998	0.2250361691847151	-0.09678953187311948	-0.16465312860769757	1.6506625550099483	0.08221860240792486	0.2006210549040582	-0.3650517845553099
0.09899999999999998	0.22504254127328638	-0.09678955383104519	-0.1645400213975059	1.6511516121094656	0.08218665349605002	0.20067461847006154	-0.3649057459959235
0.09999999999999998	0.22504900927898297	-0.09678958978798351	-0.16442545995316074	1.6516468734884673	0.08215430072872817	0.20072875579666657	-0.36475783517875476
0.10099999999999998	0.22505557187108677	-0.09678964034362554	-0.16430943564543474	1.6521483754352118	0.0821215412171639	0.2007834669878012	-0.3646080409046522
0.10199999999999998	0.2250622276472762	-0.09678970611017226	-0.16419193984400474	1.6526561535644555	0.08208837209359947	0.20083875205941107	-0.36445635214460304
0.10299999999999998	0.2250689751366338	-0.09678978771266018	-0.1640729639102019	1.6531702428092439	0.0820547905123608	0.2008946109416898	-0.3643027580404514
0.10399999999999998	0.22507581280369057	-0.09678988579039781	-0.1639524991889412	1.6536906774141071	0.08202079365130258	0.20095104348148096	-0.36414724790490516
0.10499999999999998	0.22508273905350595	-0.09679000099913705	-0.1638305370005901	1.6542174909288763	0.08198637871359432	0.2010080494446688	-0.36398981122114527
0.10599999999999998	0.22508975223703473	-0.09679013401247823	-0.16370706863203366	1.6547507162030848	0.081951542929363	0.20106562851898466	-0.36383043764217105
0.10699999999999998	0.2250968506564102	-0.0967902855221326	-0.16358208532694307	1.6552903853816727	0.08191628355701228	0.20112378031729009	-0.3636691169897691
0.10799999999999998	0.2251040325701433	-0.0967904562377925	-0.16345557827638219	1.6558365299008355	0.08188059788446445	0.20118250438072766	-0.3635058392534817
0.10899999999999999	0.22511129619823803	-0.09679064688698334	-0.16332753860976132	1.6563891804836073	0.08184448323032813	0.2012418001816182	-0.36334059458970563
0.10999999999999999	0.22511863972722304	-0.09679085821489686	-0.16319795738577278	1.6569483671370286	0.08180793694493296	0.20130166712640968	-0.36317337332050675
0.11099999999999999	0.2251260613151039	-0.09679109098420506	-0.16306682558331614	1.6575141191508673	0.08177095641141714	0.20136210455873887	-0.3630041659321572
0.11199999999999999	0.22513355909661478	-0.09679134597485388	-0.16293413409242005	1.6580864650959901	0.08173353904699177	0.20142311176254524	-0.36283296307371155
0.11299999999999999	0.22514113118952178	-0.09679162398383598	-0.16279987370479523	1.6586654328227275	0.0816956823043847	0.20148468796542107	-0.3626597555552649
0.11399999999999999	0.2251487757019808	-0.09679192582494195	-0.16266403510365235	1.659251049460335	0.08165738367340572	0.20154683234225884	-0.3624845343456577
0.11499999999999999	0.22515649074057686	-0.09679225232848897	-0.16252660885317097	1.6598433414163927	0.08161864068263507	0.20160954401889222	-0.3623072905703074
0.11599999999999999	0.22516427441904296	-0.09679260434102628	-0.16238758538800208	1.6604423343753687	0.0815794509012991	0.20167282207567092	-0.36212801550935775
0.11699999999999999	0.2251721248669083	-0.09679298272501667	-0.16224695500318898	1.6610480532974452	0.08153981194109168	0.20173666555096956	-0.36194670059560613
0.118	0.22518004023732904	-0.09679338835849302	-0.1621047078448931	1.6616605224183318	0.08149972145770007	0.2018010734445107	-0.3617633374121574
0.119	0.22518801871448008	-0.09679382213468912	-0.1619608339011836	1.6622797652500458	0.0814591771521595	0.20186604472074526	-0.36157791768999387
0.12	0.22519605852088115	-0.09679428496164409	-0.16181532299214735	1.6629058045818816	0.08141817677222132	0.20193157831241432	-0.36139043330559323
0.121	0.22520415792428317	-0.09679477776177918	-0.1616681647597013	1.663538662480418	0.08137671811373716	0.2019976731241097	-0.36120087627878317
0.122	0.225212315243368	-0.09679530147144637	-0.161519348657119	1.6641783602892977	0.08133479902175655	0.20206432803601782	-0.3610092387705986
0.123	0.22522052885226465	-0.09679585704044773	-0.16136886393790656	1.664824918629881	0.08129241739115758	0.20213154190802982	-0.36081551308090526
0.124	0.22522879718463373	-0.09679644543152459	-0.16121669964479135	1.6654783574020064	0.08124957116711723	0.2021993135838543	-0.36061969164610125
0.125	0.22523711873732072	-0.09679706761981581	-0.16106284459996253	1.6661386957848294	0.08120625834554507	0.20226764189464622	-0.3604217670370265
0.126	0.22524549207282696	-0.09679772459228392	-0.1609072873965722	1.6668059522384755	0.08116247697323899	0.2023365256620314	-0.3602217319569653
0.127	0.22525391582060023	-0.09679841734710834	-0.16075001639037764	1.6674801445057408	0.0811182251477646	0.20240596370095396	-0.3600195792397493
0.128	0.22526238867752313	-0.09679914689304481	-0.16059101969078704	1.668161289613443	0.08107350101706047	0.20247595482283523	-0.35981530184784644
0.129	0.22527090940722558	-0.09679991424874977	-0.16043028515207328	1.6688494038734074	0.08102830277858813	0.20254649783886253	-0.3596088928706254
0.13	0.22527947683859706	-0.0968007204420691	-0.16026780036589414	1.6695445028823128	0.0809826286783334	0.20261759156292142	-0.35940034552328926
0.131	0.22528808986500357	-0.09680156650928982	-0.16010355265512982	1.6702466015211426	0.08093647701014778	0.2026892348141124	-0.3591896531461812
0.132	0.22529674744458883	-0.09680245349435404	-0.15993752906792102	1.6709557139560989	0.08088984611530986	0.20276142641921796	-0.3589768092035548
0.133	0.2253054486009075	-0.09680338244803403	-0.1597697163711681	1.671671853641341	0.080842734382065	0.20283416521530395	-0.35876180728163337
0.134	0.22531419242313644	-0.09680435442706747	-0.15960010104425917	1.6723950333224114	0.0807951402451446	0.20290745005209143	-0.35854464108669487
0.135	0.22532297806548982	-0.09680537049325166	-0.15942866927379123	1.6731252650395838	0.08074706218514496	0.20298127979391686	-0.3583253044435542
0.136	0.22533180474696898	-0.09680643171249594	-0.15925540694891688	1.6738625601314983	0.08069849872788891	0.2030556533215868	-0.358103791294023
0.137	0.2253406717525766	-0.09680753915383114	-0.15908029965733014	1.6746069292394417	0.08064944844407627	0.20313056953406658	-0.3578800956951698
0.138	0.22534957843486708	-0.09680869388837494	-0.15890333268228604	1.6753583823122633	0.08059990994898104	0.20320602734982243	-0.3576542118175701
0.139	0.225358524214705	-0.0968098969882523	-0.1587244909999158	1.6761169286115405	0.080549881901892	0.20328202570818232	-0.3574261339436114
0.14	0.22536750858160884	-0.09681114952546972	-0.15854375927609912	1.6768825767166078	0.0804993630054201	0.2033585635709002	-0.35719585646586055
0.14100000000000001	0.22537653109443245	-0.09681245257074236	-0.1583611218640363	1.6776553345298204	0.08044835200497832	0.203435639923437	-0.356963373885559
0.14200000000000002	0.22538559138276296	-0.09681380719227309	-0.15817656280403877	1.6784352092824157	0.08039684768867887	0.20351325377547233	-0.3567286808113732
0.14300000000000002	0.22539468914790695	-0.09681521445448224	-0.1579900658247992	1.6792222075409673	0.08034484888722272	0.2035914041608306	-0.3564917719582841
0.14400000000000002	0.22540382416233484	-0.09681667541668718	-0.157801614344655	1.6800163352140498	0.08029235447317352	0.2036700901373096	-0.3562526421464379
0.14500000000000002	0.22541299626908665	-0.09681819113173043	-0.15761119147323743	1.680817597558728	0.08023936336010447	0.2037493107864126	-0.35601128630002477
0.14600000000000002	0.22542220538264543	-0.09681976264455576	-0.15741878001427165	1.681625999187244	0.08018587450234967	0.20382906521280225	-0.3557676994462503
0.14700000000000002	0.2254314514901507	-0.09682139099073052	-0.15722436246879382	1.682441544074271	0.08013188689499608	0.2039093525436597	-0.35552187671440616
0.14800000000000002	0.22544073465182335	-0.09682307719491401	-0.15702792103805283	1.6832642355647323	0.08007739957350767	0.20399017192807165	-0.35527381333492136
0.14900000000000002	0.22545005500097817	-0.09682482226927024	-0.15682943762686263	1.6840940763814214	0.08002241161310489	0.20407152253620275	-0.35502350463846133
0.15000000000000002	0.2254594127440001	-0.09682662721182439	-0.1566288938485487	1.6849310686313022	0.07996692212826549	0.20415340355794945	-0.35477094605550474
0.15100000000000002	0.2254688081599093	-0.09682849300476187	-0.15642627103188306	1.6857752138112336	0.07991093027228696	0.20423581420089346	-0.3545161331165246
0.15200000000000002	0.22547824159876265	-0.09683042061266914	-0.15622155022965098	1.686626512814248	0.07985443523654584	0.2043187536876776	-0.3542590614525347
0.15300000000000002	0.22548771347926633	-0.09683241098071513	-0.15601471222773958	1.6874849659352469	0.07979743624951582	0.20440222125329197	-0.35399972679588426
0.15399999999999991	0.22549722428710264	-0.09683446503277256	-0.15580573755401636	1.6883505728757457	0.07973993257603243	0.20448621614257517	-0.3537381249811819
0.15499999999999992	0.22550677457397286	-0.096836583669478	-0.155594606487768	1.6892233327491653	0.07968192351680521	0.20457073760762773	-0.35347425194623294
0.15599999999999992	0.22551636495584976	-0.09683876776622999	-0.15538129907046744	1.6901032440859174	0.07962340840775174	0.20465578490471145	-0.3532081037333588
0.15699999999999992	0.22552599611006166	-0.09684101817112412	-0.15516579511713874	1.6909903048364128	0.0795643866191542	0.2047413572907576	-0.35293967649146757
0.15799999999999992	0.2255356687715869	-0.09684333570282445	-0.15494807422758985	1.6918845123727342	0.07950485755476085	0.20482745401984964	-0.3526689664785143
0.15899999999999992	0.22554538372818195	-0.09684572114837035	-0.15472811579828424	1.6927858634897355	0.07944482065065044	0.20491407433956021	-0.35239597006417284
0.15999999999999992	0.22555514181471437	-0.09684817526091777	-0.15450589903599443	1.6936943544044418	0.0793842753740428	0.2050012174867158	-0.35212068373326955
0.16099999999999992	0.22556494390820492	-0.09685069875741453	-0.15428140297325724	1.694609980753753	0.07932322122248248	0.20508888268259043	-0.35184310409004516
0.16199999999999992	0.2255747909239576	-0.09685329231620868	-0.15405460648452698	1.6955327375915847	0.07926165772327405	0.20517706912795566	-0.3515632278626369
0.16299999999999992	0.22558468381202282	-0.09685595657458916	-0.15382548830191897	1.696462619384699	0.07919958443292613	0.20526577599829135	-0.3512810519077865
0.16399999999999992	0.225594623553616	-0.0968586921262584	-0.1535940270305616	1.6973996200060963	0.07913700093672625	0.20535500243909785	-0.3509965732161415
0.16499999999999992	0.22560461115749353	-0.09686149951873589	-0.15336020116470583	1.6983437327271045	0.079073906848508	0.20544474756088357	-0.3507097889180305
0.16599999999999993	0.22561464765628492	-0.09686437925069236	-0.15312398910499006	1.6992949502092942	0.07901030181048889	0.20553501043370742	-0.35042069628947337
0.16699999999999993	0.22562473410277656	-0.096867331769214	-0.15288536917537848	1.7002532644954829	0.07894618549311873	0.20562579008194645	-0.3501292927583668
0.16799999999999993	0.22563487156614548	-0.09687035746737244	-0.15264431963904132	1.7012186669987037	0.07888155759506023	0.2057170854795336	-0.34983557591103137
0.16899999999999993	0.22564506112814542	-0.09687345668285273	-0.15240081871432573	1.702191148489525	0.07881641784348523	0.2058088955451182	-0.34953954349918326
0.16999999999999993	0.22565530387924346	-0.0968766296972625	-0.15215484459121606	1.7031706990832265	0.07875076599450395	0.20590121913708914	-0.34924119344696736
0.17099999999999993	0.22566560091470456	-0.09687987673499332	-0.15190637544792734	1.7041573082272223	0.07868460183348407	0.20599405504870594	-0.34894052385799346
0.17199999999999993	0.22567595333062648	-0.09688319796201007	-0.15165538946802623	1.705150964688361	0.07861792517544226	0.2060874020030945	-0.34863753302262107
0.17299999999999993	0.22568636221992397	-0.09688659348494459	-0.15140186485810264	1.7061516565404946	0.07855073586550884	0.20618125864798753	-0.34833221942531184
0.17399999999999993	0.22569682866825685	-0.09689006334974076	-0.15114577986526445	1.7071593711519497	0.07848303377922175	0.206275623550576	-0.3480245817518684
0.17499999999999993	0.2257073537499009	-0.09689360754022718	-0.1508871127940976	1.7081740951721576	0.07841481882271106	0.20637049519271647	-0.3477146188966832
0.17599999999999993	0.22571793852356378	-0.09689722597736895	-0.15062584202311197	1.7091958145189607	0.07834609093283508	0.20646587196637428	-0.34740232996975523
0.17699999999999994	0.22572858402852009	-0.09690091851919642	-0.15036194602069508	1.7102245143681107	0.0782768500773898	0.20656175216918168	-0.3470877143030485
0.17799999999999994	0.22573929128219117	-0.09690468496178832	-0.1500954033605949	1.71126017914347	0.07820709625594001	0.206658134000174	-0.34677077145631613
0.17899999999999994	0.2257500612795462	-0.09690852504093739	-0.14982619273695366	1.712302792506053	0.07813682950139378	0.20675501555576592	-0.346451501222877
0.17999999999999994	0.22576089499281918	-0.09691243843299352	-0.14955429297928968	1.7133523373426713	0.07806604988158962	0.2068523948258481	-0.3461299036355892
0.18099999999999994	0.22577179337041253	-0.09691642475488066	-0.1492796830681986	1.7144087957560794	0.07799475750053077	0.20695026968970154	-0.34580597897289916
0.18199999999999994	0.22578275733498684	-0.09692048356479259	-0.14900234215179464	1.7154721490570133	0.0779229524995102	0.20704863791167033	-0.34547972776472186
0.18299999999999994	0.2257937877807374	-0.09692461436394761	-0.14872224956178648	1.7165423777566382	0.07785063505812626	0.20714749713702185	-0.34515115079803094
0.18399999999999994	0.22580488557098297	-0.09692881659864895	-0.14843938482808067	1.7176194615582951	0.07777780539524971	0.2072468448883612	-0.3448202491220973
0.18499999999999994	0.22581605153756928	-0.09693308966227378	-0.14815372769230437	1.7187033793500668	0.07770446377024647	0.20734667856242006	-0.3444870240531917
0.18599999999999994	0.22582728648133427	-0.0969374328975703	-0.14786525812139437	1.7197941091993127	0.07763061048445576	0.20744699542691772	-0.34415147717875155
0.18699999999999994	0.22583859117175467	-0.09694184560001438	-0.14757395632089987	1.7208916283473095	0.07755624588274089	0.2075477926176185	-0.34381361036137514
0.18799999999999994	0.22584996634539659	-0.09694632702184947	-0.14727980274726926	1.7219959132028897	0.07748137035492958	0.20764906713577108	-0.34347342574294687
0.18899999999999995	0.22586141270392168	-0.09695087637530725	-0.1469827781195143	1.7231069393362353	0.0774059843368998	0.20775081584587163	-0.3431309257487695
0.18999999999999995	0.22587293091240102	-0.0969554928346327	-0.146682863430644	1.7242246814732252	0.07733008831143269	0.2078530354735707	-0.3427861130915187
0.19099999999999995	0.22588452159831213	-0.09696017553804175	-0.1463800399588856	1.7253491134899832	0.07725368280925843	0.20795572260354464	-0.3424389907750782
0.19199999999999995	0.22589618535084152	-0.09696492359074355	-0.14607428927871247	1.7264802084084012	0.07717676841035531	0.20805887367739528	-0.34208956209807123
0.19299999999999995	0.22590792272086654	-0.09696973606865068	-0.14576559327132402	1.727617938393412	0.07709934574537992	0.20816248499182496	-0.34173783065665725
0.19399999999999995	0.22591973422237155	-0.09697461202127217	-0.1454539341338451	1.7287622747512896	0.07702141549710598	0.20826655269733416	-0.34138380034665333
0.19499999999999995	0.22593162033417052	-0.09697955047341589	-0.14513929438726053	1.7299131879278753	0.0769429784016275	0.2083710727974449	-0.34102747536552397
0.19599999999999995	0.2259435815008062	-0.09698455042682924	-0.1448216568838513	1.731070647506757	0.07686403524938674	0.20847604114808857	-0.3406688602143572
0.19699999999999995	0.225955618133	-0.09698961086290557	-0.14450100481452485	1.7322346222081864	0.07678458688626957	0.20858145345691853	-0.3403079596995191
0.19799999999999995	0.22596773060840528	-0.09699473074608209	-0.14417732171605704	1.7334050798891343	0.0767046342148286	0.20868730528261226	-0.3399447789340424
0.19899999999999995	0.22597991927341485	-0.0969999090264275	-0.1438505914778892	1.734581987544521	0.07662417819563318	0.20879359203441072	-0.3395793233387452
0.19999999999999996	0.22599218444564373	-0.097005144641046	-0.1435207983477459	1.7357653113092701	0.07654321984850168	0.20890030897226516	-0.3392115986427698
0.20099999999999996	0.22600452641595958	-0.09701043651542657	-0.14318792693608687	1.7369550164612246	0.07646176025337174	0.20900745120753422	-0.33884161088353654
0.20199999999999996	0.22601694545044057	-0.09701578356586307	-0.14285196222015792	1.7381510674260818	0.07637980055111161	0.20911501370374955	-0.33846936640616837
0.20299999999999996	0.22602944179263676	-0.09702118470256882	-0.14251288954803104	1.7393534277843818	0.07629734194439389	0.2092229912772712	-0.33809487186244014
0.20399999999999996	0.22604201566537915	-0.09702663883198388	-0.14217069464227297	1.7405620602790781	0.07621438569820366	0.209331378598082	-0.3377181342094915
0.20499999999999996	0.22605466727251347	-0.09703214485790186	-0.14182536360250741	1.741776926822972	0.07613093314004125	0.2094401701910299	-0.3373391607083562
0.20599999999999996	0.22606739680093563	-0.09703770168217202	-0.14147688290688656	1.742997988506054	0.07604698566018338	0.20954936043746297	-0.33695795892236324
0.20699999999999996	0.22608020442217422	-0.09704330820535287	-0.14112523941323643	1.7442252056031644	0.07596254471187984	0.20965894357689693	-0.33657453671546317
0.20799999999999996	0.22609309029389696	-0.0970489633276905	-0.14077042035988652	1.7454585375831384	0.07587761181148439	0.20976891370872044	-0.3361889022500456
0.20899999999999996	0.22610605456209484	-0.09705466595117407	-0.14041241336544535	1.7466979431198502	0.07579218853876185	0.20987926479430938	-0.3358010639839362
0.20999999999999996	0.22611909736394029	-0.09706041498229537	-0.1400512064271591	1.7479433801036892	0.07570627653730912	0.20998999065973847	-0.3354110306669306
0.21099999999999997	0.22613221883131943	-0.09706620933401076	-0.13968678791786548	1.7491948056527586	0.07561987751490594	0.21010108499903546	-0.3350188113370391
0.21199999999999997	0.22614541909428995	-0.09707204792653105	-0.13931914658192968	1.750452176124586	0.07553299324361107	0.21021254137773981	-0.3346244153163738
0.21299999999999997	0.2261586982837119	-0.09707792968769105	-0.13894827153054873	1.7517154471280147	0.07544562555954115	0.21032435323665075	-0.3342278522069727
0.21399999999999997	0.2261720565334234	-0.0970838535532748	-0.13857415223568423	1.7529845735345666	0.07535777636245256	0.21043651389607504	-0.3338291318865527
0.21499999999999997	0.2261854939827122	-0.097089818467301	-0.13819677852188095	1.7542595094896907	0.07526944761524615	0.21054901656076397	-0.33342826450381574
0.21599999999999997	0.2261990107798384	-0.09709582338226953	-0.13781614055673364	1.7555402084247014	0.07518064134363667	0.21066185432530185	-0.3330252604732384
0.21699999999999997	0.22621260708623325	-0.09710186725936573	-0.13743222884076603	1.7568266230702023	0.07509135963598489	0.21077502017977076	-0.3326201304692741
0.21799999999999997	0.22622628307987147	-0.09710794906862365	-0.13704503419635816	1.7581187054706626	0.07500160464286423	0.21088850701569753	-0.3322128854200788
0.21899999999999997	0.22624003895781558	-0.09711406778942867	-0.136654547755352	1.759416406998686	0.07491137857635981	0.2110023076322901	-0.33180353650117717
0.21999999999999997	0.22625387493943308	-0.09712022241211193	-0.13626076094496678	1.7607196783686407	0.07482068370952405	0.21111641474321402	-0.33139209512887463
0.22099999999999997	0.226267791270286	-0.09712641194026035	-0.13586366547165818	1.7620284696504556	0.07472952237586512	0.21123082098415902	-0.3309785729529795
0.22199999999999998	0.22628178822519227	-0.09713263539224007	-0.13546325330368317	1.7633427302847562	0.07463789696837855	0.21134551892083822	-0.3305629818488838
0.22299999999999998	0.22629586611045802	-0.09713889180155712	-0.1350595166531282	1.764662409100521	0.07454580993818072	0.2114605010570001	-0.3301453339090532
0.22399999999999998	0.22631002526640576	-0.09714518021680772	-0.13465244795665593	1.765987454334549	0.07445326379304645	0.2115757598427045	-0.32972564143391375
0.22499999999999998	0.22632426606982026	-0.09715149970197372	-0.1342420398538524	1.7673178136516665	0.07436026109572653	0.21169128768341794	-0.32930391692200234
0.22599999999999998	0.22633858893593906	-0.09715784933781567	-0.1338282851631824	1.7686534341657203	0.07426680446210343	0.2118070769500574	-0.32888017305924694
0.22699999999999998	0.2263529943207429	-0.09716422822398715	-0.13341117685668732	1.7699942624602796	0.07417289655954837	0.2119231199895027	-0.3284544227080343
0.22799999999999998	0.2263674827231682	-0.09717063548036824	-0.13299070803456084	1.7713402446083446	0.07407854010523345	0.21203940913503683	-0.328026678896723
0.22899999999999998	0.22638205468648445	-0.09717707024724151	-0.1325668718999831	1.772691326192247	0.07398373786403084	0.21215593671653912	-0.3275969548092841
0.22999999999999998	0.22639671079883614	-0.0971835316850632	-0.13213966173384412	1.774047452307623	0.07388849264703179	0.21227269507092586	-0.32716526377883315
0.23099999999999998	0.22641145169257632	-0.09719001897458483	-0.13170907086861336	1.7754085675173021	0.07379280731269233	0.21238967655381985	-0.3267316192935671
0.23199999999999998	0.2264262780423928	-0.09719653131807765	-0.13127509266136464	1.7767746157709583	0.07369668476987226	0.21250687355215264	-0.32629603501119403
0.23299999999999998	0.2264411905633525	-0.09720306794128226	-0.13083772046671258	1.7781455403571225	0.07360012797911054	0.21262427849618362	-0.325858524765158
0.23399999999999999	0.22645619001036682	-0.09720962809458034	-0.130396947610041	1.7795212839045254	0.07350313995115985	0.21274188387057846	-0.3254191025583803
0.235	0.22647127717945092	-0.09721621105301467	-0.12995276736065298	1.7809017883997413	0.07340572374478715	0.2128596822252847	-0.32497778255272713
0.236	0.2264864529092726	-0.09722281611591356	-0.1295051729040986	1.782286995204271	0.07330788246462897	0.2129776661866386	-0.32453457905839067
0.237	0.22650171808224148	-0.09722944260649471	-0.12905415731368727	1.7836768450703693	0.0732096192588549	0.21309582846864902	-0.32408950652353674
0.238	0.22651707362626652	-0.09723608987144575	-0.12859971352194258	1.7850712781556752	0.07311093731694084	0.2132141618842224	-0.3236425795243253
0.239	0.2265325205171769	-0.09724275728010526	-0.12814183429238388	1.7864702340374534	0.0730118398676705	0.21333265935621376	-0.32319381275504727
0.24	0.22654805978029896	-0.09724944422249696	-0.12768051219164125	1.7878736517265061	0.07291233017681428	0.21345131392831113	-0.3227432210184241
0.241	0.2265636924911905	-0.09725615010659379	-0.12721573956228552	1.7892814696804415	0.07281241154448204	0.213570118775638	-0.32229081921623803
0.242	0.22657941977666235	-0.09726287435631346	-0.1267475084971326	1.7906936258167303	0.07271208730281672	0.21368906721483744	-0.32183662234021826
0.243	0.2265952428157123	-0.09726961641062207	-0.12627581081465697	1.7921100575259865	0.07261136081390375	0.21380815271376596	-0.32138064546304645
0.244	0.22661116283999233	-0.09727637572299835	-0.12580063803401773	1.7935307016855317	0.07251023546746654	0.2139273689012911	-0.32092290372922344
0.245	0.2266271811345569	-0.09728315176088267	-0.12532198134970102	1.7949554946729263	0.07240871467864957	0.21404670957719898	-0.3204634123458432
0.246	0.2266432990385146	-0.097289944005107	-0.12483983160766648	1.7963843723791573	0.07230680188600731	0.21416616872160887	-0.3200021865737469
0.247	0.2266595179448334	-0.09729675194930652	-0.12435417928413806	1.79781727022192	0.0722045005493913	0.21428574050353572	-0.3195392417191637
0.248	0.22667583929967494	-0.09730357509931653	-0.12386501446592058	1.7992541231590506	0.07210181414767101	0.2144054192889717	-0.3190745931256408
0.249	0.22669226460162895	-0.09731041297255391	-0.12337232683074409	1.8006948657014255	0.07199874617640707	0.2145251996489188	-0.31860825616618677
0.25	0.2267087954008483	-0.09731726509738292	-0.1228761056280218	1.8021394319250181	0.07189530014559521	0.21464507636713434	-0.3181402462356745
0.251	0.22672543329845962	-0.09732413101246742	-0.12237633966078662	1.8035877554825517	0.07179147957759917	0.21476504444735112	-0.3176705787434278
0.252	0.226742179946998	-0.0973310102661095	-0.12187301726881636	1.8050397696151845	0.07168728800545218	0.2148850991200991	-0.3171992691059154
0.253	0.2267590370518629	-0.09733790241557341	-0.12136612631295796	1.8064954071635428	0.07158272897158412	0.21500523584919426	-0.3167263327399031
0.254	0.22677600637304343	-0.09734480702639867	-0.12085565416028549	1.8079546005777882	0.07147780602672754	0.21512545033802122	-0.3162517850561705
0.255	0.22679308972673565	-0.0973517236717027	-0.12034158767010274	1.8094172819275365	0.07137252272875548	0.21524573853561393	-0.3157756414534737
0.256	0.22681028898685077	-0.09735865193184555	-0.11982391318118016	1.8108833829113185	0.07126688264150842	0.2153660966423561	-0.31529791731273704
0.257	0.22682760608641314	-0.09736559139520844	-0.11930261650024102	1.8123528348648978	0.07116088933391147	0.2154865211151832	-0.31481862799164423
0.258	0.2268450430188486	-0.09737254165971243	-0.11877768289208322	1.8138255687688918	0.07105454637943927	0.21560700867216837	-0.3143377888197334
0.259	0.22686260183915993	-0.09737950233357484	-0.11824909707172362	1.8153015152561358	0.07094785735562043	0.2157275562964341	-0.3138554150940429
0.26	0.2268802846649834	-0.09738647303492935	-0.11771684319858143	1.8167806046184842	0.07084082584345655	0.21584816123933284	-0.3133715220754153
0.261	0.22689809367714717	-0.09739345339106188	-0.11718090487234246	1.8182627668123579	0.07073345542675201	0.21596882102302067	-0.31288612498556506
0.262	0.22691603111897887	-0.09740044303763457	-0.1166412651301433	1.819747931463486	0.07062574969116851	0.2160895334426704	-0.3123992390046529
0.263	0.22693409929473876	-0.09740744161789815	-0.1160979064454669	1.821236027872411	0.0705177122230618	0.21621029656826576	-0.31191087926898564
0.264	0.22695230056868332	-0.09741444878189646	-0.11555081072876565	1.8227269850208319	0.0704093466085232	0.216331108745918	-0.3114210608687661
0.265	0.22697063736513257	-0.09742146418566212	-0.11499995932907481	1.8242207315769656	0.07030065643280543	0.21645196859882818	-0.3109297988461222
0.266	0.22698911216878162	-0.09742848749077808	-0.11444533303625623	1.8257171958988747	0.07019164528000717	0.21657287502795813	-0.31043710819370474
0.267	0.22700772752487713	-0.09743551836505882	-0.11388691208427129	1.8272163060369557	0.07008231673307395	0.21669382721228939	-0.3099430038538389
0.268	0.22702648603888173	-0.09744255648397747	-0.11332467615663366	1.8287179897371642	0.06997267437405086	0.21681482460836646	-0.3094475007180939
0.269	0.22704539037487384	-0.09744960153133624	-0.11275860439481049	1.8302221744442904	0.06986272178409643	0.21693586694894323	-0.3089506136274993
0.27	0.22706444325268235	-0.09745665319880305	-0.11218867540845884	1.8317287873038595	0.06975246254301064	0.2170569542410367	-0.3084523573735152
0.271	0.22708364744412862	-0.0974637111850631	-0.11161486728601364	1.8332377551630945	0.06964190022845612	0.21717808676387595	-0.3079527466993154
0.272	0.22710300576836917	-0.09747077519496164	-0.1110371576060263	1.8347490045713988	0.06953103841517375	0.21729926506674643	-0.30745179630124836
0.273	0.2271225210870888	-0.0974778449386419	-0.11045552345002789	1.836262461778918	0.06941988067455433	0.21742048996654617	-0.30694952083100835
0.274	0.22714219629992174	-0.09748492013067697	-0.10986994141656371	1.8377780527325032	0.06930843057444146	0.2175417625451149	-0.30644593489886857
0.275	0.22716203433934587	-0.09749200048957139	-0.10928038763604499	1.8392957030702706	0.06919669167879611	0.21766308414633465	-0.30594105307765745
0.276	0.22718203816541982	-0.09749908573838724	-0.10868683778643969	1.840815338115962	0.06908466754758551	0.21778445637294022	-0.30543488990685475
0.277	0.22720221076073793	-0.09750617560611786	-0.10808926710945044	1.8423368828739317	0.06897236173707505	0.21790588108309922	-0.3049274598964888
0.278	0.227222555124473	-0.09751326982830309	-0.10748765042645055	1.8438602620248365	0.06885977779978912	0.21802736038700327	-0.3044187775309423
0.279	0.22724307426512694	-0.0975203681465122	-0.10688196215420143	1.8453853999217202	0.06874691928383299	0.21814889664365175	-0.3039088572726532
0.28	0.22726377119273777	-0.09752747030744649	-0.10627217632150554	1.8469122205865656	0.06863378973205936	0.2182704924574605	-0.30339771356575634
0.2809999999999999	0.2272846489112926	-0.09753457606203667	-0.10565826658794891	1.8484406477070108	0.06852039268144156	0.21839215067414464	-0.3028853608401401
0.2819999999999999	0.2273057104120951	-0.09754168516453864	-0.10504020626437982	1.8499706046329316	0.06840673166264995	0.21851387437599565	-0.30237181351596437
0.2829999999999999	0.2273269586677061	-0.097548797371628	-0.1044179683336445	1.8515020143729604	0.06829281019964542	0.21863566687703612	-0.30185708600819944
0.2839999999999999	0.22734839662495068	-0.09755591244186532	-0.10379152547160775	1.8530347995917706	0.0681786318092255	0.21875753171798903	-0.30134119273104953
0.2849999999999999	0.2273700271969925	-0.097563030136284	-0.1031608500696137	1.854568882609329	0.06806420000076344	0.21887947266081462	-0.3008241481022482
0.2859999999999999	0.22739185325597844	-0.09757015021972702	-0.10252591425765975	1.856104185401438	0.06794951827619766	0.2190014936831762	-0.30030596654714925
0.2869999999999999	0.22741387762624649	-0.09757727246142937	-0.10188668992680648	1.857640629600142	0.06783459012984178	0.21912359897319772	-0.2997866625027218
0.2879999999999999	0.22743610307696752	-0.0975843966344717	-0.10124314875122807	1.8591781364940738	0.06771941904776822	0.21924579292420351	-0.2992662504216179
0.2889999999999999	0.22745853231459445	-0.09759152251485545	-0.10059526221105934	1.8607166270288185	0.06760400850712761	0.2193680801290718	-0.2987447447764202
0.2899999999999999	0.22748116797586615	-0.09759864988095132	-0.09994300161644233	1.8622560218066169	0.06748836197582643	0.21949046537425776	-0.2982221600642385
0.2909999999999999	0.2275040126209868	-0.09760577851407602	-0.09928633813317543	1.863796241085111	0.0673724829126819	0.21961295363348224	-0.2976985108118242
0.2919999999999999	0.22752706872660644	-0.09761290819982009	-0.09862524281037001	1.8653372047755872	0.06725637476786749	0.21973555006089843	-0.29717381158106554
0.2929999999999999	0.22755033867897625	-0.09762003872862084	-0.09795968660901437	1.8668788324415413	0.06714004098328064	0.21985825998403627	-0.29664807697442447
0.29399999999999993	0.22757382476764923	-0.09762716989558279	-0.09728964043034172	1.86842104329765	0.06702348499276826	0.21998108889682425	-0.29612132164030025
0.29499999999999993	0.22759752917897266	-0.0976343015010499	-0.09661507514478336	1.869963756208847	0.06690671022238939	0.2201040424523785	-0.2955935602787318
0.29599999999999993	0.22762145398899486	-0.09764143335192857	-0.09593596162153849	1.8715068896899576	0.06678972009071169	0.22022712645561507	-0.2950648076472425
0.29699999999999993	0.22764560115690935	-0.09764856526225874	-0.09525227075803851	1.8730503619059728	0.06667251800913841	0.22035034685592336	-0.2945350785664468
0.29799999999999993	0.22766997251941037	-0.09765569705265596	-0.09456397351046106	1.8745940906726608	0.06655510738232348	0.22047370973940797	-0.2940043879256482
0.29899999999999993	0.22769456978520677	-0.09766282854937611	-0.09387104092607138	1.876137993457977	0.06643749160861023	0.22059722132044923	-0.29347275068853673
0.29999999999999993	0.2277193945293175	-0.09766995958375742	-0.09317344417628927	1.8776819873843542	0.06631967408049091	0.22072088793312505	-0.292940181898848
0.30099999999999993	0.22774444818714706	-0.09767708999279172	-0.09247115458975871	1.8792259892315784	0.06620165818514404	0.2208447160227923	-0.29240669668597113
0.30199999999999994	0.22776973204834053	-0.09768421962044659	-0.0917641436850748	1.8807699154403266	0.06608344730492487	0.2209687121376996	-0.29187231027036725
0.30299999999999994	0.22779524725079384	-0.09769134831823434	-0.09105238320282183	1.8823136821156987	0.0659650448177447	0.22109288292062576	-0.29133703796884636
0.30399999999999994	0.22782099477556766	-0.09769847594503042	-0.0903358451377021	1.8838572050308167	0.06584645409764012	0.22121723510047575	-0.2908008951998691
0.30499999999999994	0.2278469754427006	-0.09770560236764733	-0.08961450177191008	1.885400399632462	0.06572767851577246	0.22134177548352424	-0.290263897488616
0.30599999999999994	0.2278731899071711	-0.09771272746216217	-0.08888832570977873	1.8869431810492068	0.06560872144148906	0.22146651094417746	-0.28972606047162536
0.30699999999999994	0.22789963865425922	-0.09771985111449165	-0.08815728991259476	1.888485464100619	0.06548958624283371	0.2215914484155519	-0.2891873999011687
0.30799999999999994	0.22792632199393162	-0.09772697322021702	-0.08742136773248298	1.8900271633064931	0.06537027628662499	0.221716594880289	-0.28864793164946867
0.30899999999999994	0.227953240055373	-0.09773409368516288	-0.08668053294538802	1.891568192895814	0.06525079493889088	0.22184195736172124	-0.28810767171274554
0.30999999999999994	0.2279803927831667	-0.09774121242672902	-0.08593475978430627	1.8931084668162903	0.06513114556583904	0.22196754291501725	-0.2875666362151372
0.31099999999999994	0.2280077799347503	-0.09774832937484855	-0.08518402297354383	1.8946478987452922	0.06501133153487235	0.22209335861799434	-0.28702484141253753
0.31199999999999994	0.22803540107764508	-0.09775544447294784	-0.0844282977632742	1.896186402101899	0.06489135621546356	0.22221941156189684	-0.2864823036962165
0.31299999999999994	0.2280632555853291	-0.09776255767928223	-0.08366755996291607	1.897723890059769	0.06477122297976419	0.22234570884255883	-0.2859390395959614
0.31399999999999995	0.22809134263213007	-0.09776966896752	-0.08290178597222801	1.8992602755612928	0.06465093520270064	0.22247225755200564	-0.28539506578248075
0.31499999999999995	0.22811966118864233	-0.0977767783265756	-0.08213095281052038	1.9007954713338635	0.06453049626179788	0.22259906477024366	-0.2848503990689936
0.31599999999999995	0.22814821001841912	-0.09778388576119725	-0.08135503814551195	1.9023293899083469	0.06440990953727549	0.22272613755698784	-0.28430505641217
0.31699999999999995	0.2281769876759425	-0.09779099129331015	-0.08057402032222848	1.9038619436390856	0.06428917841253459	0.22285348294338084	-0.2837590549125898
0.31799999999999995	0.2282059925051236	-0.09779809496261203	-0.07978787839121161	1.905393044725148	0.06416830627454528	0.2229811079238799	-0.28321241181482437
0.31899999999999995	0.2282352226372059	-0.09780519682642025	-0.07899659213530656	1.906922605232908	0.06404729651376566	0.22310901944842612	-0.2826651445070038
0.31999999999999995	0.22826467598844496	-0.09781229696027102	-0.07820014209430064	1.9084505371200446	0.06392615252389375	0.22323722441507193	-0.2821172705195467
0.32099999999999995	0.228294350257943	-0.09781939545964617	-0.07739850958743448	1.9099767522614197	0.0638048777016927	0.2233657296631214	-0.2815688075229764
0.32200000000000006	0.22832424292489104	-0.09782649244207661	-0.07659167673417702	1.9115011624776705	0.06368347544664223	0.22349454196659344	-0.2810197733247443
0.32299999999999995	0.2283543512459717	-0.0978335880488723	-0.07577962647290276	1.9130236795662237	0.06356194916035211	0.22362366802800154	-0.2804701858649831
0.32400000000000007	0.22838467225442896	-0.09784068244610315	-0.07496234257786732	1.9145442153333143	0.06344030224597809	0.22375311447250426	-0.27992006321159846
0.32499999999999996	0.22841520276043176	-0.0978477758255814	-0.07413980967600507	1.9160626816263455	0.06331853810775864	0.22388288784211535	-0.2793694235552298
0.32600000000000007	0.2284459393516067	-0.09785486840621921	-0.07331201326318718	1.9175789903666733	0.06319666015054745	0.22401299458996723	-0.2788182852040014
0.32699999999999996	0.2284768783933668	-0.09786196043500987	-0.0724789397176976	1.9190930535829025	0.06307467177909472	0.22414344107523027	-0.2782666665775599
0.32800000000000007	0.22850801602941578	-0.09786905218801094	-0.0716405763109432	1.9206047834444098	0.06295257639719579	0.22427423355880355	-0.27771458620043976
0.32899999999999996	0.22853934818318394	-0.09787614397170617	-0.07079691121729348	1.9221140922944255	0.06283037740706911	0.22440537819922265	-0.27716206269528837
0.33000000000000007	0.22857087056019965	-0.09788323612361534	-0.06994793352268543	1.9236208926823843	0.06270807820877766	0.2245368810487786	-0.27660911477599237
0.33099999999999996	0.22860257865064734	-0.09789032901214909	-0.06909363323049625	1.9251250973959957	0.06258568219938589	0.2246687480503899	-0.2760557612403227
0.3320000000000001	0.22863446773174062	-0.09789742303721516	-0.06823400126506915	1.9266266194935022	0.06246319277209241	0.2248009850352215	-0.2755020209620183
0.33299999999999996	0.22866653287028954	-0.09790451863157729	-0.06736902947403253	1.9281253723354619	0.0623406133155181	0.2249335977206193	-0.2749479128827781
0.3340000000000001	0.22869876892621716	-0.09791161626146269	-0.06649871062980015	1.929621269615385	0.06221794721296328	0.2250665917082321	-0.27439345600450776
0.33499999999999996	0.22873117055740674	-0.09791871642603911	-0.06562303842988246	1.9311142253896851	0.0620951978416309	0.22519997248255924	-0.27383866938143814
0.3360000000000001	0.22876373222588653	-0.09792581965651255	-0.0647420074952641	1.932604154107403	0.06197236857199504	0.2253337454101012	-0.2732835721116692
0.33699999999999997	0.22879644820460673	-0.09793292651522463	-0.06385561336685544	1.9340909706394127	0.06184946276718963	0.22546791573886413	-0.272728183328427
0.3380000000000001	0.2288293125836877	-0.09794003759474915	-0.0629638525007761	1.9355745903064459	0.06172648378223147	0.22560248859796955	-0.2721725221915622
0.33899999999999997	0.2288623192768961	-0.09794715351698284	-0.062066722263224114	1.9370549289056334	0.0616034349633178	0.22573746899742494	-0.2716166078794539
0.3400000000000001	0.22889546202985603	-0.09795427493185371	-0.06116422092530844	1.9385319027356513	0.061480319647377844	0.22587286182811125	-0.2710604595813018
0.34099999999999997	0.2289287344296232	-0.09796140251489789	-0.06025634765672054	1.9400054286209303	0.061357141161570726	0.22600867186222595	-0.2705040964894202
0.3420000000000001	0.2289621299145009	-0.09796853696408074	-0.059343102516744954	1.9414754239350092	0.06123390282266533	0.2261449037544813	-0.26994753779109093
0.34299999999999997	0.22899564178372656	-0.09797567899698603	-0.05842448644336211	1.9429418066216066	0.061110607936603625	0.2262815620438097	-0.2693908026604425
0.3440000000000001	0.22902926320703615	-0.09798282934799636	-0.05750050124232265	1.9444044952127384	0.06098725979812231	0.22641865115508436	-0.2688339102510074
0.345	0.22906298723411758	-0.09798998876509198	-0.05657114957619127	1.9458634088454667	0.0608638616902468	0.22655617540085085	-0.26827687968863345
0.34599999999999986	0.22909680680396044	-0.09799715800702098	-0.05563643495222838	1.947318467278488	0.060740416883776266	0.22669413898336965	-0.2677197300642445
0.347	0.22913071475410682	-0.09800433784046174	-0.05469636170948335	1.9487695909075113	0.06061692863669555	0.22683254599696562	-0.2671624804267963
0.34799999999999986	0.22916470382980939	-0.09801152903642317	-0.05375093500547541	1.9502167007776285	0.06049340019351079	0.2269714004307411	-0.2666051497769575
0.349	0.22919876669310302	-0.09801873236625741	-0.052800160801328995	1.9516597185927504	0.0603698347846883	0.22711070617195325	-0.2660477570613146
0.34999999999999987	0.22923289593142138	-0.09802594859765815	-0.05184404584498035	1.9530985667240695	0.06024623562607164	0.227250467009869	-0.26549032116647314
0.351	0.22926708406501278	-0.09803317849064502	-0.050882597653204104	1.954533168218746	0.06012260591796947	0.22739068663972822	-0.2649328609127318
0.35199999999999987	0.22930132355353872	-0.09804042279391396	-0.04991582449320585	1.9559634468077722	0.0599989488440934	0.2275313686668117	-0.26437539504779906
0.353	0.22933560680336787	-0.09804768224192983	-0.04894373536452277	1.957389326911582	0.05987526757083031	0.22767251661054946	-0.2638179422412642
0.35399999999999987	0.22936992617594856	-0.09805495755200505	-0.047966339980849024	1.9588107336438572	0.059751565246784766	0.22781413390872643	-0.2632605210795613
0.355	0.2294042739965152	-0.09806224942060777	-0.04698364874989902	1.9602275928143527	0.059627845002284276	0.22795622392233042	-0.2627031500606155
0.35599999999999987	0.22943864256275923	-0.09806955851927628	-0.045995672750170254	1.9616398309308192	0.05950410994872227	0.22809878994128274	-0.26214584758797194
0.357	0.22947302415347273	-0.09807688549051916	-0.04500242370572115	1.9630473752004682	0.059380363177675	0.22824183519056085	-0.2615886319646925
0.3579999999999999	0.22950741103717145	-0.0980842309437022	-0.044003913960456255	1.9644501535314316	0.059256607759911054	0.22838536283640504	-0.2610315213872472
0.359	0.22954179548070536	-0.0980915954512939	-0.043000156451533086	1.965848094534655	0.05913284674441228	0.22852937599278925	-0.2604745339391384
0.3599999999999999	0.22957616975786402	-0.0980989795458425	-0.041991164681504524	1.9672411275266772	0.059009083157403205	0.2286738777280308	-0.25991768758393485
0.361	0.22961052615798433	-0.09810638371693227	-0.04097695269068813	1.9686291825326108	0.05888532000132497	0.22881887107110976	-0.2593610001581863
0.3619999999999999	0.22964485699456808	-0.09811380840774662	-0.039957535030877116	1.970012190288267	0.05876156025381177	0.22896435901763407	-0.2588044893648708
0.363	0.22967915461354077	-0.09812125401236735	-0.03893292673962561	1.9713900822411146	0.05863780686691052	0.2291103445357518	-0.2582481727673567
0.3639999999999999	0.2297134114004065	-0.09812872087418277	-0.037903143313965174	1.9727627905501393	0.058514062766479955	0.22925683057219087	-0.25769206778349707
0.365	0.2297476197866825	-0.0981362092842724	-0.036868200683541276	1.9741302480846694	0.058390330851522516	0.22940382005836157	-0.25713619167977897
0.3659999999999999	0.2297817722567499	-0.0981437194786398	-0.035828115184283325	1.975492388422242	0.05826661399338555	0.229551315916398	-0.25658056156593606
0.367	0.22981586135475146	-0.09815125163467425	-0.03478290353334109	1.9768491458459458	0.058142915034828754	0.2296993210650133	-0.25602519439013033
0.3679999999999999	0.22984987969116757	-0.09815880586834573	-0.03373258280489322	1.97820045534206	0.05801923678913788	0.22984783842510534	-0.25547010693419864
0.369	0.22988381994983034	-0.09816638223250528	-0.03267717040681258	1.9795462525976697	0.057895582039525516	0.2299968709250483	-0.2549153158090082
0.3699999999999999	0.22991767489500636	-0.09817398071553808	-0.0316166840585514	1.9808864739971994	0.05777195353875535	0.23014642150560757	-0.2543608374504537
0.371	0.2299514373781795	-0.09818160123999704	-0.0305511417694786	1.9822210566182965	0.05764835400880435	0.2302964931246568	-0.2538066881158349
0.3719999999999999	0.22998510034529282	-0.09818924366121703	-0.02948056181689766	1.983549938227885	0.057524786140499516	0.23044708876193826	-0.2532528838800522
0.373	0.23001865684408082	-0.09819690776590559	-0.02840496272447769	1.9848730572780775	0.05740125259318717	0.230598211423742	-0.2526994406317246
0.3739999999999999	0.23005210003074678	-0.0982045932710853	-0.02732436324220991	1.986190352901629	0.05727775599461515	0.23074986414719595	-0.2521463740696419
0.375	0.23008542317637093	-0.09821229982414294	-0.026238782327872513	1.9875017649069924	0.057154298941146875	0.23090205000410344	-0.2515936996997173
0.3759999999999999	0.2301186196734311	-0.09822002700361132	-0.02514823912885788	1.988807233773034	0.057030883998122214	0.2310547721045689	-0.2510414328323044
0.377	0.23015168304206193	-0.09822777431955665	-0.024052752963591193	1.9901067006434603	0.05690751370005798	0.23120803360065176	-0.25048958857961906
0.3779999999999999	0.23018460693530504	-0.09823554121394563	-0.022952343302894845	1.991400107321022	0.05678419055062467	0.2313618376900463	-0.24993818185306887
0.379	0.23021738514373588	-0.09824332706174359	-0.021847029751279803	1.9926873962615455	0.05666091702264075	0.23151618761984472	-0.24938722736047536
0.3799999999999999	0.2302500116006031	-0.09825113117236858	-0.02073683202814715	1.9939685105678593	0.05653769555832534	0.23167108669038036	-0.2488367396034181
0.381	0.23028248038673732	-0.09825895279075204	-0.01962176995000738	1.995243393984039	0.05641452856950273	0.231826538258722	-0.24828673287486905
0.3819999999999999	0.23031478573410424	-0.09826679109763108	-0.018501863413698194	1.9965119908904096	0.05629141843732971	0.2319825457416938	-0.24773722125685957
0.383	0.23034692202913315	-0.09827464520982386	-0.01737713237945703	1.9977742462986001	0.05616836751197002	0.23213911261878312	-0.2471882186179831
0.3839999999999999	0.2303788838169551	-0.09828251418123914	-0.016247596854206143	1.9990301058463316	0.05604537811276133	0.23229624243493296	-0.24663973861096358
0.385	0.2304106658058076	-0.09829039700424563	-0.015113276875780327	2.000279515792742	0.05592245252856829	0.23245393880309392	-0.24609179467045914
0.3859999999999999	0.23044226287048297	-0.09829829261102693	-0.013974192497698141	2.0015224230135518	0.05579959301783198	0.23261220540677535	-0.24554440001120895
0.387	0.23047367005482142	-0.09830619987492296	-0.012830363774456207	2.0027587749946205	0.05567680180843538	0.2327710460025929	-0.24499756762675418
0.3879999999999999	0.23050488257400847	-0.09831411761176005	-0.011681810747704312	2.0039885198239524	0.05555408109774808	0.2329304644226256	-0.24445131028871991
0.389	0.23053589581705922	-0.09832204458117183	-0.010528553432908703	2.0052116061829426	0.055431433052848124	0.23309046457670085	-0.2439056405462804
0.3899999999999999	0.23056670534911672	-0.09832997948790996	-0.00937061180648619	2.006427983338042	0.05530885981073596	0.23325105045448172	-0.24336057072548994
0.391	0.23059730691281619	-0.09833792098314376	-0.008208005794139972	2.0076376011332715	0.05518636347847766	0.23341222612704826	-0.2428161129287117
0.3919999999999999	0.23062769642834322	-0.09834586766575096	-0.007040755260375613	2.0088404099825032	0.05506394613321443	0.2335739957481518	-0.24227227903455784
0.393	0.2306578699921917	-0.09835381808397851	-0.005868879998049983	2.0100363608611853	0.0549416098220361	0.233736363555564	-0.24172908069802546
0.3939999999999999	0.23068782387499934	-0.09836177073822708	-0.004692399717557546	2.0112254052983083	0.05481935656196061	0.23389933387251746	-0.24118652935032903
0.395	0.23071755451884005	-0.0983697240849607	-0.0035113340371387552	2.0124074953690414	0.05469718834013884	0.23406291110868505	-0.2406446361987835
0.3959999999999999	0.23074705853397887	-0.09837767654098957	-0.0023257024750449476	2.0135825836884584	0.05457510711416139	0.23422709976045014	-0.24010341222703174
0.397	0.23077633269584416	-0.09838562648775005	-0.0011355244427880844	2.0147506234071546	0.05445311481246511	0.2343919044107685	-0.23956286819523934
0.3979999999999999	0.2308053739425959	-0.09839357227558557	5.918076016846139e-05	2.015911568208799	0.0543312133347767	0.23455732972861654	-0.23902301464018594
0.399	0.23083417937216738	-0.0984015122276557	0.0012583939499196586	2.017065372308537	0.054209404552287024	0.23472338046790067	-0.23848386187548581
0.3999999999999999	0.2308627462384082	-0.09840944464272172	0.002462096060976726	2.0182119904511624	0.054087690307432365	0.2348900614660661	-0.23794541999198804
0.401	0.23089107194670538	-0.09841736779718523	0.0036702681488692264	2.019351377909483	0.05396607241358541	0.2350573776424616	-0.23740769885828603
0.4019999999999999	0.23091915404870822	-0.0984252799478867	0.004882891392132587	2.0204834904844216	0.05384455265489775	0.23522533399633366	-0.23687070812102137
0.403	0.23094699023653426	-0.0984331793360419	0.0060999470940757755	2.02160828450765	0.05372313278617023	0.23539393560456728	-0.2363344572046683
0.4039999999999999	0.23097457833796203	-0.09844106419194153	0.007321416684348539	2.0227257168468027	0.053601814532810516	0.23556318761916809	-0.23579895531085032
0.405	0.23100191631299014	-0.0984489327407911	0.008547281719949078	2.0238357449125552	0.053480599591180386	0.23573309526435943	-0.23526421141736198
0.4059999999999999	0.23102900225063988	-0.0984567832093154	0.009777523886065472	2.0249383266661085	0.053359489629148715	0.23590366383347194	-0.23473023427700945
0.40700000000000003	0.23105583436487612	-0.09846461383124998	0.011012124996768824	2.0260334206271193	0.053238486286239145	0.23607489868568143	-0.23419703241632125
0.4079999999999999	0.23108241098964583	-0.09847242285059478	0.012251066995200741	2.0271209858836263	0.05311759117312744	0.2362468052423462	-0.2336646141339993
0.40900000000000003	0.2311087305737877	-0.09848020852375937	0.013494331953650247	2.028200982104385	0.05299680587079136	0.23641938898299983	-0.23313298749904107
0.4099999999999999	0.23113479167619064	-0.09848796912248065	0.014741902073536612	2.029273369552896	0.052876131929737745	0.23659265544117647	-0.232602160348707
0.41100000000000003	0.23116059296120256	-0.09849570293789003	0.015993759684938273	2.030338109102422	0.052755570869488115	0.23676661020006354	-0.23207214028638698
0.4119999999999999	0.23118613319429113	-0.0985034082849813	0.017249887246061437	2.0313951622512674	0.05263512417819924	0.23694125888809808	-0.23154293467923565
0.41300000000000003	0.23121141123795755	-0.09851108350710665	0.018510267342290377	2.032444491137996	0.05251479331235657	0.23711660717437966	-0.23101455065575233
0.4139999999999999	0.23123642604790476	-0.09851872698012527	0.019774882683332502	2.0334860585566163	0.05239457969666063	0.2372926607634679	-0.23048699510384646
0.41500000000000004	0.23126117666946097	-0.09852633711545251	0.02104371609847409	2.034519827972525	0.05227448472392246	0.23746942538962024	-0.22996027466932042
0.4159999999999999	0.23128566223463595	-0.0985339123620121	0.02231675053184491	2.0355457635403775	0.05215450975466208	0.23764690681095138	-0.22943439575397165
0.41700000000000004	0.2313098819601873	-0.09854145120784676	0.02359396903883833	2.0365638301235363	0.05203465611646951	0.23782511080369143	-0.2289093645131247
0.4179999999999999	0.23133383514594488	-0.09854895218213795	0.024875354782949954	2.037573993314392	0.051914925103309896	0.23800404315629395	-0.2283851868530133
0.41900000000000004	0.23135752117301694	-0.09855641385800942	0.02616089103229873	2.0385762194559556	0.05179531797495389	0.23818370966326607	-0.2278618684280064
0.41999999999999993	0.2313809395030053	-0.09856383485536654	0.02745056115622428	2.0395704756647617	0.051675835956593176	0.2383641161188978	-0.22733941463749013
0.42100000000000004	0.2314040896782312	-0.0985712138430235	0.02874434862197464	2.040556729853988	0.05155648023845704	0.23854526831094616	-0.2268178306227039
0.42199999999999993	0.23142697132147155	-0.09857854954049594	0.030042236990745944	2.041534950756441	0.05143725197530706	0.23872717201408522	-0.2262971212638305
0.42300000000000004	0.2314495841352071	-0.09858584071983664	0.03134420991271702	2.0425051079485734	0.05131815228586965	0.23890983298299504	-0.2257772911770917
0.42399999999999993	0.23147192790150958	-0.09859308620713711	0.03265025112185078	2.043467171875184	0.05119918225220535	0.23909325694544908	-0.22525834471166106
0.42500000000000004	0.23149400248219057	-0.09860028488331782	0.033960344431980115	2.0444211138725747	0.05108034291895278	0.23927744959594283	-0.22474028594663423
0.42599999999999993	0.23151580781846032	-0.09860743568496196	0.03527447373419209	2.045366906190196	0.05096163529268999	0.23946241658961392	-0.22422311868817305
0.42700000000000005	0.23153734393047215	-0.09861453760557194	0.03659262299439951	2.046304522013436	0.05084306034141192	0.23964816353590085	-0.22370684646645517
0.42799999999999994	0.23155861091712945	-0.09862158969612336	0.03791477625073926	2.0472339354883378	0.050724618993636124	0.23983469599199506	-0.22319147253230318
0.42900000000000005	0.23157960895577864	-0.09862859106453975	0.0392409176100605	2.0481551217460097	0.05060631213719637	0.24002201945620316	-0.22267699985422032
0.42999999999999994	0.23160033830141166	-0.09863554087521377	0.040571031243144186	2.0490680569252553	0.05048814061821066	0.24021013936127425	-0.22216343111619574
0.43100000000000005	0.23162079928613058	-0.09864243834970345	0.04190510138017331	2.049972718194196	0.050370105240466326	0.2403990610679312	-0.22165076871554495
0.43199999999999994	0.23164099231925026	-0.09864928276822998	0.04324311230797024	2.0508690837720374	0.05025220676509957	0.24058878985866122	-0.22113901476017428
0.43300000000000005	0.2316609178872863	-0.09865607347047528	0.044585048369016535	2.0517571329506286	0.05013444591008142	0.24077933093182108	-0.22062817106557114
0.43399999999999994	0.23168057655420377	-0.09866280985530526	0.04593089396076848	2.0526368461143303	0.0500168233493268	0.24097068939611352	-0.22011823915224923
0.43500000000000005	0.23169996896230308	-0.0986694913801715	0.04728063353377872	2.053508204757832	0.04989933971179121	0.24116287026512445	-0.21960922024395124
0.43599999999999994	0.23171909583261324	-0.09867611756056369	0.048634251589391594	2.054371191502692	0.04978199558079818	0.2413558784517947	-0.21910111526618112
0.43700000000000006	0.2317379579644167	-0.09868268796951311	0.04999173267815835	2.055225790112993	0.04966479149347491	0.2415497187630648	-0.21859392484476042
0.43799999999999994	0.23175655623465996	-0.09868920223677624	0.051353061397858474	2.056071985509756	0.04954772794011292	0.24174439589468805	-0.21808764930489505
0.43900000000000006	0.23177489159762393	-0.09869566004694572	0.05271822239038645	2.0569097637833784	0.04943080536339228	0.2419399144261465	-0.21758228867111692
0.43999999999999995	0.23179296508484964	-0.0987020611368614	0.054087200338646765	2.057739112204483	0.04931402415759073	0.24213627881578667	-0.21707784266761343
0.44100000000000006	0.2318107778049404	-0.09870840529382688	0.05545997996385267	2.058560019234323	0.049197384668020774	0.24233349339611004	-0.21657431071851813
0.44199999999999995	0.23182833094248917	-0.098714692355011	0.05683654602249305	2.059372474534004	0.04908088719069458	0.24253156236915266	-0.21607169194852818
0.44300000000000006	0.2318456257565088	-0.09872092220728122	0.05821688330260195	2.0601764689710236	0.04896453197209433	0.242730489802133	-0.2155699851842759
0.44399999999999995	0.23186266357987034	-0.0987270947867152	0.05960097661934231	2.0609719946231464	0.04884831920916962	0.24293027962342403	-0.21506918895639365
0.44500000000000006	0.23187944581974834	-0.09873321007704133	0.06098881080992095	2.061759044779993	0.04873224904956174	0.24313093561866356	-0.21456930150221315
0.44599999999999995	0.23189597395756148	-0.09873926810738594	0.06238037072822788	2.0625376139434826	0.04861632159181089	0.24333246142681583	-0.2140703207688564
0.44700000000000006	0.23191224954840658	-0.09874526895082848	0.06377564123996632	2.063307697829389	0.04850053688548537	0.2435348605361812	-0.21357224441598924
0.44799999999999995	0.2319282742211164	-0.09875121272376226	0.06517460721828812	2.064069293370017	0.04838489493129363	0.24373813628047145	-0.21307506981811802
0.44900000000000007	0.23194404967819043	-0.09875709958455584	0.06657725353919892	2.0648223987153744	0.04826939568111806	0.24394229183506988	-0.2125787940672231
0.44999999999999996	0.23195957769446723	-0.09876292973151979	0.06798356507637156	2.0655670132317083	0.04815403903809241	0.24414733021353324	-0.21208341397615815
0.45100000000000007	0.2319748601156621	-0.09876870340168355	0.06939352669575538	2.0663031374992933	0.04803882485696655	0.24435325426421098	-0.21158892608233082
0.45199999999999996	0.23198989885752233	-0.09877442087037794	0.07080712325074698	2.06703077331097	0.04792375294457585	0.24456006666691782	-0.21109532665118066
0.45300000000000007	0.23200469590447095	-0.09878008245011792	0.0722243395775636	2.067749923670313	0.04780882306011086	0.24476776992971777	-0.21060261167976244
0.45399999999999996	0.23201925330773687	-0.09878568848878981	0.07364516048933348	2.0684605927882975	0.04769403491530932	0.24497636638563447	-0.2101107769009251
0.45500000000000007	0.2320335731840952	-0.09879123936864859	0.07506957076891545	2.0691627860788233	0.04757938817493605	0.245185858189285	-0.20961981778803032
0.45599999999999996	0.23204765771446315	-0.09879673550649816	0.07649755516158861	2.069856510153861	0.047464882457672955	0.2453962473136791	-0.2091297295598481
0.4570000000000001	0.2320615091412218	-0.09880217735392216	0.07792909836725243	2.070541772819335	0.047350517337053845	0.2456075355468765	-0.20864050718539148
0.45799999999999996	0.2320751297653934	-0.09880756539643716	0.07936418503177602	2.07121858307212	0.04723629234201835	0.2458197244882574	-0.2081521453886335
0.4590000000000001	0.23208852194479915	-0.09881290015194827	0.0808027997382619	2.0718869510966313	0.04712220695732883	0.24603281554476952	-0.20766463865329385
0.45999999999999996	0.232101688092817	-0.09881818216963663	0.08224492699786616	2.072546888259879	0.04700826062433794	0.24624680992727194	-0.20717798122806624
0.4610000000000001	0.232114630676984	-0.09882341202889897	0.08369055123981471	2.0731984071049685	0.046894452741863844	0.2464617086470353	-0.2066921671323524
0.46199999999999997	0.23212735221669076	-0.09882859033795875	0.08513965680175442	2.0738415213355252	0.04678078266723442	0.24667751251373712	-0.20620719016378738
0.4630000000000001	0.2321398552799691	-0.0988337177329026	0.0865922279204542	2.0744762457771166	0.04666724971847548	0.24689422213683898	-0.20572304391054616
0.46399999999999997	0.23215214248012037	-0.09883879487676894	0.08804824872174777	2.075102596325433	0.04655385317721739	0.24711183792882235	-0.20523972176673205
0.4650000000000001	0.2321642164725538	-0.098843822458312	0.08950770321010866	2.0757205899124154	0.04644059229061542	0.24733036010595863	-0.2047572169441546
0.46599999999999997	0.23217607995145845	-0.09884880119118904	0.09097057525824515	2.0763302444963347	0.046327466272162825	0.24754978868563834	-0.2042755224790413
0.4670000000000001	0.23218773564555478	-0.09885373181319376	0.09243684859597899	2.076931579058132	0.04621447430231083	0.24777012348263444	-0.20379463123752672
0.46799999999999997	0.23219918631292577	-0.09885861508516297	0.0939065067988033	2.077524613595733	0.04610161552913996	0.24799136410570088	-0.20331453592157026
0.4690000000000001	0.2322104347356764	-0.09886345179068609	0.09537953327688893	2.0781093691174455	0.0459888890691443	0.24821350995438407	-0.20283522907500448
0.47	0.23222148371479082	-0.0988682427366142	0.0968559112641781	2.078685867635931	0.045876294008190543	0.24843656021568286	-0.2023567030895392
0.4710000000000001	0.23223233606518423	-0.09887298875286092	0.0983356238068267	2.0792541321634697	0.04576382940240901	0.2486605138604964	-0.2018789502106061
0.472	0.2322429946109505	-0.09887769069149219	0.09981865375025918	2.0798141867077526	0.04565149427895662	0.24888536963992144	-0.20140196254335602
0.4730000000000001	0.23225346218042475	-0.0988823494262338	0.1013049837252298	2.0803660562674273	0.045539287636835554	0.2491111260814616	-0.2009257320589385
0.474	0.2322637416003052	-0.09888696585202424	0.10279459613441096	2.0809097668277436	0.045427208447646535	0.2493377814852708	-0.20045025060064453
0.47499999999999987	0.23227383568921042	-0.09889154088423521	0.1042874731399009	2.0814453453559087	0.04531525565627789	0.24956533392055483	-0.1999755098899817
0.476	0.2322837472521749	-0.09889607545830773	0.10578359665091523	2.0819728197946152	0.04520342818183588	0.24979378122231466	-0.19950150153311552
0.47699999999999987	0.2322934790764515	-0.09890057052942623	0.10728294831092922	2.082492219053719	0.045091724918756265	0.2500231209884344	-0.19902821702768536
0.478	0.2323030339282426	-0.09890502707185814	0.10878550948353935	2.0830035730019127	0.04498014473803755	0.2502533505766276	-0.19855564776982046
0.47899999999999987	0.23231241455073603	-0.09890944607871123	0.11029126123743603	2.083506912459507	0.04486868648871841	0.25048446710094086	-0.1980837850611202
0.48	0.23232162366306608	-0.09891382856172967	0.11180018433200636	2.0840022691915223	0.04475734899929628	0.2507164674283035	-0.19761262011542507
0.48099999999999987	0.23233066395869065	-0.09891817555074923	0.11331225920358674	2.0844896759003264	0.044646131078966096	0.2509493481754927	-0.19714214406550803
0.482	0.23233953810280777	-0.09892248809356126	0.11482746595088184	2.0849691662181473	0.044535031519045976	0.2511831057061504	-0.19667234796993857
0.4829999999999999	0.23234824872956047	-0.09892676725580891	0.11634578431994563	2.085440774699445	0.04442404909446905	0.25141773612773444	-0.19620322282018915
0.484	0.23235679843940238	-0.09893101412054305	0.11786719369099911	2.085904536812721	0.044313182565099106	0.2516532352888337	-0.19573475954750535
0.4849999999999999	0.2323651897966248	-0.0989352297881899	0.1193916730671046	2.086360488932117	0.044202430677053865	0.25188959877691125	-0.19526694902924424
0.486	0.23237342532704283	-0.09893941537655036	0.12091920106283637	2.086808668328381	0.04409179216397625	0.25212682191623687	-0.19479978209523735
0.4869999999999999	0.2323815075162099	-0.09894357202007376	0.1224497558933422	2.0872491131580504	0.04398126574819396	0.2523648997661953	-0.19433324953443168
0.488	0.23238943880890967	-0.09894770086878268	0.1239833153653197	2.087681862451935	0.043870850141951294	0.25260382712009677	-0.19386734210126852
0.4889999999999999	0.2323972216095491	-0.09895180308760435	0.12551985686955452	2.088106956105121	0.04376054404865352	0.25284359850412924	-0.19340205052138357
0.49	0.23240485828194685	-0.09895587985648473	0.12705935737391522	2.0885244348677054	0.043650346164064165	0.2530842081763966	-0.19293736549694124
0.4909999999999999	0.23241235114813988	-0.0989599323705287	0.1286017934164497	2.088934340333962	0.043540255177517445	0.25332565012629166	-0.19247327771222192
0.492	0.23241970248733237	-0.09896396183940925	0.1301471410989819	2.0893367149302855	0.043430269773086144	0.2535679180741485	-0.19200977783934856
0.4929999999999999	0.23242691453611244	-0.09896796948642178	0.13169537608198603	2.089731601903748	0.04332038863070618	0.2538110054711194	-0.1915468565435534
0.494	0.23243398948956073	-0.09897195654793946	0.13324647358076205	2.090119045311979	0.04321061042738111	0.25405490549928245	-0.19108450448787187
0.4949999999999999	0.2324409295021181	-0.09897592427364539	0.134800408362181	2.090499090013567	0.04310093383840673	0.25429961107186416	-0.19062271233757686
0.496	0.23244773668858498	-0.09897987392678605	0.13635715474164833	2.0908717816570705	0.042991357538434485	0.25454511483370573	-0.19016147076472859
0.4969999999999999	0.23245441312562742	-0.09898380678369081	0.13791668658068726	2.0912371666682152	0.04288188020243599	0.2547914091621625	-0.1897007704527878
0.498	0.23246096085266116	-0.098987724132932	0.13947897728591838	2.091595292237492	0.04277250050669142	0.2550384861682002	-0.18924060210075322
0.4989999999999999	0.2324673818717373	-0.09899162727487407	0.14104399980908375	2.09194620630923	0.0426632171298035	0.25528633769739106	-0.18878095642683282
0.5	0.2324736781471795	-0.09899551752198865	0.14261172664663638	2.092289957570984	0.04255402875373791	0.2555349553308169	-0.18832182417226626
0.5009999999999999	0.2324798516053424	-0.09899939619918535	0.1441821298385462	2.092626595442795	0.042444934064770075	0.25578433038588805	-0.18786319610542992
0.502	0.2324859041344895	-0.09900326464340575	0.14575518096710405	2.0929561700670445	0.04233593175421737	0.25603445391702456	-0.18740506302580703
0.5029999999999999	0.2324918375847917	-0.09900712420285247	0.14733085115650427	2.0932787322988373	0.04222702051901931	0.2562853167164522	-0.18694741576752735
0.504	0.23249765376844397	-0.09901097623622503	0.1489091110736092	2.093594333696135	0.0421181990622885	0.25653690931542655	-0.18649024520254645
0.5049999999999999	0.23250335445989678	-0.09901482211196212	0.15048993092916876	2.0939030265095737	0.0420094660939556	0.25678922198564996	-0.18603354224371677
0.506	0.23250894139657918	-0.0990186632074935	0.15207328047952284	2.0942048636726778	0.04190082033144857	0.2570422447407088	-0.185577297847577
0.5069999999999999	0.23251441628086325	-0.09902250090850086	0.1536591290306955	2.09449989879279	0.0417922605002248	0.2572959673379659	-0.18512150301632052
0.508	0.23251978078289093	-0.0990263366081846	0.15524744544566246	2.0947881861422863	0.0416837853341574	0.25755037928110136	-0.18466614879895113
0.5089999999999999	0.23252503654275863	-0.09903017170653387	0.1568381981544469	2.0950697806492733	0.041575393575715894	0.2578054698231893	-0.18421122629187942
0.51	0.2325301851716805	-0.09903400760997365	0.1584313551667017	2.095344737887714	0.04146708397594265	0.25806122797032127	-0.18375672663890685
0.5109999999999999	0.23253522825288034	-0.09903784573176189	0.1600268840856791	2.095613114067691	0.0413588552945307	0.2583176424856034	-0.18330264103072824
0.512	0.23254016734221372	-0.0990416874923837	0.16162475212399308	2.095874966025739	0.041250706299821534	0.25857470189347825	-0.1828489607039612
0.5129999999999999	0.2325450039677665	-0.09904553431919295	0.1632249261230842	2.0961303512144527	0.04114263576823682	0.25883239448474654	-0.18239567693940698
0.514	0.23254973962879977	-0.09904938764567722	0.16482737257604457	2.09637932769168	0.041034642483327936	0.2590907083223615	-0.18194278105955067
0.5149999999999999	0.2325543757955451	-0.09905324891109415	0.16643205765233038	2.0966219541103825	0.04092672523487093	0.2593496312475803	-0.18149026442537058
0.516	0.23255891390985298	-0.09905711956085071	0.16803894722477264	2.096858289708346	0.04081888281806883	0.25960915088648573	-0.18103811843252615
0.5169999999999999	0.23256335538518877	-0.09906100104687271	0.16964800690004758	2.097088394296554	0.04071111403261896	0.2598692546573139	-0.1805863345069934
0.518	0.23256770160597176	-0.09906489482721464	0.17125920205263684	2.0973123282473085	0.040603417681402944	0.26012992977860233	-0.18013490409979127
0.5189999999999999	0.2325719539273813	-0.099068802365286	0.17287249786080666	2.0975301524827756	0.040495792568861176	0.26039116327774253	-0.17968381868092873
0.52	0.23257611367525385	-0.0990727251290665	0.17448785934276437	2.0977419284627805	0.04038823749923597	0.26065294199958594	-0.17923306973349465
0.5209999999999999	0.23258018214569723	-0.09907666459030809	0.1761052513930242	2.097947718171788	0.04028075127480612	0.26091525261511406	-0.17878264874789876
0.522	0.2325841606055499	-0.099080622223722	0.1777246388208943	2.0981475841061337	0.040173332694174994	0.261178081630491	-0.17833254721529745
0.5229999999999999	0.23258805029405577	-0.0990845995057733	0.17934598639187252	2.0983415892610773	0.04006598055036982	0.26144141539669435	-0.17788275662015196
0.524	0.23259185242500097	-0.09908859791270402	0.18096925887048307	2.09852979711723	0.039958693628570484	0.26170524011949353	-0.17743326843265803
0.5249999999999999	0.23259556818893923	-0.09909261891853419	0.18259442106346097	2.098712271626684	0.03985147070389541	0.2619695418695451	-0.17698407410117686
0.526	0.2325991987555046	-0.09909666399379244	0.18422143786331735	2.0988890771976436	0.03974431053955026	0.2622343065928018	-0.17653516504467628
0.5269999999999999	0.2326027452758065	-0.09910073460460318	0.18585027429156536	2.0990602786771237	0.039637211885096876	0.26249952012112665	-0.1760865326455551
0.528	0.23260620888490519	-0.0991048322113771	0.18748089554051284	2.0992259413331587	0.039530173474600284	0.26276516818269957	-0.17563816824298156
0.5289999999999999	0.23260959070437084	-0.09910895826672542	0.1891132670136593	2.0993861308360775	0.039423194024654794	0.2630312364124736	-0.17519006312669283
0.53	0.23261289184492284	-0.09911311421334774	0.1907473543651062	2.0995409132376603	0.03931627223253412	0.2632977103628781	-0.1747422085313252
0.5309999999999999	0.232616113409148	-0.0991173014826438	0.1923831235368843	2.099690354949233	0.0392094067746495	0.26356457551411255	-0.174294595631466
0.532	0.23261925649429846	-0.09912152149366904	0.1940205407927296	2.0998345227193878	0.03910259630531698	0.2638318172837404	-0.17384721553761853
0.5329999999999999	0.23262232219516701	-0.09912577565205762	0.19565957274871845	2.099973483610147	0.03899583945583531	0.26409942103614514	-0.17340005929308877
0.534	0.2326253116066616	-0.09913006534891558	0.1973001864019205	2.1001073049711154	0.03888913483375379	0.2643673720921681	-0.17295311787161943
0.5349999999999999	0.23262822582532866	-0.09913439195968411	0.19894234915785092	2.1002360544123224	0.03878248102220971	0.26463565573875836	-0.17250638217553702
0.536	0.2326310659502013	-0.09913875684334421	0.20058602885713164	2.100359799776049	0.03867587657951945	0.26490425723852823	-0.17205984303423744
0.5369999999999999	0.2326338330844732	-0.09914316134271123	0.20223119380064525	2.1004786091072134	0.038569320039268135	0.2651731618392889	-0.1716134912032022
0.538	0.23263652833837067	-0.09914760678544245	0.20387781277283729	2.1005925506214886	0.03846280991071663	0.2654423547837641	-0.1711673173639193
0.5389999999999999	0.2326391528324697	-0.09915209448425565	0.20552585506357207	2.1007016926710835	0.03835634467916185	0.26571182131943405	-0.1707213121247176
0.54	0.2326417077007089	-0.09915662573635849	0.20717529048744276	2.1008061037088774	0.038249922806312814	0.2659815467081597	-0.17027546602246357
0.5409999999999999	0.23264419409234485	-0.09916120182321395	0.20882608940018813	2.1009058522512087	0.03814354273086645	0.26625151623566234	-0.1698297695250069
0.542	0.23264661317284419	-0.09916582401026237	0.2104782227141245	2.101001006838889	0.03803720286910222	0.26652171522123763	-0.16938421303408013
0.5429999999999999	0.23264896612408775	-0.09917049354622035	0.21213166191337576	2.1010916359956164	0.03793090161543588	0.2667921290278413	-0.16893878688872274
0.544	0.23265125414389012	-0.09917521166308507	0.21378637906818101	2.1011778081833454	0.03782463734329955	0.2670627430726207	-0.16849348136948192
0.5449999999999999	0.23265347844558643	-0.09917997957722251	0.21544234684755656	2.1012595917545465	0.03771840840653229	0.26733354283778554	-0.16804828670358304
0.546	0.23265564025806001	-0.09918479849040816	0.21709953852920807	2.1013370549016672	0.03761221314103909	0.2676045138814051	-0.16760319307132204
0.5469999999999999	0.23265774082507953	-0.09918966958968944	0.21875792800634286	2.101410265604476	0.037506049866415495	0.26787564184802415	-0.1671581906136289
0.548	0.23265978140356805	-0.09919459404644802	0.22041748979291248	2.101479291575602	0.037399916887478506	0.26814691247947775	-0.16671326944032439
0.5489999999999999	0.23266176326155572	-0.09919957301616701	0.22207819902806467	2.101544200203829	0.03729381249607083	0.26841831162610114	-0.1662684196388969
0.55	0.23266368767619072	-0.09920460763889975	0.22374003147870083	2.1016050584943224	0.037187734973383714	0.2686898252581655	-0.1658236312842357
0.5509999999999999	0.23266555593218385	-0.09920969903893193	0.22540296353978975	2.101661933006101	0.0370816825923737	0.2689614394774327	-0.1653788944494513
0.552	0.2326673693214377	-0.09921484832363368	0.22706697223321204	2.1017148897885694	0.03697565362003148	0.2692331405287198	-0.1649341992172454
0.5529999999999999	0.2326691291434833	-0.0992200565826306	0.22873203520553115	2.1017639943189232	0.03686964631974795	0.2695049148111832	-0.16448953569135202
0.554	0.23267083670521754	-0.09922532488692039	0.23039813072433513	2.101809311441867	0.03676365895365757	0.269776748888969	-0.16404489400793845
0.5549999999999999	0.23267249331956402	-0.099230654287558	0.2320652376724221	2.101850905312334	0.03665768978483871	0.2700486295009408	-0.16360026434691421
0.556	0.23267410030380864	-0.09923604581503263	0.23373333554023	2.101888839340772	0.03655173707967733	0.27032054356961677	-0.16315563694291407
0.5569999999999999	0.23267565897798467	-0.09924150047971186	0.23540240441765875	2.1019231761409256	0.03644579911039562	0.27059247820969745	-0.16271100209584335
0.558	0.23267717066330612	-0.09924701927260278	0.2370724249849248	2.1019539774808114	0.03633987415750367	0.2708644207360113	-0.16226635018123803
0.5589999999999999	0.2326786366806485	-0.09925260316567502	0.23874337850208915	2.101981304237201	0.03623396051205411	0.27113635867058844	-0.16182167166038858
0.56	0.2326800583490751	-0.0992582531109918	0.24041524679841084	2.1020052163535503	0.036128056477518614	0.2714082797491172	-0.16137695708981042
0.5609999999999999	0.2326814369844078	-0.09926397003902676	0.24208801226192286	2.102025772801308	0.036022160371348914	0.27168017192697896	-0.16093219712994863
0.562	0.23268277389784114	-0.09926975485767243	0.24376165782811857	2.102043031544558	0.03591627052665025	0.2719520233845684	-0.16048738255336947
0.563	0.23268407039459846	-0.09927560845231218	0.24543616696663265	2.102057049507929	0.03581038529415153	0.27222382253166727	-0.16004250425287447
0.5640000000000001	0.2326853277726284	-0.09928153168619906	0.24711152366630862	2.1020678825473422	0.03570450304423034	0.27249555801118786	-0.15959755324960662
0.565	0.23268654732134098	-0.09928752540076567	0.24878771241980072	2.1020755854227917	0.035598622168872544	0.27276721870260195	-0.1591525207008532
0.5660000000000001	0.2326877303203818	-0.099293590415867	0.25046471820735305	2.1020802117731003	0.03549274108362896	0.2730387937248231	-0.1587073979076151
0.567	0.23268887803844313	-0.09929972752995483	0.2521425264790171	2.1020818140933453	0.03538685822938793	0.2733102724383083	-0.15826217632207254
0.5680000000000001	0.2326899917321104	-0.0993059375201815	0.25382112313569566	2.102080443715663	0.0352809720739046	0.2735816444463909	-0.15781684755471262
0.569	0.2326910726447434	-0.09931222114243554	0.2555004945097811	2.1020761507933745	0.03517508111333176	0.2738528995960371	-0.15737140338094363
0.5700000000000001	0.2326921220053904	-0.09931857913093325	0.2571806273461545	2.1020689842868845	0.035069183873632226	0.27412402797846325	-0.15692583574732696
0.571	0.2326931410277344	-0.09932501219698604	0.25886150878393327	2.1020589919509196	0.03496327891156949	0.27439501992962234	-0.1564801367773731
0.5720000000000001	0.23269413090906982	-0.09933152102806829	0.2605431263393544	2.1020462203245773	0.0348573648155218	0.2746658660302056	-0.15603429877648334
0.573	0.23269509282930914	-0.09933810628831409	0.2622254678901837	2.1020307147237447	0.03475144020648646	0.2749365571052896	-0.1555883142360452
0.5740000000000001	0.23269602795001773	-0.09934476861931532	0.26390852166090967	2.1020125192339747	0.034645503739153934	0.27520708422406437	-0.15514217583723658
0.575	0.23269693741347597	-0.09935150864009375	0.26559227620798187	2.1019916767033897	0.03453955410287031	0.27547743869983415	-0.15469587645479033
0.5760000000000001	0.23269782234176756	-0.09935832694662393	0.26727672040548606	2.101968228736702	0.03443359002248957	0.27574761209005616	-0.15424940916048185
0.577	0.23269868383589265	-0.09936522411128045	0.2689618434312676	2.1019422156914374	0.034327610259055966	0.2760175961959994	-0.15380276722616493
0.5780000000000001	0.23269952297490512	-0.09937220068220778	0.27064763475313297	2.101913676676703	0.03422161361031765	0.2762873830619098	-0.1533559441263009
0.579	0.23270034081507263	-0.0993792571826155	0.2723340841151399	2.101882649554075	0.03411559891113395	0.2765569649738113	-0.15290893353998813
0.5800000000000001	0.23270113838905837	-0.09938639410999814	0.27402118152361365	2.1018491709390785	0.03400956503371619	0.276826334458195	-0.15246172935292412
0.581	0.23270191670512363	-0.09939361193527518	0.2757089172328985	2.101813276201699	0.03390351088776441	0.2770954842809076	-0.15201432565967227
0.5820000000000001	0.23270267674635023	-0.0994009111018505	0.2773972817312276	2.1017749994666572	0.03379743542074448	0.2773644074460641	-0.15156671676599515
0.583	0.23270341946988157	-0.09940829202459407	0.2790862657270979	2.101734373614903	0.033691337618245915	0.2776330971946874	-0.15111889719083405
0.5840000000000001	0.23270414580618157	-0.09941575508874445	0.2807758601369112	2.101691430286311	0.03358521650405587	0.27790154700332437	-0.15067086166775753
0.585	0.23270485665831056	-0.09942330064873048	0.28246605607314007	2.101646199883537	0.03347907113995042	0.27816975058264665	-0.15022260514612815
0.5860000000000001	0.23270555290121697	-0.09943092902691514	0.2841568448319007	2.101598711577382	0.03337290062556946	0.278437701875736	-0.14977412279217467
0.587	0.23270623538104437	-0.09943864051226121	0.2858482178806902	2.1015489933128695	0.033266704098436954	0.2787053950562452	-0.1493254099897927
0.5880000000000001	0.23270690491445262	-0.09944643535891401	0.28754016684705175	2.101497071815654	0.033160480733822995	0.27897282452655975	-0.14887646234095583
0.589	0.23270756228795234	-0.09945431378470108	0.2892326835085526	2.1014429725998496	0.03305422974426582	0.27923998491584656	-0.14842727566555985
0.5900000000000001	0.23270820825725227	-0.09946227596955184	0.2909257597844551	2.1013867199768805	0.03294795037887634	0.27950687107829836	-0.1479778460006429
0.591	0.23270884354661828	-0.09947032205421193	0.29261938772870993	2.1013283370638276	0.03284164192266952	0.2797734780917617	-0.14752816959929047
0.5920000000000001	0.23270946884824353	-0.09947845214000375	0.2943135595242816	2.101267845792361	0.0327353036961062	0.28003980125638867	-0.147078242929107
0.593	0.23271008482162922	-0.09948666628925902	0.29600826747919645	2.10120526691975	0.03262893505472403	0.28030583609313453	-0.14662806266989264
0.5940000000000001	0.23271069209335107	-0.0994949645249167	0.2977035040231915	2.101140620041177	0.03252253538849294	0.2805715783421047	-0.14617762571095452
0.595	0.23271129125796408	-0.09950334682890939	0.29939926170346265	2.101073923602958	0.03241610412083486	0.28083702396057453	-0.1457269291486653
0.5960000000000001	0.23271188287966804	-0.09951181314009246	0.30109553318027127	2.1010051949174042	0.03230964070749092	0.28110216912062325	-0.1452759702839063
0.597	0.23271246749322855	-0.09952036335246757	0.3027923112239261	2.1009344501793024	0.03220314463535851	0.28136701020663124	-0.14482474661878883
0.5980000000000001	0.23271304560377648	-0.0995289973144511	0.304489588713144	2.1008617044832514	0.032096615421481484	0.281631543812948	-0.14437325585271785
0.599	0.23271361768623822	-0.0995377148288123	0.3061873586340427	2.1007869718418335	0.031990052612072155	0.28189576674161243	-0.14392149587804334
0.6000000000000001	0.23271418418477197	-0.09954651565177834	0.3078856140786442	2.1007102652046106	0.03188345578120015	0.2821596759997638	-0.14346946477572853
0.601	0.2327147455122101	-0.09955539949130765	0.3095843482429011	2.1006315964764206	0.03177682452933132	0.2824232687969903	-0.1430171608114018
0.6019999999999999	0.2327153020495071	-0.09956436600603452	0.31128355442612865	2.1005509765338406	0.03167015848214335	0.2826865425431651	-0.14256458243136857
0.603	0.23271585414519225	-0.09957341480488442	0.31298322603185247	2.10046841524018	0.03156345728955767	0.28294949484677384	-0.1421117282584624
0.6039999999999999	0.2327164021148272	-0.09958254544623349	0.3146833565678217	2.1003839214597435	0.03145672062474428	0.2832121235133095	-0.14165859708834624
0.605	0.23271694624046796	-0.09959175743698795	0.3163839396448176	2.1002975030721114	0.031349948183099906	0.2834744265434316	-0.1412051878861432
0.6059999999999999	0.23271748677013068	-0.09960105023233419	0.31808496897576566	2.100209166986416	0.031243139681260804	0.28373640213101525	-0.1407514997827888
0.607	0.23271802391726143	-0.09961042323578478	0.3197864383751567	2.1001189191548644	0.031136294856272118	0.2839980486613948	-0.14029753207135018
0.6079999999999999	0.23271855786020929	-0.09961987579914584	0.3214883417576546	2.1000267645851234	0.03102941346503601	0.28425936470992685	-0.1398432842039207
0.609	0.23271908874170288	-0.0996294072224062	0.32319067313627686	2.0999327073519356	0.030922495283795183	0.28452034904075213	-0.13938875578884855
0.6099999999999999	0.23271961666870533	-0.09963901675354911	0.32489342662053106	2.0998367506087092	0.030815540107408397	0.2847810006054527	-0.13893394658787225
0.611	0.23272014171339764	-0.09964870358828717	0.3265965964137559	2.0997388965990873	0.03070854774860094	0.2850413185414842	-0.13847885651352992
0.6119999999999999	0.23272066391491558	-0.09965846686972217	0.32830017681004814	2.099639146667738	0.030601518037372943	0.2853013021706279	-0.1380234856270244
0.613	0.23272118328071506	-0.09966830568793177	0.33000416219116313	2.0995375012699897	0.030494450820565698	0.2855609509976461	-0.13756783413630144
0.6139999999999999	0.2327216997879438	-0.09967821907948173	0.331708547022265	2.099433959980675	0.03038734596158619	0.2858202647089584	-0.13711190239446205
0.615	0.23272221338519258	-0.09968820602723871	0.3334133258461549	2.09932852150332	0.03028020334022906	0.2860792431710352	-0.13665569089850932
0.6159999999999999	0.23272272399349747	-0.09969826546123821	0.335118493277109	2.0992211836804335	0.030173022852596126	0.2863378864285697	-0.1361992002880636
0.617	0.23272323150621535	-0.09970839626023328	0.33682404399545784	2.0991119435037584	0.030065804411113617	0.2865961947028544	-0.13574243134392397
0.6179999999999999	0.23272373578890285	-0.09971859725242034	0.3385299727429138	2.0990007971226223	0.029958547944464467	0.28685416839054517	-0.1352853849867189
0.619	0.23272423668032693	-0.09972886721534265	0.3402362743179036	2.0988877398507544	0.029851253397435815	0.287111808062508	-0.13482806227582805
0.6199999999999999	0.23272473399423124	-0.09973920487647708	0.34194294357053445	2.0987727661742057	0.029743920730925317	0.28736911446238306	-0.13437046440826977
0.621	0.23272522752035324	-0.09974960891450405	0.3436499753971947	2.09865586976113	0.029636549922045476	0.2876260885049253	-0.1339125927173098
0.6219999999999999	0.2327257170243159	-0.09976007795975998	0.3453573647347929	2.098537043471559	0.029529140963960622	0.287882731274427	-0.13345444867121603
0.623	0.23272620224714707	-0.09977061059387698	0.3470651065550202	2.0984162793667966	0.0294216938655174	0.2881390440231586	-0.1329960338722804
0.6239999999999999	0.23272668290480245	-0.09978120535011158	0.34877319585939603	2.0982935687195643	0.029314208651095155	0.2883950281696459	-0.13253735005549663
0.625	0.23272715868769311	-0.09979186071473616	0.35048162767510144	2.098168902024906	0.029206685360676193	0.28865068529684207	-0.1320783990867713
0.6259999999999999	0.23272762926059237	-0.09980257512874507	0.3521903970508478	2.0980422690114855	0.02909912404995314	0.2889060171501934	-0.13161918296109223
0.627	0.23272809426367316	-0.09981334698950396	0.35389949905278506	2.0979136586529132	0.028991524790534316	0.2891610256357192	-0.1311597038007137
0.6279999999999999	0.23272855331430103	-0.09982417465234238	0.35560892876120864	2.097783059178732	0.028883887670125247	0.28941571281834805	-0.13069996385317342
0.629	0.23272900600808208	-0.09983505643209065	0.35731868126769484	2.0976504580858246	0.028776212792503537	0.28967008092020274	-0.13023996548913977
0.6299999999999999	0.23272945191916714	-0.09984599060456234	0.3590287516711642	2.097515842151385	0.028668500277469724	0.2899241323182857	-0.1297797112002693
0.631	0.2327298906013162	-0.09985697540835925	0.36073913507250205	2.097379197447461	0.028560750261017627	0.29017786954162195	-0.129319203597255
0.6319999999999999	0.23273032158972173	-0.09986800904775088	0.3624498265688684	2.097240509355961	0.028452962895784965	0.2904312952683458	-0.12885844540800231
0.633	0.23273074440208638	-0.09987908969625511	0.3641608212484563	2.09709976258338	0.028345138351662292	0.29068441232291026	-0.12839743947574717
0.6339999999999999	0.23273115853857973	-0.09989021549979715	0.3658721141845729	2.0969569411760163	0.02823727681643834	0.2909372236731131	-0.1279361887572356
0.635	0.23273156348142632	-0.09990138457982478	0.3675837004279208	2.0968120285368186	0.02812937849660338	0.2911897324266317	-0.12747469632108388
0.6359999999999999	0.23273195869450258	-0.09991259503675481	0.36929557499821214	2.0966650074438804	0.028021443618188594	0.29144194182712524	-0.12701296534607232
0.637	0.23273234362294234	-0.09992384495300123	0.37100773287624994	2.0965158600694656	0.027913472427336807	0.29169385525014396	-0.12655099911924853
0.6379999999999999	0.23273271769275208	-0.09993513239596388	0.3727201689957329	2.0963645679988323	0.02780546519084792	0.29194547619896527	-0.1260888010340803
0.639	0.23273308031043616	-0.09994645542172939	0.3744328782336565	2.0962111122496228	0.027697422197003302	0.2921968083001693	-0.12562637458895934
0.6399999999999999	0.2327334308626325	-0.0999578120791094	0.3761458553996886	2.096055473292216	0.027589343756547133	0.29244785529889133	-0.12516372338599185
0.641	0.2327337687157597	-0.09996920041327023	0.3778590952260285	2.0958976310699358	0.02748123020351984	0.29269862105417205	-0.12470085112976811
0.6419999999999999	0.23273409321567556	-0.09998061846857917	0.3795725923581325	2.0957375650191303	0.027373081895699782	0.2929491095345252	-0.12423776162604629
0.643	0.23273440368734846	-0.09999206429141896	0.3812863413459364	2.0955752540902703	0.027264899214957318	0.29319932481335254	-0.12377445878028628
0.6439999999999999	0.23273469943454125	-0.10000353593334954	0.38300033663633204	2.0954106767700895	0.02715668256782545	0.2934492710642031	-0.12331094659566448
0.645	0.23273497973950918	-0.10001503145386749	0.3847145725676561	2.095243811104404	0.02704843238592122	0.2936989525561155	-0.12284722917032183
0.6459999999999999	0.23273524386271208	-0.10002654892313932	0.3864290433650683	2.095074634722016	0.026940149126156606	0.2939483736487961	-0.12238331069414597
0.647	0.23273549104254146	-0.10003808642508774	0.38814374313494193	2.094903124860472	0.026831833271042996	0.29419753878720273	-0.12191919544557062
0.6479999999999999	0.23273572049506372	-0.10004964205970604	0.3898586658582728	2.094729258392941	0.026723485328845144	0.2944464524958947	-0.12145488778857082
0.649	0.23273593141377952	-0.10006121394422529	0.3915738053849897	2.094553011854358	0.026615105833279695	0.29469511937381476	-0.12099039216966719
0.6499999999999999	0.23273612296940063	-0.10007280021426276	0.39328915543030424	2.094374361466861	0.02650669534306225	0.29494354408937734	-0.12052571311450859
0.651	0.2327362943096448	-0.10008439902608116	0.39500470957197864	2.0941932831652927	0.026398254441789677	0.2951917313754923	-0.12006085522408981
0.6519999999999999	0.23273644455904952	-0.10009600855958642	0.3967204612470127	2.0940097526227874	0.02628978373809622	0.2954396860244596	-0.11959582317120881
0.653	0.23273657281880564	-0.1001076270205618	0.39843640374850575	2.0938237452772204	0.026181283865534703	0.29568741288272954	-0.1191306216969765
0.6539999999999999	0.2327366781666112	-0.10011925264176162	0.40015253022383024	2.093635236358917	0.02607275548199957	0.29593491684558554	-0.11866525560676527
0.655	0.23273675965654692	-0.10013088368399622	0.4018688336729971	2.093444200918146	0.02596419926917833	0.2961822028518048	-0.11819972976601817
0.6559999999999999	0.2327368163189741	-0.10014251843833988	0.4035853069464673	2.093250613851667	0.02585561593245709	0.2964292758783537	-0.11773404909634012
0.657	0.23273684716045576	-0.10015415522908497	0.4053019427435443	2.0930544499294803	0.02574700620097498	0.296676140935174	-0.11726821857144044
0.6579999999999999	0.23273685116370163	-0.10016579241593981	0.4070187336117268	2.092855683822181	0.025638370827278698	0.2969228030599932	-0.11680224321286063
0.659	0.2327368272875389	-0.1001774283950979	0.40873567194627924	2.0926542901281975	0.02552971058663736	0.2971692673131554	-0.11633612808578743
0.6599999999999999	0.23273677446653235	-0.10018906159993153	0.41045274998965087	2.0924502434005596	0.025421026276443222	0.2974155387725282	-0.11586987829488501
0.661	0.23273669160950317	-0.10020069050168548	0.4121699598307513	2.0922435181732184	0.025312318715758425	0.2976616225284187	-0.1154034989801417
0.6619999999999999	0.2327365775973232	-0.10021231361017129	0.41388729340408986	2.0920340889869444	0.025203588744763375	0.29790752367849616	-0.11493699531296957
0.663	0.2327364312814912	-0.10022392947446561	0.4156047424887872	2.0918219304148233	0.02509483722410598	0.29815324732277426	-0.11447037249261298
0.6639999999999999	0.23273625148386837	-0.10023553668361654	0.4173222987070901	2.0916070170873775	0.024986065034394506	0.29839879855852874	-0.11400363574280015
0.665	0.23273603699682116	-0.10024713386735777	0.41903995352164825	2.091389323717343	0.024877273075894137	0.29864418247502217	-0.11353679030869333
0.6659999999999999	0.23273578658339736	-0.10025871969683035	0.42075769823193343	2.091168825124122	0.024768462268243637	0.29888940414821397	-0.113069841454072
0.667	0.2327354989775355	-0.10027029288531186	0.4224755239709371	2.0909454962579366	0.0246596335500695	0.29913446863569476	-0.11260279445862187
0.6679999999999999	0.2327351728843096	-0.10028185218858154	0.42419342170177926	2.090719312223714	0.02455078787855752	0.29937938097171723	-0.11213565461550724
0.669	0.2327348069802099	-0.10029339640417309	0.4259113822134874	2.0904902483043406	0.02444192622892003	0.29962414616213745	-0.11166842722934368
0.6699999999999999	0.23273439991346154	-0.10030492436988847	0.42762939611595435	2.090258279982565	0.024333049593696945	0.2998687691794428	-0.1112011176145047
0.671	0.23273395030438146	-0.10031643496307471	0.42934745383408285	2.09002338296157	0.024224158982194148	0.3001132549580455	-0.11073373109381816
0.6719999999999999	0.23273345674577586	-0.10032792710104416	0.43106554560187715	2.089785533184612	0.024115255420301917	0.3003576083898363	-0.11026627299752555
0.673	0.23273291780337896	-0.1003393997415139	0.43278366145687025	2.0895447068533786	0.024006339950509614	0.3006018343199938	-0.10979874866237715
0.6739999999999999	0.23273233201633464	-0.10035085188193536	0.4345017912341439	2.0893008804450885	0.023897413631689405	0.300845937542923	-0.10933116343104049
0.675	0.2327316978977223	-0.10036228255809027	0.43621992456032344	2.0890540307287315	0.023788477538587097	0.3010899227983175	-0.108863522651756
0.6759999999999999	0.23273101393512835	-0.10037369084345918	0.43793805084830795	2.088804134780101	0.023679532761567087	0.30133379476758543	-0.10839583167799122
0.677	0.23273027859126497	-0.10038507584973973	0.4396561592923728	2.0885511699956334	0.023570580406793173	0.301577558070573	-0.1079280958680881
0.6779999999999999	0.2327294903046371	-0.10039643672738664	0.44137423886328	2.0882951141054584	0.02346162159635691	0.3018212172624593	-0.10746032058502022
0.679	0.23272864749025998	-0.10040777266504561	0.4430922783037843	2.0880359451852986	0.023352657468047933	0.3020647768310612	-0.10699251119631543
0.6799999999999999	0.2327277485404278	-0.10041908288825807	0.4448102661249205	2.0877736416672477	0.02324368917500877	0.30230824119448374	-0.10652467307407787
0.681	0.23272679182553585	-0.10043036665856667	0.4465281906019521	2.08750818234945	0.023134717885638412	0.3025516146987458	-0.10605681159528683
0.6819999999999999	0.23272577569495728	-0.1004416232726456	0.44824603976849153	2.087239546403565	0.023025744783621762	0.30279490161555944	-0.10558893214285442
0.683	0.2327246984779761	-0.10045285206108052	0.44996380140917913	2.086967713380428	0.022916771067840166	0.3030381061405021	-0.10512104010737584
0.6839999999999999	0.23272355848477813	-0.10046405238755125	0.4516814630520571	2.0866926632154157	0.02280779795234464	0.3032812323913343	-0.1046531408890191
0.685	0.23272235400750146	-0.10047522364804136	0.4533990119606507	2.0864143762324154	0.022698826666512344	0.3035242844065195	-0.10418523989967042
0.6859999999999999	0.2327210833213481	-0.10048636526969942	0.4551164351246441	2.0861328331452906	0.022589858455446123	0.3037672661440637	-0.10371734256587847
0.687	0.23271974468575854	-0.10049747671010473	0.45683371924878763	2.085848015058361	0.0224808945806767	0.3040101814803058	-0.10324945433247024
0.688	0.23271833634565067	-0.10050855745656187	0.45855085074192903	2.0855599034663	0.022371936320801013	0.3042530342087763	-0.102781580666285
0.6890000000000001	0.23271685653272514	-0.10051960702467225	0.46026781570806186	2.0852684802523322	0.022262984971872686	0.30449582803966907	-0.10231372705971684
0.69	0.23271530346683844	-0.1005306249565591	0.46198459993865126	2.0849737276847597	0.022154041847787038	0.30473856659992193	-0.10184589903418202
0.6910000000000001	0.2327136753574457	-0.10054161081949929	0.4637011889047449	2.0846756284121954	0.022045108280781132	0.3049812534336596	-0.10137810214374947
0.692	0.23271197040511496	-0.10055256420533937	0.4654175677492572	2.084374165457532	0.02193618562198672	0.3052238920029339	-0.10091034197880724
0.6930000000000001	0.23271018680311442	-0.10056348472994509	0.46713372127981795	2.084069322210284	0.021827275241912955	0.3054664856887579	-0.10044262416975955
0.694	0.2327083227390747	-0.10057437203193006	0.468849633961828	2.083761082417315	0.02171837853085758	0.3057090377923701	-0.09997495439087065
0.6950000000000001	0.23270637639672764	-0.10058522577103789	0.47056528991286656	2.083449430173102	0.0216094968991843	0.3059515515367248	-0.09950733836382387
0.696	0.2327043459577236	-0.10059604562655572	0.4722806728992148	2.083134349909552	0.021500631777404182	0.3061940300684497	-0.09903978186086841
0.6970000000000001	0.23270222960352888	-0.1006068312957604	0.4739957663333795	2.082815826388016	0.0213917846161814	0.3064364764595359	-0.09857229070742646
0.698	0.23270002551740496	-0.10061758249277396	0.4757105532715036	2.0824938447017867	0.021282956886262014	0.30667889370668777	-0.09810487078311983
0.6990000000000001	0.2326977318864718	-0.10062829894820498	0.4774250164099322	2.0821683902868364	0.02117415007844611	0.30692128472869373	-0.09763752802175854
0.7	0.23269534690385626	-0.10063898040882345	0.4791391380813245	2.081839448924648	0.021065365703784644	0.3071636523653487	-0.09717026841259967
0.7010000000000001	0.23269286877092799	-0.10064962663651704	0.48085290025220795	2.0815070067315125	0.02095660529381673	0.3074059993793856	-0.09670309800311441
0.702	0.23269029569962418	-0.10066023740690504	0.48256628452312195	2.0811710501433267	0.02084787040060242	0.30764832845976997	-0.09623602290167423
0.7030000000000001	0.23268762591486525	-0.10067081250836304	0.48427927213061733	2.0808315659019265	0.020739162596671162	0.30789064222501467	-0.09576904927954086
0.704	0.23268485765706282	-0.10068135174183467	0.48599184395037676	2.080488541041831	0.02063048347512813	0.30813294322645096	-0.09530218337239815
0.7050000000000001	0.23268198918472222	-0.10069185492067798	0.4877039805018503	2.080141962875542	0.020521834649734137	0.30837523395188005	-0.09483543148154132
0.706	0.2326790187771406	-0.10070232187017063	0.48941566195442443	2.0797918189777773	0.02041321775477488	0.3086175168297244	-0.09436879997471762
0.7070000000000001	0.23267594473720288	-0.1007127524274275	0.4911268681343894	2.079438097169776	0.020304634444839733	0.3088597942332499	-0.09390229528667321
0.708	0.232672765394277	-0.10072314644135567	0.4928375785323501	2.0790807855037037	0.020196086394447678	0.30910206848461297	-0.09343592391964357
0.7090000000000001	0.2326694791072102	-0.10073350377226763	0.49454777231147784	2.0787198722464075	0.020087575297640443	0.30934434185909593	-0.09296969244378121
0.71	0.23266608426742755	-0.10074382429190192	0.4962574283173715	2.078355345862907	0.01997910286778489	0.30958661658971043	-0.09250360749696616
0.7110000000000001	0.23266257930213524	-0.10075410788347866	0.49796652508917355	2.0779871950011413	0.0198706708372176	0.3098288948716805	-0.09203767578393215
0.712	0.23265896267762906	-0.10076435444104044	0.49967504087045866	2.077615408477975	0.019762280956486345	0.31007117886649777	-0.09157190407537169
0.7130000000000001	0.23265523290271056	-0.10077456386845499	0.5013829536199181	2.0772399752649817	0.019653934993552207	0.310313470705912	-0.09110629920719628
0.714	0.23265138853221187	-0.10078473607883237	0.5030902410226087	2.0768608844740095	0.019545634733255098	0.31055577249603833	-0.09064086807970168
0.7150000000000001	0.2326474281706307	-0.10079487099510615	0.5047968805006605	2.0764781253440465	0.019437381977162806	0.3107980863211524	-0.09017561765669227
0.716	0.232643350475877	-0.10080496855139905	0.5065028492230917	2.0760916872293884	0.019329178543619083	0.31104041424711004	-0.08971055496455801
0.7170000000000001	0.23263915416313263	-0.10081502869367238	0.5082081241166319	2.075701559587626	0.019221026267440943	0.311282758324877	-0.08924568709105334
0.718	0.2326348380088254	-0.10082505137928742	0.5099126818787025	2.075307731967079	0.019112926999019793	0.3115251205942891	-0.08878102118352782
0.7190000000000001	0.23263040085471853	-0.10083503657622786	0.5116164989925782	2.074910193994815	0.01900488260306818	0.3117675030878571	-0.08831656444641882
0.72	0.23262584161174177	-0.10084498426273307	0.513319551744749	2.0745089353663966	0.018896894957314905	0.3120099078344932	-0.08785232413787734
0.7210000000000001	0.23262115926281465	-0.10085489442771922	0.5150218162448844	2.0741039458369888	0.018788965951207548	0.31225233686315657	-0.08738830756527666
0.722	0.23261635286503837	-0.10086476707123705	0.5167232684487965	2.073695215212333	0.01868109748437699	0.3124947922065991	-0.08692452207965726
0.7230000000000001	0.23261142155275785	-0.10087460220421358	0.5184238841836739	2.073282733339597	0.0185732914647403	0.31273727590520983	-0.08646097506964943
0.724	0.23260636454149416	-0.10088439984785419	0.5201236391748632	2.072866490099986	0.018465549806422794	0.3129797900107112	-0.08599767395492694
0.7250000000000001	0.23260118113124492	-0.10089416003308115	0.5218225090749695	2.0724464754038845	0.01835787442755838	0.31322233658970633	-0.0855346261786366
0.726	0.2325958707091546	-0.10090388280000873	0.5235204694960511	2.0720226791870306	0.018250267247844464	0.31346491772725743	-0.08507183919861386
0.7270000000000001	0.2325904327526842	-0.10091356819783105	0.5252174960441786	2.07159509140661	0.018142730185971373	0.3137075355304932	-0.08460932047774251
0.728	0.2325848668329048	-0.10092321628587528	0.526913564355635	2.071163702037649	0.018035265157228923	0.3139501921322439	-0.08414707747363401
0.7289999999999999	0.23257917261716357	-0.10093282713544362	0.5286086501351538	2.070728501070095	0.017927874071166472	0.3141928896947012	-0.08368511762749715
0.73	0.23257334987150158	-0.10094240083093929	0.5303027291958411	2.0702894785069637	0.01782055882893919	0.3144356304128579	-0.08322344835237393
0.7309999999999999	0.23256739846319857	-0.10095193747027618	0.5319957774993022	2.069846624364324	0.017713321320399572	0.31467841651754186	-0.08276207702116016
0.732	0.23256131836306465	-0.10096143716607713	0.5336877711956204	2.0693999286727527	0.017606163421297744	0.31492125027816487	-0.0823010109544649
0.7329999999999999	0.23255510964672507	-0.10097090004766097	0.5353786866639669	2.068949381478758	0.017499086990649667	0.31516413400536547	-0.0818402574081187
0.734	0.23254877249527706	-0.1009803262623131	0.537068500553861	2.0684949728458144	0.017392093867905935	0.3154070700536063	-0.08137982356050615
0.7349999999999999	0.23254230719682523	-0.10098971597546286	0.5387571898259751	2.0680366928561416	0.017285185869797635	0.3156500608236001	-0.08091971650008122
0.736	0.23253571414852175	-0.10099906937052054	0.5404447317910063	2.067574531614369	0.01717836478722281	0.3158931087642591	-0.080459943213241
0.7369999999999999	0.23252899385685305	-0.1010083866487499	0.5421311041451338	2.0671084792530903	0.017071632382476307	0.31613621637398137	-0.0800005105729164
0.738	0.23252214693617074	-0.10101766802917712	0.5438162850017079	2.066638525939197	0.016964990386821265	0.31637938620145595	-0.07954142532811653
0.7389999999999999	0.23251517410734523	-0.10102691374891334	0.5455002529210685	2.066164661879863	0.016858440498339587	0.3166226208462872	-0.07908269409393297
0.74	0.23250807619654085	-0.10103612406426475	0.5471829869403961	2.0656868773285755	0.01675198437999887	0.3168659229593763	-0.07862432334151014
0.7409999999999999	0.23250085413336066	-0.10104529925187518	0.5488644666028636	2.0652051625923353	0.01664562365769046	0.3171092952428132	-0.07816631938827968
0.742	0.23249350894836324	-0.10105443960914971	0.5505446719838553	2.0647195080400524	0.01653935991817619	0.3173527404493372	-0.0777086883890618
0.7429999999999999	0.23248604176994822	-0.10106354545433617	0.5522235837135183	2.064229904111763	0.016433194707185773	0.3175962613814855	-0.07725143632808805
0.744	0.23247845382136229	-0.10107261712664053	0.5539011829967961	2.0637363413279237	0.01632712952772422	0.31783986089054933	-0.07679456901169625
0.7449999999999999	0.23247074641820004	-0.10108165498637597	0.5555774516309627	2.0632388102980435	0.016221165838587764	0.3180835418753949	-0.07633809206181325
0.746	0.23246292096527002	-0.10109065941514521	0.557252372019927	2.062737301729787	0.01611530505320865	0.31832730728084246	-0.07588201091028096
0.7469999999999999	0.2324549789528246	-0.10109963081605575	0.5589259271864512	2.062231806439694	0.016009548538827353	0.31857116009541797	-0.07542633079371558
0.748	0.23244692195365718	-0.10110856961396773	0.5605981007838027	2.061722315364762	0.01590389761574726	0.31881510334883967	-0.07497105674859023
0.7489999999999999	0.23243875162106575	-0.10111747625539874	0.562268877106854	2.0612088195734124	0.015798353556365954	0.31905914010972397	-0.07451619360647506
0.75	0.23243046968617562	-0.10112635120770991	0.5639382411011435	2.060691310275079	0.01569291758410365	0.31930327348350773	-0.07406174598997801
0.7509999999999999	0.2324220779542451	-0.10113519495832336	0.5656061783684099	2.060169778829188	0.015587590872714713	0.31954750661015774	-0.07360771830992957
0.752	0.23241357830070555	-0.10114400801472104	0.5672726751689942	2.0596442167542888	0.015482374546102896	0.31979184266148114	-0.07315411476356341
0.7529999999999999	0.23240497266693214	-0.10115279090484894	0.5689377184226247	2.059114615736966	0.01537726967839555	0.3200362848382782	-0.07270093933326245
0.754	0.23239626305498975	-0.10116154417755252	0.5706012957087263	2.058580967640542	0.015272277294092989	0.3202808363675162	-0.07224819578550071
0.7549999999999999	0.2323874515217309	-0.10117026840304345	0.5722633952662627	2.0580432645135813	0.015167398368231064	0.3205255004996439	-0.07179588766979433
0.756	0.23237854017337106	-0.10117896417339538	0.5739240059927508	2.057501498597076	0.015062633826677786	0.32077028050628625	-0.07134401831796282
0.7569999999999999	0.23236953116016215	-0.10118763210306565	0.5755831174428325	2.0569556623303202	0.014957984546684797	0.32101517967813403	-0.07089259084375771
0.758	0.2323604266707882	-0.10119627282944384	0.5772407198264167	2.05640574835661	0.014853451357571023	0.32126020132265976	-0.07044160814267288
0.7589999999999999	0.23235122892723237	-0.10120488701380367	0.5788968040052755	2.0558517495283932	0.014749035041537637	0.32150534876190007	-0.0699910728922378
0.76	0.23234194017973575	-0.10121347534303392	0.5805513614866031	2.055293658910756	0.014644736334857135	0.32175062533060617	-0.06954098755333929
0.7609999999999999	0.2323325627014722	-0.10122203853101994	0.5822043844131648	2.0547314697832455	0.014540555929192145	0.32199603437457563	-0.06909135437281243
0.762	0.23232309878368776	-0.1012305773181712	0.5838558655519248	2.0541651756407906	0.014436494472495166	0.3222415792489809	-0.06864217538687219
0.7629999999999999	0.23231355073092558	-0.10123909246984446	0.5855057982830407	2.05359477019411	0.01433255256967124	0.3224872633167507	-0.0681934524246526
0.764	0.23230392085596002	-0.10124758477554109	0.5871541765884789	2.0530202473696098	0.014228730783611962	0.3227330899470637	-0.06774518711185168
0.7649999999999999	0.23229421147518864	-0.10125605504887898	0.5888009950383795	2.052441601308393	0.014125029636661107	0.3229790625139487	-0.06729738087521087
0.766	0.2322844249041031	-0.10126450412683512	0.5904462487751756	2.0518588263640223	0.014021449612024142	0.3232251843949909	-0.06685003494801038
0.7669999999999999	0.2322745634520872	-0.10127293286788402	0.5920899334966011	2.051271917099414	0.013917991154877499	0.32347145897019974	-0.06640315037603077
0.768	0.23226462941691578	-0.10128134214978278	0.5937320454368393	2.0506808682828654	0.013814654673542554	0.32371788962109654	-0.06595672802404041
0.7689999999999999	0.23225462507932454	-0.10128973286737357	0.5953725813450638	2.0500856748828475	0.013711440541028358	0.3239644797298974	-0.06551076858311256
0.77	0.23224455269764852	-0.10129810593040318	0.5970115384632568	2.04948633206232	0.013608349096760048	0.3242112326786047	-0.06506527257822281
0.7709999999999999	0.23223441450290636	-0.10130646226136159	0.5986489145044375	2.0488828351733255	0.013505380648188056	0.32445815184806504	-0.06462024037582192
0.772	0.23222421269470342	-0.10131480279333772	0.6002847076305493	2.0482751797511214	0.013402535472216868	0.3247052406172948	-0.06417567219174881
0.7729999999999999	0.23221394943719814	-0.10132312846789054	0.6019189164300086	2.047663361507087	0.01329981381669667	0.32495250236313095	-0.06373156809942256
0.774	0.23220362685475487	-0.10133144023293757	0.6035515398952892	2.047047376320796	0.013197215902038482	0.3251999404599602	-0.06328792803800853
0.7749999999999999	0.23219324702840943	-0.10133973904066003	0.6051825774009227	2.0464272202316325	0.013094741922708956	0.3254475582795841	-0.06284475182049798
0.776	0.23218281199352017	-0.10134802584541944	0.6068120286819142	2.045802889430333	0.012992392048665497	0.32569535919133863	-0.06240203914176154
0.7769999999999999	0.2321723237378522	-0.10135630160168466	0.6084398937915197	2.045174380250463	0.012890166428436765	0.32594334656106416	-0.061959789593154645
0.778	0.23216178419971528	-0.101364567262348	0.6100661730184628	2.0445416891586894	0.0127880651953709	0.3261915237477049	-0.06151800269006938
0.7789999999999999	0.23215119526615166	-0.10137282377818094	0.6116908668241193	2.0439048127438655	0.01268608847272735	0.3264398941012486	-0.06107667789324949
0.78	0.23214055877154907	-0.10138107209842628	0.6133139758590749	2.0432637477060553	0.012584236373105556	0.32668846096565857	-0.060635814604868096
0.7809999999999999	0.23212987649743064	-0.10138931317177458	0.6149355010000246	2.0426184908458795	0.012482508996290675	0.3269372276832611	-0.06019541215812591
0.782	0.23211915017304374	-0.10139754794697316	0.6165554433483624	2.0419690390545555	0.012380906429840242	0.3271861975967496	-0.0597554698190063
0.7829999999999999	0.23210838147486568	-0.10140577737269198	0.6181738042092606	2.0413153893042626	0.0122794287511327	0.32743537404983625	-0.05931598679415855
0.784	0.232097572023897	-0.10141400239739548	0.6197905850700314	2.0406575386380803	0.012178076029659727	0.3276847603878281	-0.058876962238941906
0.7849999999999999	0.23208672338224337	-0.10142222396959383	0.6214057875593529	2.0399954841602597	0.0120768483307803	0.32793435995690534	-0.05843839527153835
0.786	0.23207583705124013	-0.10143044303772113	0.6230194133497594	2.039329223027202	0.011975745723433342	0.32818417609996714	-0.058000285005254386
0.7869999999999999	0.23206491447036676	-0.10143866055001804	0.6246314640218199	2.0386587524384003	0.011874768290834482	0.3284342121504433	-0.057562630593166006
0.788	0.2320539570150702	-0.10144687745479536	0.6262419409659474	2.0379840696265936	0.011773916138675799	0.3286844714286956	-0.057125431260869365
0.7889999999999999	0.23204296599424942	-0.10145509470032256	0.6278508453417608	2.0373051718471364	0.011673189398818716	0.3289349572421031	-0.056688686321004156
0.79	0.23203194264890284	-0.10146331323471515	0.6294581780577773	2.036622056368087	0.011572588231281399	0.3291856728861474	-0.0562523951811217
0.7909999999999999	0.23202088815231128	-0.10147153400657288	0.6310639397526377	2.0359347204617753	0.011472112826225737	0.3294366216451562	-0.055816557350683846
0.792	0.23200980361100426	-0.10147975796599322	0.6326681307774877	2.0352431613967163	0.011371763405821949	0.32968780679306536	-0.055381172447619705
0.7929999999999999	0.23199869006500376	-0.10148798606558239	0.6342707511983113	2.034547376429878	0.01127154022452901	0.3299392315953554	-0.05494624019853321
0.794	0.23198754848734512	-0.10149621926146454	0.6358718008381462	2.033847362800429	0.01117144356645088	0.33019089931295004	-0.05451176042592375
0.7949999999999999	0.23197637978437846	-0.10150445851391277	0.6374712793020308	2.033143117724224	0.011071473743970411	0.3304428132049065	-0.05407773304093393
0.796	0.2319651847972254	-0.10151270478722244	0.6390691859256574	2.032434638387518	0.010971631101862828	0.33069497652697133	-0.05364415806099117
0.7969999999999999	0.23195396430363627	-0.10152095904957663	0.6406655197041249	2.0317219219402913	0.010871916022808122	0.3309473925291663	-0.05321103563401189
0.798	0.23194271901987307	-0.10152922227365622	0.6422602792594426	2.031004965490321	0.010772328930221661	0.3312000644553226	-0.0527783660498021
0.7989999999999999	0.23193144960261938	-0.10153749543761942	0.6438534628294933	2.0302837660983712	0.010672870289559782	0.3314529955435269	-0.052346149744195956
0.8	0.23192015665091545	-0.10154577952607474	0.6454450682596586	2.0295583207741412	0.010573540609257028	0.331706189026683	-0.05191438730226585
0.8009999999999999	0.23190884070811704	-0.10155407553104433	0.647035092996358	2.0288286264718267	0.010474340441477317	0.33195964813336887	-0.05148307946102982
0.802	0.23189750226387695	-0.10156238445291443	0.6486235340821238	2.0280946800845587	0.010375270382861217	0.33221337608904766	-0.05105222711189933
0.8029999999999999	0.23188614175614924	-0.10157070730174853	0.650210388152218	2.027356478438469	0.010276331075329711	0.3324673761174454	-0.050621831302805814
0.804	0.23187475957283893	-0.10157904509971438	0.6517956514324162	2.0266140182875145	0.010177523207187459	0.3327216514417892	-0.050191893239822455
0.8049999999999999	0.23186335605272082	-0.10158739888425133	0.6533793197368318	2.0258672963094413	0.010078847514524945	0.3329762052857191	-0.049762414288462745
0.806	0.2318519314867556	-0.10159576971047449	0.6549613884650348	2.025116309102515	0.009980304782370712	0.3332310408738706	-0.04933339597502023
0.8069999999999999	0.2318404861209308	-0.101604158652811	0.6565418525996002	2.0243610531818907	0.009881895845349393	0.3334861614325519	-0.04890483998776523
0.808	0.2318290201594967	-0.10161256680699161	0.6581207067059678	2.0236015249748758	0.009783621588149235	0.33374157019099815	-0.048476748177509965
0.8089999999999999	0.23181753376746944	-0.10162099529202462	0.6596979449349952	2.0228377208158426	0.009685482945859242	0.33399727038301913	-0.048049122557479534
0.81	0.23180602707278072	-0.10162944525140269	0.6612735610274559	2.022069636942298	0.00958748090405327	0.3342532652484259	-0.047621965302547774
0.8109999999999999	0.23179450016844796	-0.10163791785391484	0.6628475483197345	2.021297269493237	0.009489616498620124	0.334509558033809	-0.04719527874783607
0.812	0.23178295311476452	-0.10164641429443512	0.6644198997503473	2.0205206145097843	0.009391890815338744	0.33476615199272414	-0.04676906538679487
0.813	0.23177138594150953	-0.10165493579431213	0.665990607868049	2.0197396679370088	0.009294304989136542	0.3350230503857101	-0.04634332786864368
0.8140000000000001	0.23175979865017649	-0.10166348360098362	0.6675596648419099	2.018954425625402	0.009196860203029839	0.33528025648050014	-0.04591806899522813
0.815	0.23174819121621903	-0.10167205898756883	0.6691270624718708	2.018164883332025	0.009099557687110717	0.3355377735523627	-0.04549329171777874
0.8160000000000001	0.23173656359094136	-0.1016806632531878	0.6706927921986496	2.017371036723583	0.009002398717822697	0.3357956048840211	-0.045068999133629474
0.817	0.23172491570228373	-0.10168929772362785	0.6722568451137597	2.0165728813821877	0.008905384617280495	0.3360537537649652	-0.04464519448258877
0.8180000000000001	0.23171324745487487	-0.10169796375198094	0.6738192119704026	2.0157704128115532	0.008808516752449851	0.3363122234907009	-0.044221881142959975
0.819	0.23170155873085277	-0.10170666271925151	0.675379883194493	2.014963626442129	0.008711796534247113	0.3365710173622376	-0.04379906262757358
0.8200000000000001	0.23168984939145756	-0.10171539603493356	0.6769388488946956	2.0141525176363047	0.008615225416739865	0.3368301386855077	-0.04337674258013223
0.821	0.2316781192778962	-0.10172416513755671	0.6784960988711064	2.013337081695559	0.008518804896569112	0.33708959077028633	-0.042954924771804376
0.8220000000000001	0.23166636821147477	-0.10173297149482463	0.6800516226229648	2.012517313869572	0.008422536512347926	0.3373493769285493	-0.04253361309788026
0.823	0.23165459599449925	-0.10174181660258975	0.6816054093565318	2.011693209365411	0.00832642184360885	0.33760950047275207	-0.04211281157442564
0.8240000000000001	0.23164280241194923	-0.10175070198303701	0.6831574479935206	2.0108647633560577	0.00823046250942032	0.3378699647143312	-0.04169252433499041
0.825	0.23163098723280023	-0.10175962918358125	0.6847077271789656	2.010031970989021	0.008134660167218694	0.33813077296218175	-0.04127275562748994
0.8260000000000001	0.23161915021136809	-0.10176859977647908	0.6862562352885385	2.0091948273946665	0.008039016511732514	0.33839192852110705	-0.04085350981119426
0.827	0.23160729108904818	-0.10177761535765045	0.6878029604364531	2.0083533276942735	0.007943533273510158	0.33865343469029846	-0.04043479135357734
0.8280000000000001	0.2315954095953227	-0.10178667754470772	0.6893478904843418	2.007507467008944	0.007848212217292863	0.33891529476166005	-0.04001660482677855
0.829	0.23158350544803666	-0.10179578797569111	0.6908910130518708	2.006657240468621	0.00775305514059681	0.3391775120181565	-0.03959895490336762
0.8300000000000001	0.23157157835444842	-0.10180494830850823	0.6924323155294801	2.00580264322047	0.0076580638721980695	0.3394400897323644	-0.039181846351469304
0.831	0.23155962801305482	-0.10181416021957285	0.6939717850917575	2.0049436704373793	0.007563240270214143	0.33970303116510187	-0.0387652840298524
0.8320000000000001	0.23154765411468595	-0.10182342540164264	0.6955094087099554	2.004080317326213	0.00746858622014573	0.3399663395641332	-0.038349272883343805
0.833	0.23153565634249396	-0.10183274556235908	0.6970451731632863	2.0032125791350563	0.007374103633485907	0.3402300181630065	-0.03793381793856288
0.8340000000000001	0.23152363437158852	-0.10184212242386534	0.6985790650490104	2.0023404511602205	0.007279794446955797	0.34049407017989886	-0.03751892429997132
0.835	0.23151158786907172	-0.10185155772274904	0.7001110707917009	2.0014639287533846	0.007185660621877648	0.3407584988163444	-0.037104597146172716
0.8360000000000001	0.23149951649522546	-0.10186105320955341	0.7016411766532071	2.000583007327377	0.00709170414307444	0.3410233072562079	-0.03669084172627415
0.837	0.23148741990585162	-0.10187061064747695	0.7031693687452052	1.9996976823594759	0.0069979270170504905	0.3412884986653871	-0.036277663355878474
0.8380000000000001	0.23147529775501255	-0.10188023181101316	0.7046956330439754	1.9988079493929758	0.006904331269999249	0.3415540761920589	-0.03586506741245855
0.839	0.23146314969742007	-0.10188991848490749	0.7062199554051641	1.9979138040385374	0.006810918946062624	0.3418200429669786	-0.03545305933053457
0.8400000000000001	0.23145097539009662	-0.1018996724623026	0.7077423215781699	1.9970152419756872	0.006717692105413556	0.342086402103768	-0.03504164459701464
0.841	0.2314387744940619	-0.10190949554206953	0.7092627172212959	1.9961122589533584	0.00662465282197716	0.3423531566993727	-0.034630828746510654
0.8420000000000001	0.23142654667642112	-0.10191938952682365	0.710781127917305	1.9952048507890943	0.006531803181275619	0.3426203098346851	-0.03422061735650222
0.843	0.2314142916117268	-0.10192935622162261	0.7122975391882616	1.9942930133673	0.006439145278577526	0.34288786457533	-0.03381101604270876
0.8440000000000001	0.23140200898223776	-0.10193939743184155	0.7138119365096773	1.9933767426369158	0.006346681216984232	0.3431558239725493	-0.03340203045490792
0.845	0.23138969847820492	-0.10194951495984987	0.7153243053251024	1.9924560346092732	0.006254413105207555	0.3434241910640606	-0.0329936662727685
0.8460000000000001	0.23137735979931268	-0.10195971060161732	0.7168346310619244	1.9915308853553795	0.006162343055219504	0.3436929688751916	-0.032585929201387843
0.847	0.23136499265689975	-0.10196998614437466	0.71834289914764	1.9906012910018864	0.0060704731801373805	0.3439621604204087	-0.03217882496677192
0.8480000000000001	0.23135259677545533	-0.10198034336494971	0.7198490950254857	1.9896672477272508	0.005978805592403076	0.34423176870475036	-0.03177235931143503
0.849	0.23134017189301495	-0.10199078402727393	0.7213532041690637	1.9887287517584689	0.0058873424018891325	0.3445017967249784	-0.031366537990174685
0.8500000000000001	0.2313277177612102	-0.10200130987905706	0.7228552120959827	1.9877857993668855	0.005796085713868585	0.3447722474708111	-0.030961366766198543
0.851	0.23131523414534683	-0.10201192264913073	0.724355104380899	1.9868383868627009	0.005705037627272853	0.34504312392653863	-0.030556851407597986
0.8520000000000001	0.23130272082450914	-0.1020226240458369	0.7258528666687268	1.9858865105889307	0.005614200233296513	0.3453144290728968	-0.03015299768379719
0.853	0.23129017759169196	-0.10203341575570894	0.7273484846876554	1.984930166915201	0.005523575614042423	0.3455861658888909	-0.029749811362033047
0.8540000000000001	0.2312776042539617	-0.1020442994416922	0.7288419442612338	1.9839693522317556	0.005433165841022445	0.3458583373534461	-0.02934729820422569
0.855	0.2312650006326465	-0.10205527674052405	0.7303332313210381	1.983004062943681	0.0053429729733899456	0.34613094644706305	-0.02894546396368588
0.8560000000000001	0.23125236656355663	-0.10206634926002214	0.7318223319210677	1.9820342954642263	0.005252999056023854	0.34640399615371975	-0.028544314381166506
0.857	0.23123970189723686	-0.10207751857665685	0.7333092322520041	1.9810600462072234	0.00516324611758407	0.3466774894628346	-0.028143855180983314
0.8579999999999999	0.23122700649924804	-0.10208878623265547	0.7347939186542153	1.9800813115801084	0.00507371616847534	0.3469514293710435	-0.027744092067686524
0.859	0.23121428025047672	-0.10210015373301443	0.7362763776310215	1.9790980879779232	0.004984411198900318	0.3472258188839102	-0.027345030722668768
0.8599999999999999	0.23120152304747352	-0.10211162254316822	0.7377565958633675	1.9781103717771769	0.004895333177060756	0.3475006610176884	-0.026946676800216545
0.861	0.23118873480244628	-0.10212319408693513	0.7392345602251635	1.9771181593288176	0.004806484047383086	0.34777595880113354	-0.026549035923243296
0.8619999999999999	0.23117591544215677	-0.10213486974436325	0.7407102577981768	1.9761214469510746	0.004717865728827377	0.34805171527729906	-0.026152113679063987
0.863	0.23116306490609506	-0.10214665084985275	0.7421836758861096	1.9751202309232956	0.004629480113399579	0.3483279335051329	-0.025755915615388387
0.8639999999999999	0.2311501831454357	-0.10215853869092908	0.7436548020282555	1.9741145074807844	0.004541329064865172	0.34860461656080954	-0.025360447236405875
0.865	0.23113727012315408	-0.1021705345069137	0.7451236240134994	1.9731042728095125	0.004453414417296985	0.3488817675390383	-0.02496571399871269
0.8659999999999999	0.23112432581454956	-0.1021826394871143	0.7465901298950449	1.9720895230395856	0.004365737973333566	0.34915938955464954	-0.02457172130713721
0.867	0.23111135020779697	-0.1021948547692863	0.748054308006259	1.9710702542374676	0.004278301502450813	0.34943748574457745	-0.024178474510397063
0.8679999999999999	0.23109834330452741	-0.10220718143798792	0.7495161469776459	1.9700464623980922	0.004191106739123319	0.34971605926999333	-0.023785978896400016
0.869	0.23108530512044068	-0.10221962052207631	0.7509756357534577	1.9690181434379967	0.004104155380691	0.3499951133181588	-0.02339423968748803
0.8699999999999999	0.23107223568595023	-0.10223217299172103	0.7524327636072012	1.9679852931894777	0.004017449085112019	0.35027465110387546	-0.023003262035923785
0.871	0.2310591350468588	-0.1022448397553081	0.7538875201571782	1.9669479073950251	0.003930989468722153	0.3505546758707091	-0.02261305101943192
0.8719999999999999	0.2310460032650621	-0.10225762165623126	0.7553398953820673	1.9659059817020361	0.003844778103938096	0.35083519089216963	-0.022223611636729
0.873	0.23103284041928213	-0.10227051946994634	0.7567898796350562	1.964859511658186	0.0037588165169640153	0.35111619947290323	-0.02183494880340278
0.8739999999999999	0.23101964660583146	-0.10228353390203988	0.7582374636561588	1.963808492707085	0.0036731061858652405	0.35139770494983347	-0.021447067348257586
0.875	0.23100642193941043	-0.10229666558731385	0.7596826385834802	1.96275292018423	0.0035876485391293953	0.3516797106931253	-0.02105997200981658
0.8759999999999999	0.23099316655393412	-0.10230991508913503	0.7611253959638125	1.9616927893140044	0.003502444954409035	0.3519622201069094	-0.02067366743291532
0.877	0.2309798806033874	-0.1023232828986714	0.7625657277621944	1.9606280952077342	0.003417496757322589	0.3522452366297618	-0.02028815816574734
0.8779999999999999	0.23096656426270884	-0.10233676943401358	0.7640036263696908	1.9595588328620477	0.003332805220373181	0.35252876373493663	-0.019903448657600895
0.879	0.23095321772832922	-0.10235037503918115	0.7654390846093977	1.958484997157922	0.0032483715619840156	0.3528128049302266	-0.019519543256977915
0.8799999999999999	0.23093984121761274	-0.10236409998301219	0.7668720957414363	1.9574065828615506	0.003164196945770912	0.35309736375732587	-0.01913644620972539
0.881	0.2309264349675754	-0.10237794445755849	0.7683026534673174	1.9563235846259068	0.0030802824799289865	0.3533824437911183	-0.018754161657418618
0.8819999999999999	0.2309129992343828	-0.10239190857561198	0.7697307519333089	1.9552359969907531	0.0029966292163060484	0.3536680486394966	-0.018372693636479323
0.883	0.2308995342940047	-0.10240599236849295	0.7711563857316804	1.9541438143818533	0.0029132381494661303	0.35395418194340417	-0.01799204607808558
0.8839999999999999	0.23088604044327568	-0.10242019578522815	0.7725795498994559	1.9530470311120238	0.0028301102162293407	0.3542408473763053	-0.017612222808443215
0.885	0.23087251800098627	-0.10243451869236361	0.7740002399165599	1.9519456413844074	0.0027472462953216574	0.3545280486430786	-0.01723322754886684
0.8859999999999999	0.2308589673086261	-0.10244896087403516	0.7754184517048671	1.9508396392960934	0.0026646472070728545	0.3548157894788799	-0.016855063915605838
0.887	0.230845388730025	-0.102463522032675	0.7768341816270279	1.9497290188409653	0.002582313713588009	0.35510407364809143	-0.01647773541989886
0.8879999999999999	0.23083178265026996	-0.10247820179035594	0.7782474264839465	1.948613773912533	0.0025002465193308876	0.35539290494311127	-0.016101245468496984
0.889	0.2308181494750258	-0.10249299969076986	0.7796581835112966	1.9474938983075032	0.0024184462719357702	0.3556822871829781	-0.015725597364469355
0.8899999999999999	0.23080448962988134	-0.10250791520108768	0.7810664503758281	1.946369385729346	0.002336913563125219	0.3559722242121332	-0.015350794308044364
0.891	0.23079080355897172	-0.1025229477129516	0.7824722251718464	1.9452402297907354	0.002255648929489559	0.3562627198995587	-0.014976839397422346
0.8919999999999999	0.23077709172287708	-0.10253809654297973	0.7838755064167282	1.9441064240148684	0.0021746528531883962	0.35655377813816724	-0.014603735630043762
0.893	0.23076335459541822	-0.10255336093315884	0.7852762930436001	1.942967961836419	0.0020939257629999557	0.3568454028440735	-0.014231485904918939
0.8939999999999999	0.2307495926597216	-0.10256874005112174	0.7866745843908124	1.9418248366021365	0.0020134680357786665	0.35713759795580485	-0.013860093026077307
0.895	0.2307358064050592	-0.10258423299030989	0.788070380189709	1.9406770415710906	0.0019332799978333687	0.35743036743375134	-0.013489559706646111
0.8959999999999999	0.23072199632484275	-0.10259983877002639	0.7894636805521961	1.939524569915705	0.001853361926043079	0.35772371525960844	-0.013119888572946858
0.897	0.23070816291501753	-0.10261555633538032	0.7908544859577313	1.9383674147232048	0.0017737140490753933	0.3580176454356252	-0.012751082168728658
0.8979999999999999	0.23069430667210247	-0.10263138455711891	0.7922427972389846	1.937205568995606	0.001694336548889962	0.3583121619840199	-0.012383142960083988
0.899	0.23068042809012596	-0.10264732223172508	0.793628615566168	1.9360390256482538	0.0016152295625268135	0.35860726894674155	-0.012016073341044424
0.8999999999999999	0.2306665276568347	-0.10266336808253804	0.7950119424300376	1.9348677775076666	0.0015363931843620498	0.3589029703855127	-0.011649875639549407
0.901	0.23065260585067796	-0.10267952076189825	0.7963927796243171	1.9336918173090667	0.0014578274686480788	0.35919927038202787	-0.01128455212354211
0.9019999999999999	0.23063866313856446	-0.10269577885356121	0.7977711292279208	1.9325111376951156	0.0013795324320337824	0.3594961730378766	-0.010920105007129258
0.903	0.23062469997288462	-0.10271214087500391	0.7991469935862177	1.931325731216609	0.0013015080563081763	0.3597936824739454	-0.010556536456863544
0.9039999999999999	0.23061071678742193	-0.1027286052796276	0.8005203752917123	1.9301355903336372	0.0012237542914284355	0.3600918028296573	-0.010193848598024722
0.905	0.23059671399291032	-0.10274517045885928	0.8018912771648908	1.928940707415707	0.0011462710585278067	0.3603905382624738	-0.009832043520958145
0.9059999999999999	0.23058269197261416	-0.10276183474415353	0.8032597022348535	1.9277410747404626	0.0010690582529034503	0.36068989294777537	-0.009471123287773168
0.907	0.23056865107792848	-0.1027785964088971	0.8046256537189752	1.926536684491764	0.000992115747106089	0.36098987107893465	-0.009111089939460297
0.9079999999999999	0.23055459162399786	-0.10279545367022028	0.8059891350008469	1.9253275287590081	0.0009154433940097642	0.36129047686715154	-0.00875194550342506
0.909	0.23054051388572913	-0.10281240469071544	0.8073501496064946	1.9241135995384575	0.0008390410296791181	0.3615917145409242	-0.008393692001558399
0.9099999999999999	0.2305264180949475	-0.1028294475796842	0.8087087011792451	1.9228948887350736	0.0007629084759734458	0.3618935883454569	-0.008036331458963437
0.911	0.23051230443869758	-0.10284658039316097	0.8100647934528593	1.92167138816374	0.000687045542948573	0.3621961025420605	-0.007679865913397509
0.9119999999999999	0.23049817305794007	-0.10286380113309376	0.811418430223307	1.9204430895506335	0.0006114520312394373	0.36249926140729966	-0.007324297425122992
0.913	0.23048402404626822	-0.1028811077471907	0.812769615321057	1.919209984535883	0.0005361277345453564	0.3628030692318191	-0.006969628086495051
0.9139999999999999	0.23046985744901574	-0.10289849812943674	0.8141183525850072	1.9179720646778973	0.00046107244197457297	0.3631075303189692	-0.00661586003091885
0.915	0.2304556732631321	-0.10291597011977642	0.8154646458369237	1.9167293214589876	0.00038628593994377526	0.3634126489833464	-0.006262995441539625
0.9159999999999999	0.2304414714370764	-0.10293352150296005	0.8168084988545049	1.9154817462911686	0.00031176801399819917	0.36371842954936784	-0.005911036560333414
0.917	0.23042725187035182	-0.10295115000768494	0.8181499153426928	1.914229330521396	0.0002375184509788254	0.36402487634987446	-0.0055599856979008395
0.9179999999999999	0.23041301441343268	-0.10296885330566105	0.8194888989039756	1.9129720654370035	0.0001635370411105751	0.36433199372463754	-0.005209845243779035
0.919	0.2303987588677098	-0.10298662901022766	0.820825453008436	1.9117099422720973	8.982357976810668e-05	0.3646397860187032	-0.0048606176767822615
0.9199999999999999	0.2303844849847008	-0.10300447467564747	0.8221595809646669	1.9104429522145403	1.637786940662388e-05	0.3649482575805707	-0.004512305574820773
0.921	0.2303701924649007	-0.10302238779745576	0.823491285892303	1.9091710864131568	-5.680027809850388e-05	0.3652574127602612	-0.0041649116240737106
0.9219999999999999	0.23035588095665252	-0.1030403658131168	0.8248205706954126	1.9078943359851679	-0.0001297110388858197	0.3655672559073336	-0.003818438627939808
0.923	0.23034155005503817	-0.10305840610261435	0.8261474380359914	1.9066126920246171	-0.00020235457455897672	0.36587779136866044	-0.003472889515946
0.9239999999999999	0.23032719930078585	-0.10307650598860386	0.8274718903083113	1.9053261456129265	-0.0002747310300202887	0.36618902348577764	-0.0031282673521848764
0.925	0.23031282817919407	-0.1030946627353784	0.8287939296148715	1.9040346878308343	-0.0003468405320518816	0.36650095659204596	-0.0027845753430954375
0.9259999999999999	0.23029843611945264	-0.10311287354702604	0.8301135577432025	1.9027383097702242	-0.00041868318833980256	0.36681359500992583	-0.0024418168449495538
0.927	0.2302840224947358	-0.10313113556628237	0.8314307761427654	1.9014370025458505	-0.0004902590862101534	0.36712694304830007	-0.002099995371223713
0.9279999999999999	0.23026958662231498	-0.10314944587445592	0.8327455859026945	1.9001307573073483	-0.0005615682910162453	0.3674410049996572	-0.0017591145995482684
0.929	0.23025512776331705	-0.10316780149130378	0.8340579877315131	1.898819565251916	-0.0006326108447856962	0.3677557851370706	-0.0014191783779262637
0.9299999999999999	0.23024064512325718	-0.1031861993737345	0.8353679819391967	1.8975034176542134	-0.0007033867660409189	0.3680712877071325	-0.0010801907285739282
0.931	0.23022613785372167	-0.10320463641371652	0.8366755684212097	1.8961823059450689	-0.0007738960513410661	0.36838751691122595	-0.0007421558462731515
0.9319999999999999	0.23021160505445146	-0.10322310943689583	0.8379807466437622	1.894856221822078	-0.0008441386774491989	0.36870447687908947	-0.000405078093059043
0.933	0.23019704577544942	-0.10324161520230113	0.8392835156299064	1.8935251573281977	-0.0009141146024194638	0.3690221716500169	-6.8961995754868e-05
0.9339999999999999	0.23018245901911066	-0.10326015040276539	0.8405838739460991	1.8921891048833035	-0.0009838237652997949	0.36934060516540357	0.000266187752005572
0.935	0.2301678437423776	-0.10327871166644453	0.8418818196892303	1.8908480573010495	-0.0010532660850591897	0.3696597812649616	0.0006003662865002622
0.9359999999999999	0.23015319885892147	-0.10329729555943609	0.8431773504752493	1.8895020078057	-0.0011224414592877249	0.3699797036830069	0.0009335685712784992
0.937	0.23013852324135223	-0.10331589858912517	0.8444704634290132	1.8881509500474352	-0.0011913497627911935	0.3703003760450582	0.0012657893949187546
0.938	0.2301238157234579	-0.10333451720826087	0.845761155173483	1.886794878116142	-0.0012599908458977612	0.37062180186474375	0.0015970233684589775
0.9390000000000001	0.2301090751028525	-0.10335314781863782	0.8470494218182725	1.8854337865536954	-0.0013283645329030711	0.37094398454101296	0.001927264922321713
0.94	0.23009430014478385	-0.1033717867732575	0.8483352589482969	1.8840676703647319	-0.0013964706212020465	0.3712669273556494	0.0022565083029219943
0.9410000000000001	0.2300794895871003	-0.10339043037810161	0.8496186616125296	1.88269652502705	-0.0014643088807421638	0.37159063347089866	0.0025847475692070327
0.942	0.23006464214562525	-0.10340907489464977	0.8508996243136221	1.8813203465016426	-0.0015318790533111824	0.3719151059272693	0.002911976589559627
0.9430000000000001	0.2300497565191876	-0.10342771654276921	0.8521781409991456	1.879939131240486	-0.0015991808517204623	0.37224034764192954	0.0032381890391319787
0.944	0.23003483139393618	-0.10344635150322708	0.8534542050533324	1.8785528761917127	-0.0016662139591277195	0.37256636140769767	0.0035633783970068834
0.9450000000000001	0.23001986544769287	-0.10346497591945321	0.8547278092881899	1.8771615788044311	-0.0017329780286213024	0.3728931498920742	0.0038875379430097583
0.946	0.23000485735509837	-0.10348358589930931	0.8559989459354992	1.8757652370339444	-0.001799472682822698	0.3732207156362528	0.004210660754969575
0.9470000000000001	0.2299898057931736	-0.10350217751724472	0.8572676066412123	1.8743638493454928	-0.0018656975134466987	0.3735490610545334	0.004532739706678849
0.948	0.22997470944654624	-0.10352074681609007	0.8585337824611288	1.8729574147161432	-0.00193165208106321	0.3738781884341352	0.004853767465889513
0.9490000000000001	0.22995956701196682	-0.1035392898088687	0.8597974638567292	1.8715459326363275	-0.001997335914817485	0.37420809993504145	0.005173736492290742
0.95	0.2299443772028686	-0.10355780248100631	0.8610586406919243	1.8701294031110371	-0.0020627485121092197	0.3745387975898139	0.005492639036023957
0.9510000000000001	0.22992913875434848	-0.10357628079181348	0.8623173022314824	1.8687078266591668	-0.002127889338779072	0.37487028330379923	0.005810467136803273
0.952	0.22991385042744164	-0.1035947206752454	0.8635734371407712	1.8672812043106353	-0.002192757829620394	0.3752025588560323	0.006127212623283533
0.9530000000000001	0.22989851101231473	-0.10361311804144756	0.8648270334868233	1.8658495376020297	-0.002257353388485887	0.37553562590058864	0.006442867112683678
0.954	0.22988311933113242	-0.10363146877909138	0.8660780787414912	1.8644128285711536	-0.0023216753880506303	0.3758694859680204	0.006757422011038837
0.9550000000000001	0.2298676742409758	-0.10364976875699886	0.8673265597866971	1.8629710797508514	-0.0023857231699628764	0.37620414046681283	0.007070868514150188
0.956	0.22985217463681173	-0.10366801382506004	0.8685724629210384	1.861524294162858	-0.0024494960453832234	0.3765395906849209	0.007383197609058272
0.9570000000000001	0.2298366194545121	-0.10368619981595249	0.8698157738681409	1.8600724753112965	-0.0025129932953037947	0.3768758377913838	0.007694400076170138
0.958	0.22982100767392508	-0.1037043225480432	0.8710564777882797	1.8586156271743142	-0.0025762141707090015	0.37721288283820037	0.008004466492353599
0.9590000000000001	0.22980533832237685	-0.10372237782872419	0.8722945592932774	1.857153754193481	-0.0026391578930657915	0.3775507267627062	0.008313387235007585
0.96	0.22978961047935714	-0.10374036145780988	0.8735300024628136	1.8556868612616926	-0.0027018236552659204	0.37788937039045256	0.008621152486691474
0.9610000000000001	0.22977382328201354	-0.1037582692310001	0.8747627908610354	1.8542149537103334	-0.0027642106227164934	0.3782288144384034	0.008927752239896454
0.962	0.2297579759299502	-0.103776096943413	0.8759929075538574	1.8527380372964437	-0.0028263179341532644	0.3785690595180832	0.0092331763019076
0.9630000000000001	0.2297420676889565	-0.1037938403935681	0.8772203351273457	1.8512561181898877	-0.002888144701994796	0.37891010613849396	0.0095374142999491
0.964	0.22972609789404402	-0.10381149538819989	0.8784450557079501	1.8497692029601338	-0.002949690012421031	0.3792519547090428	0.00984045568717066
0.9650000000000001	0.2297100659514138	-0.10382905774752989	0.8796670510011505	1.8482772985630243	-0.0030109529268214493	0.37959460554241947	0.01014228975569711
0.966	0.22969397133973	-0.10384652331100101	0.8808863023789837	1.8467804123275264	-0.0030719324872324435	0.3799380588569973	0.010442905667896244
0.9670000000000001	0.22967781361183157	-0.10386388794347864	0.8821027910003046	1.8452785519417079	-0.003132627724364088	0.38028231477900015	0.010742292499785295
0.968	0.2296615923965048	-0.10388114754116848	0.8833164979021405	1.843771725437924	-0.0031930376631015985	0.38062737334510593	0.011040439273687891
0.9690000000000001	0.22964530739956376	-0.1038982980376297	0.8845274040459873	1.8422599411783411	-0.003253161324081683	0.38097323450536363	0.01133733497424477
0.97	0.22962895840461836	-0.10391533541026453	0.8857354903491468	1.8407432078415338	-0.0033129977240243793	0.3813198981259381	0.011632968559055542
0.9710000000000001	0.2296125452739068	-0.10393225568578739	0.886940737702253	1.8392215344094036	-0.003372545875369434	0.3816673639919247	0.011927328964266773
0.972	0.22959606794918802	-0.10394905494392606	0.8881431269436797	1.8376949301532832	-0.003431804782721256	0.38201563181084447	0.012220405094094087
0.9730000000000001	0.22957952645269467	-0.10396572932086186	0.8893426388055101	1.8361634046192123	-0.0034907734367733085	0.3823647012166357	0.012512185799709244
0.974	0.2295629208881495	-0.10398227501353999	0.8905392538908619	1.8346269676131337	-0.0035494508105240806	0.38271457177335166	0.012802659869670874
0.9750000000000001	0.22954625144184435	-0.10399868828485431	0.8917329527119126	1.8330856291859952	-0.0036078358603434417	0.38306524297826033	0.013091816042871888
0.976	0.2295295183834041	-0.10401496546971	0.8929237157871417	1.83153939961837	-0.003665927531768585	0.3834167142642238	0.013379643043649015
0.9770000000000001	0.22951272206548629	-0.10403110298083874	0.8941115237673579	1.8299882894049693	-0.0037237247677772457	0.3837689850014807	0.013666129627677081
0.978	0.2294958629224168	-0.10404709731286543	0.8952963575157146	1.8284323092390324	-0.003781226513570946	0.38412205449998865	0.013951264610583675
0.9790000000000001	0.2294789414685122	-0.10406294504500666	0.8964781980962369	1.8268714699962147	-0.0038384317138498523	0.38447592201318037	0.01423503686242572
0.98	0.229461958296463	-0.10407864284353557	0.8976570267159953	1.8253057827183294	-0.0038953393062343094	0.38483058674234183	0.014517435284969191
0.9810000000000001	0.22944491407577783	-0.10409418746439196	0.898832824696512	1.8237352585965576	-0.003951948217289567	0.3851860478406397	0.014798448799797206
0.982	0.22942780955091135	-0.10410957575593588	0.9000055734887051	1.8221599089529934	-0.004008257362190038	0.38554230441698045	0.015078066352433849
0.9830000000000001	0.22941064553832277	-0.10412480466184762	0.9011752547005626	1.8205797452212615	-0.004064265645161812	0.3858993555400073	0.015356276921166983
0.984	0.22939342292284048	-0.10413987122455494	0.9023418501229001	1.8189947789277017	-0.004119971959364655	0.3862572002420528	0.015633069525404292
0.9850000000000001	0.2293761426548363	-0.10415477258956828	0.9035053417532195	1.8174050216731106	-0.00417537518633637	0.3866158375229871	0.015908433233451424
0.986	0.22935880574820702	-0.1041695060095977	0.904665711817307	1.8158104851146468	-0.004230474195487808	0.3869752663540241	0.016182357169296693
0.9869999999999999	0.2293414132776596	-0.10418406884732687	0.9058229427889702	1.814211180947896	-0.004285267843832306	0.38733548568142434	0.01645483051871744
0.988	0.2293239663753002	-0.10419845857797731	0.9069770174083069	1.8126071208894587	-0.004339754975463467	0.3876964944299149	0.016725842535145013
0.9889999999999999	0.22930646622802853	-0.10421267279241753	0.9081279186988973	1.8109983166608028	-0.004393934420904183	0.3880582915057648	0.016995382545298806
0.99	0.229288914075738	-0.1042267091996858	0.9092756299843121	1.80938477997374	-0.004447804996937043	0.38842087579969997	0.017263439954478137
0.9909999999999999	0.22927131120881714	-0.10424056562855315	0.9104201349035762	1.807766522517139	-0.0045013655067345565	0.3887842461897204	0.017530004251461364
0.992	0.229253658964574	-0.10425424002888532	0.9115614174252291	1.8061435559437367	-0.0045546147397422495	0.38914840154375924	0.017795065012961728
0.9929999999999999	0.2292359587233337	-0.10426773047318226	0.9126994618600008	1.8045158918562834	-0.0046075514711939845	0.38951334072230626	0.01805861190752832
0.994	0.22921821190458497	-0.10428103515829265	0.913834252872868	1.802883541794523	-0.004660174461504302	0.3898790625808762	0.018320634699328656
0.9949999999999999	0.2292004199631759	-0.10429415240730563	0.9149657754956301	1.801246517225249	-0.004712482455721661	0.3902455659717733	0.018581123252553722
0.996	0.22918258438555456	-0.10430708067124927	0.9160940151392699	1.799604829534293	-0.004764474182982909	0.39061284974533766	0.018840067536029154
0.9969999999999999	0.22916470668605204	-0.10431981853022114	0.9172189576042368	1.7979584900178063	-0.004816148355909276	0.39098091275146485	0.019097457626946233
0.998	0.22914678840320638	-0.10433236469470202	0.9183405890882891	1.796307509873946	-0.004867503669823363	0.3913497538411569	0.019353283713661525
0.9989999999999999	0.22912883109612892	-0.10434471800743128	0.9194588961926639	1.7946519001972137	-0.004918538801849248	0.39171937186743616	0.019607536098123
1.0	0.2291108363409123	-0.10435687744471753	0.9205738659265862	1.7929916719746801	-0.004969252410201502	0.3920897656858659	0.019860205197871236
1.001	0.2290928057270763	-0.10436884211680719	0.921685485709756	1.7913268360829684	-0.005019643133542606	0.392460934154984	0.02011128154744247
1.002	0.22907474085442334	-0.10438061126769048	0.92279374337357	1.78965740328635	-0.005069709590410068	0.392832876136407	0.020360755799426478
1.003	0.22905664333067846	-0.10439218427397251	0.9238986271622245	1.7879833842363269	-0.005119450379262677	0.39320559049448367	0.02060861872543202
1.004	0.2290385147691623	-0.1044035606431824	0.9250001257340857	1.7863047894726833	-0.005168864078903627	0.3935790760956216	0.02085486121715174
1.005	0.22902035678612107	-0.10441474001264527	0.9260982281629647	1.7846216294260009	-0.005217949248551097	0.3939533318073476	0.0210994742874746
1.006	0.22900217099883785	-0.1044257221481697	0.9271929239381772	1.7829339144216234	-0.005266704427983938	0.3943283564970439	0.021342449071167464
1.007	0.22898395902452556	-0.10443650694104986	0.9282842029630257	1.781241654685064	-0.005315128138433807	0.3947041490302375	0.021583776825134654
1.008	0.2289657224784962	-0.10444709440413208	0.9293720555532202	1.779544860348843	-0.005363218883798856	0.39508070826850616	0.021823448928994876
1.009	0.22894746297160426	-0.10445748466882507	0.9304564724359989	1.7778435414607459	-0.0054109751514496065	0.3954580330671844	0.02206145688610588
1.01	0.22892918210846683	-0.10446767798305599	0.9315374447488255	1.776137707993114	-0.00545839541268937	0.39583612227286985	0.022297792324375308
1.011	0.22891088148645825	-0.10447767470866612	0.9326149640369199	1.7744273698524087	-0.005505478123418793	0.3962149747207935	0.022532446996561525
1.012	0.22889256269397337	-0.10448747531786841	0.9336890222492578	1.772712536888662	-0.005552221725006016	0.3965945892322972	0.02276541278001168
1.013	0.228874227307581	-0.10449708038952145	0.9347596117326721	1.770993218904433	-0.005598624644998549	0.396974964612542	0.02299668167566233
1.014	0.22885587688881895	-0.10450649060559435	0.935826725224438	1.7692694256632564	-0.0056446852975565774	0.3973560996483266	0.023226245806432375
1.015	0.22883751298138152	-0.10451570674782117	0.9368903558440997	1.7675411668987007	-0.00569040208367013	0.3977379931057728	0.02345409741538146
1.016	0.22881913710945034	-0.10452472969454717	0.9379504970856808	1.765808452324401	-0.005735773391466163	0.3981206437278202	0.023680228864067832
1.017	0.22880075077716727	-0.10453356041776635	0.9390071428106566	1.7640712916450614	-0.005780797596850719	0.3985040502315288	0.02390463263129596
1.018	0.22878235546849526	-0.104542199980345	0.9400602872405671	1.7623296945691642	-0.005825473064305019	0.3988882113050705	0.024127301312017672
1.019	0.22876395264746463	-0.10455064953343048	0.9411099249485237	1.7605836708226308	-0.0058697981476543894	0.3992731256045322	0.02434822761602886
1.02	0.22874554375955355	-0.10455891031404713	0.9421560508496147	1.7588332301619207	-0.005913771190872492	0.39965879175077557	0.024567404366103406
1.021	0.22872713023382665	-0.10456698364250115	0.9431986601905915	1.7570783823869325	-0.0059573905289833865	0.40004520832629314	0.024784824495632483
1.022	0.22870871348432867	-0.10457487091883948	0.9442377485395925	1.7553191373544472	-0.006000654489123913	0.4004323738719415	0.025000481046202446
1.023	0.2286902949107326	-0.10458257361874083	0.9452733117766636	1.7535555049924836	-0.0060435613918289445	0.40082028688343	0.02521436716554451
1.024	0.22867187589974117	-0.10459009328996745	0.9463053460854532	1.751787495317054	-0.00608610955248022	0.4012089458072016	0.02542647610628934
1.025	0.22865345782724059	-0.10459743154899777	0.9473338479449599	1.750015118451316	-0.006128297282798592	0.4015983490357682	0.025636801225045986
1.026	0.22863504205970442	-0.10460459007708484	0.9483588141190814	1.7482383846440976	-0.006170122892137743	0.4019884949032934	0.02584533598047196
1.027	0.22861662995484697	-0.1046115706161141	0.94938024164246	1.746457304285916	-0.006211584688337387	0.402379381681973	0.026052073929610075
1.028	0.2285982228630282	-0.10461837496463318	0.9503981278041301	1.7446718879232248	-0.006252680978381233	0.402771007579031	0.026257008723290152
1.029	0.22857982212978278	-0.10462500497405282	0.95141247013311	1.7428821462720139	-0.0062934100694094445	0.4031633707338468	0.026460134102368037
1.03	0.2285614290987173	-0.1046314625450218	0.9524232663866955	1.7410880902311208	-0.00633377027008726	0.403556469214971	0.02666144389499074
1.031	0.22854304511439932	-0.10463774962397465	0.953430514537698	1.739289730895622	-0.006373759891844199	0.40395030101703233	0.026860932013249534
1.032	0.22852467152524086	-0.10464386819984862	0.9544342127591209	1.7374870795706678	-0.00641337724980282	0.40434486405759706	0.027058592448739805
1.033	0.22850630968637528	-0.10464982030096566	0.9554343594085288	1.7356801477849968	-0.006452620663520464	0.4047401561742283	0.027254419268008014
1.034	0.22848796096289814	-0.10465560799207523	0.9564309530132437	1.7338689473033682	-0.006491488457728322	0.4051361751218679	0.027448406608257
1.035	0.22846962673422233	-0.10466123337118113	0.9574239922552429	1.7320534901382765	-0.006529978963434888	0.40553291857036017	0.02764054867288914
1.036	0.22845130839917172	-0.10466669856577804	0.9584134759557625	1.7302337885605619	-0.006568090519456309	0.40593038410218146	0.02783083972683215
1.037	0.22843300738030942	-0.10467200572924924	0.9593994030611063	1.7284098551081577	-0.006605821473827163	0.4063285692106206	0.028019274092140393
1.038	0.2284147251274999	-0.10467715703817422	0.9603817726292871	1.726581702594461	-0.0066431701847887705	0.4067274712981694	0.028205846143938205
1.039	0.22839646312183073	-0.10468215469016637	0.9613605838152498	1.7247493441174424	-0.006680135021417567	0.40712708767482103	0.028390550305919023
1.04	0.22837822287951468	-0.10468700090186155	0.9623358358542973	1.7229127930679788	-0.006716714363895111	0.40752741555646155	0.028573381044979557
1.041	0.22836000595502176	-0.10469169790705322	0.9633075280448448	1.721072063137021	-0.0067529066035431394	0.40792845206347894	0.02875433286542066
1.042	0.2283418139434409	-0.10469624795497287	0.964275659730505	1.7192271683223344	-0.00678871014262524	0.4083301942195924	0.028933400302963968
1.043	0.2283236484820661	-0.10470065330871817	0.9652402302815077	1.717378122933673	-0.0068241233938558	0.40873263895114825	0.02911057791846785
1.044	0.228305511251955	-0.10470491624382722	0.9662012390762061	1.7155249415959963	-0.00685914477992231	0.40913578308688564	0.029285860291408845
1.045	0.22828740397983607	-0.10470903904737139	0.9671586854830461	1.7136676392525951	-0.0068937727329616534	0.4095396233576872	0.029459242013499382
1.046	0.22826932843923758	-0.10471302401793929	0.9681125688433746	1.711806231168489	-0.0069280056935047156	0.4099441563961967	0.02963071768281239
1.047	0.2282512864504617	-0.10471687346575631	0.9690628884558419	1.7099407329333234	-0.006961842109134458	0.41034937873655025	0.029800281898600824
1.048	0.22823327988015252	-0.10472058971218268	0.9700096435620179	1.708071160464507	-0.0069952804333461545	0.4107552868141018	0.02996792925663464
1.049	0.22821531064083042	-0.1047241750889652	0.9709528333317202	1.7061975300101986	-0.00702831912448954	0.41116187696526946	0.030133654344390623
1.05	0.22819738069038858	-0.1047276319376209	0.9718924568476754	1.7043198581502508	-0.007060956644611637	0.4115691454279311	0.030297451735734855
1.051	0.2281794920311746	-0.10473096260857512	0.9728285130906502	1.7024381617954676	-0.007093191458323593	0.4119770883421302	0.03045931598552947
1.052	0.2281616467079073	-0.10473416945967334	0.973761000926558	1.7005524581870435	-0.007125022031814821	0.4123857017506077	0.030619241625021592
1.053	0.22814384680480396	-0.10473725485481591	0.9746899190959167	1.698662764896914	-0.007156446831833226	0.41279498159910333	0.030777223158446023
1.054	0.22812609444304227	-0.1047402211630898	0.9756152662037713	1.6967690998282525	-0.007187464324572133	0.41320492373667345	0.03093325505987263
1.055	0.22810839177780332	-0.10474307075726601	0.9765370407085804	1.6948714812142136	-0.007218072974648096	0.4136155239164553	0.03108733176920761
1.056	0.22809074099376483	-0.10474580601128437	0.9774552409111986	1.6929699276145276	-0.0072482712441101875	0.4140267777968829	0.03123944768790204
1.057	0.22807314430017003	-0.10474842929747567	0.9783698649447069	1.691064457912192	-0.007278057591482273	0.4144386809427488	0.03138959717516493
1.058	0.22805560392659702	-0.10475094298389524	0.9792809107639684	1.689155091310989	-0.007307430471022454	0.4148512288259938	0.031537774544259864
1.059	0.22803812211942853	-0.10475334943176566	0.9801883761345368	1.6872418473315527	-0.0073363883321403	0.41526441682689985	0.03168397405834268
1.06	0.2280207011390167	-0.10475565099302622	0.9810922586220434	1.685324745805222	-0.007364929618790663	0.41567824023593375	0.03182818992615017
1.061	0.22800334325678898	-0.1047578500079869	0.9819925555835677	1.6834038068675365	-0.007393052768845589	0.4160926942556976	0.03197041629833716
1.062	0.2279860507519182	-0.10475994880345978	0.9828892641609945	1.6814790509517323	-0.00742075621338494	0.4165077740028084	0.03211064726465029
1.063	0.227968825908683	-0.10476194969211597	0.9837823812737325	1.6795504987814593	-0.007448038375541846	0.41692347450995515	0.03224887685096975
1.064	0.22795167101451685	-0.10476385497269076	0.9846719036089115	1.677618171363459	-0.007474897668904521	0.41733979072801575	0.032385099015433134
1.065	0.2279345883572406	-0.10476566692953354	0.985557827609816	1.6756820899805556	-0.007501332495963179	0.4177567175281785	0.0325193076438298
1.066	0.22791758022147574	-0.10476738783150166	0.9864401494636836	1.673742276184944	-0.007527341246603597	0.4181742497040724	0.032651496544698004
1.067	0.22790064888573966	-0.10476901993169888	0.9873188650903809	1.671798751792507	-0.007552922296344383	0.41859238197360726	0.03278165944480071
1.068	0.22788379662022062	-0.10477056546805497	0.9881939701330853	1.6698515388781368	-0.007578074004563125	0.4190111089804672	0.032909789985534114
1.069	0.22786702568372583	-0.10477202666323948	0.9890654599498503	1.6679006597724166	-0.007602794713139293	0.41943042529532437	0.033035881719970586
1.07	0.2278503383194231	-0.10477340572353083	0.9899333296053069	1.6659461370607682	-0.007627082745454617	0.41985032541659484	0.033159928110298574
1.071	0.2278337367501275	-0.10477470483739149	0.9907975738636298	1.6639879935846653	-0.007650936405508929	0.4202708037706811	0.03328192252597029
1.072	0.22781722317350608	-0.10477592617412311	0.9916581871831509	1.6620262524433924	-0.007674353977153126	0.42069185471201115	0.0334018582425026
1.073	0.2278007997571996	-0.10477707188259962	0.9925151637118728	1.660060936995195	-0.00769733372337999	0.42111347252324505	0.03351972844057227
1.074	0.22778446863385793	-0.10477814409007606	0.9933684972831376	1.6580920708577978	-0.0077198738854309425	0.4215356514155937	0.0336355262052293
1.075	0.22776823189608808	-0.10477914490107122	0.9942181814110826	1.6561196779090237	-0.007741972681720424	0.421958385529011	0.03374924452517414
1.076	0.22775209159131207	-0.10478007639632178	0.9950642092873893	1.6541437822878646	-0.007763628306884114	0.4223816689322663	0.03386087629265372
1.077	0.22773604971653294	-0.10478094063180611	0.9959065737815873	1.6521644083959799	-0.007784838931196342	0.42280549562296255	0.03397041430477462
1.078	0.22772010821338304	-0.10478173963783564	0.9967452674445471	1.6501815808996028	-0.00780560270041933	0.42322985952744596	0.03407785126605789
1.079	0.22770426896420526	-0.10478247541821174	0.9975802825136637	1.648195324731827	-0.007825917736025173	0.4236547545004904	0.03418317979175506
1.08	0.22768853378878906	-0.10478314994944614	0.9984116109197344	1.6462056650952521	-0.007845782135548736	0.4240801743247633	0.0342863924119935
1.081	0.22767290444025445	-0.10478376518004304	0.9992392442959162	1.644212627464961	-0.007865193972829717	0.42450611271013927	0.03438748157681926
1.082	0.22765738260008178	-0.10478432302984093	1.0000631739887733	1.6422162375918081	-0.007884151298328415	0.42493256329280693	0.03448643966208357
1.083	0.22764196987416752	-0.10478482538941211	1.0008833910710448	1.640216521505988	-0.007902652140004294	0.4253595196341748	0.034583258976058816
1.084	0.22762666779103177	-0.10478527411951823	1.0016998863557671	1.6382135055204876	-0.007920694504941954	0.42578697521976544	0.03467793176666937
1.085	0.22761147780104518	-0.10478567105061984	1.002512650412133	1.6362072162336423	-0.007938276381300095	0.42621492345828693	0.03477045022940581
1.086	0.22759640127516959	-0.10478601798243826	1.003321673583474	1.6341976805311507	-0.007955395740159143	0.42664335768082673	0.034860806516051904
1.087	0.22758143950359166	-0.10478631668356797	1.0041269460073745	1.6321849255886478	-0.007972050537513079	0.4270722711399917	0.034948992744353626
1.088	0.22756659369500085	-0.10478656889113765	1.0049284576371775	1.6301689788744314	-0.00798823871659016	0.42750165700900117	0.03503500100827255
1.089	0.2275518649761294	-0.10478677631051829	1.0057261982630072	1.6281498681515638	-0.008003958210139116	0.4279315083808002	0.03511882338797867
1.09	0.22753725439117747	-0.10478694061507665	1.0065201575311946	1.626127621479702	-0.008019206942500114	0.4283618182672606	0.03520045195916399
1.091	0.22752276290150159	-0.10478706344597223	1.0073103249632418	1.6241022672173762	-0.00803398283170612	0.42879257959841577	0.03527987880211101
1.092	0.22750839138631657	-0.10478714641199648	1.0080966899758406	1.6220738340254486	-0.008048283791921183	0.4292237852214312	0.03535709601125446
1.093	0.22749414064440962	-0.10478719108945227	1.0088792419012007	1.6200423508717192	-0.008062107736156756	0.42965542789925704	0.0354320957051224
1.094	0.2274800113964908	-0.10478719902207226	1.0096579700065738	1.618007847035897	-0.00807545257902448	0.4300875003092136	0.035504870036116104
1.095	0.22746600428855374	-0.10478717172097467	1.010432863514106	1.6159703521145343	-0.00808831623971019	0.43051999504157673	0.03557541120038009
1.096	0.22745211989586642	-0.10478711066465474	1.0112039116221623	1.6139298960262731	-0.008100696645292957	0.43095290459798835	0.035643711448257155
1.097	0.22743835872609022	-0.10478701729901072	1.0119711035277534	1.611886509018505	-0.008112591733984873	0.4313862213895163	0.03570976309545775
1.098	0.22742472122153126	-0.10478689303740256	1.0127344284497004	1.60984022167654	-0.008123999458232738	0.43181993773424965	0.03577355853489042
1.099	0.2274112077620252	-0.10478673926074226	1.0134938756525491	1.6077910649352547	-0.008134917788231716	0.4322540458543745	0.03583509024909981
1.1	0.22739781866845213	-0.10478655731761423	1.014249434470875	1.605739070091688	-0.00814534471579208	0.4326885378729833	0.03589435082313703
1.101	0.22738455420537698	-0.10478634852442449	1.0150010943332304	1.6036842688166713	-0.008155278257830223	0.4331234058110498	0.035951332957382384
1.102	0.22737141458281615	-0.10478611416557737	1.015748844785743	1.601626693165464	-0.008164716459424943	0.4335586415845785	0.03600602948014509
1.103	0.2273583999586353	-0.10478585549367825	1.0164926755157524	1.599566375588869	-0.008173657397050008	0.4339942370015704	0.036058433360168826
1.104	0.22734551044157805	-0.1047855737297614	1.017232576375118	1.5975033489447927	-0.008182099182106639	0.434430183758874	0.03610853771886739
1.105	0.22733274609342047	-0.10478527006354132	1.017968537402838	1.5954376465087186	-0.008190039964331527	0.43486647343941676	0.036156335842175584
1.106	0.22732010693025098	-0.10478494565368685	1.0187005488469856	1.5933693019830648	-0.008197477934899493	0.43530309750982504	0.03620182119220459
1.107	0.22730759292438096	-0.10478460162811636	1.0194286011867277	1.5912983495072657	-0.008204411329527104	0.43574004731789273	0.03624498741919574
1.108	0.22729520400726227	-0.10478423908431345	1.020152685155559	1.5892248236692996	-0.00821083843182262	0.43617731408972404	0.03628582837414433
1.109	0.22728294007265878	-0.10478385908966154	1.0208727917650056	1.587148759517126	-0.008216757576701263	0.43661488892692435	0.03632433812149067
1.11	0.2272708009796966	-0.10478346268179668	1.0215889123273085	1.5850701925692448	-0.008222167153745706	0.43705276280403005	0.0363605109512754
1.111	0.22725878655579088	-0.10478305086897727	1.022301038477096	1.5829891588254734	-0.008227065610635178	0.43749092656594357	0.03639434139100842
1.112	0.2272468965994493	-0.10478262463046985	1.0230091621920536	1.5809056947782836	-0.008231451456522966	0.4379293709251981	0.03642582421725698
1.113	0.2272351308829538	-0.10478218491694989	1.0237132758122238	1.5788198374235327	-0.008235323265059326	0.43836808645930575	0.03645495446665377
1.1139999999999999	0.22722348915492344	-0.10478173265091666	1.0244133720583217	1.5767316242698077	-0.008238679677000342	0.438807063608563	0.036481727446391006
1.115	0.22721197114275696	-0.10478126872712121	1.025109444049446	1.574641093347091	-0.008241519402647716	0.43924629267420073	0.036506138744388
1.1159999999999999	0.2272005765549538	-0.10478079401300672	1.0258014853205644	1.5725482832150863	-0.008243841224425355	0.43968576381658486	0.03652818423925868
1.117	0.22718930508331212	-0.10478030934916004	1.0264894898401615	1.570453232970044	-0.00824564399959395	0.44012546705359656	0.036547860110022284
1.1179999999999999	0.22717815640463165	-0.10477981554977395	1.0271734520272964	1.5683559822492976	-0.008246926662739382	0.44056539225950847	0.03656516284525692
1.119	0.22716713018154813	-0.10477931340311888	1.0278533667669552	1.566256571233472	-0.008247688227792451	0.44100552916454794	0.03658008925139513
1.1199999999999999	0.2271562260632481	-0.1047788036720238	1.0285292294237058	1.5641550406470741	-0.008247927789763642	0.4414458673549748	0.03659263646022572
1.121	0.2271454436868126	-0.1047782870943651	1.029201035854411	1.562051431759311	-0.008247644526376613	0.44188639627313586	0.03660280193603137
1.1219999999999999	0.22713478267919376	-0.10477776438356293	1.0298687824200026	1.559945786386219	-0.008246837699723095	0.4423271052172623	0.0366105834823647
1.123	0.2271242426598269	-0.1047772362290842	1.0305324659959438	1.5578381468929356	-0.008245506658122678	0.4427679833413249	0.03661597924816095
1.1239999999999999	0.2271138232431258	-0.10477670329695161	1.0311920839817583	1.5557285561945773	-0.008243650837944622	0.44320901965520093	0.036618987733371855
1.125	0.22710352404048262	-0.10477616623025794	1.0318476343100094	1.553617057756052	-0.00824126976514872	0.44365020302498126	0.036619607794366314
1.126	0.2270933446629008	-0.10477562564968505	1.03249911545473	1.5515036955915154	-0.008238363056850256	0.44409152217336667	0.03661783864897745
1.127	0.22708328472463946	-0.10477508215402687	1.0331465264389261	1.5493885142634267	-0.00823493042297043	0.44453296568034717	0.03661367988095353
1.128	0.22707334384711864	-0.10477453632071587	1.0337898668407806	1.5472715588815402	-0.008230971667729013	0.44497452198399273	0.03660713144381361
1.129	0.2270635216627058	-0.1047739887063524	1.034429136798934	1.5451528751017956	-0.008226486691101315	0.445416179381184	0.036598193664351776
1.13	0.22705381781800804	-0.10477343984723626	1.0350643370164683	1.5430325091243011	-0.008221475490178768	0.44585792602859836	0.03658686724548559
1.131	0.22704423197592183	-0.1047728902599	1.035695468762089	1.540910507689992	-0.00821593815982418	0.44629974994420674	0.036573153267656804
1.132	0.2270347638168182	-0.10477234044164353	1.036322533868133	1.5387869180759173	-0.008209874892560823	0.44674163900923153	0.03655705318860072
1.133	0.2270254130403665	-0.10477179087106944	1.0369455347261478	1.5366617880894926	-0.008203285978425994	0.4471835809703946	0.036538568841909695
1.134	0.227016179367995	-0.10477124200861845	1.037564474280789	1.534535166062421	-0.008196171805032536	0.447625563442224	0.03651770243487647
1.135	0.2270070625444823	-0.1047706942971047	1.0381793560227945	1.5324071008446132	-0.008188532857350776	0.4480675739093694	0.03649445654604177
1.136	0.22699806233830597	-0.10477014816225036	1.038790183981403	1.5302776417984314	-0.008180369716966932	0.4485095997289401	0.03646883412262685
1.137	0.22698917854150297	-0.1047696040132191	1.0393969627165935	1.5281468387939612	-0.008171683061122013	0.44895162813263223	0.036440838477970236
1.138	0.2269804109694177	-0.1047690622431481	1.0399996973115135	1.5260147422052677	-0.008162473661835139	0.44939364622859773	0.036410473289087586
1.139	0.22697175945996026	-0.10476852322967808	1.0405983933647163	1.5238814029060785	-0.008152742384927933	0.4498356410035545	0.036377742594168684
1.14	0.22696322387199877	-0.10476798733548097	1.041193056981828	1.5217468722633412	-0.008142490188705618	0.4502775993255155	0.0363426507897036
1.141	0.22695480408363886	-0.10476745490878502	1.041783694765883	1.519611202128986	-0.008131718122476695	0.45071950794690635	0.03630520262674681
1.142	0.22694649999076616	-0.10476692628389671	1.0423703138052	1.517474444830221	-0.008120427324849348	0.451161353507962	0.036265403205705954
1.143	0.2269383115047236	-0.10476640178171955	1.0429529216591649	1.515336653157551	-0.008108619021438165	0.45160312254059787	0.036223257969711584
1.144	0.2269302385487472	-0.10476588171026884	1.0435315263426654	1.5131978803512212	-0.008096294522040961	0.45204480147258663	0.03617877269717184
1.145	0.22692228105428888	-0.10476536636518272	1.0441061363159387	1.5110581800871705	-0.008083455218258926	0.45248637663162644	0.03613195349685643
1.146	0.22691443895835603	-0.10476485602985251	1.0446767604869642	1.5089176064613063	-0.008070102582655022	0.4529278342493754	0.036082806808305626
1.147	0.2269067122014906	-0.10476435097441959	1.0452434082068487	1.5067762139709238	-0.008056238167865878	0.4533691604664398	0.03603133939842316
1.148	0.22689910072488456	-0.10476385145401494	1.0458060892454086	1.5046340574935926	-0.008041863603899609	0.4538103413386952	0.03597755834882676
1.149	0.2268916044662561	-0.10476335770774603	1.0463648137800243	1.5024911922642095	-0.008026980595993187	0.45425136284349105	0.03592147104899204
1.15	0.22688422335561273	-0.10476286995880721	1.046919592409414	1.5003476738512873	-0.008011590924306677	0.45469221088508494	0.03586308520035952
1.151	0.22687695731202626	-0.10476238841496065	1.0474704361524665	1.4982035581331823	-0.00799569644222495	0.4551328713007181	0.035802408813675364
1.152	0.22686980624142375	-0.10476191326901156	1.0480173564073072	1.4960589012738317	-0.007979299070890017	0.4555733298682614	0.03573945018853547
1.153	0.2268627700346445	-0.10476144469927735	1.0485603648901345	1.493913759697948	-0.007962400791667386	0.4560135723145918	0.03567421788377282
1.154	0.22685584856538615	-0.10476098287005044	1.049099473585401	1.4917681900656121	-0.007945003639772323	0.45645358432361793	0.03560672069268729
1.155	0.22684904168841408	-0.10476052793205479	1.049634694714466	1.4896222492450824	-0.007927109699906693	0.4568933515440287	0.03553696762621557
1.156	0.22684234923840926	-0.1047600800228959	1.0501660407110576	1.4874759942841382	-0.007908721102686384	0.4573328595970839	0.03546496789891684
1.157	0.22683577102832972	-0.10475963926750397	1.0506935241967594	1.4853294823821654	-0.007889840020882881	0.457772094084217	0.03539073091502501
1.158	0.22682930684615904	-0.10475920577857029	1.0512171579550134	1.4831827708636753	-0.007870468665050607	0.45821104059440326	0.03531426625401043
1.159	0.2268229564511678	-0.1047587796569767	1.0517369549100113	1.4810359171520733	-0.007850609279390526	0.45864968471124656	0.03523558365832144
1.16	0.22681671957081195	-0.10475836099221793	1.052252928118738	1.4788889787424901	-0.007830264139065861	0.45908801201961547	0.03515469302676798
1.161	0.22681059589789565	-0.10475794986281672	1.052765090758859	1.47674201317325	-0.007809435547323445	0.4595260081126355	0.035071604405742224
1.162	0.22680458508762555	-0.10475754633673183	1.053273456093641	1.4745950779955406	-0.007788125830347836	0.4599636586000251	0.03498632796986253
1.163	0.22679868675455592	-0.10475715047175851	1.0537780374319379	1.4724482307412319	-0.007766337331429401	0.4604009491171196	0.03489887400019148
1.164	0.22679290046942377	-0.10475676231592178	1.0542788481076628	1.4703015288902883	-0.007744072406941012	0.4608378653331969	0.03480925287116296
1.165	0.22678722575587443	-0.10475638190786202	1.0547759014779885	1.4681550298651642	-0.007721333425095498	0.46127439295333283	0.03471747504974055
1.166	0.22678166208707687	-0.10475600927721329	1.0552692109158257	1.466008791104388	-0.007698122766750744	0.4617105177037518	0.03462355110344756
1.167	0.22677620888260455	-0.10475564444497391	1.0557587897792684	1.4638628701882048	-0.007674442825641395	0.46214622530702026	0.03452749170562641
1.168	0.22677086550633677	-0.10475528742386962	1.056244651375663	1.4617173249102033	-0.0076502960064514375	0.4625815014688385	0.03442930763030463
1.169	0.22676563126538246	-0.104754938218709	1.0567268089436006	1.4595722132418556	-0.007625684721334318	0.4630163318867977	0.03432900973927558
1.17	0.22676050540927212	-0.10475459682673136	1.0572052756535697	1.4574275932162406	-0.007600611385730881	0.4634507022755132	0.03422660896558574
1.171	0.22675548712904336	-0.10475426323794704	1.0576800646099582	1.4552835228105916	-0.0075750784143353775	0.4638845983919491	0.034122116297376485
1.172	0.2267505755562221	-0.10475393743547011	1.0581511888468784	1.453140059855811	-0.0075490882173290105	0.4643180060551612	0.03401554276280045
1.173	0.22674576976207292	-0.10475361939584331	1.0586186613226893	1.450997261948083	-0.007522643196574136	0.4647509111655281	0.03390689941460113
1.174	0.22674106875787126	-0.10475330908935562	1.0590824948981687	1.4488551864414754	-0.007495745743106617	0.46518329970758837	0.03379619731939973
1.175	0.226736471495825	-0.1047530064803522	1.059542702294555	1.4467138905470431	-0.007468398236350272	0.46561515773126083	0.03368344755374911
1.176	0.22673197686914467	-0.10475271152753667	1.0599992960592688	1.4445734314067922	-0.007440603042980488	0.4660464713380137	0.03356866119981863
1.177	0.2267275837112623	-0.10475242418426609	1.060452288549456	1.4424338660905618	-0.007412362514642946	0.46647722668253216	0.03345184933753237
1.178	0.2267232907957004	-0.10475214439883833	1.0609016919216856	1.4402952515684089	-0.007383678985621386	0.4669074099793013	0.033333023035768544
1.179	0.22671909683696792	-0.10475187211477213	1.061347518122146	1.4381576446839972	-0.007354554771000221	0.46733700750894125	0.033212193343888266
1.18	0.22671500049211019	-0.1047516072710797	1.0617897788777062	1.4360211021289415	-0.007324992165197919	0.46776600562430815	0.033089371283765635
1.181	0.22671100036329098	-0.10475134980253212	1.062228485688582	1.433885680418797	-0.007294993440929812	0.46819439075625213	0.03296456784279554
1.182	0.2267070950014084	-0.10475109963991742	1.0626636498229747	1.4317514358706485	-0.007264560848658981	0.468622149419046	0.032837793967990254
1.183	0.22670328290999353	-0.1047508567102915	1.0630952823140454	1.4296184245811099	-0.007233696616350318	0.4690492682156803	0.032709060561032295
1.184	0.22669956254901652	-0.10475062093722187	1.0635233939592128	1.4274867024043054	-0.0072024029494037545	0.4694757338430378	0.03257837847421204
1.185	0.22669593233860183	-0.10475039224102452	1.0639479953206357	1.425356324930904	-0.007170682030703593	0.46990153309665644	0.03244575850699586
1.186	0.22669239066265426	-0.10475017053899358	1.064369096726496	1.423227347468528	-0.007138536020720901	0.47032665287503234	0.03231121140315321
1.187	0.22668893587239697	-0.10474995574562425	1.064786708272699	1.4210998250231082	-0.007105967057666819	0.4707510801836584	0.03217474784818868
1.188	0.22668556628982323	-0.10474974777282889	1.0652008398230917	1.4189738122811328	-0.007072977257572894	0.4711748021389334	0.03203637846615495
1.189	0.22668228021106387	-0.10474954653014633	1.065611501007816	1.4168493635931116	-0.007039568714235443	0.47159780597195416	0.03189611381571444
1.19	0.22667907590967135	-0.1047493519249446	1.0660187012212943	1.4147265329597034	-0.007005743499204593	0.47202007903177656	0.03175396438647465
1.191	0.22667595163982257	-0.10474916386261703	1.0664224496209675	1.4126053740204538	-0.006971503661876861	0.47244160878797614	0.03160994059625682
1.192	0.22667290563944206	-0.1047489822467719	1.0668227551275264	1.410485940042837	-0.006936851229628345	0.47286238283306764	0.03146405278922672
1.193	0.22666993613324718	-0.10474880697941583	1.0672196264266238	1.4083682839115503	-0.006901788208108337	0.4732823888849788	0.03131631123463389
1.194	0.22666704133571702	-0.1047486379611307	1.0676130719716848	1.4062524581191382	-0.006866316581874083	0.47370161478928663	0.03116672612608827
1.195	0.22666421945398676	-0.10474847509124455	1.0680030999881878	1.4041385147575114	-0.006830438315364739	0.4741200485211049	0.03101530758160793
1.196	0.22666146869066928	-0.1047483182679963	1.0683897184790263	1.402026505510689	-0.006794155353968973	0.4745376781866362	0.030862065644366995
1.197	0.2266587872466057	-0.10474816738869445	1.0687729352298179	1.3999164816494682	-0.006757469624940715	0.4749544920244604	0.030707010283707568
1.198	0.2266561733235467	-0.10474802234987003	1.0691527578149052	1.3978084940275919	-0.006720383038282945	0.4753704784065101	0.030550151396710443
1.199	0.226653625126391	-0.1047478830474236	1.069529193605168	1.3957025930789886	-0.006682897487719448	0.4757856258385625	0.030391498810802064
1.2	0.22665114086423235	-0.1047477493767667	1.0699022497765083	1.3935988288164134	-0.006645014851509072	0.47619992296025776	0.03023106228690086
1.201	0.22664871875059223	-0.10474762123295754	1.0702719333178734	1.3914972508321926	-0.006606736993161539	0.47661335854471776	0.030068851522667115
1.202	0.22664635700434052	-0.10474749851083137	1.0706382510391919	1.389397908300649	-0.006568065762479293	0.47702592149795725	0.02990487615596863
1.203	0.22664405385168127	-0.10474738110512537	1.0710012095795898	1.3873008499802737	-0.0065290029969235575	0.4774376008585257	0.029739145768430945
1.204	0.22664180752845497	-0.10474726891059831	1.071360815415507	1.3852061242152245	-0.006489550522998307	0.47784838579739075	0.0295716698888191
1.205	0.22663961628238352	-0.10474716182214498	1.0717170748675706	1.3831137789383556	-0.0064497101575285475	0.4782582656174637	0.029402457996058923
1.206	0.22663747837526002	-0.10474705973490556	1.0720699941050977	1.3810238616764905	-0.006409483708770235	0.4786672297525967	0.029231519521462225
1.207	0.22663539208508468	-0.10474696254437002	1.0724195791478401	1.3789364195560039	-0.0063688729771673586	0.4790752677664868	0.029058863849659493
1.208	0.22663335570814896	-0.1047468701464777	1.0727658358657222	1.3768514993075422	-0.006327879755754414	0.4794823693517416	0.02888450031841357
1.209	0.2266313675610693	-0.10474678243771196	1.0731087699788182	1.374769147270214	-0.00628650583062884	0.4798885243290555	0.028708438218462275
1.21	0.2266294259827721	-0.10474669931519036	1.0734483870590692	1.3726894093963278	-0.006244752981735248	0.480293722646324	0.028530686794355324
1.211	0.22662752933643202	-0.10474662067675014	1.0737846925326004	1.3706123312570144	-0.006202622983655212	0.48069795437764484	0.02835125524585014
1.212	0.22662567601136438	-0.10474654642102926	1.0741176916815185	1.368537958047554	-0.006160117606218197	0.48110120972239906	0.028170152729004992
1.213	0.22662386442487434	-0.10474647644754309	1.07444738964555	1.366466334592369	-0.006117238615175469	0.48150347900435975	0.027987388357082223
1.214	0.22662209302406341	-0.10474641065675677	1.0747737914242748	1.36439750535114	-0.006073987773117987	0.4819047526704737	0.027802971201983533
1.215	0.2266203602875955	-0.10474634895015353	1.0750969018806968	1.3623315144263781	-0.006030366840514742	0.482305021289264	0.02761691029657379
1.216	0.22661866472742362	-0.10474629123029872	1.0754167257461436	1.3602684055716654	-0.005986377576748034	0.4827042755491061	0.02742921463764093
1.217	0.2266170048904792	-0.1047462374009001	1.0757332676257383	1.3582082222005074	-0.005942021741265769	0.4831025062564482	0.02723989318917867
1.218	0.2266153793603248	-0.10474618736686407	1.0760465320040684	1.3561510073965173	-0.0058973010949099494	0.48349970433380174	0.027048954885983235
1.219	0.22661378675839594	-0.1047461410343482	1.0763565232510424	1.3540968039248844	-0.005852217401115159	0.4838958608173898	0.026856408637555347
1.22	0.2266122257440807	-0.10474609831081	1.0766632456279337	1.3520456542447097	-0.005806772426731713	0.484290966854522	0.026662263332237944
1.221	0.22661069501401443	-0.10474605910505211	1.0769667032939843	1.349997600521787	-0.005760967942776254	0.48468501370088884	0.026466527841702645
1.222	0.22660919330209653	-0.10474602332726402	1.077266900314313	1.3479526846399104	-0.0057148057255343885	0.4850779927182092	0.026269211025837284
1.223	0.22660771938060625	-0.10474599088906024	1.0775638406691277	1.3459109482095426	-0.005668287558013624	0.4854698953724837	0.026070321737843103
1.224	0.22660627206129028	-0.1047459617035153	1.077857528263484	1.3438724325756883	-0.005621415231501285	0.4858607132323749	0.025869868829472117
1.225	0.22660485019529447	-0.10474593568519534	1.078147966936832	1.3418371788260501	-0.005574190546921158	0.48625043796735745	0.02566786115621327
1.226	0.2266034526723171	-0.1047459127501866	1.078435160471222	1.3398052277983001	-0.005526615315804422	0.48663906134601187	0.025464307581688005
1.227	0.2266020784204898	-0.10474589281612082	1.07871911259741	1.3377766200864274	-0.005478691361055804	0.4870265752346522	0.025259216980881148
1.228	0.22660072640736342	-0.10474587580219759	1.078999826999613	1.3357513960476297	-0.0054304205177568106	0.48741297159599206	0.025052598242807523
1.229	0.22659939564124787	-0.10474586162920389	1.0792773073200341	1.333729595809704	-0.005381804634065141	0.48779824248779485	0.02484446027315373
1.23	0.2265980851725298	-0.10474585021953065	1.0795515571639167	1.3317112592773988	-0.005332845572208511	0.48818238006169995	0.02463481199700824
1.231	0.22659679409496977	-0.10474584149718659	1.0798225801058712	1.3296964261376873	-0.005283545209571074	0.48856537656210985	0.024423662362036507
1.232	0.22659552154660467	-0.10474583538780943	1.080090379697471	1.3276851358654262	-0.005233905439748828	0.48894722432490295	0.024211020342396954
1.233	0.22659426670950503	-0.1047458318186744	1.0803549594757327	1.3256774277293568	-0.00518392817338948	0.48932791577610063	0.023996894943267257
1.234	0.22659302880876434	-0.1047458307187002	1.080616322972859	1.3236733407972883	-0.0051336153389976115	0.4897074434307405	0.023781295205850383
1.235	0.22659180711184493	-0.1047458320184525	1.0808744737272395	1.3216729139407963	-0.005082968884007802	0.490085799891841	0.02356423021285166
1.236	0.22659060092790434	-0.10474583565014516	1.0811294152953317	1.3196761858397765	-0.00503199077600202	0.4904629778492815	0.02334570909441798
1.237	0.2265894096063522	-0.10474584154763883	1.0813811512647882	1.3176831949856882	-0.004980683003886683	0.490838970078789	0.02312574103446948
1.238	0.2265882325346393	-0.1047458496464376	1.0816296852688365	1.3156939796834526	-0.004929047578966572	0.4912137694411589	0.02290433527729291
1.239	0.22658706913527976	-0.10474585988368317	1.0818750210011499	1.3137085780534683	-0.004877086535852754	0.49158736888153554	0.022681501134326872
1.24	0.2265859188632356	-0.10474587219814706	1.0821171622308285	1.3117270280337063	-0.004824801933446158	0.49195976142875836	0.02245724799100817
1.2409999999999999	0.22658478120479394	-0.10474588653022061	1.0823561128178645	1.309749367381093	-0.0047721958562993326	0.492330940194842	0.022231585313730973
1.242	0.22658365567681116	-0.10474590282190306	1.082591876730215	1.3077756336736532	-0.0047192704163543635	0.49270089837423203	0.02200452265776237
1.2429999999999999	0.2265825418255702	-0.10474592101678756	1.082824458063235	1.305805864314882	-0.004666027754994033	0.4930696292425985	0.021776069676835846
1.244	0.22658143922637689	-0.1047459410600454	1.0830538610603364	1.3038400965391732	-0.004612470045343249	0.4934371261554186	0.021546236133621645
1.2449999999999999	0.22658034748427008	-0.10474596289840821	1.0832800901333637	1.301878367416397	-0.004558599494696867	0.4938033825465976	0.02131503190978572
1.246	0.22657926623509636	-0.10474598648014855	1.0835031498834327	1.2999207138544582	-0.004504418347010874	0.494168391927379	0.021082467015749534
1.2469999999999999	0.22657819514619776	-0.10474601175505857	1.0837230451237327	1.2979671726001767	-0.00444992888539389	0.49453214788567135	0.020848551601054602
1.248	0.22657713391596038	-0.10474603867442715	1.0839397809035405	1.2960177802399508	-0.004395133434474994	0.4948946440854944	0.020613295965322
1.2489999999999999	0.22657608227260057	-0.10474606719101519	1.0841533625311806	1.2940725732005491	-0.004340034362584748	0.49525587426636714	0.020376710568883464
1.25	0.226575039973694	-0.1047460972590295	1.0843637955947985	1.2921315877496211	-0.004284634083808054	0.4956158322427667	0.020138806042404082
1.251	0.22657400680644807	-0.10474612883409498	1.084571085981321	1.290194859995893	-0.004228935059967435	0.49597451190372405	0.01989959319548645
1.252	0.22657298258721248	-0.10474616187322532	1.0847752398939736	1.2882624258875055	-0.004172939802351691	0.49633190721280723	0.019659083024245835
1.253	0.22657196715985325	-0.1047461963347923	1.0849762638687277	1.2863343212065772	-0.004116650872943915	0.4966880122088019	0.019417286717785018
1.254	0.22657096039374486	-0.10474623217849363	1.0851741647900404	1.2844105815614624	-0.004060070885268238	0.49704282100679037	0.0191742156638625
1.255	0.22656996218175585	-0.10474626936531935	1.0853689499055106	1.2824912423785506	-0.004003202505096393	0.4973963277992707	0.018929881453925948
1.256	0.22656897243822408	-0.10474630785751694	1.0855606268398172	1.2805763388920715	-0.003946048451011564	0.49774852685768484	0.018684295887560615
1.257	0.22656799109692027	-0.10474634761855511	1.0857492036094372	1.2786659061311112	-0.0038886114948878192	0.49809941253460804	0.01843747097688962
1.258	0.2265670181090023	-0.10474638861308629	1.0859346886381342	1.2767599789060695	-0.0038308944624651734	0.4984489792661151	0.018189418951219012
1.259	0.2265660534413374	-0.10474643080690789	1.0861170907717126	1.2748585917960242	-0.0037729002340784936	0.49879722157390416	0.017940152261428758
1.26	0.22656509707556916	-0.10474647416692241	1.0862964192916476	1.272961779136216	-0.003714631745476579	0.49914413406730507	0.01768968358379322
1.261	0.22656414900717584	-0.10474651866109637	1.0864726839283387	1.2710695750044914	-0.0036560919884241145	0.49948971144542104	0.017438025823462572
1.262	0.2265632092441449	-0.10474656425841798	1.0866458948743496	1.269182013206293	-0.003597284010961832	0.4998339484994697	0.017185192117775545
1.263	0.2265622778060164	-0.10474661092885389	1.0868160627976209	1.2672991272585457	-0.003538210917687368	0.5001768401153902	0.016931195839329973
1.264	0.22656135472292163	-0.1047466586433047	1.08698319885465	1.2654209503731568	-0.0034788758701756474	0.5005183812766593	0.016676050598859283
1.265	0.22656044003386308	-0.10474670737355955	1.087147314703626	1.263547515440476	-0.0034192820872921722	0.5008585670670793	0.01641977024814547
1.266	0.226559533784608	-0.10474675709224963	1.0873084225175125	1.2616788550126719	-0.0033594328453352227	0.5011973926734808	0.01616236888301619
1.267	0.22655863602557053	-0.10474680777280071	1.0874665349970691	1.2598150012866258	-0.003299331478125645	0.5015348533885282	0.01590386084622982
1.268	0.2265577468096846	-0.10474685938938466	1.0876216653837996	1.2579559860859337	-0.0032389813771019297	0.5018709446137541	0.015644260730112883
1.269	0.22655686619026952	-0.10474691191687018	1.08777382747243	1.2561018408423632	-0.003178385991417332	0.5022056618627062	0.015383583378814101
1.27	0.2265559942188905	-0.1047469653307724	1.087923035622156	1.2542525965771056	-0.0031175488279748323	0.5025390007640268	0.015121843889856323
1.271	0.22655513094358914	-0.10474701960720181	1.08806930476702	1.252408283882166	-0.0030564734513965673	0.5028709570644105	0.014859057615215505
1.272	0.22655427640785605	-0.10474707472281215	1.08821265042691	1.2505689329022411	-0.00299516348404613	0.5032015266315039	0.014595240162764601
1.273	0.22655343064959158	-0.10474713065474758	1.0883530887191706	1.2487345733166826	-0.0029336226060393466	0.5035307054568728	0.014330407398128325
1.274	0.22655259369968092	-0.10474718738058897	1.088490636368924	1.246905234321514	-0.0028718545551791215	0.5038584896589822	0.014064575445959161
1.275	0.22655176558093687	-0.1047472448782994	1.088625310716963	1.2450809446122229	-0.002809863126871641	0.5041848754859463	0.01379776069001016
1.276	0.22655094630703385	-0.10474730312616891	1.088757129726328	1.2432617323673025	-0.0027476521738985147	0.5045098593180557	0.013529979772597794
1.277	0.22655013588105735	-0.10474736210275847	1.0888861119894242	1.2414476252313806	-0.002685225606041138	0.5048334376703869	0.013261249594291561
1.278	0.22654933429479704	-0.10474742178684324	1.0890122767356643	1.2396386502971628	-0.0026225873897362394	0.505155607195682	0.012991587313692255
1.279	0.22654854152878506	-0.10474748215735512	1.0891356438381177	1.237834834086916	-0.002559741547697888	0.5054763646873192	0.012721010346734393
1.28	0.2265477575515762	-0.10474754319332462	1.089256233818767	1.2360362025345877	-0.002496692158380308	0.5057957070820722	0.012449536365496046
1.281	0.22654698231826914	-0.10474760487382201	1.0893740678527295	1.2342427809681633	-0.002433443355338471	0.5061136314627847	0.012177183296438195
1.282	0.22654621576976958	-0.10474766717789785	1.0894891677710503	1.2324545940903533	-0.002369999326482499	0.5064301350615085	0.011903969317386522
1.283	0.2265454578327942	-0.10474773008452294	1.089601556062044	1.2306716659572108	-0.0023063643131000467	0.5067452152631724	0.011629912853299023
1.284	0.22654470841911248	-0.10474779357252761	1.089711255871914	1.2288940199569147	-0.0022425426086425814	0.5070588696091122	0.011355032571897985
1.285	0.22654396742402763	-0.10474785762054041	1.0898182910050116	1.2271216787898223	-0.0021785385575150357	0.5073710958000991	0.01107934737951377
1.286	0.22654323472560187	-0.10474792220692623	1.0899226859233297	1.2253546644486393	-0.002114356554047346	0.5076818916992362	0.010802876416452278
1.287	0.2265425101850022	-0.104747987309724	1.0900244657444564	1.2235929981983056	-0.0020500010414000484	0.507991255335088	0.010525639051441427
1.288	0.2265417936472144	-0.10474805290658365	1.0901236562379621	1.2218367005563315	-0.00198547651021694	0.5082991849049261	0.010247654875381536
1.289	0.22654108494174924	-0.10474811897470278	1.0902202838205768	1.2200857912735603	-0.0019207874972640886	0.508605678777846	0.009968943694502599
1.29	0.2265403838833405	-0.1047481854907627	1.0903143755493803	1.2183402893145905	-0.0018559385839899084	0.5089107354978215	0.009689525522361214
1.291	0.2265396902726359	-0.10474825243086408	1.0904059591122262	1.2166002128385867	-0.0017909343946364792	0.5092143537866343	0.009409420570475209
1.292	0.2265390038965039	-0.10474831977046216	1.090495062816124	1.2148655791823395	-0.0017257795939585481	0.5095165325463163	0.009128649238429034
1.293	0.22653832452720454	-0.1047483874843015	1.0905817155743063	1.213136404844806	-0.0016604788846066093	0.5098172708612886	0.00884723210379568
1.294	0.22653765192080094	-0.10474845554635041	1.0906659468915767	1.2114127054712394	-0.0015950370041086144	0.5101165680007447	0.008565189911246203
1.295	0.22653698581631598	-0.10474852392973497	1.0907477868479103	1.2096944958380127	-0.0015294587218720411	0.5104144234210991	0.008282543560826841
1.296	0.2265363259356356	-0.10474859260667267	1.0908272660806493	1.207981789840001	-0.0014637488364453064	0.5107108367679511	0.007999314095870704
1.297	0.22653567198265273	-0.1047486615484059	1.090904415764518	1.2062746004797555	-0.0013979121725466708	0.5110058078776265	0.007715522690158274
1.298	0.22653502364165273	-0.10474873072513494	1.0909792675886774	1.2045729398565865	-0.0013319535775514599	0.5112993367786628	0.007431190633636312
1.299	0.22653438057644593	-0.10474880010595088	1.0910518537315372	1.2028768191555297	-0.0012658779177983047	0.5115914236931771	0.007146339316979051
1.3	0.226533742430623	-0.10474886965876817	1.0911222068344235	1.20118624863807	-0.0011996900750750846	0.5118820690378125	0.006860990215884448
1.301	0.2265331088281819	-0.10474893935025706	1.091190359974446	1.1995012376361127	-0.0011333949432798334	0.5121712734241401	0.006575164875510963
1.302	0.22653247937414978	-0.1047490091457758	1.0912563466365335	1.197821794549195	-0.0010669974251300495	0.5124590376585784	0.006288884894912141
1.303	0.22653185365520062	-0.10474907900930283	1.0913202006846074	1.1961479268437984	-0.0010005024287938454	0.5127453627420104	0.006002171911265322
1.304	0.22653123124026875	-0.10474914890336871	1.0913819563318565	1.1944796410540064	-0.0009339148644381567	0.5130302498692221	0.00571504758393432
1.305	0.22653061168115882	-0.1047492187889881	1.0914416481100808	1.1928169427842468	-0.0008672396407501346	0.513313700427975	0.0054275335786495215
1.306	0.22652999451315245	-0.10474928862559169	1.0914993108380722	1.1911598367152458	-0.000800481661366035	0.5135957159974112	0.005139651551966988
1.307	0.22652937925523692	-0.10474935837095804	1.0915549795889938	1.1895083266131865	-0.0007336458211419239	0.5138762983457859	0.004851423135802777
1.308	0.22652876540920605	-0.10474942798114566	1.091608689656732	1.1878624153409363	-0.0006667370022614219	0.5141554494278329	0.004562869921716862
1.309	0.22652815245800859	-0.10474949741042498	1.091660476521184	1.1862221048709638	-0.000599760070297523	0.5144331713818819	0.0042740134449864966
1.31	0.2265275398648458	-0.10474956661121064	1.0917103758124467	1.1845873963010694	-0.0005327198704673326	0.5147094665265437	0.00398487516875249
1.311	0.22652692707339386	-0.10474963553399375	1.0917584232742514	1.1829582898729332	-0.0004656212241967902	0.51498433735696	0.0036954764683392177
1.312	0.22652631350840094	-0.10474970412727456	1.0918046547273563	1.1813347849919724	-0.00039846892592975287	0.5152577865408002	0.003405838615788362
1.313	0.22652569857628463	-0.1047497723374953	1.0918491060324849	1.1797168802477525	-0.0003312677398722431	0.5155298169140008	0.0031159827642201596
1.314	0.22652508166573013	-0.10474984010897335	1.0918918130516497	1.1781045734357094	-0.00026402239636268425	0.5158004314761849	0.00282592993157513
1.315	0.2265244621482897	-0.10474990738383488	1.0919328116085798	1.1764978615816883	-0.00019673758810708785	0.5160696333857598	0.002535700984507389
1.316	0.22652383937898407	-0.10474997410194875	1.0919721374497209	1.1748967409689235	-0.00012941796663998843	0.5163374259547482	0.002245316623078983
1.317	0.22652321269690645	-0.104750040200861	1.0920098262053985	1.1733012071652036	-6.206813888475454e-05	0.5166038126434748	0.001954797365443212
1.318	0.2265225814258297	-0.10475010561572992	1.0920459133503513	1.1717112550494782	5.3073363130572305e-06	0.5168687970552246	0.0016641635319486678
1.319	0.22652194487481736	-0.10475017027926165	1.092080434164732	1.1701268788390327	7.270395144018918e-05	0.5171323829308704	0.001373435229557519
1.32	0.22652130233883894	-0.10475023412164643	1.0921134236974224	1.168548072118369	0.00014011725317974896	0.5173945741432222	0.0010826323378371556
1.321	0.22652065309939068	-0.10475029707049568	1.0921449167320005	1.166974827869423	0.00020754284501104786	0.5176553746910958	0.0007917744966883207
1.3219999999999998	0.2265199964251219	-0.10475035905077983	1.0921749477545806	1.1654071385016187	0.00027497638967135027	0.5179147886934602	0.0005008810951204458
1.3230000000000002	0.2265193315724681	-0.10475041998476693	1.0922035509231072	1.1638449958817685	0.0003424136114229168	0.518172820383601	0.0002099712606896642
1.324	0.22651865778629102	-0.10475047979196245	1.0922307600380774	1.1622883913657003	0.0004098502980686648	0.5184294741028684	-8.093615023669293e-05
1.325	0.22651797430052698	-0.10475053838904978	1.0922566085146521	1.160737315832	0.00047728230272061245	0.5186847542940063	-0.00037182256122504225
1.3259999999999998	0.2265172803388438	-0.10475059568983211	1.0922811293561274	1.1591917597152444	0.000544705545447011	0.5189386654946051	-0.0006626696837919113
1.3270000000000002	0.2265165751153071	-0.10475065160517531	1.0923043551287315	1.1576517130372308	0.0006121160149240059	0.5191912123310416	-0.0009534595248925172
1.328	0.22651585783505684	-0.1047507060429522	1.0923263179377143	1.1561171654377163	0.0006795097699131019	0.5194423995125946	-0.0012441743937775765
1.329	0.2265151276949951	-0.10475075890798803	1.0923470494047023	1.154588106205052	0.0007468829404465342	0.519692231825429	-0.0015347969084185792
1.3299999999999998	0.22651438388448517	-0.10475081010200754	1.0923665806462808	1.1530645243052196	0.0008142317289070925	0.5199407141266862	-0.0018253100017623603
1.3310000000000002	0.22651362558606358	-0.10475085952358346	1.0923849422537784	1.1515464084089064	0.0008815524111279665	0.5201878513389812	-0.002115696927710108
1.332	0.2265128519761652	-0.10475090706808671	1.0924021642742205	1.1500337469177553	0.0009488413374554135	0.5204336484451803	-0.0024059412666547282
1.333	0.22651206222586243	-0.1047509526276383	1.092418276192423	1.1485265279905479	0.0010160949336560738	0.52067811048321	-0.002696026930471082
1.3339999999999999	0.2265112555016196	-0.104750996091063	1.0924333069141967	1.1470247395689621	0.0010833097016724916	0.5209212425408933	-0.00298593816691419
1.3350000000000002	0.22651043096606274	-0.10475103734384505	1.092447284750633	1.1455283694025389	0.001150482220352123	0.5211630497508682	-0.003275659563501984
1.336	0.22650958777876629	-0.10475107626808586	1.092460237403445	1.1440374050724929	0.0012176091461532418	0.5214035372856458	-0.0035651760510806486
1.337	0.22650872509705663	-0.10475111274246378	1.0924721919513327	1.142551834013999	0.0012846872137092728	0.5216427103528619	-0.0038544729071484703
1.3379999999999999	0.22650784207683444	-0.10475114664219638	1.0924831748373494	1.1410716435373471	0.0013517132362548105	0.5218805741906589	-0.004143535758831081
1.3390000000000002	0.22650693787341555	-0.10475117783900491	1.0924932118572395	1.13959682084873	0.0014186841059774073	0.5221171340631295	-0.004432350585461533
1.34	0.22650601164239179	-0.10475120620108128	1.092502328148725	1.1381273530718077	0.0014855967942373337	0.5223523952557575	-0.004720903720657416
1.341	0.22650506254051245	-0.1047512315930578	1.0925105481817123	1.1366632272696793	0.0015524483516583395	0.5225863630709108	-0.00500918185396956
1.3419999999999999	0.22650408972658725	-0.10475125387597954	1.0925178957493977	1.135204430464648	0.0016192359082141683	0.5228190428236872	-0.005297172032481071
1.3430000000000002	0.2265030923624116	-0.10475127290727973	1.0925243939602456	1.1337509496557845	0.0016859566733745997	0.5230504398380451	-0.0055848616623087426
1.344	0.22650206961371483	-0.10475128854075803	1.0925300652308183	1.1323027718369363	0.0017526079362529161	0.5232805594428505	-0.005872238509593173
1.345	0.2265010206511326	-0.10475130062656215	1.0925349312794328	1.1308598840148216	0.0018191870656357096	0.5235094069680151	-0.006159290700989856
1.3459999999999999	0.22649994465120366	-0.10475130901117259	1.092539013120624	1.129422273224587	0.0018856915098976728	0.5237369877411506	-0.006446006724160371
1.3470000000000002	0.22649884079739252	-0.104751313537391	1.0925423310603941	1.1279899265428446	0.0019521187968648357	0.5239633070846081	-0.006732375428397049
1.348	0.22649770828113835	-0.10475131404433213	1.0925449046922227	1.1265628311004543	0.0020184665335678384	0.5241883703124739	-0.007018386024905109
1.349	0.22649654630293084	-0.1047513103674194	1.0925467528938264	1.1251409740950618	0.002084732405887643	0.5244121827275754	-0.0073040280867531495
1.3499999999999999	0.22649535407341423	-0.10475130233838455	1.0925478938246418	1.1237243428011547	0.002150914178217823	0.524634749618982	-0.00758929154905061
1.3510000000000002	0.22649413081451988	-0.10475128978527126	1.0925483449240145	1.1223129245768941	0.0022170096932065844	0.5248560762601138	-0.00787416670942325
1.352	0.22649287576062854	-0.10475127253244312	1.0925481229100797	1.1209067068684864	0.0022830168715806936	0.5250761679072125	-0.008158644228491963
1.353	0.2264915881597624	-0.10475125040059588	1.0925472437793144	1.1195056772124787	0.002348933712053421	0.5252950297980462	-0.008442715130303481
1.3539999999999999	0.22649026727480862	-0.1047512232067744	1.0925457228067463	1.1181098232367463	0.0024147582912576212	0.5255126671507824	-0.008726370802722058
1.3550000000000002	0.22648891238477425	-0.10475119076439425	1.0925435745468017	1.1167191326613117	0.0024804887635840973	0.5257290851629625	-0.00900960299760817
1.356	0.22648752278607365	-0.1047511528832684	1.092540812834782	1.1153335932978832	0.002546123360927127	0.5259442890107566	-0.00929240383091446
1.357	0.22648609779384907	-0.10475110936963883	1.0925374507889494	1.113953193046237	0.002611660392460752	0.5261582838486758	-0.009574765783072326
1.3579999999999999	0.2264846367433251	-0.10475106002621352	1.0925335008128363	1.1125779198882155	0.0026770982445693454	0.5263710748095529	-0.009856681699737769
1.3590000000000002	0.22648313899119743	-0.10475100465220906	1.0925289745970146	1.1112077618804796	0.002742435380995019	0.5265826670046679	-0.010138144793025593
1.36	0.2264816039170569	-0.10475094304339869	1.0925238831206883	1.1098427071456496	0.0028076703430207294	0.5267930655241919	-0.010419148643178076
1.361	0.22648003092484909	-0.10475087499216648	1.0925182366545965	1.1084827438614688	0.002872801749446983	0.5270022754380085	-0.010699687200004769
1.3619999999999999	0.22647841944437053	-0.10475080028756739	1.0925120447655952	1.1071278602483747	0.002937828296424461	0.5272103017967852	-0.010979754783734304
1.3630000000000002	0.22647676893280175	-0.1047507187153937	1.092505316322154	1.1057780445566185	0.003002748757265708	0.5274171496331662	-0.011259346085405898
1.364	0.22647507887627766	-0.10475063005824793	1.0924980595003868	1.1044332850533272	0.0030675619821762604	0.5276228239630236	-0.011538456166988781
1.365	0.22647334879111988	-0.10475053409562239	1.0924902817906017	1.1030935700080118	0.0031322668980282064	0.5278273297868825	-0.01181708046160015
1.3659999999999999	0.22647157822397876	-0.10475043060398571	1.09248199000437	1.101758887675779	0.0031968625084818052	0.528030672091575	-0.012095214773948225
1.3670000000000002	0.22646976675126168	-0.10475031935687644	1.0924731902817255	1.1004292262793836	0.0032613478943344047	0.5282328558519985	-0.012372855280943998
1.368	0.2264679139793534	-0.104750200125004	1.0924638880977353	1.0991045739908922	0.0033257222137322304	0.5284338860330338	-0.012649998532790223
1.369	0.22646601954562892	-0.10475007267635719	1.092454088268814	1.0977849189129658	0.0033899847022459345	0.5286337675917372	-0.012926641454307813
1.3699999999999999	0.2264640831187539	-0.10474993677632052	1.0924437949602808	1.0964702490593967	0.003454134672993435	0.5288325054797461	-0.013202781345589453
1.3709999999999998	0.22646210439827305	-0.10474979218779848	1.0924330116951537	1.0951605523345378	0.003518171516810783	0.5290301046457666	-0.013478415882044358
1.372	0.22646008311461693	-0.10474963867134804	1.0924217413626733	1.0938558165120094	0.003582094702410829	0.5292265700380188	-0.0137535431147503
1.373	0.22645801902915316	-0.10474947598531974	1.09240998622655	1.0925560292130718	0.0036459037765911835	0.5294219066066348	-0.014028161471115165
1.3739999999999999	0.2264559119339046	-0.10474930388600734	1.0923977479344407	1.0912611778850492	0.0037095983643701896	0.5296161193061266	-0.014302269754936456
1.3749999999999998	0.2264537616520601	-0.10474912212780645	1.0923850275290257	1.089971249780571	0.0037731781687468384	0.5298092130979171	-0.01457586714549483
1.3760000000000001	0.22645156803927619	-0.1047489304633824	1.0923718254595578	1.088686231937641	0.0038366429702677033	0.5300011929528103	-0.01484895319629188
1.377	0.22644933098426726	-0.10474872864384747	1.0923581415927568	1.087406111159421	0.003899992626888385	0.530192063853456	-0.015121527834224633
1.378	0.2264470504086856	-0.10474851641894768	1.0923439752234219	1.0861308739933662	0.003963227073946976	0.5303818307969239	-0.015393591358953643
1.3789999999999998	0.22644472626779596	-0.10474829353725966	1.092329325085889	1.0848605067112291	0.004026346323701581	0.5305704987971417	-0.01566514444155119
1.3800000000000001	0.22644235855232175	-0.10474805974639749	1.0923141893659547	1.083594995291076	0.0040893504645537595	0.5307580728869467	-0.015936188122490244
1.381	0.2264399472907095	-0.1047478147932301	1.0922985657125188	1.082334325400947	0.004152239660323274	0.5309445581199295	-0.0162067238094607
1.382	0.22643749255105983	-0.10474755842410911	1.0922824512489473	1.0810784823838009	0.004215014149574069	0.5311299595722471	-0.0164767532750119
1.3829999999999998	0.2264349944419719	-0.1047472903851077	1.0922658425841587	1.0798274512433803	0.004277674244991317	0.53131428234434	-0.01674627865402007
1.3840000000000001	0.22643245311230129	-0.10474701042227051	1.09224873582419	1.0785812166302646	0.004340220332809293	0.5314975315625485	-0.017015302440857145
1.385	0.22642986875020873	-0.10474671828187497	1.0922311265849989	1.077339762828873	0.004402652872289786	0.5316797123805617	-0.01728382748583257
1.386	0.22642724158112537	-0.10474641371070419	1.0922130100061334	1.0761030737469324	0.004464972395372465	0.5318608299805114	-0.017551856990662085
1.3869999999999998	0.22642457186500933	-0.10474609645633173	1.0921943807645083	1.07487113290593	0.004527179506374942	0.5320408895740123	-0.0178193945035697
1.3880000000000001	0.22642185989439462	-0.10474576626741858	1.0921752330875487	1.0736439234306834	0.004589274881498438	0.5322198964034451	-0.01808644391493327
1.389	0.2264191059932317	-0.10474542289402232	1.092155560766082	1.072421428039546	0.004651259268199333	0.5323978557430531	-0.018353009452983002
1.39	0.2264163105153952	-0.10474506608791909	1.0921353571684895	1.071203629037146	0.004713133484486861	0.532574772899542	-0.01861909567814838
1.3909999999999998	0.2264134738432346	-0.10474469560293823	1.0921146152561199	1.0699905083100485	0.004774898417963511	0.5327506532122995	-0.01888470747598849
1.3920000000000001	0.22641059638653935	-0.10474431119531008	1.0920933275984666	1.0687820473242358	0.0048365550246682485	0.5329255020534127	-0.019149850049980238
1.393	0.22640767858116492	-0.10474391262402709	1.0920714863877419	1.0675782271221639	0.0048981043280261856	0.5330993248278428	-0.019414528914768723
1.394	0.22640472088769745	-0.10474349965121857	1.092049083453611	1.0663790283194177	0.0049595474178428705	0.5332721269738139	-0.01967874988926562
1.3949999999999998	0.2264017237909102	-0.10474307204253909	1.0920261102788367	1.0651844311032332	0.005020885448976801	0.5334439139629819	-0.019942519088798568
1.3960000000000001	0.22639868779963615	-0.10474262956757109	1.0920025580166006	1.063994415233287	0.005082119639506395	0.5336146913003216	-0.02020584291600139
1.397	0.22639561344668221	-0.10474217200024159	1.0919784175091305	1.0628089600432626	0.005143251268572995	0.533784464523965	-0.020468728050926335
1.398	0.22639250128878355	-0.1047416991192535	1.0919536793061426	1.0616280444575024	0.005204281673472413	0.5339532392027972	-0.020731181438057925
1.3989999999999998	0.22638935190621673	-0.10474121070853157	1.0919283336823575	1.0604516470381797	0.005265212245506572	0.5341210209296108	-0.02099321026735959
1.4000000000000001	0.22638616590131888	-0.10474070655768324	1.0919023706540925	1.0592797460336922	0.005326044426299158	0.5342878153141349	-0.021254821955497268
1.401	0.2263829438959162	-0.10474018646247471	1.0918757799956922	1.0581123194128748	0.005386779705182939	0.5344536279781312	-0.021516024129973495
1.402	0.2263796865287906	-0.10473965022532229	1.0918485512569374	1.0569493449151326	0.0054474196155867224	0.5346184645482824	-0.021776824609283044
1.4029999999999998	0.22637639445430774	-0.10473909765579924	1.091820673781062	1.0557908001037313	0.005507965730785897	0.5347823306487599	-0.02203723138212768
1.4040000000000001	0.2263730683418303	-0.10473852857115838	1.0917921367230212	1.0546366623921923	0.0055684196607203055	0.5349452318977866	-0.022297252592137887
1.405	0.2263697088747906	-0.10473794279687065	1.0917629290687616	1.0534869090562218	0.005628783049512493	0.5351071739064258	-0.022556896525048793
1.406	0.22636631674979882	-0.10473734016717968	1.0917330396547633	1.0523415172462331	0.005689057573075772	0.5352681622772729	-0.02281617159570362
1.4069999999999998	0.22636289267653376	-0.10473672052567268	1.0917024571867329	1.0512004640023627	0.00574924493668869	0.5354282026026219	-0.023075086335059287
1.4080000000000001	0.22635943737841502	-0.10473608372586769	1.0916711702585846	1.0500637262720063	0.0058093468721688675	0.5355873004622205	-0.023333649376516052
1.409	0.22635595159405786	-0.10473542963181753	1.0916391673724704	1.0489312809283913	0.005869365134522751	0.5357454614210355	-0.023591869441441128
1.41	0.22635243607875818	-0.10473475811873022	1.091606436959115	1.0478031047898289	0.005929301498495893	0.5359026910270847	-0.023849755324243226
1.4109999999999998	0.226348891605255	-0.10473406907360654	1.0915729673984802	1.0466791746404223	0.005989157755265648	0.5360589948090841	-0.024107315876867756
1.4120000000000001	0.22634531896414536	-0.10473336239589436	1.0915387470403835	1.0455594672522552	0.0060489357091527765	0.5362143782739082	-0.02436455999306953
1.413	0.22634171896470376	-0.10473263799816004	1.091503764224335	1.0444439594083321	0.006108637174167482	0.5363688469040369	-0.024621496593124254
1.414	0.22633809243648279	-0.10473189580677722	1.0914680072997307	1.0433326279262898	0.006168263970205446	0.5365224061549267	-0.02487813460830022
1.4149999999999998	0.2263344402305672	-0.10473113576263253	1.0914314646471626	1.0422254496832823	0.006227817919257492	0.5366750614521759	-0.02513448296428985
1.4160000000000001	0.2263307632193508	-0.10473035782184897	1.0913941246993575	1.0411224016416831	0.006287300842118311	0.5368268181885413	-0.025390550564384065
1.417	0.22632706229596006	-0.10472956195652647	1.091355975960626	1.040023460874877	0.006346714555287963	0.5369776817209821	-0.025646346273416113
1.418	0.226323338374076	-0.10472874815549992	1.0913170070255838	1.0389286045920365	0.0064060608678208	0.537127657367972	-0.025901878902344418
1.4189999999999998	0.226319592387029	-0.10472791642511471	1.0912772065982814	1.037837810161899	0.006465341578424531	0.5372767504070102	-0.026157157192674044
1.4200000000000002	0.22631582528578917	-0.1047270667900197	1.0912365635121315	1.0367510551374544	0.006524558472746762	0.537424966072024	-0.026412189800160173
1.421	0.22631203803697622	-0.10472619929397757	1.0911950667502703	1.0356683172815595	0.006583713320481869	0.537572309550718	-0.026666985278150417
1.422	0.2263082316220155	-0.10472531400069285	1.0911527054648662	1.0345895745912514	0.006642807872357361	0.5377187859821079	-0.02692155206189739
1.4229999999999998	0.22630440703744134	-0.10472441099465707	1.0911094689938745	1.0335148053207752	0.006701843857241609	0.5378644004541127	-0.027175898454564047
1.4240000000000002	0.2263005652955965	-0.10472349038201137	1.0910653468760054	1.0324439880056073	0.006760822979310336	0.5380091580009564	-0.027430032613817264
1.425	0.2262967074249763	-0.10472255229142642	1.0910203288657887	1.0313771014874964	0.006819746915270194	0.5381530636004963	-0.02768396253796642
1.426	0.2262928344694624	-0.10472159687499932	1.0909744049495034	1.0303141249386594	0.006878617311881362	0.5382961221717161	-0.027937696051882486
1.4269999999999998	0.22628894748681816	-0.10472062430916768	1.09092756536198	1.029255037885152	0.006937435783594832	0.5384383385723794	-0.02819124079275083
1.4280000000000002	0.22628504754794856	-0.10471963479564043	1.0908798006042846	1.0281998202301907	0.006996203909815572	0.5385797175967785	-0.028444604195284693
1.429	0.2262811357369289	-0.10471862856234551	1.0908311014615433	1.0271484522774472	0.0070549232319118095	0.5387202639735107	-0.028697793476757296
1.43	0.22627721315029548	-0.10471760586439385	1.090781459019411	1.0261009147543303	0.007113595250577883	0.5388599823632801	-0.028950815622819752
1.4309999999999998	0.22627328089521803	-0.10471656698468458	1.0907308646791962	1.0250571888345195	0.0071722214235491796	0.5389988773569012	-0.02920367737428049
1.4320000000000002	0.2262693400873062	-0.10471551223340056	1.0906793101727783	1.0240172561590215	0.007230803162936876	0.5391369534735001	-0.029456385214291215
1.433	0.22626539184842687	-0.10471444194676925	1.0906267875773221	1.0229810988557713	0.0072893418321810744	0.539274215158788	-0.02970894535587204
1.434	0.22626143730452725	-0.1047133564865895	1.0905732893294233	1.0219486995577973	0.007347838743534461	0.5394106667835235	-0.029961363729952083
1.4349999999999998	0.2262574775834634	-0.10471225624052279	1.0905188082386919	1.0209200414203385	0.0074062951561360635	0.5395463126422803	-0.030213645973919543
1.4360000000000002	0.22625351381246062	-0.10471114162164556	1.0904633375011625	1.0198951081369307	0.007464712273882122	0.5396811569525184	-0.030465797420614574
1.437	0.2262495471144533	-0.10471001306688732	1.0904068707125345	1.0188738839540978	0.007523091243031949	0.539815203853831	-0.03071782308782033
1.438	0.22624557860367725	-0.10470887103510623	1.0903494018793654	1.0178563536850467	0.007581433150034803	0.53994845740718	-0.03096972766897785
1.4389999999999998	0.2262416093823925	-0.1047077160051795	1.0902909254267237	1.0168425027227541	0.007639739019515772	0.5400809215941184	-0.031221515525789775
1.4400000000000002	0.22623764053986245	-0.10470654847411003	1.0902314362045626	1.01583231705171	0.007698009811932389	0.5402126003161751	-0.03147319068191661
1.441	0.22623367315245954	-0.10470536895514779	1.0901709294965791	1.0148257832568282	0.007756246420840095	0.5403434973947059	-0.03172475681623883
1.442	0.2262297082830175	-0.10470417797592134	1.0901094010319405	1.0138228885291611	0.007814449670252811	0.5404736165712648	-0.03197621725531541
1.4429999999999998	0.22622574697943326	-0.10470297607657779	1.0900468469972528	1.0128236206691847	0.00787262031228046	0.5406029615081904	-0.032227574966070545
1.4440000000000002	0.22622179027402098	-0.10470176380793282	1.0899832640472669	1.0118279680884148	0.007930759024799021	0.5407315357893401	-0.032478832549497134
1.445	0.22621783918398924	-0.10470054172963142	1.0899186493150796	1.0108359198097483	0.007988866409091508	0.5408593429212143	-0.03272999223500858
1.446	0.2262138947122869	-0.10469931040831862	1.0898530004229603	1.0098474654661613	0.008046942987398276	0.5409863863344653	-0.03298105587482742
1.4469999999999998	0.2262099578480672	-0.10469807041619617	1.089786315494182	1.008862595297773	0.008104989200497908	0.5411126693855455	-0.03323202493810418
1.4480000000000002	0.22620602956601982	-0.1046968223303417	1.0897185931654865	1.0078813001476605	0.008163005405866262	0.5412381953584294	-0.03348290050482547
1.449	0.226202110824945	-0.10469556673203971	1.0896498325990491	1.006903571455688	0.008220991876352352	0.5413629674665289	-0.033733683260362544
1.45	0.22619820256706993	-0.10469430420574607	1.0895800334932018	1.0059294012499778	0.008278948798944405	0.5414869888548582	-0.03398437349126828
1.4509999999999998	0.22619430571848126	-0.10469303533843413	1.0895091960926628	1.00495878213754	0.008336876273564945	0.5416102626023868	-0.034234971081530126
1.4520000000000002	0.22619042118992388	-0.10469176071894434	1.0894373211990307	1.0039917072944424	0.008394774311651096	0.5417327917245129	-0.0344854755087308
1.453	0.22618654987759157	-0.10469048093696273	1.0893644101811601	1.003028170453644	0.008452642834702734	0.5418545791757806	-0.034735885840786615
1.454	0.226182692663908	-0.10468919658275753	1.0892904649850452	1.0020681658905068	0.008510481673529262	0.5419756278528333	-0.03498620073350756
1.4549999999999998	0.2261788504182925	-0.10468790824767339	1.089215488143206	1.001111688408246	0.00856829056795151	0.5420959405973602	-0.03523641842849293
1.4560000000000002	0.22617502399828535	-0.10468661652387748	1.089139482783953	1.0001587333236919	0.008626069165923577	0.542215520199093	-0.0354865367510592
1.457	0.22617121425140999	-0.10468532200335691	1.0890624526409058	0.9992092964518714	0.008683817022074906	0.542334369399031	-0.03573655310826288
1.458	0.22616742201701964	-0.10468402527729684	1.0889844020620079	0.9982633740894123	0.008741533596586415	0.5424524908927126	-0.035986464487385725
1.4589999999999999	0.22616364812737538	-0.10468272693546447	1.0889053360169099	0.997320962998281	0.008799218254462044	0.5425698873333449	-0.03623626745518948
1.4600000000000002	0.22615989340833056	-0.104681427565221	1.08882526010234	0.9963820603902309	0.00885687026495263	0.5426865613348506	-0.036485958158064775
1.461	0.2261561586799988	-0.10468012775128567	1.088744180545831	0.9954466639108369	0.00891448880155903	0.5428025154748911	-0.03673553232307768
1.462	0.22615244475740612	-0.10467882807662633	1.0886621042089304	0.9945147716219895	0.008972072942676107	0.542917752297984	-0.03698498525955197
1.4629999999999999	0.22614875245112606	-0.10467752912372583	1.0885790385906353	0.9935863819828508	0.009029621672452097	0.543032274318897	-0.037234311860887166
1.4640000000000002	0.2261450825675159	-0.10467623147547173	1.0884949918306708	0.9926614938304026	0.009087133881559722	0.5431460840261296	-0.03748350660673837
1.465	0.2261414359081761	-0.10467493571491675	1.088409972712598	0.9917401063607195	0.009144608367575548	0.5432591838851192	-0.03773256356531942
1.466	0.22613781326938806	-0.10467364242428522	1.0883239906671296	0.9908222191105915	0.009202043835090481	0.5433715763412869	-0.03798147639546937
1.4669999999999999	0.2261342154419085	-0.10467235218435406	1.088237055775265	0.9899078319383657	0.00925943889610066	0.5434832638232889	-0.038230238348792515
1.4680000000000002	0.22613064320999018	-0.10467106557383135	1.088149178771237	0.9889969450040081	0.009316792070558223	0.5435942487464698	-0.038478842271999894
1.469	0.22612709734924735	-0.10466978316835565	1.0880603710452577	0.9880895587483871	0.00937410178690058	0.5437045335163934	-0.038727280609519917
1.47	0.22612357862411805	-0.10466850553986902	1.0879706446445485	0.9871856738717762	0.00943136638298597	0.5438141205324494	-0.03897554540717659
1.4709999999999999	0.22612008778567905	-0.10466723325598928	1.0878800122722712	0.9862852913123292	0.009488584107193184	0.5439230121914725	-0.03922362831712555
1.4720000000000002	0.22611662557056514	-0.10466596687900344	1.087788487286601	0.985388412224152	0.009545753119199907	0.5440312108913109	-0.03947152060295935
1.473	0.22611319270098815	-0.10466470696522995	1.0876960837010599	0.9844950379545953	0.009602871490624082	0.544138719034279	-0.039719213144320316
1.474	0.2261097898851011	-0.10466345406437219	1.087602816184589	0.983605170021892	0.00965993720553005	0.5442455390304353	-0.03996669644163836
1.4749999999999999	0.22610641781733282	-0.10466220871848819	1.0875087000602213	0.9827188100938911	0.009716948160923215	0.5443516733007392	-0.0402139606214291
1.4760000000000002	0.22610307717869396	-0.10466097146132987	1.087413751303093	0.9818359599678849	0.00977390216760054	0.544457124280149	-0.04046099544155239
1.477	0.22609976863705675	-0.10465974281767486	1.0873179865385274	0.9809566215511508	0.009830796950932648	0.5445618944206566	-0.04070779029625824
1.478	0.22609649284740588	-0.10465852330227424	1.087221423039427	0.9800807968414593	0.009887630151457848	0.5446659861942572	-0.04095433422182182
1.4789999999999999	0.22609325045167994	-0.10465731341954436	1.0871240787222052	0.9792084879071712	0.009944399326264734	0.5447694020959124	-0.041200615903021494
1.4800000000000002	0.2260900420774499	-0.10465611366400239	1.0870259721416176	0.9783396968672936	0.01000110195128742	0.5448721446465052	-0.04144662367992241
1.481	0.22608686833543842	-0.1046549245199399	1.0869271224844754	0.97747442587262	0.010057735423419619	0.544974216395539	-0.04169234555485486
1.482	0.22608372981700803	-0.10465374646033404	1.086827549561841	0.9766126770890803	0.01011429706214549	0.5450756199233968	-0.041937769199781566
1.4829999999999999	0.22608062709274238	-0.10465257994612576	1.0867272738000684	0.9757544526836776	0.010170784111177007	0.5451763578431584	-0.04218288196388274
1.4840000000000002	0.2260775607121188	-0.10465142542549029	1.0866263162310463	0.9748997548130097	0.010227193739917758	0.5452764328019718	-0.042427670881127505
1.485	0.22607453120352117	-0.10465028333272246	1.086524698481999	0.9740485856136225	0.010283523044573155	0.5453758474822207	-0.04267212267766105
1.486	0.22607153907384223	-0.1046491540878605	1.0864224427651958	0.973200947192685	0.010339769049579726	0.5454746046027903	-0.0429162237790813
1.4869999999999999	0.22606858480692416	-0.10464803809704734	1.0863195718671794	0.9723568416189831	0.010395928709599916	0.5455727069202451	-0.043159960317922394
1.4880000000000002	0.22606566886083637	-0.10464693575212555	1.0862161091371068	0.9715162709157341	0.010451998911415376	0.5456701572296122	-0.04340331814129726
1.489	0.22606279166511406	-0.10464584742946703	1.086112078473813	0.9706792370563523	0.010507976475539037	0.5457669583647067	-0.04364628281853031
1.49	0.22605995361870973	-0.10464477348916557	1.0860075043115687	0.9698457419635357	0.01056385815791437	0.545863113197996	-0.04388883964861099
1.4909999999999999	0.22605715508753324	-0.10464371427421576	1.0859024116056402	0.9690157875105494	0.010619640651583143	0.5459586246401833	-0.04413097366723902
1.4920000000000002	0.22605439640045044	-0.10464267010930169	1.0857968258176272	0.9681893755231976	0.010675320588385745	0.5460534956397507	-0.04437266965390168
1.493	0.226051677844866	-0.1046416413003238	1.0856907728998046	0.9673665077828555	0.010730894541245395	0.5461477291823984	-0.04461391213930228
1.494	0.22604899966302006	-0.10464062813503988	1.0855842792795671	0.9665471860316877	0.010786359026917706	0.546241328290195	-0.04485468541224126
1.4949999999999999	0.22604636204899947	-0.10463963088369223	1.0854773718443231	0.9657314119804288	0.010841710508417255	0.5463342960203124	-0.04509497352566031
1.4960000000000002	0.22604376514721253	-0.1046386497984939	1.0853700779249416	0.9649191873183461	0.01089694539651553	0.5464266354632838	-0.04533476030308294
1.497	0.22604120905270236	-0.10463768511234908	1.0852624252777228	0.9641105137242569	0.010952060050557306	0.5465183497410244	-0.045574029345710615
1.498	0.22603869381179617	-0.10463673703830811	1.0851544420667472	0.963305392878223	0.011007050779512449	0.5466094420048538	-0.04581276403903308
1.4989999999999999	0.22603621942233806	-0.10463580576975585	1.085046156846196	0.9625038264750513	0.011061913843388515	0.5466999154332766	-0.04605094755896888
1.4999999999999998	0.22603378583463501	-0.10463489147983038	1.0849375985411138	0.9617058162395953	0.01111664545421602	0.5467897732293939	-0.04628856287864843
1.5010000000000001	0.22603139295349156	-0.10463399432007266	1.0848287964269647	0.9609113639427314	0.011171241776610021	0.5468790186181873	-0.046525592775916995
1.502	0.22602904064058124	-0.1046331144198123	1.0847197801087016	0.9601204714180044	0.011225698928764315	0.5469676548437322	-0.04676201984090418
1.503	0.22602672871677823	-0.1046322518866654	1.0846105794989445	0.959333140579315	0.01128001298406469	0.5470556851662778	-0.04699782648361591
1.5039999999999998	0.22602445696444964	-0.10463140680739189	1.084501224795234	0.9585493734396489	0.011334179972837815	0.5471431128591895	-0.04723299494168751
1.5050000000000001	0.22602222512933312	-0.10463057924873592	1.0843917464570922	0.9577691721300964	0.011388195884178675	0.5472299412058118	-0.047467507288193406
1.506	0.2260200329212498	-0.10462976925824939	1.0842821751832354	0.9569925389176549	0.011442056668164937	0.5473161734963703	-0.04770134543953055
1.507	0.22601788001402784	-0.10462897686509819	1.0841725418885282	0.9562194762221857	0.011495758238279452	0.5474018130249095	-0.04793449116351504
1.5079999999999998	0.22601576604613796	-0.10462820208085145	1.0840628776795256	0.9554499866347853	0.011549296473618513	0.5474868630860812	-0.048166926088013894
1.5090000000000001	0.22601369062203985	-0.10462744490025377	1.0839532138278212	0.9546840729375681	0.011602667221133496	0.5475713269716567	-0.04839863171055612
1.51	0.22601165331273723	-0.10462670530198008	1.083843581742297	0.9539217381225977	0.011655866298336145	0.5476552079669446	-0.04862958940875824
1.511	0.22600965365554265	-0.10462598324937343	1.0837340129417445	0.9531629854095877	0.01170888949616709	0.547738509347353	-0.048859780450912486
1.5119999999999998	0.22600769115455782	-0.10462527869116581	1.083624539027457	0.9524078182638721	0.011761732581605353	0.5478212343750326	-0.049089186006633805
1.5130000000000001	0.22600576528224614	-0.10462459156218158	1.0835151916553831	0.9516562404146467	0.011814391300083825	0.5479033862954753	-0.04931778715764504
1.514	0.22600387548134515	-0.10462392178402423	1.0834060025085708	0.9509082558723466	0.011866861377897572	0.5479849683340655	-0.04954556490853579
1.515	0.22600202116674342	-0.10462326926574578	1.0832970032694818	0.9501638689451591	0.011919138524791787	0.5480659836925815	-0.04977250019781794
1.5159999999999998	0.22600020172732233	-0.10462263390449955	1.0831882255917777	0.9494230842546671	0.011971218436733575	0.548146435545764	-0.04999857390947905
1.5170000000000001	0.22599841652776326	-0.10462201558617608	1.083079701072671	0.9486859067506204	0.012023096798506324	0.548226327038072	-0.050223766884321334
1.518	0.22599666491032064	-0.10462141418602217	1.0829714612258134	0.94795234172558	0.012074769286069969	0.5483056612805612	-0.0504480599309222
1.519	0.22599494619656188	-0.10462082956924351	1.0828635374528117	0.9472223948286804	0.012126231569239452	0.5483844413478218	-0.0506714338375748
1.5199999999999998	0.22599325968907447	-0.10462026159159078	1.0827559610122077	0.9464960720769968	0.0121774793149901	0.5484626702749711	-0.05089386938632355
1.5210000000000001	0.2259916046735174	-0.10461971009992932	1.082648762987024	0.9457733798652646	0.012228508190906933	0.5485403510546999	-0.051115347368321504
1.522	0.22598998042139357	-0.10461917493279267	1.0825419742527214	0.9450543249758286	0.012279313868234006	0.548617486634368	-0.051335848598944994
1.523	0.2259883861924154	-0.10461865592092004	1.0824356254459178	0.9443389145888178	0.0123298920248325	0.5486940799131476	-0.051555353932318804
1.5239999999999998	0.22598682123533545	-0.10461815288777786	1.0823297469330853	0.9436271562906507	0.012380238348660838	0.5487701337392092	-0.05177384427606225
1.5250000000000001	0.22598528478837113	-0.10461766565006558	1.0822243687791928	0.9429190580797424	0.012430348541659166	0.5488456509070117	-0.0519913006066403
1.526	0.22598377608073025	-0.10461719401820592	1.0821195207173926	0.9422146283701535	0.012480218323433432	0.5489206341548724	-0.05220770398472921
1.527	0.22598229433561348	-0.10461673779681978	1.0820152321204757	0.9415138759943086	0.012529843434377836	0.548995086162879	-0.052423035570006285
1.5279999999999998	0.22598083877394257	-0.10461629678518582	1.0819115319733157	0.9408168102047716	0.012579219638483427	0.5490690095509554	-0.05263727663562577
1.5290000000000001	0.22597940861730947	-0.10461587077768518	1.081808448845146	0.9401234406739399	0.012628342726385081	0.5491424068770807	-0.052850408583190955
1.53	0.2259780030897715	-0.10461545956423128	1.0817060108616365	0.9394337774908965	0.012677208518772834	0.5492152806358398	-0.05306241295854522
1.531	0.2259766214188689	-0.10461506293068505	1.0816042456778723	0.938747831155791	0.012725812869928015	0.5492876332573039	-0.05327327146766933
1.5319999999999998	0.22597526283548974	-0.10461468065925567	1.0815031804529598	0.9380656125721165	0.012774151671388281	0.5493594671061783	-0.0534829659920331
1.5330000000000001	0.22597392657333515	-0.10461431252888716	1.0814028418254826	0.9373871330372424	0.012822220855806485	0.5494307844811531	-0.05369147860384544
1.534	0.22597261187024364	-0.10461395831563106	1.0813032558890288	0.9367124042315655	0.012870016400641974	0.5495015876143936	-0.05389879158182955
1.535	0.2259713179713748	-0.10461361779300518	1.081204448168138	0.9360414382058972	0.01291753433150557	0.5495718786712308	-0.05410488742735794
1.5359999999999998	0.2259700441319958	-0.10461329073233887	1.0811064435950235	0.9353742473667012	0.012964770725527569	0.5496416597501079	-0.054309748880477356
1.5370000000000001	0.22596878961911904	-0.10461297690310496	1.0810092664874125	0.9347108444587962	0.013011721714874427	0.549710932882844	-0.05451335893571893
1.538	0.22596755371274346	-0.10461267607323856	1.0809129405278608	0.9340512425451309	0.013058383490235236	0.5497797000352729	-0.054715700857892915
1.539	0.22596633570707741	-0.10461238800944295	1.0808174887437636	0.933395454983993	0.013104752304342675	0.5498479631081938	-0.05491675819818918
1.5399999999999998	0.22596513491174336	-0.10461211247748282	1.0807229334872888	0.9327434954040166	0.013150824475653956	0.5499157239385719	-0.05511651481078249
1.5410000000000001	0.22596395065296493	-0.10461184924246515	1.0806292964155852	0.9320953776773526	0.013196596392134476	0.5499829843009248	-0.055314954869775765
1.542	0.22596278227473748	-0.1046115980691077	1.080536598471625	0.9314511158913672	0.013242064515086907	0.5500497459088346	-0.05551206288625356
1.543	0.22596162913998222	-0.10461135872199574	1.0804448598660277	0.9308107243181013	0.013287225382968306	0.5501160104167024	-0.0557078237252784
1.5439999999999998	0.22596049063168505	-0.1046111309658268	1.0803541000602244	0.930174217380725	0.013332075615137806	0.5501817794218679	-0.05590222262278424
1.5450000000000002	0.2259593661540205	-0.10461091456564404	1.080264337750569	0.9295416096177211	0.013376611915599157	0.5502470544670304	-0.05609524520250344
1.546	0.2259582551330851	-0.10461070928705836	1.0801755908529993	0.9289129156455402	0.013420831076863213	0.5503118370429704	-0.056286877492941804
1.547	0.22595715701648825	-0.10461051489645926	1.0800878764882327	0.9282881501193385	0.013464729984055367	0.5503761285915694	-0.056477105944415615
1.5479999999999998	0.22595607127255385	-0.10461033116121508	1.0800012109678543	0.9276673276917814	0.01350830561908837	0.5504399305089439	-0.05666591744604239
1.5490000000000002	0.2259549973913904	-0.10461015784986254	1.079915609781655	0.9270504629702738	0.013551555064477253	0.5505032441486932	-0.05685329934263776
1.55	0.22595393488783067	-0.10460999473228574	1.0798310875858272	0.926437570472227	0.013594475506860184	0.5505660708254414	-0.05703923945177485
1.551	0.22595288330398333	-0.10460984157988533	1.079747658192001	0.9258286645787248	0.013637064240593527	0.550628411818611	-0.057223726080592056
1.5519999999999998	0.22595184221026873	-0.10460969816573742	1.0796653345578622	0.925223759488083	0.013679318671423822	0.550690268376246	-0.057406748041569484
1.5530000000000002	0.2259508112049384	-0.10460956426474305	1.079584128779337	0.9246228691696601	0.013721236320117534	0.5507516417188196	-0.057588294667468114
1.554	0.22594978991283227	-0.10460943965376795	1.0795040520832055	0.9240260073175266	0.013762814826111972	0.5508125330430277	-0.057768355826234276
1.555	0.2259487779848783	-0.10460932411177316	1.0794251148197547	0.9234331873043555	0.013804051951068042	0.5508729435256263	-0.057946921935879823
1.5559999999999998	0.2259477750990878	-0.10460921741993655	1.0793473264569635	0.9228444221351466	0.013844945581900763	0.550932874327496	-0.058123983978556185
1.5570000000000002	0.22594678096304668	-0.10460911936176553	1.079270695576959	0.9222597243992722	0.013885493733228876	0.5509923265980523	-0.05829953351377066
1.558	0.22594579531677436	-0.10460902972320109	1.0791952298736065	0.9216791062212032	0.013925694549793685	0.5510513014798191	-0.05847356269124106
1.559	0.2259448179336923	-0.10460894829271347	1.079120936150855	0.9211025792121619	0.013965546309214474	0.5511098001128594	-0.058646064263153184
1.5599999999999998	0.22594384861970346	-0.10460887486138963	1.07904782032258	0.9205301544230617	0.014005047424838706	0.5511678236390625	-0.05881703159540259
1.5610000000000002	0.22594288721263953	-0.10460880922301266	1.0789758874142918	0.9199618422979721	0.014044196448262367	0.5512253732064685	-0.058986458677644855
1.562	0.22594193358245304	-0.10460875117413346	1.0789051415663304	0.9193976526288467	0.014082992071461116	0.551282449973569	-0.059154340132161
1.563	0.225940987630649	-0.10460870051413475	1.0788355860377863	0.9188375945115093	0.014121433128899026	0.5513390551135214	-0.059320671222091816
1.5639999999999998	0.22594004928858036	-0.10460865704528777	1.0787672232107728	0.918281676301759	0.014159518599798939	0.5513951898183967	-0.059485447859472795
1.5650000000000002	0.22593911851535967	-0.10460862057280175	1.0787000545950383	0.917729905572338	0.014197247610331913	0.5514508553033404	-0.05964866661283058
1.566	0.2259381952961394	-0.10460859090486635	1.0786340808336723	0.9171822890726316	0.014234619435361386	0.5515060528103986	-0.059810324713614166
1.567	0.22593727964113874	-0.1046085678526873	1.0785693017110323	0.9166388326910953	0.014271633499621095	0.5515607836121325	-0.05997042006091605
1.5679999999999998	0.22593637158466595	-0.10460855123051535	1.0785057161625142	0.916099541419273	0.01430828937863197	0.5516150490152617	-0.06012895122479057
1.5690000000000002	0.22593547118338297	-0.10460854085566891	1.0784433222854137	0.9155644193177761	0.014344586799541224	0.5516688503642757	-0.06028591744835404
1.57	0.22593457851418455	-0.10460853654855026	1.078382117350885	0.9150334694849728	0.014380525641823233	0.5517221890448893	-0.06044131864860747
1.571	0.22593369367206617	-0.1046085381326558	1.0783220978166166	0.914506694027634	0.01441610593790328	0.5517750664873415	-0.06059515541653033
1.5719999999999998	0.22593281676798388	-0.1046085454345803	1.0782632593406067	0.9139840940324014	0.01445132787352163	0.5518274841695363	-0.06074742901644575
1.5730000000000002	0.2259319479267071	-0.10460855828401545	1.0782055967971638	0.9134656695384505	0.014486191787533414	0.5518794436200842	-0.06089814138380388
1.574	0.22593108728466726	-0.10460857651374283	1.0781491042943911	0.9129514195128519	0.014520698171387689	0.5519309464211836	-0.06104729512150382
1.575	0.22593023498780046	-0.10460859995962148	1.0780937751916542	0.9124413418293849	0.014554847668589901	0.5519819942111563	-0.06119489349554425
1.5759999999999998	0.22592939118938007	-0.10460862846057016	1.0780396021174092	0.9119354332508045	0.014588641073903641	0.5520325886866974	-0.06134094042975633
1.5770000000000002	0.22592855604783807	-0.10460866185854471	1.0779865769881545	0.9114336894141857	0.01462207933216927	0.5520827316050197	-0.06148544049918956
1.578	0.22592772972457698	-0.1046086999985102	1.077934691027761	0.9109361048185972	0.014655163537043154	0.5521324247858935	-0.06162839892269485
1.579	0.22592691238177448	-0.10460874272840857	1.0778839347864386	0.910442672815108	0.014687894929717478	0.5521816701133933	-0.06176982155512661
1.5799999999999998	0.2259261041798062	-0.1046087898991215	1.0778342981597187	0.9099533855998823	0.014720274897436875	0.5522304695372315	-0.06190971487885429
1.5810000000000002	0.22592530527390947	-0.10460884136442881	1.0777857704078382	0.9094682342099977	0.014752304971871555	0.5522788250737976	-0.062048085994455965
1.582	0.22592451581083614	-0.10460889698096269	1.07773834017629	0.9089872085208671	0.014783986827345608	0.5523267388070828	-0.06218494261034381
1.583	0.22592373592624543	-0.10460895660815749	1.0776919955190498	0.9085102972460237	0.014815322278553549	0.5523742128895516	-0.06232029303034045
1.5839999999999999	0.22592296574246298	-0.10460902010819564	1.0776467239244967	0.908037487940781	0.014846313277641703	0.5524212495428936	-0.06245414613895483
1.5850000000000002	0.22592220536623056	-0.10460908734594966	1.077602512342158	0.9075687670094013	0.014876961911018052	0.552467851058475	-0.06258651138544585
1.586	0.22592145488682258	-0.10460915818892028	1.0775593472091605	0.9071041197146599	0.01490727039601045	0.5525140197973617	-0.06271739876745681
1.587	0.22592071437528194	-0.10460923250717102	1.0775172144771488	0.9066435301894417	0.014937241077005772	0.5525597581900981	-0.06284681881390694
1.5879999999999999	0.22591998388477486	-0.10460931017325927	1.0774760996404416	0.906186981450381	0.014966876420946029	0.552605068736541	-0.06297478256682579
1.5890000000000002	0.22591926345131244	-0.10460939106216381	1.077435987765061	0.90573445541319	0.014996179012605476	0.5526499540058095	-0.06310130156248563
1.59	0.22591855309446254	-0.10460947505120938	1.077396863518651	0.9052859329093145	0.015025151549950827	0.5526944166361631	-0.06322638781182115
1.591	0.22591785281805168	-0.10460956201998767	1.077358711201677	0.9048413937046867	0.015053796839338432	0.5527384593346256	-0.063350053779577
1.5919999999999999	0.2259171626108573	-0.10460965185027579	1.077321514779164	0.9044008165209694	0.015082117790302217	0.5527820848763497	-0.06347231236241531
1.5930000000000002	0.22591648244729007	-0.10460974442595143	1.0772852579122432	0.9039641790581787	0.015110117410112322	0.5528252961038439	-0.06359317686664061
1.594	0.22591581228806637	-0.10460983963290545	1.077249923989895	0.9035314580183363	0.015137798798345247	0.5528680959261172	-0.06371266098553
1.595	0.22591515208049603	-0.1046099373589517	1.0772154961609033	0.9031026291312946	0.015165165141584341	0.552910487317681	-0.06383077877619443
1.5959999999999999	0.2259145017580096	-0.1046100374937343	1.0771819573656616	0.9026776671835159	0.015192219708186756	0.5529524733173414	-0.06394754463601875
1.5970000000000002	0.22591386124005136	-0.10461013992863254	1.0771492903682227	0.9022565460487022	0.01521896584274831	0.5529940570269031	-0.06406297327854496
1.598	0.2259132304334634	-0.1046102445566632	1.0771174777886119	0.9018392387187902	0.015245406960141334	0.5530352416098413	-0.06417707970896765
1.599	0.22591260923423548	-0.10461035127238098	1.0770865021342895	0.9014257173353398	0.015271546539548497	0.5530760302897577	-0.06428987919989672
1.5999999999999999	0.2259119975284949	-0.10461045997177644	1.0770563458296532	0.9010159532213424	0.01529738811891562	0.5531164263486149	-0.06440138726816488
1.6010000000000002	0.22591139519311182	-0.10461057055217217	1.0770269912439718	0.9006099169131024	0.015322935289759185	0.5531564331249924	-0.06451161965254315
1.602	0.22591080209629552	-0.10461068291211689	1.0769984207188985	0.9002075781925912	0.015348191691959695	0.5531960540124199	-0.06462059229155742
1.603	0.22591021809818126	-0.10461079695127777	1.0769706165952058	0.8998089061203074	0.01537316100847647	0.5532352924576641	-0.06472832130157362
1.6039999999999999	0.22590964305140837	-0.10461091257033091	1.0769435612380054	0.8994138690686702	0.015397846960163056	0.5532741519588428	-0.06483482295550126
1.6050000000000002	0.22590907680168926	-0.10461102967085037	1.0769172370608442	0.8990224347571034	0.01542225330067966	0.5533126360632419	-0.06494011366167349
1.606	0.22590851918836988	-0.1046111481551955	1.0768916265490667	0.8986345702884644	0.015446383811498952	0.5533507483648933	-0.0650442099428875
1.607	0.22590797004498156	-0.10461126792639691	1.0768667122820879	0.8982502421845907	0.015470242297123446	0.5533884925021519	-0.06514712841625968
1.6079999999999999	0.22590742919978443	-0.10461138888804108	1.0768424769538414	0.8978694164206255	0.015493832580571612	0.553425872155332	-0.06524888577424448
1.6090000000000002	0.22590689647630272	-0.10461151094415362	1.0768189033914266	0.8974920584596566	0.015517158499068161	0.5534628910443348	-0.06534949876649639
1.61	0.22590637169385155	-0.10461163399908154	1.076795974572717	0.8971181332880828	0.015540223899812957	0.5534995529262682	-0.06544898418207157
1.611	0.22590585466805643	-0.1046117579573743	1.0767736736433242	0.8967476054509835	0.015563032635824807	0.553535861592929	-0.06554735883189201
1.6119999999999999	0.22590534521136454	-0.10461188272366401	1.076751983932557	0.8963804390871511	0.015585588561978222	0.5535718208680857	-0.06564463953194295
1.6130000000000002	0.22590484313354864	-0.10461200820254463	1.0767308889676401	0.8960165979638209	0.015607895531229361	0.5536074346047395	-0.0657408430876744
1.614	0.22590434824220357	-0.10461213429845047	1.0767103724865854	0.8956560455107575	0.015629957390905613	0.5536427066824828	-0.065835986279286
1.615	0.22590386034323565	-0.10461226091553402	1.0766904184512334	0.8952987448533537	0.015651777979055075	0.5536776410049505	-0.06593008584708707
1.6159999999999999	0.22590337924134485	-0.10461238795754302	1.0766710110604882	0.8949446588455361	0.015673361120973953	0.5537122414972993	-0.06602315847673267
1.6170000000000002	0.2259029047405005	-0.1046125153276972	1.0766521347622509	0.8945937501028864	0.015694710625969093	0.5537465121036511	-0.06611522078498955
1.618	0.22590243664440998	-0.10461264292856456	1.0766337742640681	0.8942459810348858	0.015715830284230063	0.5537804567846187	-0.06620628930638091
1.619	0.22590197475698134	-0.10461277066193723	1.0766159145440126	0.8939013138759409	0.015736723863563524	0.5538140795150299	-0.06629638048002395
1.6199999999999999	0.22590151888277932	-0.10461289842870725	1.0765985408621885	0.8935597107159832	0.015757395105986144	0.5538473842817258	-0.06638551063621793
1.6210000000000002	0.2259010688274757	-0.10461302612874206	1.0765816387721294	0.8932211335306811	0.01577784772441605	0.5538803750813083	-0.06647369598325359
1.622	0.22590062439829364	-0.10461315366076018	1.076565194131341	0.8928855442105456	0.015798085399641813	0.5539130559178922	-0.06656095259497656
1.623	0.22590018540444615	-0.10461328092220679	1.0765491931102593	0.8925529045889656	0.015818111777626293	0.5539454308009201	-0.0666472963993932
1.6239999999999999	0.22589975165756923	-0.10461340780912941	1.0765336222000086	0.8922231764692111	0.015837930467019947	0.5539775037431566	-0.0667327431681205
1.6250000000000002	0.22589932297214987	-0.10461353421605403	1.0765184682201028	0.8918963216496877	0.015857545036758236	0.5540092787589815	-0.06681730850617759
1.6260000000000001	0.22589889916594863	-0.10461366003586157	1.0765037183257293	0.8915723019482336	0.015876959013739627	0.5540407598627337	-0.066901007842164
1.627	0.2258984800604176	-0.10461378515966466	1.0764893600138736	0.8912510792262517	0.015896175880580718	0.5540719510668572	-0.06698385641923611
1.628	0.22589806548111332	-0.10461390947668514	1.0764753811282994	0.8909326154112077	0.015915199073566835	0.5541028563799694	-0.06706586928729287
1.6289999999999998	0.22589765525810537	-0.10461403287413218	1.0764617698630188	0.8906168725171542	0.01593403198091652	0.554133479804967	-0.06714706129647788
1.6300000000000001	0.2258972492263803	-0.10461415523708123	1.0764485147642628	0.8903038126648195	0.01595267794129567	0.554163825337168	-0.06722744709137399
1.631	0.2258968472262415	-0.10461427644835379	1.0764356047317185	0.88999339810168	0.015971140242456196	0.5541938969624841	-0.0673070411054499
1.632	0.22589644910370493	-0.10461439638839826	1.076423029019042	0.8896855912209211	0.015989422119935107	0.5542236986556813	-0.06738585755629226
1.6329999999999998	0.22589605471089086	-0.10461451493517189	1.0764107772329108	0.8893803545823336	0.016007526755749825	0.5542532343784202	-0.06746391044130502
1.6340000000000001	0.22589566390641194	-0.10461463196402397	1.0763988393306232	0.8890776509430767	0.016025457276843073	0.5542825080762804	-0.06754121353185234
1.635	0.2258952765557575	-0.10461474734758036	1.0763872056170025	0.8887774432945834	0.016043216753395963	0.554311523675131	-0.06761778036625757
1.636	0.22589489253167444	-0.10461486095562952	1.0763758667413708	0.8884796948906025	0.01606080819761529	0.5543402850783645	-0.06769362424475116
1.6369999999999998	0.22589451171454478	-0.1046149726550102	1.0763648136949788	0.8881843692637864	0.01607823456311384	0.554368796165297	-0.06776875822684117
1.6380000000000001	0.22589413399275984	-0.10461508230950067	1.0763540378077727	0.8878914302383778	0.01609549874463712	0.5543970607899363	-0.06784319513005832
1.639	0.22589375926309152	-0.10461518977971013	1.0763435307429987	0.8876008419420417	0.016112603578011902	0.5544250827796912	-0.06791694753012371
1.64	0.2258933874310602	-0.10461529492297177	1.0763332844900364	0.8873125688172512	0.016129551840191936	0.5544528659340147	-0.06799002776210038
1.6409999999999998	0.22589301841130002	-0.10461539759323818	1.076323291356971	0.8870265756315087	0.016146346249398032	0.5544804140232243	-0.06806244792184656
1.6420000000000001	0.22589265212792128	-0.104615497640979	1.0763135439640423	0.8867428274856839	0.016162989465288963	0.5545077307875544	-0.06813421986739325
1.643	0.22589228851449478	-0.10461559491308085	1.076304035237599	0.8864612898223869	0.016179484089099597	0.5545348199360718	-0.06820535522005157
1.644	0.22589192751290796	-0.10461568925275008	1.0762947584034317	0.8861819284355394	0.016195832663987282	0.55456168514533	-0.06827586536560365
1.6449999999999998	0.22589156907184313	-0.10461578049941789	1.0762857069798735	0.8859047094796736	0.016212037675523056	0.5545883300581237	-0.06834576145574872
1.6460000000000001	0.22589121314712934	-0.10461586848864858	1.076276874771052	0.8856295994774868	0.01622810155195978	0.5546147582825828	-0.0684150544099147
1.647	0.22589085970396774	-0.10461595305205072	1.0762682558591712	0.8853565653253076	0.016244026664457505	0.5546409733914814	-0.06848375491803385
1.648	0.2258905087187791	-0.10461603401719145	1.0762598445958287	0.8850855742968827	0.016259815327629056	0.5546669789215753	-0.06855187344421057
1.6489999999999998	0.2258901601795484	-0.10461611120751421	1.0762516355938736	0.8848165940470188	0.016275469800281817	0.5546927783729036	-0.06861942023017503
1.6500000000000001	0.22588981408466594	-0.1046161844422599	1.0762436237198119	0.8845495926166161	0.016290992286231553	0.5547183752079896	-0.06868640529808592
1.651	0.22588947044101557	-0.10461625353639173	1.076235804085641	0.8842845384380005	0.016306384935307925	0.5547437728509382	-0.06875283845352499
1.652	0.22588912926281132	-0.10461631830052404	1.0762281720404945	0.8840214003387016	0.016321649844427747	0.5547689746866098	-0.06881872928897817
1.6529999999999998	0.22588879057155678	-0.10461637854085497	1.076220723162473	0.8837601475444636	0.016336789058490276	0.5547939840599255	-0.06888408718742825
1.6540000000000001	0.22588845439637778	-0.10461643405910348	1.0762134532499135	0.8835007496822698	0.016351804571153407	0.5548188042752438	-0.06894892132629349
1.655	0.22588812077435222	-0.10461648465245078	1.076206358312484	0.8832431767826567	0.016366698325671454	0.5548434385958613	-0.06901324068164186
1.656	0.2258877897508377	-0.10461653011348633	1.0761994345624797	0.8829873992813475	0.016381472215853496	0.5548678902436394	-0.06907705403242873
1.6569999999999998	0.2258874613794203	-0.10461657023015855	1.0761926784055775	0.882733388020608	0.016396128087140402	0.5548921623985669	-0.0691403699650534
1.6580000000000001	0.22588713572073205	-0.10461660478573072	1.0761860864314143	0.8824811142503577	0.016410667737798652	0.5549162581981961	-0.0692031968779826
1.659	0.2258868128405132	-0.10461663355874201	1.0761796554047571	0.8822305496290638	0.01642509292016832	0.5549401807371334	-0.06926554298606692
1.66	0.22588649280842438	-0.10461665632297382	1.0761733822568889	0.8819816662248231	0.016439405341841563	0.554963933066578	-0.06932741632478592
1.6609999999999998	0.225886175697985	-0.1046166728474219	1.0761672640768412	0.8817344365170323	0.016453606666709142	0.5549875181937877	-0.06938882475453532
1.6620000000000001	0.22588586158688495	-0.10461668289627436	1.0761612981024695	0.8814888333979227	0.01646769851587316	0.5550109390816484	-0.06944977596494882
1.663	0.22588555055729367	-0.10461668622889557	1.0761554817113768	0.881244830173238	0.016481682468546345	0.5550341986484075	-0.06951027747942927
1.664	0.22588524269616608	-0.10461668259981649	1.0761498124120639	0.8810024005624536	0.016495560063057975	0.5550572997673225	-0.06957033665982101
1.6649999999999998	0.22588493809554572	-0.10461667175873161	1.0761442878360652	0.8807615186985662	0.01650933279778228	0.5550802452662856	-0.06962996071072881
1.6660000000000001	0.22588463685248833	-0.10461665345050263	1.0761389057310655	0.8805221591274756	0.016523002131926902	0.5551030379276016	-0.06968915668323247
1.667	0.22588433906785355	-0.10461662741516903	1.0761336639542534	0.8802842968084924	0.01653656948648443	0.5551256804877961	-0.06974793147817299
1.668	0.22588404484434074	-0.10461659338796614	1.0761285604655344	0.8800479071167481	0.016550036245406522	0.555148175637329	-0.06980629184918596
1.6689999999999998	0.225883754285274	-0.10461655109935057	1.0761235933209872	0.879812965846024	0.016563403756633826	0.5551705260202109	-0.06986424440547559
1.6700000000000002	0.22588346749451263	-0.10461650027503354	1.0761187606673142	0.8795794492108941	0.016576673332675807	0.5551927342335801	-0.06992179561413991
1.671	0.22588318457635886	-0.10461644063602223	1.076114060736908	0.8793473338489611	0.016589846250982823	0.5552148028272987	-0.06997895180216271
1.672	0.22588290563433655	-0.1046163718986694	1.0761094918420349	0.8791165968235841	0.016602923754657224	0.5552367343035053	-0.07003571915873567
1.6729999999999998	0.22588263076921541	-0.10461629377473168	1.0761050523681353	0.8788872156259935	0.01661590705350226	0.5552585311161202	-0.07009210373814821
1.6740000000000002	0.22588236007778204	-0.10461620597143663	1.0761007407677488	0.878659168176811	0.0166287973249204	0.5552801956704243	-0.07014811146250813
1.675	0.2258820936523562	-0.10461610819155907	1.0760965555550668	0.8784324328281286	0.01664159571465983	0.5553017303227683	-0.07020374812404366
1.676	0.22588183157954933	-0.10461600013350675	1.076092495299983	0.8782069883661688	0.01665430333777343	0.5553231373803504	-0.07025901938752911
1.6769999999999998	0.22588157393826672	-0.10461588149141579	1.0760885586220175	0.8779828140141729	0.016666921279606395	0.5553444191009381	-0.07031393079270676
1.6780000000000002	0.22588132079883372	-0.10461575195525613	1.076084744184497	0.877759889435532	0.01667945059644599	0.55536557769247	-0.07036848775657767
1.679	0.22588107222437578	-0.10461561121094723	1.0760810506882432	0.8775381947371861	0.01669189231589335	0.5553866153125367	-0.07042269557592147
1.68	0.22588082827332268	-0.1046154589404845	1.0760774768651415	0.8773177104733095	0.01670424743713887	0.5554075340677387	-0.070476559429796
1.6809999999999998	0.22588058900077945	-0.10461529482207661	1.0760740214723394	0.8770984176496778	0.016716516931323044	0.5554283360129165	-0.07053008438158569
1.6820000000000002	0.22588035445763538	-0.10461511853029397	1.0760706832867053	0.8768802977287333	0.016728701742103464	0.5554490231503778	-0.07058327538071511
1.683	0.22588012468853944	-0.10461492973622882	1.076067461099172	0.8766633326338634	0.016740802786366162	0.5554695974293575	-0.07063613726451023
1.684	0.2258798997306236	-0.1046147281076672	1.076064353709345	0.8764475047521568	0.0167528209549586	0.5554900607457132	-0.07068867476032414
1.6849999999999998	0.22587967961335062	-0.10461451330927307	1.0760613599211246	0.8762327969367892	0.016764757113321586	0.5555104149416079	-0.07074089248725275
1.6860000000000002	0.22587946435873302	-0.10461428500278493	1.0760584785393428	0.8760191925098074	0.016776612101958355	0.5555306618051191	-0.07079279495713134
1.687	0.22587925398154776	-0.10461404284722527	1.0760557083666664	0.8758066752653266	0.016788386736739973	0.5555508030698921	-0.07084438657535547
1.688	0.22587904848954588	-0.10461378649912323	1.076053048200767	0.8755952294727793	0.016800081809107137	0.5555708404148991	-0.07089567164170472
1.6889999999999998	0.22587884788365747	-0.10461351561275069	1.0760504968325102	0.8753848398794799	0.016811698086228476	0.5555907754643004	-0.07094665435073856
1.6900000000000002	0.22587865215819206	-0.10461322984037229	1.076048053045163	0.8751754917121447	0.01682323631105372	0.5556106097874683	-0.07099733879176001
1.691	0.2258784613010338	-0.1046129288325095	1.07604571561387	0.8749671706781346	0.016834697202260922	0.5556303448991716	-0.07104772894864791
1.692	0.2258782752938325	-0.10461261223821926	1.0760434833050254	0.8747598629675608	0.016846081454218873	0.555649982259675	-0.07109782869949254
1.6929999999999998	0.22587809411218934	-0.10461227970538746	1.076041354875916	0.87455355525552	0.01685738973696396	0.5556695232746923	-0.0711476418159699
1.6940000000000002	0.2258779177258383	-0.10461193088103764	1.076039329075019	0.8743482347029663	0.01686862269619083	0.5556889692954956	-0.07119717196269465
1.695	0.22587774609882266	-0.10461156541165507	1.076037404642198	0.8741438889562329	0.016879780953499783	0.5557083216192394	-0.07124642269709584
1.696	0.225877579189667	-0.10461118294352699	1.0760355803084265	0.8739405061459645	0.01689086510690029	0.5557275814892573	-0.07129539746981214
1.6969999999999998	0.22587741695154423	-0.10461078312309877	1.0760338547961625	0.8737380748862266	0.016901875731143674	0.555746750095265	-0.07134409962468945
1.6980000000000002	0.2258772593324385	-0.10461036559734681	1.0760322268203768	0.8735365842734303	0.016912813377823573	0.5557658285735946	-0.07139253239843844
1.699	0.2258771062753031	-0.10460993001416832	1.0760306950887275	0.8733360238835801	0.01692367857560889	0.5557848180075773	-0.07144069892116682
1.7	0.22587695771821434	-0.10460947602278828	1.0760292583008915	0.873136383768226	0.016934471830669706	0.5558037194281367	-0.07148860221766129
1.7009999999999998	0.22587681359452033	-0.10460900327418411	1.0760279151485512	0.8729376544513868	0.016945193627051987	0.555822533814407	-0.07153624520795467
1.7020000000000002	0.22587667383298615	-0.10460851142152815	1.0760266643160434	0.8727398269270812	0.016955844427000617	0.5558412620941949	-0.07158363070729686
1.703	0.22587653835793406	-0.10460800012064855	1.0760255044801639	0.872542892654467	0.016966424671473843	0.5558599051445247	-0.07163076142723218
1.704	0.22587640708937987	-0.10460746903050866	1.0760244343091279	0.8723468435505977	0.016976934780848742	0.5558784637925115	-0.07167763997778022
1.7049999999999998	0.22587627994316492	-0.1046069178137054	1.0760234524618213	0.8721516719838144	0.016987375155573626	0.5558969388163184	-0.07172426886925602
1.7060000000000002	0.22587615683146037	-0.10460634613698697	1.0760225575869677	0.8719573707685299	0.016997746176645196	0.5559153309458901	-0.07177065051378792
1.707	0.2258760376643961	-0.1046057536717901	1.0760217483218342	0.8717639331599094	0.01700804820591008	0.5559336408635249	-0.0718167872271396
1.708	0.22587592235243845	-0.10460514009479724	1.0760210232916023	0.8715713528473277	0.017018281586312113	0.5559518692045284	-0.07186268123040773
1.7089999999999999	0.2258758108080115	-0.10460450508851407	1.0760203811097828	0.8713796239462338	0.017028446642328696	0.5559700165581283	-0.07190833465153196
1.7100000000000002	0.22587570294598572	-0.10460384834186749	1.0760198203789224	0.8711887409891802	0.017038543680656725	0.5559880834685919	-0.07195374952698055
1.711	0.22587559868378657	-0.10460316955082455	1.0760193396912308	0.870998698916773	0.017048572990965134	0.5560060704363	-0.07199892780354882
1.712	0.22587549794149983	-0.10460246841903252	1.0760189376291271	0.8708094930685477	0.01705853484653099	0.5560239779187172	-0.07204387134008529
1.7129999999999999	0.22587540064197315	-0.1046017446584805	1.0760186127657096	0.8706211191737758	0.017068429504819835	0.5560418063313782	-0.07208858190920521
1.7140000000000002	0.22587530671091427	-0.10460099799018267	1.0760183636651481	0.8704335733414574	0.017078257208253497	0.5560595560489526	-0.07213306119929333
1.715	0.22587521607698588	-0.10460022814488375	1.076018188883	0.8702468520487552	0.017088018185226168	0.556077227406447	-0.07217731081685581
1.716	0.2258751286718971	-0.1045994348637866	1.0760180869664553	0.8700609521282453	0.017097712651246565	0.5560948207006671	-0.07222133228909747
1.7169999999999999	0.22587504443049197	-0.10459861789930262	1.0760180564545063	0.8698758707543633	0.01710734081014516	0.5561123361918768	-0.07226512706684463
1.7180000000000002	0.22587496329083445	-0.10459777701582476	1.0760180958780492	0.8696916054290482	0.017116902855346196	0.5561297741054133	-0.07230869652787301
1.719	0.22587488519429075	-0.1045969119905237	1.0760182037599129	0.8695081539665882	0.017126398971204333	0.5561471346331938	-0.07235204198051749
1.72	0.22587481008560828	-0.10459602261416738	1.0760183786148223	0.8693255144776724	0.017135829334344824	0.5561644179352379	-0.07239516466744052
1.7209999999999999	0.22587473791299184	-0.10459510869196392	1.0760186189492937	0.869143685353024	0.017145194114885222	0.5561816241412647	-0.07243806576937525
1.7220000000000002	0.2258746686281768	-0.10459417004442839	1.076018923261465	0.868962665247371	0.017154493477599366	0.5561987533523661	-0.07248074640872035
1.723	0.2258746021864994	-0.10459320650827345	1.0760192900408618	0.868782453063754	0.017163727583206178	0.5562158056426928	-0.07252320765310717
1.724	0.22587453854696452	-0.10459221793732396	1.0760197177681026	0.8686030479370458	0.01717289658978309	0.5562327810610955	-0.07256545051924268
1.7249999999999999	0.22587447767193383	-0.10459120420345601	1.076020204914542	0.8684244492155593	0.017182000654364885	0.5562496796328393	-0.07260747597727063
1.7260000000000002	0.22587441952568296	-0.10459016519756024	1.0760207499414776	0.8682466564411172	0.017191039934910456	0.5562665013614551	-0.07264928495565014
1.727	0.22587436407220313	-0.10458910083052969	1.0760213512981716	0.8680696693290828	0.017200014592576467	0.556283246230543	-0.07269087834661148
1.728	0.22587431127375268	-0.10458801103427226	1.0760220074190627	0.8678934877483582	0.01720892479405411	0.5562999142055305	-0.07273225701218823
1.7289999999999999	0.22587426109091127	-0.10458689576274786	1.0760227167216754	0.8677181116998453	0.017217770713664354	0.5563165052356861	-0.07277342179039868
1.7300000000000002	0.22587421348413628	-0.10458575499303038	1.0760234776056063	0.8675435412933717	0.017226552534967875	0.5563330192564537	-0.07281437350121002
1.731	0.22587416841606944	-0.10458458872601813	1.0760242884518327	0.8673697767249597	0.01723527045188951	0.5563494561916771	-0.07285511295216303
1.732	0.22587412585271202	-0.10458339698604033	1.076025147621972	0.8671968182555644	0.017243924669478872	0.5563658159554749	-0.0728956409437171
1.7329999999999999	0.22587408576234003	-0.1045821798197359	1.0760260534574928	0.8670246661905319	0.017252515404733226	0.556382098454068	-0.07293595827461938
1.7340000000000002	0.22587404811328796	-0.10458093729570957	1.0760270042788784	0.8668533208586505	0.017261042888030518	0.5563983035878046	-0.07297606574741901
1.735	0.22587401287248282	-0.1045796695053416	1.076027998384745	0.8666827825904131	0.01726950736505058	0.55641443125332	-0.07301596417406496
1.736	0.2258739800051046	-0.10457837656399847	1.0760290340509153	0.8665130516958662	0.017277909098757954	0.5564304813457129	-0.07305565438152557
1.7369999999999999	0.22587394947499687	-0.10457705861226818	1.0760301095294524	0.8663441284428014	0.017286248371324302	0.5564464537606131	-0.07309513721724636
1.7380000000000002	0.2258739212462038	-0.10457571581684375	1.0760312230476496	0.8661760130352878	0.01729452548568563	0.5564623483961422	-0.07313441355450627
1.739	0.22587389528525784	-0.10457434837030224	1.0760323728069845	0.8660087055921707	0.017302740766307764	0.5564781651548898	-0.07317348429797592
1.74	0.22587387156233574	-0.10457295649015559	1.0760335569820345	0.8658422061262886	0.017310894559646982	0.556493903945904	-0.07321235038935522
1.7409999999999999	0.22587385005015537	-0.1045715404183025	1.0760347737193572	0.8656765145251598	0.01731898723515808	0.5565095646865141	-0.07325101281272421
1.7420000000000002	0.2258738307217409	-0.10457010042050754	1.0760360211363378	0.8655116305323873	0.01732701918654506	0.556525147303925	-0.07328947259966688
1.743	0.22587381354893887	-0.10456863678552962	1.0760372973200039	0.8653475537290282	0.017334990832766833	0.5565406517368272	-0.07332773083434987
1.744	0.2258737985020608	-0.10456714982464783	1.0760386003258118	0.865184283515677	0.01734290261904121	0.5565560779371426	-0.0733657886583723
1.7449999999999999	0.22587378554989973	-0.10456563987120725	1.0760399281764026	0.865021819096019	0.017350755017664025	0.5565714258716653	-0.07340364727526381
1.7460000000000002	0.2258737746597451	-0.10456410727943367	1.0760412788603348	0.8648601594614752	0.017358548528338437	0.5565866955234119	-0.07344130795481253
1.747	0.22587376579739524	-0.10456255242289465	1.0760426503307903	0.8646993033769409	0.017366283678257634	0.5566018868928054	-0.07347877203728251
1.748	0.22587375892716816	-0.10456097569298357	1.07604404050426	0.8645392493679962	0.01737396102206217	0.5566169999988125	-0.07351604093739779
1.7489999999999999	0.22587375401191004	-0.10455937749705228	1.0760454472592085	0.8643799957088404	0.017381581141549664	0.556632034879976	-0.07355311614815258
1.7500000000000002	0.22587375101300208	-0.10455775825581465	1.0760468684347204	0.8642215404105758	0.017389144645136308	0.5566469915952784	-0.07358999924456787
1.7510000000000001	0.2258737498903652	-0.10455611840076899	1.07604830182913	0.8640638812113427	0.01739665216731321	0.556661870224839	-0.07362669188708881
1.752	0.22587375060246304	-0.10455445837239018	1.0760497451986388	0.8639070155686805	0.017404104368279723	0.5566766708705646	-0.0736631958244383
1.753	0.225873753106303	-0.10455277861871715	1.0760511962559185	0.863750940652615	0.017411501933692168	0.5566913936568771	-0.07369951289629073
1.7539999999999998	0.2258737573574357	-0.10455107959358488	1.076052652668706	0.8635956533398549	0.01741884557416199	0.556706038731273	-0.07373564503570337
1.7550000000000001	0.2258737633099524	-0.1045493617541262	1.0760541120583915	0.8634411502102282	0.01742613602419809	0.5567206062645327	-0.07377159427093789
1.756	0.22587377091648103	-0.1045476255582944	1.0760555719986	0.8632874275446069	0.01743337404114083	0.5567350964508223	-0.0738073627268532
1.757	0.22587378012818035	-0.10454587146315483	1.0760570300137702	0.8631344813239469	0.017440560404574125	0.5567495095077498	-0.07384295262605006
1.7579999999999998	0.22587379089473256	-0.10454409992394348	1.0760584835777327	0.8629823072301983	0.017447695916032256	0.5567638456761916	-0.07387836628952192
1.7590000000000001	0.22587380316433434	-0.10454231139427088	1.0760599301122922	0.8628309006490902	0.017454781399122377	0.5567781052199513	-0.07391360613668803
1.76	0.2258738168836864	-0.10454050632709565	1.0760613669858108	0.8626802566736664	0.01746181770000108	0.5567922884254314	-0.07394867468517186
1.761	0.22587383199798158	-0.1045386851749618	1.0760627915117997	0.8625303701078275	0.017468805687534287	0.5568063956013197	-0.07398357455074883
1.7619999999999998	0.22587384845089145	-0.10453684838949989	1.076064200947522	0.8623812354710088	0.017475746253078756	0.5568204270781064	-0.0740183084472174
1.7630000000000001	0.22587386618455157	-0.1045349964216962	1.0760655924926046	0.8622328470058807	0.01748264031043244	0.556834383207248	-0.07405287918546
1.764	0.22587388513954565	-0.10453312972293076	1.076066963287666	0.8620851986890755	0.017489488795831076	0.5568482643599795	-0.07408728967156934
1.765	0.22587390525488815	-0.10453124874528101	1.076068310412963	0.861938284243069	0.01749629266744193	0.5568620709260178	-0.0741215429047076
1.7659999999999998	0.22587392646800586	-0.10452935394108913	1.0760696308870543	0.8617920971480912	0.017503052904658385	0.5568758033123977	-0.07415564197506053
1.7670000000000001	0.22587394871471841	-0.10452744576291757	1.0760709216654925	0.8616466306548285	0.017509770507742432	0.5568894619423207	-0.07418959006157952
1.768	0.2258739719292176	-0.1045255246635149	1.0760721796395358	0.8615018777986697	0.01751644649738794	0.5569030472537709	-0.0742233904293257
1.769	0.22587399604404565	-0.10452359109541728	1.0760734016348938	0.8613578314151292	0.017523081913899095	0.5569165596978993	-0.07425704642653479
1.7699999999999998	0.22587402099007278	-0.10452164551093879	1.076074584410502	0.8612144841560792	0.01752967781634849	0.5569299997372344	-0.0742905614813995
1.7710000000000001	0.2258740466964736	-0.10451968836217393	1.0760757246573331	0.8610718285064214	0.017536235281652966	0.5569433678438434	-0.0743239390986882
1.772	0.22587407309070287	-0.1045177201006356	1.0760768189972467	0.8609298568012073	0.01754275540356613	0.556956664497624	-0.07435718285631811
1.773	0.22587410009847061	-0.10451574117728166	1.0760778639818789	0.8607885612447167	0.017549239291830103	0.5569698901846061	-0.07439029640145325
1.7739999999999998	0.2258741276437163	-0.10451375204255542	1.0760788560915784	0.8606479339322541	0.01755568807112007	0.5569830453950174	-0.07442328344594132
1.7750000000000001	0.22587415564858257	-0.10451175314606254	1.0760797917343894	0.8605079668727882	0.017562102879780522	0.5569961306211763	-0.0744561477616336
1.776	0.22587418403338846	-0.10450974493663183	1.0760806672450873	0.8603686520101896	0.017568484868839288	0.5570091463553902	-0.07448889317595002
1.777	0.22587421271660224	-0.10450772786238256	1.076081478884268	0.8602299812434474	0.017574835200932875	0.5570220930878642	-0.07452152356750287
1.7779999999999998	0.22587424161481362	-0.10450570237042339	1.0760822228374969	0.8600919464481275	0.017581155048959272	0.5570349713044916	-0.07455404286140999
1.7790000000000001	0.225874270642706	-0.10450366890731254	1.0760828952145198	0.8599545394990848	0.017587445595248816	0.5570477814845927	-0.0745864550242329
1.78	0.22587429971302822	-0.10450162792027864	1.0760834920485407	0.8598177522925604	0.01759370803125195	0.5570605240987784	-0.07461876405890125
1.781	0.22587432873656643	-0.10449957985769692	1.0760840092955672	0.8596815767680419	0.017599943556768315	0.5570731996068828	-0.07465097399974176
1.7819999999999998	0.22587435762249203	-0.10449752516882005	1.0760844428338316	0.8595460049313971	0.017606153378594253	0.5570858084558387	-0.07468308890730299
1.7830000000000001	0.22587438627983852	-0.10449546430389227	1.0760847884632894	0.8594110288785368	0.017612338709135568	0.5570983510775563	-0.07471511286309412
1.784	0.2258744146197311	-0.10449339771426987	1.0760850419051982	0.8592766408177392	0.017618500764923616	0.5571108278868696	-0.07474704996478156
1.785	0.2258744425568637	-0.10449132585217151	1.0760851988017832	0.8591428330906439	0.017624640765094273	0.5571232392795447	-0.07477890432165703
1.7859999999999998	0.22587447000947167	-0.10448924917118657	1.0760852547159927	0.8590095981930506	0.017630759930498636	0.557135585630354	-0.07481068004976385
1.7870000000000001	0.22587449689779926	-0.10448716812754232	1.076085205131347	0.8588769287955272	0.01763685948344421	0.5571478672911525	-0.07484238126679936
1.788	0.22587452314219172	-0.10448508318062637	1.0760850454515096	0.8587448177638342	0.017642940647212786	0.5571600845888957	-0.07487401208733765
1.789	0.2258745486630691	-0.10448299479238675	1.0760847709988333	0.8586132581791731	0.017649004644927538	0.5571722378237206	-0.07490557661891654
1.7899999999999998	0.225874573382782	-0.10448090342635732	1.0760843770122595	0.8584822433575173	0.017655052698072615	0.5571843272671512	-0.07493707895886305
1.7910000000000001	0.22587459722709186	-0.10447880954705965	1.0760838586460837	0.8583517668684016	0.01766108602515127	0.5571963531602425	-0.07496852319063535
1.792	0.22587462012552323	-0.10447671362015927	1.0760832109699654	0.8582218225535561	0.017667105840724937	0.5572083157116673	-0.074999913379251
1.793	0.22587464201134058	-0.1044746161126244	1.0760824289690591	0.8580924045442642	0.017673113354527557	0.557220215095985	-0.0750312535670153
1.7939999999999998	0.22587466282152593	-0.10447251749251038	1.076081507543143	0.8579635072770769	0.017679109770593067	0.5572320514521557	-0.0750625477703986
1.7950000000000002	0.22587468249675763	-0.10447041822912295	1.0760804415051253	0.8578351255082629	0.01768509628669938	0.5572438248822377	-0.07509379997744958
1.796	0.2258747009813901	-0.10446831879318585	1.0760792255804401	0.8577072543266204	0.017691074093701395	0.5572555354503285	-0.07512501414500965
1.797	0.22587471822343466	-0.10446621965663488	1.0760778544077123	0.8575798891650365	0.017697044374508236	0.5572671831816894	-0.07515619419566386
1.7979999999999998	0.22587473417454162	-0.10446412129278625	1.076076322539945	0.8574530258122995	0.017703008303190798	0.5572787680618101	-0.07518734401436344
1.7990000000000002	0.22587474878998343	-0.10446202417650147	1.0760746244458579	0.8573266604247964	0.01770896704415752	0.5572902900354112	-0.07521846744495991
1.8	0.22587476202863904	-0.10445992878359786	1.076072754511383	0.8572007895358416	0.017714921751153644	0.5573017490056315	-0.07524956828725565
1.801	0.22587477385297997	-0.10445783558988166	1.0760707070409472	0.8570754100622621	0.017720873566326463	0.5573131448334577	-0.07528065029475035
1.8019999999999998	0.22587478422905716	-0.1044557450705556	1.076068476257795	0.8569505193097481	0.01772682361972078	0.5573244773372783	-0.0753117171731402
1.8030000000000002	0.2258747931264897	-0.10445365770037696	1.0760660563037365	0.856826114977726	0.01773277302926441	0.5573357462924969	-0.07534277257932258
1.804	0.2258748005184545	-0.10445157395381298	1.0760634412394463	0.8567021951633806	0.01773872290069451	0.5573469514312092	-0.07537382012035482
1.805	0.2258748063816777	-0.10444949430444181	1.0760606250449438	0.8565787583640734	0.017744674327058223	0.5573580924419405	-0.07540486335260667
1.8059999999999998	0.2258748106964277	-0.10444741922397666	1.0760576016198873	0.8564558034781555	0.017750628387969272	0.5573691689695073	-0.07543590578134686
1.8070000000000002	0.22587481344650914	-0.10444534918166455	1.076054364784439	0.8563333298045619	0.017756586149045787	0.5573801806151233	-0.07546695086045568
1.808	0.2258748146192589	-0.10444328464443092	1.0760509082803336	0.8562113370408079	0.01776254866195452	0.5573911269367514	-0.07549800199250371
1.809	0.2258748142055433	-0.10444122607701617	1.0760472257714015	0.8560898252793905	0.017768516964634194	0.5574020074495797	-0.07552906252943707
1.8099999999999998	0.22587481219975708	-0.10443917394135323	1.0760433108435585	0.8559687950033439	0.017774492081148844	0.5574128216265007	-0.07556013577368312
1.8110000000000002	0.2258748085998237	-0.10443712869556308	1.0760391570042644	0.8558482470813259	0.017780475021413694	0.5574235688985325	-0.07559122497961228
1.812	0.22587480340719743	-0.10443509079332024	1.0760347576822067	0.8557281827614841	0.0177864667812189	0.5574342486553648	-0.07562233335510948
1.813	0.22587479662686671	-0.10443306068396509	1.0760301062279645	0.8556086036625968	0.017792468342793806	0.5574448602462762	-0.07565346406319089
1.8139999999999998	0.22587478826735935	-0.10443103881261236	1.0760251959152904	0.8554895117632405	0.0177984806754235	0.5574554029812988	-0.07568462022384552
1.8150000000000002	0.22587477834074896	-0.10442902561950149	1.0760200199422643	0.8553709093916099	0.017804504735568612	0.5574658761323279	-0.07571580491603798
1.816	0.22587476686266325	-0.10442702153896068	1.0760145714319476	0.8552527992152376	0.01781054146685284	0.5574762789341768	-0.07574702118005162
1.817	0.22587475385229364	-0.10442502699873547	1.0760088434332964	0.8551351842279818	0.017816591800343555	0.5574866105857608	-0.07577827202010864
1.8179999999999998	0.22587473933240634	-0.10442304242043624	1.0760028289230879	0.8550180677350308	0.01782265665530725	0.5574968702514096	-0.07580956040665472
1.8190000000000002	0.2258747233293552	-0.10442106822072894	1.0759965208084956	0.8549014533377989	0.01782873694025627	0.5575070570623116	-0.07584088927824473
1.82	0.2258747058730957	-0.10441910481176367	1.075989911929943	0.8547853449187152	0.017834833553615977	0.5575171701181486	-0.07587226154345267
1.821	0.22587468699720054	-0.10441715260084042	1.0759829950646196	0.8546697466251452	0.017840947384011492	0.5575272084889239	-0.07590368008280318
1.8219999999999998	0.2258746667388768	-0.10441521199081702	1.075975762931044	0.854554662852067	0.017847079310903926	0.5575371712169847	-0.07593514775047804
1.8230000000000002	0.22587464513898406	-0.10441328338163493	1.0759682081939308	0.8544400982242508	0.017853230205757954	0.5575470573191157	-0.07596666737591659
1.824	0.22587462224205432	-0.1044113671718347	1.075960323468989	0.8543260575786891	0.017859400933191737	0.5575568657885869	-0.07599824176530755
1.825	0.2258745980963129	-0.10440946375893431	1.0759521013284108	0.8542125459465207	0.017865592351560298	0.5575665955972126	-0.07602987370290827
1.8259999999999998	0.22587457275370088	-0.10440757353904483	1.075943534306677	0.8540995685333157	0.017871805313154132	0.5575762456974884	-0.07606156595267616
1.8270000000000002	0.22587454626989834	-0.10440569690684783	1.0759346149059394	0.8539871306984684	0.017878040664560394	0.5575858150248035	-0.0760933212601485
1.828	0.2258745187043493	-0.10440383425555672	1.0759253356013616	0.8538752379355747	0.017884299247003053	0.5575953024997307	-0.07612514235395902
1.829	0.22587449012028732	-0.1044019859764876	1.0759156888468044	0.8537638958534124	0.017890581896478595	0.5576047070303343	-0.07615703194711022
1.8299999999999998	0.2258744605843862	-0.1044001524589926	1.07590566708049	0.8536531101563902	0.01789688944411263	0.5576140275143759	-0.07618899273842539
1.8310000000000002	0.2258744301652826	-0.10439833409037941	1.075895262729896	0.8535428866252128	0.01790322271667578	0.5576232628414178	-0.07622102741442095
1.832	0.22587439893134711	-0.10439653125543993	1.0758844682158841	0.8534332310981267	0.017909582537075322	0.5576324118948853	-0.0762531386515358
1.833	0.2258743669492089	-0.10439474433671694	1.0758732759568255	0.8533241494519958	0.017915969725248046	0.5576414735540924	-0.0762853291182886
1.8339999999999999	0.22587433428340975	-0.10439297371550803	1.0758616783731043	0.8532156475831977	0.017922385099331768	0.5576504466963502	-0.07631760147717787
1.8350000000000002	0.2258743009964353	-0.1043912197721015	1.075849667892015	0.8531077313894679	0.017928829476262047	0.5576593301991603	-0.07634995838638295
1.836	0.22587426714874667	-0.10438948288524386	1.0758372369530513	0.8530004067534354	0.01793530367179337	0.5576681229421901	-0.07638240250108082
1.837	0.22587423279881302	-0.10438776343196841	1.0758243780132215	0.8528936795270924	0.01794180850061384	0.5576768238089714	-0.07641493647437586
1.8379999999999999	0.22587419800314443	-0.10438606178741042	1.0758110835516475	0.8527875555160653	0.017948344776491716	0.5576854316885635	-0.07644756295851018
1.8390000000000002	0.2258741628163253	-0.10438437832385479	1.0757973460738275	0.8526820404636779	0.017954913312087633	0.5576939454773071	-0.07648028460647353
1.84	0.22587412729104833	-0.10438271340938814	1.0757831581170778	0.8525771400355522	0.017961514918370725	0.5577023640806688	-0.07651310407297497
1.841	0.22587409147814874	-0.10438106740652979	1.0757685122575291	0.8524728598051183	0.017968150403698865	0.5577106864151767	-0.07654602401422558
1.8419999999999999	0.22587405542663888	-0.10437944067084381	1.0757534011179364	0.8523692052404058	0.01797482057274484	0.5577189114103885	-0.07657904708689511
1.8430000000000002	0.22587401918374309	-0.10437783354953353	1.0757378173755616	0.8522661816924881	0.017981526225450427	0.5577270380107089	-0.07661217594672702
1.844	0.22587398279493273	-0.10437624638002059	1.075721753769384	0.852163794385199	0.01798826815606848	0.5577350651769376	-0.07664541324729675
1.845	0.2258739463039616	-0.10437467948850694	1.0757052031070182	0.8520620484057386	0.017995047152109544	0.5577429918876687	-0.07667876163872774
1.8459999999999999	0.22587390975290128	-0.10437313318851534	1.0756881582724773	0.8519609486957888	0.01800186399300953	0.5577508171406654	-0.07671222376575364
1.8470000000000002	0.22587387318217678	-0.10437160777978316	1.075670612234406	0.851860500043128	0.018008719448883048	0.55775853995415	-0.07674580226524609
1.848	0.2258738366306019	-0.10437010354788757	1.0756525580540441	0.8517607070752474	0.018015614279666206	0.557766159367949	-0.07677949976332703
1.849	0.22587380013541516	-0.10436862076385045	1.0756339888933042	0.8516615742557185	0.018022549234099964	0.5577736744444945	-0.07681331887181968
1.8499999999999999	0.22587376373231519	-0.10436715968297	1.0756148980233446	0.8515631058821784	0.018029525048127028	0.5577810842697436	-0.07684726218415708
1.8510000000000002	0.2258737274554963	-0.10436572054325535	1.0755952788332683	0.8514653060851731	0.01803654244306696	0.5577883879540777	-0.07688133227111142
1.852	0.22587369133768403	-0.10436430356421625	1.075575124838578	0.8513681788278568	0.018043602123995067	0.5577955846331215	-0.07691553167646312
1.853	0.22587365541017038	-0.10436290894638488	1.0755544296901458	0.8512717279065419	0.018050704778263482	0.5578026734684832	-0.07694986291218105
1.8539999999999999	0.22587361970284897	-0.10436153687081948	1.0755331871840785	0.851175956952101	0.018057851073737474	0.5578096536484766	-0.07698432845298955
1.8550000000000002	0.2258735842442502	-0.10436018749821183	1.0755113912717378	0.8510808694329645	0.01806504165680715	0.557816524388704	-0.07701893073044162
1.856	0.22587354906157583	-0.10435886096872336	1.0754890360702893	0.850986468660465	0.018072277150722096	0.5578232849323819	-0.07705367212588683
1.857	0.22587351418073362	-0.1043575574029247	1.0754661158737937	0.8508927577950209	0.01807955815437004	0.5578299345505269	-0.07708855496269694
1.8579999999999999	0.22587347962637158	-0.1043562769027119	1.075442625162961	0.8507997398516514	0.01808688524113358	0.5578364725421903	-0.07712358149939146
1.8590000000000002	0.22587344542191198	-0.10435501955107154	1.0754185586135767	0.8507074177059458	0.01809425895727628	0.5578428982347384	-0.07715875392366056
1.86	0.225873411589585	-0.10435378541107077	1.0753939111058606	0.8506157941019894	0.01810167981979667	0.557849210983999	-0.07719407434563917
1.861	0.22587337815046196	-0.10435257452557734	1.0753686777355114	0.8505248716622376	0.01810914831441951	0.5578554101741506	-0.07722954478969896
1.8619999999999999	0.22587334512448842	-0.10435138691808593	1.0753428538256942	0.8504346528982156	0.018116664894028356	0.5578614952175409	-0.07726516718524368
1.8630000000000002	0.22587331253051662	-0.10435022259352172	1.0753164349395992	0.8503451402209115	0.01812422997705172	0.5578674655547355	-0.07730094335717555
1.864	0.22587328038633775	-0.1043490815378925	1.0752894168932017	0.8502563359508629	0.018131843945254283	0.5578733206547404	-0.07733687501657918
1.865	0.2258732487087136	-0.10434796371716563	1.075261795767473	0.8501682423290584	0.018139507141115452	0.5578790600150307	-0.07737296375168184
1.8659999999999999	0.22587321751340797	-0.10434686907687475	1.0752335679204212	0.8500808615294028	0.01814721986546483	0.5578846831613886	-0.07740921101841884
1.8670000000000002	0.22587318681521748	-0.10434579754283282	1.0752047300000966	0.8499941956719947	0.018154982375435124	0.5578901896478518	-0.07744561813017588
1.868	0.22587315662800203	-0.10434474902219876	1.0751752789578124	0.8499082468368382	0.018162794882427707	0.5578955790566553	-0.07748218624725528
1.869	0.22587312696471462	-0.10434372340414635	1.0751452120600775	0.8498230170791133	0.018170657549968806	0.5579008509977991	-0.07751891636661286
1.8699999999999999	0.22587309783743076	-0.10434272055938523	1.0751145268996225	0.8497385084456294	0.0181785704911516	0.5579060051083639	-0.07755580931192504
1.8710000000000002	0.22587306925737743	-0.10434174033890896	1.0750832214062775	0.8496547229901988	0.018186533765785818	0.5579110410520031	-0.07759286572416832
1.872	0.22587304123496146	-0.10434078257347151	1.0750512938569472	0.8495716627868073	0.018194547378107443	0.557915958518671	-0.07763008605313619
1.873	0.22587301377979724	-0.10433984707416731	1.0750187428839342	0.8494893299409507	0.01820261127535286	0.5579207572242834	-0.07766747055013684
1.8739999999999999	0.22587298690073415	-0.10433893363336451	1.0749855674823665	0.8494077266002639	0.018210725346710314	0.5579254369101889	-0.0777050192613837
1.8750000000000002	0.2258729606058833	-0.10433804202561668	1.074951767017858	0.8493268549648154	0.018218889422344196	0.5579299973427564	-0.07774273202140894
1.8760000000000001	0.2258729349026437	-0.10433717200855301	1.074917341234775	0.8492467172963155	0.01822710327249225	0.5579344383133219	-0.07778060844631696
1.877	0.22587290979772784	-0.10433632332374722	1.074882290264733	0.849167315926612	0.0182353666065141	0.5579387596382513	-0.07781864792693911
1.878	0.22587288529718677	-0.10433549569756537	1.0748466146342006	0.8490886532658491	0.01824367907189132	0.557942961158816	-0.07785684962255984
1.8790000000000002	0.2258728614064346	-0.10433468884199303	1.0748103152704565	0.8490107318095318	0.018252040253483787	0.5579470427409398	-0.07789521245588474
1.8800000000000001	0.22587283813027226	-0.10433390245544184	1.074773393506652	0.8489335541448667	0.018260449673103623	0.557951004275003	-0.07793373510864242
1.881	0.22587281547291088	-0.10433313622353593	1.0747358510871037	0.8488571229567589	0.018268906789163486	0.5579548456757633	-0.07797241601709039
1.882	0.22587279343799446	-0.10433238981987823	1.0746976901731902	0.8487814410327084	0.018277410996216985	0.5579585668823929	-0.07801125336754787
1.8829999999999998	0.22587277202862185	-0.10433166290679734	1.0746589133494777	0.8487065112669804	0.018285961624330854	0.5579621678586335	-0.07805024509214017
1.8840000000000001	0.22587275124736833	-0.10433095513607492	1.074619523629324	0.8486323366644227	0.01829455793847218	0.5579656485930674	-0.0780893888649387
1.885	0.2258727310963064	-0.10433026614965424	1.074579524459954	0.8485589203427962	0.018303199138094025	0.5579690090995068	-0.07812868209862055
1.886	0.22587271157702604	-0.10432959558033	1.0745389197273807	0.8484862655332418	0.018311884356798345	0.5579722494174383	-0.07816812194152838
1.8869999999999998	0.22587269269065444	-0.10432894305241987	1.074497713760414	0.8484143755792559	0.01832061266213795	0.557975369612403	-0.07820770527549803
1.8880000000000001	0.22587267443787482	-0.10432830818241806	1.0744559113326304	0.8483432539337984	0.01832938305586276	0.5579783697763105	-0.0782474287152488
1.889	0.225872656818945	-0.10432769057963136	1.074413517662295	0.848272904154525	0.018338194474550467	0.5579812500278084	-0.07828728860946099
1.89	0.22587263983371514	-0.10432708984679791	1.0743705384113595	0.848203329897894	0.018347045790378855	0.5579840105127695	-0.07832728104275241
1.8909999999999998	0.22587262348164494	-0.10432650558068925	1.0743269796846597	0.8481345349128946	0.01835593581198005	0.5579866514048346	-0.07836740183764379
1.8920000000000001	0.22587260776182008	-0.10432593737269585	1.0742828480293067	0.8480665230347743	0.018364863285316755	0.5579891729059507	-0.07840764655633435
1.893	0.22587259267296833	-0.10432538480939664	1.0742381504335154	0.8479992981780086	0.01837382689458176	0.5579915752470253	-0.07844801050290047
1.894	0.2258725782134747	-0.10432484747311285	1.074192894324861	0.8479328643277548	0.018382825263182745	0.557993858688757	-0.07848848872616543
1.8949999999999998	0.22587256438139622	-0.10432432494244667	1.0741470875683385	0.8478672255297858	0.018391856954813737	0.5579960235224627	-0.07852907602306221
1.8960000000000001	0.22587255117447602	-0.10432381679280502	1.0741007384634647	0.8478023858785255	0.018400920474675404	0.5579980700708358	-0.07856976694298108
1.897	0.22587253859015688	-0.10432332259690892	1.0740538557392831	0.8477383495031844	0.01841001427096743	0.5579999986887597	-0.07861055579371647
1.898	0.22587252662559393	-0.10432284192528889	1.0740064485472636	0.8476751205531123	0.01841913673677619	0.5580018097641766	-0.07865143664877441
1.8989999999999998	0.22587251527766705	-0.1043223743467666	1.0739585264532172	0.847612703183497	0.018428286212237473	0.5580035037188867	-0.07869240335513294
1.9000000000000001	0.2258725045429925	-0.10432191942892359	1.0739100994289728	0.847551101540653	0.018437460986732167	0.558005081009281	-0.07873344954121732
1.901	0.22587249441793403	-0.10432147673855699	1.0738611778434284	0.8474903197450171	0.0184466593012384	0.5580065421270647	-0.07877456862582712
1.902	0.22587248489861314	-0.104321045842123	1.0738117724529648	0.8474303618725947	0.0184558793509026	0.5580078875999742	-0.07881575382777761
1.9029999999999998	0.22587247598091917	-0.10432062630616856	1.0737618943915828	0.8473712319367335	0.018465119287587678	0.5580091179926062	-0.07885699817547029
1.9040000000000001	0.22587246766051852	-0.10432021769775138	1.0737115551603889	0.8473129338698496	0.018474377222400043	0.5580102339073595	-0.07889829451676436
1.905	0.2258724599328634	-0.10431981958484897	1.073660766616037	0.8472554715047247	0.01848365122831905	0.5580112359851845	-0.0789396355295825
1.906	0.2258724527931997	-0.10431943153675693	1.0736095409581157	0.8471988485553671	0.01849293934286985	0.5580121249061409	-0.0789810137332577
1.9069999999999998	0.22587244623657488	-0.10431905312447719	1.0735578907162218	0.8471430685966803	0.01850223957078058	0.5580129013901247	-0.07902242150038474
1.9080000000000001	0.22587244025784453	-0.10431868392109624	1.0735058287378345	0.847088135043691	0.01851154988668672	0.5580135661978294	-0.07906385106839196
1.909	0.2258724348516791	-0.1043183235021541	1.0734533681762275	0.8470340511318365	0.018520868238006385	0.5580141201316332	-0.07910529455084062
1.91	0.22587243001256951	-0.10431797144600435	1.073400522476902	0.8469808198979314	0.018530192547988492	0.5580145640362301	-0.07914674394931209
1.9109999999999998	0.2258724257348326	-0.10431762733416548	1.07334730536253	0.8469284441606812	0.018539520718874887	0.5580148987991245	-0.0791881911661951
1.9120000000000001	0.22587242201261562	-0.1043172907516641	1.0732937308163926	0.8468769265007412	0.018548850635239412	0.5580151253511122	-0.07922962801844166
1.913	0.22587241883990064	-0.10431696128737049	1.0732398130639265	0.8468262692414461	0.018558180167505902	0.5580152446666234	-0.07927104625217768
1.914	0.22587241621050805	-0.10431663853432682	1.0731855665534868	0.8467764744309584	0.018567507175464504	0.558015257763806	-0.0793124375573848
1.9149999999999998	0.22587241411809963	-0.10431632209006826	1.0731310059381949	0.8467275438250812	0.018576829511605646	0.5580151657044696	-0.07935379358186939
1.9160000000000001	0.2258724125561813	-0.10431601155693779	1.0730761460588607	0.8466794788699852	0.018586145024334703	0.5580149695940727	-0.07939510594458801
1.917	0.2258724115181048	-0.10431570654239465	1.0730210019264619	0.8466322806852254	0.01859545156131298	0.5580146705818112	-0.07943636624906814
1.918	0.22587241099706967	-0.10431540665931724	1.0729655887037877	0.8465859500470408	0.018604746972988084	0.5580142698607485	-0.07947756609735869
1.9189999999999998	0.2258724109861239	-0.10431511152630034	1.0729099216869802	0.8465404873715582	0.018614029116133003	0.5580137686678628	-0.07951869710421393
1.9200000000000002	0.2258724114781646	-0.10431482076794768	1.0728540162869613	0.8464958926990315	0.018623295857213364	0.5580131682838881	-0.07955975091103172
1.921	0.225872412465938	-0.10431453401515957	1.0727978880099782	0.8464521656806181	0.01863254507564577	0.5580124700328286	-0.07960071919949359
1.922	0.22587241394203902	-0.10431425090541648	1.0727415524376274	0.8464093055665649	0.01864177466713208	0.5580116752813241	-0.07964159370509714
1.9229999999999998	0.2258724158989102	-0.10431397108305861	1.0726850252074747	0.8463673111939266	0.018650982547010708	0.558010785438234	-0.07968236623058918
1.9240000000000002	0.22587241832884025	-0.10431369419956193	1.0726283219938781	0.8463261809749434	0.018660166653505287	0.5580098019542538	-0.0797230286591856
1.925	0.22587242122396237	-0.104313419913811	1.072571458488622	0.846285912887957	0.01866932495081174	0.5580087263211981	-0.07976357296722077
1.926	0.22587242457625162	-0.10431314789236894	1.072514450382472	0.8462465044708664	0.01867845543184311	0.5580075600710096	-0.07980399123568616
1.9269999999999998	0.22587242837752228	-0.10431287780936856	1.0724573133480153	0.8462079528163766	0.018687556120451428	0.5580063047746132	-0.07984427566072674
1.9280000000000002	0.22587243261942447	-0.10431260934527255	1.0724000630230177	0.8461702545682921	0.018696625072945835	0.5580049620406774	-0.07988441856377314
1.929	0.22587243729344056	-0.10431234218487917	1.0723427149939058	0.8461334059188556	0.018705660379152552	0.5580035335143397	-0.07992441240149947
1.93	0.22587244239088097	-0.10431207601607885	1.0722852847793591	0.8460974026078897	0.018714660163871123	0.5580020208758341	-0.07996424977512742
1.9309999999999998	0.2258724479028796	-0.10431181052973838	1.0722277878143767	0.846062239924494	0.01872362258885066	0.55800042583902	-0.08000392343853567
1.9320000000000002	0.22587245382038895	-0.1043115454199605	1.0721702394355477	0.8460279127116771	0.01873254585449617	0.5579987501498715	-0.0800434263049382
1.933	0.22587246013417467	-0.10431128038396636	1.0721126548675195	0.8459944153728025	0.018741428200941348	0.5579969955848637	-0.08008275145274775
1.934	0.22587246683480985	-0.10431101512084906	1.0720550492102634	0.8459617418783464	0.018750267908550503	0.5579951639492549	-0.08012189213124017
1.9349999999999998	0.22587247391266888	-0.10431074932957422	1.0719974374275063	0.8459298857733483	0.01875906329803407	0.5579932570753243	-0.08016084176541742
1.9360000000000002	0.22587248135792085	-0.10431048270773366	1.071939834336312	0.8458988401866923	0.018767812730666477	0.5579912768205628	-0.08019959395958863
1.937	0.22587248916052274	-0.1043102149514282	1.071882254597042	0.8458685978422259	0.01877651460885177	0.5579892250659368	-0.08023814250016281
1.938	0.22587249731021214	-0.10430994575552763	1.0718247127033065	0.8458391510709707	0.01878516737679481	0.5579871037142242	-0.08027648135808584
1.9389999999999998	0.22587250579649962	-0.10430967481393176	1.071767222971891	0.8458104918240554	0.018793769521097053	0.5579849146881142	-0.08031460469111022
1.9400000000000002	0.22587251460866087	-0.10430940181945764	1.071709799533027	0.8457826116860021	0.018802319571156523	0.5579826599280724	-0.0803525068460257
1.941	0.2258725237357284	-0.1043091264626029	1.071652456321741	0.8457555018879942	0.018810816098947206	0.5579803413903306	-0.08039018236055145
1.942	0.2258725331664829	-0.10430884842956067	1.0715952070702688	0.845729153321511	0.018819257718179255	0.557977961045064	-0.08042762596453036
1.9429999999999998	0.22587254288944444	-0.10430856740098719	1.071538065301137	0.8457035565523399	0.018827643083633144	0.5579755208745083	-0.08046483258043047
1.9440000000000002	0.22587255289286326	-0.10430828305189764	1.0714810443212854	0.8456787018345993	0.018835970891034517	0.5579730228710147	-0.08050179732315879
1.945	0.22587256316471027	-0.10430799505194015	1.0714241572172094	0.8456545791251582	0.018844239877105626	0.5579704690352858	-0.08053851549925334
1.946	0.22587257369266733	-0.10430770306567304	1.0713674168503617	0.8456311780984612	0.018852448819490112	0.5579678613747889	-0.08057498260576265
1.9469999999999998	0.2258725844641173	-0.10430740675284567	1.071310835852422	0.8456084881617687	0.018860596536552417	0.5579652019020418	-0.08061119432900013
1.9480000000000002	0.22587259546613367	-0.10430710576868304	1.0712544266204187	0.8455864984719477	0.01886868188717475	0.5579624926326456	-0.08064714654311653
1.949	0.22587260668547016	-0.10430679976417472	1.071198201311325	0.8455651979538252	0.018876703770674613	0.5579597355832473	-0.08068283530873857
1.95	0.22587261810854994	-0.1043064883863683	1.0711421718353642	0.8455445753189867	0.01888466112690487	0.5579569327694276	-0.08071825687222568
1.9509999999999998	0.2258726297214548	-0.10430617127866774	1.0710863498483847	0.845524619085032	0.01889255293635474	0.5579540862033935	-0.08075340766530524
1.9520000000000002	0.2258726415099139	-0.10430584808113696	1.071030746745169	0.8455053175952991	0.018900378220009156	0.5579511978916532	-0.0807882843039936
1.953	0.2258726534592926	-0.104305518430809	1.0709753736547931	0.8454866590383161	0.018908136039028346	0.5579482698328556	-0.08082288358631926
1.954	0.2258726655545809	-0.10430518196200109	1.070920241437278	0.8454686314666139	0.018915825494431337	0.5579453040157326	-0.08085720248952143
1.9549999999999998	0.22587267778038178	-0.10430483830663609	1.070865360680397	0.8454512228149135	0.01892344572678427	0.5579423024170783	-0.08089123816745779
1.9560000000000002	0.2258726901208995	-0.10430448709457053	1.0708107416958732	0.8454344209176982	0.018930995915833505	0.5579392669997663	-0.08092498794852908
1.957	0.22587270255992759	-0.10430412795392965	1.070756394514202	0.8454182135261824	0.01893847528026707	0.5579361997108013	-0.08095844933442754
1.958	0.22587271508083698	-0.10430376051144975	1.0707023288780875	0.8454025883246898	0.018945883077787922	0.5579331024794043	-0.08099161999971213
1.9589999999999999	0.22587272766656377	-0.1043033843928284	1.0706485542356114	0.8453875329464521	0.018953218605256242	0.5579299772151277	-0.08102449779166451
1.9600000000000002	0.22587274029959703	-0.1043029992230826	1.0705950797346349	0.8453730349888401	0.018960481198596904	0.557926825806001	-0.0810570807296975
1.961	0.22587275296196663	-0.10430260462691555	1.0705419142191768	0.84535908202804	0.018967670232533755	0.5579236501167634	-0.08108936700389173
1.962	0.22587276563523093	-0.10430220022909201	1.0704890662270037	0.8453456616331865	0.018974785120334063	0.5579204519873056	-0.08112135497290596
1.9629999999999999	0.22587277830046432	-0.10430178565482309	1.0704365439876657	0.8453327613799648	0.018981825313563683	0.5579172332313173	-0.08115304316162832
1.9640000000000002	0.22587279093824503	-0.10430136053016047	1.0703843554213541	0.8453203688636939	0.01898879030173178	0.557913995635018	-0.08118443025850916
1.965	0.22587280352864275	-0.10430092448240047	1.0703325081381927	0.845308471711902	0.01899567961188652	0.5579107409559075	-0.0812155151128204
1.966	0.22587281605120632	-0.10430047714049855	1.070281009436831	0.8452970575964088	0.019002492808344894	0.5579074709215961	-0.081246296732391
1.9669999999999999	0.2258728284849514	-0.10430001813549437	1.0702298663027052	0.8452861142449238	0.019009229492496314	0.5579041872287727	-0.08127677428169784
1.9680000000000002	0.22587284080834846	-0.10429954710094787	1.0701790854063342	0.8452756294521742	0.019015889302619386	0.5579008915421274	-0.08130694708025177
1.969	0.2258728529993105	-0.10429906367338668	1.0701286731008905	0.8452655910905745	0.01902247191383419	0.5578975854930438	-0.08133681460158454
1.97	0.22587286503518114	-0.10429856749276528	1.0700786354194192	0.845255987120449	0.019028977038129415	0.5578942706783029	-0.08136637647241082
