# Supplementary material for: JcvPCA and JsvCRP: A set of metrics to evaluate changes in joint coordination strategies
Source: PLoS One. 2025 Aug 5;20(8):e0325792. doi: 10.1371/journal.pone.0325792 (PMC12324137; doi:10.1371/journal.pone.0325792)
Supplement: S4 Dataset — This zip file contains one folder for each condition. For each condition, the 3 repetitions of the movements for the 3 different targets’ height are presented in individual csv files. (ZIP) [file pone.0325792.s004.zip › Data/Overuse_Elbow/data_nat_coude_60_3.csv]

index	1	2	3	4	ee_pos1	ee_pos2	ee_pos3
0.0	0.22474774076905443	-0.09647485856145828	-0.16738744327821825	1.684758023561821	0.08023112317436339	0.20016421651936306	-0.3569938779224561
0.001000000000000112	0.22474978228583678	-0.09647482336710553	-0.16737987918456523	1.6848636592384887	0.08022519017251226	0.20016896595862008	-0.3569655675014234
0.0020000000000000018	0.2247518672962017	-0.09647478699295878	-0.1673719791297221	1.684971825664501	0.08021910582849404	0.2001738776882495	-0.35693654797325786
0.0030000000000001137	0.22475399584949618	-0.09647474942213165	-0.1673637338947259	1.6850825576574535	0.08021286768397105	0.20017895524550267	-0.35690680868252794
0.0040000000000000036	0.22475616796827222	-0.09647471063817836	-0.1673551341372525	1.6851958902850375	0.08020647325280669	0.20018420219781513	-0.3568763388865307
0.0050000000000001155	0.22475838364771786	-0.0964746706251304	-0.1673461703951444	1.685311858880061	0.08019992002032424	0.20018962214102418	-0.3568451277522418
0.006000000000000005	0.2247606428561745	-0.09647462936753433	-0.16733683308915723	1.6854304990559505	0.0801932054426572	0.20019521869796925	-0.35681316435300264
0.007000000000000117	0.22476294553598813	-0.09647458685049075	-0.1673271125256838	1.6855518467219328	0.08018632694607157	0.20020099551710666	-0.35678043766519885
0.008000000000000007	0.22476529160431813	-0.09647454305969456	-0.16731699890021845	1.6856759380982473	0.08017928192632356	0.2002069562708303	-0.35674693656494183
0.009000000000000119	0.224767680954279	-0.09647449798147638	-0.16730648230232473	1.6858028097317281	0.0801720677483598	0.20021310465331218	-0.35671264982494516
0.010000000000000009	0.22477011345678904	-0.09647445160284515	-0.1672955527217366	1.6859324985117181	0.08016468174636245	0.20021944437810274	-0.35667756611166895
0.01100000000000012	0.22477258896237498	-0.09647440391153217	-0.16728420005409758	1.6860650416862808	0.08015712122365468	0.20022597917591403	-0.35664167398237717
0.01200000000000001	0.22477510730218384	-0.09647435489603623	-0.16727241410597585	1.686200476878302	0.08014938345228645	0.20023271279245966	-0.35660496188199686
0.013000000000000123	0.22477766828858	-0.09647430454567013	-0.1672601845999173	1.6863388421006884	0.0801414656725467	0.20023964898610497	-0.3565674181400954
0.014000000000000012	0.22478027171570167	-0.09647425285060841	-0.16724750117991882	1.6864801757706305	0.08013336509246552	0.20024679152544506	-0.35652903096810884
0.015000000000000124	0.22478291735997455	-0.09647419980193643	-0.16723435341733167	1.6866245167240204	0.08012507888730917	0.20025414418680731	-0.3564897884566497
0.016000000000000014	0.22478560498058117	-0.09647414539170072	-0.16722073081720934	1.686771904230733	0.08011660419913129	0.20026171075149193	-0.3564496785727842
0.017000000000000126	0.2247883343195105	-0.09647408961296074	-0.16720662282510992	1.6869223780096079	0.08010793813620057	0.20026949500280777	-0.3564086891575945
0.018000000000000016	0.22479110510081635	-0.09647403245984185	-0.16719201883436036	1.6870759782419589	0.08009907777218583	0.20027750072296055	-0.35636680792434333
0.019000000000000128	0.2247939170298383	-0.09647397392758969	-0.1671769081937934	1.6872327455843372	0.08009002014546661	0.20028573168966807	-0.3563240224569467
0.020000000000000018	0.22479676979313598	-0.09647391401262584	-0.16716128021596918	1.6873927211808821	0.08008076225887674	0.2002941916725597	-0.35628032020852474
0.02100000000000013	0.22479966305875926	-0.09647385271260489	-0.16714512418588826	1.687555946674466	0.080071301079762	0.20030288442947816	-0.35623568850022397
0.02200000000000002	0.2248025964764779	-0.09647379002647279	-0.16712842937020667	1.6877224642162136	0.08006163354017196	0.200311813702619	-0.3561901145205075
0.02300000000000013	0.2248055696783447	-0.09647372595452662	-0.16711118502659147	1.6878923164741109	0.08005175653706724	0.2003209832145651	-0.35614358532474116
0.02400000000000002	0.22480858227996983	-0.09647366049847565	-0.16709338041247548	1.6880655466417904	0.08004166693248427	0.2003303966645171	-0.35609608783460217
0.025000000000000133	0.22481163388175876	-0.09647359366150378	-0.16707500479359613	1.6882421984466982	0.0800313615537215	0.200340057724655	-0.35604760883756575
0.026000000000000023	0.2248147240693623	-0.09647352544833329	-0.1670560474534564	1.688422316156473	0.08002083719361093	0.20034997003614038	-0.3559981349871529
0.027000000000000135	0.22481785241371344	-0.09647345586529003	-0.16703649770296605	1.6886059445846235	0.08001009061069544	0.20036013720493825	-0.35594765280352514
0.028000000000000025	0.2248210184714019	-0.09647338492036983	-0.16701634488914346	1.6887931290962106	0.07999911852925416	0.2003705627980032	-0.35589614867377034
0.029000000000000137	0.224824221786137	-0.09647331262368258	-0.1669955784040162	1.6889839156123674	0.07998791763972694	0.20038125033952134	-0.3558436088523182
0.030000000000000027	0.22482746189130068	-0.09647323898902645	-0.16697418769448655	1.6891783506132287	0.07997648459996774	0.2003922033068402	-0.35579001946192546
0.03100000000000014	0.22483073831246603	-0.09647316403621593	-0.16695216227204682	1.689376481139985	0.07996481603678185	0.20040342512638634	-0.35573536649487847
0.03200000000000003	0.22483405056875364	-0.09647308779265881	-0.16692949172235022	1.6895783547960135	0.07995290854695841	0.2004149191695076	-0.355679635814366
0.03300000000000014	0.2248373981733976	-0.09647301029380527	-0.16690616571577227	1.6897840197462901	0.07994075869798453	0.2004266887478093	-0.3556228131565233
0.03400000000000003	0.22484078063465102	-0.09647293158322227	-0.1668821740182243	1.6899935247150306	0.07992836302899206	0.2004387371084085	-0.35556488413303877
0.03500000000000014	0.22484419745665898	-0.09647285171266905	-0.16685750650110512	1.690206918982268	0.07991571805181878	0.20045106742965	-0.35550583423385074
0.03600000000000003	0.22484764813992453	-0.09647277074217375	-0.16683215315114946	1.6904242523796966	0.07990282025200474	0.20046368281685562	-0.3554456488300083
0.037000000000000144	0.22485113218211858	-0.09647268874011125	-0.1668061040801815	1.6906455752853562	0.07988966608978777	0.2004765862979206	-0.355384313176833
0.038000000000000034	0.22485464907885563	-0.09647260578328204	-0.16677934953365728	1.6908709386163567	0.0798762520009801	0.20048978081924096	-0.3553218124173957
0.039000000000000146	0.22485819832405768	-0.09647252195699203	-0.16675187989838297	1.6911003938199742	0.07986257439779015	0.20050326924203032	-0.35525813158638264
0.040000000000000036	0.2248617794110364	-0.09647243735513342	-0.16672368571054555	1.691333992864191	0.07984862966995862	0.2005170543385968	-0.35519325561424514
0.04100000000000015	0.22486539183467386	-0.09647235208026622	-0.1666947576640637	1.6915717882272554	0.07983441418633401	0.20053113878839426	-0.3551271693315242
0.04200000000000004	0.22486903509394815	-0.09647226624370081	-0.16666508661813959	1.69181383288546	0.07981992429670846	0.20054552517433297	-0.3550598574732436
0.04300000000000015	0.22487270869405163	-0.09647217996558081	-0.16663466360326812	1.6920601802990844	0.07980515633361292	0.2005602159797726	-0.3549913046833864
0.04400000000000004	0.22487641214735193	-0.09647209337496676	-0.16660347982608975	1.6923108843960821	0.07979010661383158	0.20057521358589134	-0.3549214955198956
0.04500000000000015	0.22488014497357336	-0.0964720066099201	-0.16657152667309755	1.6925659995538271	0.07977477143976106	0.20059052026930627	-0.3548504144601533
0.04600000000000004	0.22488390670069935	-0.09647191981758749	-0.1665387957128313	1.6928255805807535	0.07975914710086125	0.2006061382002477	-0.35477804590610074
0.04700000000000015	0.22488769686659693	-0.09647183315428523	-0.16650527869731716	1.6930896826982027	0.07974322987514096	0.200622069441102	-0.35470437418895306
0.04800000000000004	0.22489151501986238	-0.09647174678558382	-0.1664709675635123	1.6933583615201804	0.07972701603055966	0.20063831594495604	-0.35462938357443846
0.049000000000000155	0.22489536071989003	-0.09647166088639231	-0.16643585443401174	1.6936316730305854	0.07971050182647131	0.2006548795543842	-0.3545530582686367
0.050000000000000044	0.22489923353766622	-0.09647157564104233	-0.1663999316162742	1.693909673560489	0.07969368351523519	0.200671762000842	-0.3544753824236417
0.051000000000000156	0.22490313305803833	-0.09647149124337177	-0.16636319160075125	1.6941924197661642	0.07967655734399767	0.2006889649045421	-0.35439634014281873
0.052000000000000046	0.2249070588834593	-0.09647140789680772	-0.16632562705830023	1.6944799686063066	0.07965911955677038	0.20070648977456843	-0.35431591548591695
0.05300000000000016	0.22491101063845753	-0.09647132581444859	-0.16628723083726124	1.6947723773176375	0.07964136639680827	0.20072433800904277	-0.3542340924744165
0.05400000000000005	0.22491498797332973	-0.09647124521914524	-0.16624799596058318	1.6950697033888342	0.07962329410898687	0.200742510895222	-0.35415085509743116
0.05500000000000016	0.22491899056668294	-0.09647116634358081	-0.16620791562263393	1.6953720045331087	0.07960489894206055	0.20076100960964505	-0.35406618731799916
0.05600000000000005	0.22492301812757715	-0.09647108943034921	-0.16616698318532938	1.6956793386605071	0.07958617715080533	0.2007798352185122	-0.3539800730793516
0.05700000000000016	0.22492707039764168	-0.09647101473203183	-0.16612519217358407	1.6959917638506248	0.07956712499792835	0.20079898867835558	-0.3538924963109908
0.05800000000000005	0.22493114715278825	-0.09647094251127236	-0.16608253627046116	1.696309338325304	0.07954773875574739	0.20081847083675675	-0.3538034409347172
0.05900000000000016	0.2249352482037737	-0.0964708730408494	-0.16603900931277948	1.6966321204208843	0.07952801470770512	0.20083828243280585	-0.3537128908708019
0.06000000000000005	0.22493937339598818	-0.09647080660374684	-0.1659946052875633	1.69696016855957	0.07950794914990443	0.20085842409736213	-0.3536208300444427
0.061000000000000165	0.22494352260959397	-0.09647074349322124	-0.1659493183289676	1.6972935412194845	0.07948753839285098	0.2008788963532982	-0.3535272423925815
0.062000000000000055	0.2249476957596383	-0.09647068401286654	-0.16590314271493123	1.697632296903722	0.0794667787631633	0.2008996996158489	-0.35343211187109586
0.06300000000000017	0.2249518927953928	-0.09647062847667538	-0.16585607286356055	1.6979764941087268	0.07944566660507094	0.2009208341930035	-0.35333542246238375
0.06400000000000006	0.2249561136992961	-0.09647057720909687	-0.16580810333000265	1.6983261912923118	0.07942419828182642	0.20094230028569735	-0.3532371581831107
0.06500000000000017	0.22496035848625084	-0.0964705305450906	-0.16575922880419067	1.6986814468416433	0.07940237017721699	0.2009640979876806	-0.353137303091893
0.06600000000000006	0.22496462720402477	-0.09647048883017639	-0.165709444109465	1.6990423190407518	0.07938017869748433	0.200986227285064	-0.3530358412971758
0.06700000000000017	0.22496891993475454	-0.09647045242047962	-0.16565874420207602	1.6994088660378897	0.07935762027365575	0.20100868805560237	-0.3529327569653819
0.06800000000000006	0.22497323679680015	-0.09647042168277171	-0.16560712417119952	1.6997811458138066	0.07933469136398584	0.2010314800679599	-0.352828034328982
0.06900000000000017	0.224977577946577	-0.09647039699450535	-0.16555457923871628	1.7001592161501353	0.07931138845645112	0.20105460298113934	-0.3527216576945628
0.07000000000000006	0.2249819435803645	-0.0964703787438444	-0.16550110475875907	1.700543134596704	0.07928770807124036	0.2010780563438932	-0.3526136114511513
0.07100000000000017	0.22498633393608994	-0.09647036732968761	-0.16544669621740854	1.7009329584388462	0.07926364676306112	0.20110183959405606	-0.35250388007850625
0.07200000000000006	0.22499074929508944	-0.09647036316168632	-0.16539134923216586	1.7013287446654035	0.0792392011233878	0.20112595205798126	-0.35239244815514903
0.07300000000000018	0.2249951899838449	-0.09647036666025532	-0.1653350595508313	1.7017305499362374	0.07921436778283733	0.20115039295008252	-0.35227930036639193
0.07400000000000007	0.22499965637569544	-0.09647037825657673	-0.16527782304979555	1.7021384305491958	0.07918914341349292	0.20117516137254204	-0.35216442151237887
0.07500000000000018	0.22500414889252615	-0.09647039839259637	-0.1652196357321226	1.702552442407609	0.07916352473105756	0.20120025631518587	-0.3520477965159104
0.07600000000000007	0.22500866800643426	-0.09647042752101229	-0.1651604937254255	1.7029726409878776	0.07913750849702303	0.2012256766555273	-0.3519294104301282
0.07700000000000018	0.22501321424099105	-0.09647046610525484	-0.1651003932784118	1.7033990813067246	0.07911109152079683	0.20125142115940575	-0.35180924844607436
0.07800000000000007	0.22501778817134702	-0.09647051461945813	-0.1650393307561058	1.7038318178891854	0.07908427066142486	0.20127748848222213	-0.351687295900017
0.07900000000000018	0.22502239042318395	-0.0964705735484222	-0.16497730263487703	1.7042709047380409	0.07905704282885175	0.20130387717028453	-0.3515635382805584
0.08000000000000007	0.22502702167126679	-0.09647064338756547	-0.16491430549727515	1.7047163953042561	0.07902940498502681	0.2013305856622051	-0.3514379612354774
0.08100000000000018	0.22503168263796905	-0.09647072464286713	-0.16485033602630042	1.705168342457246	0.07900135414504099	0.20135761229047083	-0.35131055057838195
0.08200000000000007	0.22503637409176883	-0.0964708178307988	-0.16478539099911677	1.7056267984549154	0.07897288737817619	0.20138495528318998	-0.35118129229512485
0.08299999999999996	0.2250410968457127	-0.09647092347824515	-0.16471946728058634	1.7060918149153022	0.07894400180880878	0.20141261276589406	-0.35105017254975257
0.08400000000000007	0.22504585175584757	-0.09647104212241274	-0.16465256181700327	1.7065634427901524	0.07891469461729218	0.20144058276327517	-0.35091717769018405
0.08499999999999996	0.2250506397196245	-0.09647117431072692	-0.16458467162965215	1.7070417323388705	0.0788849630407602	0.20146886320098237	-0.3507822942538758
0.08600000000000008	0.22505546167389776	-0.0964713206007159	-0.16451579380781814	1.707526733102416	0.07885480437367139	0.2014974519076006	-0.35064550897342633
0.08699999999999997	0.22506031859214032	-0.09647148155988174	-0.16444592550125128	1.7080184938782286	0.07882421596815772	0.2015263466168147	-0.3505068087818893
0.08800000000000008	0.22506521148162614	-0.0964716577655574	-0.1643750639124655	1.7085170626972612	0.07879319523442417	0.20155554496969905	-0.35036618081744264
0.08899999999999997	0.22507014138095469	-0.09647184980474972	-0.16430320628925346	1.709022486803454	0.07876173964107967	0.2015850445171356	-0.3502236124273049
0.09000000000000008	0.22507510935716415	-0.09647205827396743	-0.16423034991666716	1.709534812635221	0.07872984671503677	0.201614842722545	-0.3500790911710938
0.09099999999999997	0.2250801165028085	-0.09647228377903372	-0.16415649210771152	1.7100540858077782	0.07869751404116505	0.20164493696499425	-0.34993260482388316
0.09200000000000008	0.22508516393374906	-0.09647252693488279	-0.1640816301935039	1.7105803510955144	0.07866473926212707	0.2016753245425005	-0.34978414137909164
0.09299999999999997	0.2250902527872806	-0.09647278836533982	-0.16400576151403332	1.7111136524151112	0.07863152007839914	0.2017060026752293	-0.34963368905115505
0.09400000000000008	0.22509538422021655	-0.09647306870288377	-0.16392888340989872	1.711654032810119	0.07859785424835761	0.20173696850834583	-0.34948123627805455
0.09499999999999997	0.225100559407312	-0.09647336858839231	-0.16385099321465257	1.7122015344365733	0.07856373958849337	0.20176821911470513	-0.3493267717237723
0.09600000000000009	0.2251057795404008	-0.09647368867086828	-0.16377208824700182	1.7127561985496067	0.07852917397363557	0.2017997514976884	-0.3491702842803829
0.09699999999999998	0.22511104582749036	-0.09647402960714725	-0.16369216580287094	1.7133180654913982	0.0784941553368815	0.20183156259400503	-0.3490117630697292
0.09800000000000009	0.22511635949143277	-0.0964743920615853	-0.16361122314807625	1.7138871746732698	0.07845868166978348	0.20186364927615974	-0.3488511974467651
0.09899999999999998	0.22512172176930165	-0.09647477670572645	-0.16352925751198844	1.7144635645379789	0.07842275102401222	0.20189600835458674	-0.3486885770081075
0.10000000000000009	0.22512713391285266	-0.09647518421832542	-0.16344626608181217	1.7150472725089405	0.07838636151419454	0.20192863657963764	-0.34852389160391983
0.10099999999999998	0.22513259718893666	-0.09647561528647762	-0.16336224599673435	1.7156383349537867	0.07834951132016083	0.2019615306436691	-0.3483571313460126
0.10200000000000009	0.22513811287873417	-0.09647607060747937	-0.1632771943419467	1.7162367871689936	0.07831219868781276	0.20199468718323374	-0.34818828661058654
0.10299999999999998	0.2251436822758137	-0.09647655088991258	-0.16319110814292	1.7168426633708775	0.07827442192909996	0.2020281027812556	-0.3480173480395872
0.10400000000000009	0.22514930668376545	-0.09647705685357703	-0.16310398435955384	1.717455996686531	0.07823617942165553	0.2020617739693153	-0.3478443065422025
0.10499999999999998	0.22515498741378417	-0.09647758922902204	-0.16301581987982922	1.718076819146923	0.07819746960827481	0.20209569723017004	-0.34766915329578163
0.1060000000000001	0.2251607257818218	-0.09647814875705306	-0.1629266115129694	1.7187051616821336	0.07815829099611714	0.20212986900045082	-0.3474918797461235
0.10699999999999998	0.22516652310493288	-0.09647873618821257	-0.16283635598248708	1.7193410541164407	0.0781186421556321	0.20216428567329678	-0.3473124776077521
0.1080000000000001	0.22517238069756373	-0.09647935228223452	-0.1627450499198725	1.7199845251624661	0.07807852171957722	0.20219894360068646	-0.34713093886461316
0.10899999999999999	0.2251782998681606	-0.09647999780747157	-0.1626526898593028	1.7206356024147356	0.07803792838218908	0.2022338390954697	-0.34694725577120095
0.1100000000000001	0.2251842819153414	-0.09648067354029438	-0.1625592722330014	1.7212943123429956	0.07799686089814438	0.202268968433286	-0.34676142085381756
0.11099999999999999	0.22519032812400464	-0.09648138026446218	-0.16246479336649514	1.721960680286394	0.07795531808137246	0.20230432785461727	-0.3465734269115469
0.1120000000000001	0.22519643976212728	-0.09648211877046398	-0.1623692494737725	1.722634730448489	0.0779132988041473	0.20233991356697761	-0.3463832670170109
0.11299999999999999	0.2252026180778786	-0.09648288985520477	-0.16227263665272515	1.7233164858915668	0.0778708019966425	0.202375721747062	-0.34619093451728017
0.1140000000000001	0.2252088642966735	-0.09648369432278633	-0.1621749508805011	1.7240059685298645	0.07782782664682888	0.20241174854285698	-0.34599642303494693
0.11499999999999999	0.2252151796185369	-0.0964845329860068	-0.16207618800876814	1.7247031991228068	0.07778437180041091	0.2024479900757174	-0.34579972646912177
0.1160000000000001	0.22522156521652803	-0.09648540666707717	-0.16197634375926837	1.72540819726898	0.07774043656062041	0.2024844424424128	-0.3456008389962395
0.11699999999999999	0.22522802223584737	-0.09648631619717893	-0.1618754137192955	1.7261209814000786	0.0776960200878686	0.20252110171733007	-0.34539975507086274
0.1180000000000001	0.2252345517921251	-0.09648726241561231	-0.1617733933367253	1.726841568773676	0.07765112159919611	0.20255796395489675	-0.3451964694267927
0.119	0.22524115496889027	-0.09648824616890966	-0.161670277914603	1.7275699754651785	0.07760574036764387	0.20259502519210762	-0.34499097707837184
0.1200000000000001	0.22524783281572214	-0.096489268309913	-0.16156606260566678	1.7283062163608203	0.07755987572191098	0.2026322814510357	-0.3447832733214343
0.121	0.22525458634745515	-0.09649032969681504	-0.16146074240718342	1.7290503051520638	0.0775135270463002	0.20266972874127173	-0.3445733537338491
0.12200000000000011	0.22526141654330936	-0.09649143119216273	-0.16135431215572407	1.7298022543295102	0.07746669378052543	0.20270736306235584	-0.34436121417626875
0.123	0.2252683243448201	-0.09649257366182272	-0.16124676652188766	1.7305620751763058	0.07741937541913828	0.2027451804062061	-0.34414685079321006
0.12400000000000011	0.22527531065294282	-0.09649375797390748	-0.16113810000535667	1.731329777763289	0.07737157151069592	0.20278317675954738	-0.3439302600138009
0.125	0.22528237632583262	-0.09649498499766178	-0.16102830692991332	1.7321053709462404	0.07732328165691436	0.20282134810646643	-0.3437114385518926
0.1260000000000001	0.22528952217767392	-0.09649625560268442	-0.16091738143841805	1.7328888623633545	0.07727450551211222	0.20285969043097518	-0.3434903834060283
0.127	0.22529674897781038	-0.09649757065923736	-0.1608053174881342	1.7336802584317903	0.07722524278312788	0.20289819971946452	-0.34326709185957455
0.1280000000000001	0.22530405744979642	-0.09649893103926481	-0.16069210884640825	1.7344795643440456	0.07717549322940602	0.20293687196311314	-0.34304156148083764
0.129	0.22531144827074537	-0.09650033761661644	-0.16057774908708392	1.7352867840652741	0.07712525666288839	0.20297570316007293	-0.34281379012310526
0.13000000000000012	0.22531892207172777	-0.09650179126609774	-0.16046223158727743	1.7361019203319188	0.07707453294783068	0.20301468931749556	-0.34258377592449407
0.131	0.22532647943884207	-0.09650329286209901	-0.16034554952339183	1.7369249746512805	0.07702332200066773	0.2030538264537694	-0.3423515173074238
0.13200000000000012	0.22533412091345092	-0.09650484327717836	-0.16022769586675556	1.7377559473012705	0.07697162378968352	0.2030931106009102	-0.34211701297802244
0.133	0.22534184699120816	-0.09650644338097454	-0.16010866338002286	1.738594837330344	0.076919438334364	0.20313253780680451	-0.34188026192577015
0.13400000000000012	0.2253496581206277	-0.09650809404020076	-0.15998844461434178	1.7394416425579886	0.0768667657047377	0.20317210413718795	-0.3416412634231992
0.135	0.2253575547011928	-0.09650979611934281	-0.15986703190616472	1.7402963595757692	0.07681360602082563	0.2032118056776061	-0.34140001702528683
0.13600000000000012	0.2253655370802554	-0.09651155048055525	-0.15974441737295733	1.7411589837496773	0.07675995945171306	0.20325163853572686	-0.34115652256823537
0.137	0.22537360554910324	-0.09651335798275397	-0.15962059290856812	1.7420295092237987	0.07670582621412181	0.2032915988438864	-0.3409107801678858
0.13800000000000012	0.2253817603396958	-0.0965152194814072	-0.15949555017939482	1.7429079289234244	0.07665120657121301	0.2033316827614465	-0.3406627902184941
0.139	0.22539000162281836	-0.096517135829025	-0.15936928062173222	1.7437942345576067	0.07659610083198604	0.2033718864767838	-0.3404125533918711
0.14000000000000012	0.22539832950765365	-0.09651910787484594	-0.15924177543955462	1.7446884166234236	0.07654050935078598	0.20341220620915879	-0.34016007063603254
0.14100000000000001	0.22540674404202102	-0.09652113646334443	-0.1591130256012338	1.745590464411958	0.0764844325264929	0.20345263821095513	-0.33990534317311527
0.14200000000000013	0.22541524521215578	-0.09652322243230885	-0.15898302183520388	1.746500366013368	0.07642787080157556	0.20349317877023226	-0.3396483724974108
0.14300000000000002	0.22542383294278287	-0.0965253666112407	-0.1588517546257132	1.7474181083203084	0.07637082466155701	0.2035338242131686	-0.3393891603738811
0.14400000000000013	0.225432507098611	-0.09652756982082673	-0.1587192142086725	1.7483436770319714	0.07631329463507446	0.20357457090652076	-0.3391277088363632
0.14500000000000002	0.2254412674861166	-0.09652983287310679	-0.1585853905676068	1.749277056659885	0.07625528129398493	0.20361541526022411	-0.3388640201852776
0.14600000000000013	0.22545011385486516	-0.09653215657083172	-0.15845027343047152	1.7502182305343574	0.07619678525308976	0.20365635372977292	-0.3385980969855097
0.14700000000000002	0.22545904589912305	-0.09653454170601043	-0.15831385226734318	1.7511671808104554	0.07613780716972096	0.20369738281826155	-0.33832994206458233
0.14800000000000013	0.22546806325938626	-0.09653698905915027	-0.15817611628824133	1.752123888472406	0.07607834774349341	0.2037384990783951	-0.33805955851111813
0.14900000000000002	0.2254771655234538	-0.09653949939919024	-0.1580370544410929	1.7530883333360565	0.07601840771628321	0.20377969911447236	-0.3377869496738928
0.15000000000000013	0.22548635222817054	-0.09654207348262092	-0.15789665540984862	1.7540604940509203	0.07595798787230955	0.20382097958422293	-0.3375121191611108
0.15100000000000002	0.22549562286221198	-0.09654471205179066	-0.1577549076116353	1.755040348103706	0.07589708903813681	0.20386233720086755	-0.33723507083898724
0.15200000000000014	0.22550497686916185	-0.09654741583390199	-0.15761179919295656	1.7560278718237325	0.07583571208271783	0.20390376873552568	-0.33695580882951043
0.15300000000000002	0.22551441365051023	-0.09655018554069787	-0.15746731802645864	1.7570230403879912	0.07577385791766035	0.2039452710194876	-0.336674337508355
0.15400000000000014	0.2255239325685713	-0.09655302186770709	-0.15732145170864686	1.7580258278236194	0.07571152749759384	0.2039868409461704	-0.33639066150367386
0.15500000000000003	0.22553353294931963	-0.09655592549342218	-0.1571741875574349	1.7590362070093193	0.07564872182057505	0.2040284754732489	-0.3361047856951541
0.15600000000000014	0.22554321408514408	-0.09655889707878657	-0.1570255126091624	1.7600541496783744	0.07558544192847043	0.20407017162514687	-0.33581671521254225
0.15700000000000003	0.22555297523752252	-0.09656193726586583	-0.1568754136162233	1.7610796264229152	0.07552168890700979	0.2041119264952824	-0.3355264554340587
0.15800000000000014	0.22556281563999525	-0.09656504667570324	-0.15672387704531998	1.7621126066979587	0.07545746388563226	0.2041537372479489	-0.33523401198512415
0.15900000000000003	0.22557273450218804	-0.09656822590686223	-0.1565708890752252	1.7631530588256257	0.07539276803773232	0.20419560112038235	-0.33493939073684403
0.16000000000000014	0.2255827310145106	-0.09657147553465388	-0.15641643559443963	1.7642009500006959	0.0753276025812438	0.2042375154249567	-0.33464259780394046
0.16100000000000003	0.22559280435202816	-0.0965747961099201	-0.15626050219951057	1.7652562462975325	0.07526196877889106	0.20427947755114492	-0.33434363954243174
0.16200000000000014	0.22560295367712976	-0.09657818815774827	-0.15610307419327638	1.7663189126776542	0.07519586793804514	0.20432148496743083	-0.3340425225471739
0.16300000000000003	0.22561317814174414	-0.09658165217649299	-0.15594413658229717	1.767388912997611	0.07512930141048801	0.20436353522341774	-0.3337392536492593
0.16399999999999992	0.2256234768894796	-0.09658518863635095	-0.15578367407423935	1.7684662100171995	0.07506227059208397	0.20440562595195405	-0.3334338399134473
0.16500000000000026	0.22563384905769066	-0.09658879797786235	-0.1556216710763548	1.7695507654084237	0.07499477692241742	0.2044477548710342	-0.33312628863562166
0.16600000000000015	0.22564429377947445	-0.09659248061109232	-0.15545811169506885	1.7706425397659928	0.07492682188451771	0.20448991978541659	-0.3328166073399622
0.16700000000000004	0.22565481018522027	-0.09659623691511966	-0.15529297973556644	1.771741492619769	0.07485840700448686	0.20453211858808246	-0.3325048037755809
0.16799999999999993	0.22566539740295974	-0.09660006723745733	-0.1551262587006406	1.7728475824484522	0.0747895338507241	0.2045743492617815	-0.3321908859127968
0.16900000000000026	0.22567605455789447	-0.0966039718937786	-0.15495793178956938	1.7739607666930393	0.0747202040329288	0.20461660988066607	-0.33187486193953075
0.17000000000000015	0.2256867807729826	-0.09660795116832359	-0.15478798189816395	1.7750810017704748	0.07465041920148878	0.2046588986117117	-0.3315567402578104
0.17100000000000004	0.22569757517171254	-0.09661200531423228	-0.15461639162000332	1.7762082430897885	0.07458018104731372	0.20470121371580383	-0.33123652947983134
0.17199999999999993	0.22570843688193845	-0.09661613455304915	-0.15444314324774655	1.7773424450707624	0.07450949130156374	0.20474355354873625	-0.3309142384233819
0.17300000000000026	0.22571936503927384	-0.09662033907377657	-0.15426821877379016	1.778483561162534	0.07443835173508893	0.20478591656224474	-0.3305898761071114
0.17400000000000015	0.22573035879041864	-0.09662461903223316	-0.15409159989103727	1.779631543861438	0.07436676415800439	0.20482830130483368	-0.330263451745998
0.17500000000000004	0.22574141729717415	-0.0966289745510949	-0.1539132679945467	1.7807863447300056	0.07429473041958166	0.2048707064222757	-0.32993497474670397
0.17599999999999993	0.22575253974114748	-0.09663340571986245	-0.15373320418370617	1.7819479144171704	0.07422225240815059	0.20491313065796826	-0.3296044547026244
0.17700000000000027	0.22576372532914338	-0.0966379125943756	-0.15355138926494868	1.78311620267747	0.07414933205107026	0.20495557285314855	-0.3292719013891715
0.17800000000000016	0.2257749732984917	-0.09664249519662799	-0.1533678037554025	1.7842911583885372	0.07407597131501117	0.204998031946846	-0.3289373247597089
0.17900000000000005	0.22578628292156283	-0.09664715351451038	-0.15318242788674383	1.7854727295680608	0.07400217220624215	0.20504050697581733	-0.32860073494170083
0.17999999999999994	0.2257976535094719	-0.0966518875011059	-0.15299524160852154	1.786660863391768	0.07392793677055445	0.20508299707470884	-0.3282621422324582
0.18100000000000027	0.2258090844149682	-0.09665669707466196	-0.15280622459172238	1.7878555062132304	0.07385326709300417	0.20512550147614178	-0.3279215570945316
0.18200000000000016	0.22582057503526315	-0.09666158211961519	-0.15261535623334693	1.789056603585175	0.07377816529783619	0.20516801951035724	-0.3275789901510463
0.18300000000000005	0.22583212481555406	-0.09666654248792103	-0.15242261566126666	1.7902641002819693	0.07370263354852656	0.2052105506046639	-0.32723445218078623
0.18399999999999994	0.2258437332528681	-0.09667157800031212	-0.15222798173863042	1.7914779403229635	0.07362667404769803	0.20525309428305538	-0.3268879541128337
0.18500000000000028	0.22585539989947126	-0.09667668844748095	-0.15203143306859165	1.7926980669959873	0.07355028903684534	0.20529565016581489	-0.3265395070211202
0.18600000000000017	0.2258671243654675	-0.09668187359081112	-0.1518329480001278	1.7939244228806832	0.07347348079580754	0.20533821796880275	-0.32618912211924234
0.18700000000000006	0.22587890632134244	-0.09668713316190869	-0.15163250463422065	1.7951569498721047	0.07339625164198485	0.20538079750248867	-0.32583681075541104
0.18799999999999994	0.2258907455008257	-0.09669246686131057	-0.15143008082929066	1.7963955892050145	0.07331860392948081	0.2054233886709723	-0.3254825844072791
0.18900000000000028	0.22590264170332083	-0.0966978743578706	-0.1512256542059092	1.7976402814785586	0.07324054004835001	0.20546599147117478	-0.32512645467657536
0.19000000000000017	0.2259145947962809	-0.0967033552892003	-0.1510192021519372	1.7988909666813735	0.07316206242394911	0.20550860599208026	-0.3247684332835338
0.19100000000000006	0.2259266047179032	-0.09670890926241595	-0.15081070182886244	1.8001475842171892	0.07308317351626716	0.20555123241366116	-0.3244085320614115
0.19199999999999995	0.22593867147901633	-0.09671453585481643	-0.15060013017860593	1.801410072930608	0.07300387581911084	0.20559387100548754	-0.32404676295120555
0.19300000000000028	0.22595079516378494	-0.0967202346144876	-0.15038746393007144	1.8026783711342482	0.07292417185902063	0.20563652212532485	-0.3236831379958868
0.19400000000000017	0.22596297592960773	-0.09672600506120914	-0.15017267960620895	1.8039524166376848	0.07284406419397617	0.20567918621765902	-0.32331766933414025
0.19500000000000006	0.22597521400583104	-0.09673184668841883	-0.14995575353274215	1.8052321467759938	0.07276355541219308	0.20572186381178273	-0.32295036919469494
0.19599999999999995	0.22598750969165424	-0.09673775896586052	-0.14973666184858583	1.8065174984364574	0.07268264813119131	0.20576455551932116	-0.3225812498915985
0.19700000000000029	0.2259998633543555	-0.09674374134141246	-0.14951538051684804	1.8078084080842414	0.07260134499688893	0.20580726203150065	-0.322210323819753
0.19800000000000018	0.2260122754274615	-0.09674979324171781	-0.1492918853353101	1.8091048117878556	0.07251964868229238	0.20584998411652575	-0.3218376034503361
0.19900000000000007	0.22602474640810788	-0.09675591407236972	-0.149066151946406	1.8104066452440857	0.07243756188578093	0.20589272261712405	-0.32146310132639866
0.19999999999999996	0.22603727685396668	-0.09676210321803058	-0.14883815584785431	1.8117138438024583	0.0723550873293478	0.20593547844795448	-0.3210868300588717
0.2010000000000003	0.2260498673804925	-0.09676836004248644	-0.1486078724043433	1.813026342490058	0.07227222775697814	0.2059782525926337	-0.320708802322725
0.20200000000000018	0.22606251865886318	-0.09677468388863264	-0.1483752768591662	1.8143440760367566	0.07218898593316138	0.2060210461006242	-0.32032903085290176
0.20300000000000007	0.22607523141386207	-0.09678107407839134	-0.1481403443458313	1.8156669789001676	0.07210536464147406	0.20606386008410413	-0.3199475284401979
0.20399999999999996	0.22608800642132476	-0.09678752991218978	-0.14790304990042058	1.816994985290012	0.07202136668310889	0.2061066957146969	-0.319564307927501
0.2050000000000003	0.22610084450627824	-0.096794050667247	-0.14766336847396833	1.8183280291915824	0.07193699487528642	0.20614955422024114	-0.319179382206376
0.20600000000000018	0.22611374654177227	-0.09680063559504211	-0.1474212749445082	1.819666044387991	0.07185225204954634	0.20619243688166178	-0.31879276421386327
0.20700000000000007	0.2261267134468963	-0.09680728391984582	-0.14717674412919182	1.8210089644820195	0.0717671410500379	0.20623534502975782	-0.31840446692929397
0.20799999999999996	0.2261397461839819	-0.09681399483944836	-0.1469297507965033	1.8223567229187665	0.0716816647321107	0.20627828004184448	-0.3180145033708058
0.2090000000000003	0.2261528457564942	-0.09682076752695429	-0.14668026967896852	1.8237092530091574	0.07159582596126444	0.206321243338249	-0.3176228865916674
0.2100000000000002	0.22616601320798818	-0.09682760113176285	-0.14642827548638354	1.8250664879532463	0.07150962761215002	0.20636423637878018	-0.31722962967682633
0.21100000000000008	0.226179249621375	-0.09683449477936028	-0.14617374291883642	1.8264283608626288	0.07142307256749746	0.20640726065929205	-0.31683474573972786
0.21199999999999997	0.2261925561181199	-0.09684144757105283	-0.14591664667954715	1.827794804782406	0.07133616371715072	0.2064503177082185	-0.3164382479192092
0.21299999999999986	0.22620593385699786	-0.09684845858476901	-0.14565696148830057	1.8291657527123892	0.07124890395732823	0.20649340908289504	-0.31604014937663955
0.2140000000000002	0.22621938403165623	-0.09685552687655792	-0.14539466209549623	1.830541137626482	0.07116129618986268	0.20653653636566544	-0.3156404632935973
0.21500000000000008	0.22623290786735553	-0.09686265148127818	-0.14512972329646406	1.8319208924906807	0.07107334332117385	0.2065797011598335	-0.3152392028700109
0.21599999999999997	0.22624650661838774	-0.09686983141210123	-0.14486211994644943	1.8333049502801415	0.070985048261276	0.20662290508545805	-0.31483638132281133
0.21699999999999986	0.2262601815665508	-0.0968770656599609	-0.1445918269759154	1.834693243993865	0.07089641392324329	0.20666614977529366	-0.3144320118852656
0.2180000000000002	0.22627393401992837	-0.09688435319407779	-0.1443188194046798	1.8360857066663165	0.07080744322313053	0.2067094368713027	-0.3140261078066138
0.21900000000000008	0.22628776531159622	-0.09689169296318122	-0.1440430723549112	1.8374822713779217	0.07071813907991986	0.20675276802143183	-0.31361868235157025
0.21999999999999997	0.22630167679862873	-0.09689908389630195	-0.14376456106451568	1.8388828712660144	0.07062850441524729	0.2067961448761039	-0.31320974879985797
0.22099999999999986	0.22631566986215484	-0.09690652490351495	-0.14348326090093844	1.8402874395347986	0.0705385421533321	0.20683956908472742	-0.3127993204461295
0.2220000000000002	0.2263297459080886	-0.09691401487738718	-0.14319914737389813	1.8416959094621301	0.07044825522141127	0.20688304229277085	-0.31238741060044417
0.2230000000000001	0.22634390636702859	-0.09692155269475272	-0.14291219614707934	1.8431082144035529	0.07035764655031018	0.206926566139156	-0.31197403258922646
0.22399999999999998	0.2263581526929468	-0.09692913721843809	-0.14262238305031164	1.8445242877962962	0.07026671907478174	0.2069701422533601	-0.3115591997563295
0.22499999999999987	0.2263724863614188	-0.09693676729893995	-0.1423296840926336	1.8459440631640442	0.07017547573373263	0.20701377225216402	-0.3111429254641272
0.2260000000000002	0.22638690886814763	-0.09694444177605725	-0.1420340754755122	1.8473674741214232	0.0700839194705775	0.20705745773641043	-0.31072522309480666
0.2270000000000001	0.226401421728154	-0.09695215948047903	-0.1417355336054923	1.8487944543786423	0.06999205323359647	0.20710120028807505	-0.31030610605154246
0.22799999999999998	0.22641602647450373	-0.09695991923532886	-0.1414340351055473	1.850224937745972	0.06989987997598851	0.20714500146789253	-0.3098855877594181
0.22899999999999987	0.22643072465544414	-0.09696771985766733	-0.14112955682552633	1.8516588581366242	0.06980740265567872	0.2071888628132925	-0.3094636816664468
0.2300000000000002	0.2264455178310756	-0.09697556015995346	-0.14082207585322343	1.8530961495684675	0.06971462423524219	0.20723278583597365	-0.30904040124492305
0.2310000000000001	0.2264604075706848	-0.09698343895146626	-0.14051156952609586	1.854536746165027	0.06962154768200218	0.20727677201923692	-0.3086157599932121
0.23199999999999998	0.2264753954507377	-0.09699135503968882	-0.14019801544177565	1.8559805821558366	0.0695281759681782	0.2073208228158671	-0.3081897714376002
0.23299999999999987	0.2264904830539063	-0.09699930723165688	-0.13988139146626508	1.8574275918773289	0.06943451207120281	0.20736493964674502	-0.3077624491334608
0.2340000000000002	0.2265056719691255	-0.09700729433527117	-0.1395616757405888	1.8588777097743274	0.06934055897420409	0.20740912389982286	-0.30733380666578497
0.2350000000000001	0.22652096379192674	-0.09701531516057231	-0.139238846687054	1.8603308704003299	0.0692463196665293	0.20745337692927887	-0.3069038576498545
0.236	0.2265363601246752	-0.09702336852098084	-0.1389128830155158	1.8617870084158874	0.06915179714442864	0.20749770005478907	-0.3064726157324089
0.23699999999999988	0.22655186257670878	-0.09703145323450522	-0.13858376372966733	1.8632460585862796	0.0690569944118349	0.20754209456085373	-0.3060400945930512
0.2380000000000002	0.22656747276437303	-0.09703956812492041	-0.13825146813337477	1.8647079557789141	0.0689619144809322	0.2075865616962383	-0.3056063079457556
0.2390000000000001	0.22658319231095073	-0.09704771202291579	-0.13791597583670506	1.8661726349601446	0.06886656037257127	0.20763110267358828	-0.305171269540404
0.24	0.22659902284648845	-0.09705588376721166	-0.13757726676091567	1.8676400311911916	0.06877093511677211	0.2076757186692782	-0.3047349931642767
0.24099999999999988	0.22661496600751876	-0.09706408220564633	-0.1372353211424246	1.869110079622107	0.06867504175331125	0.20772041082355366	-0.3042974926438492
0.24200000000000021	0.22663102343629696	-0.09707230619623601	-0.13689011953615277	1.8705827154842198	0.06857888333226857	0.20776518024090493	-0.30385878184688153
0.2430000000000001	0.22664719677917547	-0.09708055460820891	-0.13654164281750597	1.8720578740830067	0.06848246291440911	0.2078100279907927	-0.3034188746841785
0.244	0.22666348768486794	-0.09708882632301417	-0.1361898721826409	1.8735354907910708	0.06838578357145783	0.20785495510896854	-0.302977785111067
0.24499999999999988	0.22667989780297565	-0.09709712023530714	-0.13583478914853905	1.875015501039791	0.06828884838638583	0.20789996259908425	-0.3025355271291869
0.24600000000000022	0.2266964287820231	-0.09710543525391192	-0.1354763755532821	1.8764978403100798	0.06819166045358369	0.20794505143428496	-0.3020921147884591
0.2470000000000001	0.2267130822673784	-0.09711377030276225	-0.1351146135546674	1.877982444123068	0.06809422287891861	0.2079902225592111	-0.30164756218867006
0.248	0.22672985989980654	-0.09712212432182289	-0.13474948562680716	1.8794692480303987	0.06799653877985515	0.208035476892591	-0.3012018834807194
0.2489999999999999	0.22674676331427707	-0.09713049626799362	-0.13438097455623196	1.8809581876045705	0.06789861128557546	0.20808081532999684	-0.3007550928676995
0.2500000000000002	0.22676379413865322	-0.09713888511599474	-0.1340090634382655	1.8824491984305147	0.06780044353697459	0.20812623874651978	-0.3003072046056716
0.2510000000000001	0.22678095399226061	-0.09714728985923293	-0.13363373567331277	1.883942216097727	0.06770203868664909	0.20817174799948476	-0.2998582330043077
0.252	0.22679824448432956	-0.09715570951064964	-0.13325497496232536	1.8854371761915045	0.06760339989899809	0.20821734393138688	-0.29940819242768796
0.2529999999999999	0.22681566721268573	-0.09716414310355496	-0.13287276530145858	1.8869340142841113	0.06750453035037267	0.20826302737292715	-0.2989570972950578
0.2540000000000002	0.22683322376306841	-0.09717258969207287	-0.13248709097669076	1.888432665927436	0.06740543322908765	0.20830879914596367	-0.29850496208116517
0.2550000000000001	0.226850915708322	-0.09718104835082034	-0.13209793655879568	1.8899330666464496	0.06730611173511036	0.2083546600664992	-0.29805180131640674
0.256	0.22686874460707843	-0.09718951817457157	-0.13170528689830685	1.8914351519320225	0.06720656907966642	0.20840061094782644	-0.2975976295871963
0.2569999999999999	0.2268867120030574	-0.09719799827866205	-0.13130912711973672	1.8929388572335406	0.06710680848518603	0.2084466526038301	-0.29714246153617546
0.25800000000000023	0.22690481942536184	-0.09720648779975796	-0.1309094426150658	1.894444117952515	0.06700683318552672	0.20849278585238368	-0.29668631186182537
0.2590000000000001	0.2269230683890178	-0.09721498589661548	-0.13050621903689127	1.8959508694372458	0.06690664642622567	0.20853901151878007	-0.29622919531770986
0.26	0.2269414603953801	-0.097223491750832	-0.13009944229087547	1.8974590469774744	0.06680625146465674	0.20858533043925512	-0.2957711267117008
0.2609999999999999	0.22695999693277433	-0.0972320045675912	-0.12968909852750982	1.89896858579871	0.0667056515700891	0.2086317434646042	-0.2953121209051708
0.26200000000000023	0.22697867947812486	-0.0972405235764004	-0.12927517413358264	1.900479421058172	0.06660485002382688	0.20867825146382962	-0.29485219281159114
0.2630000000000001	0.22699750949957007	-0.09724904803181911	-0.12885765572298463	1.9019914878439208	0.06650385011942671	0.2087248553279398	-0.2943913573940944
0.264	0.22701648845931122	-0.09725757721418037	-0.12843653012686518	1.9035047211761074	0.06640265516280723	0.20877155597396058	-0.29392962966241254
0.2649999999999999	0.2270356178163169	-0.09726611042993165	-0.12801178438390748	1.905019056009278	0.0663012684721865	0.2088183543488529	-0.29346702466972546
0.26600000000000024	0.22705489902925532	-0.09727464701122066	-0.12758340573111135	1.9065344272365494	0.06619969337784405	0.20886525143303192	-0.2930035575092212
0.2670000000000001	0.2270743335600304	-0.09728318631547721	-0.12715138159509548	1.9080507696964724	0.06609793322182614	0.20891224824354704	-0.2925392433099282
0.268	0.22709392287679692	-0.09729172772574228	-0.12671569958393247	1.9095680181815131	0.06599599135759099	0.20895934583710488	-0.2920740972321692
0.2689999999999999	0.22711366845532632	-0.0973002706513695	-0.12627634747915276	1.9110861074470935	0.06589387114934712	0.20900654531299517	-0.29160813446304856
0.27000000000000024	0.22713357177984564	-0.09730881452872465	-0.12583331322717584	1.9126049722223788	0.06579157597114256	0.20905384781591846	-0.29114137021135
0.27100000000000013	0.2271536343444723	-0.09731735882188375	-0.12538658493018184	1.9141245472236303	0.06568910920600575	0.2091012545387142	-0.2906738197015855
0.272	0.22717385765487044	-0.09732590302295474	-0.12493615083681138	1.9156447671686851	0.06558647424507455	0.20914876672504967	-0.29020549816785085
0.2729999999999999	0.22719424322937898	-0.09733444665164866	-0.12448199933270408	1.9171655667915	0.06548367448634412	0.20919638567212906	-0.2897364208477162
0.27400000000000024	0.22721479259923377	-0.0973429892548506	-0.12402411893164127	1.9186868808571917	0.06538071333315248	0.2092441127332995	-0.2892666029760769
0.27500000000000013	0.22723550730863146	-0.0973515304065656	-0.12356249826768106	1.9202086441776403	0.06527759419282657	0.20929194932049242	-0.28879605977907014
0.276	0.22725638891538433	-0.09736006970748799	-0.12309712608754483	1.921730791626964	0.06517432047542478	0.20933989690649862	-0.28832480646810454
0.2769999999999999	0.22727743899178815	-0.09736860678457324	-0.12262799124326468	1.9232532581565573	0.06507089559257245	0.20938795702689278	-0.28785285823404855
0.27800000000000025	0.22729865912532515	-0.09737714129099014	-0.12215508268472597	1.9247759788101313	0.06496732295644803	0.20943613128184999	-0.2873802302414404
0.27900000000000014	0.22732005091957921	-0.09738567290569872	-0.12167838945136293	1.9262988887395656	0.06486360597861192	0.20948442133827883	-0.2869069376224012
0.28	0.22734161599611624	-0.0973942013330286	-0.12119790066414607	1.927821923221267	0.06475974806879681	0.20953282893196487	-0.28643299547035794
0.2809999999999999	0.2273633559969509	-0.0974027263026353	-0.12071360551862548	1.9293450176715954	0.06465575263389926	0.20958135586941884	-0.28595841883398726
0.28200000000000025	0.22738527258609184	-0.09741124756908338	-0.12022549327791417	1.9308681076610439	0.06455162307692626	0.20963000402967094	-0.28548322271148835
0.28300000000000014	0.22740736745016416	-0.09741976491143307	-0.11973355326524336	1.9323911289279843	0.06444736279589278	0.20967877536613166	-0.28500742204504703
0.28400000000000003	0.22742964229961204	-0.09742827813358387	-0.11923777485685294	1.933914017392413	0.06434297518291106	0.20972767190839525	-0.28453103171541716
0.2849999999999999	0.22745209887085568	-0.09743678706500053	-0.11873814747560668	1.935436709169387	0.06423846362352913	0.2097766957639231	-0.2840540665366639
0.28600000000000025	0.2274747389286457	-0.09744529156106675	-0.11823466058496558	1.936959140581083	0.06413383149625418	0.20982584911966612	-0.2835765412512389
0.28700000000000014	0.22749756426786216	-0.09745379150268832	-0.11772730368257468	1.9384812481667923	0.06402908217195323	0.20987513424374554	-0.2830984705254932
0.28800000000000003	0.22752057671400808	-0.09746228679589952	-0.1172160662934749	1.9400029686916624	0.06392421901288395	0.20992455348719047	-0.28261986894549274
0.2889999999999999	0.22754377812239687	-0.09747077737185127	-0.11670093796370247	1.9415242391553844	0.06381924537147439	0.20997410928560764	-0.2821407510129388
0.29000000000000026	0.22756717037678192	-0.09747926318642973	-0.11618190825466154	1.9430449968012566	0.06371416458903091	0.2100238041607206	-0.2816611311411185
0.29100000000000015	0.22759075538817872	-0.09748774421987938	-0.11565896673790486	1.944565179125312	0.06360897999461464	0.21007364072183646	-0.2811810236509329
0.29200000000000004	0.22761453509462942	-0.09749622047680599	-0.11513210298920507	1.9460847238844365	0.06350369490426594	0.21012362166748189	-0.28070044276710854
0.2929999999999999	0.2276385114615325	-0.09750469198580901	-0.11460130658117397	1.9476035691024198	0.06339831262039099	0.21017374978744904	-0.2802194026146415
0.29400000000000026	0.22766268648102983	-0.09751315879911866	-0.11406656707556802	1.949121653073617	0.06329283643112442	0.21022402796500506	-0.2797379172157026
0.29500000000000015	0.2276870621704497	-0.09752162099261273	-0.11352787401716917	1.950638914364285	0.06318726960972583	0.21027445917877563	-0.279256000487538
0.29600000000000004	0.22771164057093257	-0.09753007866546286	-0.11298521692925034	1.9521552918116551	0.06308161541406776	0.21032504650442116	-0.2787736662414129
0.29699999999999993	0.22773642374586012	-0.09753853193978519	-0.11243858530913262	1.9536707245208003	0.06297587708621206	0.21037579311652957	-0.2782909281820365
0.29800000000000026	0.22776141377833214	-0.0975469809606697	-0.11188796862347247	1.9551851518593586	0.06287005785194949	0.21042670229066096	-0.27780779990733284
0.29900000000000015	0.2277866127676924	-0.09755542589583631	-0.11133335630366552	1.9566985134509183	0.06276416092005599	0.21047777740542	-0.27732429490860555
0.30000000000000004	0.2278120228251046	-0.09756386693529527	-0.11077473774099644	1.9582107491686307	0.0626581894813842	0.2105290219446135	-0.2768404265706558
0.30099999999999993	0.22783764606892584	-0.09757230429138769	-0.11021210228191962	1.959721799129109	0.06255214670815243	0.21058043949924607	-0.27635620817190276
0.30200000000000027	0.22786348462024858	-0.09758073819845468	-0.10964543922498693	1.9612316036859176	0.0624460357533063	0.21063203376904618	-0.2758716528849796
0.30300000000000016	0.22788954059748115	-0.09758916891251225	-0.10907473781981147	1.9627401034234626	0.06233985974970624	0.21068380856351918	-0.2753867737776096
0.30400000000000005	0.22791581610958964	-0.09759759671130566	-0.10849998726732529	1.9642472391513437	0.062233621809198794	0.21073576780258427	-0.2749015838136284
0.30499999999999994	0.22794231324875194	-0.09760602189361355	-0.10792117672058753	1.9657529518977244	0.06212732502156859	0.21078791551703582	-0.274416095854443
0.30600000000000027	0.2279690340831737	-0.09761444477780311	-0.10733829528540258	1.9672571829014036	0.062020972453489774	0.21084025584925084	-0.27393032266079415
0.30700000000000016	0.22799598065081753	-0.09762286570114057	-0.1067513320211347	1.9687598736033918	0.06191456714783927	0.2108927930539567	-0.27344427689462636
0.30800000000000005	0.2280231549540429	-0.09763128501985524	-0.10616027594323386	1.9702609656384256	0.061808112123308064	0.21094553149844544	-0.2729579711212967
0.30899999999999994	0.22805055895440238	-0.0976397031084541	-0.10556511602786088	1.971760400826856	0.061701610373881145	0.21099847566210914	-0.2724714178121103
0.3100000000000003	0.22807819456683973	-0.097648120357909	-0.10496584121824505	1.9732581211669649	0.06159506486812233	0.2110516301354136	-0.271984629347109
0.31100000000000017	0.22810606365291172	-0.09765653717384301	-0.1043624404331583	1.9747540688266412	0.06148847854850457	0.21110499961830628	-0.27149761801852756
0.31200000000000006	0.22813416801378414	-0.09766495397584536	-0.10375490257714233	1.9762481861344752	0.06138185433102661	0.2111585889182365	-0.2710103960347843
0.31299999999999994	0.22816250938375304	-0.09767337119754027	-0.10314321655099762	1.977740415571446	0.06127519510511294	0.21121240294808769	-0.27052297552426124
0.3140000000000003	0.22819108942391292	-0.09768178928628182	-0.10252737126254316	1.9792306997628928	0.06116850373361164	0.2112664467239566	-0.2700353685389864
0.31500000000000017	0.2282199097152178	-0.09769020870284827	-0.1019073556391626	1.9807189814700683	0.061061783052887245	0.21132072536240887	-0.2695475870588134
0.31600000000000006	0.2282489717505572	-0.09769862992151074	-0.10128315864252617	1.9822052035817104	0.06095503587282309	0.2113752440772059	-0.2690596429960872
0.31699999999999995	0.22827827692659797	-0.09770705342934924	-0.10065476928474328	1.9836893091056806	0.060848264976486925	0.21143000817586427	-0.26857154820066337
0.3180000000000003	0.22830782653614332	-0.09771547972443793	-0.10002217664520309	1.9851712411603553	0.060741473119700476	0.21148502305616332	-0.2680833144652673
0.3190000000000002	0.2283376217606312	-0.09772390931402622	-0.09938536988774269	1.986650942966575	0.06063466303075395	0.21154029420235307	-0.2675949535308797
0.32000000000000006	0.22836766366239442	-0.0977323427138447	-0.09874433827890612	1.9881283578405882	0.06052783741026283	0.21159582718081313	-0.26710647709207397
0.32099999999999995	0.22839795317668168	-0.09774078044816162	-0.09809907120767566	1.9896034291869094	0.060420998931164184	0.21165162763533998	-0.26661789680259984
0.3220000000000003	0.2284284911034382	-0.09774922304946142	-0.09744955820555821	1.99107610049115	0.06031415023872813	0.21170770128242275	-0.26612922428101843
0.3230000000000002	0.22845927809922145	-0.0977576710581191	-0.09679578896666487	1.9925463153143794	0.060207293950521004	0.21176405390644093	-0.2656404711158904
0.32400000000000007	0.2284903146700036	-0.09776612502244503	-0.09613775336854566	1.9940140172898237	0.0601004326564393	0.2118206913544743	-0.26515164887038434
0.32499999999999996	0.22852160116485937	-0.09777458549834919	-0.09547544149378603	1.9954791501212088	0.059993568918812024	0.21187761953077963	-0.26466276908659814
0.3260000000000003	0.22855313776978362	-0.09778305304899977	-0.09480884365162255	1.9969416575812933	0.059886705272568765	0.21193484439123414	-0.2641738432899476
0.3270000000000002	0.22858492450126328	-0.09779152824484937	-0.09413795039959044	1.998401483510275	0.05977984422547109	0.21199237193773837	-0.26368488299367226
0.32800000000000007	0.22861696119960814	-0.09780001166327713	-0.09346275256559115	1.9998585718144986	0.05967298825828298	0.21205020821257428	-0.2631958997033859
0.32899999999999996	0.22864924752204088	-0.09780850388822449	-0.09278324127001042	2.0013128664655224	0.05956613982493869	0.2121083592928943	-0.26270690492159976
0.3300000000000003	0.22868178293591998	-0.09781700551020109	-0.09209940794751639	2.0027643114999742	0.05945930135276667	0.21216683128521407	-0.2622179101520854
0.3310000000000002	0.22871456671322138	-0.09782551712552984	-0.09141124436817025	2.0042128510202497	0.05935247524264512	0.2122256303198423	-0.26172892690388366
0.3320000000000001	0.2287475979266568	-0.097834039334828	-0.09071874265786081	2.0056584291780584	0.05924566387012242	0.2122847625469463	-0.2612399666990284
0.33299999999999996	0.22878087544592746	-0.09784257274222997	-0.09002189531920203	2.007100990105911	0.05913886958957043	0.21234423413717124	-0.2607510410926214
0.3340000000000003	0.2288143979333605	-0.09785111795535349	-0.08932069525289893	2.0085404778138956	0.05903209474033323	0.21240405128522322	-0.26026216170141186
0.3350000000000002	0.2288481638404322	-0.09785967558488066	-0.08861513577845842	2.009976836120975	0.0589253416510322	0.21246422021062467	-0.2597733402241803
0.3360000000000001	0.22888217140630815	-0.09786824624412756	-0.08790521065425395	2.0114100086385323	0.05881861264129428	0.21252474715417463	-0.25928458844947194
0.33699999999999997	0.2289164186576493	-0.09787683054897686	-0.0871909140969526	2.0128399387727565	0.058711910022728284	0.2125856383729091	-0.25879591825852283
0.3380000000000003	0.2289509034085588	-0.0978854291170464	-0.086472240799556	2.014266569729382	0.05860523609963411	0.21264690013507775	-0.2583073416273262
0.3390000000000002	0.2289856232602965	-0.09789404256609174	-0.08574918594768248	2.015689844520075	0.058498593169320885	0.21270853871543577	-0.257818870628011
0.3400000000000001	0.22902057560113756	-0.09790267151314648	-0.08502174523447376	2.017109705969782	0.058391983522336204	0.21277056039096634	-0.25733051742970187
0.34099999999999997	0.2290557576071306	-0.09791131657440161	-0.08428991487488573	2.0185260967254703	0.05828540944278698	0.2128329714367839	-0.2568422942989723
0.34199999999999986	0.2290911662433831	-0.09791997836431714	-0.083553691618989	2.0199389592659402	0.058178873208566975	0.21289577812215144	-0.25635421359987853
0.3430000000000002	0.22912679826436966	-0.09792865749396348	-0.08281307276277575	2.0213482359120087	0.05807237709124519	0.2129589867069102	-0.25586628779331805
0.3440000000000001	0.22916265021326673	-0.09793735457009795	-0.08206805615647814	2.022753868838633	0.05796592335573465	0.21302260343831536	-0.25537852943539713
0.345	0.22919871842182368	-0.09794607019497796	-0.08131864021190915	2.0241558000901505	0.057859514259982994	0.21308663454796736	-0.2548909511748554
0.34599999999999986	0.22923499901114605	-0.09795480496540641	-0.08056482390920434	2.0255539715968154	0.05775315205456091	0.21315108624883286	-0.2544035657500228
0.3470000000000002	0.22927148789264265	-0.09796355947100634	-0.07980660680258646	2.02694832519155	0.057646838982024384	0.21321596473234913	-0.25391638598566196
0.3480000000000001	0.22930818076876755	-0.09797233429322848	-0.07904398902552806	2.028338802628112	0.057540577276292075	0.213281276165362	-0.25342942478950065
0.349	0.2293450731335618	-0.09798113000509313	-0.07827697129569017	2.0297253456011015	0.05743436916203581	0.21334702668689182	-0.2529426951481377
0.34999999999999987	0.22938216027337024	-0.09798994717053608	-0.07750555491963738	2.0311078957671107	0.05732821685389919	0.21341322240490376	-0.2524562101224922
0.3510000000000002	0.22941943726848982	-0.09799878634373191	-0.07672974179657781	2.0324863947663236	0.05722212255572488	0.21347986939338115	-0.25196998284302685
0.3520000000000001	0.22945689899575597	-0.09800764806877174	-0.0759495344199984	2.0338607842442475	0.05711608845984937	0.2135469736900001	-0.2514840265045509
0.353	0.22949454013169665	-0.09801653287856799	-0.07516493587756815	2.035231005874757	0.057010116746280225	0.21361454129403473	-0.2509983543603445
0.35399999999999987	0.22953235515663525	-0.09802544129298665	-0.07437594985005715	2.036597001385642	0.05690420958181481	0.21368257816399916	-0.2505129797155939
0.3550000000000002	0.2295703383597476	-0.09803437381770988	-0.0735825806088943	2.0379587125852052	0.056798369119280774	0.21375109021532548	-0.250027915920305
0.3560000000000001	0.22960848384432594	-0.09804333094382676	-0.07278483301198599	2.0393160813877236	0.05669259749683562	0.21382008331861968	-0.24954317636198872
0.357	0.22964678553287904	-0.0980523131466494	-0.07198271249816557	2.0406690498370614	0.05658689683714023	0.21388956329855083	-0.24905877445853034
0.3579999999999999	0.22968523717207437	-0.09806132088337598	-0.07117622508139587	2.042017560129252	0.05648126924640454	0.21395953593294142	-0.24857472365141275
0.3590000000000002	0.22972383233790442	-0.09807035459035221	-0.07036537734547392	2.0433615546356045	0.056375716813364014	0.21403000695162705	-0.24809103739897614
0.3600000000000001	0.22976256444183565	-0.09807941468030892	-0.06955017643810536	2.0447009759264017	0.0562702416081849	0.21410098203532307	-0.2476077291693965
0.361	0.22980142673756931	-0.09808850153957441	-0.06873063006245979	2.0460357667941045	0.056164845681174545	0.21417246681510196	-0.2471248124332479
0.3619999999999999	0.22984041232728944	-0.09809761552563619	-0.06790674646619882	2.0473658702761304	0.05605953106135549	0.2142444668724759	-0.24664230065569653
0.3630000000000002	0.22987951416778185	-0.09810675696580666	-0.06707853442947367	2.04869122967725	0.05595429975544958	0.2143169877397132	-0.24616020728861776
0.3640000000000001	0.22991872507718777	-0.09811592615661488	-0.06624600325263555	2.0500117885912896	0.05584915374733092	0.21439003490026198	-0.24567854576274467
0.365	0.22995803774239904	-0.09812512336241797	-0.06540916274365234	2.051327490922194	0.05574409499733682	0.2144636137892753	-0.2451973294798356
0.3659999999999999	0.22999744472747352	-0.09813434881285767	-0.06456802320484861	2.052638280903377	0.05563912544137377	0.21453772979447588	-0.24471657180509054
0.3670000000000002	0.23003693848307852	-0.0981436026995373	-0.06372259541858082	2.053944103114282	0.05553424699012117	0.21461238825759932	-0.24423628605998643
0.3680000000000001	0.23007651135621926	-0.09815288517154101	-0.06287289063183663	2.0552449024949664	0.055429461528148045	0.21468759447628805	-0.24375648551539625
0.369	0.2301161555998832	-0.09816219633017523	-0.062018920539374904	2.056540624359134	0.055324770912758496	0.21476335370637048	-0.24327718338485746
0.3699999999999999	0.2301558633826059	-0.0981715362244378	-0.06116069726577153	2.057831214405667	0.05522017697286812	0.21483967116433703	-0.24279839281803772
0.3710000000000002	0.23019562679796893	-0.09818090484796443	-0.060298233347485374	2.0591166187294636	0.05511568150821452	0.2149165520297647	-0.24232012689444526
0.3720000000000001	0.23023543787403533	-0.09819030213744892	-0.05943154171455638	2.0603967838308903	0.055011286289021605	0.21499400144805017	-0.24184239861737228
0.373	0.23027528858273033	-0.0981997279717849	-0.05856063567079455	2.06167165662239	0.05490699305599438	0.2150720245338122	-0.2413652209079966
0.3739999999999999	0.23031517084917638	-0.09820918217042605	-0.05768552887207025	2.062941184432675	0.05480280352015501	0.21515062637489665	-0.24088860659956868
0.3750000000000002	0.23035507656098972	-0.09821866449096592	-0.05680623530269454	2.0642053150100637	0.054698719362336105	0.21522981203691938	-0.24041256843161019
0.3760000000000001	0.230394997577169	-0.09822817462744274	-0.055922769250255154	2.065463996526138	0.05459474223263368	0.2153095865681582	-0.23993711904386833
0.377	0.23043492573583402	-0.09823771220974671	-0.0550351452796455	2.0667171775793944	0.054490873749940306	0.21538995500460711	-0.23946227096995212
0.3779999999999999	0.2304748528611996	-0.09824727680337866	-0.054143378206273185	2.0679648071974412	0.05438711550149573	0.2154709223753699	-0.23898803663100443
0.3790000000000002	0.23051477077129248	-0.09825686790918198	-0.05324748306843361	2.069206834837026	0.054283469042575236	0.21555249370844992	-0.23851442832982306
0.3800000000000001	0.2305546712871716	-0.09826648496304603	-0.05234747509995996	2.0704432103819617	0.05417993589643603	0.2156346740366257	-0.23804145824560205
0.381	0.23059454624366094	-0.0982761273355829	-0.0514433697027587	2.0716738841401185	0.0540765175543983	0.2157174684033473	-0.237569138428733
0.3819999999999999	0.23063438750085302	-0.09828579433177982	-0.05053518241771263	2.072898806841786	0.05397321547587679	0.21580088186877003	-0.2370974807948625
0.38300000000000023	0.23067418695488726	-0.09829548519025276	-0.04962292889506344	2.074117929639452	0.0538700310882396	0.21588491951579886	-0.23662649711856001
0.3840000000000001	0.2307139365476318	-0.09830519908172367	-0.04870662486576346	2.0753312041071705	0.05376696578643198	0.2159695864560167	-0.23615619902737542
0.385	0.2307536282760279	-0.09831493510784851	-0.047786286113032254	2.076538582239572	0.05366402093260717	0.21605488783543078	-0.235686597996093
0.3859999999999999	0.23079325420148192	-0.098324692301527	-0.04686192844335002	2.07774001645093	0.05356119785606759	0.216140828840154	-0.23521770534086517
0.38700000000000023	0.23083280645931445	-0.09833446962756705	-0.045933567656871455	2.0789354595735854	0.05345849785333225	0.21622741470232057	-0.23474953221333722
0.3880000000000001	0.23087227726827586	-0.09834426598257602	-0.045001219517996155	2.0801248648565176	0.05335592218802463	0.21631465070592645	-0.2342820895947518
0.389	0.23091165893975724	-0.09835408019445621	-0.04406489972758316	2.0813081859652396	0.05325347209057973	0.21640254219204152	-0.2338153882902047
0.3899999999999999	0.23095094388595083	-0.09836391102225811	-0.04312462389679318	2.0824853769815603	0.05315114875795179	0.21649109456363186	-0.23334943892334645
0.39100000000000024	0.23099012462697052	-0.09837375715714497	-0.04218040752141557	2.08365639240176	0.0530489533535651	0.21658031329035213	-0.23288425193145737
0.3920000000000001	0.2310291937976935	-0.09838361722409392	-0.04123226595704303	2.084821187134723	0.052946887007445785	0.21667020391305933	-0.23241983756070403
0.393	0.23106814415470436	-0.09839348978282958	-0.040280214395831807	2.085979716501578	0.05284495081616807	0.2167607720478602	-0.23195620586144425
0.3939999999999999	0.23110696858297172	-0.09840337332799157	-0.03932426784483107	2.087131936235379	0.052743145842552956	0.21685202338980814	-0.2314933666838149
0.39500000000000024	0.2311456601015105	-0.09841326629004249	-0.038364441105868	2.0882778024793733	0.05264147311542285	0.21694396371630534	-0.23103132967395776
0.39600000000000013	0.23118421186803506	-0.09842316703729395	-0.0374007487562212	2.089417271785034	0.052539933629593714	0.21703659889026553	-0.23057010427050859
0.397	0.23122261718336315	-0.09843307387829982	-0.03643320512969082	2.0905503011102597	0.05243852834604291	0.21712993486303162	-0.2301096997011572
0.3979999999999999	0.2312608694963345	-0.09844298506461707	-0.03546182429918	2.0916768478162906	0.05233725819237347	0.21722397767698154	-0.22965012497981754
0.39900000000000024	0.23129896241000417	-0.09845289879468641	-0.03448662006114784	2.092796869663753	0.05223612406381763	0.21731873346787767	-0.22919138890433807
0.40000000000000013	0.23133688968873808	-0.09846281321845904	-0.033507605921167465	2.0939103248090083	0.05213512682447398	0.21741420846701445	-0.22873350005437765
0.401	0.2313746452647118	-0.09847272644127057	-0.032524795080205116	2.095017171800843	0.052034267308229486	0.21751040900309773	-0.2282764667895
0.4019999999999999	0.23141222324344146	-0.09848263652658865	-0.031538200421983076	2.0961173695782906	0.05193354631936539	0.21760734150366662	-0.22782029724735606
0.40300000000000025	0.2314496179087294	-0.09849254149876288	-0.030547834502159938	2.097210877469631	0.05183296463321165	0.2177050124959304	-0.22736499934188528
0.40400000000000014	0.23148682372665405	-0.0985024393469055	-0.029553709538938235	2.098297655191853	0.05173252299697089	0.21780342860719648	-0.22691058076152845
0.405	0.2315238353486095	-0.09851232802952763	-0.028555837403587456	2.099377662850999	0.05163222213046753	0.2179025965651877	-0.2264570489672606
0.4059999999999999	0.2315606476137775	-0.0985222054784297	-0.027554229610873747	2.1004508609430568	0.0515320627266387	0.21800252319824268	-0.22600441119074216
0.40700000000000025	0.23159725555066288	-0.09853206960184953	-0.02654889731088767	2.1015172103546687	0.05143204545188793	0.21810321543514877	-0.2255526744329455
0.40800000000000014	0.23163365437769662	-0.09854191828837275	-0.02553985128225566	2.102576672364469	0.051332170946483825	0.21820468030460113	-0.22510184546282427
0.40900000000000003	0.23166983950365935	-0.09855174941160884	-0.024527101925219154	2.103629208646209	0.05123243982494191	0.21830692493452494	-0.22465193081547014
0.4099999999999999	0.23170580652830552	-0.09856156083413065	-0.02351065925457311	2.1046747812737006	0.051132852676206576	0.2184099565511925	-0.22420293678993325
0.41100000000000025	0.23174155124319554	-0.09857135041067748	-0.022490532893958793	2.105713352726871	0.05103341006381513	0.2185137824777633	-0.22375486944706532
0.41200000000000014	0.23177706963274347	-0.09858111599212993	-0.021466732071875275	2.106744885898585	0.05093411252634781	0.2186184101322401	-0.22330773460737946
0.41300000000000003	0.23181235787548374	-0.09859085543025956	-0.020439265618646653	2.1077693441026506	0.050834960577919724	0.21872384702513778	-0.22286153784892038
0.4139999999999999	0.23184741234518047	-0.0986005665817484	-0.01940814196396076	2.1087866910837927	0.05073595470828781	0.21883010075679768	-0.22241628450507878
0.41500000000000026	0.23188222961103258	-0.09861024731110511	-0.018373369134972922	2.1097968910296325	0.050637095382572384	0.21893717901415657	-0.22197197966216206
0.41600000000000015	0.23191680643697954	-0.09861989549323452	-0.01733495475496759	2.1107999085839593	0.05053838304083629	0.21904508956714622	-0.22152862815677607
0.41700000000000004	0.23195113978086324	-0.0986295090160379	-0.016292906042946313	2.1117957088609494	0.05043981809776493	0.21915384026483747	-0.22108623457325757
0.4179999999999999	0.23198522679382277	-0.09863908578342007	-0.015247229815261295	2.112784257460371	0.05034140094262935	0.21926343903107795	-0.22064480324139582
0.41900000000000026	0.2320190648195482	-0.09864862371945708	-0.014197932489660631	2.113765520483424	0.050243131939471164	0.21937389385949346	-0.22020433823449964
0.42000000000000015	0.23205265139264517	-0.09865812077335223	-0.013145020090235559	2.114739464548508	0.050145011427204324	0.21948521280815056	-0.21976484336756247
0.42100000000000004	0.2320859842361155	-0.09866757492367831	-0.01208849825251414	2.1157060568069435	0.05004703971951167	0.21959740399411543	-0.2193263221954603
0.42199999999999993	0.23211906125833243	-0.0986769841815299	-0.011028372229821127	2.1166652649594377	0.049949217104657724	0.21971047558771917	-0.21888877801148332
0.42300000000000026	0.2321518805487607	-0.09868634659371738	-0.00996464690127267	2.1176170572740705	0.049851543845217366	0.2198244358062773	-0.2184522138461369
0.42400000000000015	0.2321844403720471	-0.09869566024713469	-0.008897326780652437	2.118561402606217	0.049754020177781064	0.21993929290725608	-0.21801663246572153
0.42500000000000004	0.23221673916198313	-0.09870492327392401	-0.00782641602616759	2.119498270419303	0.04965664631275816	0.22005505518106	-0.2175820363707498
0.42599999999999993	0.23224877551647016	-0.0987141338559355	-0.006751918451829552	2.120427630804915	0.04955942243415625	0.2201717309435544	-0.21714842779480625
0.42700000000000027	0.23228054819311406	-0.09872329022810966	-0.005673837540075013	2.1213494545026763	0.0494623486992755	0.22028932852837607	-0.2167158087038484
0.42800000000000016	0.2323120561050762	-0.09873239068153547	-0.004592176454120457	2.122263712921051	0.049365425238439474	0.22040785627920617	-0.21628418079533712
0.42900000000000005	0.23234329831718484	-0.09874143356656036	-0.003506938049674808	2.1231703781594753	0.04926865215482332	0.2205273225419976	-0.21585354549695113
0.42999999999999994	0.23237427404193023	-0.09875041729557618	-0.0024181248867585744	2.124069423031851	0.04917202952419645	0.2206477356569659	-0.21542390396500566
0.43100000000000027	0.23240498263496367	-0.0987593403447335	-0.0013257392419998096	2.124960821091043	0.04907555739427511	0.22076910395039642	-0.21499525708275685
0.43200000000000016	0.23243542359085423	-0.09876820125496526	-0.0002297831210270284	2.1258445466536546	0.04897923578380651	0.22089143572644246	-0.21456760545871204
0.43300000000000005	0.232465596539484	-0.0987769986338219	0.000869741729418338	2.126720574824735	0.04888306468181084	0.22101473925890622	-0.21414094942488476
0.43399999999999994	0.2324955012419538	-0.09878573115849186	0.001972833808896183	2.127588881522065	0.04878704404716388	0.22113902278287248	-0.2137152890351762
0.4350000000000003	0.2325251375856188	-0.09879439757888263	0.003079491849831967	2.1284494435000507	0.04869117380833741	0.22126429448618734	-0.21329062406406554
0.43600000000000017	0.2325545055790072	-0.09880299671963842	0.004189714803988166	2.1293022383743767	0.04859545386287124	0.2213905625008345	-0.2128669540053657
0.43700000000000006	0.23258360534700243	-0.09881152748147061	0.005303501828472145	2.1301472446474357	0.04849988407657697	0.22151783489414037	-0.21244427807104455
0.43799999999999994	0.23261243712629007	-0.09881998884293007	0.006420852270526816	2.1309844417334314	0.04840446428296058	0.22164611965980036	-0.21202259519029465
0.4390000000000003	0.23264100126069073	-0.09882837986187087	0.007541765651101718	2.131813809983549	0.04830919428274248	0.22177542470871794	-0.21160190400885276
0.44000000000000017	0.23266929819562518	-0.09883669967547858	0.00866624164683208	2.1326353307115915	0.04821407384304859	0.2219057578594664	-0.21118220288881318
0.44100000000000006	0.2326973284720878	-0.09884494749999073	0.009794280070804743	2.1334489862185984	0.04811910269663826	0.2220371268284873	-0.21076348990911933
0.44199999999999995	0.23272509272163178	-0.09885312263123723	0.01092588085361209	2.1342547598160815	0.04802428054153453	0.22216953922044433	-0.21034576286624795
0.4430000000000003	0.23275259166236334	-0.09886122444562587	0.012061044025067295	2.1350526358497883	0.04792960704069168	0.22230300251872487	-0.20992901927453952
0.4440000000000002	0.23277982609444076	-0.09886925240082356	0.013199769695830511	2.1358425997240023	0.04783508182139579	0.22243752407589948	-0.20951325636642057
0.44500000000000006	0.23280679689470488	-0.09887720603538229	0.01434205803857291	2.1366246379241347	0.0477407044745205	0.22257311110431446	-0.2090984710931297
0.44599999999999995	0.2328335050111944	-0.09888508496730809	0.015487909269054745	2.1373987380368735	0.047646474553820914	0.22270977066705397	-0.20868466012601058
0.4470000000000003	0.23285995145791902	-0.09889288889232513	0.016637323627866643	2.138164888769031	0.04755239157526624	0.222847509669204	-0.20827181985788765
0.4480000000000002	0.23288613730951327	-0.09890061758258985	0.01779030136245657	2.1389230799662324	0.04745845501641144	0.22298633484910632	-0.20785994640434538
0.44900000000000007	0.232912063695395	-0.09890827088660697	0.018946842708316626	2.1396733026310804	0.04736466431605204	0.22312625276959652	-0.20744903560540154
0.44999999999999996	0.23293773179417662	-0.0989158487299703	0.020106947870081996	2.1404155489393	0.047271018874223476	0.22326726980970565	-0.20703908302782192
0.4510000000000003	0.2329631428287022	-0.09892335111542541	0.021270617003668495	2.1411498122534995	0.047177518052180165	0.22340939215694194	-0.20663008396777607
0.4520000000000002	0.2329882980605858	-0.09893077812187707	0.02243785019832186	2.1418760871352984	0.047084161172172095	0.22355262579971952	-0.20622203345383847
0.45300000000000007	0.23301319878387583	-0.09893812990309278	0.023608647457827155	2.142594369356218	0.0469909475172024	0.22369697651980638	-0.2058149262504614
0.45399999999999996	0.23303784631859112	-0.09894540668610555	0.024783008682005937	2.143304655906949	0.04689787633076641	0.22384244988502935	-0.20540875686174162
0.4550000000000003	0.23306224200450193	-0.09895260876856328	0.025960933649252706	2.1440069450042585	0.04680494681639032	0.22398905124241333	-0.20500351953542512
0.4560000000000002	0.23308638719515662	-0.09895973651539652	0.027142422000483824	2.1447012360955373	0.046712158137091946	0.22413678571193182	-0.2045992082670944
0.4570000000000001	0.23311028325215347	-0.09896679035630945	0.028327473224875374	2.14538752986174	0.04661950941506882	0.22428565818098556	-0.20419581680436139
0.45799999999999996	0.23313393153965697	-0.09897377078447409	0.029516086647017277	2.14606582821909	0.046526999731736324	0.22443567329954314	-0.2037933386510103
0.4590000000000003	0.2331573334195328	-0.09898067835567495	0.030708261415484116	2.1467361343195552	0.04643462812805575	0.22458683547587824	-0.20339176707103646
0.4600000000000002	0.23318049024785328	-0.0989875136871469	0.03190399649319965	2.147398452550093	0.04634239360490962	0.22473914887283777	-0.2029910950925867
0.4610000000000001	0.23320340337239537	-0.0989942774553528	0.03310329064884436	2.148052788530282	0.04625029512322065	0.22489261740457583	-0.20259131551205206
0.46199999999999997	0.23322607412962587	-0.09900097039308135	0.03430614244855234	2.1486991491075855	0.04615833160387629	0.22504724473381044	-0.2021924208985628
0.4630000000000003	0.23324850384079876	-0.0990075932873691	0.035512550248272885	2.149337542349869	0.0460665019278861	0.22520303426966	-0.20179440359889286
0.4640000000000002	0.23327069380791415	-0.09901414697824201	0.036722512186800414	2.149967977535537	0.045974804936833924	0.22535998916599506	-0.20139725574272027
0.4650000000000001	0.2332926453099105	-0.09902063235677051	0.037936026179101044	2.1505904651427863	0.045883239433138864	0.22551811232005836	-0.20100096924800692
0.46599999999999997	0.2333143595990868	-0.09902705036244155	0.039153089910314104	2.151205016839469	0.04579180418006506	0.22567740637110678	-0.20060553582607973
0.4670000000000003	0.23333583789775633	-0.09903340198097667	0.04037370083042836	2.1518116454727996	0.04570049790196884	0.2258378736991937	-0.20021094698654213
0.4680000000000002	0.23335708139550776	-0.09903968824221665	0.04159785614925904	2.1524103650566433	0.04560931928484525	0.22599951642445512	-0.1998171940426336
0.4690000000000001	0.2333780912478251	-0.09904591021731854	0.04282555283210429	2.1530011907556266	0.045518266976931634	0.22616233640701855	-0.19942426811716688
0.47	0.23339886857568898	-0.0990520690156387	0.04405678759608078	2.1535841388679304	0.04542733958924778	0.2263263352472286	-0.19903216014850345
0.47099999999999986	0.2334194144650292	-0.09905816578205183	0.04529155690676496	2.154159226808634	0.04533653569607382	0.2264915142858823	-0.1986408608962105
0.4720000000000002	0.23343972996640414	-0.09906420169508172	0.046529856975523746	2.154726473093209	0.04524585383561099	0.22665787460453427	-0.1982503609465907
0.4730000000000001	0.23345981609528174	-0.09907017796509475	0.0477716837579166	2.155285897320024	0.04515529251082662	0.22682541702617423	-0.19786065071827683
0.474	0.23347967383216883	-0.09907609583180318	0.04901703295317145	2.155837520151467	0.04506485019024099	0.2269941421165199	-0.19747172046790007
0.47499999999999987	0.23349930412296402	-0.09908195656145036	0.05026590000435904	2.156381363293668	0.04497452530871872	0.2271640501858023	-0.19708356029590254
0.4760000000000002	0.23351870787990922	-0.09908776144442583	0.05151828009889153	2.1569174494751775	0.04488431626838768	0.22733514129079974	-0.1966961601523815
0.4770000000000001	0.23353788598201167	-0.0990935117936866	0.052774168169728006	2.1574458024257	0.04479422143962629	0.22750741523705878	-0.19630950984260956
0.478	0.23355683927456072	-0.09909920894323491	0.054033558897294	2.157966446855627	0.04470423916193788	0.22768087158124167	-0.1959235990321798
0.47899999999999987	0.23357556856849063	-0.099104854246275	0.055296446711742324	2.158479408435575	0.04461436774465293	0.22785550963360005	-0.19553841725209029
0.4800000000000002	0.2335940746399601	-0.09911044907417206	0.05656282579631211	2.1589847137747924	0.04452460546770432	0.22803132846075838	-0.1951539539038997
0.4810000000000001	0.23361235823014714	-0.09911599481621215	0.05783269009216765	2.159482390398409	0.0444349505825991	0.22820832688886866	-0.19477019826478162
0.482	0.23363042004526025	-0.09912149287866094	0.05910603330359491	2.1599724667246214	0.044345401313344815	0.22838650350695416	-0.19438713949236622
0.4829999999999999	0.2336482607567664	-0.09912694468312079	0.060382848903186515	2.1604549720425523	0.04425595585727118	0.22856585667038318	-0.19400476662937935
0.4840000000000002	0.2336658810022114	-0.09913235166531179	0.061663130137020204	2.1609299364899917	0.04416661238599249	0.22874638450441254	-0.19362306860833375
0.4850000000000001	0.23368328138738467	-0.09913771527389657	0.06294687002908458	2.1613973910302375	0.044077369046451605	0.22892808490762034	-0.19324203425658706
0.486	0.23370046248945125	-0.09914303696896955	0.06423406138571235	2.1618573674287647	0.043988223961864484	0.22911095555541194	-0.19286165230141217
0.4869999999999999	0.2337174248595456	-0.09914831822133868	0.06552469680153186	2.162309898230822	0.04389917523268906	0.2292949939037845	-0.19248191137454296
0.4880000000000002	0.23373416902445127	-0.09915356051297806	0.06681876866619141	2.162755016740303	0.04381022093774196	0.22948019719298646	-0.19210280001626698
0.4890000000000001	0.2337506954884959	-0.09915876533751984	0.06811626916998326	2.1631927569994827	0.04372135913546488	0.2296665624507702	-0.19172430667944154
0.49	0.2337670047367876	-0.09916393419965427	0.06941719030837365	2.1636231537688304	0.04363258786522089	0.2298540864954839	-0.19134641973368827
0.4909999999999999	0.23378309723941512	-0.09916906861381579	0.07072152388695156	2.164046242506868	0.04354390514843957	0.2300427659393105	-0.19096912746959438
0.4920000000000002	0.23379897345510794	-0.09917417010365989	0.07202926152718242	2.1644620593504107	0.043455308989674056	0.23023259719165629	-0.19059241810262775
0.4930000000000001	0.23381463383397894	-0.09917924020232717	0.07334039467222211	2.1648706410947955	0.04336679737763266	0.23042357646263176	-0.19021627977689862
0.494	0.23383007882009935	-0.09918428045198589	0.07465491459242121	2.165272025174421	0.04327836828600433	0.2306156997665067	-0.18984070056890182
0.4949999999999999	0.23384530885428303	-0.09918929240264926	0.07597281239052756	2.1656662496447043	0.04319001967414089	0.23080896292495984	-0.1894656684911286
0.4960000000000002	0.2338603243770806	-0.09919427761177234	0.07729407900659695	2.1660533531646546	0.043101749488024234	0.23100336157024962	-0.18909117149562102
0.4970000000000001	0.2338751258319828	-0.09919923764500639	0.0786187052226194	2.166433374978904	0.04301355566164235	0.23119889114849196	-0.18871719747754126
0.498	0.23388971366883335	-0.09920417407735553	0.07994668166686891	2.166806354900285	0.042925436118410674	0.23139554692280634	-0.18834373427858514
0.4989999999999999	0.2339040883470747	-0.09920908849398047	0.08127799881798543	2.1671723332936677	0.042837388772336435	0.23159332397609078	-0.18797076969025125
0.5000000000000002	0.23391825033807667	-0.0992139824898988	0.08261264700880062	2.1675313510598904	0.0427494115288669	0.23179221721367374	-0.1875982914572215
0.5010000000000001	0.23393220012692206	-0.09921885766895595	0.08395061643029587	2.167883449619747	0.04266150228554559	0.23199222136615272	-0.18722628728074314
0.502	0.23394593821515014	-0.09922371564356691	0.08529189713645258	2.168228670899117	0.04257365893278282	0.23219333099236306	-0.18685474482159747
0.5029999999999999	0.23395946512483248	-0.09922855803522625	0.08663647904999991	2.1685670573148226	0.04248587935486448	0.23239554048229985	-0.18648365170266798
0.5040000000000002	0.23397278140323122	-0.0992333864742848	0.08798435196831728	2.1688986517607973	0.04239816143089672	0.2325988440598762	-0.1861129955113018
0.5050000000000001	0.2339858876272901	-0.099238202598992	0.08933550556912598	2.1692234975956484	0.04231050303544469	0.2328032357854015	-0.1857427638014164
0.506	0.23399878440720423	-0.09924300805492926	0.09068992941598117	2.16954163863195	0.04222290203898964	0.23300870955784636	-0.18537294409536287
0.5069999999999999	0.23401147238906306	-0.09924780449445415	0.0920476129635762	2.1698531191260972	0.042135356308266925	0.23321525911720442	-0.18500352388568037
0.5080000000000002	0.2340239522569433	-0.09925259357577565	0.09340854556324597	2.1701579837675458	0.042047863706487304	0.23342287804713968	-0.18463449063681445
0.5090000000000001	0.23403622473407829	-0.09925737696278844	0.09477271646942866	2.170456277667404	0.04196042209368702	0.23363155977780367	-0.18426583178668973
0.51	0.23404829058310447	-0.09926215632566923	0.09614011484671904	2.170748046347077	0.041873029327330655	0.23384129758864594	-0.18389753474814918
0.5109999999999999	0.23406015060613491	-0.09926693334072804	0.09751072977564676	2.171033335727303	0.04178568326286427	0.23405208461110275	-0.18352958691063762
0.5120000000000002	0.23407180564503402	-0.09927170968950882	0.09888455025606438	2.1713121921175222	0.04169838175403829	0.23426391383098716	-0.183161975642385
0.5130000000000001	0.23408325658189275	-0.09927648705826647	0.1002615652089063	2.171584662205553	0.041611122653245736	0.23447677809046635	-0.1827946882929198
0.514	0.23409450433970266	-0.09928126713744666	0.10164176347707868	2.171850793047512	0.04152390381193888	0.23469067008969305	-0.1824277121956804
0.5149999999999999	0.2341055498832265	-0.09928605162079149	0.1030251338251149	2.172110632057954	0.04143672308106545	0.23490558238815926	-0.18206103467079818
0.5160000000000002	0.2341163942200668	-0.09929084220482001	0.1044116649376093	2.172364227000162	0.04134957831170925	0.2351215074058406	-0.18169464302812544
0.5170000000000001	0.2341270384015575	-0.09929564058830319	0.10580134541681796	2.172611625976563	0.04126246735581539	0.23533843742419888	-0.18132852457039877
0.518	0.23413748352272365	-0.09930044847135355	0.10719416377943598	2.172852877419198	0.04117538806669783	0.23555636458705068	-0.18096266659655008
0.5189999999999999	0.23414773072168363	-0.09930526755488148	0.10859010845368945	2.173088030080603	0.041088338299453006	0.23577528090143102	-0.1805970564049341
0.5200000000000002	0.2341577811796217	-0.09931009954004416	0.10998916777788076	2.1733171330257854	0.04100131591140359	0.23599517823858174	-0.18023168129599762
0.5210000000000001	0.2341676361209532	-0.09931494612730969	0.11139132999926996	2.1735402356252607	0.040914318762452495	0.23621604833501145	-0.17986652857458552
0.522	0.23417729681330535	-0.0993198090158826	0.11279658327217558	2.1737573875483425	0.040827344715410246	0.23643788279351316	-0.17950158555238302
0.5229999999999999	0.23418676456806475	-0.09932468990311308	0.11420491565568389	2.1739686387562585	0.040740391636419564	0.23666067308402558	-0.17913683955044585
0.5240000000000002	0.23419604074111405	-0.09932959048351622	0.11561631511172936	2.174174039495056	0.040653457395418285	0.2368844105444687	-0.17877227790152606
0.5250000000000001	0.23420512673300414	-0.0993345124481531	0.11703076950431074	2.1743736402882385	0.04056653986652103	0.23710908638192665	-0.17840788795214482
0.526	0.2342140239885615	-0.09933945748399269	0.1184482665994804	2.1745674919290887	0.040479636928260614	0.2373346916741867	-0.17804365706472944
0.5269999999999999	0.23422273399593047	-0.09934442727249726	0.11986879406461434	2.1747556454726285	0.04039274646375239	0.23756121737127758	-0.17767957262006992
0.5280000000000002	0.23423125828579924	-0.09934942348780687	0.12129233946659787	2.1749381522271687	0.04030586636078333	0.23778865429683285	-0.17731562201998627
0.5290000000000001	0.23423959843118378	-0.09935444779527815	0.12271889026931293	2.1751150637453907	0.040218994511889074	0.23801699314928826	-0.17695179269015743
0.53	0.23424775604701703	-0.09935950185075298	0.12414843383006288	2.1752864318149157	0.040132128814664415	0.23824622450298322	-0.1765880720832461
0.5309999999999999	0.23425573278991815	-0.09936458729980108	0.1255809573953244	2.175452308448684	0.04004526717224846	0.2384763388092967	-0.17622444768220977
0.5320000000000003	0.2342635303588894	-0.09936970577655597	0.12701644809734283	2.1756127458758514	0.039958407493803805	0.23870732639788814	-0.17586090700338425
0.5330000000000001	0.23427115049656488	-0.09937485890327007	0.12845489295158327	2.175767796532775	0.03987154769517441	0.23893917747805238	-0.17549743759929062
0.534	0.2342785949902585	-0.09938004829058769	0.12989627885317093	2.1759175130525263	0.03978468569984615	0.2391718821401982	-0.17513402706172587
0.5349999999999999	0.23428586567205792	-0.09938527553703412	0.13134059257120545	2.1760619482528893	0.03969781943990739	0.2394054303573379	-0.17477066302551503
0.5360000000000003	0.23429296441833755	-0.09939054222771879	0.13278782074208986	2.1762011551242857	0.039610946856768116	0.23963981198641549	-0.1744073331726321
0.5370000000000001	0.23429989315019073	-0.09939584993375201	0.13423794986376503	2.1763351868175898	0.03952406590188327	0.23987501676972606	-0.17404402523627585
0.538	0.23430665383478133	-0.09940120021275009	0.13569096629086197	2.1764640966306485	0.039437174537786675	0.24011103433680245	-0.17368072700491205
0.5389999999999999	0.23431324848573307	-0.09940659460967874	0.1371468562292838	2.1765879379938267	0.039350270739315865	0.2403478542065348	-0.17331742632647706
0.5400000000000003	0.2343196791614282	-0.09941203465728198	0.13860560573023334	2.176706764454901	0.039263352494664304	0.24058546578935106	-0.17295411111281578
0.5410000000000001	0.2343259479623422	-0.09941752187533923	0.14006720068520118	2.1768206296621244	0.039176417806080346	0.24082385838983367	-0.1725907693443044
0.542	0.23433205702929094	-0.09942305776912227	0.1415316268219259	2.176929587345413	0.03908946469039758	0.24106302120978296	-0.17222738907460902
0.5429999999999999	0.23433800854258469	-0.09942864382855657	0.14299886969983538	2.1770336912971047	0.03900249117970291	0.24130294335125016	-0.17186395843565316
0.5440000000000003	0.23434380472058322	-0.09943428152846502	0.14446891470460732	2.1771329953518612	0.0389154953222663	0.2415436138196119	-0.17150046564292698
0.5450000000000002	0.23434944781765416	-0.09943997232913929	0.14594174704261817	2.1772275533633993	0.038828475183794786	0.24178502152730544	-0.17113689900127174
0.546	0.2343549401230369	-0.09944571767648329	0.14741735173567194	2.177317419178002	0.03874142884895192	0.24202715529829633	-0.17077324691102963
0.5469999999999999	0.23436028396060662	-0.09945151900097834	0.14889571361602214	2.177402646606642	0.038654354422718126	0.2422700038728633	-0.1704094978743262
0.5480000000000003	0.23436548168803015	-0.09945737771584583	0.15037681732169936	2.177483289395287	0.03856725003141121	0.24251355591271076	-0.17004564050167958
0.5490000000000002	0.23437053569531613	-0.0994632952159078	0.15186064729215848	2.1775594011918322	0.038480113823855966	0.24275780000672484	-0.16968166351919142
0.55	0.2343754484042625	-0.09946927287751738	0.15334718776463616	2.177631035509605	0.03839294397307025	0.24300272467756626	-0.16931755577614782
0.5509999999999999	0.23438022226879393	-0.0994753120584297	0.15483642277198797	2.177698245687761	0.0383057386781038	0.24324831838917257	-0.16895330625279747
0.5520000000000003	0.2343848597743065	-0.09948141409648761	0.15632833614202138	2.1777610848489055	0.038218496165422645	0.24349456955505883	-0.16858890406831842
0.5530000000000002	0.23438936343526803	-0.09948758030749694	0.1578229114979626	2.177819605854251	0.03813121468996262	0.24374146654736686	-0.16822433848904433
0.554	0.23439373579257827	-0.09949381198379095	0.1593201322608249	2.1778738612558977	0.038043892536523606	0.24398899770685767	-0.1678595989367179
0.5549999999999999	0.23439797941143706	-0.0995001103938591	0.16081998165444664	2.177923903246174	0.0379565280215063	0.2442371513538577	-0.1674946749964769
0.5560000000000003	0.23440209687858754	-0.09950647678228922	0.16232244271246388	2.1779697836047456	0.03786911949450582	0.24448591579986625	-0.16712955642476637
0.5570000000000002	0.23440609079855618	-0.09951291236964464	0.1638274982861059	2.178011553644562	0.03778166533970302	0.24473527935946982	-0.16676423315730812
0.558	0.23440996378963946	-0.09951941835227421	0.1653351310528293	2.1780492641584823	0.0376941639771769	0.24498523036227024	-0.16639869531659035
0.5589999999999999	0.23441371848038706	-0.09952599590205687	0.1668453235269351	2.1780829653680205	0.03760661386401774	0.24523575716483806	-0.16603293321827747
0.5600000000000003	0.23441735750733184	-0.09953264616607982	0.16835805807293822	2.1781127068749178	0.037519013495120976	0.24548684816282423	-0.16566693737642826
0.5610000000000002	0.2344208835135875	-0.09953937026624486	0.16987331692133117	2.178138537615499	0.037431361403784794	0.2457384918031199	-0.1653006985077144
0.562	0.23442429914680665	-0.0995461692988017	0.17139108218675927	2.178160505816627	0.03734365616223503	0.2459906765960144	-0.16493420753470958
0.563	0.2344276070561198	-0.09955304433381046	0.17291133588937369	2.178178658953219	0.03725589638189576	0.2462433911274845	-0.16456745558801464
0.5640000000000003	0.23443080988880596	-0.09955999641453117	0.1744340599793802	2.1781930437087733	0.03716808071316377	0.24649662407156553	-0.1642004340071057
0.5650000000000002	0.2344339102874444	-0.09956702655636182	0.17595923636405136	2.1782037059396115	0.037080207844687865	0.24675036420251076	-0.16383313434003577
0.5660000000000001	0.23443691088829738	-0.09957413574457473	0.177486846936844	2.1782106906427976	0.03699227650215461	0.24700460040656724	-0.16346554834193727
0.567	0.23443981432054564	-0.0995813249312275	0.17901687360788615	2.1782140419273004	0.03690428544670345	0.24725932169337936	-0.16309766797239506
0.5680000000000003	0.2344426232048684	-0.09958859503274944	0.1805492983343491	2.1782138029876146	0.03681623347339879	0.24751451720696963	-0.16272948539224522
0.5690000000000002	0.23444534015098903	-0.09959594692857582	0.18208410315034523	2.1782100160797966	0.036728119409821174	0.24777017623624698	-0.16236099296011303
0.5700000000000001	0.23444796775493695	-0.09960338146007724	0.18362127019674374	2.1782027225002447	0.03663994211453503	0.2480262882250527	-0.16199218322851408
0.571	0.23445050859639888	-0.09961089942941062	0.1851607817501698	2.1781919625668142	0.0365517004755561	0.24828284278163315	-0.1616230489396484
0.5720000000000003	0.2344529652361571	-0.0996185015982895	0.1867026202504559	2.1781777756022196	0.036463393408941315	0.24853982968730515	-0.1612535830211383
0.5730000000000002	0.2344553402136126	-0.09962618868667207	0.18824676832693696	2.1781601999200606	0.03637501985731953	0.24879723890432492	-0.16088377858153413
0.5740000000000001	0.2344576360443899	-0.09963396137099306	0.1897932088236051	2.1781392728126883	0.03628657878818157	0.24905506058327492	-0.1605136289056561
0.575	0.23445985521802168	-0.09964182028118616	0.1913419248223885	2.1781150305401136	0.03619806919180865	0.24931328507009956	-0.16014312745020476
0.5760000000000003	0.2344620001957105	-0.0996497659968684	0.19289289966457315	2.178087508320683	0.03610949007902306	0.24957190291255657	-0.15977226783958606
0.5770000000000002	0.2344640734085404	-0.09965779904419089	0.1944461169711359	2.178056740324231	0.03602084047924912	0.24983090486597107	-0.15940104386159204
0.5780000000000001	0.23446607725688642	-0.0996659198937361	0.19600156066200483	2.1780227596669244	0.03593211943894648	0.2500902818984236	-0.15902944946300387
0.579	0.23446801411064463	-0.09967412895870834	0.19755921497388626	2.1779855984066385	0.03584332602005112	0.2503500251955029	-0.15865747874536737
0.5800000000000003	0.23446988630877916	-0.09968242659303658	0.199119064477424	2.177945287538835	0.03575445929830326	0.2506101261648759	-0.1582851259607639
0.5810000000000002	0.23447169615780897	-0.09969081308938937	0.20068109409408344	2.177901856994031	0.03566551836158489	0.25087057644062205	-0.15791238550727807
0.5820000000000001	0.23447344592998245	-0.09969928867710434	0.20224528911127504	2.1778553356372057	0.03557650230832875	0.25113136788685436	-0.15753925192447196
0.583	0.2344751378615129	-0.09970785352003134	0.20381163519497916	2.177805751267998	0.035487410245938676	0.25139249260069485	-0.15716571988929826
0.5840000000000003	0.2344767741508722	-0.09971650771466378	0.205380118401011	2.1777531306216633	0.035398241289222296	0.2516539429150394	-0.15679178421221365
0.5850000000000002	0.2344783569571413	-0.09972525128931321	0.20695072518531504	2.1776974993718867	0.03530899455908042	0.25191571140099783	-0.15641743983319298
0.5860000000000001	0.23447988839841472	-0.09973408420394908	0.20852344241217585	2.1776388821354256	0.03521966918151498	0.2521777908695294	-0.1560426818179541
0.587	0.23448137055025708	-0.09974300634919814	0.2100982573592316	2.1775773024785585	0.03513026428665189	0.25244017437191546	-0.15566750535482465
0.5880000000000003	0.23448280544421005	-0.0997520175445051	0.21167515771968157	2.1775127829260685	0.0350407790076578	0.2527028551991983	-0.1552919057519506
0.5890000000000002	0.23448419506634696	-0.09976111753695913	0.2132541316032043	2.177445344972736	0.0349512124796734	0.25296582688114055	-0.15491587843412094
0.5900000000000001	0.2344855413558737	-0.09977030600078383	0.21483516753559354	2.1773750090965684	0.03486156383876424	0.2532290831848345	-0.15453941893933493
0.591	0.23448684620377375	-0.09977958253598726	0.21641825445599433	2.1773017947737516	0.03477183222076791	0.25349261811254	-0.1541625229157857
0.5920000000000003	0.2344881114514954	-0.09978894666617427	0.21800338171212852	2.177225720495291	0.03468201676016042	0.2537564258987582	-0.153785186119326
0.5930000000000002	0.23448933888967938	-0.09979839783702768	0.219590539054274	2.1771468037842028	0.03459211658924696	0.2540205010069724	-0.15340740441123746
0.5940000000000001	0.23449053025692512	-0.09980793541545678	0.22117971662800828	2.177065061212866	0.034502130837495364	0.25428483812618413	-0.1530291737561855
0.595	0.23449168723859393	-0.09981755868790733	0.2227709049661025	2.1769805084205074	0.03441205863058657	0.2545494321673103	-0.1526504902202427
0.5959999999999999	0.23449281146564718	-0.09982726685783601	0.2243640949795756	2.176893160130059	0.03432189908936594	0.25481427825956854	-0.15227134996922745
0.5970000000000002	0.23449390451351823	-0.09983705904385393	0.2259592779471651	2.1768030301647463	0.03423165132912226	0.25507937174667294	-0.1518917492675448
0.5980000000000001	0.23449496790101612	-0.09984693427891414	0.2275564455032238	2.176710131464767	0.034141314459195556	0.2553447081827842	-0.15151168447741145
0.599	0.23449600308925986	-0.09985689150979253	0.22915558962480273	2.176614476102927	0.03405088758273175	0.2556102833285231	-0.15113115205846844
0.5999999999999999	0.2344970114806414	-0.09986692959648787	0.23075670261792847	2.1765160752988413	0.033960369796524115	0.2558760931471123	-0.15075014856784608
0.6010000000000002	0.2344979944178164	-0.0998770473119182	0.2323597771023268	2.176414939432432	0.03386976019106431	0.2561421338004076	-0.15036867066068435
0.6020000000000001	0.2344989531827209	-0.09988724334266737	0.2339648059942261	2.17631107805672	0.03377905785104731	0.25640840164476136	-0.1499867150911732
0.603	0.2344998889956129	-0.09989751629040657	0.23557178248762725	2.176204499909141	0.0336882618562095	0.25667489322690384	-0.14960427871417706
0.6039999999999999	0.2345008030141376	-0.099907864672487	0.2371807000344252	2.176095212921759	0.03359737128207435	0.2569416052798475	-0.1492213584873854
0.6050000000000002	0.23450169633241486	-0.09991828692170508	0.23879155232263224	2.1759832242315045	0.03350638520066763	0.2572085347185119	-0.14883795147405365
0.6060000000000001	0.23450256998014823	-0.0999287813871231	0.2404043332523305	2.1758685401904145	0.03341530268162921	0.2574756786350118	-0.1484540548463374
0.607	0.23450342492175372	-0.09993934633707442	0.2420190369104895	2.1757511663758775	0.033324122793844335	0.2577430342937945	-0.14806966588879625
0.6079999999999999	0.23450426205550826	-0.09994997996322505	0.24363565754541056	2.1756311076008625	0.033232844607351444	0.2580105991268116	-0.14768478200188762
0.6090000000000002	0.23450508221271613	-0.09996068038419037	0.2452541895408025	2.175508367923394	0.033141467195284074	0.2582783707289105	-0.14729940070569644
0.6100000000000001	0.2345058861568928	-0.09997144564908597	0.24687462738911628	2.175382950655263	0.03304998963590846	0.2585463468532658	-0.14691351964402552
0.611	0.2345066745829654	-0.09998227374176387	0.24849696566376725	2.17525485836996	0.03295841101487969	0.2588145254067308	-0.14652713658884844
0.6119999999999999	0.23450744811648908	-0.09999316258535977	0.25012119899062735	2.17512409290984	0.03286673042765629	0.25908290444529447	-0.14614024944500603
0.6130000000000002	0.2345082073128784	-0.10000411004678118	0.25174732201917027	2.174990655393257	0.03277494698201333	0.2593514821695236	-0.14575285625508716
0.6140000000000001	0.2345089526566533	-0.10001511394151484	0.25337532939365265	2.17485454622092	0.03268305980071574	0.2596202569200527	-0.1453649552046182
0.615	0.23450968456069918	-0.10002617203912736	0.25500521572470924	2.1747157650803457	0.032591068024413646	0.259889227173429	-0.14497654462750173
0.6159999999999999	0.23451040336554024	-0.10003728206870896	0.2566369755609904	2.174574310949912	0.032498970814577914	0.2601583915380696	-0.1445876230114629
0.6170000000000002	0.23451110933862634	-0.10004844172389003	0.2582706033612241	2.1744301821040044	0.032406767356233074	0.26042774875014985	-0.14419818900320058
0.6180000000000001	0.2345118026736324	-0.10005964866856201	0.2599060934682118	2.174283376118142	0.032314456860549366	0.26069729766985067	-0.14380824141293994
0.619	0.23451248348977027	-0.10007090054330015	0.261543440084388	2.1741338898733162	0.03222203856747738	0.26096703727796616	-0.14341777921857102
0.6199999999999999	0.23451315183111332	-0.10008219497098454	0.2631826372466922	2.17398171956069	0.032129511748426154	0.2612369666722629	-0.14302680157004383
0.6210000000000002	0.23451380766593277	-0.10009352956162385	0.26482367880076146	2.1738268606866535	0.032036875708924405	0.26150708506371506	-0.14263530779414313
0.6220000000000001	0.2345144508860467	-0.10010490191751477	0.2664665583763285	2.173669308077108	0.031944129791265735	0.261777391773163	-0.14224329739909536
0.623	0.23451508130618082	-0.10011630963836572	0.2681112693638302	2.1735090558817385	0.031851273376955765	0.26204788622809205	-0.14185077007876504
0.6239999999999999	0.23451569866334204	-0.1001277503260094	0.2697578048914791	2.17334609757941	0.031758305888900856	0.2623185679591676	-0.14145772571656265
0.6250000000000002	0.23451630261620413	-0.10013922158945628	0.27140615780280736	2.1731804259835625	0.031665226793704516	0.26258943659689077	-0.1410641643892472
0.6260000000000001	0.23451689274450638	-0.10015072104991579	0.27305632063431323	2.1730120332464837	0.03157203560413292	0.2628604918686813	-0.14067008637086706
0.627	0.23451746854846525	-0.10016224634541261	0.27470828559321514	2.1728409108628437	0.031478731881506426	0.2631317335962649	-0.14027549213683888
0.6279999999999999	0.23451802944857597	-0.10017379513574962	0.2763620445360728	2.172667049673244	0.03138531523807851	0.26340316169306166	-0.13988038236786038
0.6290000000000002	0.2345185747865568	-0.10018536510706721	0.27801758894866185	2.172490439868929	0.031291785339280766	0.26367477616127105	-0.1394847579534121
0.6300000000000001	0.2345191038270604	-0.10019695397487682	0.27967490992748567	2.1723110709984046	0.03119814190546881	0.26394657708877506	-0.13908861999466532
0.631	0.23451961575864796	-0.1002085594866995	0.2813339981636829	2.1721289319748625	0.031104384713352303	0.2642185646464689	-0.13869196980667362
0.6319999999999999	0.23452010969402662	-0.10022017942506149	0.28299484392896074	2.171944011082538	0.031010513597413747	0.2644907390862623	-0.13829480892021162
0.6330000000000002	0.23452058467105608	-0.10023181161009706	0.2846574370624389	2.171756295982005	0.030916528451194466	0.26476310073926457	-0.13789713908356507
0.6340000000000001	0.23452103965490076	-0.10024345390213844	0.2863217669587896	2.1715657737159244	0.030822429228447988	0.2650356500137875	-0.13749896226384384
0.635	0.23452147354057332	-0.1002551042046681	0.2879878225580602	2.1713724307156377	0.03072821594422181	0.2653083873933483	-0.1371002806477554
0.6359999999999999	0.23452188515549563	-0.10026676046650611	0.28965559233643506	2.1711762528078604	0.0306338886757458	0.26558131343497726	-0.13670109664238514
0.6370000000000002	0.23452227326245886	-0.10027842068286337	0.2913250642983233	2.1709772252214994	0.03053944756312717	0.26585442876788984	-0.13630141287579844
0.6380000000000001	0.2345226365637372	-0.10029008289601571	0.2929962259705355	2.1707753325953485	0.03044489280985201	0.26612773409227936	-0.13590123219685327
0.639	0.23452297370597805	-0.10030174519597522	0.2946690643985637	2.1705705589866824	0.030350224682971418	0.2664012301781082	-0.1355005576742207
0.6399999999999999	0.234523283284363	-0.1003134057211596	0.29634356614534973	2.170362887880007	0.03025544351297201	0.26667491786407915	-0.13509939259479348
0.6410000000000002	0.23452356384603837	-0.10032506265906148	0.29801971729255644	2.1701523021956137	0.03016054969351328	0.26694879805690797	-0.13469774046154012
0.6420000000000001	0.23452381389432322	-0.10033671424691823	0.29969750344322643	2.169938784297947	0.030065543681214193	0.2672228717308354	-0.1342956049910454
0.643	0.2345240318940755	-0.10034835877238332	0.30137690972471187	2.169722316003807	0.029970425995488575	0.2674971399272567	-0.13389299011097708
0.6439999999999999	0.23452421627746417	-0.10035999457420265	0.30305792079226584	2.169502878590775	0.029875197218246236	0.2677716037544051	-0.1334898999573538
0.6450000000000002	0.23452436544977145	-0.10037162004290005	0.30474052083481695	2.169280452806641	0.029779857993337436	0.26804626438709045	-0.1330863388711836
0.6460000000000001	0.23452447779485397	-0.1003832336214722	0.30642469358294194	2.169055018879842	0.029684409025861995	0.26832112306649003	-0.1326823113944083
0.647	0.23452455167951114	-0.10039483380571734	0.3081104223175448	2.168826556530176	0.029588851081403283	0.2685961810999915	-0.13227782226557616
0.6479999999999999	0.23452458545713514	-0.10040641914344682	0.3097976898788822	2.1685950449798175	0.02949318498494279	0.26887143986102546	-0.1318728764153595
0.6490000000000002	0.23452457747214844	-0.10041798823295695	0.3114864786767037	2.168360462965403	0.02939741161939369	0.2691469007887646	-0.13146747896166974
0.6500000000000001	0.2345245260656117	-0.10042953972189171	0.3131767707015247	2.168122788751208	0.029301531924057024	0.2694225653876881	-0.1310616352043647
0.651	0.23452442958125047	-0.10044107230612123	0.3148685475359193	2.1678820001430656	0.029205546893121496	0.2696984352270103	-0.13065535061984765
0.6519999999999999	0.23452428637114606	-0.10045258472788482	0.31656179036547893	2.167638074503045	0.029109457574084154	0.269974511939971	-0.13024863085567503
0.6530000000000002	0.23452409480033912	-0.1004640757731999	0.3182564799909572	2.1673909887641476	0.02901326506590825	0.27025079722329176	-0.12984148172498447
0.6540000000000001	0.23452385325072858	-0.10047554426853905	0.31995259684236843	2.1671407194450567	0.028916970516795544	0.27052729283673493	-0.12943390920055517
0.655	0.23452356012539696	-0.10048698907752994	0.3216501209939323	2.166887242666464	0.02882057512181546	0.27080400060221577	-0.12902591940837294
0.6559999999999999	0.23452321385298455	-0.10049840909842989	0.3233490321795082	2.1666305341686147	0.02872408012069462	0.2710809224026488	-0.12861751862075532
0.6570000000000003	0.23452281289135787	-0.10050980326199752	0.32504930980853874	2.1663705693289796	0.028627486795704548	0.2713580601810136	-0.12820871324933494
0.6580000000000001	0.23452235573057553	-0.10052117052938751	0.3267509329810191	2.166107323180814	0.028530796469463795	0.2716354159392728	-0.12779950983819977
0.659	0.23452184089478034	-0.1005325098900706	0.3284538805007593	2.165840770433007	0.028434010502653075	0.2719129917366537	-0.12738991505730562
0.6599999999999999	0.23452126694302075	-0.10054382035977968	0.3301581308880851	2.165570885490502	0.028337130291764035	0.2721907896874734	-0.12697993569603308
0.6610000000000003	0.23452063246975333	-0.10055510097848423	0.3318636623927523	2.1652976424749277	0.0282401572669412	0.2724688119589324	-0.12656957865663818
0.6620000000000001	0.2345199361054026	-0.10056635080839489	0.3335704530074704	2.1650210152450975	0.028143092889915726	0.2727470607691182	-0.12615885094740822
0.663	0.23451917651697995	-0.10057756893199732	0.3352784804824359	2.164740977417019	0.028045938651968683	0.27302553838515503	-0.1257477596755154
0.6639999999999999	0.23451835240876295	-0.10058875445011367	0.3369877223405212	2.1644575023841908	0.027948696071800623	0.2733042471212556	-0.12533631203968357
0.6650000000000003	0.23451746252303593	-0.10059990647999406	0.3386981558927613	2.1641705633389696	0.02785136669330602	0.27358318933661	-0.1249245153227828
0.6660000000000001	0.23451650564089377	-0.10061102415343977	0.34040975825378306	2.163880133294657	0.02775395208331194	0.2738623674331716	-0.12451237688446683
0.667	0.2345154805831096	-0.1006221066153353	0.34212250635720104	2.163586185107573	0.027656453829340413	0.27414178385339755	-0.12409990415378505
0.6679999999999999	0.2345143862110676	-0.10063315302296645	0.34383637697213115	2.163288691498778	0.027558873537514735	0.2744214410780649	-0.1236871046215185
0.6690000000000003	0.23451322142776268	-0.10064416254537276	0.34555134672121873	2.162987625075833	0.027461212830486345	0.2747013416242187	-0.12327398583211073
0.6700000000000002	0.2345119851788671	-0.10065513436235869	0.34726739209982693	2.1626829583546368	0.027363473345258956	0.27498148804337397	-0.12286055537518635
0.671	0.23451067645386608	-0.10066606766429345	0.3489844894964114	2.162374663780974	0.027265656731151923	0.2752618829199054	-0.12244682087677156
0.6719999999999999	0.234509294287263	-0.1006769616530762	0.3507026152137278	2.1620627137518222	0.027167764648023077	0.27554252886932046	-0.12203278999039202
0.6730000000000003	0.2345078377598549	-0.1006878155435141	0.3524217454905184	2.161747080636429	0.027069798764566694	0.2758234285364725	-0.12161847038797985
0.6740000000000002	0.2345063060000799	-0.10069862856473658	0.3541418565236986	2.161427736797952	0.026971760756502323	0.2761045845938339	-0.12120386975046037
0.675	0.23450469818543682	-0.10070939996164852	0.35586292449106793	2.161104654615676	0.026873652304652794	0.27638599973976546	-0.12078899575819388
0.6759999999999999	0.23450301354360292	-0.10072012899642546	0.3575849255741955	2.160777806505957	0.02677547509303161	0.2766676766969623	-0.12037385608163034
0.6770000000000003	0.23450125135250016	-0.10073081495005047	0.3593078359807525	2.1604471649415484	0.026677230807059887	0.27694961821113456	-0.1199584583723523
0.6780000000000002	0.23449941093968577	-0.10074145712389114	0.3610316319655571	2.1601127024708293	0.02657892113203298	0.2772318270494937	-0.11954281025449842
0.679	0.2344974916825688	-0.10075205484131647	0.36275628984998154	2.1597743917377312	0.026480547751774292	0.2775143059987984	-0.11912691931649938
0.6799999999999999	0.23449549300982872	-0.10076260744935632	0.36448178604012027	2.1594322055019948	0.026382112347291882	0.277797057863262	-0.11871079310305785
0.6810000000000003	0.23449341440328558	-0.10077311432040643	0.36620809704374063	2.1590861166586706	0.026283616595497147	0.27808008546256174	-0.11829443910766954
0.6820000000000002	0.23449125539984803	-0.10078357485397835	0.36793519948641285	2.158736098256128	0.02618506216804486	0.2783633916299477	-0.11787786476567806
0.683	0.23448901559353877	-0.10079398847849394	0.36966307012835126	2.1583821235133573	0.026086450730110185	0.2786469792103876	-0.11746107744712546
0.6839999999999999	0.23448669463759864	-0.10080435465312507	0.37139168588161636	2.1580241658369657	0.0259877839391011	0.2789308510586835	-0.11704408444945207
0.6850000000000003	0.23448429224666922	-0.10081467286967781	0.37312102382657036	2.1576621988367655	0.025889063443548153	0.2792150100378016	-0.11662689299070841
0.6860000000000002	0.2344818081986783	-0.10082494265452087	0.374851061228357	2.15729619633998	0.02579029088216997	0.2794994590175952	-0.11620951020308946
0.687	0.2344792423356758	-0.10083516357056067	0.3765817755538031	2.156926132405594	0.025691467882869294	0.27978420087355216	-0.11579194312635764
0.688	0.23447659456362036	-0.10084533521926572	0.3783131444876376	2.1565519813392533	0.025592596061657976	0.28006923848519877	-0.1153741987012698
0.6890000000000003	0.23447386485186955	-0.10085545724236337	0.38004514594729794	2.156173717707614	0.02549367702163109	0.2803545747344012	-0.11495628376336633
0.6900000000000002	0.2344710532327506	-0.10086552932245581	0.3817777580974755	2.155791316351406	0.025394712351805945	0.28064021250404825	-0.11453820503711606
0.6910000000000001	0.23446815980083827	-0.1008755511829317	0.3835109593655489	2.1554047523976188	0.02529570362582443	0.28092615467705284	-0.11411996913004438
0.692	0.2344651847111853	-0.10088552258867926	0.38524472845679875	2.1550140012712062	0.025196652400882473	0.2812124041352416	-0.11370158252683857
0.6930000000000003	0.23446212817650208	-0.10089544334797677	0.38697904436829555	2.1546190387063406	0.0250975602169461	0.28149896375807015	-0.11328305158372799
0.6940000000000002	0.23445899046403726	-0.10090531331480769	0.3887138864018579	2.1542198407568547	0.024998428596191582	0.281785836421465	-0.11286438252331576
0.6950000000000001	0.23445577189253972	-0.10091513239122278	0.39044923417647787	2.153816383805146	0.024899259042729115	0.2820730249969724	-0.11244558142991654
0.696	0.23445247282930193	-0.10092490052975184	0.39218506764060973	2.153408644569575	0.024800053042364947	0.28236053235115033	-0.11202665424515064
0.6970000000000003	0.23444909368728095	-0.10093461773586708	0.3939213670850946	2.1529966001111154	0.024700812062156845	0.28264836134513954	-0.11160760676342352
0.6980000000000002	0.23444563492229775	-0.10094428407049713	0.3956581131567403	2.1525802278392954	0.024601537549944208	0.28293651483447246	-0.11118844462734523
0.6990000000000001	0.23444209703031577	-0.10095389965221445	0.3973952868718233	2.1521595055170657	0.024502230933973176	0.28322499566911646	-0.11076917332332827
0.7	0.23443848054441943	-0.10096346465834341	0.3991328696291545	2.151734411265001	0.024402893622432607	0.2835138066935059	-0.11034979817741883
0.7010000000000003	0.23443478603074128	-0.10097297932536527	0.4008708432231009	2.1513049235648536	0.024303527002899544	0.28380295074655904	-0.10993032435129566
0.7020000000000002	0.23443101408371397	-0.10098244395012494	0.4026091898569591	2.150871021261729	0.024204132441997317	0.2840924306621046	-0.10951075683830903
0.7030000000000001	0.23442716532177357	-0.10099185889183934	0.40434789215557343	2.1504326835648992	0.024104711285325823	0.28438224926971456	-0.10909110045979885
0.704	0.23442324038313814	-0.1010012245734019	0.4060869331760886	2.1499898900480363	0.024005264857297207	0.2846724093954529	-0.10867135986205205
0.7050000000000003	0.234419239920911	-0.10101054148160664	0.40782629641798057	2.1495426206492465	0.023905794460693006	0.2849629138623556	-0.10825153951365138
0.7060000000000002	0.2344151645975065	-0.101019810167044	0.4095659658327566	2.149090855670939	0.023806301376184988	0.2852537654907604	-0.10783164370302797
0.7070000000000001	0.234411015078397	-0.10102903124404408	0.4113059258310854	2.1486345757787966	0.0237067868620621	0.28554496709866667	-0.10741167653676169
0.708	0.23440679202593268	-0.10103820539066691	0.4130461612862441	2.1481737619987276	0.023607252154162196	0.2858365215022436	-0.1069916419390513
0.7090000000000003	0.23440249609398625	-0.10104733334873899	0.4147866575354043	2.147708395712588	0.0235076984659465	0.28612843151630274	-0.10657154365198507
0.7100000000000002	0.23439812792342185	-0.10105641592393563	0.41652740037989444	2.1472384586541766	0.023408126988776423	0.2864206999546087	-0.1061513852361817
0.7110000000000001	0.23439368813838748	-0.10106545398590823	0.41826837608370465	2.1467639329051558	0.023308538892452508	0.28671332963014845	-0.10573117007198052
0.712	0.23438917734267795	-0.10107444846845673	0.4200095713698734	2.146284800889793	0.023208935325953403	0.2870063233554161	-0.10531090136129946
0.7130000000000003	0.2343845961157901	-0.10108340036974768	0.42175097341627127	2.145801045368152	0.023109317418191073	0.2872996839428336	-0.10489058212973107
0.7140000000000002	0.2343799450097967	-0.10109231075257463	0.4234925698515424	2.1453126494277575	0.023009686278720156	0.28759341420542545	-0.10447021522881259
0.7150000000000001	0.2343752245470394	-0.10110118074465789	0.4252343487500912	2.144819596474122	0.02291004299858313	0.2878875169576226	-0.10404980333889344
0.716	0.2343704352171395	-0.10111001153898361	0.4269762986257558	2.144321870220913	0.022810388651351075	0.2881819950160117	-0.10362934897247561
0.7170000000000003	0.23436557747332656	-0.10111880439418336	0.4287184084249274	2.1438194546801412	0.022710724294237174	0.28847685120002503	-0.10320885447759784
0.7180000000000002	0.2343606517295882	-0.1011275606349539	0.43046066751912615	2.143312334152396	0.02261105096928191	0.2887720883326913	-0.10278832204132235
0.7190000000000001	0.23435565835901404	-0.1011362816525139	0.4322030656962936	2.14280049321638	0.022511369704669805	0.28906770924156616	-0.10236775369368686
0.72	0.2343505976925792	-0.10114496890509415	0.43394559315081344	2.142283916716644	0.022411681516054962	0.2893637167599005	-0.10194715131224195
0.7210000000000003	0.2343454700176151	-0.10115362391883635	0.4356882404726417	2.1417625897498986	0.022311987407955168	0.289660113727922	-0.10152651662698875
0.7220000000000002	0.2343402755752193	-0.10116224828947502	0.43743099863555573	2.1412364976510614	0.022212288375518224	0.2899569029940442	-0.10110585122553259
0.7230000000000001	0.2343350145569814	-0.10117084368405191	0.43917385898491235	2.1407056259794146	0.022112585406476714	0.2902540874159402	-0.10068515655839011
0.724	0.23432968710252744	-0.10117941184191198	0.4409168132245486	2.1401699605045206	0.02201287948298578	0.2905516698615993	-0.10026443394469163
0.7249999999999999	0.23432429329825696	-0.10118795457497608	0.44265985340170194	2.1396294871911503	0.021913171583403838	0.29084965321060713	-0.09984368457864295
0.7260000000000002	0.2343188331765181	-0.10119647376728538	0.4444029718903344	2.1390841921828745	0.021813462683954375	0.29114804035570846	-0.09942290953668442
0.7270000000000001	0.2343133067148451	-0.10120497137456963	0.44614616137399576	2.138534061784698	0.021713753760328764	0.29144683420446643	-0.09900210978498054
0.728	0.23430771383563875	-0.1012134494242155	0.44788941482823597	2.1379790824458875	0.02161404578947277	0.29174603768071067	-0.09858128618705649
0.7289999999999999	0.23430205440704274	-0.10122191001450664	0.44963272550182165	2.1374192407441184	0.021514339751373065	0.2920456537254678	-0.09816043951158059
0.7300000000000002	0.23429632824463492	-0.10123035531313244	0.4513760868967642	2.1368545233705896	0.021414636630660115	0.29234568529755334	-0.09773957044023093
0.7310000000000001	0.23429053511242887	-0.10123878755646397	0.453119492747538	2.136284917114612	0.021314937418391883	0.29264613537437056	-0.09731867957576724
0.732	0.23428467472319012	-0.10124720904959429	0.4548629369991205	2.135710408847681	0.021215243114200106	0.2929470069528529	-0.09689776745061181
0.7329999999999999	0.23427874673957216	-0.10125562216526156	0.4566064137842373	2.135130985507804	0.021115554728250024	0.2932483030503028	-0.09647683453581705
0.7340000000000002	0.23427275077606874	-0.10126402934052595	0.4583499174013199	2.134546634083343	0.02101587328246454	0.29355002670542885	-0.09605588124999305
0.7350000000000001	0.23426668640065232	-0.10127243307232911	0.4600934422935579	2.133957341596381	0.020916199811194486	0.2938521809795173	-0.09563490796801158
0.736	0.23426055313647887	-0.10128083591381515	0.4618369830283007	2.1333630950867506	0.020816535362003955	0.2941547689573699	-0.09521391502948659
0.7369999999999999	0.2342543504640388	-0.10128924047178373	0.4635805342764416	2.132763881596747	0.0207168809968741	0.2944577937481874	-0.09479290274709135
0.7380000000000002	0.23424807782262472	-0.10129764940414075	0.465324090791789	2.1321596881565332	0.020617237793398205	0.29476125848657836	-0.09437187141483395
0.7390000000000001	0.234241734611112	-0.10130606541621656	0.46706764739042494	2.1315505017710006	0.020517606845540545	0.2950651663333862	-0.0939508213162907
0.74	0.23423532018955706	-0.10131449125632924	0.4688111989300551	2.1309363094084794	0.020417989264201724	0.29536952047596565	-0.09352975273261452
0.7409999999999999	0.23422883388199203	-0.10132292971209586	0.47055474028935873	2.1303170979905457	0.020318386178015634	0.29567432412802735	-0.09310866595031796
0.7420000000000002	0.23422227497966636	-0.10133138360748441	0.47229826634772337	2.129692854381448	0.020218798734255174	0.2959795805295957	-0.09268756126907436
0.7430000000000001	0.23421564274436152	-0.10133985579909877	0.47404177196612013	2.129063565377535	0.020119228099358462	0.2962852929471986	-0.09226643900935393
0.744	0.2342089364117786	-0.10134834917169823	0.4757852519691204	2.128429217698583	0.020019675459013467	0.29659146467385944	-0.09184529951946824
0.7449999999999999	0.23420215519499527	-0.10135686663445388	0.47752870112768236	2.127789797981027	0.019920142018287155	0.2968980990287672	-0.09142414318202292
0.7460000000000002	0.2341952982879918	-0.10136541111793468	0.4792721141430897	2.1271452927723624	0.0198206290019198	0.2972051993568024	-0.09100297041983893
0.7470000000000001	0.23418836486924896	-0.10137398557031545	0.48101548563242474	2.1264956885267305	0.019721137654356975	0.29751276902797874	-0.09058178170128123
0.748	0.23418135410542074	-0.10138259295280803	0.4827588101159551	2.1258409716013267	0.01962166923945712	0.29782081143691713	-0.09016057754499444
0.7489999999999999	0.23417426515508483	-0.10139123623581907	0.4845020820068149	2.1251811282536366	0.019522225040177994	0.2981293300023498	-0.08973935852398418
0.7500000000000002	0.23416709717257056	-0.10139991839582918	0.48624529560261237	2.124516144640272	0.019422806358118973	0.2984383281663467	-0.08931812526898254
0.7510000000000001	0.2341598493114847	-0.10140864241148363	0.4879884450785942	2.1238460068177893	0.01932341451261343	0.29874780939319945	-0.08889687847109717
0.752	0.23415252072718232	-0.10141741125888941	0.4897315244819949	2.1231707007451375	0.019224050839674434	0.29905777716820336	-0.08847561888386529
0.7529999999999999	0.2341451105781863	-0.10142622790762185	0.49147452772682565	2.1224902122866145	0.019124716691279724	0.29936823499645604	-0.08805434732501635
0.7540000000000002	0.23413761802731295	-0.10143509531781754	0.49321744858873073	2.121804527214603	0.019025413434872792	0.2996791864016083	-0.08763306467812523
0.7550000000000001	0.2341300422432551	-0.10144401643722058	0.494960280699919	2.121113631212467	0.01892614245271341	0.29999063492450256	-0.08721177189421626
0.756	0.23412238240337235	-0.10145299419704952	0.49670301754417523	2.1204175098776195	0.01882690514095443	0.3003025841218788	-0.08679046999356071
0.7569999999999999	0.23411463769731278	-0.10146203150706161	0.4984456524523345	2.119716148724785	0.01872770290850446	0.30061503756526603	-0.08636916006754498
0.7580000000000002	0.2341068073299661	-0.10147113125131754	0.5001881785989771	2.119009533190966	0.018628537175796774	0.30092799883962895	-0.08594784327987778
0.7590000000000001	0.23409889052374933	-0.10148029628464182	0.5019305890003496	2.118297648642888	0.018529409373463156	0.30124147154140224	-0.08552652086695245
0.76	0.2340908865217258	-0.10148952942826868	0.5036728765127679	2.117580480385426	0.0184303209407895	0.301555459276273	-0.0851051941380332
0.7609999999999999	0.23408279459155945	-0.10149883346466869	0.5054150338311354	2.1168580136699053	0.018331273324012607	0.301869965657074	-0.08468386447562959
0.7620000000000002	0.2340746140288033	-0.10150821113305943	0.5071570534879536	2.1161302337026586	0.018232267974700428	0.30218499430166285	-0.0842625333356315
0.7630000000000001	0.23406634415914684	-0.10151766512560169	0.5088989278543385	2.1153971256538595	0.01813330634815344	0.30250054883096444	-0.0838412022465943
0.764	0.23405798433999636	-0.10152719808277369	0.5106406491449333	2.114658674666272	0.01803438990139942	0.3028166328674802	-0.08341987280786843
0.7649999999999999	0.23404953396101336	-0.10153681258791614	0.5123822094052941	2.113914865864304	0.01793552009224184	0.3031332500321269	-0.0829985466930271
0.7660000000000002	0.23404099244398904	-0.10154651116245089	0.5141236004370151	2.113165684363377	0.017836698382892684	0.30345040393556644	-0.08257722567174536
0.7670000000000001	0.2340323592431824	-0.10155629626215	0.5158648136809012	2.112411115279254	0.017737926246909348	0.30376809816609207	-0.08215591164403868
0.768	0.23402363384574698	-0.1015661702740754	0.5176058401446685	2.1116511437377126	0.01763920517322236	0.30408633628143794	-0.08173460666115935
0.7689999999999999	0.23401481577149663	-0.1015761355145622	0.5193466703973642	2.1108857548845843	0.017540536665729904	0.3044051218062739	-0.08131331292657126
0.7700000000000002	0.2340059045720095	-0.10158619422786883	0.5210872945869035	2.1101149338957943	0.017441922241441886	0.30472445823160627	-0.08089203279003422
0.7710000000000001	0.23399689982906988	-0.10159634858436213	0.5228277024585511	2.1093386659877935	0.017343363428511872	0.30504434901407174	-0.08047076874143357
0.772	0.23398780115320053	-0.10160660067860927	0.5245678833751064	2.1085569364283963	0.017244861764155406	0.3053647975752425	-0.08004952340410919
0.7729999999999999	0.2339786081830392	-0.10161695252775173	0.5263078263395546	2.1077697305472807	0.017146418792331437	0.3056858073011827	-0.07962829952749899
0.7740000000000002	0.23396932058518233	-0.10162740606940882	0.5280475200412478	2.1069770337458027	0.017048036059480156	0.30600738154401963	-0.07920709997294306
0.7750000000000001	0.2339599380537447	-0.10163796315948619	0.5297869529470557	2.106178831506502	0.01694971510709766	0.3063295236272306	-0.07878592768619073
0.776	0.23395046030925873	-0.10164862557026161	0.5315261133735887	2.1053751094034494	0.016851457465835405	0.3066522368492237	-0.07836478567542565
0.7769999999999999	0.2339408870972898	-0.10165939498799137	0.5332649894968915	2.104565853113818	0.016753264653802436	0.30697552448149185	-0.07794367700777816
0.7780000000000002	0.2339312181867683	-0.10167027301041319	0.5350035693842077	2.103751048429201	0.01665513817316168	0.3072993897685256	-0.07752260479923084
0.7790000000000001	0.23392145336803827	-0.10168126114489737	0.5367418410474506	2.102930681265929	0.016557079505505928	0.3076238359297236	-0.07710157219809703
0.78	0.2339115924513755	-0.10169236080686835	0.5384797924326699	2.102104737675528	0.01645909011204126	0.3079488661561728	-0.0766805823875866
0.7809999999999999	0.23390163526559934	-0.10170357331812027	0.5402174113880132	2.10127320385571	0.016361171435287817	0.3082744836055836	-0.07625963859466667
0.7820000000000003	0.23389158165602525	-0.10171489990502589	0.541954685673358	2.1004360661615338	0.016263324897668043	0.30860069140043206	-0.07583874408639618
0.7830000000000001	0.23388143148213508	-0.10172634169663558	0.5436916029894456	2.0995933111171237	0.01616555189856442	0.3089274926274782	-0.07541790216049074
0.784	0.23387118461534234	-0.10173789972303947	0.5454281510054673	2.0987449254275874	0.01606785381167233	0.30925489033719694	-0.07499711613638768
0.7849999999999999	0.23386084093685366	-0.10174957491436876	0.5471643173847395	2.0978908959900218	0.015970231982890253	0.3095828875433001	-0.07457638934680787
0.7860000000000003	0.2338504003356245	-0.10176136809968388	0.5489000898073542	2.097031209903984	0.015872687728380616	0.30991148722210415	-0.07415572513023751
0.7870000000000001	0.23383986270640697	-0.10177328000537222	0.5506354559901957	2.096165854482199	0.015775222332495443	0.3102406923116785	-0.07373512682432665
0.788	0.23382922794789118	-0.10178531125380726	0.5523704037050872	2.0952948172611343	0.015677837045809117	0.3105705057108947	-0.07331459775977478
0.7889999999999999	0.23381849596094204	-0.10179746236189198	0.5541049207950778	2.0944180860110833	0.015580533083257034	0.31090093027831117	-0.07289414125463944
0.7900000000000003	0.2338076666469329	-0.10180973373910988	0.55583899518888	2.0935356487457755	0.015483311622257113	0.31123196883095344	-0.07247376060936904
0.7910000000000001	0.23379673990617394	-0.10182212568621175	0.5575726149127197	2.092647493731521	0.015386173801178387	0.3115636241430461	-0.07205345910286122
0.792	0.23378571563643333	-0.10183463839491401	0.5593057680988593	2.091753609495899	0.015289120718460027	0.31189589894457354	-0.07163323998948269
0.7929999999999999	0.23377459373155202	-0.10184727194785505	0.5610384429915571	2.0908539848359977	0.015192153432075197	0.31222879591978697	-0.0712131064966817
0.7940000000000003	0.2337633740801549	-0.1018600263184316	0.5627706279519749	2.0899486088266	0.015095272958912345	0.31256231770577864	-0.07079306182294673
0.7950000000000002	0.2337520565644592	-0.10187290137089391	0.5645023114627996	2.0890374708290746	0.014998480274255642	0.31289646689081474	-0.07037310913598613
0.796	0.23374064105880152	-0.10188589686145287	0.5662334821318373	2.0881205605006103	0.01490177631185073	0.3132312460123638	-0.06995325157118674
0.7969999999999999	0.23372912742713098	-0.1018990124400213	0.5679641286938392	2.087197867802294	0.014805161964372168	0.31356665755530616	-0.06953349223053094
0.7980000000000003	0.23371751551984574	-0.10191224765108522	0.5696942400113244	2.086269383006048	0.014708638083621736	0.31390270395050335	-0.06911383418184733
0.7990000000000002	0.23370580517147801	-0.1019256019333317	0.5714238050751655	2.0853350967015536	0.014612205480274039	0.31423938757342185	-0.06869428045827018
0.8	0.2336939961996016	-0.1019390746191609	0.5731528130041907	2.084394999802436	0.01451586492359488	0.3145767107427466	-0.06827483405820933
0.8009999999999999	0.2336820884042102	-0.10195266493521024	0.5748812530426838	2.083449083550206	0.014419617141679714	0.3149146757191658	-0.06785549794607096
0.8020000000000003	0.23367008156719335	-0.10196637200351347	0.5766091145557944	2.082497339528001	0.014323462821906947	0.3152532847016442	-0.06743627505232572
0.8030000000000002	0.23365797545191053	-0.1019801948421689	0.5783363870236204	2.0815397597089436	0.014227402610509119	0.31559253981570257	-0.06701716827011983
0.804	0.23364576980286175	-0.10199413236627139	0.5800630600339755	2.0805763365286007	0.014131437111626758	0.31593244309619734	-0.06659818044964447
0.8049999999999999	0.23363346434545298	-0.10200818339023436	0.5817891232734763	2.079607062934179	0.01403556688736675	0.31627299647543894	-0.06617931439561961
0.8060000000000003	0.2336210587858572	-0.10202234662999812	0.583514566517335	2.07863193239693	0.013939792458742866	0.3166142017798139	-0.06576057286941242
0.8070000000000002	0.23360855281097312	-0.10203662070362465	0.5852393796178621	2.077650938911831	0.013844114306584358	0.3169560607293663	-0.06534195859316835
0.808	0.23359594608848097	-0.10205100413140886	0.5869635524913182	2.0766640769980884	0.013748532872533942	0.31729857493698793	-0.0649234742543692
0.8089999999999999	0.23358323826699767	-0.10206549533663244	0.5886870751038775	2.075671341700088	0.013653048560256486	0.3176417459072154	-0.06450512251051059
0.8100000000000003	0.23357042897633196	-0.10208009264658527	0.5904099374574661	2.0746727285884234	0.013557661736614386	0.3179855750349972	-0.0640869059937749
0.8110000000000002	0.23355751782783823	-0.10209479429348403	0.5921321295747294	2.0736682337610084	0.013462372732931006	0.3183300636045523	-0.06366882731600107
0.812	0.2335445044148671	-0.10210959841566579	0.5938536414823855	2.07265785384353	0.01336718184664636	0.3186752127882568	-0.0632508890743145
0.813	0.23353138831331405	-0.10212450305943042	0.5955744631933514	2.0716415859896147	0.013272089343364693	0.31902102364549756	-0.06283309385723167
0.8140000000000003	0.23351816908226902	-0.10213950618078121	0.5972945846880299	2.0706194278814642	0.013177095458867385	0.3193674971214912	-0.06241544425099323
0.8150000000000002	0.23350484626476795	-0.10215460564669324	0.5990139958951426	2.069591377730588	0.01308220040084728	0.319714634046006	-0.06199794284606227
0.8160000000000001	0.23349141938864487	-0.10216979923704053	0.6007326866728667	2.0685574342778845	0.01298740435066875	0.3200624351321693	-0.061580592243602544
0.817	0.2334778879674831	-0.10218508464755624	0.6024506467906605	2.0675175967926953	0.012892707465396882	0.32041090097566427	-0.0611633950617513
0.8180000000000003	0.23346425150166633	-0.10220045949307403	0.6041678659114151	2.0664718650715885	0.012798109879973787	0.32076003205400944	-0.06074635394168434
0.8190000000000002	0.23345050947953191	-0.10221592131030283	0.6058843335731925	2.0654202394376218	0.012703611709298308	0.3211098287256175	-0.06032947155371422
0.8200000000000001	0.23343666137900265	-0.10223146755938665	0.6076000391705598	2.0643627207397044	0.012609213049965377	0.32146029122893677	-0.05991275060354091
0.821	0.2334227066704503	-0.10224709562463041	0.6093149719362807	2.0632993103513164	0.01251491398166489	0.32181141968191823	-0.05949619383853041
0.8220000000000003	0.23340864482041498	-0.10226280281552177	0.6110291209233732	2.0622300101678253	0.012420714568605452	0.32216321408180826	-0.05907980405414061
0.8230000000000002	0.23339447529505225	-0.10227858636767137	0.6127424749867921	2.0611548226027705	0.012326614861084665	0.3225156743050848	-0.05866358410073522
0.8240000000000001	0.23338019756368442	-0.10229444344329637	0.614455022765121	2.0600737505846283	0.012232614896962337	0.32286880010729196	-0.05824753689047855
0.825	0.23336581110283325	-0.1023103711323812	0.6161667526634136	2.058986797554049	0.012138714703097428	0.3232225911229571	-0.057831665403760314
0.8260000000000003	0.2333513153996054	-0.1023263664548965	0.617877652836821	2.0578939674600645	0.012044914296992329	0.32357704686583405	-0.05741597269533022
0.8270000000000002	0.23333670995443137	-0.1023424263633288	0.6195877111746413	2.0567952647545047	0.011951213688583517	0.3239321667294724	-0.05700046190050495
0.8280000000000001	0.23332199428466335	-0.10235854774514651	0.6212969152859317	2.0556906943846216	0.011857612881995888	0.324287949988296	-0.056585136241139984
0.829	0.23330716792940884	-0.10237472742520079	0.6230052524870702	2.0545802617846656	0.011764111877138947	0.32464439579913107	-0.05616999903105869
0.8300000000000003	0.23329223045484793	-0.10239096216806338	0.6247127097905253	2.053463972867545	0.011670710671023056	0.3250015032026965	-0.055755053681057404
0.8310000000000002	0.23327718145965853	-0.10240724868030666	0.626419273894095	2.0523418340157966	0.011577409258917511	0.32535927112517976	-0.055340303703909535
0.8320000000000001	0.23326202058054968	-0.10242358361310624	0.6281249311702508	2.0512138520703687	0.011484207635776818	0.32571769838050796	-0.05492575271966985
0.833	0.23324674749790358	-0.10243996356592203	0.6298296676563507	2.0500800343175865	0.011391105798056892	0.32607678367331483	-0.05451140446084925
0.8340000000000003	0.23323136194152666	-0.10245638509088473	0.6315334690457338	2.0489403884754216	0.011298103745555857	0.32643652560211867	-0.05409726277727378
0.8350000000000002	0.23321586369613365	-0.1024728446967621	0.633236320678209	2.0477949226794347	0.011205201483157588	0.326796922662467	-0.05368333164111148
0.8360000000000001	0.23320025260581245	-0.10248933885288485	0.6349382075303298	2.0466436454680044	0.011112399022782538	0.32715797325017354	-0.05326961515194144
0.837	0.23318452857746985	-0.10250586399341159	0.6366391142069723	2.045486565766462	0.011019696385484916	0.3275196756647075	-0.052856117541495856
0.8380000000000003	0.23316869158401102	-0.10252241652080776	0.6383390249342271	2.044323692871245	0.010927093603209016	0.3278820281125557	-0.052442843178132005
0.8390000000000002	0.23315274166762892	-0.10253899280816646	0.6400379235532471	2.043155036435192	0.01083459072008287	0.32824502871061934	-0.05202979657096899
0.8400000000000001	0.23313667894282755	-0.1025555892011296	0.6417357935154395	2.04198060645284	0.010742187793492784	0.328608675489952	-0.05161698237350245
0.841	0.23312050359842745	-0.1025722020197881	0.6434326178797747	2.040800413244223	0.010649884895121434	0.32897296639990087	-0.05120440538663183
0.8420000000000003	0.23310421589855526	-0.10258882756093647	0.6451283793122226	2.0396144674367664	0.010557682112132158	0.3293378993125936	-0.05079207056121756
0.8430000000000002	0.2330878161833692	-0.10260546210143721	0.6468230600865851	2.0384227799460426	0.010465579548621177	0.3297034720276495	-0.05037998300028514
0.8440000000000001	0.2330713048698915	-0.10262210190270052	0.6485166420863661	2.0372253619572334	0.01037357732727675	0.3300696822768136	-0.04996814796081056
0.845	0.23305468245257185	-0.10263874321553149	0.6502091068076962	2.03602222490881	0.010281675591123375	0.33043652772821075	-0.04955657085489923
0.8460000000000003	0.2330379495032089	-0.10265538228459592	0.6519004353633272	2.0348133804780346	0.010189874505046402	0.33080400599028337	-0.04914525725023165
0.8470000000000002	0.2330211066709833	-0.10267201535213218	0.6535906084877128	2.0335988405663947	0.010098174256914215	0.33117211461590146	-0.04873421287001404
0.8480000000000001	0.23300415468297453	-0.10268863866166514	0.6552796065435732	2.0323786172845844	0.010006575058663234	0.33154085110664827	-0.04832344359255027
0.849	0.23298709434402934	-0.10270524846210224	0.656967409530716	2.0311527229389	0.009915077147406446	0.33191021291667416	-0.04791295545006429
0.8500000000000003	0.23296992653598145	-0.1027218410110867	0.6586539970967527	2.0299211700190387	0.009823680786078055	0.33228019745618204	-0.047502754626888896
0.8510000000000002	0.23295265221735548	-0.10273841257723478	0.660339348548605	2.0286839711854037	0.009732386263553121	0.33265080209509607	-0.04709284745756327
0.8520000000000001	0.2329352724228024	-0.10275495944201388	0.662023442865196	2.0274411392566596	0.009641193894546433	0.33302202416679244	-0.04668324042452866
0.853	0.23291778826113455	-0.10277147790164079	0.6637062587117195	2.0261926871997806	0.00955010401941213	0.3333938609714706	-0.046273940154928805
0.8539999999999999	0.23290020091308739	-0.1027879642690042	0.6653877744543807	2.02493862812183	0.009459117003904689	0.3337663097792263	-0.04586495341693517
0.8550000000000002	0.23288251162993526	-0.10280441487561587	0.6670679681752557	2.0236789752611997	0.00936823323902271	0.3341393678331353	-0.045456287115955875
0.8560000000000001	0.2328647217322077	-0.10282082607359626	0.6687468176876685	2.0224137419786787	0.009277453140935171	0.33451303235234986	-0.04504794829059998
0.857	0.23284683260737635	-0.10283719423807337	0.6704243005509778	2.0211429417498326	0.009186777151050676	0.3348873005349056	-0.04463994410875575
0.8579999999999999	0.2328288457065108	-0.10285351577074675	0.6721003940832896	2.0198665881583167	0.009096205736594663	0.33526216956012056	-0.044232281864324145
0.8590000000000002	0.2328107625406552	-0.10286978710424265	0.6737750753728702	2.018584694889348	0.009005739391633285	0.33563763659077117	-0.04382496897423527
0.8600000000000001	0.23279258467729963	-0.10288600470576109	0.675448321289407	2.0172972757240744	0.008915378637873552	0.33601369877498755	-0.04341801297525323
0.861	0.23277431373694563	-0.10290216507964296	0.6771201084943888	2.016004344535955	0.008825124025117502	0.33639035324756555	-0.04301142152086699
0.8619999999999999	0.23275595138976382	-0.10291826476961324	0.6787904134506308	2.0147059152891407	0.008734976131735241	0.3367675971308215	-0.04260520237825957
0.8630000000000002	0.2327374993523423	-0.10293430036145616	0.680459212432472	2.0134020020377124	0.008644935565217279	0.33714542753541726	-0.04219936342486117
0.8640000000000001	0.23271895938452386	-0.10295026848687835	0.682126481537411	2.012092618924641	0.00855500296292734	0.3375238415613422	-0.041793912644478494
0.865	0.2327003332859546	-0.10296616582818695	0.6837921966984606	2.01077778018045	0.008465178993176893	0.3379028362989931	-0.0413888581232972
0.8659999999999999	0.23268162289196537	-0.10298198912228086	0.6854563336957367	2.0094575001223207	0.008375464356255373	0.3382824088301731	-0.04098420804593237
0.8670000000000002	0.23266283006953745	-0.10299773516358221	0.6871188681676822	2.0081317931536207	0.008285859784989113	0.3386625562289507	-0.040579970691397294
0.8680000000000001	0.23264395671372623	-0.1030134008066646	0.6887797756238286	2.006800673763856	0.008196366044828336	0.33904327556238234	-0.0401761544286172
0.869	0.23262500474378928	-0.10302898296895995	0.6904390314587421	2.0054641565301488	0.008106983933826872	0.3394245638907964	-0.03977276771147994
0.8699999999999999	0.23260597609939263	-0.1030444786335456	0.6920966109656765	2.0041222561198517	0.008017714282818375	0.33980641826770275	-0.0393698190738416
0.8710000000000002	0.23258687273727116	-0.10305988485201074	0.6937524893503323	2.0027749872920326	0.007928557955727354	0.3401888357400004	-0.0389673171246009
0.8720000000000001	0.2325676966272142	-0.1030751987474039	0.6954066417451231	2.0014223648970604	0.007839515849953297	0.34057181334866915	-0.03856527054271192
0.873	0.23254844974699726	-0.1030904175172663	0.6970590432224701	2.0000644038750317	0.00775058889700977	0.34095534812964284	-0.03816368807255335
0.8739999999999999	0.23252913407700646	-0.10310553843713174	0.6987096688067672	1.9987011192537776	0.007661778063478504	0.3413394371147464	-0.03776257851982836
0.8750000000000002	0.2325097515949283	-0.10312055886524764	0.7003584934865454	1.9973325261468036	0.007573084352277559	0.34172407733269844	-0.037361950747316734
0.8760000000000001	0.23249030427088205	-0.10313547624814409	0.7020054922264877	1.9959586397504037	0.007484508804242627	0.3421092658103052	-0.03696181367059242
0.877	0.23247079406374593	-0.10315028812554823	0.7036506399785682	1.9945794753395534	0.007396052499594206	0.34249499957384766	-0.03656217625430699
0.8779999999999999	0.23245122291830006	-0.10316499213427012	0.7052939116942204	1.9931950482636995	0.007307716558863284	0.3428812756504221	-0.03616304750836025
0.8790000000000002	0.23243159276205658	-0.10317958601181623	0.7069352823390583	1.9918053739428037	0.007219502143396333	0.3432680910692968	-0.03576443648309684
0.8800000000000001	0.23241190550214916	-0.10319406760011107	0.7085747269094258	1.990410467862876	0.007131410455742982	0.3436554428635327	-0.03536635226376344
0.881	0.23239216302265517	-0.10320843484895208	0.7102122204489218	1.9890103455709844	0.007043442740047066	0.3440433280717482	-0.03496880396500974
0.8819999999999999	0.23237236718122217	-0.10322268581844277	0.7118477380634208	1.987605022670473	0.006955600282318061	0.34443174373978724	-0.03457180072597215
0.8830000000000002	0.23235251980499547	-0.10323681868040646	0.7134812549353615	1.9861945148163749	0.006867884410399	0.34482068692235524	-0.03417535170568799
0.8840000000000001	0.23233262268734822	-0.10325083171916268	0.7151127463388296	1.9847788377106286	0.006780296493446912	0.34521015468468613	-0.03377946607828299
0.885	0.23231267758541338	-0.10326472333129198	0.7167421876547095	1.983358007097456	0.006692837940924486	0.34560014410406087	-0.033384153028045156
0.8859999999999999	0.23229268621691132	-0.10327849202476391	0.7183695543836742	1.9819320387588901	0.006605510201771547	0.345990652271119	-0.0329894217451066
0.8870000000000002	0.2322726502558966	-0.10329213641893564	0.7199948221562863	1.9805009485096883	0.006518314764363953	0.3463816762911495	-0.03259528142209015
0.8880000000000001	0.23225257132855204	-0.10330565524504887	0.7216179667417372	1.9790647521916112	0.0064312531566495315	0.3467732132854847	-0.03220174125134606
0.889	0.232232451010155	-0.10331904734496739	0.7232389640563748	1.9776234656681824	0.0063443269454851545	0.3471652603928183	-0.03180881042246554
0.8899999999999999	0.2322122908232122	-0.10333231166815562	0.7248577901720473	1.9761771048202887	0.006257537735356191	0.34755781477032777	-0.0314164981199403
0.8910000000000002	0.23219209223638546	-0.10334544726915687	0.7264744213242824	1.9747256855411013	0.006170887167268517	0.34795087359490867	-0.031024813520898233
0.8920000000000001	0.2321718566642076	-0.10335845330594852	0.7280888339195706	1.9732692237299256	0.0060843769178724055	0.3483444340645849	-0.03063376579321084
0.893	0.23215158546683815	-0.10337132903767014	0.7297010045414034	1.9718077352868455	0.0059980086983904175	0.3487384933997313	-0.03024336409390252
0.8939999999999999	0.2321312799494797	-0.1033840738213489	0.7313109099562198	1.9703412361081416	0.005911784253225836	0.3491330488441735	-0.029853617567487386
0.8950000000000002	0.2321109413625785	-0.10339668710837571	0.7329185271200359	1.9688697420805938	0.005825705358371789	0.34952809766647114	-0.02946453534428562
0.8960000000000001	0.2320905709035625	-0.10340916844110888	0.734523833185779	1.9673932690750273	0.0057397738196802665	0.3499236371612658	-0.029076126538588612
0.897	0.2320701697201188	-0.10342151744923057	0.7361268055109688	1.9659118329405862	0.00565399147086749	0.3503196646505139	-0.028688400246603102
0.8979999999999999	0.23204973891425476	-0.10343373384510532	0.7377274216653935	1.964425449499351	0.005568360171071182	0.35071617748472816	-0.02830136554453088
0.8990000000000002	0.23202927954563346	-0.10344581741813828	0.7393256594395557	1.9629341345405278	0.00548288180207975	0.351113173044353	-0.027915031486592443
0.9000000000000001	0.2320087926338068	-0.10345776802888575	0.7409214968546646	1.961437903814572	0.005397558265475175	0.351510648741154	-0.02752940710249855
0.901	0.23198827916010276	-0.10346958560329571	0.7425149121734419	1.9599367730272297	0.005312391479748673	0.35190860201956325	-0.027144501394543614
0.9019999999999999	0.23196774006954218	-0.10348127012707826	0.7441058839102582	1.958430757832726	0.005227383377509081	0.35230703035816596	-0.02676032333492107
0.9030000000000002	0.23194717627278297	-0.10349282164058062	0.7456943908394917	1.9569198738257165	0.005142535903025703	0.35270593127145244	-0.026376881863678314
0.9040000000000001	0.2319265886484642	-0.10350424023492176	0.7472804120028863	1.9554041365323578	0.005057851010164637	0.3531053023118379	-0.025994185886997923
0.905	0.23190597804670005	-0.1035155260490091	0.7488639267178078	1.9538835614016081	0.004973330660351275	0.3535051410717698	-0.02561224427512656
0.9059999999999999	0.2318853452933474	-0.1035266792659311	0.7504449145860421	1.9523581637975005	0.00488897682019168	0.35390544518556016	-0.02523106586018649
0.9070000000000003	0.2318646911939216	-0.10353770010835153	0.7520233555020279	1.9508279589916193	0.004804791458872725	0.35430621233094445	-0.02485065943428735
0.9080000000000001	0.23184401653753717	-0.10354858883365654	0.7535992296609186	1.9492929621553892	0.0047207765455217834	0.3547074402306134	-0.02447103374756421
0.909	0.23182332210124634	-0.10355934572922972	0.7551725175664953	1.947753188353287	0.004636934046524063	0.355109126653659	-0.024092197506011496
0.9099999999999999	0.23180260865364444	-0.10356997110785793	0.7567432000389459	1.9462086525365851	0.004553265922917439	0.35551126941699784	-0.023714159369408783
0.9110000000000003	0.23178187695736227	-0.10358046530326782	0.7583112582225303	1.9446593695353565	0.0044697741280456055	0.35591386638707845	-0.02333692794963451
0.9120000000000001	0.23176112777119864	-0.10359082866578824	0.7598766735924041	1.9431053540479795	0.004386460605467621	0.3563169154819965	-0.022960511809541808
0.913	0.23174036185227287	-0.1036010615585136	0.7614394279609925	1.94154662062963	0.004303327287061043	0.35672041467389837	-0.02258491946196183
0.9139999999999999	0.23171957995819756	-0.10361116435472252	0.7629995034846835	1.9399831836820047	0.004220376091438565	0.3571243619911875	-0.022210159368217176
0.9150000000000003	0.2316987828492686	-0.10362113743655235	0.7645568826708561	1.9384150574446333	0.00413760892273717	0.35752875552035335	-0.021836239936076224
0.9160000000000001	0.2316779712906709	-0.10363098119417674	0.7661115483852668	1.9368422559855065	0.0040550276695952405	0.3579335934079722	-0.021463169517566428
0.917	0.23165714605432253	-0.10364069602473439	0.7676634838590561	1.93526479318951	0.003972634204133054	0.3583388738631263	-0.02109095640730835
0.9179999999999999	0.23163630791960418	-0.10365028233063343	0.7692126726950115	1.9336826827453923	0.003890430380873931	0.3587445951600594	-0.020719608841423105
0.9190000000000003	0.23161545767297315	-0.10365974051798142	0.7707590988734807	1.9320959381327674	0.0038084180358478126	0.3591507556408887	-0.020349134996457095
0.9200000000000002	0.23159459610721359	-0.10366907099589091	0.7723027467564528	1.9305045726102579	0.0037265989862408687	0.3595573537180087	-0.01997954298862049
0.921	0.2315737240210748	-0.10367827417628522	0.7738436010890659	1.9289085992051518	0.003644975030467543	0.35996438787600593	-0.01961084087369688
0.9219999999999999	0.23155284222004943	-0.10368735047345327	0.7753816470011899	1.9273080307041794	0.0035635479480542556	0.36037185667339156	-0.0192430366468245
0.9230000000000003	0.23153195151828973	-0.10369630030260296	0.7769168700102272	1.9257028796446458	0.003482319498906712	0.3607797587444563	-0.018876138241897572
0.9240000000000002	0.23151105274053083	-0.10370512407778766	0.7784492560232666	1.9240931583059038	0.003401291422385382	0.36118809280106806	-0.018510153531249872
0.925	0.23149014672289545	-0.10371382221070642	0.7799787913378562	1.922478878701905	0.0033204654369182506	0.36159685763398575	-0.018145090325673702
0.9259999999999999	0.23146923431295663	-0.1037223951103764	0.7815054626421575	1.9208600525748216	0.003239843239905535	0.3620060521137523	-0.01778095637452299
0.9270000000000003	0.23144831637055818	-0.10373084318217393	0.7830292570148685	1.9192366913889753	0.003159426507183894	0.3624156751916555	-0.0174177593659538
0.9280000000000002	0.23142739376938964	-0.10373916682587016	0.7845501619245502	1.9176088063254404	0.0030792168921093682	0.3628257259006957	-0.017055506927355628
0.929	0.23140646739781512	-0.10374736643379015	0.7860681652276192	1.9159764082788064	0.0029992160248664304	0.3632362033559537	-0.016694206626026834
0.9299999999999999	0.23138553815858195	-0.10375544239022222	0.7875832551653955	1.9143395078564673	0.002919425512427842	0.36364710675417666	-0.016333865969843257
0.9310000000000003	0.2313646069681602	-0.10376339507207483	0.7890954203613476	1.9126981153792988	0.0028398469391637204	0.36405843537294746	-0.015974492407547173
0.9320000000000002	0.2313436747560846	-0.10377122485040537	0.7906046498181708	1.911052240882592	0.002760481867854654	0.3644701885698659	-0.015616093328953792
0.933	0.2313227424642968	-0.1037789320928217	0.7921109329139557	1.9094018941172302	0.002681331840863718	0.3648823657818633	-0.015258676065372576
0.9339999999999999	0.23130181104648698	-0.1037865171660034	0.7936142593978325	1.9077470845518463	0.002602398381222259	0.36529496652434706	-0.014902247889992528
0.9350000000000003	0.2312808814674358	-0.10379398043796616	0.7951146193854788	1.9060878213767096	0.002523682993688854	0.36570799038974944	-0.01454681601798073
0.9360000000000002	0.23125995470235555	-0.10380132228119773	0.796612003354502	1.9044241135104578	0.0024451871661453537	0.3661214370452977	-0.014192387606226143
0.937	0.2312390317362304	-0.10380854307704146	0.7981064021397024	1.902755969610415	0.0023669123713894553	0.36653530623012914	-0.013838969752843419
0.938	0.23121811356315605	-0.10381564322019804	0.7995978069458971	1.9010833980853608	0.0022888600674344207	0.36694959775223684	-0.013486569490339724
0.9390000000000003	0.23119720118567594	-0.10382262312221642	0.8010862093956098	1.8994064071088632	0.002211031694426591	0.36736431148567444	-0.013135193766347532
0.9400000000000002	0.2311762956141102	-0.10382948321397352	0.8025716015574996	1.8977250046331648	0.002133428672685927	0.36777944736722673	-0.012784849431100313
0.9410000000000001	0.23115539786550213	-0.10383622394751954	0.8040539759021472	1.8960391984051157	0.002056052406557529	0.3681950053915731	-0.012435543250523552
0.942	0.23113450896180493	-0.10384284579728958	0.8055333252393435	1.8943489959845283	0.001978904289748798	0.36861098560561323	-0.012087281925628903
0.9430000000000003	0.23111362992806142	-0.10384934926143159	0.8070096426895195	1.8926544047645706	0.0019019857080096233	0.3690273881027465	-0.011740072099508348
0.9440000000000002	0.23109276179095084	-0.10385573486362432	0.8084829216694019	1.8909554319945665	0.0018252980407376502	0.3694442130168625	-0.011393920359108104
0.9450000000000001	0.23107190557657398	-0.1038620031546332	0.8099531558738569	1.8892520848051895	0.001748842662725295	0.36986146051591906	-0.011048833238292229
0.946	0.23105106230747466	-0.10386815471398221	0.8114203392738515	1.8875443702349166	0.0016726209445855433	0.37027913079547525	-0.010704817215003135
0.9470000000000003	0.23103023300040262	-0.10387419015211831	0.8128844661504686	1.8858322952566104	0.0015966342502717727	0.3706972240724813	-0.010361878695387359
0.9480000000000002	0.23100941866481708	-0.10388011011231346	0.8143455311296389	1.8841158668042202	0.0015208839344308005	0.37111574057902263	-0.010020023997608448
0.9490000000000001	0.23098862030100265	-0.10388591527267765	0.815803529198425	1.8823950917999699	0.001445371341414847	0.37153468055577354	-0.009679259342039871
0.95	0.2309678388981707	-0.1038916063486595	0.8172584557378209	1.8806699771816564	0.0013700978030278606	0.3719540442455255	-0.009339590835408019
0.9510000000000003	0.23094707543329554	-0.10389718409490738	0.8187103065551508	1.8789405299300468	0.001295064635918411	0.3723738318866678	-0.009001024455334723
0.9520000000000002	0.23092633087068443	-0.10390264930611598	0.8201590778641973	1.8772067570971198	0.0012202731428199965	0.3727940437060129	-0.008663566053848085
0.9530000000000001	0.23090560616228187	-0.10390800281760909	0.8216047662141902	1.8754686658351436	0.0011457246178201898	0.37321467991102464	-0.008327221379246758
0.954	0.23088490224795719	-0.10391324550603	0.8230473684199191	1.8737262634258327	0.0010714203516378996	0.3736357406821214	-0.00799199609743276
0.9550000000000003	0.230864220055398	-0.10391837829013849	0.8244868815098849	1.871979557309581	0.0009973616356285721	0.37405722616505216	-0.007657895806678038
0.9560000000000002	0.23084356050073243	-0.10392340213171695	0.8259233026755775	1.8702285551151363	0.0009235497656731836	0.3744791364630422	-0.007324926052092028
0.9570000000000001	0.23082292449025812	-0.10392831803620727	0.8273566292737672	1.868473264689333	0.0008499860411995101	0.374901471629377	-0.006993092320966414
0.958	0.23080231292252756	-0.10393312705232384	0.8287868588983535	1.866713694126873	0.0007766717577509945	0.375324231660669	-0.006662400012901645
0.9590000000000003	0.23078172669041147	-0.10393783027064527	0.8302139894172542	1.8649498518009031	0.0007036082021761518	0.3757474164898319	-0.006332854422711884
0.9600000000000002	0.23076116668313848	-0.10394242882156064	0.831638018921708	1.8631817463943783	0.0006307966551266093	0.3761710259782755	-0.006004460755286891
0.9610000000000001	0.23074063378793375	-0.10394692387219127	0.8330589456575423	1.8614093869310746	0.000558238394711554	0.3765950599079914	-0.00567722414713186
0.962	0.23072012889050333	-0.10395131662266174	0.8344767679745021	1.8596327828051153	0.00048593469844500353	0.3770195179741383	-0.005351149681486485
0.9630000000000003	0.23069965287473934	-0.10395560830322437	0.8358914842594296	1.8578519438086258	0.0004138868471386989	0.3774443997780053	-0.005026242409381075
0.9640000000000002	0.2306792066227744	-0.10395980017223592	0.837303092869838	1.8560668801582616	0.0003420961292168521	0.3778697048202326	-0.004702507370534706
0.9650000000000001	0.23065879101500775	-0.1039638935134803	0.8387115921020901	1.8542776025221066	0.0002705638417974574	0.37829543249416625	-0.004379949601727599
0.966	0.23063840692972618	-0.10396788963245944	0.8401169801768908	1.852484122046929	0.00019929128987872575	0.37872158207922807	-0.004058574138976523
0.9670000000000003	0.23061805524344647	-0.10397178985240421	0.8415192552248013	1.8506864503842775	0.0001282797853345976	0.3791481527346647	-0.003738386019841948
0.9680000000000002	0.230597736832353	-0.10397559551075503	0.8429184152721582	1.8488845997146566	5.7530645900766824e-05	0.3795751434939213	-0.003419390285801179
0.9690000000000001	0.2305774525737013	-0.10397930795686167	0.8443144582281451	1.8470785827705227	-1.2954805484658954e-05	0.3800025532592749	-0.003101591984317121
0.97	0.2305572033460628	-0.10398292855090185	0.8457073818726405	1.8452684128592147	-8.31752407435423e-05	0.38043038079636277	-0.0027849961705977873
0.9710000000000003	0.23053699002878683	-0.10398645866326908	0.8470971838433429	1.843454103885433	-0.0001531293262462343	0.38085862472872895	-0.0024696079095897225
0.9720000000000002	0.23051681350218195	-0.10398989967367685	0.848483861622176	1.841635670372876	-0.00022281572241472755	0.3812872835325119	-0.002155432278261325
0.9730000000000001	0.23049667464879137	-0.10399325296959955	0.8498674125228552	1.8398131274854006	-0.00029223308388984985	0.38171635553133554	-0.0018424743675621148
0.974	0.23047657435463234	-0.10399651994480022	0.8512478336803704	1.8379864910469383	-0.0003613800600202009	0.3821458388917096	-0.001530739283748505
0.9750000000000003	0.2304565135092701	-0.1039997019986963	0.8526251220405104	1.836155777559774	-0.00043025529494333445	0.38257573161888003	-0.0012202321496801187
0.9760000000000002	0.2304364930051016	-0.10400280053618575	0.8539992743479271	1.8343210042211717	-0.0004988574270777991	0.3830060315529484	-0.000910958106873381
0.9770000000000001	0.23041651373697716	-0.10400581696717959	0.8553702871338678	1.8324821889372072	-0.0005671850884536653	0.3834367363656281	-0.0006029223182464989
0.978	0.23039657660178278	-0.1040087527050871	0.8567381567047064	1.8306393503337939	-0.0006352369043700697	0.38386784355776077	-0.0002961299710636067
0.9789999999999999	0.23037668249760596	-0.10401160916462739	0.8581028791305271	1.8287925077660039	-0.0007030114933202115	0.38429935045722996	9.413719987852135e-06
0.9800000000000002	0.23035683232323684	-0.1040143877604689	0.8594644502322563	1.8269416813249195	-0.0007705074665761307	0.38473125421739623	0.00031370350910435977
0.9810000000000001	0.23033702697762737	-0.1040170899066966	0.8608228655669742	1.8250868918404874	-0.0008377234272519146	0.385163551816544	0.0006167341146369518
0.982	0.2303172673589312	-0.1040197170156047	0.8621781204132897	1.8232281608811103	-0.0009046579694556918	0.3855962400581592	0.000918500213878459
0.9829999999999999	0.23029755436425284	-0.10402227049543808	0.8635302097590396	1.8213655107518387	-0.0009713096779580814	0.386029315571372	0.001218996438468725
0.9840000000000002	0.23027788889048068	-0.10402475174783181	0.8648791282916952	1.819498964491142	-0.0010376771282566654	0.3864627748115665	0.001518217370666591
0.9850000000000001	0.2302582718350748	-0.10402716216532228	0.8662248703903502	1.8176285458647257	-0.0011037588867942602	0.3868966140617705	0.0018161575398239725
0.986	0.2302387040956797	-0.10402950312892877	0.8675674301185401	1.8157542793560035	-0.001169553511027873	0.3873308294350113	0.002112811418701906
0.9869999999999999	0.23021918656893706	-0.10403177600580402	0.8689068012182745	1.8138761901543254	-0.0012350595492888364	0.3877654168772756	0.0024081734199383996
0.9880000000000002	0.23019972015000217	-0.10403398214732879	0.8702429771056687	1.811994304142446	-0.0013002755406791328	0.3882003721706513	0.002702237893099779
0.9890000000000001	0.2301803057327618	-0.10403612288840157	0.8715759508685547	1.8101086478839596	-0.0013652000148835213	0.3886356909365329	0.002994999122686388
0.99	0.23016094420924954	-0.10403819954754595	0.8729057152664519	1.808219248609545	-0.0014298314917161855	0.38907136863913855	0.003286451327037231
0.9909999999999999	0.23014163646825933	-0.10404021342670527	0.8742322627321562	1.8063261342001145	-0.001494168480707843	0.3895074005895865	0.003576588657469245
0.9920000000000002	0.23012238339428234	-0.10404216581109987	0.8755555853738236	1.8044293331668435	-0.001558209480734756	0.3899437819505353	0.003865405197230502
0.9930000000000001	0.23010318586639153	-0.10404405796952178	0.8768756749775597	1.8025288746295571	-0.0016219529794474928	0.3903805077412708	0.00415289496051667
0.994	0.23008404475669905	-0.10404589115431195	0.8781925230120227	1.8006247882941941	-0.001685397452805411	0.39081757284312246	0.0044390518921654885
0.9949999999999999	0.2300649609291364	-0.10404766660139303	0.8795061206369299	1.7987171044297015	-0.001748541364961931	0.3912549720049705	0.004723869868705003
0.9960000000000002	0.23004593523817998	-0.10404938553073374	0.8808164587154759	1.7968058538450808	-0.001811383168441194	0.3916926998486053	0.005007342700822367
0.9970000000000001	0.23002696852714455	-0.10405104914611911	0.882123527828788	1.7948910678665577	-0.0018739213047293923	0.3921307508740657	0.005289464136528355
0.998	0.23000806162717227	-0.10405265863385013	0.883427318291302	1.7929727783137108	-0.0019361542053431902	0.39256911946526607	0.005570227864475521
0.9989999999999999	0.22998921535729341	-0.10405421516149843	0.8847278201678173	1.7910510174741596	-0.001998080293133141	0.3930077998958566	0.0058496275178014905
1.0000000000000002	0.229970430524805	-0.10405571987784251	0.8860250232929939	1.7891258180779053	-0.0020596979835191343	0.39344678633507907	0.006127656679051646
1.0010000000000001	0.22995170792559028	-0.10405717391360811	0.8873189172925516	1.7871972132716694	-0.002121005685720299	0.3938860728537447	0.006404308885821991
1.002	0.22993304834437842	-0.1040585783815065	0.8886094916050521	1.7852652365932011	-0.0021820018042854224	0.39432565343027937	0.006679577636519459
1.003	0.22991445255494247	-0.10405993437519341	0.8898967355035269	1.7833299219462742	-0.00224268474086452	0.3947655219564766	0.006953456396124131
1.0040000000000002	0.2298959213202328	-0.10406124296789998	0.8911806381162044	1.7813913035759583	-0.0023030528959186174	0.39520567224314657	0.007225938601655219
1.0050000000000001	0.2298774553920708	-0.10406250521111093	0.8924611884467211	1.7794494160433842	-0.0023631046702474946	0.39564609802591144	0.007497017667286254
1.006	0.22985905550965566	-0.10406372213328893	0.8937383753949548	1.7775042941999653	-0.0024228384663369505	0.3960867929710905	0.0077666869896031
1.007	0.2298407223972564	-0.10406489473902047	0.8950121877777387	1.7755559731606747	-0.002482252689466245	0.3965277506818661	0.00803493995282849
1.0080000000000002	0.22982245676258942	-0.10406602400933462	0.896282614347589	1.7736044882763347	-0.0025413457484554734	0.39696896470473464	0.008301769933288706
1.0090000000000001	0.22980425929625864	-0.1040671109031939	0.8975496438087077	1.7716498751056395	-0.002600116055993527	0.3974104285359459	0.00856717030288527
1.01	0.22978613067150813	-0.1040681563594036	0.8988132648302682	1.7696921693872554	-0.0026585620284872878	0.39785213562787464	0.008831134431638967
1.011	0.22976807154353332	-0.10406916129818619	0.9000734660577492	1.767731407011959	-0.0027166820855554054	0.39829407939533196	0.00909365568943447
1.0120000000000002	0.22975008254759624	-0.10407012662204243	0.9013302361245811	1.7657676239947784	-0.0027744746495945083	0.3987362532218221	0.009354727447763752
1.0130000000000001	0.22973216429669668	-0.10407105321664882	0.9025835636656229	1.7638008564471057	-0.002831938145541185	0.3991786504659341	0.00961434308232732
1.014	0.22971431738105547	-0.10407194195254414	0.9038334373309753	1.7618311405491245	-0.002889071000648575	0.39962126446775303	0.009872495975951672
1.015	0.22969654236940695	-0.10407279368723196	0.9050798457978833	1.7598585125232693	-0.0029458716441573	0.40006408855487086	0.010129179520733157
1.0160000000000002	0.22967883980984363	-0.10407360926732344	0.9063227777803616	1.7578830086086759	-0.0030023385067404684	0.4005071160480637	0.010384387119232032
1.0170000000000001	0.2296612102294639	-0.10407438953071713	0.9075622220380632	1.7559046650362087	-0.003058470019846086	0.40095034026694815	0.010638112185393048
1.018	0.22964365413357624	-0.10407513530843776	0.9087981673859017	1.7539235180051596	-0.003114264615303804	0.4013937545353166	0.010890348145990684
1.019	0.22962617200483337	-0.10407584742538067	0.9100306027036895	1.7519396036630916	-0.0031697207253802376	0.40183735218567246	0.01114108844248367
1.0200000000000002	0.22960876430191846	-0.10407652669996093	0.911259516944298	1.749952958087667	-0.00322483678304078	0.40228112656327536	0.01139032653255438
1.0210000000000001	0.22959143145703056	-0.10407717394341906	0.9124848991403529	1.747963617267789	-0.003279611221932229	0.4027250710304342	0.011638055891034985
1.022	0.2295741738725449	-0.1040777899591588	0.9137067384098531	1.7459716170832693	-0.003334042475965963	0.4031691789712367	0.011884270010165838
1.023	0.22955699191835266	-0.10407837554211591	0.9149250239607151	1.743976993284113	-0.0033881289788685828	0.40361344379635744	0.01212896239925336
1.0240000000000002	0.2295398859302568	-0.10407893147815768	0.9161397450938801	1.7419797814705122	-0.0034418691638233565	0.4040578589476447	0.012372126583855548
1.0250000000000001	0.22952285620866858	-0.10407945854351186	0.9173508912046194	1.7399800170735178	-0.003495261462960389	0.40450241790255514	0.012613756104440554
1.026	0.22950590301722773	-0.10407995750422455	0.9185584517824293	1.7379777353359778	-0.0035483043066970427	0.4049471141785031	0.012853844514524624
1.027	0.22948902658134554	-0.10408042911564633	0.9197624164095201	1.7359729712944607	-0.003600996123051936	0.40539194133688605	0.01309238537829571
1.0280000000000002	0.22947222708705212	-0.10408087412194561	0.9209627747571596	1.7339657597628817	-0.0036533353369340546	0.40583689298673353	0.013329372267546328
1.0290000000000001	0.22945550468090095	-0.10408129325564883	0.9221595165798828	1.7319561353166648	-0.003705320369469407	0.4062819627884718	0.013564798757739216
1.03	0.22943885947055076	-0.10408168723720636	0.9233526317087042	1.7299441322755291	-0.003756949637305854	0.4067271444581763	0.013798658423394788
1.031	0.22942229152451682	-0.10408205677458385	0.9245421100440933	1.7279297846848667	-0.003808221551654053	0.40717243177195217	0.014030944833293842
1.0320000000000003	0.22940580087071594	-0.10408240256287793	0.9257279415483488	1.7259131262975609	-0.0038591345170051593	0.4076178185699626	0.014261651545745378
1.0330000000000001	0.22938938749456209	-0.10408272528433098	0.9269101162373804	1.723894190557713	-0.003909686929526831	0.40806329876004954	0.014490772103986698
1.034	0.2293730513369899	-0.10408302560949476	0.9280886241722829	1.721873010586245	-0.003959877174956393	0.40850886632107475	0.014718300031661186
1.035	0.22935679229240413	-0.10408330419916684	0.9292634554503387	1.7198496191672175	-0.00400970362617542	0.40895451530623034	0.01494422882807553
1.0360000000000003	0.22934061020692892	-0.10408356170559849	0.930434600195833	1.717824048758516	-0.004059164641868047	0.4094002398408448	0.015168551966287762
1.0370000000000001	0.22932450487770745	-0.10408379877259807	0.9316020485518197	1.7157963315765008	-0.004108258567969784	0.40984603410311743	0.015391262900366095
1.038	0.22930847605250215	-0.10408401603527989	0.9327657906724733	1.7137664997309021	-0.004156983740751348	0.4102918922931477	0.015612355078779911
1.039	0.2292925234277192	-0.10408421411983282	0.9339258167152819	1.7117345853114265	-0.004205338488250468	0.4107378086130415	0.015831821951931797
1.0400000000000003	0.22927664664560782	-0.10408439364330828	0.9350821168330918	1.7097006204004848	-0.004253321129444281	0.4111837772641286	0.016049656970913814
1.0410000000000001	0.22926084529251148	-0.10408455521342698	0.9362346811656387	1.7076646370608795	-0.0043009299728082664	0.4116297924500922	0.016265853583097203
1.042	0.22924511889741994	-0.10408469942840363	0.9373834998309506	1.7056266673243647	-0.004348163314933275	0.41207584837992545	0.01648040522760699
1.043	0.2292294669300729	-0.10408482687678929	0.938528562918136	1.703586743182547	-0.00439501943932408	0.41252193927017305	0.016693305331540457
1.0440000000000003	0.22921388879974097	-0.10408493813733047	0.939669860481187	1.701544896578968	-0.004441496615502938	0.41296805934670644	0.016904547306874983
1.0450000000000002	0.22919838385506086	-0.10408503377884477	0.9408073825315553	1.6995011593997045	-0.004487593098176217	0.41341420284689123	0.017114124546792762
1.046	0.22918295138417705	-0.10408511436011206	0.9419411190291379	1.6974555634624608	-0.00453330712634397	0.4138603640222745	0.017322030421063367
1.047	0.22916759061481426	-0.1040851804297811	0.9430710598731786	1.695408140506747	-0.0045786369224150745	0.41430653714100574	0.017528258271404185
1.0480000000000003	0.22915230071465353	-0.10408523252629075	0.9441971948938497	1.6933589221862462	-0.004623580691329636	0.4147527164896313	0.017732801407312312
1.0490000000000002	0.22913708079238887	-0.1040852711778053	0.9453195138441465	1.6913079400618414	-0.004668136619690406	0.4151988963747557	0.01793565310206995
1.05	0.22912192989871596	-0.10408529690216349	0.9464380063913552	1.6892552255937578	-0.004712302874844035	0.4156450711250008	0.01813680658850351
1.051	0.22910684702650005	-0.1040853102068405	0.9475526621081074	1.6872008101324187	-0.004756077603913968	0.4160912350932697	0.018336255054442065
1.0520000000000003	0.22909183111049944	-0.10408531158892276	0.948663470463027	1.685144724907976	-0.004799458932725831	0.4165373826593193	0.018533991637942646
1.0530000000000002	0.22907688102739998	-0.10408530153509464	0.949770420809475	1.6830870010188672	-0.00484244496438353	0.4169835082325879	0.01873000942174095
1.054	0.2290619955965368	-0.10408528052163694	0.9508735023720263	1.6810276694208677	-0.004885033777619692	0.4174296062547943	0.018924301426751392
1.055	0.22904717358055107	-0.10408524901443644	0.9519727042333221	1.6789667609181202	-0.004927223425348594	0.41787567120194996	0.01911686060578042
1.0560000000000003	0.22903241368560837	-0.1040852074690061	0.9530680153231934	1.6769043061553564	-0.004969011933606158	0.41832169758615373	0.019307679838190626
1.0570000000000002	0.22901771456230788	-0.10408515633051559	0.9541594244085563	1.6748403356105266	-0.005010397300818016	0.4187676799574803	0.019496751924852732
1.058	0.229003074807659	-0.10408509603383152	0.955246920082586	1.6727748795896908	-0.00505137749721485	0.4192136129054798	0.019684069583087754
1.059	0.2289884929677522	-0.10408502700356713	0.9563304907543106	1.6707079682248853	-0.005091950464336077	0.4196594910599282	0.019869625442215457
1.0600000000000003	0.22897396754149982	-0.10408494965414075	0.9574101246397623	1.6686396314734366	-0.0051321141148674455	0.4201053090911389	0.020053412039959792
1.0610000000000002	0.22895949698506882	-0.1040848643898429	0.9584858097546975	1.6665698991186946	-0.005171866332875456	0.42055106170990125	0.02023542181965755
1.062	0.22894507971550604	-0.10408477160491143	0.9595575339092726	1.6644988007732815	-0.005211204974136138	0.4209967436667473	0.020415647128521182
1.063	0.22893071411318533	-0.1040846716836145	0.9606252847046838	1.6624263658852088	-0.005250127866438428	0.4214423497505506	0.020594080217023972
1.0640000000000003	0.22891639852382778	-0.1040845650003407	0.9616890495310363	1.6603526237460755	-0.005288632809925171	0.4218878747867076	0.020770713239110596
1.0650000000000002	0.22890213126046918	-0.10408445191969629	0.9627488155657017	1.6582776035001925	-0.00532671757747382	0.4223333136350876	0.02094553825281422
1.066	0.22888791060500188	-0.10408433279660892	0.9638045697714263	1.6562013341546062	-0.00536437991511902	0.42277866118781854	0.0211185472208616
1.067	0.22887373480854123	-0.10408420797643775	0.9648562988945737	1.6541238445892381	-0.005401617542397403	0.423223912367035	0.021289732011334675
1.0680000000000003	0.22885960209099682	-0.10408407779508927	0.9659039894650202	1.6520451635656126	-0.005438428152616822	0.4236690621227756	0.021459084398944724
1.0690000000000002	0.22884551064135206	-0.1040839425791388	0.9669476277980951	1.6499653197356454	-0.005474809413417645	0.42411410543085326	0.02162659606723143
1.07	0.22883145861902981	-0.10408380264595714	0.9679871999978281	1.6478843416527207	-0.0055107589678110355	0.4245590372903361	0.021792258611573117
1.071	0.2288174441555952	-0.10408365830384221	0.9690226919611361	1.6458022577842746	-0.005546274435452921	0.4250038527206456	0.0219560635427726
1.0720000000000003	0.22880346535641982	-0.10408350985215523	0.970054089382585	1.6437190965247297	-0.0055813534139123175	0.42544854675839755	0.022118002290922395
1.0730000000000002	0.22878952030230737	-0.10408335758146124	0.9710813777589944	1.6416348862091323	-0.005615993479875448	0.42589311445399125	0.022278066209253
1.074	0.22877560705108357	-0.1040832017736736	0.9721045423938943	1.6395496551274655	-0.005650192190287973	0.4263375508681343	0.02243624657791175
1.075	0.2287617236395292	-0.10408304270220223	0.9731235684026017	1.637463431538485	-0.0056839470835595195	0.4267818510686121	0.022592534607802424
1.0760000000000003	0.22874786808641126	-0.1040828806321053	0.9741384407186857	1.6353762436822903	-0.005717255681137374	0.42722601012730727	0.022746921444798614
1.0770000000000002	0.22873403839661371	-0.10408271582024409	0.9751491441022104	1.633288119791982	-0.005750115489512647	0.4276700231172905	0.022899398174643957
1.078	0.22872023256561744	-0.10408254851544083	0.9761556631490159	1.6311990881047558	-0.00578252400235681	0.42811388510998877	0.023049955828304186
1.079	0.22870644858395497	-0.10408237895863909	0.9771579823003006	1.6291091768731543	-0.0058144787027301515	0.42855759117231246	0.023198585387597063
1.0800000000000003	0.22869268444164204	-0.10408220738306678	0.9781560858525222	1.6270184143772042	-0.00584597706548637	0.4290011363636255	0.023345277791169752
1.0810000000000002	0.22867893813258772	-0.1040820340144012	0.9791499579668812	1.6249268289359096	-0.005877016559632179	0.4294445157329891	0.023490023940162565
1.082	0.22866520765898418	-0.10408185907093614	0.9801395826776518	1.6228344489169428	-0.0059075946504007545	0.42988772431680594	0.023632814702958853
1.083	0.2286514910356771	-0.10408168276375067	0.981124943900122	1.6207413027463862	-0.005937708801285113	0.4303307571362605	0.023773640919638985
1.0840000000000003	0.22863778629452045	-0.10408150529687951	0.9821060254392869	1.6186474189196198	-0.00596735647627748	0.43077360919443863	0.023912493406999826
1.0850000000000002	0.22862409148871993	-0.10408132686748481	0.9830828109993115	1.6165528260122022	-0.005996535142134427	0.4312162754736183	0.02404936296414874
1.086	0.22861040469754232	-0.10408114766602886	0.9840552841926545	1.6144575526907172	-0.006025242270609333	0.4316587509327367	0.024184240378071955
1.087	0.22859672403176753	-0.10408096787644792	0.9850234285481181	1.612361627724694	-0.006053475340837352	0.43210103050455106	0.02431711642876
1.0880000000000003	0.22858304763913273	-0.10408078767632678	0.9859872275185846	1.6102650799991893	-0.0060812318416926464	0.432543109092437	0.024447981894203736
1.0890000000000002	0.22856937370939348	-0.10408060723707377	0.9869466644895868	1.6081679385268766	-0.006108509273998532	0.43298498156725646	0.02457682755575707
1.09	0.22855570047975451	-0.10408042672409636	0.9879017227891027	1.6060702324588592	-0.006135305152897485	0.4334266427646651	0.024703644203814507
1.091	0.22854202624029818	-0.10408024629697683	0.9888523856985928	1.6039719910938082	-0.0061616170104443575	0.43386808748292444	0.024828422643751586
1.0920000000000003	0.2285283493390371	-0.10408006610964815	0.9897986364652993	1.601873243885769	-0.006187442398364304	0.4343093104809814	0.0249511537023808
1.0930000000000002	0.2285146681873428	-0.10407988631056965	0.9907404583158217	1.5997740204509883	-0.006212778890977835	0.43475030647657603	0.025071828234931932
1.094	0.22850098126500085	-0.10407970704290258	0.9916778344709848	1.5976743505737274	-0.006237624087990878	0.43519107014438213	0.025190437132383062
1.095	0.2284872871237668	-0.10407952844468515	0.9926107481620138	1.5955742642106598	-0.0062619756170303915	0.4356315961144308	0.025306971329090214
1.0960000000000003	0.228473584390553	-0.1040793506490073	0.9935391826476591	1.5934737914930734	-0.0062858311361714955	0.43607187897112487	0.025421421810602765
1.0970000000000002	0.22845987177099805	-0.10407917378418449	0.9944631212311561	1.5913729627268487	-0.006309188336397509	0.43651191325285105	0.02553377962124711
1.098	0.22844614805229388	-0.10407899797393103	0.9953825472766603	1.5892718083913073	-0.0063320449438124815	0.4369516934518289	0.025644035871365538
1.099	0.22843241210489487	-0.10407882333753225	0.9962974442266765	1.5871703591376507	-0.0063543987217911735	0.437391214013897	0.02575218174488903
1.1000000000000003	0.22841866288386223	-0.10407864999001581	0.9972077956208801	1.585068645786215	-0.006376247473190491	0.437830469338365	0.025858208507313435
1.1010000000000002	0.22840489943059392	-0.10407847804232183	0.9981135851144658	1.582966699321763	-0.006397589042563661	0.43826945377823934	0.025962107513235078
1.102	0.22839112087569538	-0.10407830760147167	0.9990147964960384	1.5808645508875288	-0.00641842131856199	0.43870816164083004	0.026063870213636993
1.103	0.22837732644261668	-0.10407813877073552	0.9999114137069411	1.5787622317783612	-0.006438742236526291	0.43914658718862143	0.026163488163725872
1.1040000000000003	0.22836351545092698	-0.10407797164979829	1.0008034208616619	1.5766597734318033	-0.0064585497809655544	0.4395847246405948	0.026260953030901812
1.1050000000000002	0.22834968731960217	-0.10407780633492426	1.00169080226783	1.574557207417082	-0.0064778419880466565	0.44002256817406965	0.026356256602199115
1.106	0.22833584157070608	-0.10407764291911975	1.002573542446191	1.5724545654231075	-0.006496616948279771	0.4404601119267655	0.026449390791571714
1.107	0.2283219778323399	-0.10407748149229416	1.0034516261517024	1.5703518792454516	-0.006514872809157807	0.4408973499989664	0.026540347647640215
1.1079999999999999	0.22830809584048115	-0.10407732214141922	1.0043250383953932	1.5682491807722696	-0.006532607777508119	0.4413342764558569	0.02662911936178659
1.1090000000000002	0.22829419544046164	-0.10407716495068621	1.0051937644651248	1.5661465019698888	-0.00654982012149739	0.4417708853299718	0.02671569827575173
1.11	0.22828027658846198	-0.10407701000166117	1.0060577899445082	1.5640438748680336	-0.006566508172474149	0.4422071706238293	0.02680007688825618
1.111	0.22826633935302518	-0.1040768573734381	1.0069171007311262	1.5619413315439037	-0.006582670326833292	0.44264312631287256	0.026882247861138783
1.1119999999999999	0.22825238391621408	-0.10407670714278981	1.0077716830544474	1.5598389041054508	-0.006598305047721548	0.44307874634848315	0.026962204025385902
1.1130000000000002	0.22823841057365754	-0.10407655938431672	1.0086215234926976	1.5577366246753257	-0.0066134108663418395	0.4435140246608288	0.02703993838681477
1.114	0.22822441973348484	-0.10407641417059309	1.0094666089883173	1.5556345253754658	-0.00662798638285804	0.4439489551617335	0.027115444131235292
1.115	0.22821041191490296	-0.10407627157231104	1.0103069268620257	1.5535326383107853	-0.006642030267084251	0.44438353174775885	0.02718871462903615
1.1159999999999999	0.22819638774716938	-0.104076131658422	1.0111424648258798	1.5514309955519374	-0.006655541259203575	0.44481774830331966	0.027259743439262782
1.1170000000000002	0.22818234796933193	-0.10407599449627562	1.0119732109964705	1.5493296291186216	-0.006668518170639479	0.4452515987035965	0.027328524313680883
1.118	0.22816829342998216	-0.10407586015175606	1.0127991539090153	1.5472285709637787	-0.0066809598849591765	0.4456850768173725	0.027395051201258045
1.119	0.22815422508627253	-0.10407572868941559	1.0136202825319787	1.5451278529578938	-0.006692865358688375	0.446118176510045	0.027459318253008676
1.1199999999999999	0.22814014400219537	-0.10407560017260552	1.0144365862822406	1.5430275068733763	-0.006704233622038489	0.4465508916466334	0.027521319827208103
1.1210000000000002	0.22812605134612154	-0.10407547466360426	1.0152480550412004	1.540927564369735	-0.006715063779608222	0.44698321609442604	0.027581050495042475
1.122	0.22811194838835366	-0.10407535222374246	1.0160546791710674	1.5388280569795225	-0.006725355011243183	0.4474151437253918	0.027638505046334545
1.123	0.22809783649907014	-0.10407523291352536	1.0168564495302237	1.5367290160950118	-0.006735106572932587	0.4478466684185469	0.027693678495046108
1.1239999999999999	0.2280837171455275	-0.10407511679275198	1.0176533574872897	1.5346304729570845	-0.006744317797378451	0.4482777840618553	0.02774656608468397
1.1250000000000002	0.22806959188814147	-0.10407500392063145	1.0184453949342807	1.5325324586466664	-0.006752988094359799	0.44870848455348666	0.02779716329373613
1.1260000000000001	0.2280554623761961	-0.104074894355896	1.0192325542999874	1.5304350040764299	-0.00676111695113614	0.4491387638029854	0.02784546584126458
1.127	0.22804133034355617	-0.10407478815691104	1.0200148285643433	1.5283381399816076	-0.006768703932768981	0.4495686157326007	0.02789146969284184
1.128	0.22802719760438608	-0.10407468538178184	1.0207922112730325	1.5262418969113907	-0.006775748682361887	0.44999803427847945	0.02793517106671359
1.1290000000000002	0.22801306604887403	-0.10407458608845696	1.0215646965508451	1.5241463052220026	-0.006782250921341302	0.45042701339166563	0.02797656643964323
1.1300000000000001	0.2279989376385821	-0.1040744903348284	1.0223322791126568	1.5220513950706702	-0.0067882104494739765	0.45085554703915715	0.028015652551772127
1.131	0.22798481440066581	-0.10407439817882833	1.0230949542720364	1.5199571964093401	-0.006793627144255885	0.45128362920508636	0.028052426410377213
1.132	0.2279706984213385	-0.10407430967852233	1.023852717948239	1.5178637389773548	-0.006798500959916402	0.45171125389203	0.028086885292894444
1.1330000000000002	0.2279565918400827	-0.10407422489219915	1.0246055666723368	1.5157710522926882	-0.00680283192658599	0.45213841512257613	0.02811902674945474
1.1340000000000001	0.22794249684498377	-0.10407414387845704	1.025353497593626	1.5136791656428301	-0.006806620149871035	0.4525651069409111	0.02814884860536125
1.135	0.2279284156684301	-0.10407406669628617	1.026096508487062	1.511588108076801	-0.006809865810653097	0.4529913234140052	0.028176348963997618
1.136	0.22791435058280143	-0.10407399340514766	1.0268345977606004	1.5094979083978886	-0.006812569164747075	0.45341705863264614	0.02820152620986482
1.1370000000000002	0.2279003038965164	-0.10407392406504866	1.027567764460567	1.5074085951559546	-0.006814730542296301	0.45384230671287584	0.028224379010834945
1.1380000000000001	0.22788627795119118	-0.10407385873661386	1.0282960082746764	1.5053201966392826	-0.006816350347147929	0.45426706179771276	0.028244906319136228
1.139	0.22787227511953498	-0.1040737974811529	1.0290193295330816	1.5032327408670647	-0.006817429056269177	0.4546913180586182	0.028263107371314294
1.14	0.2278582978024758	-0.1040737403607241	1.029737729215724	1.5011462555832513	-0.006817967219752163	0.4551150696964077	0.02827898169125096
1.1410000000000002	0.22784434842513493	-0.10407368743819403	1.030451208983274	1.4990607682506119	-0.006817965462990266	0.45553831094155234	0.028292529103853933
1.1420000000000001	0.22783042943239706	-0.10407363877729324	1.031159771223398	1.4969763060430945	-0.006817424490233775	0.45596103605442345	0.02830374975533747
1.143	0.22781654328445106	-0.10407359444266767	1.0318634190694858	1.4948928958368417	-0.006816345085322069	0.4563832393265828	0.02831264412103232
1.144	0.22780269245267945	-0.10407355449992614	1.0325621563760474	1.4928105642024636	-0.006814728108190917	0.4568049150830633	0.028319212994086556
1.1450000000000002	0.22778887941664813	-0.1040735190156835	1.0332559876861136	1.4907293373996744	-0.006812574490869083	0.45722605768430485	0.028323457470951923
1.1460000000000001	0.22777510666219017	-0.10407348805759947	1.033944918215452	1.4886492413727532	-0.006809885235399434	0.45764666152738664	0.02832537894449536
1.147	0.22776137667982613	-0.10407346169441323	1.03462895384382	1.4865703017456815	-0.006806661412465617	0.4580667210472308	0.02832497910016691
1.148	0.2277476919631428	-0.1040734399959735	1.0353081010955751	1.484492543817678	-0.006802904158835417	0.45848623071808714	0.02832225990730575
1.1490000000000002	0.22773405500713242	-0.10407342303326428	1.0359823671017476	1.4824159925598634	-0.006798614672888951	0.4589051850552445	0.02831722360217212
1.1500000000000001	0.22772046830649015	-0.10407341087842588	1.0366517595691302	1.4803406726122772	-0.006793794210910199	0.4593235786163633	0.028309872674213563
1.151	0.22770693435386252	-0.10407340360477145	1.0373162867883385	1.4782666082800957	-0.006788444087490278	0.4597414060018273	0.02830020986975313
1.152	0.2276934556380451	-0.10407340128679876	1.0379759576642902	1.4761938235290306	-0.006782565678335992	0.4601586618547282	0.02828823820560635
1.1530000000000002	0.2276800346421307	-0.1040734040001973	1.0386307817303682	1.4741223419810046	-0.006776160421341133	0.460575340861402	0.028273960975389357
1.1540000000000001	0.22766667384122968	-0.10407341182185045	1.039280769131601	1.4720521869112144	-0.006769229814274876	0.4609914377526436	0.0282573817421207
1.155	0.22765337569900307	-0.10407342482983285	1.0399259305779753	1.469983381246554	-0.006761775409085864	0.4614069473055449	0.028238504317600794
1.156	0.22764014266338228	-0.10407344310340269	1.0405662772840378	1.4679159475638708	-0.006753798804586654	0.46182186434571687	0.028217332735569166
1.1570000000000003	0.22762697716298264	-0.104073466722989	1.0412018209248588	1.4658499080865341	-0.00674530164098834	0.46223618374923214	0.028193871231973006
1.1580000000000001	0.227613881604209	-0.10407349577017387	1.0418325736143548	1.4637852846800417	-0.006736285596892826	0.4626499004441085	0.02816812423514458
1.159	0.22760085836754423	-0.10407353032766932	1.0424585478894213	1.461722098848149	-0.006726752386670515	0.4630630094116445	0.028140096358636187
1.16	0.22758790980263965	-0.10407357047928897	1.0430797566930945	1.4596603717287486	-0.006716703757430071	0.46347550568779455	0.028109792393602392
1.1610000000000003	0.22757503822333172	-0.10407361630991438	1.043696213358231	1.4576001240879723	-0.00670614148600489	0.4638873843647701	0.028077217301151366
1.1620000000000001	0.22756224590371285	-0.1040736679054558	1.0443079315916957	1.4555413763136225	-0.00669506737631999	0.46429864059275083	0.028042376204782452
1.163	0.22754953507525702	-0.10407372535280753	1.0449149254590429	1.453484148410546	-0.006683483257137583	0.46470926958122344	0.02800527438327057
1.164	0.2275369079246206	-0.1040737887397976	1.0455172093704328	1.4514284599983083	-0.0066713909800577755	0.4651192665998305	0.02796591726429694
1.1650000000000003	0.22752436659211553	-0.10407385815513175	1.0461147980681411	1.4493743303096382	-0.006658792417833507	0.4655286269790386	0.027924310418760062
1.1660000000000001	0.2275119131701029	-0.10407393368833154	1.0467077066152781	1.4473217781896315	-0.006645689462876138	0.4659373461106917	0.027880459555761752
1.167	0.22749954970055258	-0.10407401542966682	1.0472959503849468	1.4452708220968158	-0.00663208402570625	0.4663454194481495	0.02783437051820179
1.168	0.22748727817213885	-0.10407410347008196	1.0478795450494498	1.4432214801060645	-0.006617978033286913	0.46675284250595434	0.027786049278732124
1.1690000000000003	0.22747510051762246	-0.1040741979011162	1.048458506568775	1.4411737699133391	-0.006603373427237563	0.46715961085921376	0.02773550193563857
1.1700000000000002	0.22746301861189688	-0.10407429881481779	1.0490328511768432	1.439127708841865	-0.0065882721619875155	0.467565720142825	0.027682734707852485
1.171	0.22745103426994298	-0.10407440630365203	1.0496025953651278	1.4370833138482266	-0.006572676202806319	0.4679711660507284	0.027627753928721122
1.172	0.22743914924393688	-0.10407452046040276	1.050167755864761	1.4350406015283577	-0.006556587523526341	0.4683759443352552	0.027570566039139512
1.1730000000000003	0.22742736521951232	-0.10407464137806766	1.0507283496282358	1.4329995881237902	-0.006540008103955679	0.46878005080651197	0.027511177580585952
1.1740000000000002	0.22741568381117597	-0.1040747691497469	1.0512843938103063	1.4309602895277662	-0.006522939927040373	0.4691834813317464	0.02744959518775019
1.175	0.22740410655799834	-0.10407490386852537	1.0518359057473239	1.428922721292323	-0.0065053849760175935	0.46958623183445375	0.02738582558050442
1.176	0.2273926349207078	-0.10407504562734804	1.0523829029364968	1.4268868986370942	-0.006487345231984179	0.4699882982931676	0.027319875556002304
1.1770000000000003	0.22738127027906044	-0.10407519451888872	1.0529254030165602	1.4248528364583006	-0.006468822671695885	0.4703896767403042	0.027251751981447574
1.1780000000000002	0.2273700139287309	-0.10407535063541182	1.053463423749083	1.422820549337169	-0.0064498192651691235	0.4707903632611253	0.027181461787038404
1.179	0.22735886707885034	-0.10407551406862724	1.053996983000018	1.4207900515492657	-0.00643033697344866	0.4711903539923967	0.027109011959080873
1.18	0.22734783085019356	-0.10407568490953821	1.054526098722232	1.4187613570754887	-0.006410377746843853	0.47158964512068635	0.027034409533812854
1.1810000000000003	0.2273369062725092	-0.10407586324828202	1.055050788939001	1.4167344796135737	-0.00638994352314433	0.4719882328806084	0.026957661591748828
1.1820000000000002	0.22732609428098746	-0.1040760491739635	1.055571071727325	1.414709432589347	-0.006369036225508691	0.47238611355314125	0.02687877525180797
1.183	0.22731539571299325	-0.10407624277448113	1.056086965200293	1.4126862291677096	-0.0063476577601461505	0.47278328346402093	0.026797757664975008
1.184	0.22730481130469052	-0.10407644413634594	1.0565984874892331	1.410664882263717	-0.0063258100138501505	0.4731797389820935	0.026714616008034996
1.1850000000000003	0.22729434168680396	-0.10407665334449273	1.057105656726377	1.4086454045541164	-0.006303494851503891	0.47357547651756726	0.02662935747767961
1.1860000000000002	0.2272839873798919	-0.10407687048208386	1.0576084910272745	1.4066278084893322	-0.006280714113677733	0.4739704925202312	0.026541989284490697
1.187	0.2272737487898847	-0.10407709563030533	1.0581070084721818	1.4046121063062593	-0.006257469614316675	0.47436478347758093	0.026452518646550474
1.188	0.22726362620426374	-0.10407732886815521	1.0586012270871645	1.402598310041484	-0.006233763138455186	0.4747583459129167	0.02636095278297594
1.1890000000000003	0.22725361978812617	-0.10407757027222418	1.0590911648260242	1.4005864315437908	-0.006209596439774955	0.4751511763834783	0.026267298907674853
1.1900000000000002	0.22724372958013817	-0.10407781991646822	1.0595768395530312	1.3985764824863134	-0.00618497123818649	0.47554327147849795	0.026171564223438123
1.191	0.22723395549025613	-0.10407807787197333	1.0600582690256914	1.3965684743794449	-0.006159889217980998	0.47593462781717477	0.026073755916178887
1.192	0.22722429729959032	-0.10407834420671229	1.0605354708779071	1.3945624185844987	-0.006134352026611744	0.47632524204663484	0.025973881149372092
1.1930000000000003	0.22721475466128224	-0.10407861898529323	1.061008462605021	1.3925583263273609	-0.006108361273859658	0.4767151108398806	0.0258719470591749
1.1940000000000002	0.22720532710239447	-0.10407890226870009	1.0614772615510983	1.390556208712121	-0.0060819185313815815	0.4771042308936711	0.025767960750342603
1.195	0.22719601402681494	-0.10407919411402486	1.0619418848973048	1.3885560767350467	-0.006055025332639598	0.47749259892627655	0.02566192929262872
1.196	0.22718681471842747	-0.10407949457419151	1.0624023496502297	1.3865579412985105	-0.006027683173027187	0.47788021167517064	0.025553859717296856
1.1970000000000003	0.2271777283445491	-0.10407980369767154	1.0628586726305236	1.3845618132248643	-0.00599989351012984	0.47826706589472434	0.025443759013859295
1.1980000000000002	0.22716875396038336	-0.10408012152819127	1.063310870463705	1.3825677032706176	-0.005971657764362252	0.4786531583539055	0.025331634127766275
1.199	0.22715989051411403	-0.10408044810443053	1.0637589595738797	1.380575622140546	-0.005942977320041591	0.4790384858339254	0.02521749195922179
1.2	0.2271511368511394	-0.10408078345971299	1.0642029561784712	1.3785855805017098	-0.00591385352653005	0.47942304512577527	0.02510133936238843
1.2010000000000003	0.22714249171707168	-0.1040811276216879	1.0646428762820657	1.376597588997378	-0.0058842876991408236	0.47980683302783783	0.024983183144304536
1.2020000000000002	0.2271339537606275	-0.10408148061200334	1.0650787356693532	1.374611658259344	-0.005854281119806196	0.4801898463439434	0.02486303006326349
1.203	0.2271255215375383	-0.10408184244597078	1.065510549897531	1.3726277989178641	-0.005823835037689171	0.4805720818819945	0.02474088682664838
1.204	0.22711719351510873	-0.10408221313222119	1.0659383342885314	1.3706460216103422	-0.005792950669798278	0.48095353645285843	0.024616760088520085
1.2050000000000003	0.22710896807629924	-0.10408259267235241	1.066362103921431	1.3686663369894951	-0.005761629201543452	0.48133420686922573	0.02449065644713487
1.2060000000000002	0.22710084352408536	-0.10408298106056799	1.0667818736250283	1.3666887557313698	-0.005729871787475388	0.481714089944438	0.02436258244238504
1.207	0.22709281808722015	-0.10408337828330731	1.0671976579713203	1.3647132885439535	-0.005697679552389934	0.48209318249122707	0.0242325445536434
1.208	0.22708488992627138	-0.10408378431924346	1.0676094712706266	1.3627399461763665	-0.005665053592370075	0.4824714813202473	0.024100549198431524
1.2090000000000003	0.22707705713918477	-0.10408419914040128	1.0680173275683393	1.3607687394278785	-0.005631994975459924	0.4828489832385859	0.023966602731966307
1.2100000000000002	0.22706931776750533	-0.10408462271401932	1.0684212406432891	1.3587996791563544	-0.005598504742517748	0.4832256850484991	0.023830711447578666
1.211	0.22706166980363418	-0.10408505500365077	1.068821224006958	1.3568327762857504	-0.005564583908795091	0.4836015835464984	0.023692881577328226
1.212	0.22705411119837102	-0.10408549596912707	1.0692172909031532	1.3548680418126449	-0.0055302334660582925	0.48397667552266815	0.023553119292442425
1.2130000000000003	0.22704663986836723	-0.10408594556613662	1.0696094543092542	1.352905486813298	-0.00549545438494689	0.48435095775973064	0.02341143070442668
1.2140000000000002	0.22703925370311606	-0.10408640374579514	1.069997726939392	1.3509451224523543	-0.005460247617385244	0.48472442703161855	0.023267821867326698
1.215	0.22703195057072853	-0.10408687045420763	1.070382121248802	1.3489869599920568	-0.005424614098802841	0.48509708010192215	0.023122298780710704
1.216	0.22702472832287393	-0.10408734563202189	1.0707626494389604	1.3470310107993293	-0.005388554750223234	0.485468913722825	0.02297486739275673
1.2170000000000003	0.2270175848003922	-0.10408782921397385	1.0711393234634967	1.3450772863492089	-0.0053520704805861165	0.48583992463477343	0.02282553360313452
1.2180000000000002	0.22701051783995604	-0.1040883211284245	1.0715121550341122	1.3431257982257425	-0.005315162189301648	0.4862101095665794	0.022674303265554554
1.219	0.22700352528065756	-0.10408882129688884	1.0718811556246106	1.341176558121841	-0.005277830768548909	0.4865794652356552	0.022521182189308438
1.22	0.22699660496939456	-0.10408932963393273	1.0722463364722838	1.3392295778388363	-0.005240077104769526	0.48694798834832187	0.022366176139490542
1.2210000000000003	0.22698975476543393	-0.10408984604819073	1.0726077085781438	1.3372848692857326	-0.005201902079233777	0.48731567560031697	0.02220929083668684
1.2220000000000002	0.22698297254565517	-0.10409037044412844	1.0729652827078693	1.3353424444770008	-0.0051633065684700465	0.487682523677687	0.02205053195679533
1.223	0.22697625621085102	-0.10409090272304446	1.0733190693945824	1.3334023155289145	-0.005124291445531149	0.4880485292579466	0.021889905131276897
1.224	0.2269696036923373	-0.10409144278293565	1.0736690789434442	1.3314644946555372	-0.005084857582035798	0.4884136890112634	0.021727415948013855
1.2250000000000003	0.22696301295849824	-0.10409199051797863	1.07401532143731	1.3295289941639772	-0.005045005850375341	0.488777999601794	0.021563069952587898
1.2260000000000002	0.22695648202126992	-0.1040925458180035	1.0743578067430621	1.3275958264485257	-0.005004737125902222	0.48914145768929623	0.02139687264978938
1.227	0.2269500089421868	-0.10409310856796027	1.0746965445189804	1.3256650039847868	-0.004964052289160199	0.4895040599307158	0.021228829505657004
1.228	0.2269435918372417	-0.1040936786473777	1.0750315442238951	1.3237365393237905	-0.004922952228033691	0.4898658029816296	0.021058945950468828
1.2290000000000003	0.22693722888093623	-0.10409425592981512	1.0753628151277312	1.3218104450856987	-0.004881437839815376	0.49022668349767023	0.020887227382435723
1.2300000000000002	0.22693091831065348	-0.10409484028230698	1.0756903663223152	1.3198867339545972	-0.004839510033434772	0.4905866981357524	0.020713679171665618
1.231	0.22692465843097748	-0.10409543156517553	1.076014206732806	1.3179654186743628	-0.004797169731664251	0.4909458435551045	0.02053830666457599
1.232	0.2269184476172103	-0.10409602963296244	1.076334345130116	1.3160465120437135	-0.004754417872753455	0.49130411641847405	0.02036111518881033
1.2330000000000003	0.22691228431846674	-0.1040966343361039	1.0766507901435676	1.3141300269104288	-0.004711255411613044	0.4916615133935708	0.020182110058348746
1.2340000000000002	0.22690616706072286	-0.1040972455218488	1.0769635502745283	1.3122159761662284	-0.004667683321460363	0.49201803115438625	0.020001296579173024
1.235	0.22690009444944043	-0.10409786303404482	1.077272633912513	1.310304372743424	-0.0046237025962914974	0.4923736663820872	0.019818680056272627
1.236	0.22689406517139013	-0.1040984867125429	1.0775780493529974	1.3083952296137147	-0.004579314253569765	0.4927284157654871	0.01963426580186466
1.2369999999999999	0.2268880779964306	-0.10409911639297188	1.0778798048146743	1.3064885597891072	-0.004534519336581567	0.49308227600115984	0.019448059143787316
1.2380000000000002	0.2268821317799975	-0.104099751907636	1.078177908455024	1.3045843763242004	-0.004489318916275902	0.49343524379331977	0.019260065433269923
1.239	0.22687622546592884	-0.10410039308715903	1.0784723683845667	1.3026826923186907	-0.0044437140928910305	0.4937873158536554	0.019070290052013487
1.24	0.22687035808925377	-0.10410103976137018	1.0787631926801586	1.3007835209200864	-0.004397705997976251	0.49413848890111833	0.01887873841882012
1.2409999999999999	0.2268645287789443	-0.10410169175905569	1.0790503893977064	1.2988868753266196	-0.004351295796746819	0.4944887596616724	0.01868541599607061
1.2420000000000002	0.22685873676025087	-0.10410234890732879	1.0793339665846609	1.2969927687903418	-0.004304484690283692	0.49483812486800444	0.018490328296227532
1.243	0.2268529813558696	-0.10410301103099448	1.0796139322922886	1.2951012146215146	-0.004257273917516063	0.4951865812590189	0.018293480888480436
1.244	0.22684726198594674	-0.10410367795190925	1.0798902945884596	1.2932122261942862	-0.004209664757290027	0.4955341255791176	0.018094879405953945
1.2449999999999999	0.22684157816767295	-0.10410434948833601	1.0801630615717022	1.2913258169521369	-0.004161658530583061	0.4958807545775134	0.01789452955359523
1.2460000000000002	0.2268359295144653	-0.1041050254546706	1.0804322413861323	1.2894420004127047	-0.004113256602314969	0.49622646500764056	0.017692437116430818
1.247	0.22683031573398565	-0.10410570566229259	1.0806978422368807	1.287560790172357	-0.00406446038220589	0.49657125362666477	0.017488607968126253
1.248	0.22682473662537336	-0.10410638992116439	1.0809598724060094	1.2856821999101151	-0.004015271325228158	0.49691511719528003	0.017283048079721218
1.2489999999999999	0.226819192076819	-0.10410707804104988	1.0812183402689053	1.2838062433909188	-0.003965690932503239	0.4972580524777335	0.017075763528351655
1.2500000000000002	0.22681368206310443	-0.10410776983272911	1.0814732543111476	1.2819329344689645	-0.003915720752216029	0.49760005624171644	0.016866760506196656
1.2510000000000001	0.22680820664235854	-0.10410846510958552	1.081724623145464	1.2800622870914866	-0.0038653623801796415	0.49794112525800227	0.016656045329766018
1.252	0.2268027659524043	-0.10410916368843706	1.0819724555280144	1.2781943153033393	-0.003814617460719081	0.4982812562998968	0.016443624449157025
1.253	0.2267973602074471	-0.10410986538923502	1.0822167603743682	1.2763290332527482	-0.0037634876881767606	0.498620446142563	0.016229504457274276
1.2540000000000002	0.22679198969585596	-0.10411057003438344	1.0824575467766702	1.2744664551974647	-0.0037119748088555457	0.49895869156240813	0.016013692099432604
1.2550000000000001	0.22678665477903953	-0.10411127744805547	1.0826948240223622	1.2726065955109322	-0.0036600806232758827	0.49929598933647373	0.015796194283519308
1.256	0.2267813558902898	-0.10411198745550677	1.082928601613704	1.270749468689201	-0.003607806988562598	0.49963233624165027	0.015577018090770093
1.257	0.22677609353246336	-0.1041126998823864	1.0831588892873332	1.268895089357823	-0.003555155820716014	0.49996772905396186	0.015356170786847407
1.2580000000000002	0.2267708682748738	-0.10411341455404495	1.0833856970330942	1.2670434722775898	-0.0035021290967655705	0.5003021645480474	0.015133659832483526
1.2590000000000001	0.22676568075052275	-0.10411413129484051	1.0836090351125083	1.2651946323505963	-0.0034487288570476866	0.5006356394964749	0.01490949289386393
1.26	0.2267605316532947	-0.10411484992781753	1.083828914078375	1.2633485846281247	-0.00339495720736233	0.5009681506687093	0.014683677853839994
1.261	0.22675542173436478	-0.10411557027550936	1.0840453447951273	1.261505344318831	-0.003340816320336403	0.5012996948301035	0.014456222823780743
1.2620000000000002	0.22675035179781708	-0.10411629216148936	1.0842583384572928	1.2596649267953406	-0.003286308435930985	0.5016302687413411	0.01422713615441169
1.2630000000000001	0.22674532269547173	-0.10411701541116994	1.0844679066049254	1.257827347599985	-0.003231435861760222	0.5019598691581507	0.01399642644502388
1.264	0.22674033532167068	-0.10411773985147438	1.0846740611371237	1.2559926224511764	-0.003176200973767798	0.5022884928308099	0.013764102551775731
1.265	0.22673539060840073	-0.1041184653105085	1.084876814324375	1.2541607672496442	-0.003120606216954216	0.5026161365035614	0.013530173595383853
1.2660000000000002	0.22673048951962801	-0.10411919161835989	1.08507617882009	1.2523317980833975	-0.0030646541053608884	0.5029427969143725	0.01329464896831599
1.2670000000000001	0.22672563304483911	-0.10411991860864872	1.085272167672063	1.2505057312321444	-0.003008347221430431	0.503268470794918	0.013057538341903511
1.268	0.22672082219329023	-0.10412064611932528	1.0854647943342255	1.248682583171529	-0.0029516882157760403	0.503593154870487	0.012818851673425164
1.269	0.2267160579889643	-0.10412137399233788	1.0856540726783122	1.2468623705771735	-0.0028946798076619376	0.5039168458598149	0.012578599213030908
1.2700000000000002	0.22671134146510735	-0.10412210207292398	1.085840017004664	1.2450451103510662	-0.002837324786557695	0.5042395404710687	0.012336791514393732
1.2710000000000001	0.22670667365871947	-0.10412283020890115	1.0860226420521604	1.2432308197135136	-0.0027796260163472195	0.5045612353862545	0.012093439456996572
1.272	0.22670205560537546	-0.10412355824995755	1.086201963008014	1.2414195163377089	-0.0027215864412761586	0.5048819272378877	0.011848554276146376
1.273	0.22669748833324563	-0.10412428604694263	1.0863779955177946	1.2396112184389219	-0.002663209089798195	0.5052016125936403	0.01160214758474874
1.2740000000000002	0.22669297285631548	-0.10412501345153397	1.0865507556956615	1.2378059447961096	-0.002604497075282039	0.5055202879531709	0.011354231382934473
1.2750000000000001	0.22668851016830843	-0.10412574031703332	1.0867202601347925	1.236003714749921	-0.0025454535954031973	0.5058379497493476	0.01110481806374841
1.276	0.22668410123731075	-0.10412646649991553	1.0868865259176168	1.2342045481988817	-0.0024860819311918886	0.5061545943498439	0.01085392041854277
1.277	0.22667974699996865	-0.10412719186062537	1.0870495706250844	1.2324084655933683	-0.002426385446038504	0.506470218059115	0.010601551641332219
1.2780000000000002	0.22667544835563308	-0.10412791626324631	1.087209412344955	1.2306154879277262	-0.002366367585079708	0.5067848171206943	0.010347725332098146
1.2790000000000001	0.2266712061612028	-0.10412863957479385	1.0873660696794654	1.2288256367305117	-0.002306031874901013	0.5070983877198157	0.010092455499272908
1.28	0.2266670212266635	-0.1041293616645096	1.0875195617519873	1.2270389340528314	-0.0022453819232479593	0.5074109259863636	0.009835756561208067
1.281	0.22666289431132475	-0.10413008240315667	1.0876699082130252	1.2252554024558915	-0.0021844214188033746	0.507722427997973	0.009577643347161111
1.2820000000000003	0.22665882612037838	-0.104130801662316	1.0878171292466658	1.2234750649977346	-0.002123154130966284	0.5080328897832825	0.00931813109851738
1.2830000000000001	0.22665481730215187	-0.10413151931368421	1.0879612455770822	1.2216979452183847	-0.0020615839096288866	0.5083423073254671	0.009057235469745581
1.284	0.2266508684468095	-0.10413223522837278	1.0881022784743257	1.2199240671241407	-0.0019997146852524282	0.508650676565931	0.008794972528645684
1.285	0.22664698008537332	-0.10413294927620882	1.0882402497593862	1.218153455170989	-0.0019375504689337093	0.5089579934081656	0.0085313587559349
1.2860000000000003	0.22664315268793062	-0.10413366132503754	1.0883751818084964	1.216386134245991	-0.0018750953520320982	0.5092642537219595	0.008266411044095144
1.2870000000000001	0.2266393866617798	-0.10413437124002653	1.0885070975570381	1.2146221296469897	-0.0018123535057185459	0.509569453347903	0.008000146695770444
1.288	0.22663568235064518	-0.10413507888297203	1.088636020502647	1.2128614670621156	-0.0017493291807471171	0.5098735881019477	0.007732583421636943
1.289	0.22663204003458817	-0.10413578411160722	1.088761974706745	1.211104172549819	-0.00168602670714047	0.5101766537798422	0.007463739337424109
1.2900000000000003	0.226628459929484	-0.10413648677891274	1.088884984795601	1.209350272517901	-0.0016224504936024427	0.5104786461615706	0.007193632960557133
1.2910000000000001	0.22662494218643586	-0.10413718673280484	1.0890050759616547	1.2075997936996365	-0.0015586050266535253	0.5107795610161623	0.006922283206585535
1.292	0.22662148689187814	-0.10413788381695153	1.0891222739639494	1.205852763128471	-0.00149449486924132	0.5110793941068785	0.006649709385075452
1.293	0.2266180940679948	-0.10413857787234197	1.0892366051272706	1.204109208113522	-0.0014301246590043208	0.5113781411964128	0.006375931195008085
1.2940000000000003	0.22661476367308042	-0.10413926873810805	1.0893480963407218	1.2023691562151042	-0.001365499106854475	0.5116757980519882	0.006100968719665466
1.2950000000000002	0.22661149560184238	-0.1041399562515997	1.0894567750560857	1.200632635219495	-0.001300622995813107	0.5119723604504177	0.0058248424210452805
1.296	0.22660828968564017	-0.10414064024921688	1.0895626692855729	1.1988996731140487	-0.001235501179425709	0.5122678241830692	0.005547573134028763
1.297	0.22660514569303708	-0.10414132056799737	1.0896658075981709	1.197170298063002	-0.0011701385798118333	0.5125621850607385	0.005269182060038141
1.2980000000000003	0.22660206333141908	-0.10414199704645544	1.089766219114946	1.195444538383575	-0.001104540186137077	0.5128554389184989	0.004989690760163317
1.2990000000000002	0.22659904224968222	-0.1041426695242953	1.0898639335043987	1.193722422523088	-0.001038711053745957	0.5131475816204063	0.004709121148346147
1.3	0.2265960820412363	-0.10414333784175199	1.0899589809770982	1.1920039790378185	-0.0009726563034636138	0.5134386090638816	0.004427495484418608
1.301	0.22659318224694883	-0.10414400183893625	1.0900513922784298	1.1902892365728188	-0.0009063811207569135	0.5137285171837765	0.004144836366425386
1.3020000000000003	0.22659034235802977	-0.10414466135518326	1.0901411986805571	1.1885782238419154	-0.0008398907548717598	0.5140173019562462	0.0038611667226355266
1.3030000000000002	0.22658756181885736	-0.1041453162284058	1.090228431974315	1.1868709696082385	-0.0007731905180633658	0.5143049594024947	0.0035765098035256127
1.304	0.22658484002974555	-0.10414596629482796	1.090313124459887	1.185167502665627	-0.0007062857846098672	0.5145914855923971	0.0032908891732249383
1.305	0.22658217634927746	-0.10414661138985219	1.0903953089358538	1.1834678518212587	-0.0006391819889950925	0.5148768766479416	0.0030043287004609238
1.3060000000000003	0.2265795700954527	-0.10414725134968357	1.0904750186869547	1.181772045879852	-0.0005718846232552577	0.5151611287464326	0.002716852549347221
1.3070000000000002	0.22657702054602563	-0.1041478860122064	1.090552287469781	1.1800801136286625	-0.0005043992342759967	0.5154442381235839	0.0024284851693822493
1.308	0.2265745269395401	-0.10414851521673699	1.090627149495618	1.178392083822117	-0.00043673142146068546	0.5157262010766847	0.0021392512838429105
1.309	0.2265720884774381	-0.10414913880378152	1.0906996394111566	1.1767079851660551	-0.0003688868343383482	0.5160070139677836	0.0018491758767932654
1.3100000000000003	0.22656970432648954	-0.10414975661592817	1.090769792278166	1.175027846302307	-0.000300871169618488	0.5162866732266502	0.0015582841795367015
1.3110000000000002	0.22656737362116913	-0.10415036849949721	1.0908376435524674	1.1733516957935743	-0.00023269016793093863	0.5165651753535772	0.0012666016568526565
1.312	0.2265650954659797	-0.10415097430544416	1.0909032290617993	1.1716795621085885	-0.00016434961079329612	0.5168425169222114	0.0009741539926888146
1.313	0.2265628689377238	-0.10415157388913983	1.0909665849821708	1.1700114736090215	-9.585531780033726e-05	0.5171186945821109	0.0006809670753448707
1.3140000000000003	0.22656069308772392	-0.10415216710978019	1.0910277478134165	1.1683474585384983	-2.721314390799134e-05	0.51739370506085	0.00038706698267094785
1.3150000000000002	0.22655856694399265	-0.10415275382980212	1.0910867543542893	1.1666875450114271	4.157102319380402e-05	0.5176675451661013	9.24799668900471e-05
1.316	0.2265564895133532	-0.10415333391430551	1.0911436416763052	1.1650317610004939	0.00011049126586866962	0.5179402117879411	-0.00020276756165078165
1.317	0.2265544597835116	-0.10415390723048154	1.0911984470966791	1.1633801343242964	0.0001795416395484105	0.5182117019010773	-0.0004986490511562138
1.3180000000000003	0.2265524767247064	-0.1041544736470476	1.0912512081506958	1.1617326926365932	0.0002487161758586644	0.5184820125666981	-0.0007951378249020872
1.3190000000000002	0.22655053929018606	-0.10415503303368857	1.0913019625623481	1.1600894634171393	0.00031800888604406504	0.5187511409340664	-0.0010922070982942748
1.32	0.22654864641589045	-0.10415558526050513	1.0913507482132088	1.158450473963335	0.0003874137647596366	0.519019084242046	-0.0013898299967365824
1.321	0.22654679702083846	-0.10415613019784381	1.0913976031110006	1.1568157513822785	0.0004569247940515487	0.5192858398204394	-0.0016879795735420503
1.3220000000000003	0.22654499000859774	-0.10415666771725987	1.0914425653582087	1.155185322582447	0.0005265359477157855	0.5195514050912008	-0.0019866288277920387
1.3230000000000002	0.22654322426908732	-0.10415719769323764	1.0914856731203182	1.1535592142638535	0.0005962411960405903	0.5198157775698333	-0.0022857507227783506
1.324	0.22654149868033885	-0.1041577200041676	1.0915269645940155	1.1519374529070259	0.0006660345102686471	0.5200789548669709	-0.002585318204932891
1.325	0.22653981211021773	-0.10415823453258159	1.0915664779749408	1.15032006476191	0.0007359098667239725	0.5203409346899647	-0.002885304223027599
1.3260000000000003	0.22653816341810523	-0.1041587411661489	1.091604251423822	1.1487070758374263	0.000805861251401098	0.5206017148443567	-0.003185681747914601
1.3270000000000002	0.2265365514565423	-0.10415923979943273	1.0916403230317144	1.1470985118920287	0.0008758826650224123	0.5208612932351786	-0.003486423792528439
1.328	0.22653497507283665	-0.10415973033490156	1.0916747307858066	1.1454943984252415	0.0009459681277169091	0.5211196678680807	-0.0037875034315676863
1.329	0.22653343311063406	-0.10416021268281968	1.0917075125357587	1.1438947606709007	0.0010161116830825834	0.5213768368501094	-0.0040888938206995445
1.3300000000000003	0.22653192441145498	-0.10416068676076917	1.0917387059605332	1.1422996235920742	0.0010863074020037017	0.5216327983900126	-0.004390568215252738
1.3310000000000002	0.22653044781619758	-0.10416115249317999	1.0917683485364336	1.1407090118753853	0.0011565493863505553	0.5218875507985028	-0.0046924999884248595
1.332	0.22652900216660848	-0.10416160981086804	1.0917964775066913	1.1391229499239532	0.0012268317723847636	0.5221410924888429	-0.004994662648969327
1.333	0.22652758630672215	-0.1041620586505814	1.0918231298525631	1.137541461851562	0.0012971487338149785	0.522393421977332	-0.005297029857900655
1.3340000000000003	0.22652619908426996	-0.1041624989545547	1.0918483422659033	1.1359645714799156	0.0013674944847522994	0.5226445378831439	-0.005599575443878479
1.3350000000000002	0.2265248393520605	-0.10416293067044814	1.0918721511231768	1.134392302337826	0.0014378632828146816	0.5228944389277023	-0.00590227341747866
1.336	0.22652350596895554	-0.10416335375242353	1.091894592460873	1.132824677661189	0.0015082494325077739	0.5231431239340196	-0.006205097984437883
1.337	0.22652219779969054	-0.10416376816298126	1.091915701952289	1.1312617203940978	0.0015786472888268785	0.5233905918259425	-0.006508023557775263
1.3380000000000003	0.22652091371391664	-0.1041641738740532	1.0919355148856449	1.1297034531910664	0.001649051260598376	0.5236368416270574	-0.006811024769059681
1.3390000000000002	0.22651965258597095	-0.10416457086697518	1.0919540661434985	1.1281498984192169	0.0017194558130789086	0.5238818724594443	-0.007114076479213191
1.34	0.22651841329575204	-0.10416495913209159	1.091971390183421	1.1266010781596598	0.0017898554699395702	0.5241256835426418	-0.007417153788875211
1.341	0.22651719472994927	-0.10416533866836865	1.0919875210199033	1.1250570142087901	0.0018602448150667986	0.5243682741927647	-0.007720232048108381
1.3420000000000003	0.22651599578325105	-0.104165709483016	1.0920024922074605	1.123517728080611	0.0019306184942462087	0.5246096438214704	-0.008023286865409443
1.3430000000000002	0.22651481535953263	-0.10416607159111696	1.0920163368248959	1.1219832410100599	0.0020009712166128408	0.5248497919347137	-0.008326294116170975
1.344	0.22651365237302504	-0.10416642501526713	1.0920290874606966	1.1204535739565717	0.0020712977559948402	0.5250887181314129	-0.008629229950617715
1.345	0.22651250574946563	-0.10416676978522153	1.0920407761995292	1.1189287476074754	0.0021415929521557257	0.5253264221020871	-0.008932070801119206
1.3460000000000003	0.226511374427232	-0.10416710593755024	1.0920514346097978	1.1174087823808314	0.002211851711818535	0.5255629036275277	-0.009234793388901978
1.3470000000000002	0.22651025735845967	-0.10416743351530244	1.0920610937322404	1.1158936984273125	0.0022820690096595794	0.5257981625775645	-0.00953737473030604
1.348	0.22650915351014514	-0.10416775256767882	1.0920697840695264	1.1143835156318584	0.002352239889398569	0.5260321989098662	-0.009839792142608354
1.349	0.22650806186523476	-0.10416806314971234	1.0920775355768322	1.1128782536162125	0.0024223594647464035	0.5262650126687127	-0.010142023249313889
1.3500000000000003	0.22650698142370074	-0.10416836532195733	1.0920843776533566	1.1113779317426937	0.002492422920032755	0.5264966039836209	-0.010444045984875448
1.3510000000000002	0.22650591120322924	-0.10416865915018689	1.0920903391347536	1.1098825691188148	0.002562425510700906	0.5267269730676374	-0.010745838598803183
1.352	0.2265048502387685	-0.10416894470509827	1.0920954482864522	1.1083921846016016	0.0026323625639790376	0.5269561202154835	-0.011047379659185277
1.353	0.2265037975813145	-0.1041692220620267	1.0920997327978332	1.1069067968008406	0.0027022294797325918	0.5271840458019779	-0.0113486480558846
1.3540000000000003	0.22650275229744007	-0.10416949130066698	1.0921032197772376	1.1054264240819873	0.002772021731197757	0.5274107502807961	-0.011649623003493113
1.3550000000000002	0.2265017134695686	-0.10416975250480322	1.0921059357477778	1.1039510845694684	0.002841734865478755	0.5276362341832647	-0.011950284043760103
1.356	0.22650068019548797	-0.10417000576204648	1.0921079066439277	1.1024807961499825	0.0029113645039960485	0.527860498116943	-0.012250611047453586
1.357	0.22649965158710558	-0.10417025116358014	1.092109157808863	1.1010155764757874	0.002980906342889798	0.5280835427639947	-0.012550584215857504
1.3580000000000003	0.22649862676995042	-0.10417048880391318	1.0921097139921532	1.0995554429679542	0.003050356153261043	0.5283053688795901	-0.012850184082228867
1.3590000000000002	0.22649760488379958	-0.10417071878064088	1.0921095993470236	1.098100412818441	0.003119709781376598	0.5285259772905835	-0.0131493915137822
1.36	0.2264965850836773	-0.10417094119421333	1.0921088374275447	1.0966505029913483	0.0031889631488417817	0.5287453688943424	-0.01344818771385488
1.361	0.22649556654047587	-0.10417115614771125	1.092107451187228	1.0952057302248361	0.0032581122526232293	0.5289635446575457	-0.013746554223114885
1.3620000000000003	0.22649454844044892	-0.10417136374662918	1.09210546297938	1.0937661110329415	0.0033271531651084623	0.5291805056150091	-0.014044472919829272
1.3630000000000002	0.226493529983953	-0.10417156409866603	1.0921028945584428	1.0923316617068985	0.003396082034267017	0.5293962528684177	-0.014341926019759484
1.364	0.22649251038456295	-0.10417175731352268	1.092099767081921	1.0909023983174562	0.003464895083673357	0.529610787584841	-0.014638896075640223
1.365	0.22649148886818438	-0.10417194350270681	1.0920961011128734	1.0894783367181744	0.0035335886123953205	0.5298241109952727	-0.014935365976259248
1.3659999999999999	0.2264904646714135	-0.10417212277934443	1.0920919166229497	1.088059492548931	0.003602158994873588	0.5300362243932573	-0.015231318945155068
1.3670000000000002	0.22648943703952298	-0.10417229525799851	1.092087232995955	1.0866458812396242	0.003670602680795771	0.5302471291334167	-0.015526738538888323
1.368	0.22648840522445082	-0.1041724610544942	1.0920820690319164	1.0852375180136782	0.0037389161949686624	0.5304568266299385	-0.015821608645085902
1.369	0.22648736848279646	-0.10417262028575067	1.0920764429516376	1.0838344178913382	0.0038070961371311973	0.5306653183551461	-0.016115913480212917
1.3699999999999999	0.22648632607419877	-0.10417277306961957	1.092070372401723	1.0824365956931106	0.0038751391815897178	0.5308726058380864	-0.01640963758696643
1.3710000000000002	0.22648527726084597	-0.10417291952472979	1.0920638744600495	1.0810440660429645	0.0039430420765570505	0.5310786906630766	-0.01670276583154991
1.372	0.22648422130811635	-0.10417305977033849	1.0920569656416748	1.079656843371279	0.004010801643259536	0.5312835744682046	-0.016995283400904417
1.373	0.22648315748560077	-0.10417319392618836	1.09204966190516	1.0782749419182713	0.00407841477499789	0.5314872589437845	-0.017287175799667612
1.3739999999999999	0.22648208506813175	-0.10417332211237094	1.0920419786592952	1.0768983757378954	0.004145878436164979	0.5316897458307627	-0.01757842884681418
1.3750000000000002	0.22648100333682064	-0.1041734444491958	1.092033930770207	1.075527158701063	0.0042131896612235525	0.5318910369191989	-0.017869028672174422
1.3760000000000001	0.2264799115797265	-0.10417356105706552	1.092025532568839	1.0741613044978056	0.0042803455537686885	0.5320911340469374	-0.018158961712905812
1.377	0.22647880909140553	-0.10417367205635654	1.0920167978587871	1.0728008266394864	0.004347343285738733	0.532290039098348	-0.01844821470980919
1.378	0.2264776951717175	-0.10417377756730548	1.0920077399244756	1.071445738461053	0.004414180096716674	0.5324877540031346	-0.018736774703624635
1.3790000000000002	0.22647656912539535	-0.10417387770990076	1.0919983715396615	1.0700960531225585	0.004480853293141981	0.5326842807352699	-0.019024629031380785
1.3800000000000001	0.22647543026275452	-0.10417397260377992	1.091988704976255	1.06875178361032	0.004547360247252921	0.5328796213119315	-0.019311765322505847
1.381	0.2264742779007908	-0.10417406236813186	1.0919787520134423	1.0674129427369476	0.004613698395822857	0.5330737777926232	-0.01959817149483428
1.382	0.22647311136429013	-0.10417414712160433	1.0919685239470984	1.0660795431394807	0.004679865238936713	0.5332667522785981	-0.019883835750886758
1.3830000000000002	0.22647192998695195	-0.10417422698221653	1.091958031599481	1.0647515972771218	0.0047458583388100785	0.5334585469122789	-0.020168746574191494
1.3840000000000001	0.2264707331125261	-0.10417430206727622	1.0919472853291905	1.06342911742893	0.004811675318531612	0.5336491638766727	-0.02045289272541486
1.385	0.22646952009596433	-0.10417437249330212	1.0919362950413893	1.0621121156899593	0.004877313860913815	0.533838605395022	-0.02073626323861701
1.386	0.22646829030458693	-0.1041744383759505	1.0919250701978929	1.0608006039654556	0.004942771707637178	0.5340268737306894	-0.021018847418008867
1.3870000000000002	0.22646704311926497	-0.10417449982994657	1.0919136198263735	1.0594945939646059	0.005008046658507279	0.5342139711871526	-0.02130063483528209
1.3880000000000001	0.2264657779356188	-0.10417455696902025	1.0919019525290423	1.0581940971953316	0.005073136570461617	0.534399900107986	-0.02158161532703518
1.389	0.2264644941652339	-0.10417460990584619	1.0918900764923012	1.0568991249593584	0.005138039356267436	0.5345846628768245	-0.021861778991696952
1.39	0.22646319123689365	-0.10417465875198803	1.091877999497733	1.0556096883464234	0.0052027529832171055	0.5347682619173717	-0.022141116185896332
1.3910000000000002	0.22646186859783074	-0.10417470361784678	1.091865728933293	1.0543257982283631	0.00526727547200583	0.5349506996933857	-0.02241961752065352
1.3920000000000001	0.2264605257146207	-0.1041747446126132	1.0918532718035685	1.053047465253073	0.005331604895915446	0.5351319787087033	-0.02269727385807186
1.393	0.22645916207296593	-0.10417478184422399	1.091840634739098	1.0517746998375743	0.00539573938036714	0.5353121015074823	-0.022974076308722283
1.394	0.2264577771767467	-0.10417481541932183	1.091827824005121	1.0505075121613072	0.0054596771025404636	0.5354910706744761	-0.023250016229181047
1.3950000000000002	0.22645637054784515	-0.104174845443219	1.0918148455097538	1.0492459121603865	0.005523416290816881	0.5356688888350349	-0.023525085219546837
1.3960000000000001	0.22645494172711864	-0.10417487201986464	1.0918017048123374	1.047989909521309	0.005586955224049599	0.5358455586550734	-0.023799275121006453
1.397	0.22645349027577064	-0.10417489525181543	1.091788407132698	1.0467395136729718	0.005650292230661439	0.5360210828413687	-0.02407257801345733
1.398	0.2264520157767432	-0.10417491524020966	1.0917749573609408	1.0454947337777536	0.005713425687694196	0.5361954641420634	-0.024344986213194846
1.3990000000000002	0.22645051783613146	-0.10417493208474458	1.0917613600673937	1.0442555787227745	0.005776354019932943	0.5363687053471273	-0.024616492270428496
1.4000000000000001	0.2264489960846207	-0.10417494588365679	1.0917476195127018	1.0430220571116997	0.005839075698985046	0.5365408092887163	-0.024887088966512618
1.401	0.226447450178946	-0.10417495673370582	1.0917337396580638	1.0417941772566999	0.005901589242254534	0.5367117788415442	-0.025156769311020805
1.402	0.22644587980337516	-0.10417496473016065	1.0917197241756096	1.04057194716981	0.005963893211995998	0.5368816169234502	-0.02542552653873183
1.4030000000000002	0.22644428467121552	-0.10417496996678907	1.0917055764589183	1.0393553745533006	0.006025986214449492	0.5370503264960972	-0.025693354106655797
1.4040000000000001	0.22644266452634393	-0.10417497253584984	1.0916912996340449	1.03814446678868	0.006087866898875109	0.537217910565737	-0.02596024569122883
1.405	0.22644101914476142	-0.10417497252808759	1.0916768965714274	1.036939230924322	0.006149533956549508	0.5373843721841616	-0.02622619518550007
1.406	0.22643934833617185	-0.1041749700327302	1.0916623698979173	1.0357396736628355	0.006210986119847501	0.5375497144497773	-0.02649119669625613
1.4070000000000003	0.2264376519455854	-0.10417496513748882	1.091647722008178	1.034545801348546	0.006272222161288178	0.5377139405086753	-0.02675524454133266
1.4080000000000001	0.2264359298549466	-0.10417495792856026	1.0916329550758292	1.0333576199550796	0.006333240892425005	0.5378770535556979	-0.02701833324699691
1.409	0.22643418198478743	-0.10417494849063165	1.0916180710647096	1.0321751350738002	0.006394041162702888	0.5380390568354348	-0.02728045754510235
1.41	0.22643240829590544	-0.10417493690688749	1.0916030717398828	1.0309983519027202	0.0064546218584660775	0.5381999536431461	-0.027541612370386048
1.4110000000000003	0.22643060879069052	-0.1041749232590188	1.09158795867763	1.0298272752351245	0.00651498190223981	0.5383597473257321	-0.027801792858462133
1.4120000000000001	0.2264287835133482	-0.10417490762723433	1.0915727332744263	1.02866190944828	0.0065751202523477055	0.5385184412827458	-0.028060994344211655
1.413	0.22642693254939533	-0.10417489009027388	1.091557396755647	1.0275022584925992	0.006635035902622341	0.5386760389673233	-0.028319212359964683
1.414	0.2264250560255585	-0.10417487072542343	1.0915419501840098	1.0263483258808774	0.006694727881966427	0.5388325438870282	-0.02857644263372273
1.4150000000000003	0.22642315410970035	-0.10417484960853224	1.0915263944670024	1.0252001146772274	0.006754195254070073	0.5389879596046683	-0.028832681088095783
1.4160000000000001	0.22642122701039666	-0.10417482681403159	1.0915107303636624	1.0240576274868325	0.006813437117406874	0.5391422897389588	-0.029087923839470904
1.417	0.22641927497728875	-0.10417480241495544	1.091494958491842	1.0229208664476424	0.006872452605022541	0.5392955379649078	-0.029342167196441962
1.418	0.22641729830220972	-0.10417477648296257	1.091479079335577	1.0217898332225062	0.006931240884056048	0.5394477080141009	-0.02959540765799147
1.4190000000000003	0.2264152973195811	-0.10417474908836029	1.0914630932521852	1.0206645289902407	0.006989801155359539	0.5395988036751278	-0.029847641912037138
1.4200000000000002	0.22641327240608136	-0.1041747203001297	1.0914470004798418	1.0195449544367559	0.007048132653096014	0.5397488287940849	-0.030098866833859362
1.421	0.2264112239807141	-0.10417469018595234	1.0914308011452603	1.0184311097473653	0.007106234644132871	0.5398977872750281	-0.03034907948435198
1.422	0.22640915250489946	-0.10417465881223817	1.0914144952707265	1.0173229945999052	0.00716410642753654	0.5400456830803729	-0.030598277108342915
1.4230000000000003	0.22640705848183718	-0.10417462624415494	1.0913980827808618	1.0162206081582863	0.007221747334351647	0.5401925202311763	-0.030846457132743987
1.4240000000000002	0.22640494245551882	-0.10417459254565874	1.091381563509864	1.0151239490668558	0.007279156727360866	0.5403383028072971	-0.031093617164167173
1.425	0.22640280500976412	-0.10417455777952565	1.0913649372099798	1.0140330154459447	0.007336334000582528	0.5404830349475533	-0.03133975498564443
1.426	0.22640064676727678	-0.10417452200738457	1.0913482035612057	1.0129478048878482	0.007393278578689297	0.5406267208499314	-0.03158486855263608
1.4270000000000003	0.22639846838871766	-0.10417448528975105	1.091331362181474	1.0118683144524867	0.007449989916470306	0.540769364771845	-0.031828955988878055
1.4280000000000002	0.22639627057142106	-0.10417444768606215	1.0913144126365688	1.0107945406631313	0.007506467498337323	0.540910971030379	-0.032072015582313644
1.429	0.22639405404737797	-0.10417440925471216	1.0912973544490197	1.0097264795025735	0.00756271083799727	0.5410515440023901	-0.032314045781415945
1.43	0.22639181958123952	-0.10417437005308922	1.0912801871063473	1.0086641264097416	0.007618719478047999	0.5411910881244617	-0.03255504519178104
1.4310000000000003	0.22638956796871768	-0.10417433013761275	1.0912629100701658	1.0076074762775193	0.007674492989254194	0.5413296078927098	-0.032795012572018875
1.4320000000000002	0.22638730003425345	-0.10417428956377163	1.0912455227865183	1.0065565234532723	0.007730030969808357	0.5414671078622498	-0.03303394682839522
1.433	0.22638501662794683	-0.10417424838616303	1.0912280246963229	1.0055112617417101	0.007785333044699082	0.5416035926463836	-0.03327184700895657
1.434	0.22638271862325315	-0.10417420665853193	1.0912104152447952	1.0044716844078385	0.007840398865004329	0.5417390669158667	-0.03350871229817453
1.4350000000000003	0.2263804069154492	-0.10417416443381125	1.0911926938898495	1.003437784179632	0.007895228107170934	0.5418735353983115	-0.0337445420120496
1.4360000000000002	0.226378082419363	-0.10417412176416245	1.091174860110235	1.0024095532523107	0.007949820472402535	0.5420070028774187	-0.03397933559288354
1.437	0.22637574606636246	-0.10417407870101668	1.0911569134137815	1.001386983295355	0.008004175686034384	0.5421394741918478	-0.034213092603477296
1.438	0.2263733988021067	-0.10417403529511633	1.09113885334538	1.0003700654615149	0.00805829349671268	0.5422709542337861	-0.03444581272118134
1.4390000000000003	0.22637104158506363	-0.10417399159655691	1.0911206794939425	0.9993587903970692	0.00811217367537866	0.5424014479472068	-0.03467749573216438
1.4400000000000002	0.22636867538466424	-0.10417394765482937	1.091102391498343	0.9983531482537245	0.008165816014179494	0.5425309603258163	-0.034908141525717876
1.441	0.2263663011794641	-0.10417390351886266	1.0910839890534727	0.997353128702155	0.008219220325306238	0.5426594964109258	-0.03513775008810953
1.442	0.226363919955687	-0.1041738592370665	1.0910654719175314	0.9963587209468248	0.008272386439759005	0.5427870612893669	-0.03536632149549852
1.4430000000000003	0.2263615327053988	-0.1041738148573744	1.0910468399201854	0.9953699137420983	0.008325314206222284	0.5429136600912607	-0.035593855906095304
1.4440000000000002	0.22635914042468935	-0.10417377042728672	1.0910280929700829	0.9943866954088992	0.00837800348998963	0.5430392979875774	-0.03582035355266206
1.445	0.22635674411223974	-0.10417372599391397	1.0910092310613557	0.9934090538519272	0.008430454171633408	0.5431639801875406	-0.03604581473559728
1.446	0.22635434476752023	-0.10417368160401999	1.0909902542798566	0.9924369765789447	0.008482666145480586	0.5432877119358717	-0.036270239815629816
1.4470000000000003	0.22635194338898992	-0.10417363730406533	1.0909711628095098	0.9914704507213997	0.008534639318138332	0.5434104985100514	-0.03649362920587855
1.4480000000000002	0.22634954097304893	-0.10417359314025039	1.0909519569387702	0.9905094630545163	0.00858637360700859	0.5435323452177782	-0.0367159833638254
1.449	0.2263471385133687	-0.1041735491585586	1.0909326370671943	0.9895540000176151	0.008637868938669947	0.543653257394371	-0.03693730278326216
1.45	0.22634473700022645	-0.10417350540479943	1.0909132037117477	0.9886040477354282	0.008689125247248651	0.543773240399872	-0.037157587986271695
1.4510000000000003	0.22634233741984197	-0.10417346192465127	1.0908936575120953	0.9876595920389185	0.008740142472961577	0.5438922996161445	-0.03737683951597375
1.4520000000000002	0.22633994075371117	-0.10417341876370394	1.0908739992352512	0.9867206184848649	0.008790920560770302	0.5440104404442693	-0.03759505792997404
1.453	0.22633754797831102	-0.10417337596750113	1.0908542297807118	0.985787112375353	0.008841459458841822	0.5441276683019863	-0.03781224379348065
1.454	0.22633516006555293	-0.10417333358158239	1.0908343501853262	0.9848590587771866	0.008891759116815983	0.5442439886210585	-0.03802839767239189
1.4550000000000003	0.22633277798285642	-0.10417329165152477	1.0908143616267694	0.983936442540487	0.0089418194843669	0.5443594068447324	-0.038243520127207546
1.4560000000000002	0.22633040269171248	-0.1041732502229842	1.090794265426747	0.9830192483172417	0.00899164051018017	0.5444739284252317	-0.03845761170709309
1.457	0.22632803514586639	-0.10417320934173625	1.0907740630546783	0.982107460579821	0.009041222140980573	0.5445875588212757	-0.0386706729437309
1.458	0.22632567628987332	-0.10417316905371651	1.0907537561311103	0.981201063637967	0.009090564320610273	0.5447003034958637	-0.03888270434562793
1.4590000000000003	0.22632332705689592	-0.10417312940506036	1.0907333464312385	0.9803000416538994	0.009139666989340304	0.5448121679143787	-0.039093706392696534
1.4600000000000002	0.22632098836536355	-0.10417309044214225	1.0907128358889062	0.9794043786570534	0.009188530083293558	0.5449231575427632	-0.039303679530681625
1.461	0.22631866111524587	-0.10417305221161428	1.0906922265995722	0.9785140585595957	0.009237153533979386	0.5450332778455171	-0.039512624166103745
1.462	0.22631634618431734	-0.10417301476044417	1.0906715208207443	0.9776290651712315	0.00928553726824432	0.5451425342836345	-0.03972054066269191
1.4630000000000003	0.2263140444247846	-0.10417297813595248	1.090650720969879	0.9767493822121902	0.009333681208639033	0.5452509323126565	-0.0399274293393667
1.4640000000000002	0.2263117566610286	-0.10417294238584908	1.0906298296212482	0.9758749933262827	0.009381585273653466	0.5453584773807143	-0.04013329046873813
1.465	0.22630948368846487	-0.10417290755826879	1.090608849504023	0.9750058820951768	0.009429249377454797	0.5454651749265541	-0.04033812427489967
1.466	0.22630722627276856	-0.1041728737018062	1.090587783502703	0.9741420320524035	0.009476673429250175	0.5455710303777251	-0.04054193093009219
1.4670000000000003	0.22630498514908293	-0.10417284086554965	1.0905666346591378	0.9732834266959794	0.009523857332456937	0.5456760491489231	-0.04074471055066363
1.4680000000000002	0.22630276102120947	-0.10417280909911411	1.0905454061753808	0.9724300495000365	0.009570800983802252	0.5457802366404836	-0.04094646319275072
1.469	0.22630055456078127	-0.10417277845267318	1.090524101417748	0.9715818839254777	0.009617504272413167	0.5458835982370824	-0.04114718884762159
1.47	0.22629836640641968	-0.10417274897699004	1.090502723921713	0.970738913429303	0.009663967078958056	0.545986139306576	-0.041346887436862094
1.4710000000000003	0.2262961971628737	-0.10417272072344723	1.0904812773961234	0.9699011214729896	0.009710189274900489	0.5460878651989766	-0.04154555880807558
1.4720000000000002	0.22629404740014283	-0.10417269374407544	1.090459765726362	0.9690684915303196	0.009756170721804718	0.546188781245617	-0.04174320273127903
1.473	0.2262919176525847	-0.10417266809158092	1.0904381929771978	0.9682410070946734	0.00980191127069294	0.5462888927584422	-0.04193981889556936
1.474	0.22628980841800556	-0.1041726438193718	1.0904165633953218	0.9674186516854283	0.009847410761576235	0.5463882050293564	-0.04213540690618188
1.4750000000000003	0.22628772015672946	-0.10417262098158303	1.0903948814108129	0.9666014088534793	0.009892669023159356	0.5464867233295646	-0.04232996628248939
1.4760000000000002	0.22628565329064415	-0.10417259963310005	1.0903731516375326	0.9657892621870241	0.009937685872597697	0.546584452908839	-0.04252349645663772
1.477	0.22628360820222548	-0.10417257982958099	1.0903513788728212	0.9649821953172516	0.009982461115367536	0.5466813989948287	-0.042715996772452865
1.478	0.22628158523391737	-0.10417256162747741	1.0903295680961118	0.9641801919220757	0.010026994545371516	0.5467775667925292	-0.042907466485168265
1.4790000000000003	0.22627958468861914	-0.10417254508405363	1.0903077244664603	0.9633832357283038	0.010071285945096846	0.546872961483784	-0.0430979047620948
1.4800000000000002	0.22627760683128054	-0.10417253025740439	1.0902858533197302	0.9625913105137586	0.010115335085643731	0.5469675882266924	-0.04328731068362511
1.481	0.22627565189085078	-0.10417251720647097	1.0902639601654363	0.9618044001089915	0.01015914172668515	0.5470614521550399	-0.04347568324451219
1.482	0.22627372006220575	-0.10417250599105558	1.0902420506824877	0.9610224883974805	0.01020270561654088	0.5471545583779889	-0.04366302135597129
1.4830000000000003	0.22627181150805278	-0.10417249667183412	1.0902201307138264	0.9602455593139504	0.01024602649254875	0.5472469119801486	-0.04384932384878874
1.4840000000000002	0.22626992636081303	-0.10417248931036698	1.0901982062607032	0.9594735968412033	0.010289104081611508	0.5473385180218342	-0.04403458947701254
1.485	0.2262680647244811	-0.10417248396910811	1.090176283476965	0.9587065850062287	0.010331938100675994	0.5474293815393284	-0.04421881692179941
1.486	0.22626622667608662	-0.10417248071141226	1.0901543686629727	0.9579445078752351	0.010374528257327594	0.5475195075452635	-0.0444020047957242
1.4870000000000003	0.22626441226600755	-0.10417247960154002	1.0901324682583862	0.957187349546488	0.010416874250926522	0.547608901029117	-0.04458415164822269
1.4880000000000002	0.22626262151750967	-0.10417248070466106	1.0901105888338172	0.956435094141346	0.010458975774225335	0.5476975669576954	-0.04476525597192563
1.489	0.2262608544270139	-0.10417248408685514	1.0900887370820844	0.9556877257946418	0.010500832514919874	0.5477855102757231	-0.04494531620921539
1.49	0.226259110965466	-0.10417248981511101	1.0900669198094508	0.9549452286451723	0.010542444156890289	0.5478727359065911	-0.045124330758885126
1.4910000000000003	0.22625739108005838	-0.1041724979573231	1.090045143926836	0.9542075868263122	0.010583810381376114	0.5479592487532026	-0.045302297983023515
1.4920000000000002	0.22625569469592902	-0.10417250858228586	1.0900234164406197	0.9534747844552642	0.01062493086832925	0.5480450536989067	-0.04547921621449213
1.493	0.22625402171783732	-0.10417252175968583	1.0900017444422794	0.9527468056202129	0.010665805297945185	0.5481301556084587	-0.045655083765362536
1.494	0.2262523720318172	-0.10417253756009123	1.089980135097227	0.9520236343665248	0.010706433352250973	0.5482145593289994	-0.04582989893588827
1.4949999999999999	0.2262507455068073	-0.10417255605493912	1.0899585956339664	0.9513052546827591	0.010746814716750258	0.5482982696911712	-0.04600366002334354
1.4960000000000002	0.22624914199625848	-0.10417257731651992	1.0899371333331889	0.9505916504865033	0.010786949082186578	0.5483812915104279	-0.04617636533097383
1.497	0.22624756133934262	-0.1041726014179594	1.0899157555164236	0.9498828056096783	0.010826836146425222	0.5484636295884714	-0.046348013177364665
1.498	0.22624600336100997	-0.10417262843319791	1.08989446953499	0.949178703782948	0.010866475616575798	0.548545288714629	-0.046518601905864675
1.4989999999999999	0.2262444678712719	-0.10417265843696681	1.089873282758866	0.9484793286200001	0.01090586721135573	0.5486262736670441	-0.04668812989406465
1.5000000000000002	0.22624295466521385	-0.10417269150476222	1.0898522025650934	0.947784663602846	0.01094501066326873	0.5487065892137974	-0.04685659556327328
1.5010000000000001	0.22624146352411562	-0.10417272771281562	1.089831236326461	0.9470946920677794	0.010983905720354877	0.5487862401141378	-0.047023997387625784
1.502	0.22623999421692575	-0.10417276713806169	1.0898103914000885	0.9464093971905054	0.011022552147877973	0.5488652311198167	-0.04719033390337497
1.503	0.22623854650171477	-0.10417280985810295	1.0897896751151441	0.9457287619704524	0.011060949730254947	0.5489435669763394	-0.04735560371891447
1.5040000000000002	0.22623712012710678	-0.10417285595117132	1.0897690947600682	0.945052769215417	0.011099098273105701	0.549021252424007	-0.047519805525170024
1.5050000000000001	0.2262357148336906	-0.10417290549608642	1.0897486575696693	0.9443814015348293	0.011136997604875515	0.5490982921978907	-0.0476829381041069
1.506	0.22623433035540944	-0.10417295857221066	1.0897283707120884	0.9437146413581918	0.0111746475771776	0.5491746910249092	-0.04784500033145707
1.507	0.22623296642093055	-0.10417301525940093	1.089708241276003	0.943052470971197	0.011212048064221353	0.5492504536189147	-0.048005991175311694
1.5080000000000002	0.22623162275499437	-0.10417307563795673	1.0896882762584372	0.9423948725360781	0.011249198962970787	0.5493255846777447	-0.04816590969807069
1.5090000000000001	0.22623029907974365	-0.10417313978856511	1.0896684825524148	0.941741828086058	0.011286100194642263	0.5494000888833901	-0.0483247550643083
1.51	0.2262289951160329	-0.1041732077922416	1.0896488669340778	0.9410933195104535	0.01132275170674992	0.5494739709031436	-0.04848252655084059
1.511	0.22622771058471833	-0.10417327973026774	1.0896294360503875	0.9404493285413577	0.011359153474968058	0.5495472353904469	-0.04863922355601163
1.5120000000000002	0.2262264452079286	-0.1041733556841248	1.089610196407783	0.9398098367422918	0.011395305504810537	0.5496198869856116	-0.0487948456081989
1.5130000000000001	0.2262251987103166	-0.10417343573542355	1.089591154361035	0.9391748254969675	0.01143120783330991	0.5496919303166558	-0.048949392374452214
1.514	0.22622397082029255	-0.10417351996583035	1.0895723161019146	0.9385442759981777	0.01146686053063539	0.5497633700000674	-0.04910286366926642
1.515	0.22622276127123886	-0.10417360845698896	1.0895536876476681	0.9379181692379611	0.011502263701649603	0.5498342106413078	-0.049255259463062
1.5160000000000002	0.22622156980270655	-0.10417370129043854	1.0895352748292935	0.9372964859990572	0.01153741748746497	0.5499044568351734	-0.04940657989037381
1.5170000000000001	0.22622039616159406	-0.10417379854752734	1.0895170832796135	0.9366792068469193	0.011572322067060499	0.5499741131661305	-0.049556825257991405
1.518	0.22621924010330846	-0.10417390030932219	1.089499118421514	0.9360663121219268	0.011606977658958878	0.5500431842086221	-0.04970599605292917
1.519	0.2262181013925327	-0.1041740066565137	1.0894813854570915	0.9354577819318202	0.011641384522780957	0.5501116745273997	-0.04985409294979958
1.5200000000000002	0.22621697980284722	-0.10417411766931707	1.089463889357712	0.934853596145128	0.011675542960677429	0.5501795886777572	-0.05000111681752824
1.5210000000000001	0.22621587511558203	-0.10417423342736842	1.0894466348545944	0.9342537343863586	0.011709453318759262	0.5502469312054769	-0.050147068725470895
1.522	0.22621478711940457	-0.10417435400961658	1.089429626430668	0.9336581760318473	0.01174311598834385	0.5503137066467886	-0.050291949948627124
1.523	0.22621371561101994	-0.10417447949421026	1.089412868314449	0.9330669002058981	0.011776531406833884	0.5503799195285218	-0.05043576197164515
1.5240000000000002	0.2262126603962312	-0.1041746099583805	1.0893963644751807	0.932479885778372	0.01180970005828945	0.5504455743681389	-0.05057850649198184
1.5250000000000001	0.22621162129098343	-0.10417474547831841	1.0893801186181071	0.9318971113626126	0.011842622473814702	0.5505106756736476	-0.05072018542306921
1.526	0.22621059812239225	-0.10417488612904789	1.0893641341794973	0.9313185553126032	0.011875299231941375	0.5505752279435697	-0.050860800897729284
1.527	0.22620959072975622	-0.10417503198429369	1.0893484143221734	0.9307441957212583	0.011907730959008609	0.5506392356668401	-0.0510003552709219
1.5280000000000002	0.22620859896555404	-0.10417518311634423	1.0893329619330385	0.9301740104206214	0.011939918329234012	0.5507027033226318	-0.0511388511208491
1.5290000000000001	0.22620762269642622	-0.10417533959590947	1.0893177796226026	0.929607976982111	0.011971862064475355	0.5507656353803464	-0.05127629124890086
1.53	0.22620666180376517	-0.10417550149197358	1.0893028697249978	0.9290460727164568	0.01200356293404764	0.5508280362997646	-0.05141267867947507
1.531	0.2262057161831615	-0.10417566887164247	1.0892882342977326	0.9284882746744771	0.012035021754777553	0.5508899105311115	-0.05154801665985172
1.5320000000000003	0.22620478574308278	-0.10417584179998597	1.0892738751215603	0.9279345596487192	0.01206623939111184	0.550951262514967	-0.05168230865987468
1.5330000000000001	0.22620387040391465	-0.10417602033987478	1.08925979370158	0.9273849041756114	0.012097216754913409	0.5510120966821431	-0.05181555837088987
1.534	0.22620297009699042	-0.1041762045518118	1.0892459912703234	0.926839284538149	0.01212795480494431	0.551072417453522	-0.051947769703449234
1.535	0.22620208476323173	-0.10417639449375825	1.089232468792073	0.9262976767695087	0.012158454546278325	0.5511322292397272	-0.05207894678402045
1.5360000000000003	0.22620121435214877	-0.10417659022095406	1.0892192269672873	0.9257600566579949	0.012188717029642214	0.5511915364406876	-0.052209093951246746
1.5370000000000001	0.2262003588208226	-0.10417679178573284	1.0892062662367568	0.9252263997529657	0.01221874335074554	0.551250343445271	-0.05233821575217914
1.538	0.22619951813249572	-0.10417699923733108	1.089193586785857	0.9246966813717625	0.012248534649537169	0.5513086546308602	-0.05246631693841584
1.539	0.2261986922559007	-0.10417721262169172	1.08918118854966	0.9241708766080406	0.012278092109021956	0.5513664743626867	-0.0525934024615964
1.5400000000000003	0.22619788116532671	-0.10417743198126203	1.0891690712188968	0.9236489603407741	0.0123074169537583	0.5514238069930989	-0.052719477468185075
1.5410000000000001	0.22619708483991935	-0.10417765735478561	1.0891572342460243	0.9231309072428302	0.012336510448583549	0.551480656860944	-0.052844547294086594
1.542	0.22619630326183793	-0.10417788877708868	1.0891456768513939	0.9226166917887623	0.012365373897687852	0.5515370282910589	-0.05296861745927209
1.543	0.22619553641402565	-0.10417812627886042	1.0891343980302717	0.922106288262223	0.012394008643730699	0.5515929255938662	-0.05309169366198375
1.5440000000000003	0.2261947842783436	-0.10417836988642742	1.0891233965607194	0.9215996707637719	0.012422416066694413	0.55164835306495	-0.05321378177239088
1.5450000000000002	0.22619404683481723	-0.10417861962152232	1.0891126710119574	0.9210968132194804	0.012450597582290567	0.5517033149844828	-0.05333488782599642
1.546	0.22619332406161757	-0.10417887550104636	1.0891022197535847	0.9205976893907357	0.012478554640039774	0.5517578156165642	-0.05345501801648364
1.547	0.226192615934275	-0.10417913753682607	1.0890920409656546	0.9201022728852702	0.012506288721449791	0.5518118592085859	-0.0535741786876927
1.5480000000000003	0.2261919224241257	-0.10417940573536394	1.08908213264886	0.9196105371683123	0.01253380133841233	0.5518654499906803	-0.05369237632533005
1.5490000000000002	0.22619124349749656	-0.10417968009758302	1.0890724926344537	0.9191224555735037	0.012561094031451697	0.5519185921751287	-0.053809617548952436
1.55	0.22619057911600482	-0.10417996061856566	1.0890631185939026	0.9186380013136142	0.012588168367702036	0.5519712899557221	-0.05392590910434129
1.551	0.2261899292372196	-0.10418024728728612	1.0890540080482838	0.9181571474903303	0.012615025938916133	0.5520235475073162	-0.05404125785632164
1.5520000000000003	0.22618929381530925	-0.10418054008633726	1.089045158377418	0.9176798671035193	0.012641668359565197	0.5520753689855151	-0.05415567078183655
1.5530000000000002	0.2261886728016748	-0.10418083899165122	1.0890365668287503	0.9172061330607422	0.012668097264906223	0.5521267585262962	-0.05426915496308747
1.554	0.2261880661455688	-0.1041811439722141	1.0890282305259726	0.9167359181870424	0.012694314309137204	0.5521777202456342	-0.054381717580673
1.555	0.2261874737947008	-0.10418145498977473	1.0890201464773992	0.9162691952354177	0.012720321163638573	0.5522282582390583	-0.054493365906597174
1.5560000000000003	0.22618689569582834	-0.10418177199854751	1.0890123115840893	0.9158059368976258	0.012746119515116587	0.5522783765810794	-0.05460410729732317
1.5570000000000002	0.22618633179495792	-0.10418209494490938	1.0890047226477262	0.9153461158138433	0.012771711063768799	0.5523280793246628	-0.0547139491872306
1.558	0.22618578203640333	-0.10418242376709091	1.0889973763782537	0.9148897045808269	0.012797097521774506	0.5523773705008073	-0.054822899082469255
1.559	0.22618524636107734	-0.10418275839486175	1.0889902694012716	0.9144366757593514	0.012822280612108486	0.5524262541181012	-0.05493096455508044
1.5600000000000003	0.22618472470552253	-0.10418309874921014	1.0889833982651969	0.9139870018813334	0.012847262067371886	0.5524747341622547	-0.05503815323737826
1.5610000000000002	0.22618421700168162	-0.10418344474201692	1.088976759448189	0.9135406554562947	0.01287204362851676	0.5525228145957845	-0.05514447281658377
1.562	0.22618372317590513	-0.10418379627572397	1.0889703493648488	0.9130976089764388	0.012896627043706171	0.5525704993579706	-0.055249931029826255
1.563	0.22618324314719473	-0.10418415324299707	1.0889641643726868	0.9126578349203618	0.012921014067369088	0.55261779236502	-0.05535453565962582
1.5640000000000003	0.2261827768261837	-0.10418451552638343	1.0889582007783736	0.9122213057557994	0.012945206459204727	0.5526646975103714	-0.055458294529850065
1.5650000000000002	0.2261823241152295	-0.10418488299796391	1.0889524548437663	0.9117879939414434	0.012969205983134677	0.552711218665017	-0.055561215502076024
1.566	0.2261818849092434	-0.10418525551900013	1.0889469227917221	0.9113578719286063	0.012993014406201044	0.5527573596776543	-0.055663306472106364
1.567	0.22618145909763251	-0.10418563293957636	1.0889416008117	0.9109309121631352	0.013016633497226258	0.5528031243747845	-0.05576457536657121
1.5680000000000003	0.2261810465669791	-0.10418601509823668	1.0889364850651515	0.9105070870864728	0.013040065025415456	0.5528485165610004	-0.055865030139851495
1.5690000000000002	0.22618064720258113	-0.10418640182161726	1.088931571690709	0.9100863691347643	0.01306331075926517	0.5528935400195184	-0.05596467877149885
1.57	0.2261802608877287	-0.10418679292407407	1.0889268568091732	0.9096687307352859	0.013086372465959272	0.5529381985130115	-0.05606352926432696
1.571	0.22617988750184198	-0.10418718820730616	1.0889223365283014	0.9092541443009754	0.01310925191118957	0.552982495784621	-0.05616158964298392
1.5720000000000003	0.2261795269193469	-0.10418758745997465	1.088918006947404	0.9088425822249702	0.013131950858973023	0.553026435558896	-0.056258867952571505
1.5730000000000002	0.22617917900966372	-0.10418799045731768	1.0889138641617522	0.908434016874802	0.013154471071159335	0.5530700215428416	-0.05635537225754708
1.574	0.22617884363755858	-0.10418839696076142	1.0889099042667967	0.9080284205847718	0.013176814306809946	0.5531132574272551	-0.056451110641265796
1.575	0.22617852066348243	-0.10418880671790283	1.0889061233622077	0.9076257656469063	0.01319898232193387	0.5531561468881018	-0.05654609120585066
1.5760000000000003	0.22617820994389803	-0.10418921946361442	1.0889025175557354	0.9072260243012753	0.013220976870126798	0.5531986935878666	-0.05664032207207809
1.5770000000000002	0.22617791133159465	-0.10418963492189644	1.0888990829668956	0.9068291687253244	0.013242799703807248	0.5532409011770607	-0.05673381137945381
1.578	0.22617762467599098	-0.10419005280697557	1.0888958157304849	0.906435171022249	0.01326445257495183	0.5532827732958193	-0.05682656728665383
1.579	0.22617734982342602	-0.10419047282327555	1.0888927119999299	0.9060440032091902	0.013285937235084321	0.5533243135754018	-0.05691859797226167
1.5800000000000003	0.22617708661743863	-0.10419089466501004	1.0888897679504725	0.905655637205277	0.013307255435125854	0.553365525639655	-0.057009911635794
1.5810000000000002	0.2261768348990354	-0.10419131801577361	1.0888869797821958	0.9052700448184164	0.013328408925409015	0.5534064131067381	-0.057100516499189194
1.582	0.2261765945069471	-0.10419174254813074	1.088884343722895	0.9048871977304829	0.013349399455793234	0.5534469795911675	-0.05719042080875105
1.583	0.22617636527787421	-0.10419216792320347	1.0888818560307962	0.9045070674820561	0.013370228775818878	0.553487228705874	-0.057279632837235014
1.5840000000000003	0.22617614704672107	-0.104192593790258	1.0888795129971263	0.9041296254567379	0.013390898635020122	0.5535271640642061	-0.057368160886068886
1.5850000000000002	0.2261759396468194	-0.10419301978629027	1.0888773109485392	0.9037548428643265	0.013411410783394915	0.5535667892820005	-0.05745601328788275
1.586	0.22617574291014103	-0.10419344553598746	1.0888752462494005	0.9033826907236321	0.01343176697196943	0.5536061079795914	-0.0575431984091572
1.587	0.22617555666750006	-0.10419387065281821	1.0888733153039352	0.9030131398449565	0.013451968953942474	0.5536451237838188	-0.05762972465298179
1.5880000000000003	0.22617538074874466	-0.10419429474087553	1.0888715145582408	0.9026461608115115	0.013472018486469098	0.553683840330274	-0.05771560046209832
1.5890000000000002	0.2261752149829387	-0.10419471739634416	1.088869840502171	0.9022817239609344	0.013491917332289945	0.5537222612655961	-0.05780083432191618
1.59	0.226175059198533	-0.10419513820896888	1.0888682896710926	0.9019197993676813	0.013511667261204636	0.5537603902495744	-0.05788543476324795
1.591	0.22617491322352729	-0.10419555676427573	1.0888668586475172	0.9015603568251973	0.0135312700518747	0.5537982309571715	-0.05796941036506152
1.5920000000000003	0.22617477688562174	-0.10419597264616812	1.0888655440626152	0.901203365827519	0.013550727493771605	0.5538357870805891	-0.05805276975748397
1.5930000000000002	0.22617465001235953	-0.10419638543914662	1.0888643425976108	0.9008487955510939	0.013570041388902733	0.5538730623313696	-0.05813552162498796
1.594	0.2261745324312597	-0.10419679472978116	1.0888632509850653	0.9004966148372178	0.013589213553252695	0.5539100604424713	-0.05821767470963046
1.595	0.22617442396994095	-0.10419720010818923	1.0888622660100489	0.9001467921747472	0.013608245818364513	0.5539467851703126	-0.05829923781421351
1.5960000000000003	0.22617432445661131	-0.1041976011698949	1.0888613845112065	0.8997992956827356	0.013627140033119782	0.5539832402969038	-0.058380219805358506
1.5970000000000002	0.22617423372167494	-0.10419799751693921	1.0888606033817185	0.8994540930941579	0.013645898064863443	0.5540194296318794	-0.05846062961654629
1.598	0.22617415160008028	-0.10419838875786566	1.088859919570162	0.8991111517418795	0.013664521799627755	0.5540553570141841	-0.05854047625099274
1.599	0.22617407793253433	-0.10419877450733431	1.0888593300812728	0.8987704385457747	0.013683013142245357	0.5540910263136528	-0.05861976878422913
1.6000000000000003	0.22617401256445702	-0.10419915438574073	1.0888588319766126	0.8984319199998965	0.013701374016897668	0.5541264414326631	-0.05869851636650052
1.6010000000000002	0.22617395534380183	-0.1041995280188403	1.0888584223751459	0.8980955621601072	0.013719606367914104	0.554161606307673	-0.05877672822509496
1.602	0.22617390611961877	-0.10419989503737823	1.0888580984537264	0.8977613306333287	0.013737712160332996	0.5541965249104593	-0.058854413666412
1.603	0.22617386474173493	-0.1042002550767256	1.0888578574474976	0.8974291905699553	0.013755693380039633	0.5542312012489907	-0.05893158207745692
1.6040000000000003	0.2261738310608025	-0.10420060777652207	1.0888576966502095	0.8970991066594561	0.013773552033723109	0.5542656393680523	-0.059008242926690754
1.6050000000000002	0.22617380492833922	-0.10420095278032505	1.088857613414455	0.8967710431276987	0.013791290148893649	0.5542998433497422	-0.059084405764470604
1.606	0.22617378619676126	-0.10420128973526635	1.088857605151828	0.8964449637348976	0.013808909773958444	0.5543338173138346	-0.05916008022343637
1.607	0.2261737747194088	-0.10420161829171606	1.0888576693330048	0.8961208317742309	0.013826412978171337	0.5543675654180047	-0.05923527601877366
1.6080000000000003	0.2261737703505642	-0.10420193810295444	1.0888578034877547	0.8957986100726614	0.013843801851332547	0.5544010918578527	-0.05931000294785639
1.6090000000000002	0.22617377294546342	-0.10420224882485196	1.0888580052048782	0.8954782609947453	0.013861078503297325	0.5544344008667205	-0.0593842708893204
1.61	0.22617378236030028	-0.10420255011555783	1.0888582721320768	0.8951597464487113	0.013878245063352397	0.5544674967152984	-0.0594580898018631
1.611	0.22617379845222402	-0.10420284163519733	1.0888586019757587	0.8948430278948516	0.013895303679519057	0.5545003837108959	-0.05953146972245506
1.6120000000000003	0.22617382107933015	-0.1042031230455785	1.0888589925007788	0.8945280663562643	0.013912256517841703	0.5545330661964327	-0.059604420763831864
1.6130000000000002	0.2261738501006449	-0.10420339400990812	1.0888594415301194	0.8942148224316088	0.013929105761598864	0.5545655485492064	-0.05967695311162213
1.614	0.22617388537610317	-0.10420365419251783	1.0888599469448845	0.893903256310283	0.013945853610373685	0.5545978351793733	-0.059749077020857994
1.615	0.2261739267665204	-0.10420390325860009	1.0888605066853658	0.8935933277896851	0.01396250227892083	0.55462993052838	-0.059820802811310095
1.6160000000000003	0.22617397413355822	-0.10420414087395492	1.088861118752802	0.8932849962938487	0.013979053995766788	0.5546618390674636	-0.0598921408620635
1.6170000000000002	0.2261740273396842	-0.10420436670474738	1.0888617812103338	0.8929782208946174	0.013995511001663206	0.5546935652957904	-0.05996310160599424
1.618	0.2261740862481257	-0.10420458041727612	1.0888624921827859	0.8926729603357725	0.01401187554807378	0.5547251137380463	-0.060033695524197385
1.619	0.22617415072281824	-0.10420478167775356	1.08886324985602	0.8923691730586498	0.014028149895753449	0.5547564889417782	-0.060103933140356426
1.6199999999999999	0.226174220628348	-0.10420497015209776	1.0888640524762456	0.8920668172292905	0.014044336313356751	0.5547876954746035	-0.060173825014861036
1.6210000000000002	0.2261742958298891	-0.1042051455057365	1.08886489834928	0.891765850768294	0.01406043707589048	0.5548187379211632	-0.06024338173823675
1.622	0.2261743761931357	-0.1042053074034238	1.0888657858397683	0.8914662313837879	0.014076454462886608	0.5548496208798119	-0.06031261392375434
1.623	0.22617446158422863	-0.10420545550906923	1.0888667133703605	0.8911679166068048	0.014092390756415073	0.5548803489591643	-0.06038153219951321
1.6239999999999999	0.2261745518696771	-0.10420558948558026	1.0888676794208463	0.8908708638276019	0.014108248239116902	0.5549109267744917	-0.060450147200414674
1.6250000000000002	0.22617464691627578	-0.10420570899471814	1.0888686825272522	0.8905750303329669	0.014124029192255446	0.5549413589439047	-0.06051846956001481
1.6260000000000001	0.2261747465910167	-0.1042058136969675	1.0888697212809024	0.8902803733460524	0.014139735893661718	0.5549716500843774	-0.060586509901820226
1.627	0.2261748507609967	-0.10420590325142012	1.0888707943274396	0.8899868500687798	0.014155370615571596	0.5550018048076087	-0.060654278829894555
1.628	0.2261749592933205	-0.104205977315673	1.088871900365816	0.889694417725353	0.01417093562241358	0.5550318277156565	-0.06072178691913077
1.6290000000000002	0.22617507205499912	-0.10420603554574132	1.0888730381472462	0.8894030336065504	0.01418643316848399	0.5550617233964604	-0.06078904470542258
1.6300000000000001	0.22617518891284433	-0.10420607759598641	1.0888742064741317	0.8891126551152093	0.0142018654955683	0.5550914964193717	-0.06085606267566371
1.631	0.22617530973335873	-0.10420610311905922	1.0888754041989517	0.8888232398121911	0.014217234830689096	0.5551211513306241	-0.06092285125756474
1.632	0.226175434382622	-0.10420611176585942	1.0888766302231254	0.888534745462497	0.014232543383856724	0.5551506926486807	-0.06098942080933837
1.6330000000000002	0.2261755627261732	-0.1042061031855108	1.088877883495846	0.8882471300827017	0.014247793345637699	0.5551801248594525	-0.061055781609181764
1.6340000000000001	0.22617569462888948	-0.10420607702535296	1.0888791630128862	0.887960351990118	0.014262986884660543	0.5552094524113838	-0.06112194384448532
1.635	0.22617582995486085	-0.10420603293094988	1.0888804678153783	0.8876743698529818	0.014278126145117854	0.5552386797104003	-0.06118791760075758
1.636	0.22617596856726202	-0.10420597054611555	1.0888817969885658	0.8873891427409487	0.014293213244201533	0.5552678111148378	-0.06125371285037831
1.6370000000000002	0.22617611032822035	-0.10420588951295713	1.0888831496605347	0.8871046301755683	0.01430825026953004	0.555296850930529	-0.06131933944135259
1.6380000000000001	0.226176255098681	-0.10420578947193589	1.0888845250009176	0.8868207921811498	0.014323239276626466	0.5553258034059235	-0.061384807086056155
1.639	0.22617640273826883	-0.10420567006194636	1.088885922219576	0.8865375893360614	0.014338182286445428	0.5553546727269913	-0.061450125349901644
1.64	0.22617655310514737	-0.104205530920414	1.0888873405652615	0.8862549828233712	0.014353081282946774	0.5553834630120308	-0.06151530364003788
1.6410000000000002	0.226176706055875	-0.10420537168341171	1.0888887793242537	0.8859729344801169	0.014367938210714108	0.5554121783066773	-0.061580351194316665
1.6420000000000001	0.22617686144525867	-0.10420519198579557	1.0888902378189786	0.8856914068459937	0.014382754972616247	0.5554408225791735	-0.06164527707051783
1.643	0.22617701912620475	-0.10420499146136028	1.0888917154066076	0.8854103632122508	0.01439753342744877	0.5554693997157109	-0.06171009013564086
1.644	0.22617717894956774	-0.10420476974301428	1.0888932114776357	0.8851297676704561	0.014412275387492929	0.5554979135156599	-0.06177479905525426
1.6450000000000002	0.2261773407639968	-0.10420452646297546	1.088894725454443	0.8848495851604145	0.014426982616172809	0.555526367686742	-0.06183941228301587
1.6460000000000001	0.22617750441577988	-0.1042042612529873	1.0888962567898364	0.8845697815165221	0.014441656825991687	0.5555547658403862	-0.06190393805047747
1.647	0.22617766974868636	-0.10420397374455616	1.0888978049655749	0.8842903235125923	0.01445629967656315	0.5555831114873262	-0.06196838435722629
1.648	0.22617783660380741	-0.10420366356920985	1.0888993694908786	0.8840111789055568	0.014470912772613509	0.5556114080333129	-0.06203275896141643
1.6490000000000002	0.2261780048193952	-0.10420333035877796	1.088900949900919	0.8837323164776972	0.014485497662075702	0.5556396587748784	-0.062097069370743184
1.6500000000000001	0.2261781742307002	-0.10420297374569429	1.0889025457552952	0.8834537060774427	0.014500055834212218	0.555667866895209	-0.062161322833730936
1.651	0.2261783446698075	-0.1042025933633217	1.0889041566364945	0.8831753186591415	0.014514588717704632	0.5556960354602446	-0.062225526331205615
1.652	0.22617851596547173	-0.10420218884629981	1.0889057821483374	0.8828971263210861	0.01452909767889101	0.5557241674150644	-0.062289686568066306
1.6530000000000002	0.22617868794295115	-0.10420175983091579	1.0889074219144077	0.8826191023406875	0.014543584020271578	0.5557522655806155	-0.06235380996559288
1.6540000000000001	0.22617886042384075	-0.10420130595549872	1.0889090755764694	0.8823412212068275	0.014558048979281342	0.5557803326507811	-0.062417902654404986
1.655	0.22617903322627994	-0.10420082686083779	1.088910742792869	0.8820634586505411	0.014572493727145686	0.5558083711895431	-0.06248197046788331
1.656	0.2261792061662855	-0.10420032219062475	1.0889124232369236	0.8817857916748062	0.014586919367513223	0.5558363836281143	-0.06254601893586459
1.6570000000000003	0.22617937905983454	-0.10419979159192094	1.0889141165952974	0.8815081985823373	0.014601326934986586	0.5558643722622805	-0.06261005327890902
1.6580000000000001	0.22617955172419674	-0.10419923471564915	1.0889158225663635	0.8812306589995311	0.014615717393915456	0.5558923392501343	-0.06267407840356119
1.659	0.22617972397814146	-0.10419865121711089	1.0889175408585556	0.8809531538969549	0.014630091637511753	0.5559202866100753	-0.06273809889835565
1.66	0.22617989564176938	-0.10419804075615284	1.0889192711887037	0.8806756656086516	0.014644450487042425	0.5559482162189533	-0.0628021190300143
1.6610000000000003	0.22618006653634481	-0.10419740299623058	1.088921013280361	0.8803981778502794	0.01465879469067268	0.5559761298104744	-0.06286614274007492
1.6620000000000001	0.22618023648412852	-0.10419673760274585	1.0889227668621189	0.8801206757338517	0.014673124922080632	0.5560040289739899	-0.06293017364249438
1.663	0.22618040530821124	-0.10419604424216315	1.0889245316659082	0.879843145778342	0.014687441779634379	0.5560319151536053	-0.06299421502210133
1.664	0.2261805728323482	-0.10419532258228198	1.0889263074252906	0.8795655759172977	0.014701745786313532	0.5560597896475468	-0.06305826983359006
1.6650000000000003	0.2261807388807947	-0.10419457229291254	1.0889280938737405	0.8792879555045985	0.014716037389948311	0.5560876536077236	-0.06312234070093063
1.6660000000000001	0.22618090327814303	-0.10419379304657922	1.088929890742913	0.879010275318373	0.01473031696365391	0.5561155080394239	-0.06318642991719242
1.667	0.2261810658491606	-0.10419298451925174	1.0889316977609047	0.8787325275623302	0.01474458480645969	0.556143353801263	-0.0632505394449611
1.668	0.22618122641862998	-0.10419214639110465	1.0889335146505024	0.8784547058645181	0.014758841144011017	0.5561711916055088	-0.063314670917347
1.6690000000000003	0.2261813848111905	-0.10419127834730532	1.0889353411274223	0.878176805274269	0.01477308612934348	0.556199022018657	-0.06337882563940003
1.6700000000000002	0.2261815408511819	-0.10419038007883082	1.0889371768985403	0.8778988222565847	0.014787319843911953	0.5562268454621987	-0.0634430045901735
1.671	0.22618169436249005	-0.10418945128331382	1.0889390216601114	0.8776207546820849	0.01480154229893525	0.5562546622137592	-0.06350720842586141
1.672	0.22618184516839507	-0.10418849166591812	1.0889408750959821	0.8773426018136478	0.014815753436812719	0.5562824724085491	-0.06357143748370414
1.6730000000000003	0.22618199309179796	-0.10418750094024369	1.0889427368757931	0.8770643642923812	0.014829953132430013	0.5563102760408829	-0.06363569178611361
1.6740000000000002	0.22618213795657893	-0.104186478829262	1.0889446066531718	0.8767860441221754	0.014844141194415038	0.5563380729658858	-0.06369997104520035
1.675	0.226182279589711	-0.10418542506628148	1.0889464840639205	0.8765076446513331	0.014858317366465973	0.5563658629015125	-0.06376427466794594
1.676	0.22618241782262394	-0.10418433939594356	1.0889483687241928	0.8762291705520207	0.014872481328873373	0.556393645430755	-0.06382860176177775
1.6770000000000003	0.22618255249144267	-0.10418322157524967	1.0889502602286656	0.8759506277979127	0.014886632700297477	0.5564214200040398	-0.06389295114048532
1.6780000000000002	0.22618268343685266	-0.10418207137461921	1.0889521581487027	0.8756720236392774	0.014900771039861958	0.5564491859418764	-0.06395732133078405
1.679	0.22618281050396877	-0.10418088857897888	1.0889540620305114	0.8753933665751258	0.01491489584962537	0.5564769424377563	-0.06402171057964891
1.68	0.2261829335422077	-0.10417967298888355	1.088955971393294	0.8751146663227873	0.014929006577248013	0.5565046885612442	-0.06408611686217622
1.6810000000000003	0.22618305240516426	-0.10417842442166891	1.0889578857273923	0.8748359337860311	0.014943102618550239	0.5565324232612002	-0.06415053788973143
1.6820000000000002	0.22618316695049157	-0.10417714271263605	1.0889598044924276	0.8745571810224723	0.01495718331996266	0.556560145369194	-0.06421497111832407
1.683	0.22618327703978533	-0.10417582771626806	1.088961727115436	0.8742784212095082	0.014971247981112523	0.5565878536031135	-0.06427941375733379
1.684	0.22618338253847217	-0.10417447930747918	1.0889636529889974	0.8739996686080179	0.014985295857607753	0.5566155465709078	-0.06434386277877284
1.6850000000000003	0.22618348331570265	-0.10417309738289607	1.088965581469365	0.8737209385245654	0.014999326163958437	0.5566432227745264	-0.06440831492696576
1.6860000000000002	0.2261835792442483	-0.10417168186217182	1.0889675118745867	0.8734422472728464	0.015013338076697398	0.5566708806139941	-0.06447276672840559
1.687	0.2261836702004036	-0.10417023268933252	1.0889694434826276	0.8731636121339851	0.015027330737639696	0.5566985183913826	-0.06453721450178992
1.688	0.22618375606389252	-0.10416874983415667	1.088971375529489	0.8728850513152876	0.015041303257099186	0.556726134314737	-0.06460165436836199
1.6890000000000003	0.22618383671777992	-0.10416723329358714	1.0889733072073262	0.8726065839074342	0.01505525471712383	0.5567537265023275	-0.06466608226268182
1.6900000000000002	0.22618391204838809	-0.10416568309317625	1.088975237662567	0.8723282298408476	0.015069184174872468	0.5567812929872261	-0.064730493943649
1.691	0.22618398194521805	-0.10416409928856336	1.0889771659940293	0.872050009842345	0.015083090666073013	0.5568088317218478	-0.06479488500541539
1.692	0.2261840463008763	-0.10416248196698548	1.0889790912510404	0.8717719453916797	0.015096973208502095	0.5568363405823309	-0.06485925088831354
1.6930000000000003	0.22618410501100672	-0.1041608312488204	1.088981012431559	0.8714940586775755	0.0151108308054871	0.5568638173728859	-0.06492358688992729
1.6940000000000002	0.22618415797422792	-0.10415914728916266	1.0889829284802997	0.8712163725543608	0.015124662449370642	0.5568912598301119	-0.06498788817594323
1.695	0.22618420509207604	-0.10415743027943186	1.0889848382868605	0.870938910499555	0.015138467124877557	0.556918665627161	-0.06505214979072683
1.696	0.2261842462685771	-0.10415568044901355	1.088986740683858	0.8706616965716377	0.015152243812568082	0.5569460323778156	-0.06511636666799353
1.6970000000000003	0.2261842814086958	-0.1041538980665569	1.0889886344450652	0.8703847553676021	0.015165991492378211	0.5569733576406617	-0.06518053364170101
1.6980000000000002	0.22618431041603787	-0.10415208344017877	1.0889905182835597	0.8701081119802628	0.01517970914663923	0.5570006389233	-0.06524464545704613
1.699	0.22618433319131093	-0.10415023691694916	1.0889923908498786	0.8698317919552976	0.015193395762516498	0.557027873686537	-0.06530869678144965
1.7	0.22618434963191986	-0.10414835888278205	1.0889942507301833	0.8695558212479984	0.015207050334599296	0.5570550593486794	-0.0653726822154729
1.7010000000000003	0.2261843596319446	-0.10414644976235418	1.0889960964444358	0.8692802261800876	0.015220671867581798	0.5570821932898135	-0.06543659630373248
1.7020000000000002	0.2261843630821244	-0.10414451001830094	1.0889979264445875	0.8690050333980717	0.015234259378427175	0.5571092728558277	-0.06550043354563571
1.703	0.22618435986984792	-0.10414254015006623	1.0889997391131565	0.8687302698346114	0.015247811897954865	0.5571362953622419	-0.06556418840533286
1.704	0.2261843498791501	-0.10414054069278318	1.089001532762952	0.8684559626717535	0.015261328472095595	0.5571632580980286	-0.06562785532064822
1.7050000000000003	0.22618433299071516	-0.1041385122158112	1.0890033056375654	0.8681821393037411	0.015274808162936873	0.5571901583294293	-0.06569142871172588
1.7060000000000002	0.22618430908188658	-0.10413645532017503	1.0890050559111284	0.8679088272997582	0.015288250049377219	0.5572169933035853	-0.06575490299024865
1.707	0.22618427802668342	-0.10413437063490229	1.089006781686963	0.8676360543684624	0.01530165322726819	0.5572437602518641	-0.06581827256905234
1.708	0.22618423969582377	-0.10413225881338861	1.0890084809958773	0.8673638483246513	0.015315016809410557	0.557270456393005	-0.06588153187141056
1.7090000000000003	0.22618419395675518	-0.10413012053091983	1.0890101517944835	0.8670922370569047	0.015328339926014473	0.5572970789362718	-0.06594467533981237
1.7100000000000002	0.22618414067369194	-0.10412795648297088	1.0890117919635447	0.866821248495426	0.015341621725624548	0.557323625084612	-0.0660076974445429
1.711	0.22618407970765975	-0.10412576738315112	1.0890133993063476	0.8665509105808056	0.015354861375901616	0.5573500920376446	-0.06607059269213335
1.712	0.2261840109165477	-0.10412355396117368	1.0890149715471042	0.8662812512348126	0.015368058064322971	0.5573764769943576	-0.06613335563331996
1.7130000000000003	0.22618393415516774	-0.10412131696122648	1.0890165063293877	0.8660122983331868	0.015381210999045457	0.5574027771556372	-0.06619598087045697
1.7140000000000002	0.22618384927532187	-0.10411905713961768	1.0890180012146013	0.8657440796796483	0.0153943194093841	0.5574289897267581	-0.06625846306475378
1.715	0.22618375612587688	-0.10411677526131731	1.0890194536804843	0.8654766229810927	0.015407382545541666	0.5574551119197101	-0.06632079694334175
1.716	0.22618365455284714	-0.10411447209614386	1.0890208611196561	0.8652099558247028	0.015420399677833482	0.5574811409552458	-0.06638297730587148
1.7170000000000003	0.2261835443994856	-0.10411214841497228	1.089022220838203	0.8649441056569533	0.015433370095773658	0.5575070740647725	-0.06644499903058447
1.7180000000000002	0.22618342550638265	-0.10410980498596395	1.0890235300543067	0.8646790997637298	0.015446293107267037	0.5575329084922135	-0.0665068570800474
1.719	0.22618329771157367	-0.1041074425711906	1.0890247858969218	0.8644149652515299	0.015459168038029339	0.5575586414957796	-0.06656854650661434
1.72	0.22618316085065485	-0.10410506192440325	1.0890259854045017	0.8641517290300931	0.015471994231479814	0.5575842703496544	-0.06663006245750046
1.7210000000000003	0.22618301475690783	-0.10410266378957209	1.0890271255237753	0.8638894177960599	0.015484771048924335	0.5576097923456564	-0.06669140017953283
1.7220000000000002	0.22618285926143325	-0.10410024889869486	1.089028203108581	0.8636280580176385	0.015497497869237847	0.5576352047947596	-0.06675255502370471
1.723	0.22618269419329298	-0.10409781796887181	1.0890292149187557	0.8633676759210023	0.01551017408804685	0.5576605050282902	-0.06681352244941627
1.724	0.22618251937966194	-0.10409537170014742	1.0890301576190877	0.8631082974783904	0.015522799117265054	0.5576856903988062	-0.0668742980282236
1.7250000000000003	0.22618233464598886	-0.10409291077449336	1.0890310277783317	0.8628499483971361	0.015535372385226474	0.5577107582808409	-0.06693487744710033
1.7260000000000002	0.2261821398161668	-0.10409043585518277	1.0890318218682922	0.8625926541096003	0.01554789333705108	0.557735706071698	-0.06699525651133803
1.727	0.2261819347127132	-0.10408794758618188	1.0890325362629774	0.8623364397647326	0.015560361434999975	0.5577605311922998	-0.0670554311470896
1.728	0.22618171915695975	-0.10408544659155759	1.0890331672378266	0.8620813302212368	0.015572776158698853	0.5577852310879101	-0.0671153974034989
1.7290000000000003	0.2261814929692525	-0.10408293347489574	1.0890337109690165	0.8618273500411874	0.015585137005230228	0.5578098032286096	-0.06717515145460295
1.7300000000000002	0.22618125596916186	-0.10408040881872872	1.0890341635328482	0.8615745234833223	0.015597443489216784	0.557834245109651	-0.06723468960125482
1.731	0.22618100797570312	-0.10407787318397384	1.089034520905219	0.8613228744967402	0.015609695142896295	0.5578585542518766	-0.06729400827300924
1.732	0.22618074880756747	-0.10407532710975913	1.0890347789611836	0.861072426716103	0.015621891516249523	0.5578827282022032	-0.06735310402967062
1.7330000000000003	0.22618047828336377	-0.10407277111401361	1.0890349334746086	0.8608232034583235	0.015634032177364223	0.5579067645339912	-0.06741197356232412
1.7340000000000002	0.22618019622187105	-0.10407020569407077	1.0890349801179209	0.8605752277195856	0.01564611671279212	0.5579306608472422	-0.06747061369415731
1.735	0.2261799024423024	-0.10406763132690774	1.0890349144615852	0.8603285221719242	0.015658144727838337	0.5579544147688077	-0.0675290213815634
1.736	0.2261795967645798	-0.10406504846976768	1.0890347319725548	0.8600831091600953	0.01567011584721005	0.5579780239526139	-0.0675871937157113
1.7370000000000003	0.22617927900962032	-0.10406245756078769	1.0890344280120805	0.8598390106994648	0.015682029715720157	0.5580014860797197	-0.06764512792428136
1.7380000000000002	0.22617894899963437	-0.10405985901925782	1.0890339978343844	0.8595962484741394	0.015693885998741917	0.558024798858272	-0.06770282137269952
1.739	0.22617860655843514	-0.10405725324664034	1.0890334365865837	0.8593548438341917	0.015705684382962933	0.5580479600236051	-0.06776027156468986
1.74	0.2261782515117604	-0.10405464062834903	1.089032739309111	0.8591148177923367	0.01571742457737796	0.5580709673385453	-0.06781747614251364
1.7410000000000003	0.2261778836876063	-0.10405202153478305	1.0890319009362641	0.8588761910219184	0.015729106313789997	0.5580938185936213	-0.06787443288695812
1.7420000000000002	0.22617750291657318	-0.10404939632161482	1.0890309162968885	0.8586389838591911	0.015740729346819995	0.558116511606753	-0.06793113971640742
1.743	0.22617710903222438	-0.10404676533083689	1.0890297801151956	0.8584032163128842	0.015752293453973477	0.5581390442222406	-0.06798759468402343
1.744	0.22617670187145705	-0.1040441288929435	1.089028487011726	0.8581689080772718	0.015763798436007972	0.5581614143094813	-0.06804379597383022
1.7450000000000003	0.22617628127488631	-0.10404148732949411	1.0890270315044581	0.8579360785393284	0.015775244117601454	0.558183619762208	-0.06809974189807916
1.7460000000000002	0.2261758470872418	-0.10403884095530593	1.0890254080100716	0.8577047467776958	0.01578663034813928	0.5582056584984944	-0.06815543089656646
1.747	0.22617539915777785	-0.10403619007952263	1.089023610845368	0.857474931558331	0.015797957002254396	0.5582275284612265	-0.06821086153686931
1.748	0.2261749373410727	-0.10403353500593522	1.089021634228855	0.8572466513298215	0.01580922398012096	0.5582492276186745	-0.06826603251477135
1.7489999999999999	0.22617446149897025	-0.10403087603405989	1.089019472282502	0.8570199242183494	0.015820431207866907	0.5582707539649863	-0.06832094265457463
1.7500000000000002	0.22617397150328777	-0.10402821346134865	1.0890171190336675	0.8567947680219099	0.015831578638288244	0.5582921055207853	-0.06837559090917698
1.7510000000000001	0.2261734672374083	-0.10402554758578021	1.0890145684172092	0.8565712002045237	0.015842666251926072	0.5583132803339386	-0.0684299763599167
1.752	0.22617294859562953	-0.10402287870845423	1.0890118142777794	0.8563492378911745	0.01585369405856725	0.5583342764801882	-0.0684840982162457
1.753	0.2261724154813975	-0.10402020713618879	1.0890088503723145	0.8561288978627049	0.01586466209898604	0.5583550920636532	-0.06853795581541525
1.7540000000000002	0.22617186780668314	-0.10401753318374568	1.0890056703727207	0.8559101965495238	0.015875570446378606	0.5583757252175033	-0.06859154862241847
1.7550000000000001	0.22617130549363065	-0.10401485717493258	1.0890022678687654	0.8556931500241057	0.01588641920688134	0.5583961741047488	-0.06864487623025112
1.756	0.2261707284773489	-0.1040121794429572	1.0889986363711794	0.8554777739930195	0.015897208519416495	0.5584164369189641	-0.06869793836018678
1.757	0.22617013670796435	-0.10400950033153376	1.088994769314975	0.8552640837884758	0.0159079385559004	0.5584365118851307	-0.06875073486182319
1.7580000000000002	0.22616953015118343	-0.10400682019711692	1.0889906600629884	0.8550520943589996	0.01591860952224038	0.5584563972607208	-0.06880326571302173
1.7590000000000001	0.22616890878736406	-0.10400413941151204	1.0889863019096495	0.8548418202595864	0.01592922165981573	0.5584760913368441	-0.06885553101986219
1.76	0.22616827261022537	-0.10400145836411041	1.088981688084991	0.8546332756417097	0.01593977524689441	0.558495592439395	-0.06890753101661261
1.761	0.2261676216274531	-0.10399877746299606	1.0889768117588978	0.8544264742435353	0.015950270599193565	0.5585148989302653	-0.06895926606565336
1.7620000000000002	0.22616695586320087	-0.10399609713530036	1.0889716660456057	0.8542214293803302	0.01596070806964444	0.5585340092085618	-0.06901073665729426
1.7630000000000001	0.2261662753602296	-0.10399341782793287	1.0889662440080812	0.8540181539335452	0.015971088048396746	0.5585529217118312	-0.06906194340991073
1.764	0.22616558018055619	-0.10399074000831132	1.0889605386615389	0.8538166603381906	0.015981410963366607	0.5585716349173541	-0.06911288707100742
1.765	0.22616487040461158	-0.10398806416471462	1.088954542976476	0.8536169605703644	0.015991677281023197	0.5585901473434483	-0.06916356851859984
1.7660000000000002	0.22616414612966038	-0.1039853908070116	1.0889482498827339	0.8534190661356766	0.016001887507291885	0.5586084575507242	-0.06921398876169511
1.7670000000000001	0.22616340746898733	-0.10398272046739097	1.0889416522749698	0.8532229880581823	0.0160120421880862	0.5586265641432915	-0.0692641489398102
1.768	0.22616265455222678	-0.10398005370071484	1.0889347430187915	0.8530287368694368	0.0160221419092854	0.5586444657700402	-0.0693140503221355
1.769	0.22616188752608232	-0.10397739108524322	1.0889275149571902	0.852836322596533	0.01603218729670528	0.5586621611261826	-0.06936369430676918
1.7700000000000002	0.22616110655506044	-0.10397473322335209	1.0889199609172762	0.8526457547491078	0.0160421790160616	0.5586796489549325	-0.0694130824201427
1.7710000000000001	0.22616031182221774	-0.1039720807414936	1.088912073717325	0.8524570423068135	0.01605211777262103	0.5586969280490821	-0.06946221631627074
1.772	0.2261595035299219	-0.10396943428977547	1.0889038461741423	0.852270193708	0.01606200431066076	0.5587139972525366	-0.06951109777545869
1.773	0.226158681900626	-0.10396679454153508	1.0888952711107522	0.852085216839222	0.016071839412797016	0.5587308554619309	-0.0695597287025879
1.7740000000000002	0.226157847177656	-0.1039641621929077	1.0888863413644185	0.8519021190244368	0.016081623899181725	0.558747501628268	-0.06960811112534238
1.7750000000000001	0.22615699962601118	-0.10396153796238923	1.088877049794627	0.8517209070135048	0.016091358626688368	0.5587639347585193	-0.06965624719267939
1.776	0.22615613953317748	-0.10395892259039488	1.0888673892902851	0.8515415869714903	0.016101044488147167	0.5587801539171264	-0.06970413917360331
1.777	0.2261552672099531	-0.10395631683881211	1.0888573527765217	0.8513641644698818	0.016110682411567823	0.5587961582272858	-0.06975178945569202
1.7780000000000002	0.22615438299128646	-0.10395372149016655	1.088846933222599	0.8511886444793545	0.016120273358983535	0.5588119468720136	-0.06979920054264323
1.7790000000000001	0.22615348723712608	-0.10395113734602267	1.088836123650942	0.8510150313633191	0.01612981832467182	0.5588275190951781	-0.06984637505120356
1.78	0.22615258033328206	-0.1039485652253744	1.088824917145792	0.8508433288718716	0.016139318333360197	0.5588428742025576	-0.06989331570833067
1.781	0.22615166269229853	-0.10394600596340435	1.0888133068611061	0.8506735401368901	0.01614877443872025	0.5588580115627455	-0.06994002534834223
1.7820000000000003	0.22615073475433733	-0.10394346040948067	1.0888012860280971	0.8505056676686555	0.016158187721479186	0.5588729306079004	-0.0699865069098056
1.7830000000000001	0.2261497969876967	-0.10394092942438699	1.0887888479624144	0.8503397133524905	0.016167559287208744	0.5588876308345875	-0.0700327634327133
1.784	0.22614884988821435	-0.10393841387828914	1.0887759860717279	0.8501756784446578	0.016176890264582147	0.5589021118047096	-0.07007879805563721
1.785	0.22614789397792975	-0.1039359146494426	1.088762693864093	0.8500135635693961	0.016186181803854383	0.5589163731462266	-0.0701246140121276
1.7860000000000003	0.22614692980450596	-0.10393343262213424	1.0887489649559725	0.8498533687185964	0.0161954350747121	0.5589304145535388	-0.07017021462671916
1.7870000000000001	0.22614595794140915	-0.10393096868347737	1.088734793079553	0.8496950932526165	0.016204651263613836	0.5589442357877809	-0.0702156033111502
1.788	0.22614497898734304	-0.10392852372018681	1.0887201720904869	0.8495387359007303	0.016213831571350232	0.5589578366772688	-0.07026078356042627
1.789	0.2261439935645614	-0.10392609861646508	1.0887050959771938	0.8493842947627173	0.016222977211005754	0.5589712171180398	-0.07030575894762849
1.7900000000000003	0.22614300231681167	-0.10392369425262594	1.0886895588713508	0.8492317673130921	0.0162320894058945	0.5589843770742408	-0.07035053311734164
1.7910000000000001	0.22614200590766073	-0.10392131150294809	1.0886735550580722	0.8490811504064744	0.016241169386981655	0.5589973165783668	-0.07039510977903815
1.792	0.22614100501957937	-0.10391895123237879	1.0886570789857932	0.8489324402822193	0.016250218389728534	0.5590100357315319	-0.0704394927009018
1.793	0.22614000035303128	-0.10391661429321648	1.0886401252773545	0.8487856325690665	0.016259237650847212	0.5590225347037101	-0.07048368570299123
1.7940000000000003	0.2261389926251904	-0.10391430152290133	1.0886226887426738	0.8486407222916903	0.016268228405450738	0.5590348137338268	-0.07052769264906958
1.7950000000000002	0.22613798256903928	-0.10391201374253345	1.0886047643922583	0.8484977038795343	0.01627719188429322	0.5590468731298204	-0.07057151743746222
1.796	0.2261369709320972	-0.1039097517546119	1.0885863474508124	0.8483565711775585	0.01628612931055052	0.5590587132687354	-0.07061516399136483
1.797	0.22613595847364779	-0.10390751633999575	1.0885674333701938	0.8482173174592793	0.016295041896383887	0.5590703345966037	-0.07065863624884183
1.7980000000000003	0.22613494596158953	-0.10390530825559353	1.088548017841725	0.8480799354417285	0.01630393083983351	0.5590817376279913	-0.07070193815269392
1.7990000000000002	0.2261339341696614	-0.10390312823278265	1.0885280968086093	0.8479444173004628	0.016312797322040773	0.559092922945453	-0.07074507364031274
1.8	0.22613292387429434	-0.10390097697542795	1.0885076664784608	0.847810754683879	0.016321642504432663	0.5591038911990183	-0.0707880466336407
1.801	0.22613191585146417	-0.10389885515787092	1.0884867233351982	0.8476789387287221	0.01633046752580627	0.5591146431054614	-0.07083086102911026
1.8020000000000003	0.22613091087391707	-0.1038967634236401	1.0884652641503056	0.8475489600782973	0.016339273499616752	0.5591251794472368	-0.07087352068719337
1.8030000000000002	0.22612990970763736	-0.1038947023845092	1.0884432859938398	0.8474208089022666	0.01634806151171127	0.5591355010712581	-0.07091602942167918
1.804	0.22612891310718325	-0.10389267261915286	1.0884207862448172	0.8472944749172857	0.016356832618142393	0.5591456088876446	-0.07095839098916364
1.805	0.226127921810646	-0.10389067467102198	1.0883977626009789	0.8471699474092407	0.016365587842450895	0.5591555038684332	-0.07100060907862493
1.8060000000000003	0.2261269365346066	-0.10388870904618654	1.0883742130883085	0.8470472152567202	0.01637432817284329	0.5591651870461931	-0.07104268730083826
1.8070000000000002	0.22612595796946144	-0.1038867762118968	1.0883501360699341	0.8469262669549886	0.016383054559871994	0.5591746595124847	-0.07108462917793008
1.808	0.22612498677624435	-0.10388487659548823	1.0883255302544126	0.8468070906408449	0.0163917679140692	0.5591839224162174	-0.07112643813306892
1.809	0.2261240235853229	-0.10388301058325446	1.0883003947041507	0.8466896741187513	0.016400469102985267	0.559192976961911	-0.07116811747980184
1.8100000000000003	0.22612306899546764	-0.10388117851966419	1.0882747288443442	0.8465740048874861	0.016409158948239893	0.5592018244077936	-0.07120967041097229
1.8110000000000002	0.22612212357253883	-0.10387938070767422	1.0882485324724338	0.8464600701658316	0.016417838223437755	0.5592104660639223	-0.07125109998752084
1.812	0.22612118784891566	-0.10387761740976298	1.0882218057684534	0.8463478569173142	0.016426507652399717	0.5592189032906244	-0.07129240912692178
1.813	0.2261202623240419	-0.10387588884818141	1.0881945493066434	0.8462373518755127	0.016435167906429963	0.5592271374972022	-0.07133360059082665
1.8140000000000003	0.22611934746533746	-0.10387419520441975	1.0881667640672081	0.8461285415706955	0.01644381960080103	0.5592351701404714	-0.0713746769723988
1.8150000000000002	0.22611844370910011	-0.10387253661939086	1.0881384514470862	0.846021412357044	0.016452463291674123	0.5592430027230086	-0.07141564068394542
1.816	0.22611755146139664	-0.10387091319470537	1.0881096132708563	0.8459159504389796	0.01646109947375862	0.5592506367914147	-0.07145649394454
1.817	0.2261166710989432	-0.10386932499428773	1.0880802518025325	0.8458121418966078	0.016469728578222972	0.5592580739346497	-0.07149723876738924
1.8180000000000003	0.22611580296997466	-0.10386777204595804	1.0880503697567432	0.8457099727114193	0.016478350970612992	0.5592653157823176	-0.07153787694755134
1.8190000000000002	0.2261149473951022	-0.10386625434297961	1.088019970308166	0.8456094287918824	0.016486966948837948	0.5592723640030836	-0.0715784100506126
1.82	0.22611410466815918	-0.10386477184557216	1.0879890570999662	0.8455104959978109	0.016495576741345924	0.5592792203033399	-0.07161883940213805
1.821	0.22611327505703452	-0.10386332448239075	1.0879576342519854	0.8454131601635274	0.016504180505488204	0.5592858864258802	-0.07165916607752894
1.8220000000000003	0.22611245880449388	-0.10386191215197033	1.0879257063683025	0.8453174071205839	0.016512778326011484	0.5592923641483941	-0.07169939089234702
1.8230000000000002	0.2261116561289878	-0.10386053472413616	1.0878932785441628	0.8452232227200543	0.016521370213738704	0.5592986552819036	-0.0717395143931043
1.824	0.22611086722544702	-0.10385919204138001	1.087860356372651	0.8451305928536593	0.016529956104438418	0.5593047616692611	-0.07177953684845673
1.825	0.22611009226606454	-0.10385788392020247	1.087826945950722	0.8450395034733621	0.016538535857760876	0.5593106851836476	-0.07181945824104477
1.8260000000000003	0.2261093314010643	-0.10385661015242136	1.087793053884585	0.8449499406094505	0.016547109256179984	0.5593164277271274	-0.07185927826004175
1.8270000000000002	0.22610858475945605	-0.10385537050644641	1.0877586872951872	0.8448618903871173	0.016555676003941294	0.5593219912295045	-0.07189899629416602
1.828	0.22610785244977694	-0.10385416472852065	1.087723853824166	0.8447753390419286	0.01656423572595531	0.559327377647476	-0.07193861142485311
1.829	0.2261071345608187	-0.1038529925439284	1.0876885616395109	0.844690272934944	0.01657278796663642	0.5593325889637772	-0.07197812241958823
1.8300000000000003	0.22610643116234147	-0.10385185365817032	1.0876528194394228	0.8446066785671301	0.01658133218899232	0.5593376271861958	-0.07201752772619181
1.8310000000000002	0.22610574230577304	-0.10385074775810577	1.087616636454368	0.8445245425915755	0.01658986777420795	0.5593424943466946	-0.07205682546860742
1.832	0.22610506802489438	-0.10384967451306268	1.0875800224480647	0.8444438518231437	0.01659839402160273	0.5593471925007033	-0.0720960134440717
1.833	0.22610440833651083	-0.10384863357591535	1.087542987716641	0.8443645932463292	0.01660691014883981	0.559351723726273	-0.07213508912172904
1.8340000000000003	0.2261037632411091	-0.10384762458413037	1.0875055430859566	0.8442867540217056	0.01661541529232719	0.5593560901230897	-0.0721740496423889
1.8350000000000002	0.22610313272350002	-0.10384664716078112	1.08746769990821	0.8442103214909811	0.016623908507750525	0.559360293811713	-0.07221289181900138
1.836	0.22610251675344725	-0.10384570091553108	1.0874294700578147	0.8441352831806702	0.016632388770799384	0.5593643369330954	-0.0722516121380372
1.837	0.22610191528665674	-0.1038447854455865	1.0873908659261604	0.8440616268043929	0.01664085497802697	0.5593682216480785	-0.07229020676177467
1.8380000000000003	0.22610132826687793	-0.10384390033661858	1.0873519004148746	0.8439893402634373	0.016649305947722504	0.5593719501367411	-0.07232867153161911
1.8390000000000002	0.22610075562836587	-0.10384304516365575	1.0873125869271905	0.8439184116448473	0.016657740421101845	0.5593755245978403	-0.07236700197300658
1.84	0.2261001972964532	-0.10384221949194629	1.0872729393577847	0.8438488292174224	0.016666157064182896	0.5593789472484666	-0.07240519330177397
1.841	0.22609965318623215	-0.10384142287779186	1.087232972081075	0.8437805814271482	0.016674554470164322	0.5593822203237258	-0.07244324043151296
1.8420000000000003	0.2260991232015979	-0.10384065486935229	1.0871926999372137	0.8437136568920652	0.016682931162004398	0.5593853460763263	-0.07248113798221652
1.8430000000000002	0.2260986072357786	-0.10383991500742198	1.0871521382157616	0.8436480443950874	0.01669128559514043	0.5593883267760689	-0.07251888029077157
1.844	0.22609810517335283	-0.10383920282617849	1.0871113026381516	0.8435837328744055	0.01669961616022838	0.5593911647093571	-0.07255646142287624
1.845	0.22609761689262844	-0.10383851785390372	1.0870702093396798	0.8435207114122366	0.016707921185965136	0.5593938621789106	-0.07259387518565667
1.8460000000000003	0.22609714226613187	-0.10383785961367809	1.0870288748502603	0.8434589692226817	0.016716198942482163	0.5593964215035568	-0.07263111514105011
1.8470000000000002	0.22609668115920778	-0.10383722762404819	1.086987316073176	0.8433984956394501	0.016724447645433963	0.5593988450178543	-0.07266817462014281
1.848	0.22609623342898097	-0.10383662139966848	1.0869455502625611	0.843339280103466	0.01673266546023496	0.5594011350716076	-0.07270504673822553
1.849	0.22609579892443044	-0.10383604045191729	1.08690359500035	0.8432813121496147	0.016740850506081095	0.5594032940294535	-0.07274172441045129
1.8500000000000003	0.22609537748720093	-0.1038354842894877	1.086861468172302	0.8432245813922633	0.01674900085987976	0.5594053242705163	-0.0727782003683458
1.8510000000000002	0.22609496895352732	-0.10383495241895403	1.086819187943084	0.8431690775099421	0.016757114560089874	0.5594072281879473	-0.07281446717711629
1.852	0.2260945731568965	-0.10383444434531384	1.086776772730766	0.8431147902299473	0.016765189610473956	0.559409008188285	-0.07285051725333982
1.853	0.2260941899299464	-0.1038339595725066	1.0867342411803385	0.8430617093128758	0.016773223984190483	0.5594106666908779	-0.07288634288309903
1.8540000000000003	0.22609381910522702	-0.10383349760390885	1.086691612136232	0.8430098245367269	0.016781215628350183	0.5594122061274279	-0.07292193624063359
1.8550000000000002	0.22609346051557386	-0.10383305794280691	1.086648904614197	0.8429591256805812	0.016789162468672906	0.5594136289414079	-0.07295728940733223
1.856	0.2260931139944694	-0.10383264009284722	1.0866061377721508	0.8429096025071144	0.016797062414186117	0.5594149375874131	-0.07299239439156019
1.857	0.22609277937639263	-0.10383224355846504	1.0865633308799725	0.8428612447435783	0.01680491336208889	0.5594161345306268	-0.07302724314957328
1.8580000000000003	0.2260924564971566	-0.10383186784529178	1.086520503288981	0.8428140420627657	0.016812713202722474	0.5594172222462739	-0.0730618276066739
1.8590000000000002	0.22609214519385948	-0.10383151246054165	1.0864776744014526	0.8427679840650965	0.01682045982464951	0.5594182032190024	-0.07309613967800771
1.86	0.22609184530369847	-0.10383117691337805	1.0864348636401588	0.8427230602610793	0.016828151119965776	0.5594190799423088	-0.07313017128931325
1.861	0.22609155666202177	-0.1038308607152601	1.0863920904182862	0.84267926005341	0.016835784989724642	0.5594198549180075	-0.07316391439763256
1.8620000000000003	0.22609127910112028	-0.10383056338026973	1.086349374110838	0.8426365727194681	0.016843359348989173	0.559420530655619	-0.07319736101095527
1.8630000000000002	0.22609101245013352	-0.10383028442542017	1.086306734027881	0.8425949873953548	0.01685087213120935	0.5594211096716746	-0.07323050320631662
1.864	0.22609075653532032	-0.10383002337094578	1.0862641893881047	0.8425544930610975	0.01685832129223096	0.5594215944890563	-0.07326333314757555
1.865	0.22609051118031853	-0.10382977974057418	1.0862217592919365	0.8425150785255329	0.0168657048143645	0.5594219876364318	-0.07329584310373281
1.8660000000000003	0.22609027620639474	-0.10382955306178086	1.0861794626953147	0.8424767324112524	0.016873020710516037	0.5594222916477198	-0.07332802546682259
1.8670000000000002	0.22609005143268324	-0.10382934286602678	1.0861373183844807	0.8424394431415073	0.016880267028260218	0.5594225090614008	-0.07335987276865416
1.868	0.22608983667641513	-0.10382914868897947	1.0860953449510113	0.8424031989290816	0.01688744185385735	0.5594226424195502	-0.07339137769702019
1.869	0.22608963175313754	-0.10382897007071808	1.086053560767084	0.8423679877667652	0.016894543316094687	0.5594226942667114	-0.07342253311150049
1.8700000000000003	0.22608943647692278	-0.1038288065559228	1.0860119839617066	0.8423337974201939	0.016901569589771022	0.5594226671487906	-0.07345333205819872
1.8710000000000002	0.2260892506605683	-0.10382865769404918	1.0859706323978866	0.8423006154226885	0.016908518898826438	0.5594225636119694	-0.07348376778347969
1.872	0.22608907411578688	-0.10382852303948763	1.085929523650352	0.8422684290713561	0.01691538951930172	0.5594223862015122	-0.0735138337470186
1.873	0.22608890665338793	-0.10382840215170867	1.085888674984176	0.842237225424463	0.016922179782250916	0.5594221374604645	-0.0735435236339252
1.8740000000000003	0.22608874808344953	-0.10382829459539447	1.0858481033342984	0.8422069913000966	0.016928888076486952	0.5594218199282422	-0.07357283136607103
1.8750000000000002	0.22608859821548175	-0.10382819994055673	1.0858078252851613	0.8421777132768794	0.016935512851040117	0.5594214361389233	-0.07360175111299129
1.8760000000000001	0.2260884568585812	-0.10382811776264171	1.0857678570500768	0.8421493776974955	0.016942052617452776	0.5594209886192412	-0.07363027730230633
1.877	0.22608832382157718	-0.10382804764262277	1.0857282144506857	0.8421219706746677	0.016948505952033645	0.5594204798864616	-0.0736584046294249
1.878	0.22608819891316956	-0.10382798916708051	1.0856889128976226	0.8420954780992239	0.016954871497951256	0.5594199124461373	-0.0736861280661082
1.8790000000000002	0.2260880819420584	-0.10382794192827142	1.085649967373122	0.8420698856502677	0.016961147966985324	0.5594192887897403	-0.07371344286759544
1.8800000000000001	0.22608797271706588	-0.10382790552418497	1.0856113924147939	0.8420451788070876	0.016967334140937287	0.5594186113922903	-0.07374034457878303
