# Supplementary material for: JcvPCA and JsvCRP: A set of metrics to evaluate changes in joint coordination strategies
Source: PLoS One. 2025 Aug 5;20(8):e0325792. doi: 10.1371/journal.pone.0325792 (PMC12324137; doi:10.1371/journal.pone.0325792)
Supplement: S4 Dataset — This zip file contains one folder for each condition. For each condition, the 3 repetitions of the movements for the 3 different targets’ height are presented in individual csv files. (ZIP) [file pone.0325792.s004.zip › Data/Overuse_Elbow/data_nat_coude_70_1.csv]

index	1	2	3	4	ee_pos1	ee_pos2	ee_pos3
0.0	0.22453144525663085	-0.09601728048315752	-0.16082865209908323	1.6938738352986011	0.07924512126106659	0.202652374633511	-0.35343441686402627
0.001000000000000112	0.22453167451725134	-0.09601722244769349	-0.16083081421666665	1.694011385635656	0.07923731146592705	0.20265326430857214	-0.3533999977829214
0.0020000000000000018	0.22453191031561984	-0.09601716298042857	-0.16083298214748915	1.6941510947483323	0.07922937843102425	0.20265417419399245	-0.35336503222023496
0.0030000000000001137	0.22453215279833377	-0.09601710207633533	-0.16083515388499264	1.6942929924482937	0.07922132037144679	0.2026551050935687	-0.35332951219728936
0.0040000000000000036	0.2245324021183317	-0.09601703973160813	-0.16083732732640893	1.69443710889046	0.07921313547950311	0.20265605783795757	-0.3532934296283996
0.0050000000000001155	0.22453265843503303	-0.09601697594372247	-0.1608395002706445	1.694583474572326	0.0792048219248398	0.2026570332852298	-0.3532567763205922
0.006000000000000005	0.22453292191409524	-0.09601691071149572	-0.16084167041616393	1.6947321203307446	0.07919637785456175	0.2026580323213422	-0.3532195439740551
0.007000000000000117	0.22453319272716382	-0.09601684403514932	-0.1608438353588735	1.6948830773372705	0.07918780139329502	0.20265905586046556	-0.3531817241829608
0.008000000000000007	0.2245334710516156	-0.09601677591637228	-0.16084599259000787	1.6950363770942898	0.0791790906431941	0.2026601048452897	-0.3531433084360626
0.009000000000000119	0.22453375707029485	-0.09601670635838623	-0.1608481394940217	1.695192051431901	0.07917024368395648	0.20266118024742635	-0.3531042881170712
0.010000000000000009	0.22453405097161794	-0.0960166353660117	-0.16085027334648894	1.6953501325047662	0.07916125857290708	0.20266228306784811	-0.3530646545050026
0.01100000000000012	0.22453435295079996	-0.09601656294573595	-0.1608523913116369	1.695510652788909	0.07915213334539829	0.2026634143374235	-0.35302439877444647
0.01200000000000001	0.2245346632118258	-0.09601648910578216	-0.16085449043876757	1.6956736450780474	0.07914286601546623	0.20266457511779074	-0.35298351199570016
0.013000000000000123	0.22453498196866079	-0.09601641385617996	-0.16085656765794415	1.695839142479429	0.07913345457619737	0.20266576650244744	-0.35294198513490055
0.014000000000000012	0.22453530944532465	-0.09601633720883737	-0.1608586197764461	1.6960071784098882	0.07912389699968553	0.20266698961756757	-0.35289980905434465
0.015000000000000124	0.22453564587558075	-0.09601625917761415	-0.1608606434763716	1.6961777865920968	0.0791141912369465	0.20266824562242355	-0.352856974513007
0.016000000000000014	0.2245359915026169	-0.09601617977839647	-0.1608626353126394	1.6963510010498428	0.07910433521797523	0.20266953570965554	-0.35281347216732517
0.017000000000000126	0.22453634657871738	-0.09601609902917288	-0.1608645917110186	1.6965268561019338	0.07909432685188639	0.2026708611055085	-0.3527692925723217
0.018000000000000016	0.22453671136492606	-0.09601601695011179	-0.16086650896618973	1.6967053863558172	0.07908416402707955	0.2026722230700362	-0.3527244261828293
0.019000000000000128	0.2245370861307003	-0.09601593356364002	-0.16086838323983987	1.6968866267012557	0.07907384461149201	0.20267362289727076	-0.3526788633547664
0.020000000000000018	0.22453747115355535	-0.09601584889452283	-0.16087021055879666	1.6970706123036488	0.07906336645288034	0.20267506191535642	-0.35263259434659544
0.02100000000000013	0.224537866718699	-0.09601576296994517	-0.16087198681320372	1.6972573785969691	0.0790527273790108	0.2026765414866466	-0.35258560932085
0.02200000000000002	0.2245382731186564	-0.09601567581959411	-0.1608737077547422	1.6974469612759038	0.07904192519794363	0.20267806300776267	-0.352537898345681
0.02300000000000013	0.2245386906528843	-0.09601558747574264	-0.16087536899490193	1.6976393962871668	0.0790309576985351	0.20267962790961316	-0.35248945139655197
0.02400000000000002	0.22453911962737505	-0.09601549797333449	-0.16087696600330678	1.6978347198206993	0.07901982265091566	0.20268123765743293	-0.35244025835809384
0.025000000000000133	0.22453956035424946	-0.09601540735007022	-0.16087849410572178	1.6980329683007243	0.07900851780676389	0.20268289375108461	-0.3523903090260072
0.026000000000000023	0.2245400131513388	-0.09601531564649446	-0.16087994848099418	1.6982341783762411	0.07899704089950013	0.2026845977258037	-0.3523395931088995
0.027000000000000135	0.22454047834175514	-0.09601522290608414	-0.1608813241573092	1.6984383869116786	0.07898538964458454	0.20268635115301992	-0.35228810023000684
0.028000000000000025	0.22454095625344986	-0.09601512917533785	-0.16088261600927015	1.6986456309780447	0.0789735617399221	0.20268815564076686	-0.35223581992905373
0.029000000000000137	0.22454144721876038	-0.09601503450386617	-0.1608838187561842	1.6988559478437857	0.07896155486619376	0.20269001283373872	-0.35218274166444374
0.030000000000000027	0.22454195157432047	-0.096014938944483	-0.16088492696080614	1.6990693749656962	0.07894936668711622	0.2026919244131754	-0.35212885481536477
0.03100000000000014	0.22454246966208685	-0.09601484255329776	-0.16088593502816909	1.6992859499802153	0.07893699484999782	0.20269389209663563	-0.3520741486835756
0.03200000000000003	0.22454300183110523	-0.0960147453898085	-0.16088683720450733	1.699505710693951	0.07892443698665394	0.20269591763777758	-0.3520186124953107
0.03300000000000014	0.22454354843851027	-0.0960146475169958	-0.16088762757627692	1.6997286950733932	0.07891169071425762	0.20269800282608513	-0.351962235403496
0.03400000000000003	0.2245441098493833	-0.09601454900141737	-0.1608883000692794	1.6999549412352795	0.07889875363594524	0.2027001494864767	-0.35190500648998185
0.03500000000000014	0.2245446864362194	-0.09601444991330343	-0.16088884844751836	1.7001844874379561	0.07888562334124034	0.2027023594790995	-0.35184691476762103
0.03600000000000003	0.22454527857838016	-0.09601435032665263	-0.16088926631104214	1.7004173720729427	0.07887229740629802	0.20270463469961206	-0.35178794918214157
0.037000000000000144	0.2245458866615318	-0.09601425031932864	-0.16088954709315487	1.7006536336562945	0.07885877339409393	0.20270697707970944	-0.35172809861388565
0.038000000000000034	0.22454651107706783	-0.09601414997315708	-0.16088968405850754	1.7008933108197142	0.07884504885474311	0.2027093885872805	-0.3516673518797303
0.039000000000000146	0.22454715222151644	-0.09601404937402294	-0.16088967030245127	1.701136442301379	0.07883112132595081	0.20271187122595136	-0.3516056977353225
0.040000000000000036	0.22454781049593187	-0.09601394861196835	-0.1608894987509073	1.7013830669368268	0.07881698833341526	0.20271442703431827	-0.3515431248774568
0.04100000000000015	0.22454848630526936	-0.09601384778129053	-0.16088916216038382	1.7016332236506124	0.07880264739106273	0.2027170580852326	-0.351479621946362
0.04200000000000004	0.22454918005774366	-0.09601374698063994	-0.1608886531177715	1.7018869514486954	0.07878809600123923	0.2027197664853191	-0.351415177527727
0.04300000000000015	0.22454989216417023	-0.09601364631311848	-0.16088796403917413	1.702144289410772	0.07877333165498308	0.20272255437484726	-0.35134978015441404
0.04400000000000004	0.22455062303728912	-0.09601354588637766	-0.1608870871681572	1.7024052766821323	0.07875835183231976	0.20272542392777074	-0.3512834183080548
0.04500000000000015	0.224551373091446	-0.09601344581271663	-0.16088601457492216	1.7026699524653857	0.07874315400264253	0.2027283773514459	-0.35121608042084385
0.04600000000000004	0.22455214274338067	-0.09601334620918002	-0.1608847381567896	1.7029383560127629	0.07872773562536395	0.20273141688590507	-0.3511477548775411
0.04700000000000015	0.2245529324137473	-0.09601324719765535	-0.1608832496392483	1.7032105266189597	0.07871209415071881	0.20273454480292658	-0.3510784300175728
0.04800000000000004	0.22455374252786506	-0.09601314890497002	-0.16088154057720294	1.7034865036141078	0.07869622702041675	0.2027377634050205	-0.3510080941371207
0.049000000000000155	0.2245545735153236	-0.09601305146298779	-0.1608796023560526	1.7037663263572116	0.07868013166802489	0.20274107502445057	-0.3509367354909058
0.050000000000000044	0.22455542580956994	-0.09601295500870444	-0.16087742619185497	1.7040500342300113	0.07866380551926595	0.20274448202253262	-0.35086434229367847
0.051000000000000156	0.22455629984860337	-0.09601285968434264	-0.1608750031309617	1.7043376666308587	0.07864724599259963	0.20274798678908623	-0.35079090272179164
0.052000000000000046	0.22455719607640248	-0.09601276563744596	-0.16087232405063823	1.70462926296894	0.07863045050002884	0.2027515917415498	-0.35071640491499056
0.05300000000000016	0.22455811494395472	-0.09601267302097154	-0.16086937966105283	1.7049248626588118	0.07861341644782886	0.20275529932363492	-0.35064083697830833
0.05400000000000005	0.22455905691026415	-0.09601258199338177	-0.16086616050751554	1.7052245051148351	0.07859614123732382	0.20275911200388305	-0.35056418698389685
0.05500000000000016	0.2245600224437135	-0.09601249271873442	-0.16086265697184665	1.7055282297458427	0.07857862226565189	0.2027630322744877	-0.350486442972621
0.05600000000000005	0.22456101202265133	-0.09601240536677125	-0.1608588592732606	1.705836075950004	0.0785608569261565	0.2027670626502576	-0.35040759295561164
0.05700000000000016	0.22456202613520215	-0.09601232011338118	-0.16085475747027947	1.7061480831094697	0.07854284260864977	0.2027712056672317	-0.3503276249160316
0.05800000000000005	0.22456306527980308	-0.09601223714219047	-0.1608503414640621	1.7064642905855123	0.0785245767001595	0.20277546388082127	-0.35024652681076235
0.05900000000000016	0.2245641299664665	-0.0960121566469033	-0.16084560100203063	1.706784737714878	0.0785060565861015	0.2027798398639031	-0.35016428657171883
0.06000000000000005	0.22456522071764443	-0.09601207883288759	-0.16084052568067767	1.7071094638065571	0.0784872796513317	0.20278433620534872	-0.3500808921070467
0.061000000000000165	0.22456633806907117	-0.09601200391762968	-0.16083510494793926	1.7074385081385612	0.07846824328095872	0.20278895550880413	-0.34999633130245883
0.062000000000000055	0.22456748257133402	-0.09601193213080993	-0.1608293281066447	1.7077719099561646	0.07844894486104126	0.20279370039098693	-0.3499105920224172
0.06300000000000017	0.22456865479179458	-0.09601186371437574	-0.16082318431905213	1.708109708472332	0.07842938177923388	0.2027985734794371	-0.34982366211080707
0.06400000000000006	0.2245698553164833	-0.09601179892261132	-0.16081666261097793	1.7084519428687874	0.07840955142544444	0.20280357741032853	-0.3497355293913588
0.06500000000000017	0.2245710847519672	-0.0960117380222042	-0.16080975187553087	1.7087986522965573	0.07838945119238402	0.20280871482639876	-0.3496461816682555
0.06600000000000006	0.22457234372681364	-0.09601168129230826	-0.16080244087759105	1.7091498758763284	0.07836907847595105	0.20281398837469058	-0.3495556067269378
0.06700000000000017	0.22457363289189725	-0.096011629024603	-0.1607947182586679	1.7095056526989565	0.07834843067551289	0.20281940070434637	-0.3494637923349364
0.06800000000000006	0.224574952919549	-0.0960115815233486	-0.160786572541772	1.7098660218264623	0.07832750519402672	0.202824954464513	-0.34937072624268134
0.06900000000000017	0.22457630450267493	-0.09601153910543668	-0.16077799213706426	1.710231022293854	0.07830629943806296	0.2028306523018684	-0.34927639618430184
0.07000000000000006	0.2245776883549705	-0.0960115021004365	-0.16076896534791757	1.7106006931113622	0.07828481081797757	0.20283649685782704	-0.3491807898783056
0.07100000000000017	0.22457910521185434	-0.0960114708506361	-0.16075948037665036	1.7109750732666777	0.07826303674817474	0.20284249076578836	-0.349083895028089
0.07200000000000006	0.2245805558309967	-0.09601144571107822	-0.16074952533032244	1.711354201727147	0.07824097464727967	0.20284863664836356	-0.3489856993225342
0.07300000000000018	0.22458204099281875	-0.09601142704959054	-0.16073908822697902	1.711738117442267	0.07821862193846785	0.20285493711451782	-0.3488861904367038
0.07400000000000007	0.2245835615017126	-0.09601141524680999	-0.16072815700235107	1.7121268593471943	0.07819597605007494	0.2028613947567475	-0.3487853560323428
0.07500000000000018	0.22458511818760393	-0.0960114106962008	-0.16071671951702204	1.7125204663672298	0.07817303441618526	0.20286801214822803	-0.34868318375819707
0.07600000000000007	0.2245867119074791	-0.09601141380406573	-0.1607047635640752	1.7129189774221092	0.07814979447707972	0.20287479183968726	-0.34857966125046747
0.07700000000000018	0.22458834354687376	-0.09601142498955041	-0.1606922768772351	1.713322431429312	0.07812625367972832	0.20288173635594026	-0.34847477613359257
0.07800000000000007	0.22459001402094714	-0.09601144468464003	-0.16067924713914153	1.7137308673071052	0.0781024094783297	0.20288884819232672	-0.34836851602106833
0.07900000000000018	0.22459172427439242	-0.09601147333414824	-0.16066566198939	1.7141443239780325	0.07807825933459571	0.20289612981123187	-0.34826086851607313
0.08000000000000007	0.22459347528056015	-0.09601151139569777	-0.16065150903309935	1.7145628403720599	0.07805380071784443	0.2029035836384439	-0.34815182121233607
0.08100000000000018	0.22459526804129623	-0.0960115593396923	-0.1606367758503936	1.7149864554285872	0.07802903110533042	0.20291121205922433	-0.34804136169550476
0.08200000000000007	0.22459710358749305	-0.09601161764927904	-0.16062145000568465	1.7154152080984175	0.07800394798269289	0.20291901741445412	-0.34792947754453757
0.08300000000000018	0.224598982978847	-0.09601168682030192	-0.16060551905639467	1.7158491373471532	0.07797854884403682	0.20292700199697536	-0.34781615633276614
0.08400000000000007	0.2246009073024458	-0.09601176736124445	-0.16058897056188184	1.7162882821588492	0.07795283119171081	0.20293516804788195	-0.34770138562900665
0.08499999999999996	0.2246028776709366	-0.09601185979316208	-0.16057179209295458	1.7167326815376314	0.07792679253614894	0.20294351775263603	-0.3475851529992797
0.08600000000000008	0.22460489522065033	-0.09601196464960349	-0.16055397124198775	1.7171823745076158	0.07790043039577974	0.2029520532370074	-0.3474674460090898
0.08699999999999997	0.22460696111005757	-0.09601208247652022	-0.1605354956336535	1.7176374001069554	0.07787374229730855	0.20296077656277328	-0.34734825222731197
0.08800000000000008	0.22460907651930698	-0.0960122138321643	-0.16051635293590077	1.7180977973646996	0.07784672577735058	0.20296968972317592	-0.34722755923437776
0.08899999999999997	0.22461124265046956	-0.09601235928697306	-0.16049653087044413	1.7185636052656887	0.07781937838511227	0.20297879463844107	-0.3471053546333711
0.09000000000000008	0.22461346072698168	-0.09601251942344098	-0.1604760172227757	1.7190348627256258	0.07779169768429657	0.20298809315159858	-0.3469816260585662
0.09099999999999997	0.22461573199191015	-0.0960126948359776	-0.1604547998520877	1.719511608581555	0.07776368125362529	0.20299758702454251	-0.3468563611800172
0.09200000000000008	0.22461805770616658	-0.09601288613075118	-0.16043286670111603	1.719993881586802	0.07773532668695544	0.20300727793414633	-0.3467295477068934
0.09299999999999997	0.22462043914779864	-0.09601309392551755	-0.16041020580667	1.7204817204050815	0.07770663159384458	0.2030171674680049	-0.34660117339115337
0.09400000000000008	0.22462287761235616	-0.09601331884943334	-0.16038680531085903	1.720975163603353	0.0776775936006891	0.203027257119863	-0.34647122603163244
0.09499999999999997	0.22462537441357586	-0.09601356154285323	-0.1603626534711483	1.721474249642638	0.07764821035201175	0.2030375482855808	-0.3463396934783719
0.09600000000000009	0.22462793088363225	-0.09601382265711046	-0.16033773866887963	1.7219790168671367	0.0776184795114133	0.2030480422598182	-0.34620656363714103
0.09699999999999998	0.2246305483722049	-0.09601410285428003	-0.1603120494173952	1.722489503492734	0.07758839876206897	0.20305874023288817	-0.34607182447416435
0.09800000000000009	0.22463322824473808	-0.09601440280692393	-0.1602855743697754	1.7230057475948581	0.07755796580713709	0.20306964328759503	-0.34593546402106484
0.09899999999999998	0.22463597188139486	-0.0960147231978178	-0.1602583023262039	1.7235277870952739	0.07752717837056984	0.20308075239611809	-0.3457974703799752
0.10000000000000009	0.22463878067670265	-0.09601506471965834	-0.16023022224134933	1.7240556597477787	0.07749603419826695	0.2030920684169994	-0.3456578317287667
0.10099999999999998	0.2246416560387605	-0.09601542807475077	-0.16020132323101954	1.7245894031231397	0.07746453105914859	0.20310359209241838	-0.34551653632628615
0.10200000000000009	0.22464459938838283	-0.0960158139746757	-0.16017159457734617	1.7251290545939877	0.07743266674614961	0.20311532404593485	-0.3453735725174301
0.10299999999999998	0.22464761215855467	-0.09601622313993471	-0.1601410257328894	1.7256746513196275	0.07740043907719804	0.2031272647807602	-0.3452289287381271
0.10400000000000009	0.22465069579344316	-0.09601665629957397	-0.1601096063236725	1.7262262302299802	0.07736784589593654	0.20313941467855692	-0.34508259352030235
0.10499999999999998	0.22465385174733826	-0.09601711419078518	-0.16007732615040232	1.7267838280086203	0.07733488507231075	0.2031517739987652	-0.3449345554965908
0.1060000000000001	0.22465708148427493	-0.09601759755848323	-0.16004417518750835	1.7273474810752485	0.0773015545032701	0.20316434287857868	-0.3447848034046889
0.10699999999999998	0.2246603864779631	-0.09601810715485955	-0.16001014358001117	1.7279172255671906	0.07726785211352236	0.20317712133375124	-0.34463332609147745
0.1080000000000001	0.22466376821164896	-0.09601864373891078	-0.15997522163823238	1.7284930973195045	0.07723377585634394	0.20319010926017425	-0.34448011251698735
0.10899999999999999	0.22466722817827922	-0.0960192080759419	-0.15993939983073185	1.7290751318440392	0.07719932371450901	0.20320330643604134	-0.3443251517582809
0.1100000000000001	0.22467076788133994	-0.09601980093704289	-0.15990266877623327	1.7296633643089079	0.07716449370127816	0.20321671252447904	-0.3441684330131362
0.11099999999999999	0.22467438883561702	-0.09602042309853856	-0.15986501923454816	1.7302578295191038	0.0771292838612664	0.2032303270765824	-0.34400994560342507
0.1120000000000001	0.22467809256712856	-0.09602107534141045	-0.15982644209613037	1.7308585618967196	0.07709369227107003	0.20324414953491732	-0.343849678978437
0.11299999999999999	0.22468188061260483	-0.09602175845069019	-0.15978692837101932	1.731465595460361	0.07705771703971577	0.2032581792373676	-0.3436876227181607
0.1140000000000001	0.22468575451926512	-0.09602247321482359	-0.1597464691783108	1.7320789638040892	0.07702135630911627	0.2032724154208407	-0.3435237665365941
0.11499999999999999	0.22468971584526481	-0.09602322042500457	-0.1597050557365414	1.7326987000751062	0.0769846082547168	0.20328685722446674	-0.343358100285519
0.1160000000000001	0.2246937661596826	-0.09602400087447839	-0.15966267935499293	1.7333248369512868	0.07694747108615216	0.20330150369241382	-0.3431906139586291
0.11699999999999999	0.22469790704091633	-0.09602481535781313	-0.15961933142592694	1.733957406620025	0.07690994304761102	0.20331635377662494	-0.34302129769571615
0.1180000000000001	0.22470214007498895	-0.09602566467013879	-0.1595750034177583	1.7345964407579877	0.0768720224181532	0.2033314063394162	-0.34285014178686374
0.119	0.22470646685526918	-0.09602654960635329	-0.1595296868691745	1.7352419705109894	0.07683370751240767	0.20334666015557235	-0.3426771366766577
0.1200000000000001	0.22471088898248076	-0.09602747096029453	-0.15948337338420984	1.735894026472453	0.0767949966815314	0.20336211391394043	-0.34250227296884944
0.121	0.22471540806387102	-0.09602842952387766	-0.15943605462790883	1.7365526386600572	0.07675588831400416	0.2033777662189493	-0.3423255414316029
0.12200000000000011	0.2247200257119102	-0.096029426086197	-0.15938772232145676	1.7372178364924178	0.07671638083620018	0.20339361559242128	-0.3421469330026038
0.123	0.22472474354289312	-0.09603046143259149	-0.15933836823603226	1.7378896487668998	0.07667647271292084	0.20340966047579986	-0.3419664387936134
0.12400000000000011	0.22472956317544288	-0.09603153634367337	-0.15928798418614334	1.7385681036385316	0.07663616244782896	0.2034258992325504	-0.34178405009478086
0.125	0.2247344862289187	-0.09603265159469407	-0.15923656202358516	1.7392532285996134	0.07659544858378632	0.20344233015030957	-0.34159975837896567
0.1260000000000001	0.22473951432172806	-0.09603380795599732	-0.1591840936320247	1.7399450504596234	0.07655432970340033	0.20345895144278525	-0.34141355530595746
0.127	0.22474464906953898	-0.0960350061941833	-0.1591305709210912	1.7406435953257726	0.0765128044297203	0.2034757612518952	-0.3412254327264181
0.1280000000000001	0.22474989208338997	-0.09603624707248232	-0.1590759858192302	1.7413488885841764	0.07647087142659756	0.20349275765045124	-0.3410353826855551
0.129	0.22475524496769608	-0.09603753134996214	-0.159020330265707	1.7420609548812407	0.07642852939864976	0.20350993864526876	-0.34084339742653347
0.13000000000000012	0.22476070931814848	-0.0960388597803184	-0.15896359620214118	1.7427798181056136	0.07638577709119633	0.20352730218052073	-0.34064946939357327
0.131	0.2247662867198798	-0.09604023311062286	-0.15890577556395538	1.743505501370306	0.07634261329034872	0.2035448461410945	-0.34045359123510593
0.13200000000000012	0.2247719787462716	-0.09604165208002864	-0.15884686027249867	1.744238026993829	0.07629903682319597	0.20356256835571004	-0.34025575580742246
0.133	0.2247777869576536	-0.09604311741843165	-0.15878684222785344	1.7449774164810736	0.07625504655790392	0.20358046659986231	-0.340055956178456
0.13400000000000012	0.22478371289951718	-0.09604462984508755	-0.15872571330120738	1.7457236905050488	0.07621064140372942	0.20359853859889446	-0.339854185631157
0.135	0.22478975810136606	-0.09604619006718358	-0.15866346532642037	1.746476868888323	0.07616582031125496	0.20361678203126482	-0.3396504376667116
0.13600000000000012	0.224795924076579	-0.09604779877874074	-0.1586000900919203	1.747236970583399	0.0761205822729667	0.20363519453164483	-0.3394447060080363
0.137	0.22480221232253347	-0.09604945666059826	-0.15853557933293702	1.7480040136535033	0.07607492632405499	0.2036537736939106	-0.33923698460318935
0.13800000000000012	0.2248086243206119	-0.0960511643811034	-0.1584699247229552	1.7487780152548984	0.076028851543195	0.20367251707451806	-0.3390272676282182
0.139	0.2248151615360876	-0.09605292259600065	-0.1584031178647699	1.7495589916199505	0.07598235705300348	0.2036914221962029	-0.3388155494897535
0.14000000000000012	0.2248218254178922	-0.09605473194752007	-0.15833515028228035	1.7503469580401851	0.07593544202035576	0.2037104865515204	-0.3386018248278414
0.14100000000000001	0.22482861739826326	-0.09605659306416874	-0.15826601341303131	1.7511419288496899	0.07588810565698982	0.20372970760598416	-0.33838608851896074
0.14200000000000013	0.22483553889226637	-0.09605850656122505	-0.15819569860038377	1.7519439174084737	0.07584034722021549	0.20374908280117146	-0.3381683356789846
0.14300000000000002	0.2248425912971902	-0.09606047304080528	-0.1581241970845692	1.752752936084264	0.0757921660134253	0.20376860955828494	-0.33794856166621445
0.14400000000000013	0.22484977599181652	-0.0960624930918758	-0.1580514999933848	1.7535689962331096	0.07574356138659032	0.20378828528205134	-0.3377267620846131
0.14500000000000002	0.2248570943355626	-0.09606456729096423	-0.15797759833329025	1.75439210818103	0.07569453273680236	0.20380810736459437	-0.33750293278687493
0.14600000000000013	0.22486454766749378	-0.09606669620319669	-0.15790248298054285	1.7552222812070764	0.07564507950874169	0.20382807318916224	-0.33727706987709527
0.14700000000000002	0.22487213730520775	-0.09606888038290926	-0.157826144672381	1.756059523527035	0.07559520119507054	0.20384818013371298	-0.33704916971328547
0.14800000000000013	0.22487986454358957	-0.0960711203734546	-0.15774857399863862	1.7569038422785255	0.07554489733663149	0.2038684255744201	-0.33681922890973803
0.14900000000000002	0.22488773065343182	-0.09607341670695482	-0.1576697613934227	1.7577552435074753	0.07549416752251172	0.20388880688922387	-0.33658724433900167
0.15000000000000013	0.22489573687991832	-0.09607576990475244	-0.15758969712686277	1.758613732154845	0.07544301139021756	0.2039093214614302	-0.33635321313365213
0.15100000000000002	0.22490388444059864	-0.09607818047818274	-0.15750837129731943	1.7594793120435965	0.07539142862577679	0.20392996668329885	-0.3361171326881663
0.15200000000000014	0.22491217452209922	-0.09608064892891445	-0.15742577382331027	1.7603519858662788	0.0753394189634037	0.20395073995974541	-0.3358790006607812
0.15300000000000002	0.2249206082763185	-0.09608317574848085	-0.15734189443478622	1.761231755173226	0.07528698218490994	0.20397163871215962	-0.33563881497509584
0.15400000000000014	0.22492918681836135	-0.09608576141775148	-0.15725672266526966	1.762118620361361	0.07523411811953139	0.20399266038191624	-0.3353965738215407
0.15500000000000003	0.22493791122621384	-0.09608840640709715	-0.15717024784524172	1.7630125806643564	0.07518082664417111	0.20401380243345904	-0.33515227565865585
0.15600000000000014	0.22494678253990164	-0.09609111117687623	-0.15708245909490987	1.7639136341452788	0.07512710768332785	0.20403506235750865	-0.33490591921363116
0.15700000000000003	0.2249558017593807	-0.0960938761778662	-0.15699334531636475	1.7648217776909674	0.07507296120864934	0.20405643767445764	-0.3346575034823538
0.15800000000000014	0.2249649698419109	-0.09609670185163807	-0.1569028951873941	1.7657370070066414	0.07501838723853654	0.20407792593728533	-0.33440702772987796
0.15900000000000003	0.22497428769928293	-0.09609958863087105	-0.15681109715734	1.7666593166111204	0.07496338583773839	0.20409952473387283	-0.3341544914911955
0.16000000000000014	0.22498375619527397	-0.09610253693960481	-0.1567179394431301	1.7675886998334136	0.07490795711681475	0.2041212316892689	-0.33389989457151736
0.16100000000000003	0.2249933761440845	-0.0961055471934303	-0.15662341002436497	1.7685251488103066	0.07485210123165056	0.20414304446821374	-0.3336432370460041
0.16200000000000014	0.22500314830938226	-0.09610861979962251	-0.15652749663822862	1.7694686544853269	0.07479581838302089	0.20416496077773988	-0.33338451925919077
0.16300000000000003	0.22501307340282475	-0.09611175515721625	-0.1564301867749822	1.7704192066102273	0.0747391088160241	0.2041869783696089	-0.33312374182386095
0.16400000000000015	0.22502315208243293	-0.09611495365702209	-0.15633146767330064	1.7713767937486131	0.07468197281938291	0.20420909504270848	-0.3328609056191884
0.16500000000000004	0.22503338495119152	-0.09611821568158127	-0.1562313263147148	1.7723414032809708	0.07462441072455231	0.20423130864565497	-0.33259601178838794
0.16599999999999993	0.2250437725551244	-0.09612154160543422	-0.15612974941792468	1.773313021410739	0.07456642290469469	0.20425361707954315	-0.33232906173624127
0.16700000000000026	0.22505431538121956	-0.0961249317960766	-0.15602672343412352	1.7742916331703082	0.07450800977394856	0.2042760183006013	-0.3320600571268002
0.16800000000000015	0.22506501385595412	-0.0961283866148509	-0.15592223454334586	1.7752772224273357	0.07444917178686833	0.20429851032257137	-0.33178899988114496
0.16900000000000004	0.22507586834441917	-0.09613190641702506	-0.15581626865072543	1.7762697718932716	0.07438990943760862	0.20432109121887698	-0.33151589217464716
0.16999999999999993	0.2250868791504222	-0.09613549155143494	-0.1557088113819234	1.7772692631337303	0.0743302232590963	0.20434375912482433	-0.3312407364335531
0.17100000000000026	0.22509804651756501	-0.09613914236006471	-0.1555998480784888	1.7782756765792243	0.07427011382243318	0.2043665122398994	-0.3309635353312509
0.17200000000000015	0.22510937063054365	-0.09614285917756234	-0.1554893637939175	1.7792889915362742	0.07420958173634638	0.20438934883010243	-0.3306842917845231
0.17300000000000004	0.22512085161667195	-0.09614664233106422	-0.15537734328967684	1.7803091861989233	0.07414862764668571	0.2044122672303814	-0.33040300894978286
0.17399999999999993	0.22513248954838236	-0.09615049214070598	-0.15526377103046038	1.7813362376602908	0.07408725223615002	0.20443526584710656	-0.3301196902191685
0.17500000000000027	0.2251442844463254	-0.0961544089200707	-0.1551486311794355	1.7823701219245665	0.0740254562241204	0.20445834316034303	-0.32983433921649324
0.17600000000000016	0.2251562362819399	-0.09615839297582288	-0.15503190759462482	1.7834108139194693	0.0739632403664166	0.2044814977258018	-0.32954695979323045
0.17700000000000005	0.2251683449798714	-0.09616244460690083	-0.1549135838268142	1.784458287508813	0.07390060545503697	0.20450472817640925	-0.32925755602471213
0.17799999999999994	0.22518061042098803	-0.09616656410401662	-0.15479364311862898	1.7855125155055813	0.07383755231794219	0.20452803322355806	-0.3289661322064775
0.17900000000000027	0.22519303244599412	-0.09617075174984062	-0.15467206840366748	1.7865734696859146	0.07377408181900348	0.20455141165840574	-0.3286726928504013
0.18000000000000016	0.22520561086002197	-0.09617500781912203	-0.15454884230495497	1.7876411208044132	0.07371019485817591	0.20457486235334416	-0.32837724268023216
0.18100000000000005	0.22521834543820185	-0.0961793325783699	-0.15442394713310734	1.788715438610782	0.07364589237183453	0.20459838426345828	-0.32807978662659865
0.18199999999999994	0.22523123593145397	-0.09618372628584487	-0.15429736488422385	1.7897963918667168	0.07358117533327278	0.20462197642809732	-0.32778032982184235
0.18300000000000027	0.22524428207174876	-0.09618818919148288	-0.15416907723715312	1.7908839483626888	0.07351604475299682	0.20464563797261995	-0.32747887759485717
0.18400000000000016	0.2252574835760854	-0.09619272153637223	-0.15403906555089886	1.791978074935032	0.07345050167844923	0.20466936811001013	-0.32717543546605055
0.18500000000000005	0.22527084014956714	-0.0961973235529137	-0.15390731086293416	1.7930787374837385	0.0733845471935877	0.20469316614230346	-0.3268700091423613
0.18599999999999994	0.22528435148870468	-0.09620199546566757	-0.1537737938876928	1.794185900992122	0.07331818241862191	0.20471703146206857	-0.3265626045117806
0.18700000000000028	0.2252980172841944	-0.09620673749138248	-0.1536384950145037	1.795299529548384	0.07325140850935971	0.20474096355394397	-0.3262532276373086
0.18800000000000017	0.2253118372216634	-0.09621154983820135	-0.15350139430536006	1.7964195863676136	0.07318422665585671	0.2047649619960485	-0.3259418847509513
0.18900000000000006	0.2253258109807587	-0.09621643270517331	-0.15336247149292123	1.7975460338135016	0.07311663808073382	0.20478902646126562	-0.325628582247934
0.18999999999999995	0.2253399382337124	-0.0962213862816991	-0.1532217059791456	1.7986788334198063	0.07304864403740498	0.20481315671834152	-0.32531332668106366
0.19100000000000028	0.2253542186437578	-0.09622641074653472	-0.15307907683494798	1.7998179459119859	0.07298024580833587	0.20483735263267477	-0.32499612475523526
0.19200000000000017	0.22536865186339602	-0.09623150626747874	-0.1529345628001462	1.8009633312301625	0.07291144470345409	0.2048616141670422	-0.3246769833216481
0.19300000000000006	0.22538323753213724	-0.0962366730017399	-0.1527881422829685	1.8021149485542054	0.072842242058405	0.20488594138250427	-0.32435590937136144
0.19399999999999995	0.22539797527296399	-0.09624191109548078	-0.15263979335989594	1.8032727563298452	0.07277263923222571	0.20491033443924625	-0.3240329100286684
0.19500000000000028	0.2254128646878936	-0.09624722068254168	-0.15248949377623458	1.804436712293978	0.07270263760461869	0.204934793597173	-0.3237079925448923
0.19600000000000017	0.22542790535452	-0.09625260188384971	-0.15233722094630955	1.805606773498824	0.0726322385735544	0.20495931921650015	-0.3233811642924137
0.19700000000000006	0.2254430968246635	-0.09625805480750849	-0.1521829519533033	1.8067828963353614	0.07256144355362779	0.20498391175840278	-0.3230524327588013
0.19799999999999995	0.2254584386240019	-0.09626357954806351	-0.15202666354989125	1.8079650365557012	0.07249025397468034	0.20500857178553827	-0.32272180554140323
0.1990000000000003	0.22547393025117918	-0.09626917618494725	-0.1518683321593205	1.8091531492944417	0.07241867128013801	0.20503329996250397	-0.3223892903422096
0.20000000000000018	0.2254895711767673	-0.0962748447812336	-0.1517079338762003	1.8103471890897982	0.07234669692530739	0.2050580970563509	-0.32205489496255285
0.20100000000000007	0.225505360842834	-0.09628058538232244	-0.15154544446777687	1.8115471099049247	0.07227433237581117	0.20508296393690906	-0.3217186272978811
0.20199999999999996	0.22552129866274268	-0.09628639801417448	-0.15138083937646796	1.812752865149102	0.07220157910604003	0.20510790157661946	-0.321380495332902
0.2030000000000003	0.22553738402080514	-0.09629228268222646	-0.15121409372293093	1.8139644076977084	0.07212843859786267	0.20513291105011514	-0.3210405071370289
0.20400000000000018	0.22555361627216333	-0.09629823937099084	-0.15104518230856406	1.8151816899102675	0.07205491233977582	0.20515799353403788	-0.3206986708601202
0.20500000000000007	0.22556999474327954	-0.0963042680428359	-0.15087407961746419	1.8164046636477447	0.0719810018261268	0.20518315030715015	-0.3203549947283837
0.20599999999999996	0.2255865187322869	-0.09631036863556798	-0.15070075981899064	1.817633280290641	0.07190670855592042	0.20520838275037587	-0.32000948704025456
0.2070000000000003	0.22560318750844682	-0.09631654105956618	-0.15052519677208862	1.818867490757181	0.07183203403120855	0.20523369234634253	-0.3196621561626044
0.20800000000000018	0.22562000031108648	-0.09632278519522018	-0.15034736403139626	1.8201072455201404	0.07175697975554807	0.20525908067830137	-0.3193130105276386
0.20900000000000007	0.2256369563487681	-0.09632910089104843	-0.15016723485403316	1.8213524946227329	0.07168154723289134	0.20528454942878963	-0.3189620586301697
0.20999999999999996	0.22565405479907064	-0.09633548796174857	-0.14998478220634268	1.8226031876947322	0.07160573796666392	0.2053101003783378	-0.3186093090248928
0.2110000000000003	0.22567129480823483	-0.09634194618580409	-0.14979997877136822	1.8238592739685064	0.07152955345860187	0.20533573540391573	-0.31825477032389854
0.2120000000000002	0.2256886754902957	-0.09634847530377182	-0.14961279695784419	1.8251207022935054	0.07145299520765164	0.20536145647687246	-0.31789845119484134
0.21300000000000008	0.22570619592645205	-0.09635507501762675	-0.14942320890997582	1.8263874211492561	0.0713760647094184	0.20538726566067203	-0.3175403603595114
0.21399999999999997	0.22572385516429916	-0.09636174499004008	-0.14923118651690392	1.8276593786580373	0.07129876345567385	0.20541316510872842	-0.3171805065923143
0.21499999999999986	0.22574165221617354	-0.09636848484246266	-0.14903670142150405	1.8289365225972907	0.07122109293325254	0.20543915706245877	-0.3168188987186502
0.2160000000000002	0.22575958605698432	-0.09637529415238759	-0.14883972502892517	1.830218800411436	0.07114305462263942	0.2054652438494923	-0.31645554561342715
0.21700000000000008	0.22577765562228327	-0.09638217245129406	-0.14864022851564984	1.8315061592227642	0.07106464999697817	0.20549142788172836	-0.31609045620000464
0.21799999999999997	0.22579585980695432	-0.09638911922365016	-0.14843818283910384	1.8327985458407179	0.07098588052168159	0.2055177116532408	-0.31572363944968085
0.21899999999999986	0.22581419746377365	-0.09639613390622602	-0.14823355874746522	1.834095906769227	0.07090674765421599	0.20554409773820967	-0.31535510438165354
0.2200000000000002	0.225832667401465	-0.09640321588734002	-0.1480263267904519	1.8353981882121522	0.07082725284381514	0.20557058878857268	-0.31498486006368964
0.22100000000000009	0.22585126838337477	-0.09641036450603793	-0.14781645733187068	1.8367053360772634	0.0707473975313653	0.20559718753108996	-0.3146129156136168
0.22199999999999998	0.2258699991271445	-0.0964175790512075	-0.14760392056282912	1.838017295979561	0.07066718314952129	0.2056238967641846	-0.3142392802010794
0.22299999999999986	0.22588885830425515	-0.09642485876062817	-0.14738868651413423	1.8393340132436178	0.07058661112280845	0.2056507193551045	-0.3138639630492461
0.2240000000000002	0.2259078445386949	-0.09643220281995554	-0.14717072506865755	1.8406554329038631	0.07050568286770897	0.20567765823722026	-0.31348697343694704
0.2250000000000001	0.22592695640587782	-0.09643961036164438	-0.14695000597482338	1.8419814997032369	0.07042439979303597	0.20570471640702964	-0.3131083207014145
0.22599999999999998	0.2259461924329431	-0.0964470804641875	-0.14672649886012187	1.8433121580913996	0.07034276330065453	0.20573189692117075	-0.31272801424113017
0.22699999999999987	0.2259655510993089	-0.09645461215241932	-0.146500173243926	1.8446473522232973	0.07026077478624411	0.20575920289368424	-0.3123460635184667
0.2280000000000002	0.22598503083635293	-0.0964622043985081	-0.14627099855077186	1.8459870259581417	0.07017843563997894	0.20578663749321705	-0.31196247806229593
0.2290000000000001	0.2260046300269713	-0.09646985612251054	-0.1460389441245083	1.8473311228577296	0.07009574724730788	0.20581420394010402	-0.3115772674707983
0.22999999999999998	0.22602434700614724	-0.09647756619286876	-0.14580397924296726	1.8486795861841627	0.07001271099007589	0.2058419055033243	-0.3111904414144649
0.23099999999999987	0.22604418006215596	-0.09648533342722757	-0.14556607313355777	1.8500323588981422	0.06992932824786409	0.2058697454970243	-0.31080200963928206
0.2320000000000002	0.22606412743690224	-0.09649315659281861	-0.14532519498981442	1.8513893836578945	0.06984560039899881	0.20589772727660488	-0.3104119819700285
0.2330000000000001	0.2260841873253923	-0.0965010344067869	-0.14508131398855664	1.852750602818411	0.06976152882128925	0.2059258542346734	-0.31002036831349244
0.23399999999999999	0.22610435787584693	-0.09650896553721414	-0.14483439930806444	1.8541159584303024	0.06967711489316232	0.2059541297968578	-0.3096271786619045
0.23499999999999988	0.22612463719045767	-0.09651694860484152	-0.14458442014692574	1.855485392236823	0.06959235999525433	0.2059825574174789	-0.3092324230970019
0.2360000000000002	0.22614502332528236	-0.09652498218549303	-0.1443313457420805	1.8568588456694988	0.06950726551197063	0.2060111405754436	-0.3088361117943497
0.2370000000000001	0.22616551428928247	-0.09653306481244826	-0.14407514538608876	1.8582362598450428	0.06942183283276877	0.20603988277041602	-0.30843825502723904
0.238	0.22618610804400863	-0.09654119497838966	-0.1438157884447823	1.859617575564371	0.0693360633534069	0.20606878751889798	-0.30803886317003015
0.23899999999999988	0.22620680250431305	-0.09654937113805465	-0.14355324437495484	1.8610027333115147	0.06924995847752183	0.20609785835027639	-0.30763794670129674
0.2400000000000002	0.22622759553933808	-0.0965575917115939	-0.14328748274174508	1.862391673251366	0.06916351961841344	0.20612709880301672	-0.3072355162071866
0.2410000000000001	0.22624848497340655	-0.0965658550871323	-0.1430184732368695	1.86378433522744	0.06907674820066878	0.2061565124206337	-0.3068315823851718
0.242	0.22626946858719243	-0.09657415962253414	-0.14274618569811232	1.865180658759713	0.06898964566180689	0.20618610274725316	-0.30642615604811724
0.24299999999999988	0.22629054411955013	-0.09658250364787913	-0.14247059012897292	1.8665805830410869	0.06890221345436967	0.20621587332318767	-0.30601924812859554
0.24400000000000022	0.226311709269252	-0.09659088546902705	-0.1421916567173698	1.867984046932165	0.06881445304827442	0.2062458276808884	-0.3056108696833776
0.2450000000000001	0.22633296169626005	-0.09659930337152044	-0.14190935585380576	1.8693909889555285	0.06872636593306129	0.20627596934108666	-0.3052010318979048
0.246	0.22635429902328655	-0.09660775562444912	-0.1416236581505311	1.8708013472910743	0.0686379536200342	0.2063063018086344	-0.3047897460904895
0.2469999999999999	0.22637571883726984	-0.09661624048465287	-0.14133453445835048	1.8722150597728535	0.0685492176442329	0.20633682856901495	-0.30437702371550057
0.24800000000000022	0.22639721869038973	-0.09662475620201723	-0.1410419558728289	1.8736320638863406	0.06846015956617384	0.2063675530881391	-0.3039628763643673
0.2490000000000001	0.22641879610137705	-0.09663330102549222	-0.1407458937329336	1.875052296765813	0.06837078097354093	0.2063984788146317	-0.30354731576518146
0.25	0.22644044855674503	-0.09664187320833165	-0.14044631962943377	1.8764756951922839	0.06828108348306842	0.20642960917906306	-0.30313035378423586
0.2509999999999999	0.2264621735111936	-0.09665047101255254	-0.14014320542947598	1.877902195591678	0.06819106874273596	0.20646094758792952	-0.302712002430767
0.2520000000000002	0.22648396838756343	-0.09665909271411946	-0.13983652330006963	1.8793317340329285	0.06810073843384827	0.20649249741792192	-0.3022922738614186
0.2530000000000001	0.22650583057709545	-0.09666773660922942	-0.1395262457203587	1.8807642462264365	0.0680100942728147	0.20652426201382806	-0.30187118038228355
0.254	0.22652775744075324	-0.09667640102094766	-0.13921234550037714	1.8821996675240789	0.06791913801354091	0.20655624468446315	-0.3014487344518001
0.2549999999999999	0.22654974631160976	-0.09668508430582391	-0.1388947958142096	1.8836379329215853	0.06782787145067447	0.20658844869406695	-0.30102494868589186
0.2560000000000002	0.22657179449754736	-0.09669378486049081	-0.1385735702261551	1.8850789770622167	0.0677362964225454	0.2066208772559244	-0.30059983586137995
0.2570000000000001	0.22659389928389617	-0.09670250112786648	-0.13824864269789022	1.8865227342403026	0.06764441481306949	0.20665353353192173	-0.3001734089157684
0.258	0.22661605793601175	-0.0967112316022116	-0.13791998759094562	1.88796913840508	0.0675522285529774	0.2066864206334063	-0.29974568094619025
0.2589999999999999	0.2266382677017953	-0.09671997483304423	-0.1375875796716616	1.8894181231656475	0.06745973962073389	0.20671954162109366	-0.29931666520853867
0.26000000000000023	0.2266605258145398	-0.09672872942866584	-0.1372513941107508	1.890869621796723	0.06736695004326625	0.2067528995065767	-0.29888637511518534
0.2610000000000001	0.22668282949685747	-0.09673749405929824	-0.13691140648162975	1.892323567244892	0.06727386189692706	0.2067864972542161	-0.2984548242323101
0.262	0.22670517596531028	-0.09674626745908096	-0.13656759276957647	1.8937798921357925	0.06718047730881067	0.20682033777969397	-0.29802202627920216
0.2629999999999999	0.22672756243424153	-0.09675504842692974	-0.1362199293966216	1.8952385287830489	0.06708679845823871	0.20685442394370523	-0.29758799513031287
0.26400000000000023	0.22674998611806285	-0.09676383582663507	-0.1358683932546762	1.8966994091990264	0.06699282757810823	0.20688875854309838	-0.29715274481852355
0.2650000000000001	0.2267724442320002	-0.09677262858582665	-0.13551296173000552	1.8981624651067137	0.06689856695524754	0.20692334430463916	-0.29671628953644774
0.266	0.22679493399242837	-0.09678142569380264	-0.13515361271455953	1.8996276279524322	0.06680401892971687	0.20695818388267348	-0.29627864363502393
0.2669999999999999	0.22681745261905242	-0.09679022619897641	-0.13479032461245116	1.9010948289198064	0.06670918589408671	0.20699327985812904	-0.2958398216209072
0.26800000000000024	0.22683999733893612	-0.09679902920632004	-0.1344230763461158	1.9025639989458205	0.06661407029299632	0.2070286347375133	-0.29539983815325477
0.26900000000000013	0.22686256539050056	-0.09680783387480449	-0.1340518473621739	1.9040350687393996	0.06651867462256343	0.20706425095184425	-0.29495870803970864
0.27	0.22688515402749918	-0.09681663941446002	-0.1336766176358887	1.9055079688025809	0.06642300142952137	0.20710013085587725	-0.2945164462313175
0.2709999999999999	0.2269077605237247	-0.09682544508230818	-0.13329736767423792	1.9069826294535928	0.06632705331014169	0.20713627672768598	-0.294073067816688
0.27200000000000024	0.2269303821784466	-0.0968342501775426	-0.13291407851874665	1.9084589808507828	0.06623083290912275	0.20717269076816947	-0.2936285880159598
0.27300000000000013	0.22695301632258144	-0.09684305403745995	-0.13252673174772628	1.9099369530178412	0.06613434291862437	0.20720937510060436	-0.29318302217440684
0.274	0.22697566032484948	-0.09685185603451825	-0.13213530947718768	1.9114164758711363	0.06603758607720239	0.2072463317705449	-0.29273638575522376
0.2749999999999999	0.22699831159754294	-0.09686065557377467	-0.1317397943611968	1.9128974792492293	0.06594056516851861	0.20728356274576418	-0.2922886943316048
0.27600000000000025	0.227020967603035	-0.09686945209032737	-0.13134016959244055	1.914379892944633	0.06584328302006726	0.20732106991599084	-0.2918399635783429
0.27700000000000014	0.22704362586103305	-0.09687824504675742	-0.13093641890226865	1.9158636467367633	0.06574574250191502	0.20735885509274393	-0.2913902092630561
0.278	0.22706628395469974	-0.09688703393057167	-0.13052852655947586	1.9173486704246452	0.06564794652520847	0.20739692000944704	-0.2909394472372088
0.2789999999999999	0.22708893953489248	-0.09689581825165014	-0.13011647736859352	1.9188348938594395	0.06554989804038514	0.20743526632157566	-0.2904876934270951
0.28000000000000025	0.22711159032402672	-0.09690459753969724	-0.1297002566684569	1.9203222469768644	0.06545160003538975	0.20747389560671511	-0.29003496382488986
0.28100000000000014	0.227134234120317	-0.09691337134207277	-0.12927985033031053	1.9218106598291975	0.0653530555341367	0.20751280936477023	-0.2895812744797537
0.28200000000000003	0.22715686880127212	-0.09692213922275764	-0.12885524475434054	1.9233000626176826	0.06525426759497194	0.20755200901850882	-0.2891266414886089
0.2829999999999999	0.22717949232607143	-0.09693090076207747	-0.12842642686464742	1.9247903857257813	0.06515523930876596	0.20759149591437556	-0.2886710809863896
0.28400000000000025	0.2272021027375738	-0.09693965555567838	-0.1279933841037972	1.926281559751835	0.06505597379663505	0.207631271323454	-0.2882146091363581
0.28500000000000014	0.22722469816433413	-0.0969484032127574	-0.12755610442771526	1.9277735155400786	0.06495647420765313	0.20767133644251407	-0.28775724212089926
0.28600000000000003	0.22724727682263052	-0.09695714335505205	-0.1271145763001855	1.9292661842100751	0.06485674371691648	0.20771169239532652	-0.2872989961324717
0.2869999999999999	0.2272698370185081	-0.09696587561658729	-0.12666878868584028	1.930759497183881	0.06475678552389749	0.20775234023454772	-0.28683988736470084
0.28800000000000026	0.22729237715021752	-0.09697459964305243	-0.12621873104164985	1.9322533862106375	0.06465660285084072	0.20779328094411295	-0.2863799320039629
0.28900000000000015	0.22731489571179822	-0.09698331509118675	-0.1257643933080478	1.933747783390157	0.06455619894131981	0.20783451544164952	-0.28591914622126097
0.29000000000000004	0.22733739129743133	-0.0969920216285516	-0.12530576590045658	1.9352426211963245	0.06445557705895227	0.20787604458066575	-0.28545754616407437
0.2909999999999999	0.22735986260506355	-0.09700071893293452	-0.12484283970085046	1.9367378324992495	0.06435474048596451	0.207917869152758	-0.2849951479484681
0.29200000000000026	0.2273823084393026	-0.09700940669175998	-0.12437560604898965	1.9382333505854876	0.06425369252178645	0.20795998989001802	-0.28453196765181377
0.29300000000000015	0.22740472771508677	-0.09701808460226048	-0.1239040567329543	1.9397291091763977	0.06415243648209895	0.20800240746770032	-0.2840680213059225
0.29400000000000004	0.22742711946212976	-0.09702675237203448	-0.12342818397861109	1.941225042445072	0.06405097569820906	0.2080451225071494	-0.2836033248901484
0.29499999999999993	0.22744948282864086	-0.09703540971961577	-0.12294798043877261	1.942721085032277	0.0639493135163234	0.20808813557880285	-0.28313789432450737
0.29600000000000026	0.22747181708356998	-0.097044056375053	-0.12246343918280884	1.944217172060717	0.06384745329653399	0.2081314472052702	-0.2826717454633447
0.29700000000000015	0.22749412161737617	-0.09705269208012074	-0.12197455368596626	1.9457132391465617	0.06374539841145208	0.20817505786473042	-0.28220489408977856
0.29800000000000004	0.2275163959420721	-0.0970613165877875	-0.12148131781764884	1.9472092224079223	0.06364315224466957	0.2082189679946475	-0.28173735591072147
0.29899999999999993	0.22753863969204985	-0.09706992966169431	-0.12098372582904357	1.9487050584707164	0.0635407181895929	0.20826317799562094	-0.2812691465522822
0.30000000000000027	0.22756085262568862	-0.09707853107639682	-0.12048177234047595	1.9502006844723567	0.06343809964870681	0.2083076882354315	-0.2808002815555934
0.30100000000000016	0.22758303462623977	-0.09708712061837102	-0.1199754523285011	1.9516960380625756	0.06333530003296026	0.20835249905346515	-0.28033077637341447
0.30200000000000005	0.22760518570198787	-0.0970956980877829	-0.11946476111235618	1.9531910574010762	0.06323232276139318	0.20839761076563565	-0.27986064636743513
0.30299999999999994	0.2276273059868154	-0.09710426330026971	-0.11894969433977906	1.954685681152812	0.06312917126100039	0.20844302366968448	-0.27938990680589737
0.30400000000000027	0.22764939574079496	-0.09711281608798034	-0.11843024797332671	1.9561798484809596	0.06302584896652505	0.20848873805037021	-0.27891857286188815
0.30500000000000016	0.22767145535006125	-0.09712135629987619	-0.11790641827757263	1.9576734990380211	0.06292235932011746	0.20853475418436437	-0.2784466596125299
0.30600000000000005	0.22769348532596442	-0.09712988380129377	-0.11737820180681219	1.9591665729558676	0.06281870577091661	0.20858107234509718	-0.2779741820386894
0.30699999999999994	0.22771548630312807	-0.09713839847351946	-0.11684559539327935	1.960659010833654	0.06271489177455121	0.20862769280767463	-0.27750115502519074
0.3080000000000003	0.22773745903640946	-0.09714690021412718	-0.11630859613550097	1.9621507537229086	0.06261092079255677	0.20867461585392766	-0.2770275933616386
0.30900000000000016	0.22775940439750947	-0.09715538893807989	-0.11576720138641759	1.9636417431109876	0.06250679629188823	0.20872184177765385	-0.27655351174359477
0.31000000000000005	0.22778132337160678	-0.09716386457959739	-0.1152214087408993	1.9651319209037024	0.06240252174476816	0.2087693708901124	-0.2760789247737878
0.31099999999999994	0.22780321705401782	-0.09717232709403892	-0.1146712160226572	1.9666212294071845	0.062298100628684586	0.2088172035256504	-0.2756038469633428
0.3120000000000003	0.2278250866465069	-0.09718077645904592	-0.11411662127205591	1.9681096113086571	0.06219353642623052	0.2088653400470334	-0.27512829273350337
0.31300000000000017	0.22784693345249557	-0.09718921267531917	-0.11355762273558254	1.9695970096557935	0.062088832624720855	0.20891378085041967	-0.2746522764181365
0.31400000000000006	0.22786875887154462	-0.09719763576740768	-0.1129942188562218	1.9710833678351005	0.061983992715705184	0.2089625263702207	-0.27417581226676246
0.31499999999999995	0.22789056439460909	-0.09720604578413412	-0.11242640826511296	1.9725686295497562	0.06187902019467745	0.20901157708372625	-0.273698914448035
0.3160000000000003	0.2279123516004394	-0.09721444279828044	-0.1118541897748655	1.9740527387969597	0.061773918561100934	0.20906093351537156	-0.2732215970536582
0.31700000000000017	0.22793412215237716	-0.09722282690628735	-0.1112775623730305	1.9755356398444708	0.06166869131868431	0.2091105962409507	-0.2727438741024214
0.31800000000000006	0.22795587779479343	-0.09723119822834478	-0.11069652521460374	1.977017277206016	0.061563341975722545	0.2091605658920193	-0.27226575954421633
0.31899999999999995	0.2279776203484178	-0.09723955690811871	-0.11011107761431564	1.9784975956163655	0.061457874045073024	0.20921084316024222	-0.2717872672641454
0.3200000000000003	0.22799935170493127	-0.09724790311248825	-0.10952121903983607	1.9799765400072624	0.061352291043824336	0.20926142880144227	-0.2713084110866461
0.3210000000000002	0.2280210738219462	-0.09725623703167027	-0.10892694910626846	1.9814540554842632	0.06124659649314151	0.2093123236394101	-0.27082920477955663
0.32200000000000006	0.22804278871799386	-0.09726455887860468	-0.10832826757193496	1.9829300872861215	0.061140793919136883	0.20936352857075327	-0.2703496620626783
0.32299999999999995	0.2280644984667684	-0.09727286888760128	-0.10772517433545314	1.9844045806914257	0.06103488685640752	0.20941504457334162	-0.26986979662940663
0.3240000000000003	0.22808620519100478	-0.09728116731375092	-0.10711766943372686	1.9858774808905912	0.06092887885350483	0.20946687271719105	-0.26938962217679074
0.3250000000000002	0.22810791105636372	-0.09728945443309953	-0.1065057530401001	1.9873487328935617	0.060822773476618186	0.20951901417272997	-0.26890915242695385
0.32600000000000007	0.22812961826531758	-0.09729773054208214	-0.10588942546267377	1.9888182814909448	0.06071657431031174	0.2095714702149856	-0.26842840113584415
0.32699999999999996	0.22815132905103488	-0.09730599595583898	-0.10526868714353665	1.9902860712340462	0.06061028495713816	0.20962424222588144	-0.2679473820977659
0.3280000000000003	0.22817304567088945	-0.09731425100616499	-0.10464353865928763	1.9917520464165657	0.06050390903697839	0.209677331695863	-0.26746610914975877
0.3290000000000002	0.22819477039921535	-0.09732249603947073	-0.10401398072284866	1.9932161510576298	0.060397450186042825	0.20973074022509358	-0.2669845961758118
0.33000000000000007	0.22821650552005548	-0.0973307314151298	-0.10338001418656709	1.9946783288858456	0.060290912055957026	0.2097844695243407	-0.26650285711095945
0.33099999999999996	0.22823825332065445	-0.09733895750496366	-0.10274164004623104	1.9961385233251772	0.06018429831329345	0.20983852141561263	-0.2660209059450634
0.3320000000000003	0.22826001608569507	-0.09734717469348952	-0.10209885944486867	1.997596677482699	0.06007761263930239	0.20989289783278642	-0.26553875672614435
0.3330000000000002	0.2282817960926493	-0.09735538337742469	-0.10145167367557627	1.9990527341367743	0.059970858729594664	0.2099476008224093	-0.2650564235634946
0.3340000000000001	0.22830359560786476	-0.09736358396406969	-0.10080008418412911	2.0005066357260914	0.05986404029377263	0.210002632544366	-0.26457392063061796
0.33499999999999996	0.2283254168818844	-0.09737177686932448	-0.10014409257250456	2.001958324340748	0.059757161054945024	0.21005799527198446	-0.2640912621678617
0.3360000000000003	0.2283472621439964	-0.09737996251571264	-0.0994837006036901	2.00340774171431	0.059650224749121857	0.21011369139157754	-0.2636084624849702
0.3370000000000002	0.22836913359751349	-0.09738814133041178	-0.09881891020739557	2.0048548292157697	0.05954323512460778	0.210169723401723	-0.2631255359637905
0.3380000000000001	0.2283910334157782	-0.09739631374366854	-0.09814972348553867	2.006299527842213	0.059436195941450956	0.21022609391264485	-0.2626424970607495
0.33899999999999997	0.22841296373738904	-0.09740448018834902	-0.0974761427163766	2.0077417782130054	0.059329110970883024	0.21028280564593732	-0.2621593603086024
0.3400000000000003	0.2284349266602711	-0.09741264110024682	-0.0967981703569072	2.0091815205655554	0.05922198399456372	0.2103398614346897	-0.26167614031743797
0.3410000000000002	0.2284569242353444	-0.09742079691764556	-0.09611580904391209	2.0106186947534628	0.05911481880344384	0.21039726422376578	-0.2611928517749874
0.3420000000000001	0.2284789584605381	-0.09742894807975791	-0.09542906159476552	2.012053240247111	0.05900761919630365	0.21045501706974823	-0.26070950944640503
0.34299999999999997	0.22850103127589846	-0.09743709502479217	-0.09473793100876038	2.013485096134883	0.05890038897832865	0.21051312314054438	-0.2602261281739943
0.34399999999999986	0.22852314455978617	-0.0974452381884009	-0.09404242046857217	2.0149142011246823	0.05879313196008416	0.21057158571501675	-0.25974272287686445
0.3450000000000002	0.22854530012541163	-0.09745337800326229	-0.09334253334148171	2.0163404935469504	0.058685851956885186	0.21063040818257336	-0.25925930855013724
0.3460000000000001	0.22856749971770696	-0.09746151489941682	-0.09263827317960438	2.0177639113592285	0.058578552788131504	0.21068959404271553	-0.25877590026350783
0.347	0.22858974501128554	-0.0974696493038557	-0.09192964371799339	2.0191843921523307	0.05847123827617791	0.21074914690490457	-0.2582925131589613
0.34799999999999986	0.228612037609488	-0.09747778163935948	-0.09121664887098702	2.0206018731593214	0.058363912244918666	0.21080907048874434	-0.2578091624474484
0.3490000000000002	0.22863437904375936	-0.09748591232408974	-0.09049929272754963	2.0220162912688617	0.05825657851856957	0.21086936862417158	-0.25732586340426133
0.3500000000000001	0.22865677077260427	-0.09749404177193403	-0.08977757954598127	2.0234275830433623	0.05814924092046128	0.21093004525134568	-0.2568426313631562
0.351	0.22867921417974196	-0.09750217039210114	-0.08905151374949452	2.0248356847401205	0.058041903271291974	0.21099110441986912	-0.2563594817099988
0.35199999999999987	0.22870171057258867	-0.09751029858759179	-0.08832109992302878	2.026240532333623	0.05793456938701845	0.21105255028745634	-0.255876429876345
0.3530000000000002	0.22872426118219447	-0.09751842675367237	-0.08758634280904114	2.027642061539075	0.057827243076929956	0.2111143871187168	-0.25539349133245376
0.3540000000000001	0.2287468671635052	-0.09752655527747575	-0.08684724730151668	2.0290402078372183	0.05771992814196195	0.21117661928417047	-0.2549106815795955
0.355	0.22876952959519514	-0.09753468453835147	-0.08610381844045037	2.030434906500506	0.05761262837300247	0.21123925125888215	-0.2544280161421897
0.35599999999999987	0.22879224948019833	-0.09754281490783824	-0.08535606140792541	2.031826092622192	0.05750534754906563	0.21130228762040595	-0.2539455105597554
0.3570000000000002	0.22881502774731374	-0.09755094674963682	-0.08460398152427828	2.033213701148788	0.05739808943545038	0.21136573304634038	-0.2534631803781127
0.3580000000000001	0.22883786525312963	-0.09755908042033654	-0.08384758424284011	2.0345976669136863	0.05729085778200258	0.21142959231197625	-0.2529810411398192
0.359	0.22886076278388795	-0.09756721627051645	-0.08308687514325264	2.035977924670885	0.05718365632141584	0.21149387028827704	-0.2524991083742525
0.3599999999999999	0.22888372105728905	-0.09757535464546663	-0.08232185992410576	2.03735440913038	0.05707648876738482	0.2115585719400039	-0.2520173975873856
0.3610000000000002	0.22890674072423978	-0.09758349588477717	-0.08155254439526446	2.038727054996042	0.05696935881242459	0.2116237023236762	-0.2515359242510561
0.3620000000000001	0.2289298223709211	-0.09759164032117236	-0.08077893447025584	2.0400957970041667	0.05686227012559609	0.21168926658518014	-0.25105470379195827
0.363	0.2289529665219224	-0.09759978828009457	-0.08000103615908671	2.041460569961248	0.05675522635056032	0.2117552699571424	-0.25057375158076917
0.3639999999999999	0.2289761736440659	-0.09760794008003858	-0.07921885556110891	2.042821308782551	0.05664823110371417	0.21182171775630695	-0.25009308292121124
0.3650000000000002	0.22899944414941983	-0.09761609603213321	-0.07843239885755213	2.0441779485334273	0.05654128797185617	0.21188861538078888	-0.2496127130385489
0.3660000000000001	0.22902277839712468	-0.09762425643896874	-0.07764167230371942	2.045530424472678	0.05643440050950052	0.21195596830701643	-0.2491326570675045
0.367	0.22904617669478242	-0.09763242159417068	-0.07684668222121149	2.0468786720961574	0.05632757223638388	0.2120237820863569	-0.2486529300400657
0.3679999999999999	0.22906963929978255	-0.09764059178271865	-0.07604743499054879	2.0482226271802886	0.05622080663516157	0.21209206234148134	-0.2481735468734744
0.3690000000000002	0.22909316642056266	-0.09764876728050695	-0.07524393704381427	2.0495622258259516	0.056114107148863446	0.2121608147627066	-0.2476945223583215
0.3700000000000001	0.2291167582178041	-0.09765694835314878	-0.07443619485731182	2.0508974045024053	0.05600747717816687	0.21223004510443078	-0.24721587114673296
0.371	0.22914041480556716	-0.09766513525552996	-0.07362421494460691	2.0522281000905687	0.0559009200788489	0.2122997591815349	-0.24673760774069334
0.3719999999999999	0.22916413625274137	-0.09767332823210975	-0.07280800384956729	2.0535542499245927	0.055794439159475274	0.21236996286574533	-0.24625974648067617
0.3730000000000002	0.22918792258555962	-0.0976815275164624	-0.07198756813939682	2.054875791831409	0.055688037679262024	0.2124406620819508	-0.24578230153480954
0.3740000000000001	0.22921177379117563	-0.0976897333296851	-0.07116291439803193	2.056192664169075	0.05558171884604555	0.2125118628045298	-0.24530528688844172
0.375	0.2292356898215568	-0.0976979458787996	-0.0703340492187671	2.057504805863593	0.05547548581429715	0.21258357105410852	-0.24482871633384953
0.3759999999999999	0.2292596705973156	-0.0977061653562744	-0.06950097919460012	2.058812156443888	0.05536934168323973	0.21265579289498707	-0.24435260345995363
0.3770000000000002	0.22928371601185257	-0.09771439194029169	-0.0686637109070414	2.0601146560765065	0.055263289495063664	0.21272853443280232	-0.2438769616419057
0.3780000000000001	0.22930782593618498	-0.09772262579425614	-0.06782225091488342	2.0614122456004647	0.055157332233116876	0.21280180181211614	-0.2434018040306561
0.379	0.22933200022371175	-0.09773086706517117	-0.06697660574255017	2.0627048665600634	0.055051472820005456	0.21287560121435004	-0.24292714354291517
0.3799999999999999	0.2293562387141642	-0.09773911588201019	-0.06612678186689323	2.063992461234592	0.054945714115662674	0.21294993885642552	-0.24245299285155644
0.3810000000000002	0.2293805412371196	-0.09774737235520736	-0.06527278570242621	2.0652749726657267	0.054840058915566245	0.21302482098992112	-0.2419793643762055
0.3820000000000001	0.22940490761545243	-0.0977556365768904	-0.06441462358574147	2.0665523446830547	0.05473450994916206	0.21310025390049678	-0.24150627027406293
0.383	0.2294293376683457	-0.09776390862072853	-0.06355230175948044	2.0678245219281615	0.05462906987830888	0.21317624390751844	-0.24103372243101015
0.3839999999999999	0.2294538312134898	-0.09777218854177398	-0.06268582635622737	2.0690914498769644	0.05452374129574127	0.21325279736381575	-0.24056173245316936
0.38500000000000023	0.22947838806922136	-0.09778047637705058	-0.061815203382697005	2.0703530748595846	0.054418526723731105	0.21332992065550613	-0.24009031165908837
0.3860000000000001	0.22950300805697432	-0.09778877214651087	-0.06094043870383695	2.071609344079321	0.054313428612883914	0.21340762020187865	-0.23961947107211248
0.387	0.22952769100329112	-0.09779707585398355	-0.06006153802683778	2.0728602056322756	0.054208449340946124	0.2134859024552706	-0.23914922141268963
0.3879999999999999	0.22955243674177428	-0.09780538748811188	-0.05917850688541632	2.074105608526183	0.054103591211681464	0.21356477390105286	-0.23867957309090154
0.38900000000000023	0.22957724511573144	-0.09781370702328462	-0.05829135062399117	2.0753455026969942	0.053998856453875206	0.21364424105789964	-0.23821053619939397
0.3900000000000001	0.22960211598113325	-0.09782203442055912	-0.05740007438174944	2.0765798390240104	0.05389424722052498	0.21372431047803242	-0.23774212050675622
0.391	0.22962704920950708	-0.09783036962857669	-0.05650468307735092	2.0778085693436177	0.05378976558827671	0.21380498874724882	-0.23727433545152324
0.3919999999999999	0.22965204469076878	-0.09783871258447044	-0.055605181394637826	2.0790316464609133	0.05368541355698199	0.2138862824850343	-0.23680719013679047
0.39300000000000024	0.22967710233561844	-0.09784706321476536	-0.05470157376934528	2.080249024160024	0.05358119304919196	0.21396819834468986	-0.23634069332518884
0.39400000000000013	0.2297022220771262	-0.09785542143627096	-0.05379386437681115	2.081460657213543	0.05347710590958592	0.21405074301316437	-0.2358748534342718
0.395	0.22972740387225943	-0.0978637871569675	-0.0528820571206821	2.0826665013907535	0.053373153904454455	0.21413392321070698	-0.23540967853248873
0.3959999999999999	0.22975264770372364	-0.09787216027726314	-0.05196615562260739	2.0838665134646845	0.0532693387212963	0.21421774569051572	-0.2349451763356754
0.39700000000000024	0.22977795358098835	-0.09788054069199643	-0.05104616321253834	2.0850606512176686	0.05316566196852714	0.21430221723837606	-0.234481354203993
0.39800000000000013	0.2298033215401256	-0.09788892829242946	-0.05012208291925678	2.0862488734450553	0.053062125175298756	0.21438734467228246	-0.23401821913936866
0.399	0.2298287516432149	-0.09789732296748015	-0.049193917461883965	2.087431139956377	0.05295872979142687	0.21447313484203637	-0.23355577778379638
0.3999999999999999	0.2298542439776891	-0.0979057246041963	-0.048261669242744325	2.0886074115732565	0.052855477187304524	0.21455959462893603	-0.23309403641867368
0.40100000000000025	0.22987979865561814	-0.09791413308747213	-0.047325340340828845	2.0897776501255954	0.05275236865367765	0.2146467309455514	-0.23263300096468043
0.40200000000000014	0.22990541581255403	-0.09792254829975804	-0.04638493250660406	2.090941818447221	0.05264940540152518	0.2147345507352727	-0.23217267698213295
0.403	0.22993109560518615	-0.09793097012151433	-0.045440447159291304	2.092099880369509	0.05254658856228603	0.21482306097156514	-0.23171306967235578
0.4039999999999999	0.2299568382081844	-0.09793939843203331	-0.0444918853854889	2.0932518007126473	0.05244391918824903	0.2149122686571667	-0.23125418387994348
0.40500000000000025	0.22998264381173247	-0.09794783310987885	-0.043539247938384436	2.0943975452757075	0.05234139825286115	0.21500218082322226	-0.23079602409548175
0.40600000000000014	0.23000851261975255	-0.09795627403256706	-0.04258253523830642	2.095537080825557	0.05223902665101387	0.21509280452822507	-0.23033859445872246
0.40700000000000003	0.23003444484731836	-0.09796472107624173	-0.04162174737423844	2.096670375084272	0.05213680519955033	0.21518414685700277	-0.22988189876214776
0.4079999999999999	0.230060440717255	-0.09797317411572218	-0.04065688410554486	2.097797396714706	0.05203473463799247	0.21527621491998436	-0.22942594045504106
0.40900000000000025	0.23008650045742957	-0.09798163302416886	-0.03968794486428428	2.0989181153046172	0.05193281562930453	0.2153690158524977	-0.22897072264818252
0.41000000000000014	0.2301126242987321	-0.09799009767274093	-0.038714928758486276	2.100032501351269	0.05183104876069229	0.21546255681378637	-0.2285162481186183
0.41100000000000003	0.23013881247224227	-0.0979985679306234	-0.03773783457639294	2.101140526246531	0.05172943454443739	0.21555684498579922	-0.2280625193143778
0.4119999999999999	0.23016506520520413	-0.09800704366467344	-0.03675666079166611	2.1022421622606378	0.05162797341870521	0.21565188757186815	-0.2276095383597462
0.41300000000000026	0.23019138271618617	-0.09801552473906333	-0.035771405569560495	2.1033373825246224	0.051526665748325866	0.21574769179520586	-0.227157307061211
0.41400000000000015	0.23021776520942558	-0.09802401101529434	-0.03478206677406504	2.104426161012577	0.051425511825426054	0.21584426489715544	-0.22670582691371535
0.41500000000000004	0.23024421286910962	-0.09803250235182707	-0.03378864197601458	2.105508472523778	0.05132451186997233	0.21594161413524626	-0.22625509910703367
0.4159999999999999	0.23027072585396982	-0.0980409986037056	-0.032791128462548835	2.106584292663944	0.051223666030651774	0.21603974678110938	-0.2258051245325117
0.41700000000000026	0.23029730429106018	-0.0980494996225541	-0.031789523248674845	2.1076535978260336	0.051122974386029	0.21613867011812402	-0.22535590379047432
0.41800000000000015	0.23032394826834288	-0.09805800525619444	-0.030783823090559184	2.108716365172099	0.05102243694543123	0.2162383914387269	-0.22490743719799583
0.41900000000000004	0.23035065782721034	-0.09806651534825922	-0.029774024499045638	2.109772572616228	0.05092205364962218	0.2163389180415602	-0.22445972479648382
0.41999999999999993	0.2303774329560722	-0.09807502973817546	-0.028760123753400427	2.1108221988070826	0.05082182437175212	0.2164402572284509	-0.22401276635919828
0.42100000000000026	0.23040427358463086	-0.09808354826076879	-0.02774211691641825	2.1118652231093114	0.050721748918584046	0.21654241630115348	-0.22356656139925407
0.42200000000000015	0.23043117957734086	-0.09809207074586343	-0.0267199998501434	2.112901625583485	0.05062182703169159	0.21664540255833634	-0.22312110917816746
0.42300000000000004	0.2304581507256754	-0.09810059701825226	-0.02569376823108208	2.1139313869645613	0.05052205838850704	0.21674922329310894	-0.22267640871464334
0.42399999999999993	0.23048518673995413	-0.0981091268969095	-0.02466341756603548	2.114954488640035	0.050422442603280763	0.21685388579047388	-0.2222324587936643
0.42500000000000027	0.23051228724111059	-0.09811766019344814	-0.02362894320968675	2.1159709126281703	0.050322979228134807	0.2169593973242702	-0.22178925797606514
0.42600000000000016	0.23053945175239876	-0.09812619671132856	-0.022590340383571987	2.116980641556332	0.050223667754333075	0.21706576515372292	-0.22134680460828984
0.42700000000000005	0.23056667969103448	-0.09813473624581642	-0.02154760419568514	2.117983658639812	0.050124507613646625	0.21717299651977423	-0.2209050968319668
0.42799999999999994	0.2305939703601479	-0.09814327858355894	-0.020500729659967878	2.118979947660406	0.05002549817969274	0.21728109864155468	-0.22046413259342562
0.42900000000000027	0.23062132294180163	-0.09815182350215718	-0.019449711715690196	2.1199694929447617	0.049926638769309306	0.21739007871304827	-0.22002390965334032
0.43000000000000016	0.2306487364907007	-0.098160370770113	-0.01839454524710399	2.120952279343269	0.04982792864390413	0.2174999438997617	-0.21958442559643948
0.43100000000000005	0.23067620992708937	-0.09816892014639934	-0.01733522510300139	2.1219282922087546	0.049729367010658165	0.21761070133551264	-0.21914567784116448
0.43199999999999994	0.23070374202883642	-0.0981774713800282	-0.016271746116558124	2.122897517374615	0.049630953023887696	0.21772235811920793	-0.21870766364933827
0.4330000000000003	0.23073133142421434	-0.09818602421036693	-0.01520410312696655	2.1238599411331647	0.049532685786931874	0.2178349213111789	-0.21827038013621328
0.43400000000000016	0.23075897658575048	-0.09819457836782804	-0.014132291002863565	2.124815550214581	0.049434564354322676	0.21794839792906673	-0.21783382428096143
0.43500000000000005	0.23078667582477486	-0.0982031335741822	-0.013056304665680071	2.1257643317668395	0.049336587733750936	0.2180627949436769	-0.21739799293700063
0.43599999999999994	0.23081442728704268	-0.09821168954211947	-0.011976139111414118	2.1267062733370232	0.04923875488782953	0.218178119275162	-0.216962882841612
0.4370000000000003	0.2308422289494319	-0.09822024597480959	-0.010891789430457407	2.1276413628528905	0.049141064735958966	0.21829437778976918	-0.21652849062497329
0.43800000000000017	0.23087007861696304	-0.09822880256583677	-0.0098032508258542	2.128569588603589	0.04904351615617481	0.2184115772970845	-0.21609481281897644
0.43900000000000006	0.23089797391976807	-0.09823735899875868	-0.008710518631123014	2.1294909392210335	0.048946107986734204	0.21852972454715927	-0.21566184586577217
0.43999999999999995	0.23092591231001483	-0.09824591494666549	-0.0076135883283993695	2.1304054036638274	0.048848839027686275	0.21864882622708448	-0.21522958612580134
0.4410000000000003	0.23095389105879008	-0.09825447007211299	-0.006512455566155869	2.1313129712033803	0.04875170804248849	0.2187688889573728	-0.21479802988531596
0.44200000000000017	0.23098190725331705	-0.09826302402667908	-0.005407116175375158	2.1322136314107194	0.048654713759365545	0.21888991928875018	-0.21436717336345515
0.44300000000000006	0.23100995779525935	-0.09827157645052194	-0.004297566184176808	2.1331073741428757	0.04855785487259471	0.21901192369953384	-0.2139370127190008
0.44399999999999995	0.23103803940011516	-0.09828012697231787	-0.0031838018320310144	2.1339941895296137	0.04846113004402342	0.21913490859310264	-0.2135075440569996
0.4450000000000003	0.23106614859695543	-0.09828867520844803	-0.0020658195843165604	2.134874067962763	0.04836453790457676	0.21925888029490548	-0.21307876343513335
0.4460000000000002	0.2310942817281318	-0.09829722076143234	-0.0009436161464752396	2.135747000088162	0.0482680770555734	0.21938384504930605	-0.21265066686953682
0.44700000000000006	0.23112243494933202	-0.09830576321911715	0.0001828115229863851	2.1366129767983524	0.048171746070094994	0.2195098090166843	-0.21222325034000614
0.44799999999999995	0.23115060423073977	-0.09831430215461914	0.0013134661998963804	2.137471989226021	0.04807554349453211	0.21963677827048333	-0.211796509794845
0.4490000000000003	0.2311787853596802	-0.09832283712589805	0.0024483503814635606	2.138324028738957	0.0479794678501255	0.2197647587939533	-0.2113704411555356
0.4500000000000002	0.23120697394475478	-0.09833136767533292	0.003587466273338585	2.139169086936527	0.04788351763444313	0.21989375647670684	-0.21094504032105546
0.45100000000000007	0.2312351654210938	-0.09833989332967731	0.0047308157770628205	2.14000715564769	0.047787691322855305	0.22002377711120305	-0.21052030317172202
0.45199999999999996	0.2312633550559777	-0.0983484135996437	0.005878400478282282	2.14083822692979	0.047691987370009445	0.2201548263893974	-0.21009622557269114
0.4530000000000003	0.23129153795445595	-0.0983569279794927	0.00703022163610108	2.1416622930673963	0.04759640421136682	0.22028690989961283	-0.2096728033771745
0.4540000000000002	0.23131970906496652	-0.09836543594700155	0.008186280173195502	2.1424793465715655	0.047500940264741845	0.22042003312338312	-0.20925003242944032
0.45500000000000007	0.23134786318495984	-0.0983739369630611	0.009346576666311224	2.1432893801802924	0.04740559393166279	0.22055420143220197	-0.20882790856754105
0.45599999999999996	0.23137599496653447	-0.09838243047128016	0.010511111337143837	2.1440923868605384	0.04731036359861636	0.2206894200842336	-0.20840642762558917
0.4570000000000003	0.2314040989220904	-0.09839091589835122	0.011679884043979443	2.1448883598110817	0.04721524763829945	0.22082569422110096	-0.20798558543564596
0.4580000000000002	0.23143216943037942	-0.09839939265479974	0.012852894274469284	2.1456772924654497	0.047120244410879704	0.22096302886492986	-0.20756537782941017
0.4590000000000001	0.23146020074371135	-0.09840786013573932	0.014030141139159054	2.1464591784949327	0.047025352265388204	0.22110142891564322	-0.20714580063977167
0.45999999999999996	0.2314881869959467	-0.09841631772163416	0.015211623365773417	2.147234011811691	0.04693056954130686	0.22124089914837922	-0.20672684970211172
0.4610000000000003	0.23151612220977397	-0.0984247647790706	0.01639733929501234	2.148001786573086	0.04683589457004752	0.22138144421090694	-0.2063085208549895
0.4620000000000002	0.23154400030327818	-0.09843320066153834	0.017587286877863647	2.1487624971883794	0.0467413256760809	0.2215230686210951	-0.2058908099400961
0.4630000000000001	0.2315718150973131	-0.09844162471022185	0.018781463673680884	2.149516138326661	0.046646861177899596	0.2216657767645518	-0.20547371280184631
0.46399999999999997	0.2315995603240555	-0.09845003625480274	0.0199798668490253	2.1502627049252716	0.04655249938899955	0.22180957289224776	-0.20505722528661172
0.4650000000000003	0.23162722963637083	-0.09845843461427367	0.021182493178024748	2.1510021921994764	0.046458238618881584	0.22195446111811915	-0.2046413432412948
0.4660000000000002	0.23165481661837523	-0.09846681909814063	0.022389339044629582	2.1517345956530134	0.04636407717419645	0.22210044541707163	-0.20422606251143094
0.4670000000000001	0.2316823147968276	-0.09847518900839185	0.02360040044639246	2.152459911089154	0.0462700133599742	0.2222475296233213	-0.20381137893900486
0.46799999999999997	0.2317097176518513	-0.09848354364148214	0.024815672999021925	2.1531781346233987	0.04617604548045219	0.22239571742852024	-0.20339728835974208
0.4690000000000003	0.23173701862661142	-0.09849188228957909	0.02603515194171579	2.1538892626981974	0.04608217183938173	0.22254501237966287	-0.20298378659963573
0.4700000000000002	0.2317642111367067	-0.09850020424144562	0.027258832143658113	2.1545932920989337	0.04598839074024119	0.22269541787713515	-0.20257086947083477
0.4710000000000001	0.23179128857966286	-0.09850850878333717	0.028486708111308028	2.1552902199704334	0.04589470048654001	0.22284693717296394	-0.2021585327673237
0.472	0.23181824434415726	-0.09851679519991503	0.02971877399648234	2.1559800438332464	0.04580109938209346	0.22299957336926307	-0.20174677226064183
0.47299999999999986	0.23184507181822617	-0.098525062775553	0.03095502360523505	2.156662761600084	0.04570758573126969	0.22315332941681235	-0.20133558369558482
0.4740000000000002	0.23187176439683768	-0.0985333107964142	0.032195450406411745	2.157338371593913	0.045614157839271856	0.22330820811340096	-0.20092496278571048
0.4750000000000001	0.23189831548996723	-0.0985415385525463	0.033440047539885956	2.1580068725680865	0.04552081401227397	0.22346421210174947	-0.20051490520834797
0.476	0.23192471853080332	-0.09854974533924317	0.03468880782561379	2.158668263727383	0.04542755255722974	0.22362134386725174	-0.20010540659911488
0.47699999999999987	0.23195096698371498	-0.09855793045767385	0.035941723773138166	2.15932254474883	0.04533437178153842	0.22377960573577732	-0.1996964625464944
0.4780000000000002	0.231977054353117	-0.09856609321478028	0.03719878759041992	2.1599697158026916	0.0452412699927524	0.22393899987141042	-0.1992880685867204
0.4790000000000001	0.2320029741939886	-0.09857423292319856	0.03845999119200292	2.16060977757512	0.04514824549832779	0.2240995282738186	-0.19888022019842677
0.48	0.2320287201240513	-0.09858234890157791	0.039725326207274564	2.1612427312924667	0.045055296605480875	0.22426119277537068	-0.19847291279676074
0.48099999999999987	0.23205428583686105	-0.098590440474544	0.040994783988828325	2.161868578745381	0.044962421621151875	0.22442399503836785	-0.19806614172757359
0.4820000000000002	0.23207966511431877	-0.09859850697268413	0.04226835562093653	2.162487322311558	0.044869618851956	0.2245879365525073	-0.19765990226199784
0.4830000000000001	0.23210485183823026	-0.09860654773293362	0.043546031929646956	2.1630989649782717	0.04477688660400153	0.2247530186326381	-0.19725418959068444
0.484	0.2321298400016742	-0.09861456209823617	0.0448278034948849	2.163703510366568	0.04468422318239397	0.22491924241662525	-0.19684899881727846
0.4849999999999999	0.2321546237201799	-0.09862254941647686	0.04611366066231215	2.164300962757108	0.044591626890427866	0.2250866088628939	-0.19644432495174707
0.4860000000000002	0.23217919724196986	-0.09863050904019213	0.0474035935538273	2.164891327116165	0.04449909602883336	0.225255118747714	-0.1960401629039904
0.4870000000000001	0.2322035549572738	-0.09863844032705998	0.048697592077847913	2.165474609120633	0.04440662889520095	0.22542477266265043	-0.195636507477619
0.488	0.23222769140709348	-0.09864634264004062	0.04999564594013452	2.166050815181298	0.04431422378334245	0.22559557101229963	-0.1952333533640241
0.4889999999999999	0.2322516012910504	-0.09865421534754283	0.05129774465516194	2.1666199524647363	0.044221878982589925	0.22576751401212977	-0.19483069513668524
0.4900000000000002	0.23227527947432433	-0.09866205782399366	0.052603877557296605	2.167182028914966	0.04412959277715594	0.22594060168624122	-0.19442852724553755
0.4910000000000001	0.23229872099443705	-0.09866986945006172	0.053914033810666506	2.1677370532748417	0.04403736344555685	0.22611483386504672	-0.19402684401170836
0.492	0.23232192106826002	-0.09867764961291213	0.055228202418109405	2.168285035106812	0.04394518926016175	0.22629021018299378	-0.19362563962268978
0.4929999999999999	0.23234487509887503	-0.09868539770724408	0.05654637222995811	2.1688259848126505	0.04385306848686863	0.2264667300763898	-0.19322490812776985
0.4940000000000002	0.23236757868154237	-0.09869311313673307	0.05786853195229839	2.1693599136514012	0.04376099938478778	0.2266443927813912	-0.19282464343391056
0.4950000000000001	0.23239002760878183	-0.0987007953155035	0.05919467015433718	2.1698868337555317	0.043668980205873086	0.2268231973321576	-0.19242483930220064
0.496	0.23241221787532151	-0.09870844366963405	0.06052477527526857	2.17040675814603	0.04357700919456393	0.22700314255904924	-0.19202548934458413
0.4969999999999999	0.23243414568329354	-0.09871605763869752	0.06185883563139884	2.1709197007464374	0.04348508458762203	0.22718422708693012	-0.19162658702068872
0.4980000000000002	0.2324558074473076	-0.09872363667733379	0.06319683942316577	2.171425676395049	0.04339320461422583	0.22736644933363864	-0.1912281256351247
0.4990000000000001	0.23247719979865336	-0.09873118025647773	0.06453877474055952	2.171924700854891	0.043301367496019726	0.22754980750850534	-0.19083009833562703
0.5	0.23249831958863124	-0.09873868786386758	0.06588462956695541	2.1724167908218472	0.04320957144693707	0.22773429961098002	-0.19043249811186394
0.5009999999999999	0.23251916389176688	-0.09874615900458794	0.06723439178249913	2.1729019639316545	0.04311781467316415	0.22791992342943113	-0.1900353177946143
0.5020000000000002	0.23253973000891734	-0.09875359320240024	0.06858804916668189	2.1733802387657644	0.04302609537355127	0.22810667653987565	-0.18963855005550337
0.5030000000000001	0.23256001546914343	-0.0987609900014861	0.06994558939974116	2.1738516348556667	0.042934411740168404	0.22829455630458068	-0.18924218740736484
0.504	0.23258001802959655	-0.09876834896822882	0.07130700006364905	2.17431617268567	0.04284276195858065	0.22848355987090455	-0.18884622220493158
0.5049999999999999	0.2325997356741737	-0.09877566969303142	0.07267226864232437	2.1747738736933533	0.04275114420802803	0.22867368417056277	-0.18845064664610625
0.5060000000000002	0.23261916661207294	-0.09878295179216912	0.07404138252070512	2.175224760267312	0.042659556661937735	0.22886492591913896	-0.18805545277400185
0.5070000000000001	0.2326383092766295	-0.09879019490967827	0.07541432898382135	2.1756688557432855	0.042567997488648784	0.2290572816157824	-0.18766063247927264
0.508	0.23265716232443343	-0.0987973987189076	0.0767910952158796	2.176106184399409	0.04247646485204628	0.22925074754303532	-0.18726617750268199
0.5089999999999999	0.23267572463434918	-0.09880456292335696	0.07817166829824265	2.176536771450559	0.04238495691216812	0.22944531976660978	-0.18687207943815906
0.5100000000000002	0.23269399530568594	-0.09881168725755449	0.07955603520707044	2.176960643041773	0.042293471825907585	0.22964099413536193	-0.18647832973604772
0.5110000000000001	0.2327119736555217	-0.09881877148834638	0.08094418281214108	2.177377826241096	0.042202007747630964	0.2298377662817108	-0.18608491970619034
0.512	0.23272965921556255	-0.0988258154158482	0.08233609787648725	2.1777883490322094	0.042110562829590234	0.23003563162220134	-0.18569184052097681
0.5129999999999999	0.23274705172816065	-0.09883281887443526	0.08373176705535575	2.178192240306427	0.04201913522237618	0.23023458535797237	-0.18529908321873248
0.5140000000000002	0.23276415114149013	-0.09883978173414854	0.08513117689337617	2.1785895298532827	0.04192772307547461	0.23043462247519464	-0.18490663870775828
0.5150000000000001	0.23278095760463055	-0.09884670390176473	0.08653431382032838	2.1789802483489376	0.04183632453786665	0.2306357377456663	-0.1845144977710316
0.516	0.23279747146293422	-0.09885358532190805	0.08794116414740069	2.1793644273431196	0.041744937758857514	0.2308379257276321	-0.18412265107096792
0.5169999999999999	0.23281369325330326	-0.09886042597857793	0.08935171406508127	2.1797420992460816	0.041653560888952994	0.23104118076683056	-0.18373108915376463
0.5180000000000002	0.2328296236986274	-0.09886722589596275	0.09076594964156785	2.1801132973151645	0.0415621920802981	0.23124549699783634	-0.1833398024538241
0.5190000000000001	0.23284526370137845	-0.09887398513816555	0.09218385681945092	2.1804780556409282	0.041470829486801614	0.23145086834527606	-0.18294878129875147
0.52	0.2328606143367339	-0.09888070380859311	0.09360542140993118	2.1808364091335743	0.04137947126443545	0.23165728852455852	-0.18255801591475432
0.5209999999999999	0.23287567684485355	-0.09888738204938366	0.0950306290864675	2.1811883935085015	0.04128811557171066	0.23186475104267296	-0.1821674964322711
0.5220000000000002	0.23289045262231017	-0.0988940200408761	0.09645946537899697	2.181534045269833	0.041196760570149225	0.232073249199488	-0.18177721289195906
0.5230000000000001	0.23290494321342803	-0.09890061800112088	0.09789191566685947	2.181873401693377	0.0411054044248142	0.23228277608894854	-0.18138715525111274
0.524	0.23291915030190258	-0.09890717618542778	0.09932796516931446	2.1822065008112523	0.04101404530490015	0.23249332459950733	-0.18099731339021782
0.5249999999999999	0.23293307570269603	-0.09891369488595077	0.10076759893479391	2.182533381397376	0.04092268138438557	0.23270488741410217	-0.18060767711958964
0.5260000000000002	0.23294672135420683	-0.09892017443131243	0.10221080183003355	2.1828540829515393	0.0408313108427491	0.2329174570104167	-0.1802182361863493
0.5270000000000001	0.23296008931071474	-0.09892661518626704	0.10365755852947124	2.1831686456820134	0.04073993186562956	0.23313102566161445	-0.17982898028162603
0.528	0.23297318173472212	-0.09893301755140065	0.10510785350417466	2.183477110487791	0.040648542645492364	0.23334558543712772	-0.1794398990479345
0.5289999999999999	0.23298600088843596	-0.09893938196286986	0.10656167100993792	2.183779518941167	0.040557141382426	0.2335611282032032	-0.17905098208673734
0.5300000000000002	0.23299854912476772	-0.0989457088921783	0.10801899507568914	2.1840759132713736	0.04046572628500937	0.2337776456232743	-0.17866221896577641
0.5310000000000001	0.23301082887935426	-0.09895199884598867	0.10947980949259933	2.184366336348849	0.04037429557119086	0.2339951291582886	-0.1782735992260008
0.532	0.2330228426635931	-0.09895825236597372	0.11094409780353523	2.184650831668603	0.0402828474691809	0.23421357006730434	-0.17788511238834445
0.5329999999999999	0.2330345930571846	-0.09896447002832993	0.11241184329324806	2.1849294433326296	0.04019138021823789	0.2344329594085459	-0.17749674796042533
0.5340000000000003	0.2330460827001827	-0.09897065244219802	0.11388302897931217	2.1852022160328395	0.04009989206916664	0.2346532880406229	-0.17710849544317592
0.5350000000000001	0.233057314285682	-0.09897680024736244	0.11535763760307943	2.185469195034455	0.04000838128471361	0.23487454662373872	-0.17672034433753706
0.536	0.23306829055275963	-0.09898291411273585	0.11683565162028965	2.18573042615871	0.03991684614016516	0.235096725621019	-0.17633228415128635
0.5369999999999999	0.23307901427929154	-0.09898899473600703	0.11831705319135169	2.185985955765171	0.03982528492408979	0.23531981529990878	-0.17594430440595057
0.5380000000000003	0.2330894882757667	-0.09899504284332192	0.11980182417131569	2.186235830734398	0.039733695939103975	0.2355438057335253	-0.1755563946436903
0.5390000000000001	0.23309971538047425	-0.09900105918786711	0.12128994609993084	2.1864800984509	0.03964207750260255	0.23576868680197618	-0.17516854443398427
0.54	0.233109698455311	-0.09900704454773468	0.12278140019255401	2.1867188067867103	0.039550427947455266	0.2359944481935917	-0.1747807433799412
0.5409999999999999	0.23311944038182972	-0.09901299972457357	0.1242761673319258	2.1869520040855432	0.039458745622792925	0.23622107940614182	-0.17439298112437068
0.5420000000000003	0.23312894405752427	-0.09901892554340001	0.12577422806045946	2.1871797391467216	0.039367028894884665	0.23644856974835285	-0.17400524735574538
0.5430000000000001	0.23313821239272672	-0.0990248228528105	0.1272755625734376	2.187402061208836	0.03927527614810818	0.23667690834179447	-0.17361753181382097
0.544	0.23314724830886566	-0.09903069252522118	0.12878015071275917	2.187619019933836	0.039183485786075195	0.23690608412272143	-0.17322982429498443
0.5449999999999999	0.23315605473770515	-0.09903653545713599	0.13028797196012937	2.1878306653915156	0.0390916562328529	0.23713608584363705	-0.17284211465770652
0.5460000000000003	0.23316463462005874	-0.09904235256944188	0.13179900543046508	2.188037048044334	0.03899978593416119	0.23736690207483244	-0.17245439282780375
0.5470000000000002	0.23317299090359841	-0.09904814480772894	0.1333132298670382	2.1882382187332805	0.03890787335842534	0.2375985212061567	-0.1720666488030324
0.548	0.2331811265405067	-0.09905391314226149	0.13483062363837642	2.188434228664353	0.038815916997563905	0.23783093144915043	-0.1716788726572681
0.5489999999999999	0.2331890444853478	-0.09905965856684774	0.1363511647365649	2.1886251293952292	0.038723915367391414	0.23806412083943218	-0.17129105454440244
0.5500000000000003	0.23319674769315377	-0.09906538209698039	0.13787483077659363	2.188810972822448	0.038631867007759335	0.23829807723916704	-0.1709031847017837
0.5510000000000002	0.23320423911734556	-0.0990710847687486	0.13940159899602353	2.1889918111686892	0.03853977048274104	0.23853278833968936	-0.17051525345345486
0.552	0.23321152170673637	-0.09907676763889821	0.14093144625461895	2.1891676969704608	0.038447624380923265	0.23876824166404817	-0.1701272512133201
0.5529999999999999	0.23321859840236742	-0.09908243178528953	0.14246434903396468	2.1893386830665347	0.038355427315866206	0.2390044245692436	-0.16973916848818837
0.5540000000000003	0.23322547213642636	-0.09908807830699808	0.14400028343671026	2.1895048225863225	0.038263177926794706	0.23924132424840996	-0.1693509958809471
0.5550000000000002	0.23323214583324564	-0.09909370832330382	0.1455392251850906	2.1896661689381363	0.03817087487915632	0.23947892773301907	-0.16896272409393598
0.556	0.23323862241049967	-0.099099322971947	0.1470811496198782	2.189822775797286	0.03807851686486498	0.23971722189517652	-0.16857434393216472
0.5569999999999999	0.2332449047805968	-0.09910492340777964	0.14862603170092037	2.1899746970935774	0.03798610260259694	0.23995619345032887	-0.16818584630614025
0.5580000000000003	0.23325099585263878	-0.09911051080143188	0.15017384600815564	2.1901219869985447	0.03789363083820113	0.24019582896021116	-0.16779722223455573
0.5590000000000002	0.23325689853381773	-0.09911608633761275	0.15172456674237816	2.190264699910858	0.03780110034504256	0.24043611483604796	-0.1674084628473377
0.56	0.23326261572987098	-0.09912165121379786	0.15327816772690128	2.190402890436468	0.03770850992446258	0.24067703734281284	-0.16701955938942534
0.5609999999999999	0.23326815034534196	-0.09912720663893064	0.15483462241052412	2.1905366133656874	0.03761585840635728	0.24091858260431573	-0.1666305032248642
0.5620000000000003	0.23327350528402296	-0.09913275383176098	0.1563939038714534	2.1906659236543082	0.03752314464957072	0.24116073660779191	-0.16624128583994408
0.5630000000000002	0.23327868344957575	-0.09913829401957037	0.15795598482295914	2.190790876409822	0.037430367541982146	0.24140348520800595	-0.1658518988448413
0.5640000000000001	0.23328368774632624	-0.09914382843690393	0.1595208376215393	2.190911526878181	0.03733752600028859	0.24164681413179787	-0.1654623339745046
0.565	0.23328852108023346	-0.09914935832392993	0.16108843427724232	2.1910279304295424	0.03724461896972727	0.2418907089830853	-0.16507258308934072
0.5660000000000003	0.23329318635965499	-0.09915488492555527	0.16265874646617492	2.1911401425436887	0.037151645424043506	0.24213515524815296	-0.16468263817546422
0.5670000000000002	0.23329768649515015	-0.09916040949130006	0.16423174554559997	2.1912482187939477	0.037058604365461524	0.24238013830160857	-0.16429249134445875
0.5680000000000001	0.23330202439869108	-0.09916593327442497	0.1658074025712769	2.1913522148288065	0.03696549482423288	0.24262564341314136	-0.16390213483296173
0.569	0.233306202983409	-0.09917145752992962	0.1673856883170736	2.19145218635267	0.03687231585776342	0.24287165575485398	-0.16351156100183678
0.5700000000000003	0.23331022516350067	-0.09917698351217333	0.16896657329762813	2.191548189106832	0.03677906654944155	0.24311816040912082	-0.16312076233445433
0.5710000000000002	0.23331409385391574	-0.09918251247287387	0.17055002779446235	2.1916402788494866	0.03668574600735147	0.24336514237723123	-0.16272973143427016
0.5720000000000001	0.23331781197057114	-0.0991880456598601	0.1721360218852005	2.191728511333211	0.03659235336323762	0.24361258658901458	-0.16233846102219684
0.573	0.2333213824307122	-0.09919358431582302	0.1737245254747971	2.191812942280628	0.036498887771599424	0.24386047791315738	-0.16194694393383602
0.5740000000000003	0.23332480815267087	-0.09919912967668512	0.175315508327675	2.1918936273593075	0.03640534840855177	0.24410880116786168	-0.16155517311645662
0.5750000000000002	0.23332809205501764	-0.09920468297033767	0.17690894010042385	2.191970622154736	0.036311734470573905	0.24435754113198155	-0.16116314162603093
0.5760000000000001	0.23333123705510378	-0.09921024541536924	0.17850479037546726	2.192043982140539	0.036218045173269216	0.2446066825568346	-0.16077084262457858
0.577	0.23333424606774117	-0.09921581821941243	0.18010302869648176	2.192113762647039	0.036124279750136865	0.24485621017864306	-0.16037826937746008
0.5780000000000003	0.23333712200439405	-0.09922140257823624	0.1817036246055958	2.1921800188284655	0.03603043745153857	0.24510610873155783	-0.15998541525044369
0.5790000000000002	0.23333986777175078	-0.09922699967557895	0.18330654768127008	2.192242805628022	0.035936517543800506	0.2453563629611591	-0.15959227370691761
0.5800000000000001	0.23334248626929627	-0.09923261068221495	0.18491176757538247	2.1923021777403657	0.03584251930814648	0.24560695763814333	-0.1591988383056196
0.581	0.23334498038663498	-0.09923823675388245	0.18651925404879457	2.1923581895714612	0.03574844203952402	0.24585787757215113	-0.15880510269901185
0.5820000000000003	0.2333473530009382	-0.09924387902882469	0.18812897700580794	2.19241089519536	0.0356542850455677	0.24610910762611587	-0.15841106063236857
0.5830000000000002	0.2333496069745122	-0.0992495386256926	0.18974090652791673	2.1924603483074865	0.03556004764576125	0.2463606327312697	-0.15801670594364314
0.5840000000000001	0.233351745152485	-0.09925521664218115	0.19135501290688625	2.192506602175887	0.035465729170799154	0.24661243790233464	-0.1576220325638168
0.585	0.23335377036060864	-0.09926091415364667	0.19297126667680894	2.1925497095926367	0.03537132896208751	0.24686450825248696	-0.1572270345174296
0.5860000000000003	0.23335568540317442	-0.09926663221133201	0.19458963864478837	2.1925897228253617	0.03527684637138472	0.24711682900823131	-0.15683170592336151
0.5870000000000002	0.23335749306103812	-0.09927237184095238	0.19621009992103375	2.1926266935688217	0.03518228076052194	0.24736938552419938	-0.1564360409955642
0.5880000000000001	0.2333591960897525	-0.09927813404126191	0.19783262194914894	2.192660672898376	0.035087631500899163	0.24762216329752118	-0.15604003404326208
0.589	0.23336079721780476	-0.09928391978222233	0.19945717653551434	2.192691711225667	0.03499289797281865	0.24787514798166274	-0.1556436794709332
0.5900000000000003	0.23336229914495554	-0.09928973000352226	0.2010837358759068	2.1927198582557095	0.0348980795650217	0.24812832539956037	-0.15524697177874494
0.5910000000000002	0.23336370454067762	-0.09929556561307182	0.2027122725790124	2.1927451629464714	0.034803175674307484	0.2483816815557009	-0.15484990556338957
0.5920000000000001	0.23336501604269097	-0.09930142748509904	0.204342759687611	2.1927676734720256	0.03470818570511276	0.2486352026472223	-0.1544524755187763
0.593	0.23336623625559222	-0.09930731645897639	0.20597517069783214	2.1927874371892235	0.034613109069296745	0.24888887507410917	-0.15405467643640303
0.5940000000000003	0.23336736774957523	-0.09931323333914827	0.20760947957613154	2.192804500607838	0.03451794518607071	0.24914268544831383	-0.15365650320565596
0.5950000000000002	0.233368413059241	-0.0993191788954063	0.20924566077288978	2.192818909363389	0.034422693482012046	0.2493966206018774	-0.1532579508144081
0.5960000000000001	0.23336937468249394	-0.0993251538631397	0.21088368923228334	2.1928307081922216	0.034327353391285134	0.2496506675940637	-0.15285901434992144
0.597	0.23337025507952192	-0.0993311589431844	0.2125235403995794	2.1928399409095487	0.03423192435576507	0.24990481371745785	-0.15245968899975282
0.5979999999999999	0.23337105667185817	-0.09933719480089126	0.21416519022625433	2.192846650390035	0.03413640582488213	0.25015904650328596	-0.15205997005279065
0.5990000000000002	0.23337178184152213	-0.09934326206553779	0.21580861517295924	2.1928508785501344	0.034040797255674674	0.25041335372608997	-0.15165985290054862
0.6000000000000001	0.2333724329302374	-0.0993493613312119	0.2174537922111093	2.192852666332132	0.033945098113355616	0.2506677234077698	-0.15125933303847758
0.601	0.23337301223872378	-0.09935549315804035	0.21910069882274288	2.1928520536894784	0.03384930787208834	0.25092214382118766	-0.15085840606736067
0.6019999999999999	0.2333735220260619	-0.09936165807263443	0.2207493129979207	2.192849079573372	0.03375342601566823	0.25117660349334536	-0.15045706769497924
0.6030000000000002	0.23337396450912748	-0.09936785656812985	0.2223996132300632	2.1928437819213094	0.033657452038049325	0.25143109120784307	-0.1500553137379926
0.6040000000000001	0.23337434186209352	-0.09937408910457067	0.22405157850999993	2.1928361976479334	0.03356138544383848	0.25168559600650714	-0.14965314012379224
0.605	0.2333746562159982	-0.09938035611038828	0.22570518831912853	2.1928263626377738	0.033465225749001015	0.25194010719044285	-0.14925054289215198
0.6059999999999999	0.2333749096583761	-0.09938665798460082	0.22736042262095083	2.192814311739084	0.03336897248177848	0.25219461432070495	-0.14884751819704345
0.6070000000000002	0.2333751042329508	-0.09939299509860275	0.22901726185063007	2.1928000787587454	0.03327262518363621	0.25244910721859626	-0.14844406230886423
0.6080000000000001	0.23337524193938694	-0.09939936779791833	0.23067568690296505	2.1927836964585756	0.03317618341036293	0.2527035759655438	-0.14804017161683883
0.609	0.2333753247330998	-0.09940577640429607	0.23233567911767128	2.1927651965526396	0.0330796467334447	0.252958010902319	-0.1476358426317789
0.6099999999999999	0.23337535452511998	-0.09941222121739315	0.23399722026123532	2.1927446097055276	0.032983014741469974	0.2532124026274893	-0.14723107198938887
0.6110000000000002	0.23337533318201184	-0.0994187025164271	0.23566029250648923	2.192721965532322	0.03288628704150542	0.25346674199523284	-0.14682585645381582
0.6120000000000001	0.23337526252584362	-0.09942522056216842	0.23732487841067684	2.1926972926002235	0.032789463260564485	0.25372102011258607	-0.14642019292138625
0.613	0.23337514433420728	-0.09943177559851937	0.23899096089165453	2.1926706184306783	0.03269254304716929	0.2539752283362552	-0.146014078424837
0.6139999999999999	0.23337498034028656	-0.09943836785405578	0.24065852320186673	2.192641969501219	0.03259552607312791	0.25422935826912146	-0.14560751013816534
0.6150000000000002	0.23337477223259498	-0.09944499754391023	0.24232754890123687	2.1926113712473825	0.03249841203540563	0.2544834017565103	-0.14520048538167496
0.6160000000000001	0.23337452165362974	-0.09945166487124472	0.24399802183087088	2.1925788480646724	0.032401200657724984	0.2547373508825972	-0.14479300162679398
0.617	0.23337423019781597	-0.09945837002868703	0.24566992608796748	2.1925444233101645	0.032303891692016896	0.2549911979672633	-0.144385056500668
0.6179999999999999	0.23337389941024517	-0.09946511320010545	0.24734324600119814	2.192508119304487	0.03220648491990567	0.25524493556304273	-0.14397664779053004
0.6190000000000002	0.2333735307865821	-0.0994718945619716	0.24901796610657081	2.192469957334902	0.032108980154106355	0.2554985564518649	-0.14356777344778968
0.6200000000000001	0.23337312577338643	-0.09947871428468609	0.25069407112379305	2.1924299576587125	0.032011377239917406	0.25575205364184234	-0.1431584315919643
0.621	0.23337268576847123	-0.0994855725346175	0.25237154593202454	2.1923881395062255	0.03191367605699155	0.25600542036411117	-0.1427486205147599
0.6219999999999999	0.23337221212092057	-0.09949246947647905	0.2540503755454076	2.192344521084003	0.03181587652108042	0.2562586500696095	-0.14233833868424164
0.6230000000000002	0.23337170613001257	-0.09949940527566786	0.2557305450906441	2.1922991195791286	0.03171797858550956	0.25651173642604375	-0.14192758474848735
0.6240000000000001	0.23337116904342267	-0.09950638010056644	0.25741203978701177	2.192251951164106	0.03161998224250562	0.2567646733150489	-0.14151635753848152
0.625	0.2333706020558358	-0.09951339412480632	0.2590948449269584	2.1922030310023644	0.03152188752449763	0.2570174548291232	-0.14110465607061656
0.6259999999999999	0.233370006307592	-0.09952044752949374	0.260778945856159	2.1921523732547414	0.03142369450533146	0.2572700752682216	-0.14069247954910716
0.6270000000000002	0.23336938288298703	-0.099527540505398	0.26246432795379876	2.1920999910865393	0.03132540330139734	0.25752252913631707	-0.14027982736831848
0.6280000000000001	0.23336873280935158	-0.0995346732551038	0.26415097661384374	2.192045896675149	0.03122701407279232	0.2577748111380582	-0.13986669911488736
0.629	0.23336805705728295	-0.09954184599512486	0.26583887722694177	2.191990101218976	0.03112852702451747	0.2580269161754064	-0.139453094569515
0.6299999999999999	0.23336735654127805	-0.09954905895797667	0.26752801516297164	2.191932614947661	0.03102994240758784	0.25827883934419654	-0.13903901370831012
0.6310000000000002	0.23336663212001518	-0.09955631239420926	0.2692183757550062	2.1918734471328345	0.030931260519994116	0.2585305759306877	-0.1386244567036826
0.6320000000000001	0.2333658845955311	-0.09956360657440069	0.27090994428507764	2.1918126060993908	0.030832481707454864	0.2587821214081689	-0.13820942392478747
0.633	0.2333651147116688	-0.09957094179073495	0.2726027059717603	2.1917500992376477	0.03073360636383718	0.25903347143362493	-0.13779391593739768
0.6339999999999999	0.23336432315330058	-0.09957831835741215	0.2742966459595824	2.191685933016005	0.030634634931184575	0.2592846218445878	-0.1373779335032049
0.6350000000000002	0.23336351054670157	-0.09958573661026862	0.2759917493099069	2.191620112994099	0.0305355678994735	0.2595355686561795	-0.13696147757860894
0.6360000000000001	0.23336267746032072	-0.09959319690710897	0.27768800099254237	2.191552643837204	0.03043640580640256	0.259786308058044	-0.13654454931311674
0.637	0.23336182440557232	-0.09960069962874912	0.2793853858784761	2.1914835293322414	0.03033714923727486	0.260036836411112	-0.13612715004741097
0.6379999999999999	0.23336095183727124	-0.09960824517926695	0.2810838887352466	2.1914127724050187	0.030237798824668486	0.26028715024444665	-0.1357092813107825
0.6390000000000002	0.2333600601529589	-0.0996158339854588	0.2827834942249744	2.191340375137574	0.03013835524789446	0.2605372462522939	-0.1352909448178647
0.6400000000000001	0.2333591496914956	-0.09962346649700604	0.28448418690356087	2.1912663387844855	0.030038819232546164	0.26078712129140363	-0.13487214246509419
0.641	0.23335822073242418	-0.09963114318735283	0.28618595122069324	2.191190663788148	0.029939191550017695	0.2610367723787449	-0.1344528763270185
0.6419999999999999	0.23335727349648075	-0.09963886455378887	0.28788877152142045	2.1911133497937705	0.02983947301662508	0.2612861966896196	-0.13403314865226557
0.6430000000000002	0.23335630814649988	-0.09964663111635909	0.28959263204969155	2.1910343956640865	0.029739664492390475	0.2615353915561159	-0.13361296185917365
0.6440000000000001	0.23335532478833731	-0.09965444341635478	0.29129751695387057	2.190953799493412	0.029639766879732157	0.26178435446590415	-0.1331923185310789
0.645	0.23335432347181076	-0.09966230201476048	0.29300341029424465	2.1908715586210445	0.02953978112199861	0.26203308306137846	-0.13277122141125874
0.6459999999999999	0.23335330419165798	-0.09967020749065528	0.29471029605254406	2.1907876696436257	0.029439708201723966	0.26228157513926786	-0.13234967339765005
0.6470000000000002	0.23335226688851246	-0.09967816043957015	0.2964181581431124	2.1907021284268557	0.029339549138786645	0.26252982865059715	-0.13192767753727858
0.6480000000000001	0.23335121144989665	-0.09968616147179947	0.2981269804246148	2.190614930117684	0.02923930498871377	0.262777841700452	-0.1315052370203968
0.649	0.2333501377112328	-0.09969421121066528	0.29983674671191973	2.1905260691566073	0.029138976841008652	0.26302561254761103	-0.13108235517451017
0.6499999999999999	0.2333490454568715	-0.09970231029073683	0.3015474407896766	2.1904355392893273	0.029038565817256598	0.2632731396047168	-0.1306590354580448
0.6510000000000002	0.23334793442113802	-0.09971045935600466	0.30325904642835805	2.190343333578521	0.028938073069069026	0.26352042143892623	-0.13023528145328783
0.6520000000000001	0.2333468042893967	-0.09971865905800474	0.3049715474016569	2.1902494444161174	0.028837499776047354	0.2637674567725545	-0.12981109685884115
0.653	0.23334565469913374	-0.09972691005389141	0.3066849275048741	2.190153863534945	0.028736847143765645	0.2640142444838365	-0.12938648548201082
0.6539999999999999	0.23334448524105866	-0.09973521300446236	0.30839917057468935	2.190056582019772	0.02863611640164902	0.2642607836079285	-0.12896145123112895
0.6550000000000002	0.23334329546022453	-0.09974356857250971	0.3101142605099533	2.189957590318862	0.028535308800807548	0.2645070733379069	-0.12853599810762137
0.6560000000000001	0.2333420848571679	-0.09975197742224831	0.3118301812931424	2.1898568782556813	0.028434425612068052	0.26475311302576593	-0.12811013019781753
0.657	0.23334085288906817	-0.0997604402194463	0.3135469170117423	2.189754435039641	0.028333468124141697	0.2649989021835363	-0.12768385166486393
0.6579999999999999	0.23333959897092768	-0.09976895763075129	0.31526445187807167	2.189650249275887	0.02823243764156071	0.26524444048434304	-0.12725716674122434
0.6590000000000003	0.23333832247677233	-0.09977753032183403	0.3169827702471823	2.1895443089752713	0.02813133548238301	0.2654897277631593	-0.12683007972170193
0.6600000000000001	0.2333370227408737	-0.09978615895510373	0.31870185663397854	2.1894366015652706	0.028030162975967922	0.265734764017378	-0.12640259495649214
0.661	0.2333356990589933	-0.0997948441873694	0.32042169573032525	2.189327113901484	0.027928921460821758	0.2659795494073235	-0.1259747168440789
0.6619999999999999	0.2333343506896493	-0.09980358666782198	0.3221422724214064	2.189215832279731	0.027827612282511932	0.26622408425639904	-0.12554644982421417
0.6630000000000003	0.23333297685540683	-0.09981238703709112	0.3238635718009747	2.1891027424491303	0.02772623679189191	0.2664683690507478	-0.125117798371037
0.6640000000000001	0.23333157674419203	-0.09982124592699892	0.3255855791858827	2.188987829625426	0.02762479634351391	0.266712404438731	-0.12468876698632796
0.665	0.23333014951063122	-0.09983016395950342	0.3273082801287837	2.1888710785038143	0.027523292293923477	0.26695619123034614	-0.12425936019338173
0.6659999999999999	0.23332869427741568	-0.09983914174483367	0.32903166042826065	2.1887524732720465	0.027421726000017396	0.267199730396339	-0.12382958253161531
0.6670000000000003	0.23332721013669266	-0.09984817988031983	0.3307557061375255	2.188631997624576	0.02732009881770716	0.2674430230667668	-0.12339943855142028
0.6680000000000001	0.23332569615148388	-0.09985727894991532	0.33248040357283526	2.1885096347770014	0.027218412100643078	0.26768607052925464	-0.12296893280907183
0.669	0.2333241513571321	-0.09986643952328296	0.33420573932239056	2.18838536748008	0.027116667198754135	0.26792887422743006	-0.12253806986162935
0.6699999999999999	0.23332257476277704	-0.0998756621548227	0.33593170025572505	2.1882591780340706	0.027014865456784956	0.2681714357595368	-0.12210685426158062
0.6710000000000003	0.2333209653528608	-0.09988494738301791	0.3376582735324713	2.1881310483045584	0.02691300821295036	0.268413756876798	-0.12167529055134674
0.6720000000000002	0.2333193220886648	-0.09989429572934487	0.3393854466090138	2.1880009597397803	0.026811096797584415	0.26865583948110244	-0.1212433832582525
0.673	0.23331764390987852	-0.09990370769711916	0.3411132072422913	2.187868893387957	0.026709132531904472	0.26889768562207145	-0.12081113689038418
0.6739999999999999	0.23331592973620122	-0.09991318377103207	0.34284154349150997	2.1877348299135315	0.026607116727071594	0.26913929749405463	-0.12037855593314743
0.6750000000000003	0.23331417846897762	-0.09992272441700238	0.3445704437189069	2.187598749613454	0.02650505068336339	0.2693806774331727	-0.1199456448460338
0.6760000000000002	0.23331238899286882	-0.09993233008196772	0.34629989658994914	2.1874606324342825	0.02640293568933616	0.269621827914101	-0.11951240805940888
0.677	0.23331056017755927	-0.09994200119361313	0.34802989107298116	2.18732045798937	0.026300773021096926	0.2698627515465319	-0.1190788499714393
0.6779999999999999	0.23330869087950107	-0.09995173816003404	0.3497604164383355	2.18717820557616	0.026198563941623152	0.270103451071494	-0.11864497494515454
0.6790000000000003	0.23330677994369645	-0.09996154136933454	0.3514914622565427	2.187033854193978	0.02609630970006802	0.27034392935764995	-0.11821078730569991
0.6800000000000002	0.23330482620551984	-0.09997141118916134	0.3532230183948961	2.186887382562355	0.025994011531171833	0.2705841893973243	-0.11777629133802027
0.681	0.2333028284925806	-0.09998134796617333	0.35495507501275636	2.18673876913988	0.025891670654656557	0.27082423430207775	-0.11734149128484836
0.6819999999999999	0.23330078562662704	-0.09999135202544625	0.35668762255673647	2.18658799214362	0.025789288274480446	0.27106406729812815	-0.11690639134462817
0.6830000000000003	0.23329869642549386	-0.1000014236701882	0.3584206517554005	2.186435029568746	0.025686865578316998	0.2713036917218596	-0.11647099566955195
0.6840000000000002	0.2332965597050932	-0.10001156318251873	0.3601541536127319	2.1862798592080077	0.025584403737500656	0.271543111015233	-0.11603530836395033
0.685	0.23329437428145094	-0.10002177082493431	0.36188811940037824	2.1861224586710866	0.02548190390713364	0.27178232872091307	-0.1155993334829098
0.6859999999999999	0.23329213897278941	-0.1000320468409554	0.36362254064793154	2.1859628054034643	0.02537936722610908	0.2720213484772297	-0.11516307503147874
0.6870000000000003	0.23328985260165747	-0.10004239145495443	0.3653574091304996	2.1858008767052155	0.0252767948171712	0.2722601740129092	-0.11472653696482382
0.6880000000000002	0.23328751399710904	-0.10005280487266975	0.3670927168543294	2.185636649750866	0.02517418778725503	0.2724988091413284	-0.11428972318884523
0.6890000000000001	0.2332851219969317	-0.10006328728240534	0.36882845604124476	2.1854701016099627	0.02507154722810451	0.2727372577544102	-0.1138526375609427
0.69	0.23328267544992587	-0.10007383885541087	0.3705646191119034	2.1853012092672475	0.024968874216741672	0.27297552381646084	-0.113415283891172
0.6910000000000003	0.23328017321823638	-0.10008445974544207	0.37230119866825795	2.185129949642089	0.024866169815663964	0.2732136113581279	-0.11297766594378808
0.6920000000000002	0.23327761417936152	-0.10009515008862992	0.3740381874752273	2.1849562996068133	0.024763435073255933	0.2734515244705361	-0.11253978743923224
0.6930000000000001	0.23327499722709116	-0.10010591000328235	0.3757755784415847	2.1847802360035904	0.024660671024475073	0.2736892672996584	-0.11210165205662029
0.694	0.23327232127137307	-0.10011673958924198	0.377513364600445	2.1846017356610083	0.02455787869150638	0.27392684404073453	-0.11166326343642392
0.6950000000000003	0.23326958523785776	-0.10012763892755236	0.37925153908823206	2.184420775411879	0.024455059084445445	0.27416425893218593	-0.11122462518346309
0.6960000000000002	0.23326678806749726	-0.10013860808005627	0.3809900951217604	2.1842373321115307	0.024352213201948202	0.27440151624914455	-0.11078574087044984
0.6970000000000001	0.23326392871582513	-0.10014964708854991	0.3827290259753156	2.1840513826547427	0.024249342031785498	0.27463862029738245	-0.11034661404177527
0.698	0.2332610061511685	-0.10016075597424526	0.3844683249588658	2.1838629039913373	0.02414644655154504	0.2748755754076998	-0.10990724821717093
0.6990000000000003	0.2332580193517947	-0.10017193473716439	0.3862079853970358	2.1836718731419595	0.024043527729357993	0.2751123859302796	-0.10946764689511931
0.7000000000000002	0.23325496730274575	-0.10018318335471427	0.38794800060734613	2.1834782672144386	0.023940586524405654	0.2753490562288825	-0.10902781355637552
0.7010000000000001	0.23325184899273413	-0.10019450177981917	0.38968836387697015	2.1832820634196324	0.023837623887327124	0.2755855906750612	-0.10858775166796186
0.702	0.23324866341110204	-0.10020588993898534	0.3914290684398958	2.1830832390856467	0.02373464076064873	0.2758219936426942	-0.1081474646873278
0.7030000000000003	0.23324540954484663	-0.10021734773029516	0.39317010745562947	2.182881771670453	0.023631638079234383	0.2760582695030169	-0.10770695606642793
0.7040000000000002	0.23324208637533309	-0.10022887502133258	0.3949114739886975	2.1826776387740456	0.02352861677075587	0.27629442262002457	-0.10726622925577582
0.7050000000000001	0.23323869287394566	-0.10024047164666439	0.3966531609889483	2.182470818151297	0.02342557775606044	0.2765304573459388	-0.10682528770828752
0.706	0.2332352279970546	-0.10025213740450109	0.3983951612726621	2.1822612877251473	0.023322521949252002	0.27676637801660997	-0.10638413488285033
0.7070000000000003	0.23323169068180322	-0.10026387205329151	0.40013746750372703	2.1820490255982827	0.023219450257667806	0.2770021889472186	-0.10594277424804008
0.7080000000000002	0.2332280798430934	-0.1002756753090046	0.401880072174512	2.1818340100621922	0.023116363582115076	0.2772378944285136	-0.10550120928634871
0.7090000000000001	0.23322439437101872	-0.10028754684272038	0.40362296758643956	2.181616219604748	0.02301326281736673	0.2774734987232185	-0.10505944349879694
0.71	0.23322063312836752	-0.1002994862781521	0.4053661458302657	2.181395632918218	0.022910148852732615	0.2777090060622972	-0.10461748040956352
0.7110000000000003	0.23321679494819628	-0.1003114931894769	0.4071095987664541	2.181172228907721	0.022807022572705365	0.27794442064137864	-0.10417532357038367
0.7120000000000002	0.23321287863147908	-0.10032356709985293	0.40885331800640345	2.180945986698274	0.022703884857680028	0.2781797466177636	-0.1037329765648354
0.7130000000000001	0.23320888294483422	-0.10033570747987089	0.41059729489415886	2.180716885639694	0.022600736584502974	0.27841498810782644	-0.10329044301293627
0.714	0.2332048066183258	-0.1003479137455638	0.4123415204874885	2.180484905310879	0.022497578626849285	0.2786501491843199	-0.10284772657610827
0.7150000000000003	0.23320064834334278	-0.10036018525672853	0.41408598553870973	2.1802500255242485	0.022394411855793103	0.2788852338736414	-0.10240483096214166
0.7160000000000002	0.23319640677055758	-0.10037252131518301	0.41583068047564664	2.1800122263296005	0.022291237140570127	0.2791202461532985	-0.10196175993021521
0.7170000000000001	0.23319208050796372	-0.10038492116258368	0.4175755953819775	2.179771488017415	0.022188055349348697	0.2793551899494498	-0.10151851729627372
0.718	0.23318766811937047	-0.10039738397855628	0.4193207199773584	2.179527791121244	0.022084867350069533	0.2795900691346373	-0.10107510693863737
0.7190000000000003	0.2331831681241105	-0.10040990887876462	0.42106604359808464	2.1792811164184482	0.021981674011292352	0.27982488752595164	-0.1006315328036564
0.7200000000000002	0.2331785789979577	-0.1004224949125417	0.42281155517830143	2.1790314449300636	0.021878476202987645	0.2800596488835035	-0.10018779891134648
0.7210000000000001	0.23317389917450368	-0.10043514106121283	0.4245572432321492	2.1787787579201803	0.021775274797394547	0.2802943569091981	-0.09974390936081827
0.722	0.23316912704662013	-0.10044784623748822	0.4263030958368547	2.1785230368944837	0.021672070669883074	0.2805290152458696	-0.09929986833549721
0.7230000000000003	0.23316426096800938	-0.100460609285172	0.42804910061602675	2.178264263598351	0.021568864699758956	0.2807636274765288	-0.09885568010837312
0.7240000000000002	0.23315929925484513	-0.10047342897881188	0.42979524472279196	2.1780024200148937	0.021465657771192907	0.2809981971234758	-0.09841134904739728
0.7250000000000001	0.23315424018750563	-0.10048630402366848	0.43154151482278236	2.177737488362593	0.021362450774456216	0.2812327276473978	-0.09796687962096218
0.726	0.23314908201240342	-0.10049923305675966	0.4332878970773625	2.177469451091791	0.021259244607522668	0.28146722244681194	-0.09752227640327665
0.7269999999999999	0.23314382294391192	-0.1005122146486021	0.43503437712823617	2.1771982908800522	0.021156040177731417	0.28170168485797303	-0.09707754407944949
0.7280000000000002	0.23313846116638653	-0.1005252473041481	0.4367809400841996	2.176923990626796	0.02105283840308365	0.2819361181552425	-0.0966326874502771
0.7290000000000001	0.23313299483628103	-0.10053832946291939	0.4385275705093055	2.1766465334468332	0.020949640213354846	0.2821705255519761	-0.09618771143685242
0.73	0.23312742208398743	-0.10055145949984298	0.44027425241132356	2.17636590266283	0.020846446551448055	0.28240491020168357	-0.09574262108505127
0.7309999999999999	0.23312174101465258	-0.10056463572679114	0.4420209692301323	2.176082081797461	0.02074325837486547	0.2826392751991524	-0.09529742157001314
0.7320000000000002	0.23311594970834765	-0.1005778563936997	0.44376770382643704	2.1757950545656506	0.020640076656931967	0.2828736235815333	-0.09485211820073339
0.7330000000000001	0.23311004622147002	-0.10059111968964023	0.44551443847158273	2.175504804866536	0.020536902387891527	0.2831079583295664	-0.09440671642457898
0.734	0.23310402859013082	-0.1006044237442252	0.4472611548384785	2.1752113167744205	0.02043373657611911	0.2833422823691894	-0.093961221831601
0.7349999999999999	0.23309789483402688	-0.10061776662859649	0.4490078339932751	2.174914574528727	0.020330580249264395	0.28357659857352385	-0.0935156401586991
0.7360000000000002	0.2330916429600477	-0.1006311463563731	0.45075445638818806	2.1746145625237303	0.02022743445526545	0.28381090976499423	-0.09306997729345033
0.7370000000000001	0.23308527096674822	-0.10064456088531362	0.45250100185548414	2.1743112652984453	0.020124300263414076	0.2840452187174545	-0.0926242392774744
0.738	0.23307877685006537	-0.1006580081196964	0.4542474496019	2.174004667526697	0.02002117876553265	0.28427952815831936	-0.09217843230957355
0.7389999999999999	0.23307215860952796	-0.10067148591379259	0.45599377820313663	2.1736947540070095	0.01991807107732236	0.28451384077075903	-0.0917325627488848
0.7400000000000002	0.23306541425420932	-0.10068499207643292	0.45773996559844854	2.1733815096515716	0.01981497833994269	0.284748159196076	-0.09128663711809912
0.7410000000000001	0.23305854180767216	-0.10069852437591995	0.4594859890857259	2.173064919474302	0.01971190172182098	0.2849824860363222	-0.0908406621066198
0.742	0.23305153931228356	-0.1007120805449127	0.46123182531822005	2.1727449685784	0.019608842420569275	0.28521682385727637	-0.09039464457334905
0.7429999999999999	0.23304440483403233	-0.10072565828528576	0.4629774503033089	2.172421642143393	0.019505801664763612	0.285451175191839	-0.08994859154897453
0.7440000000000002	0.23303713646747598	-0.10073925527334161	0.464722839401818	2.172094925412453	0.019402780715645503	0.2856855425434779	-0.08950251023793186
0.7450000000000001	0.23302973234006621	-0.10075286916613052	0.4664679673271704	2.171764803680365	0.019299780869109887	0.28591992838947783	-0.08905640802015802
0.746	0.23302219061622617	-0.1007664976088807	0.46821280814551897	2.171431262281048	0.01919680345803912	0.2861543351842353	-0.08861029245268942
0.7469999999999999	0.23301450950193317	-0.10078013824278824	0.4699573352772629	2.1710942865742573	0.019093849854677315	0.2863887653627789	-0.08816417127115862
0.7480000000000002	0.23300668725056323	-0.10079378871241637	0.47170152149922007	2.1707538619322313	0.018990921472678276	0.28662322134451335	-0.08771805239112117
0.7490000000000001	0.23299872217000023	-0.1008074466723307	0.47344533894748214	2.170409973726683	0.01888801976870392	0.2868577055371228	-0.08727194390908327
0.75	0.2329906126302589	-0.10082110979372451	0.4751887591217303	2.1700626073157667	0.0187851462439372	0.28709222034057125	-0.08682585410310098
0.7509999999999999	0.23298235707087037	-0.1008347757714132	0.47693175289104	2.1697117480302803	0.018682302445690822	0.28732676815125785	-0.08637979143300359
0.7520000000000002	0.2329739540072802	-0.10084844233007216	0.47867429050120064	2.169357381159495	0.018579489968744874	0.28756135136626454	-0.08593376454023348
0.7530000000000001	0.23296540203663546	-0.10086210722934617	0.4804163415847056	2.1689994919381337	0.018476710456229135	0.2877959723874496	-0.08548778224692855
0.754	0.23295669984446857	-0.10087576826896044	0.48215787517381775	2.168638065534512	0.01837396560023127	0.28803063362550635	-0.08504185355411706
0.7549999999999999	0.23294784621227946	-0.10088942329495984	0.4838988597159897	2.1682730870383558	0.018271257142433772	0.2882653375044728	-0.08459598763919911
0.7560000000000002	0.2329388400245149	-0.10090307020632505	0.48563926309054095	2.167904541448305	0.018168586874838907	0.288500086466567	-0.08415019385294945
0.7570000000000001	0.23292968027456865	-0.10091670695971205	0.48737905262549414	2.1675324136602496	0.018065956640092765	0.28873488297673755	-0.08370448171645901
0.758	0.23292036607055164	-0.10093033157231811	0.4891181951153543	2.1671566884557527	0.01796336833116307	0.2889697295271701	-0.08325886091794524
0.7589999999999999	0.23291089664120876	-0.10094394212513397	0.49085665684136653	2.1667773504898316	0.017860823890856154	0.28920462864223456	-0.08281334130881275
0.7600000000000002	0.2329012713416096	-0.10095753676733771	0.4925944035931548	2.166394384279986	0.017758325311658454	0.289439582883262	-0.08236793289907696
0.7610000000000001	0.23289148965786494	-0.10097111372070539	0.49433140068914444	2.1660077741972463	0.017655874635778845	0.289674594852661	-0.08192264585305435
0.762	0.23288155121086826	-0.10098467128291057	0.4960676129958039	2.1656175044577433	0.017553473954841754	0.28990966719779787	-0.08147749048543151
0.7629999999999999	0.2328714557598112	-0.10099820782971108	0.4978030049476188	2.1652235591144477	0.017451125409107288	0.29014480261482023	-0.08103247725703316
0.7640000000000002	0.2328612032062247	-0.10101172181640214	0.4995375405678284	2.164825922049088	0.017348831186459874	0.29038000385236123	-0.08058761677027909
0.7650000000000001	0.23285079359930214	-0.1010252117781621	0.5012711834895843	2.1644245769642767	0.017246593520980714	0.290615273715182	-0.08014291976450251
0.766	0.23284022714213085	-0.10103867632929031	0.5030038969786966	2.1640195073769735	0.01714441469098007	0.2908506150676891	-0.07969839711069329
0.7669999999999999	0.2328295041973264	-0.10105211416209212	0.5047356439580024	2.1636106966136825	0.017042297016791698	0.2910860308373245	-0.07925405980565536
0.7680000000000002	0.23281862529168984	-0.10106552404579057	0.5064663870318873	2.163198127806268	0.016940242858570858	0.2913215240178851	-0.07880991896617705
0.7690000000000001	0.2328075911206409	-0.10107890482546533	0.5081960885109968	2.1627817838876577	0.016838254614154488	0.29155709767277066	-0.07836598582320328
0.77	0.23279640255242773	-0.10109225542101763	0.5099247104390552	2.1623616475882015	0.016736334716859484	0.29179275493809476	-0.07792227171526836
0.7709999999999999	0.2327850606309822	-0.10110557482616149	0.5116522146229545	2.161937701433451	0.016634485633094935	0.2920284990255953	-0.07747878808075172
0.7720000000000002	0.23277356657704357	-0.10111886210744427	0.5133785626650241	2.161509927743382	0.016532709859846836	0.2922643332252815	-0.07703554644925041
0.7730000000000001	0.2327619217890579	-0.10113211640329967	0.5151037159960122	2.161078308633074	0.0164310099220938	0.2925002609078131	-0.07659255843254427
0.774	0.23275012784460367	-0.10114533692313318	0.5168276359091962	2.1606428260141066	0.016329388370151295	0.29273628552691355	-0.07614983571520333
0.7749999999999999	0.23273818650083758	-0.10115852294643844	0.518550283596035	2.1602034615959442	0.016227847777002896	0.29297241062187485	-0.07570739004476545
0.7760000000000002	0.232726099692828	-0.10117167382194439	0.5202716201822689	2.1597601968877025	0.016126390735676933	0.29320863981984596	-0.07526523322177729
0.7770000000000001	0.2327138695305259	-0.1011847889667961	0.5219916067645054	2.1593130132010683	0.016025019856483375	0.29344497683790177	-0.07482337708962596
0.778	0.2327014982951267	-0.10119786786577176	0.5237102044484584	2.1588618916547593	0.015923737763986538	0.2936814254849494	-0.0743818335236022
0.7789999999999999	0.23268898843482175	-0.10121091007015938	0.5254273743885044	2.1584068131794227	0.01582254709389386	0.29391798966346844	-0.07394061441936597
0.7800000000000002	0.23267634256068462	-0.10122391519553998	0.5271430778282182	2.157947758521861	0.01572145048973636	0.29415467337126444	-0.07349973168122931
0.7810000000000001	0.23266356344306685	-0.10123688291885385	0.5288572761426736	2.157484708250103	0.01562045059921638	0.29439148070317067	-0.0730591972099402
0.782	0.23265065400737567	-0.10124981297587916	0.5305699308825481	2.157017642760847	0.015519550070585496	0.2946284158524502	-0.07261902288971252
0.7829999999999999	0.23263761732885574	-0.10126270515874719	0.5322810038196936	2.1565465422877876	0.015418751549049972	0.294865483112139	-0.07217922057467296
0.7840000000000003	0.23262445662712264	-0.10127555931274149	0.5339904569934605	2.156071386909351	0.015318057672896712	0.2951026868765076	-0.07173980207507889
0.7850000000000001	0.23261117526082034	-0.10128837533275875	0.5356982527566851	2.155592156556971	0.015217471069397992	0.29534003164215056	-0.07130077914353902
0.786	0.23259777672202317	-0.10130115315980892	0.5374043538213737	2.1551088310246866	0.015116994350675155	0.29557752200857756	-0.07086216346116479
0.7869999999999999	0.23258426462962628	-0.10131389277755233	0.5391087233044984	2.1546213899789506	0.015016630109640472	0.29581516267884944	-0.07042396662376257
0.7880000000000003	0.23257064272172176	-0.10132659420887198	0.5408113247735605	2.1541298129682915	0.014916380916075549	0.29605295846031615	-0.069986200128238
0.7890000000000001	0.23255691484733246	-0.10133925751248198	0.5425121222900817	2.153634079433601	0.014816249312904647	0.2962909142649037	-0.069548875359445
0.79	0.23254308495750048	-0.10135188277957309	0.5442110804491807	2.15313416871907	0.014716237812721324	0.29652903510882367	-0.06911200357795518
0.7909999999999999	0.23252915709647862	-0.1013644701304955	0.5459081644163951	2.152630060082664	0.014616348894504999	0.2967673261121871	-0.06867559590867595
0.7920000000000003	0.23251513539339774	-0.10137701971147965	0.547603339962912	2.1521217327117945	0.014516585000403209	0.2970057924971796	-0.06823966332927078
0.7930000000000001	0.23250102405365297	-0.10138953169139615	0.5492965734977368	2.15160916575775	0.01441694853239445	0.2972444395814412	-0.06780421665721388
0.794	0.23248682735038148	-0.10140200625855252	0.55098783209646	2.1510923383836293	0.014317441848829205	0.29748327276804787	-0.06736926653638192
0.7949999999999999	0.23247254961640398	-0.10141444361752426	0.5526770835277811	2.15057122980062	0.014218067261273126	0.29772229753824037	-0.06693482342585207
0.7960000000000003	0.23245819523587277	-0.10142684398639788	0.5543642962778202	2.1500458192862424	0.01411882703207639	0.29796151944829546	-0.06650089759144404
0.7970000000000002	0.23244376863600003	-0.10143920759480246	0.5560494395722481	2.1495160861969955	0.014019723372545189	0.29820094412742837	-0.06606749909829061
0.798	0.23242927427924012	-0.10145153468197736	0.5577324833966438	2.148982009981059	0.013920758441225891	0.29844057727538126	-0.06563463780369604
0.7989999999999999	0.23241471665479194	-0.10146382549449945	0.5594133985147322	2.1484435701910622	0.013821934342299795	0.29868042465975364	-0.0652023233506377
0.8000000000000003	0.2324001002690362	-0.1014760802847974	0.5610921564841538	2.147900746496961	0.013723253124512612	0.29892049211319	-0.06477056516202342
0.8010000000000002	0.23238542963565498	-0.10148829931082808	0.5627687296690487	2.1473535186978974	0.013624716780758463	0.29916078553072417	-0.06433937243587759
0.802	0.23237070926580738	-0.10150048283616418	0.5644430912483492	2.1468018667334494	0.013526327248133695	0.29940131086697036	-0.06390875414175157
0.8029999999999999	0.23235594365835924	-0.10151263113011898	0.5661152152205589	2.146245770696158	0.013428086408154044	0.2996420741326673	-0.06347871901804474
0.8040000000000003	0.2323411372897881	-0.10152474446790662	0.5677850764065504	2.1456852108446016	0.013329996087072386	0.29988308139099684	-0.06304927556986219
0.8050000000000002	0.2323262946030057	-0.10153682313083677	0.5694526504500323	2.14512016761479	0.013232058056538832	0.30012433875421834	-0.06262043206770501
0.806	0.23231141999509003	-0.1015488674065434	0.5711179138145822	2.1445506216302657	0.01313427403460138	0.30036585238030905	-0.062192196547350226
0.8069999999999999	0.23229651780467708	-0.10156087758924613	0.5727808437768925	2.1439765537120654	0.013036645686923615	0.3006076284693001	-0.06176457681091243
0.8080000000000003	0.23228159229976042	-0.10157285398004319	0.5744414184166303	2.1433979448874294	0.012939174628278661	0.3008496732597279	-0.061337580428957365
0.8090000000000002	0.2322666476666448	-0.10158479688723727	0.5760996166040585	2.142814776396529	0.012841862424317788	0.3010919930254995	-0.06091121474335548
0.81	0.23225168800042428	-0.10159670662669679	0.5777554179861923	2.142227029698352	0.012744710593429354	0.30133459407292296	-0.06048548687056343
0.8109999999999999	0.2322367172969832	-0.10160858352225052	0.5794088029707571	2.1416346864761495	0.012647720608625708	0.30157748273771273	-0.06006040370563101
0.8120000000000003	0.23222173944614033	-0.10162042790649001	0.5810597527068379	2.141037728642073	0.012550893899761042	0.30182066538190444	-0.05963597192747456
0.8130000000000002	0.23220675822518058	-0.10163224012273045	0.5827082490622432	2.1404361383414057	0.012454231856322372	0.3020641483906103	-0.059212198005288465
0.8140000000000001	0.2321917772923932	-0.10164402052775602	0.584354274598733	2.139829897956773	0.012357735830487729	0.30230793816867146	-0.05878908820547907
0.815	0.2321768001806138	-0.10165576949346965	0.5859978125458796	2.139218990112362	0.012261407139902139	0.3025520411372609	-0.05836664859893214
0.8160000000000003	0.23216183029076579	-0.10166748740631727	0.5876388467732001	2.138603397677399	0.012165247069987332	0.30279646373061386	-0.0579448850689731
0.8170000000000002	0.23214687088539843	-0.10167917466561398	0.5892773617605779	2.1379831037677928	0.012069256876210223	0.3030412123931837	-0.05752380332013589
0.8180000000000001	0.23213192508221775	-0.10169083168265286	0.590913342567738	2.1373580917467034	0.011973437786856996	0.30328629357703474	-0.0571034088873085
0.819	0.23211699584798362	-0.10170245888097149	0.5925467748027943	2.136728345225556	0.011877791006250697	0.30353171373903887	-0.05668370714506683
0.8200000000000003	0.23210208599314622	-0.10171405669702202	0.5941776445887551	2.1360938480651392	0.011782317718045696	0.3037774793379919	-0.05626470331767873
0.8210000000000002	0.23208719816646645	-0.10172562558087041	0.5958059385276241	2.1354545843760544	0.011687019088536985	0.30402359683188673	-0.05584640248989474
0.8220000000000001	0.2320723348492412	-0.10173716599692624	0.5974316436632381	2.1348105385189036	0.011591896270044009	0.3042700726752154	-0.055428809618033294
0.823	0.23205749835025988	-0.10174867842470191	0.5990547474428545	2.134161695103858	0.011496950404428842	0.30451691331629366	-0.055011929541538065
0.8240000000000003	0.23204269080186582	-0.10176016335959845	0.6006752376767488	2.133508038988493	0.011402182626808434	0.30476412519484536	-0.05459576699536803
0.8250000000000002	0.23202791415674331	-0.10177162131371648	0.6022931024973396	2.13284955527504	0.011307594069277166	0.3050117147397793	-0.05418032662254566
0.8260000000000001	0.23201317018580195	-0.10178305281631878	0.6039083303193563	2.1321862293093163	0.011213185864273159	0.30525968836672646	-0.05376561298631051
0.827	0.23199846047678152	-0.10179445841319447	0.6055209097995555	2.131518046680976	0.011118959147526336	0.3055080524751483	-0.053351630582482594
0.8280000000000003	0.2319837864324509	-0.10180583866529654	0.6071308297944962	2.1308449932235893	0.011024915061013468	0.305756813445253	-0.05293838385251846
0.8290000000000002	0.23196914926877696	-0.10181719414815278	0.608738079317514	2.1301670550141925	0.01093105475628447	0.30600597763508036	-0.052525877196768204
0.8300000000000001	0.2319545500138112	-0.10182852545242925	0.6103426474960303	2.1294842183719447	0.010837379398097934	0.3062555513779905	-0.05211411498756382
0.831	0.23193998950691372	-0.10183983318489628	0.6119445235292043	2.128796469856658	0.010743890168121195	0.3065055409803085	-0.05170310158219538
0.8320000000000003	0.2319254683979382	-0.10185111796941904	0.6135436966470716	2.1281037962687206	0.010650588268511056	0.30675595271881384	-0.051292841335405466
0.8330000000000002	0.23191098714675668	-0.10186238044759477	0.6151401560726862	2.1274061846492907	0.01055747492513045	0.30700679283843263	-0.050883338611093044
0.8340000000000001	0.23189654602349824	-0.10187362127828364	0.6167338909865189	2.1267036222796487	0.010464551390156245	0.30725806755025037	-0.05047459779364888
0.835	0.2318821451087483	-0.1018848411364087	0.6183248904916204	2.1259960966812255	0.010371818944442397	0.30750978302928944	-0.05006662329916173
0.8360000000000003	0.23186778429295812	-0.10189604071215322	0.6199131435799334	2.12528359561632	0.010279278900124459	0.3077619454121069	-0.049659419586125825
0.8370000000000002	0.2318534632754414	-0.10190722071017852	0.6214986391008899	2.1245661070876367	0.01018693260315966	0.30801456079481543	-0.04925299116546243
0.8380000000000001	0.2318391815637057	-0.10191838184810885	0.6230813657319344	2.1238436193374106	0.010094781435374999	0.3082676352313996	-0.04884734261003399
0.839	0.23182493847424743	-0.10192952485465927	0.624661311949105	2.1231161208487577	0.010002826816082912	0.30852117473159085	-0.04844247856395081
0.8400000000000003	0.23181073313556483	-0.10194065046778177	0.6262384659973036	2.1223836003492615	0.009911070203506804	0.30877518525823405	-0.0480384037517878
0.8410000000000002	0.23179656449263897	-0.10195175943282905	0.6278128158625245	2.121646046814184	0.00981951309607593	0.3090296727248711	-0.04763512298734118
0.8420000000000001	0.23178243131175377	-0.10196285250073638	0.6293843492468059	2.120903449468549	0.009728157033466424	0.3092846429937179	-0.04723264118173794
0.843	0.2317683321852808	-0.10197393042622176	0.630953053543657	2.1201557977900003	0.009637003597508794	0.3095401018735424	-0.0468309633513805
0.8440000000000003	0.2317542655368047	-0.10198499396600157	0.6325189158124681	2.119403081512812	0.009546054413204028	0.3097960551173764	-0.046430094626148145
0.8450000000000002	0.23174022962734098	-0.10199604387701888	0.6340819227526664	2.1186452906319366	0.009455311149724909	0.31005250842023857	-0.04603004025766759
0.8460000000000001	0.2317262225622729	-0.10200708091468468	0.635642060679518	2.1178824154070948	0.009364775521157404	0.3103094674168022	-0.04563080562703872
0.847	0.23171224229750784	-0.10201810583113233	0.6371993155030903	2.117114446367302	0.009274449287041367	0.31056693767900184	-0.04523239625158399
0.8480000000000003	0.2316982866448564	-0.10202911937348472	0.6387536727096352	2.1163413743162147	0.009184334252830698	0.3108249247135128	-0.04483481779079906
0.8490000000000002	0.23168435327813902	-0.10204012228213313	0.6403051173439009	2.1155631903386785	0.009094432270210364	0.31108343395903687	-0.04443807605186457
0.8500000000000001	0.23167043974077278	-0.10205111528902716	0.641853633993138	2.1147798858073665	0.00900474523714667	0.3113424707838151	-0.044042176994713675
0.851	0.23165654345483838	-0.1020620991159762	0.6433992067746971	2.1139914523880066	0.008915275097547234	0.31160204048372886	-0.04364712673628407
0.8520000000000003	0.23164266173087725	-0.10207307447296247	0.6449418193272315	2.1131978820443345	0.008826023840528772	0.3118621482805554	-0.04325293155370533
0.8530000000000002	0.23162879177729448	-0.10208404205646328	0.6464814548036405	2.1123991670450364	0.00873699349947352	0.3121227993197666	-0.04285959788671996
0.8540000000000001	0.2316149307097489	-0.10209500254777919	0.6480180958646395	2.1115952999719325	0.008648186151055063	0.3123839986680459	-0.042467132339819254
0.855	0.23160107556128717	-0.10210595661099257	0.6495517246741022	2.1107862737267813	0.00855960391410977	0.31264575131125066	-0.042075541684087704
0.8559999999999999	0.23158722329284795	-0.1021169048901805	0.6510823228976972	2.10997208153634	0.008471248948108225	0.3129080621529979	-0.04168483285832328
0.8570000000000002	0.2315733708037579	-0.10212784800663385	0.6526098717040844	2.1091527169579436	0.008383123451407284	0.31317093601325796	-0.041295012969244156
0.8580000000000001	0.23155951494259827	-0.10213878655683573	0.654134351766807	2.1083281738878608	0.008295229659524268	0.31343437762634463	-0.04090608929107974
0.859	0.23154565251882314	-0.10214972111082332	0.6556557432661503	2.107498446571679	0.008207569843370231	0.3136983916384168	-0.040518069265026234
0.8599999999999999	0.23153178031438068	-0.10216065221055419	0.6571740258917377	2.1066635296133436	0.008120146307440146	0.3139629826052797	-0.040130960498681395
0.8610000000000002	0.2315178950945899	-0.1021715803682744	0.6586891788477617	2.1058234179821067	0.008032961387896888	0.3142281549908468	-0.039744770764842376
0.8620000000000001	0.23150399361865318	-0.10218250606451262	0.6602011808612422	2.1049781070200204	0.007946017450242256	0.3144939131656478	-0.03935950799929366
0.863	0.2314900726501843	-0.1021934297453257	0.6617100101910766	2.104127592450731	0.00785931688657278	0.3147602614048927	-0.03897518029818663
0.8639999999999999	0.23147612896737324	-0.10220435181954869	0.6632156446371497	2.1032718703888293	0.007772862112905193	0.3150272038862696	-0.0385917959152467
0.8650000000000002	0.23146215937241488	-0.10221527265642322	0.6647180615514117	2.10241093735051	0.007686655566630153	0.31529474468759283	-0.03820936325831269
0.8660000000000001	0.23144816070095925	-0.10222619258284903	0.6662172378513187	2.101544790265172	0.007600699703665555	0.315562887784361	-0.03782789088526154
0.867	0.2314341298319669	-0.10223711188063556	0.6677131500345292	2.100673426486083	0.00751499699542886	0.31583163704752204	-0.037447387499614605
0.8679999999999999	0.23142006369684187	-0.10224803078450721	0.6692057741945012	2.0997968438004793	0.0074295499260523465	0.31610099624144455	-0.03706786194575622
0.8690000000000002	0.23140595928746524	-0.10225894948086159	0.6706950860362633	2.0989150404406165	0.007344360989960697	0.31637096902178496	-0.036689323203877904
0.8700000000000001	0.23139181366388456	-0.10226986810728182	0.6721810608920072	2.098028015095019	0.007259432689686676	0.3166415589333696	-0.03631178038482237
0.871	0.23137762396166633	-0.10228078675205131	0.6736636737376508	2.0971357669184223	0.007174767533557087	0.31691276940833163	-0.03593524272475754
0.8719999999999999	0.23136338739816303	-0.10229170545329112	0.6751428992107714	2.096238295541543	0.007090368033185654	0.317184603764073	-0.03555971957948911
0.8730000000000002	0.23134910127769542	-0.10230262419884575	0.6766187116291834	2.0953356010825472	0.007006236701196702	0.31745706520068234	-0.03518522041828084
0.8740000000000001	0.23133476299640293	-0.10231354292729661	0.6780910850098082	2.094427684158733	0.0069223760493598826	0.31773015679841554	-0.034811754817477863
0.875	0.23132037004714023	-0.1023244615289775	0.6795599930878654	2.0935145458961464	0.006838788586828997	0.3180038815158436	-0.0344393324542894
0.8759999999999999	0.23130592002404948	-0.10233537984586265	0.6810254093360327	2.092596187938278	0.006755476818117076	0.31827824218836126	-0.03406796310066041
0.8770000000000002	0.23129141062606112	-0.102346297670702	0.6824873069828462	2.0916726124557066	0.006672443240987951	0.31855324152650527	-0.03369765661716201
0.8780000000000001	0.23127683965932233	-0.10235721474653332	0.6839456590303663	2.090743822155943	0.006589690344566408	0.31882888211407895	-0.0333284229470129
0.879	0.2312622050389301	-0.10236813076619482	0.6854004382718906	2.0898098202915976	0.006507220607420867	0.31910516640644626	-0.032960272110283115
0.8799999999999999	0.23124750478959602	-0.10237904537146199	0.6868516173097362	2.08887061066648	0.006425036495677077	0.3193820967291149	-0.03259321419833122
0.8810000000000002	0.23123273704524452	-0.10238995815293837	0.6882991685723675	2.087926197640383	0.006343140461647606	0.31965967527660527	-0.03222725936858716
0.8820000000000001	0.2312179000482976	-0.10240086865107635	0.689743064330893	2.0869765861333023	0.006261534942913841	0.3199379041116651	-0.03186241783954894
0.883	0.23120299214902731	-0.10241177635757606	0.6911832767153394	2.086021781629463	0.00618022236155358	0.32021678516464347	-0.0314986998857398
0.8839999999999999	0.23118801180497797	-0.10242268071678656	0.6926197777307306	2.0850617901800215	0.006099205123450965	0.32049632023302327	-0.03113611583267672
0.8850000000000002	0.231172957580455	-0.10243358112710868	0.6940525392733741	2.0840966184033043	0.006018485617625482	0.32077651098147564	-0.030774676051901234
0.8860000000000001	0.23115782814608252	-0.102444476942399	0.695481533147004	2.08312627348371	0.005938066215577686	0.32105735894237275	-0.030414390956123277
0.887	0.2311426222784348	-0.1024553674733778	0.6969067310776782	2.082150763170395	0.005857949270710221	0.3213388655163321	-0.030055270994772613
0.8879999999999999	0.2311273388593668	-0.10246625198904347	0.6983281047278352	2.0811700957753616	0.005778137117760939	0.3216210319726687	-0.029697326649947585
0.8890000000000002	0.23111197687428822	-0.10247712971771701	0.6997456257110422	2.080184280170191	0.005698632072123998	0.32190385945005767	-0.029340568432263858
0.8900000000000001	0.23109653540938221	-0.10248799984696355	0.7011592656085908	2.0791933257806527	0.0056194364288739895	0.32218734895783313	-0.0289850068762275
0.891	0.23108101364852637	-0.10249886152276791	0.7025689959879695	2.0781972425791917	0.005540552461551721	0.322471501377983	-0.02863065253518311
0.8919999999999999	0.23106541087029417	-0.10250971384909398	0.7039747884224838	2.0771960410760277	0.005461982421074832	0.32275631746759487	-0.028277515976070283
0.8930000000000002	0.23104972644503594	-0.10252055588745218	0.7053766145113017	2.076189732309238	0.0053837285347101225	0.3230417978615691	-0.027925607774221782
0.8940000000000001	0.23103395983203853	-0.10253138665610002	0.7067744458991996	2.075178327834188	0.005305793004861799	0.32332794307535595	-0.02757493850825399
0.895	0.23101811057676463	-0.10254220513000502	0.7081682542960379	2.0741618397130517	0.005228178007917078	0.3236147535074711	-0.02722551875479574
0.8959999999999999	0.23100217830817094	-0.10255301024157125	0.7095580114963684	2.073140280504028	0.005150885693329692	0.3239022294420336	-0.02687735908304523
0.8970000000000002	0.2309861627361037	-0.1025638008806254	0.710943689398825	2.0721136632491204	0.005073918182695589	0.3241903710517521	-0.02653047004957103
0.8980000000000001	0.23097006364877298	-0.10257457589366328	0.712325260024952	2.0710820014612246	0.004997277568696912	0.3244791784011147	-0.026184862193468654
0.899	0.2309538809103102	-0.10258533408386299	0.7137026955371203	2.070045309111627	0.0049209659142167165	0.3247686514494181	-0.025840546031801557
0.8999999999999999	0.23093761445841013	-0.10259607421261732	0.715075968255561	2.069003600616786	0.004844985251987771	0.32505879005400024	-0.02549753205531625
0.9010000000000002	0.23092126430205548	-0.10260679500258575	0.7164450506756692	2.0679568908232406	0.004769337584773453	0.3253495939739816	-0.025155830724055913
0.9020000000000001	0.23090483051932303	-0.10261749514151626	0.717809915485228	2.0669051949910204	0.004694024885713323	0.3256410628742106	-0.02481545246298405
0.903	0.23088831325527132	-0.10262817328533483	0.7191705355793218	2.0658485287766633	0.004619049098526962	0.3259331963290478	-0.024476407658399757
0.9039999999999999	0.23087171271990858	-0.10263882806012498	0.7205268840722172	2.0647869082169548	0.004544412137635015	0.3262259938259291	-0.024138706655256217
0.9050000000000002	0.23085502918623896	-0.10264945806375267	0.7218789343077406	2.0637203497122485	0.004470115888317371	0.3265194547691329	-0.023802359754945972
0.9060000000000001	0.2308382629883876	-0.10266006186751594	0.7232266598704314	2.0626488700074685	0.004396162206845698	0.32681357848424153	-0.023467377213055755
0.907	0.23082141451980892	-0.10267063801781989	0.7245700345982512	2.0615724861715354	0.004322552920588504	0.32710836422311207	-0.023133769236715358
0.9079999999999999	0.230804484231202	-0.10268118503787607	0.7259090325957471	2.0604912155763198	0.00424928982820872	0.32740381116887196	-0.02280154598177424
0.9090000000000003	0.23078747262737861	-0.10269170142942674	0.7272436282469436	2.059405075874734	0.004176374700012912	0.3276999184408176	-0.022470717550222147
0.9100000000000001	0.2307703802634582	-0.10270218567449747	0.7285737962279887	2.0583140849775727	0.004103809278328583	0.3279966850994603	-0.0221412939878439
0.911	0.23075320774189484	-0.10271263623718178	0.7298995115199565	2.05721826102908	0.004031595277664227	0.328294110152025	-0.021813285281794017
0.9119999999999999	0.23073595571071154	-0.10272305156545815	0.7312207494225779	2.056117622381232	0.0039597343846504394	0.32859219255846384	-0.02148670135789861
0.9130000000000003	0.2307186248621889	-0.1027334300926636	0.7325374855689232	2.0550121875667156	0.003888228257882215	0.32889093123786345	-0.021161552077796703
0.9140000000000001	0.23070121593163123	-0.10274377023787273	0.7338496959403108	2.0539019752705765	0.0038170785275389884	0.32919032507518553	-0.020837847236154887
0.915	0.23068372969620854	-0.1027540704055602	0.73515735688147	2.052787004300525	0.0037462867948417082	0.3294903729282826	-0.020515596558006558
0.9159999999999999	0.2306661669742474	-0.10276432898567672	0.7364604451163562	2.051667293555888	0.003675854631528043	0.3297910736350663	-0.020194809696084455
0.9170000000000003	0.23064852862572402	-0.10277454435376421	0.7377589377642643	2.0505428619959307	0.003605783579100572	0.3300924260207083	-0.01987549622807608
0.9180000000000001	0.23063081555358642	-0.10278471487073504	0.7390528123558847	2.0494137286094145	0.0035360751478464257	0.3303944289046319	-0.019557665653731713
0.919	0.23061302870440095	-0.102794838883446	0.7403420468489489	2.0482799123853686	0.003466730816174972	0.33069708110729434	-0.019241327391998415
0.9199999999999999	0.23059516906794383	-0.10280491472644483	0.7416266196427344	2.047141432282428	0.0033977520304547914	0.3310003814573102	-0.018926490778596997
0.9210000000000003	0.2305772376764872	-0.1028149407241372	0.7429065095910762	2.0459983071963426	0.0033291402051048896	0.3313043287990378	-0.01861316506403286
0.9220000000000002	0.2305592356041528	-0.1028249151929986	0.7441816960142816	2.044850555927521	0.0032608967228169414	0.3316089220001436	-0.018301359411727065
0.923	0.23054116396633378	-0.10283483644383475	0.745452158711094	2.04369819714934	0.00319302293484628	0.33191415995890083	-0.017991082896075917
0.9239999999999999	0.230523023919187	-0.10284470278409427	0.7467178779714805	2.0425412493779547	0.003125520161248494	0.33222004161104246	-0.01768234450030835
0.9250000000000003	0.23050481665882036	-0.10285451251985821	0.7479788345895103	2.041379730943971	0.003058389690999401	0.3325265659360457	-0.017375153114193166
0.9260000000000002	0.23048654341941888	-0.10286426395675406	0.7492350098755938	2.040213659964453	0.002991632781997125	0.3328337319632771	-0.017069517531770058
0.927	0.2304682054706837	-0.10287395540017252	0.7504863856688517	2.039043054314492	0.0029252506610059135	0.3331415387783642	-0.016765446448913094
0.9279999999999999	0.23044980411608793	-0.10288358515629346	0.7517329443500095	2.0378679316002106	0.002859244523662269	0.3334499855293675	-0.01646294846053535
0.9290000000000003	0.23043134069232438	-0.10289315153429932	0.7529746688537009	2.036688309134679	0.0027936155346031093	0.3337590714322677	-0.016162032057791667
0.9300000000000002	0.2304128165691913	-0.10290265284902368	0.7542115426805743	2.035504203915977	0.0027283648276538817	0.3340687957758899	-0.015862705625210204
0.931	0.2303942331499138	-0.10291208742365965	0.7554435499111035	2.034315632607008	0.0026634935058927984	0.3343791579263879	-0.015564977437074669
0.9319999999999999	0.23037559187265	-0.10292145359253146	0.7566706752207454	2.033122611517424	0.0025990026414073847	0.3346901573312281	-0.015268855653170802
0.9330000000000003	0.23035689421280542	-0.10293074970393333	0.7578929038949509	2.031925156587644	0.0025348932748031666	0.3350017935226125	-0.014974348314437193
0.9340000000000002	0.23033814168465327	-0.10293997412303593	0.7591102218444198	2.0307232833753317	0.002471166414767959	0.33531406612022024	-0.014681463338268887
0.935	0.23031933584188408	-0.10294912523486127	0.7603226156213635	2.0295170070443143	0.002407823037812535	0.3356269748333283	-0.014390208513161412
0.9359999999999999	0.2303004782778334	-0.10295820144732724	0.7615300724360423	2.0283063423555534	0.002344864088004003	0.335940519462373	-0.014100591493113839
0.9370000000000003	0.23028157062576168	-0.10296720119436266	0.762732580172463	2.027091303660521	0.002282290476630025	0.33625469989989193	-0.013812619792148685
0.9380000000000002	0.23026261455880814	-0.10297612293871686	0.7639301274028701	2.0258719048966003	0.002220103081853874	0.3365695161311501	-0.013526300778941224
0.9390000000000001	0.2302436117888645	-0.1029849651737149	0.7651227034006658	2.024648159583363	0.002158302748298525	0.336884968234695	-0.013241641671855356
0.94	0.23022456406436717	-0.10299372642433839	0.7663102981513974	2.0234200808204736	0.002096890286619837	0.3372010563823532	-0.012958649534561589
0.9410000000000003	0.2302054731677587	-0.10300240524913735	0.7674929023629498	2.0221876812886954	0.0020358664733725012	0.3375177808382413	-0.012677331271560177
0.9420000000000002	0.23018634091336912	-0.10301100024334987	0.768670507475704	2.02095097325361	0.0019752320513506698	0.3378351419570967	-0.012397693623358942
0.9430000000000001	0.23016716914609217	-0.10301951004210194	0.769843105670793	2.0197099685712927	0.001914987730098003	0.3381531401822315	-0.012119743162212553
0.944	0.2301479597401014	-0.10302793332256022	0.7710106898753308	2.018464678696683	0.0018551341860383072	0.3384717760428663	-0.011843486288721207
0.9450000000000003	0.23012871459722783	-0.10303626880504002	0.7721732537661288	2.0172151146953925	0.0017956720621651666	0.33879105015059946	-0.011568929228551504
0.9460000000000002	0.23010943564612335	-0.10304451525382347	0.7733307917741602	2.015961287257809	0.0017366019675944186	0.33911096319531564	-0.011296078028664272
0.9470000000000001	0.23009012484220956	-0.10305267147843825	0.7744832990909104	2.0147032067139814	0.0016779244771615467	0.3394315159408994	-0.01102493855286056
0.948	0.2300707841669088	-0.10306073633577165	0.7756307716747382	2.013440883049649	0.0016196401312460972	0.3397527092206297	-0.010755516477066237
0.9490000000000003	0.23005141562615727	-0.10306870873227111	0.7767732062549945	2.012174325924158	0.0015617494357616632	0.34007454393213465	-0.010487817285019387
0.9500000000000002	0.2300320212497005	-0.10307658762548369	0.7779106003350283	2.0109035446902537	0.0015042528619455024	0.3403970210319648	-0.010221846264294055
0.9510000000000001	0.23001260309116875	-0.10308437202531115	0.7790429521959649	2.0096285484161256	0.0014471508458863956	0.34072014152960317	-0.00995760850210692
0.952	0.22999316322742486	-0.10309206099573477	0.780170260900509	2.008349345909312	0.0013904437882165917	0.34104390648084887	-0.009695108880901724
0.9530000000000003	0.2299737037571828	-0.10309965365775978	0.781292526295273	2.0070659457409565	0.0013341320543328208	0.3413683169809999	-0.009434352074193719
0.9540000000000002	0.22995422680002356	-0.10310714919357741	0.7824097490120028	2.005778356270026	0.001278215975024179	0.3416933741582	-0.009175342542730279
0.9550000000000001	0.22993473449543023	-0.10311454685119603	0.7835219304680787	2.00448658566823	0.001222695847384732	0.3420190791668261	-0.008918084530780414
0.956	0.2299152290010876	-0.10312184594879259	0.7846290728655396	2.003190641946013	0.0011675719359496117	0.3423454331806113	-0.008662582062731553
0.9570000000000003	0.229895712490444	-0.10312904587803177	0.7857311791893752	2.0018905329792434	0.00111284447362801	0.3426724373855018	-0.008408838939928553
0.9580000000000002	0.22987618714953342	-0.10313614610672857	0.7868282532065922	2.0005862665354535	0.0010585136623719126	0.3430000929725514	-0.008156858737385609
0.9590000000000001	0.2298566551738098	-0.10314314618198472	0.7879202994653011	1.9992778502988795	0.0010045796740066498	0.34332840113109603	-0.007906644800671875
0.96	0.22983711876536872	-0.10315004573304824	0.7890073232923139	1.997965291895039	0.0009510426511012656	0.34365736304214584	-0.007658200243454522
0.9610000000000003	0.22981758012980213	-0.10315684447238904	0.7900893307900023	1.9966485989155887	0.0008979027074522316	0.343986979871751	-0.007411527945269644
0.9620000000000002	0.2297980414730548	-0.1031635421957415	0.7911663288335368	1.9953277789430863	0.0008451599283021696	0.3443172527643388	-0.007166630549091715
0.9630000000000001	0.2297785049986561	-0.10317013878299677	0.7922383250669992	1.994002839575644	0.0007928143708415768	0.3446481828361442	-0.006923510459246856
0.964	0.2297589729045746	-0.10317663419957085	0.7933053278964806	1.9926737884518417	0.0007408660649934717	0.3449797711686093	-0.006682169840337276
0.9650000000000003	0.22973944738007035	-0.10318302849599285	0.7943673464809085	1.9913406332751455	0.0006893150136891931	0.34531201880181295	-0.006442610617113633
0.9660000000000002	0.22971993060291943	-0.10318932180571269	0.7954243907224761	1.990003381836693	0.0006381611925744251	0.3456449267282942	-0.006204834474684195
0.9670000000000001	0.22970042473625563	-0.10319551434338134	0.7964764712566642	1.988662042036437	0.0005874045500589533	0.34597849588732943	-0.005968842858876232
0.968	0.22968093192540362	-0.10320160640397992	0.7975235994407187	1.9873166219041476	0.00053704500783198	0.3463127271592968	-0.005734636977113396
0.9690000000000003	0.22966145429507787	-0.10320759836129648	0.7985657873409499	1.9859671296217627	0.00048708246117313767	0.34664762135976196	-0.005502217799685877
0.9700000000000002	0.22964199394581736	-0.10321349066537502	0.7996030477192185	1.9846135735463348	0.0004375167790592801	0.34698317923334515	-0.005271586061290358
0.9710000000000001	0.22962255294965492	-0.10321928383931063	0.8006353940174685	1.9832559622320587	0.00038834780437165326	0.3473194014477336	-0.005042742263447834
0.972	0.2296031333465226	-0.10322497847538896	0.8016628403399165	1.9818943044513735	0.00033957535402087447	0.3476562885879612	-0.004815686677981275
0.9730000000000003	0.22958373714138935	-0.10323057523132242	0.8026854014336392	1.9805286092151249	0.0002911992191116722	0.34799384115095433	-0.004590419351004531
0.9740000000000002	0.2295643663010029	-0.10323607482733381	0.8037030926679188	1.9791588857914062	0.00024321916551297014	0.3483320595404646	-0.004366940107239531
0.9750000000000001	0.22954502275098504	-0.10324147804370831	0.8047159300123305	1.9777851437238216	0.000195634934589916	0.3486709440622677	-0.004145248554844401
0.976	0.22952570837440517	-0.10324678571843811	0.8057239300131824	1.9764073928499133	0.0001484462438544788	0.34901049491938246	-0.0039253440908745
0.9770000000000003	0.22950642501070248	-0.10325199874496288	0.8067271097671658	1.975025643319368	0.0001016527879002726	0.3493507122073116	-0.0037072259077421304
0.9780000000000002	0.22948717445420247	-0.10325711807000669	0.8077254868918278	1.973639905611996	5.5254239804581496e-05	0.34969159590930265	-0.003490893000858238
0.9790000000000001	0.22946795845335255	-0.10326214469150803	0.8087190794947242	1.972250190555467	9.250252571579475e-06	0.35003314589169016	-0.00327634417678695
0.98	0.22944877871067598	-0.10326707965664014	0.8097079061427402	1.9708565093412995	-3.635953950473944e-05	0.3503753618996857	-0.0030635780614267365
0.9809999999999999	0.2294296368819421	-0.10327192405991847	0.8106919858308078	1.969458873538333	-8.157551919217858e-05	0.35071824355373565	-0.0028525931085847563
0.9820000000000002	0.22941053457455154	-0.10327667904101892	0.8116713379503829	1.9680572951048025	-0.00012639808462975094	0.35106179034620527	-0.002643387608884816
0.9830000000000001	0.22939147334626217	-0.10328134578155773	0.8126459822595417	1.966651786399373	-0.0001708276482644222	0.351406001638388	-0.00243595969834054
0.984	0.22937245470387624	-0.10328592550120909	0.8136159388542976	1.9652423601907538	-0.00021486463611029342	0.3517508766579026	-0.0022303073665954167
0.9849999999999999	0.22935348010113513	-0.1032904194546623	0.8145812281392394	1.9638290296666316	-0.00025850948641631107	0.3520964144962345	-0.0020264284653796305
0.9860000000000002	0.22933455093619634	-0.10329482892941626	0.8155418707967195	1.962411808442665	-0.00030176264774209007	0.3524426141062999	-0.001824320717429245
0.9870000000000001	0.22931566854906874	-0.10329915524290495	0.816497887754954	1.9609907105707658	-0.0003446245771722323	0.3527894743003388	-0.0016239817258698233
0.988	0.2292968342190055	-0.10330339973895275	0.8174493001561381	1.9595657505459108	-0.0003870957388514063	0.3531369937483203	-0.0014254089838839992
0.9889999999999999	0.229278049162227	-0.10330756378506321	0.8183961293256845	1.9581369433118403	-0.0004291766024134387	0.35348517097655735	-0.0012285998841781221
0.9900000000000002	0.22925931453072101	-0.10331164877054018	0.8193383967425667	1.9567043042660077	-0.0004708676413039661	0.35383400436634815	-0.0010335517280068123
0.9910000000000001	0.2292406314121233	-0.1033156561039347	0.8202761240096179	1.95526784926377	-0.0005121693314224951	0.3541834921528912	-0.0008402617342451684
0.992	0.22922200083030317	-0.10331958720944016	0.8212093328230093	1.9538275946214252	-0.0005530821502052108	0.3545336324246564	-0.0006487270490593594
0.9929999999999999	0.22920342374702912	-0.1033234435229868	0.8221380449416396	1.9523835571177024	-0.0005936065760262712	0.3548844231230329	-0.0004589447559347015
0.9940000000000002	0.22918490106433473	-0.10332722648841047	0.8230622821571683	1.95093575399407	-0.0006337430876126164	0.35523586204213226	-0.00027091188557679243
0.9950000000000001	0.22916643362607664	-0.1033309375540706	0.823982066263922	1.9494842029538355	-0.0006734921629846221	0.35558794682905437	-8.462542587124048e-05
0.996	0.22914802221830863	-0.10333457817066843	0.8248974190278934	1.9480289221596536	-0.0007128542776785297	0.3559406749846791	9.991766772971763e-05
0.9969999999999999	0.2291296675696041	-0.1033381497898878	0.8258083621555695	1.946569930230172	-0.0007518299026764904	0.35629404386455893	0.00028272046157348275
0.9980000000000002	0.22911137035245593	-0.10334165386272733	0.8267149172640723	1.9451072462361794	-0.0007904195027745735	0.35664805067991634	0.00046378603347138836
0.9990000000000001	0.2290931311853736	-0.10334509183789652	0.8276171058533405	1.943640889694732	-0.0008286235352664744	0.35700269249923444	0.0006431174630234457
1.0	0.2290749506341686	-0.10334846516065198	0.8285149492784466	1.9421708805604836	-0.0008664424482725665	0.35735796625056576	0.0008207178219306363
1.001	0.22905682921205253	-0.10335177527132379	0.8294084687186519	1.9406972392157058	-0.0009038766785920481	0.3577138687242583	0.0009965901630128433
1.0020000000000002	0.22903876737930368	-0.10335502360390815	0.8302976851431766	1.9392199864604827	-0.0009409266491995521	0.3580703965757351	0.0011707375079903308
1.0030000000000001	0.22902076554287945	-0.10335821158509881	0.8311826192770488	1.9377391435026874	-0.0009775927666902955	0.3584275463282096	0.0013431628351829193
1.004	0.2290028240563481	-0.10336134063300262	0.8320632915688895	1.936254731945838	-0.0010138754190996647	0.35878531437576633	0.0015138690676111224
1.005	0.22898494322088944	-0.10336441215591377	0.832939722160238	1.9347667737744367	-0.0010497749738532377	0.3591436969871142	0.0016828590614354486
1.0060000000000002	0.22896712328736293	-0.10336742755152174	0.8338119308560238	1.9332752913390252	-0.001085291775603263	0.3595026903095902	0.001850135594731026
1.0070000000000001	0.22894936445869032	-0.10337038820542283	0.8346799370961634	1.9317803073424398	-0.001120426144438445	0.3598622903729909	0.0020157013565947723
1.008	0.2289316668921815	-0.10337329548893268	0.8355437599282646	1.9302818448264916	-0.0011551783745885015	0.3602224930932953	0.002179558936643306
1.009	0.22891403070180266	-0.10337615075770161	0.8364034179817929	1.9287799271575456	-0.001189548733014174	0.3605832942765283	0.002341710815020792
1.0100000000000002	0.22889645596038288	-0.10337895535113226	0.8372589294440588	1.9272745780106009	-0.0012235374577606061	0.36094468962282805	0.002502159352914194
1.0110000000000001	0.22887894270175865	-0.10338171059109759	0.8381103120368798	1.925765821352979	-0.0012571447566219346	0.3613066747306006	0.002660906783147226
1.012	0.2288614909224845	-0.10338441777995894	0.8389575829927745	1.9242536814283497	-0.0012903708060559614	0.36166924510076476	0.002817955200607097
1.013	0.22884410058235805	-0.10338707819938565	0.8398007590325465	1.9227381827418237	-0.0013232157496787988	0.36203239614091065	0.00297330655341539
1.0140000000000002	0.2288267716041325	-0.10338969310997428	0.8406398563472506	1.9212193500468366	-0.0013556796965829175	0.36239612316900877	0.003126962635876354
1.0150000000000001	0.22880950387391902	-0.10339226375053696	0.8414748905845275	1.9196972083326758	-0.0013877627203310674	0.3627604214168584	0.003278925082896203
1.016	0.22879229724227926	-0.1033947913374341	0.8423058768366586	1.9181717828114984	-0.0014194648583214658	0.36312528603370536	0.00342919536495818
1.017	0.2287751515248844	-0.10339727706432666	0.8431328296288191	1.916643098905561	-0.0014507861108542693	0.36349071208991257	0.0035777747832863695
1.0180000000000002	0.2287580665031168	-0.10339972210159296	0.8439557629078887	1.91511118223577	-0.0014817264402647004	0.36385669458026093	0.0037246644651968515
1.0190000000000001	0.2287410419253626	-0.103402127595783	0.8447746900325603	1.913576058611525	-0.0015122857703664305	0.3642232284268253	0.0038698653598785147
1.02	0.22872407750861934	-0.10340449466948681	0.8455896237654877	1.9120377540214546	-0.0015424639860225557	0.36459030848161283	0.004013378235028749
1.021	0.22870717294004594	-0.10340682442086699	0.8464005762670821	1.910496294625401	-0.001572260932966039	0.36495792952896844	0.00415520367422129
1.0220000000000002	0.2286903278788301	-0.10340911792323201	0.8472075590890634	1.9089517067476232	-0.0016016764176870315	0.3653260862877528	0.004295342074335557
1.0230000000000001	0.22867354195912531	-0.10341137622502321	0.8480105831670036	1.9074040168708193	-0.0016307102072654184	0.3656947734133583	0.004433793642742424
1.024	0.2286568147936846	-0.1034136003494608	0.8488096588137305	1.9058532516316924	-0.0016593620295141868	0.36606398549938624	0.004570558394855024
1.025	0.22864014597668597	-0.10341579129422424	0.8496047957154619	1.9042994378191611	-0.0016876315732511373	0.3664337170786237	0.00470563615289703
1.0260000000000002	0.2286235350857464	-0.1034179500315421	0.8503960029299077	1.902742602393991	-0.0017155184889428062	0.36680396261875986	0.004839026547471775
1.0270000000000001	0.2286069816846278	-0.10342007750756192	0.8511832888840745	1.9011827725662875	-0.0017430223909998205	0.3671747165042578	0.004970729024368451
1.028	0.2285904853270148	-0.10342217464099873	0.8519666613706388	1.8996199759112746	-0.0017701428611759137	0.36754597300913905	0.005100742854352388
1.029	0.22857404556023708	-0.10342424232256665	0.8527461275436308	1.8980542404488912	-0.0017968794508176544	0.36791772627840796	0.005229067139484496
1.0300000000000002	0.22855766192781	-0.10342628141519265	0.853521693914545	1.8964855946691244	-0.0018232316815998872	0.3682899703224451	0.005355700814691638
1.0310000000000001	0.228541333971167	-0.10342829275388163	0.8542933663492501	1.894914067539909	-0.001849199045965338	0.36866269901560667	0.005480642647877473
1.032	0.22852506123208913	-0.10343027714560625	0.8550611500656913	1.8933396885156095	-0.0018747810076951547	0.36903590609471043	0.0056038912401582
1.033	0.22850884325621013	-0.1034322353695979	0.8558250496320037	1.8917624875464316	-0.0018999770025499743	0.36940958515735445	0.005725445026285326
1.0340000000000003	0.22849267959684394	-0.10343416817728981	0.8565850689642791	1.8901824950891049	-0.0019247864390429456	0.3697837296600134	0.005845302275135005
1.0350000000000001	0.22847656981875658	-0.1034360762922889	0.8573412113243578	1.8885997421188079	-0.0019492086992234476	0.3701583329159178	0.005963461090448181
1.036	0.22846051350188443	-0.10343796041112595	0.8580934793191485	1.8870142601419357	-0.0019732431394111852	0.3705333880927249	0.006079919412371326
1.037	0.2284445102453758	-0.1034398212044062	0.8588418749014729	1.8854260812093044	-0.001996889091003061	0.3709088882099238	0.00619467501961692
1.0380000000000003	0.2284285596727096	-0.10344165931760697	0.859586399370926	1.8838352379301324	-0.002020145861597057	0.3712848261359839	0.006307725531453969
1.0390000000000001	0.22841266143751465	-0.10344347537076934	0.8603270533739974	1.8822417634867699	-0.0020430127366773744	0.37166119458543534	0.006419068409287114
1.04	0.22839681522858504	-0.10344526995745815	0.8610638369034527	1.8806456916493908	-0.002065488981435208	0.3720379861159482	0.006528700958070273
1.041	0.22838102077371694	-0.10344704364449306	0.8617967492981018	1.8790470567902424	-0.0020875738419950337	0.37241519312541993	0.0066366203280444685
1.0420000000000003	0.22836527784312036	-0.10344879697245084	0.8625257892452088	1.8774458938970429	-0.002109266546290733	0.3727928078493195	0.006742823517472396
1.0430000000000001	0.2283495862527805	-0.10345053045543759	0.8632509547859206	1.8758422385851183	-0.002130566305444899	0.3731708223584189	0.006847307376311592
1.044	0.22833394586776679	-0.10345224458013164	0.8639722433225921	1.8742361271093684	-0.0021514723157129703	0.37354922855655376	0.006950068610463733
1.045	0.2283183566054907	-0.10345393980559912	0.8646896516276359	1.872627596377531	-0.0021719837603230616	0.37392801817799437	0.007051103786724925
1.0460000000000003	0.22830281843891387	-0.1034556165642575	0.8654031758531394	1.871016683964338	-0.002192099810968658	0.3743071827845571	0.007150409338135696
1.0470000000000002	0.22828733139970614	-0.10345727526323364	0.8661128115408777	1.8694034281250183	-0.0022118196292594886	0.3746867137629509	0.007247981569429512
1.048	0.22827189558135497	-0.10345891628536376	0.8668185536338583	1.867787867806988	-0.002231142368374972	0.3750666023226116	0.007343816663009629
1.049	0.22825651114222706	-0.10346053998945821	0.8675203964901507	1.866170042660061	-0.002250067174981962	0.375446839493849	0.007437910685701443
1.0500000000000003	0.22824117830858015	-0.10346214671058374	0.8682183338990046	1.864549993047024	-0.0022685931912958084	0.37582741612588905	0.007530259596344981
1.0510000000000002	0.22822589737752244	-0.10346373676073879	0.8689123590988885	1.8629277600556693	-0.0022867195573464697	0.3762083228845158	0.0076208592542313545
1.052	0.22821066871992068	-0.10346531042879283	0.8696024647967029	1.8613033855114924	-0.0023044454138159173	0.3765895502495043	0.0077097054279608
1.053	0.22819549278288262	-0.10346686797931309	0.8702886431881733	1.8596769119895096	-0.0023217699053258603	0.37697108851234107	0.0077967938045436416
1.0540000000000003	0.22818037009106143	-0.10346840965140629	0.870970885980183	1.8580483828240248	-0.002338692183506723	0.37735292777448465	0.007882119999052792
1.0550000000000002	0.22816530124715648	-0.10346993565870163	0.8716491844143022	1.8564178421166828	-0.002355211409422403	0.37773505794599327	0.00796567956464929
1.056	0.22815028693311357	-0.10347144619009979	0.8723235292892674	1.854785334743892	-0.002371326755656135	0.37811746874428587	0.008047468002193444
1.057	0.22813532791202626	-0.10347294141016289	0.8729939109824167	1.853150906363197	-0.002387037408606388	0.37850014969310664	0.008127480769384979
1.0580000000000003	0.22812042502885516	-0.10347442145952292	0.8736603194723419	1.8515146034178038	-0.0024023425707499968	0.3788830901218252	0.00820571329035011
1.0590000000000002	0.22810557920921096	-0.10347588645568229	0.8743227443635226	1.8498764731395976	-0.002417241462507908	0.37926627916502215	0.008282160966045362
1.06	0.22809079145770858	-0.10347733649345303	0.8749811749125791	1.8482365635513547	-0.002431733324201535	0.37964970576224766	0.008356819185117163
1.061	0.22807606285664503	-0.10347877164541051	0.8756356000561504	1.8465949234688566	-0.0024458174182831745	0.3800333586578428	0.008429683335221701
1.0620000000000003	0.22806139456386923	-0.10348019196311341	0.8762860084396566	1.8449516025028534	-0.002459493031354018	0.3804172264008338	0.008500748814870457
1.0630000000000002	0.22804678780946433	-0.10348159747908736	0.8769323884462037	1.8433066510600842	-0.002472759475665977	0.3808012973450322	0.008570011045562239
1.064	0.22803224389236795	-0.1034829882095737	0.8775747282256403	1.8416601203429297	-0.00248561609016891	0.38118555964941325	0.00863746548390177
1.065	0.22801776417805922	-0.10348436415729459	0.8782130157237822	1.8400120623476472	-0.0024980622417129414	0.381570001278844	0.008703107633404714
1.0660000000000003	0.22800335009693903	-0.1034857253134833	0.8788472387125671	1.8383625298611368	-0.002510097326832799	0.38195461000529507	0.008766933056298101
1.0670000000000002	0.22798900314227385	-0.10348707165955257	0.8794773848215284	1.8367115764561817	-0.0025217207736885038	0.3823393734094873	0.008828937385746822
1.068	0.2279747248680731	-0.10348840316877422	0.8801034415694697	1.8350592564851196	-0.0025329320437975818	0.3827242788827404	0.008889116338145103
1.069	0.22796051688727553	-0.10348971980759486	0.8807253963959758	1.8334056250718898	-0.0025437306338029595	0.3831093136290367	0.008947465725233623
1.0700000000000003	0.22794638086911795	-0.10349102153621548	0.8813432366931478	1.831750738102403	-0.0025541160775206717	0.3834944646675557	0.00900398146616822
1.0710000000000002	0.22793231853531007	-0.10349230830918893	0.8819569498368243	1.8300946522128072	-0.0025640879478415657	0.38387971883581307	0.009058659599178872
1.072	0.2279183316557638	-0.10349358007640908	0.8825665232165453	1.828437424774838	-0.0025736458581829495	0.38426506279341766	0.009111496292396616
1.073	0.22790442204425082	-0.10349483678336212	0.8831719442650274	1.826779113878579	-0.002582789464038707	0.3846504830263371	0.009162487854156763
1.0740000000000003	0.22789059155398664	-0.10349607837063991	0.8837732004879156	1.8251197783137014	-0.0025915184647500597	0.38503596585156297	0.009211630743269346
1.0750000000000002	0.22787684207313805	-0.10349730477422057	0.8843702794934468	1.823459477548754	-0.0025998326048274002	0.38542149742237186	0.009258921579138579
1.076	0.22786317552025062	-0.10349851592651634	0.8849631690220336	1.8217982717080647	-0.0026077316748234847	0.38580706373419504	0.009304357151612994
1.077	0.22784959383959486	-0.10349971175668357	0.8855518569765329	1.8201362215473287	-0.0026152155125499553	0.386192650630685	0.009347934430934927
1.0780000000000003	0.22783609899643376	-0.103500892189819	0.8861363314532144	1.8184733884278195	-0.0026222840048809835	0.386578243809991	0.009389650577792492
1.0790000000000002	0.22782269297221086	-0.10350205714617082	0.8867165807723145	1.8168098342880414	-0.0026289370894742956	0.3869638288316854	0.009429502952989775
1.08	0.22780937775965468	-0.10350320654149348	0.8872925935074321	1.8151456216135113	-0.002635174755800675	0.38734939112423106	0.009467489126616211
1.081	0.22779615535779668	-0.1035043402881703	0.8878643585141508	1.8134808134061184	-0.00264099704578651	0.3877349159925186	0.009503606886839525
1.0820000000000003	0.22778302776690057	-0.10350545829559864	0.888431864957903	1.811815473152997	-0.0026464040546784018	0.3881203886254253	0.00953785424820277
1.0830000000000002	0.2277699969833004	-0.10350656046983664	0.8889951023403311	1.810149664794851	-0.002651395931947088	0.3885057941034716	0.00957022945936674
1.084	0.2277570649941428	-0.10350764671401473	0.8895540605241599	1.808483452694044	-0.002655972881682487	0.3888911174065285	0.00960073101042149
1.085	0.227744233772033	-0.10350871692951297	0.8901087297577192	1.806816901601641	-0.0026601351626015096	0.38927634342183404	0.00962935763995133
1.0860000000000003	0.22773150526958647	-0.10350977101677973	0.8906591006998746	1.8051500766225892	-0.002663883088155659	0.38966145695251625	0.009656108342037527
1.0870000000000002	0.22771888141350943	-0.10351080887616926	0.891205164444625	1.8034830431797242	-0.00266721702661635	0.3900464427263328	0.009680982373078078
1.088	0.2277063640974517	-0.10351183040917221	0.8917469125442482	1.8018158669776634	-0.0026701374007722474	0.3904312854043984	0.009703979258121066
1.089	0.22769395517400465	-0.10351283551928579	0.8922843370310054	1.8001486139668998	-0.0026726446874209644	0.3908159695899148	0.009725098796712302
1.0900000000000003	0.22768165644697191	-0.10351382411289978	0.8928174304381644	1.7984813503080381	-0.002674739416715611	0.3912004798368579	0.009744341068501321
1.0910000000000002	0.22766946966353457	-0.10351479610094994	0.8933461858199737	1.7968141423361075	-0.002676422171000322	0.3915848006586362	0.009761706438423235
1.092	0.2276573965059325	-0.10351575140096084	0.8938705967690879	1.7951470565248864	-0.002677693583195149	0.3919689165367974	0.009777195560847324
1.093	0.2276454385837893	-0.10351668993872623	0.8943906574310736	1.7934801594515482	-0.0026785543353387603	0.39235281192961463	0.009790809382570235
1.0940000000000003	0.22763359742783054	-0.10351761164925533	0.8949063625171313	1.7918135177623185	-0.0026790051576537333	0.39273647128032463	0.009802549145140357
1.0950000000000002	0.22762187448499174	-0.10351851647773866	0.8954177073161712	1.7901471981386985	-0.0026790468277074725	0.3931198790252151	0.009812416386938723
1.096	0.22761027111416302	-0.10351940438090756	0.8959246877062463	1.7884812672630606	-0.002678680169302636	0.3935030196018816	0.009820412945015263
1.097	0.2275987885814443	-0.10352027532803398	0.8964273001649711	1.7868157917846788	-0.002677906051461718	0.39388587745736364	0.00982654095661798
1.0980000000000003	0.22758742805566276	-0.10352112930194655	0.8969255417793033	1.7851508382883907	-0.00267672538762679	0.39426843705568887	0.009830802860656886
1.0990000000000002	0.22757619060565143	-0.10352196630043967	0.8974194102550691	1.7834864732650735	-0.0026751391349517464	0.39465068288508365	0.009833201399161495
1.1	0.22756507719891222	-0.10352278633694642	0.8979089039266112	1.7818227630816141	-0.0026731482939906736	0.3950325994653524	0.009833739618607703
1.101	0.22755408870053634	-0.10352358944009925	0.8983940217676902	1.7801597739503057	-0.0026707539089032093	0.39541417135538	0.009832420871476785
1.1020000000000003	0.22754322587200376	-0.10352437565293097	0.8988747634047702	1.7784975718983562	-0.0026679570679932173	0.39579538316058954	0.009829248818713448
1.1030000000000002	0.22753248936985912	-0.1035251450320921	0.8993511291323126	1.7768362227374455	-0.0026647589045188536	0.39617621954030985	0.009824227433140582
1.104	0.22752187974426386	-0.10352589764708481	0.8998231199281996	1.775175792034017	-0.0026611605975902677	0.3965566652148845	0.009817361003035404
1.105	0.22751139743742566	-0.10352663357951315	0.9002907374677827	1.7735163450809948	-0.0026571633728493253	0.39693670497247674	0.009808654135071445
1.1060000000000003	0.22750104278190414	-0.1035273529223497	0.9007539841361779	1.7718579468701117	-0.002652768502869308	0.39731632367570735	0.009798111756500385
1.1070000000000002	0.22749081599879348	-0.10352805577921838	0.9012128630388049	1.7702006620644097	-0.00264797730739519	0.3976955062681396	0.00978573911687374
1.108	0.22748071719578303	-0.10352874226369348	0.9016673780105415	1.7685445549719714	-0.0026427911535450615	0.3980742377805654	0.009771541789543217
1.109	0.22747074636509326	-0.10352941249861469	0.9021175336242494	1.7668896895208182	-0.0026372114560323004	0.3984525033372293	0.009755525672934614
1.1099999999999999	0.2274609033816614	-0.10353006661541822	0.9025633351986632	1.7652361292341674	-0.0026312396773462807	0.398830288161944	0.00973769699146803
1.1110000000000002	0.22745118800270506	-0.10353070475348358	0.9030047888052666	1.7635839372067394	-0.0026248773280120154	0.3992075775837459	0.00971806229611865
1.112	0.22744159986904103	-0.10353132705949614	0.9034419012745246	1.7619331760828005	-0.002618125967170931	0.3995843570420449	0.00969662846479472
1.113	0.22743213850665556	-0.10353193368682526	0.9038746802014647	1.7602839080362547	-0.0026109872032376857	0.3999606120913434	0.009673402702648144
1.1139999999999999	0.22742280332777692	-0.10353252479491781	0.9043031339502223	1.7586361947527231	-0.002603462694327021	0.40033632840553873	0.009648392542250103
1.1150000000000002	0.22741359363220176	-0.10353310054870707	0.9047272716582966	1.7569900974128045	-0.0025955541486926666	0.4007114917820051	0.009621605843807373
1.116	0.2274045086084974	-0.10353366111803654	0.9051471032416364	1.7553456766764464	-0.0025872633253594	0.40108608814553165	0.009593050795838304
1.117	0.22739554733470357	-0.10353420667709895	0.9055626394005478	1.7537029926687524	-0.002578592034824782	0.4014601035520064	0.009562735916239903
1.1179999999999999	0.22738670877966527	-0.10353473740388985	0.9059738916252851	1.7520621049679186	-0.0025695421398288652	0.401833524191496	0.009530670053311726
1.1190000000000002	0.22737799180537502	-0.10353525347967604	0.9063808722001869	1.7504230725959886	-0.002560115556190098	0.4022063363904909	0.009496862386484705
1.12	0.22736939516957066	-0.10353575508847825	0.9067835942059708	1.7487859540108688	-0.00255031425352292	0.4025785266139381	0.009461322426563548
1.121	0.22736091752821494	-0.10353624241656818	0.9071820715205523	1.7471508070980362	-0.0025401402557133695	0.4029500814675624	0.009424060015473796
1.1219999999999999	0.22735255743785876	-0.10353671565197967	0.9075763188191267	1.7455176891626372	-0.002529595641272592	0.40332098770006247	0.009385085325747859
1.1230000000000002	0.2273443133578876	-0.10353717498403374	0.907966351573496	1.7438866569219222	-0.0025186825436880737	0.40369123220501296	0.009344408859618644
1.124	0.22733618365265332	-0.10353762060287737	0.9083521860502541	1.7422577664975822	-0.0025074031517705805	0.4040608020227281	0.009302041447589055
1.125	0.2273281665938703	-0.10353805269903582	0.9087338393081933	1.740631073409815	-0.0024957597100556165	0.40442968434185694	0.00925799424689345
1.126	0.2273202603640272	-0.10353847146297834	0.9091113291949132	1.7390066325741917	-0.002483754519257276	0.4047978665004177	0.009212278739962294
1.1270000000000002	0.22731246306081404	-0.10353887708469706	0.9094846743418631	1.7373844983005193	-0.002471389936711399	0.4051653359863449	0.009164906732513734
1.1280000000000001	0.22730477270219332	-0.10353926975329875	0.9098538941577988	1.7357647242932697	-0.0024586683769275844	0.4055320804376834	0.009115890351078208
1.129	0.22729718723249365	-0.1035396496566096	0.9102190088217711	1.7341473636527653	-0.0024455923123695737	0.40589808764262425	0.009065242040188186
1.13	0.2272897045291517	-0.10354001698079245	0.9105800392763729	1.7325324688763206	-0.002432164274278943	0.40626334553945503	0.009012974559647544
1.1310000000000002	0.2272823224085997	-0.10354037190997652	0.9109370072204743	1.7309200918592857	-0.002418386853235194	0.40662784221649795	0.00895910098168572
1.1320000000000001	0.22727503863129989	-0.1035407146258994	0.911289935100292	1.7293102838959493	-0.002404262699449776	0.4069915659121686	0.008903634687436147
1.133	0.2272678509074339	-0.10354104530793741	0.9116388460987775	1.727703095680994	-0.0023897945229133166	0.4073545050149243	0.008846589362847986
1.134	0.22726075690324968	-0.10354136413427664	0.9119837641244337	1.7260985773122088	-0.00237498509321077	0.40771664806292973	0.008787978994566284
1.1350000000000002	0.22725375424656555	-0.10354167128384828	0.9123247137999103	1.7244967782944067	-0.0023598372390018583	0.40807798374345206	0.008727817865888962
1.1360000000000001	0.2272468405314327	-0.1035419669375229	0.9126617204488519	1.7228977475445004	-0.002344353847590394	0.40843850089187445	0.008666120552178054
1.137	0.22724001332345894	-0.10354225127818746	0.9129948100805977	1.7213015333969386	-0.0023285378647624412	0.4087981884905828	0.008602901915284945
1.138	0.22723327016617148	-0.10354252449045707	0.9133240093745889	1.7197081836086963	-0.002312392294768696	0.4091570356681016	0.008538177097584414
1.1390000000000002	0.22722660858767063	-0.10354278676039781	0.9136493456648305	1.718117745364155	-0.0022959202003264177	0.40951503169836856	0.008471961516029336
1.1400000000000001	0.22722002610682532	-0.10354303827526047	0.9139708469228768	1.7165302652801984	-0.0022791247024552775	0.4098721659999141	0.00840427085572406
1.141	0.22721352023826033	-0.10354327922322484	0.9142885417385652	1.7149457894111066	-0.0022620089799005394	0.4102284281350179	0.008335121062514233
1.142	0.22720708849651403	-0.10354350979315464	0.9146024592988483	1.7133643632532014	-0.002244576268140534	0.41058380780897424	0.00826452833463872
1.1430000000000002	0.22720072840087374	-0.10354373017436254	0.9149126293654484	1.7117860317506983	-0.0022268298583407306	0.4109382948691713	0.008192509113976171
1.1440000000000001	0.22719443748126786	-0.10354394055638544	0.9152190822513063	1.7102108393030968	-0.002208773096433955	0.41129187930375194	0.00811908007705315
1.145	0.22718821328446448	-0.10354414112876961	0.9155218487950446	1.7086388297721906	-0.002190409382140851	0.4116445512402915	0.008044258125249735
1.146	0.22718205337982625	-0.10354433208086568	0.915820960333411	1.7070700464875215	-0.00217174216774462	0.41199630094492834	0.007968060373942699
1.1470000000000002	0.2271759553638713	-0.103544513601633	0.9161164486724258	1.7055045322506095	-0.0021527749564949203	0.41234711882183606	0.00789050414093526
1.1480000000000001	0.22716991686401916	-0.10354468587945358	0.9164083460575776	1.703942329339046	-0.0021335113007593764	0.41269699541267996	0.007811606934461182
1.149	0.22716393554302874	-0.10354484910195506	0.9166966851434142	1.7023834795111659	-0.0021139548002846753	0.4130459213958858	0.007731386440929095
1.15	0.227158009104132	-0.10354500345584278	0.9169814989628706	1.7008280240108782	-0.0020941091005029005	0.4133938875857902	0.007649860512572678
1.1510000000000002	0.22715213529536243	-0.1035451491267406	0.9172628208959295	1.6992760035718604	-0.002073977890453285	0.41374088493186445	0.007567047154867661
1.1520000000000001	0.2271463119127035	-0.1035452862990404	0.9175406846372043	1.6977274584206987	-0.0020535649003158374	0.41408690451820396	0.0074829645133937615
1.153	0.22714053680280727	-0.10354541515576017	0.9178151241620397	1.6961824282793165	-0.002032873898796841	0.41443193756323055	0.007397630859880419
1.154	0.22713480786566068	-0.1035455358784101	0.9180861736907199	1.6946409523666428	-0.0020119086903626067	0.41477597541955585	0.007311064577235946
1.1550000000000002	0.22712912305720373	-0.10354564864686704	0.9183538676515012	1.6931030693991103	-0.001990673112256894	0.41511900957413617	0.007223284143785893
1.1560000000000001	0.2271234803922789	-0.10354575363925672	0.9186182406435646	1.6915688175899524	-0.001969171031420106	0.4154610316487267	0.007134308117250849
1.157	0.22711787794829005	-0.10354585103184383	0.9188793274002252	1.6900382346472569	-0.001947406341550118	0.4158020334005225	0.007044155118750166
1.158	0.2271123138684452	-0.10354594099892954	0.9191371627523708	1.6885113577711084	-0.0019253829602400743	0.4161420067229325	0.006952843816935345
1.1590000000000003	0.2271067863630816	-0.10354602371275659	0.9193917815920937	1.6869882236497877	-0.0019031048258239575	0.41648094364661714	0.006860392912174035
1.1600000000000001	0.22710129370945067	-0.10354609934342156	0.9196432188364848	1.685468868454992	-0.0018805758938043096	0.4168188363407363	0.006766821120583769
1.161	0.22709583425146512	-0.10354616805879413	0.9198915093919299	1.6839533278371712	-0.0018578001331018758	0.4171556771140498	0.006672147158079918
1.162	0.2270904064005386	-0.10354623002444334	0.9201366881196275	1.6824416369209403	-0.0018347815224887206	0.4174914584160003	0.0065763897247850455
1.1630000000000003	0.22708500863714776	-0.10354628540357053	0.9203787898019195	1.6809338302990307	-0.0018115240472618515	0.4178261728382726	0.006479567489537829
1.1640000000000001	0.22707963951161309	-0.10354633435694886	0.9206178491078921	1.6794299420251266	-0.0017880316958489711	0.4181598131166548	0.006381699073996116
1.165	0.2270742976437195	-0.10354637704286938	0.9208539005578402	1.6779300056078008	-0.001764308456220678	0.4184923721325381	0.006282803036559554
1.166	0.2270689817219304	-0.10354641361709309	0.9210869784873128	1.676434054005896	-0.0017403583121661252	0.41882384291394076	0.006182897856459043
1.1670000000000003	0.22706369050257746	-0.10354644423280938	0.9213171170114567	1.674942119624565	-0.0017161852394282605	0.4191542186363065	0.006082001917994951
1.1680000000000001	0.22705842280940328	-0.10354646904060029	0.9215443499907525	1.6734542343126906	-0.0016917932019383643	0.4194834926230234	0.005980133495271483
1.169	0.2270531775342068	-0.1035464881884106	0.9217687109992397	1.6719704293612778	-0.0016671861485723243	0.4198116583457315	0.005877310737896516
1.17	0.2270479536385915	-0.1035465018215236	0.9219902332952006	1.6704907355009109	-0.0016423680104247797	0.4201387094247889	0.005773551657568187
1.1710000000000003	0.2270427501560676	-0.10354651008254234	0.9222089497931395	1.669015182898996	-0.0016173426982318898	0.4204646396298452	0.005668874115165171
1.1720000000000002	0.22703756619413698	-0.10354651311137629	0.922424893036272	1.6675438011593902	-0.0015921140998779917	0.4207894428799157	0.0055632958082621675
1.173	0.22703240093636012	-0.10354651104523324	0.9226380951698645	1.6660766193247611	-0.0015666860781650463	0.4211131132427222	0.005456834259235948
1.174	0.2270272536444019	-0.10354650401861622	0.9228485879153958	1.6646136658797737	-0.0015410624687192764	0.42143564493379093	0.005349506803701078
1.1750000000000003	0.22702212366005586	-0.10354649216332551	0.9230564025447601	1.663154968753564	-0.0015152470777876376	0.4217570323157415	0.005241330578831975
1.1760000000000002	0.22701701040687472	-0.1035464756084654	0.923261569854102	1.6617005553214812	-0.0014892436798594805	0.42207726989771077	0.00513232251155439
1.177	0.22701191339065838	-0.10354645448045566	0.9234641201376295	1.6602504524064385	-0.0014630560150487987	0.42239635233485595	0.005022499306833237
1.178	0.22700683219879883	-0.10354642890304765	0.9236640831625029	1.6588046862794747	-0.0014366877862942848	0.4227142744281258	0.004911877436344787
1.1790000000000003	0.22700176649923084	-0.10354639899734483	0.9238614881458991	1.657363282659874	-0.0014101426566780551	0.4230310311241831	0.004800473127943244
1.1800000000000002	0.22699671603936508	-0.10354636488182763	0.9240563637345971	1.6559262667159482	-0.0013834242471030404	0.42334661751505637	0.004688302356210184
1.181	0.22699168064500813	-0.10354632667238249	0.9242487379870564	1.654493663066457	-0.0013565361342645725	0.42366102883746587	0.0045753808340710305
1.182	0.2269866602192699	-0.10354628448233508	0.9244386383575846	1.6530654957818904	-0.001329481848669036	0.42397426047213294	0.004461724005158509
1.1830000000000003	0.22698165474107876	-0.1035462384224875	0.9246260916814374	1.6516417883852101	-0.0013022648725743026	0.4242863079433205	0.004347347036359672
1.1840000000000002	0.22697666426255353	-0.10354618860115933	0.9248111241600768	1.6502225638527785	-0.0012748886378485045	0.4245971669184876	0.004232264810470529
1.185	0.22697168890523392	-0.10354613512423237	0.924993761346934	1.6488078446154553	-0.0012473565237437578	0.4249068332079407	0.004116491919308941
1.186	0.2269667288559212	-0.10354607809519928	0.9251740281340287	1.647397652558709	-0.0012196718545814927	0.4252153027645472	0.004000042657210356
1.1870000000000003	0.22696178436287934	-0.1035460176152155	0.9253519487405447	1.6459920090228528	-0.0011918378975897003	0.4255225716832096	0.0038829310152575787
1.1880000000000002	0.22695685573277158	-0.10354595378315486	0.9255275467055946	1.6445909348048793	-0.0011638578613151639	0.4258286361999228	0.0037651706773268703
1.189	0.2269519433275818	-0.10354588669566843	0.9257008448851491	1.6431944501607538	-0.00113573489448569	0.4261334926908439	0.003646775017936741
1.19	0.22694704756114642	-0.10354581644724672	0.9258718654504806	1.6418025748066403	-0.0011074720848929095	0.4264371376716832	0.003527757100607188
1.1910000000000003	0.22694216889604749	-0.10354574313028495	0.9260406298865923	1.640415327918664	-0.0010790724582925783	0.42673956779735833	0.0034081296759855394
1.1920000000000002	0.22693730784048882	-0.1035456668351514	0.9262071589913644	1.6390327281315695	-0.0010505389773802735	0.42704077986179384	0.0032879051800915812
1.193	0.22693246494440056	-0.10354558765025897	0.9263714728761453	1.6376547935369996	-0.0010218745407177326	0.42734077079780797	0.003167095733095845
1.194	0.2269276407951503	-0.10354550566213931	0.9265335909673931	1.636281541681757	-0.0009930819815460528	0.4276395376770904	0.0030457131385580433
1.1950000000000003	0.22692283601323868	-0.10354542095552008	0.9266935320093466	1.6349129895660315	-0.000964164066604723	0.4279370777101515	0.0029237688831747414
1.1960000000000002	0.22691805124760153	-0.10354533361340469	0.9268513140684609	1.6335491536412006	-0.0009351234951364335	0.4282333882462464	0.002801274137329268
1.197	0.22691328717014048	-0.10354524371715486	0.9270069545399636	1.6321900498071866	-0.0009059628980749685	0.4285284667733981	0.0026782397564935716
1.198	0.22690854447023404	-0.10354515134657567	0.9271604701568921	1.6308356934104848	-0.0008766848374744502	0.4288223109182789	0.002554676283592939
1.1990000000000003	0.22690382384998115	-0.1035450565800031	0.9273118770023462	1.629486099242468	-0.0008472918063600742	0.4291149184459521	0.002430593952627504
1.2000000000000002	0.2268991260198002	-0.10354495949439403	0.9274611905245649	1.6281412815356966	-0.0008177862288760398	0.42940628726008634	0.0023060026932966607
1.201	0.2268944516940064	-0.10354486016541853	0.9276084255533049	1.6268012539582206	-0.00078817046048464	0.4296964154037648	0.0021809121360074077
1.202	0.22688980158674332	-0.10354475866755443	0.927753596317131	1.6254660296088634	-0.0007584467883968542	0.4299853010601016	0.0020553316173178462
1.2030000000000003	0.22688517640864286	-0.10354465507418402	0.927896716462355	1.6241356210153586	-0.0007286174324757483	0.43027294255211745	0.001929270186354541
1.2040000000000002	0.2268805768634597	-0.10354454945769298	0.9280377990736126	1.6228100401338235	-0.0006986845463059531	0.43055933834230437	0.0018027366121337572
1.205	0.22687600364430502	-0.10354444188957128	0.9281768566949345	1.6214892983473004	-0.0006686502181834498	0.430844487032427	0.0016757393909860316
1.206	0.22687145743060913	-0.10354433244051604	0.9283139013509268	1.6201734064629765	-0.0006385164722671709	0.4311283873635643	0.0015482867538319349
1.2070000000000003	0.22686693888618578	-0.10354422118053633	0.9284489445699201	1.6188623747092024	-0.0006082852700730807	0.43141103821614785	0.0014203866743360473
1.2080000000000002	0.22686244865764674	-0.10354410817905975	0.9285819974105849	1.6175562127334244	-0.0005779585123087634	0.431692438609816	0.0012920468787228393
1.209	0.22685798737279042	-0.10354399350504084	0.9287130704904989	1.6162549296013973	-0.0005475380409857046	0.43197258770302366	0.0011632748565767704
1.21	0.22685355563896073	-0.10354387722707115	0.9288421740147745	1.6149585337976637	-0.0005170256416856133	0.4322514847924091	0.001034077871827366
1.2110000000000003	0.22684915404137582	-0.1035437594134909	0.9289693178047344	1.6136670332272987	-0.0004864230458571865	0.432529129311918	0.0009044629739119663
1.2120000000000002	0.22684478314142983	-0.10354364013250233	0.9290945113266242	1.612380435218151	-0.00045573193295887196	0.43280552083186885	0.0007744370089872657
1.213	0.22684044347496776	-0.10354351945228445	0.9292177637199841	1.6110987465220739	-0.00042495393238504216	0.43308065905832516	0.0006440066309391618
1.214	0.22683613555052906	-0.10354339744110916	0.9293390838264135	1.6098219733151418	-0.0003940906254784445	0.4333545438327139	0.0005131783125496453
1.2150000000000003	0.2268318598479373	-0.1035432741674589	0.929458480219854	1.6085501211983488	-0.00036314354799274316	0.4336271751312039	0.0003819583573623442
1.2160000000000002	0.22682761681798874	-0.10354314970014544	0.929575961238753	1.6072831951995352	-0.00033211419306451186	0.4338985530637219	0.0002503529124231158
1.217	0.22682340688285987	-0.10354302410843003	0.9296915350197273	1.6060211997761555	-0.00030100401438867597	0.43416867787291075	0.00011836798176773381
1.218	0.2268192304361038	-0.10354289746214455	0.9298052095315873	1.6047641388181346	-0.0002698144292305427	0.43443754993315253	-1.3990559775630303e-05
1.2190000000000003	0.22681508784261317	-0.10354276983181401	0.9299169926085872	1.6035120156504286	-0.00023854682133390295	0.4347051697495328	-0.00014671695308399518
1.2200000000000002	0.22681097943892797	-0.10354264128877975	0.9300268919825242	1.6022648330349158	-0.00020720254384562286	0.43497153795693	-0.0002798055419083627
1.221	0.22680690553313726	-0.10354251190532388	0.9301349153140489	1.6010225931712356	-0.00017578292213357472	0.43523665531947175	-0.00041325076047573104
1.222	0.2268028664047495	-0.10354238175479441	0.9302410702239292	1.5997852976973257	-0.00014428925667928907	0.4355005227300543	-0.0005470471210426403
1.2230000000000003	0.22679886230490376	-0.10354225091173141	0.9303453643242604	1.5985529476904083	-0.0001127228261049358	0.4357631412096792	-0.0006811892014665792
1.2240000000000002	0.22679489345616732	-0.10354211945199371	0.9304478052488652	1.5973255436680434	-8.108488990706079e-05	0.43602451190685165	-0.0008156716331660135
1.225	0.22679096005229937	-0.10354198745288636	0.9305484006821211	1.5961030855892486	-4.937669089583072e-05	0.4362846360970379	-0.000950489089657023
1.226	0.22678706225835957	-0.10354185499328869	0.9306471583854589	1.5948855728560647	-1.7599457582160536e-05	0.43654351518193807	-0.001085636275976293
1.2270000000000003	0.2267832002104083	-0.10354172215378292	0.9307440862218994	1.5936730043151917	1.4245593610290158e-05	0.4368011506886945	-0.0012211079189956506
1.2280000000000002	0.22677937401516973	-0.10354158901678319	0.9308391921801251	1.5924653782593199	4.615725624854909e-05	0.4370575442692172	-0.001356898757963404
1.229	0.22677558375040974	-0.10354145566666492	0.9309324843984573	1.5912626924277804	7.813433166677523e-05	0.4373126976996856	-0.0014930035350949286
1.23	0.22677182946565486	-0.10354132218989455	0.9310239711879769	1.5900649440061334	0.00011017562667779196	0.4375666128802859	-0.0016294169867048299
1.2310000000000003	0.22676811118287976	-0.10354118867515942	0.931113661054405	1.5888721296254567	0.00014227995146448146	0.4378192918349998	-0.001766133834946717
1.2320000000000002	0.22676442889716159	-0.10354105521349774	0.9312015627191106	1.587684245362087	0.00017444611771310476	0.43807073671132063	-0.001903148779739413
1.233	0.22676078257729718	-0.10354092189842871	0.9312876851399876	1.586501286737442	0.0002066729367461048	0.4383209497799564	-0.0020404564905802435
1.234	0.22675717216638203	-0.10354078882608249	0.9313720375321919	1.5853232487179245	0.00023895921753374984	0.43856993343439493	-0.0021780515984332776
1.2350000000000003	0.22675359758235314	-0.10354065609533006	0.9314546293879815	1.584150125714913	0.0002713037648293796	0.43881769019045175	-0.002315928688124021
1.2360000000000002	0.22675005871849688	-0.10354052380791284	0.9315354704952773	1.582981911583721	0.00030370537761211723	0.4390642226862235	-0.0024540822913675995
1.237	0.226746555443922	-0.10354039206857199	0.9316145709553081	1.5818185996211502	0.0003361628476555111	0.43930953368244585	-0.002592506880192112
1.238	0.2267430876039989	-0.10354026098517724	0.93169194120008	1.5806601825616486	0.00036867495797967355	0.43955362606313014	-0.002731196860579775
1.2389999999999999	0.22673965502076732	-0.10354013066885519	0.931767592009284	1.5795066525716945	0.0004012404813707979	0.4397965028365381	-0.002870146566696664
1.2400000000000002	0.22673625749331183	-0.10354000123411702	0.9318415345251326	1.5783580012439256	0.0004338581793346438	0.44003816713612537	-0.003009350256203701
1.241	0.22673289479810074	-0.1035398727989854	0.9319137802647367	1.5772142195925196	0.0004665268013633859	0.44027862222114744	-0.0031488021064717147
1.242	0.22672956668928754	-0.10353974548512053	0.9319843411307617	1.576075298048707	0.0004992450841516293	0.4405178714772897	-0.003288496211340764
1.2429999999999999	0.2267262728989776	-0.10353961941794533	0.9320532294207273	1.5749412264549227	0.0005320117508237106	0.440755918417623	-0.0034284265786121027
1.2440000000000002	0.22672301313746218	-0.10353949472676931	0.9321204578349426	1.5738119940572337	0.0005648255104780197	0.44099276668388154	-0.003568587128522148
1.245	0.22671978709342205	-0.10353937154491138	0.9321860394834387	1.5726875894964232	0.0005976850580495875	0.4412284200480599	-0.0037089716927779784
1.246	0.2267165944344764	-0.10353925000982138	0.93224998789264	1.571568000799247	0.0006305890741267918	0.4414628824140202	-0.003849574013490388
1.2469999999999999	0.22671343480844944	-0.10353913026282363	0.9323123170117574	1.5704532153713755	0.0006635362243580503	0.44169615781868116	-0.003990387742132303
1.2480000000000002	0.22671030784460142	-0.10353901244773028	0.9323730412181398	1.5693432199912838	0.000696525158388885	0.44192825043296585	-0.0041314064391376705
1.249	0.22670721315444964	-0.10353889670870027	0.9324321753211967	1.5682380008035974	0.0007295545086960633	0.44215916456287135	-0.004272623574207899
1.25	0.22670415033293445	-0.10353878318884899	0.9324897345652533	1.5671375433122838	0.0007626228898682384	0.44238890465059444	-0.0044140325268449306
1.251	0.22670111895955344	-0.10353867202998464	0.9325457346317002	1.566041832374827	0.0007957288984562233	0.4426174752755874	-0.0045556265868127955
1.2520000000000002	0.22669811859871225	-0.10353856337271887	0.9326001916396692	1.5649508521977828	0.0008288711132115474	0.4428448811554181	-0.004697398954960404
1.2530000000000001	0.22669514879966843	-0.10353845735657495	0.9326531221448464	1.5638645863333478	0.0008620480955928597	0.4430711271462469	-0.004839342744777531
1.254	0.22669220909644608	-0.10353835412009361	0.9327045431375312	1.5627830176762056	0.0008952583902979618	0.44329621824303794	-0.004981450984264293
1.255	0.22668929900772394	-0.10353825380093631	0.9327544720403059	1.5617061284610403	0.0009285005256401697	0.44352015957968244	-0.005123716617755436
1.2560000000000002	0.22668641803669634	-0.10353815653598568	0.9328029267045449	1.5606339002618677	0.0009617730138922239	0.4437429564289072	-0.005266132507888932
1.2570000000000001	0.22668356567090317	-0.10353806246144327	0.9328499254053683	1.5595663139924463	0.0009950743518427837	0.4439646142019641	-0.005408691438152053
1.258	0.2266807413820281	-0.1035379717129243	0.9328954868346452	1.5585033499066556	0.0010284030216887576	0.44418513844821617	-0.005551386116316379
1.259	0.22667794462566818	-0.10353788442554913	0.9329396300912782	1.5574449875999914	0.0010617574922040327	0.444404534854494	-0.005694209178768782
1.2600000000000002	0.22667517484107697	-0.10353780073403177	0.9329823746691279	1.5563912060257359	0.0010951362196379758	0.4446228092415371	-0.005837153193613959
1.2610000000000001	0.2266724314508841	-0.10353772077276474	0.9330237404440649	1.5553419835502533	0.0011285376473098838	0.44483996755233823	-0.005980210658292626
1.262	0.22666971386079052	-0.10353764467590068	0.9330637476601292	1.5542972980342749	0.0011619602043271956	0.44505601583500365	-0.006123373993549658
1.263	0.2266670214592362	-0.10353757257743011	0.9331024169132746	1.5532571268898092	0.0011954023054387044	0.4452709602306593	-0.006266635542041975
1.2640000000000002	0.22666435361703935	-0.10353750461125551	0.9331397691323031	1.552221447099927	0.001228862352511508	0.4454848069690769	-0.006409987573907778
1.2650000000000001	0.2266617096870099	-0.10353744091126155	0.9331758255577215	1.5511902352258766	0.0012623387365370282	0.4456975623668369	-0.006553422295285165
1.266	0.2266590890035405	-0.10353738161138124	0.9332106077192435	1.550163467413588	0.0012958298396804468	0.4459092328255263	-0.006696931857473415
1.267	0.226656490882177	-0.10353732684565792	0.9332441374126759	1.5491411194003295	0.0013293340374969332	0.44611982482996393	-0.00684050836625733
1.2680000000000002	0.22665391461916862	-0.103537276748303	0.9332764366761647	1.5481231665223016	0.0013628497013162318	0.4463293449463261	-0.006984143891402271
1.2690000000000001	0.2266513594906178	-0.10353723145374927	0.9333075277654074	1.547109583722811	0.0013963752007362942	0.44653779982010483	-0.00712783047651029
1.27	0.22664882475047668	-0.10353719109669957	0.9333374331281853	1.5461003455610522	0.0014299089062884418	0.44674519617389263	-0.007271560148879664
1.271	0.22664630962739413	-0.10353715581217098	0.9333661753781951	1.5450954262218892	0.0014634491923365474	0.44695154080504795	-0.007415324929436485
1.2720000000000002	0.22664381332154618	-0.10353712573553397	0.9333937772677793	1.5440947995262935	0.0014969944400900195	0.44715684058329613	-0.007559116843233282
1.2730000000000001	0.22664133500257824	-0.10353710100254679	0.9334202616602838	1.5430984389424631	0.0015305430404276691	0.4473611024481368	-0.007702927930096124
1.274	0.22663887380865588	-0.10353708174938467	0.9334456515031525	1.5421063175983984	0.0015640933964122339	0.4475643334058688	-0.007846750254636279
1.275	0.22663642884587076	-0.10353706811266385	0.9334699698021084	1.541118408295958	0.0015976439256189274	0.44776654052628645	-0.007990575915512358
1.2760000000000002	0.2266339991876294	-0.10353706022946035	0.9334932395964025	1.5401346835252971	0.0016311930622795675	0.4479677309393452	-0.008134397054133404
1.2770000000000001	0.22663158387440185	-0.10353705823732309	0.9335154839351065	1.539155115478961	0.001664739259182927	0.4481679118319115	-0.008278205862932384
1.278	0.22662918191420958	-0.10353706227428155	0.9335367258544273	1.538179676066412	0.001698280989393727	0.44836709044434564	-0.008421994593278671
1.279	0.22662679228310217	-0.10353707247884762	0.9335569883560204	1.5372083369305214	0.0017318167479135876	0.4485652740666683	-0.008565755562793506
1.2800000000000002	0.22662441392524718	-0.10353708899001164	0.9335762943862812	1.5362410694668047	0.0017653450531636152	0.44876247003430225	-0.008709481161710565
1.2810000000000001	0.2266220457533819	-0.10353711194723235	0.9335946668165889	1.5352778448439264	0.0017988644481073957	0.448958685723627	-0.008853163858410952
1.282	0.22661968664925128	-0.10353714149042079	0.9336121284244834	1.5343186340232435	0.001832373501320335	0.44915392854764313	-0.008996796204627205
1.283	0.22661733546328186	-0.10353717775991779	0.9336287018757521	1.533363407778171	0.0018658708082503737	0.44934820595167785	-0.009140370840445456
1.2840000000000003	0.22661499101387111	-0.10353722089646518	0.9336444097074041	1.5324121367156478	0.0018993549924278636	0.44954152540876	-0.009283880498747621
1.2850000000000001	0.2266126520866688	-0.10353727104117029	0.9336592743115101	1.5314647912993653	0.0019328247064432733	0.4497338944146571	-0.009427318008918053
1.286	0.22661031743385185	-0.10353732833546396	0.933673317919885	1.530521341873277	0.0019662786326940657	0.4499253204828706	-0.009570676299943558
1.287	0.22660798577339475	-0.10353739292105153	0.9336865625895935	1.5295817586854183	0.0019997154840238566	0.45011581113958343	-0.009713948402974668
1.2880000000000003	0.22660565578833947	-0.10353746493985697	0.9336990301892547	1.5286460119120626	0.0020331340044378457	0.4503053739184911	-0.009857127453537735
1.2890000000000001	0.22660332612644032	-0.10353754453395987	0.9337107423861255	1.5277140716818736	0.002066532969713067	0.4504940163556304	-0.01000020669358737
1.29	0.22660099540093417	-0.10353763184552522	0.933721720633942	1.5267859081004562	0.00209991118753928	0.45068174598419886	-0.010143179473223178
1.291	0.22659866219243607	-0.10353772701672578	0.9337319861614962	1.5258614912753348	0.0021332674972525975	0.45086857032935757	-0.010286039251955613
1.2920000000000003	0.22659632505121088	-0.10353783018965688	0.9337415599619283	1.5249407913410056	0.0021666007694675095	0.4510544969030101	-0.010428779599649196
1.2930000000000001	0.22659398249907134	-0.10353794150624367	0.9337504627827139	1.5240237784840975	0.0021999099057911434	0.45123953319848864	-0.010571394197149479
1.294	0.22659163303015095	-0.10353806110814048	0.9337587151163245	1.5231104229679207	0.0022331938387426566	0.4514236866853237	-0.01071387683660004
1.295	0.22658927511092972	-0.10353818913662234	0.9337663371915433	1.5222006951556748	0.0022664515318179357	0.4516069648042721	-0.010856221421577442
1.2960000000000003	0.22658690718101915	-0.10353832573246832	0.9337733489654138	1.5212945655327303	0.002299681979396134	0.4517893749625962	-0.010998421967172024
1.2970000000000002	0.22658452765508436	-0.10353847103583672	0.9337797701158027	1.5203920047283843	0.0023328842063063643	0.4519709245295872	-0.011140472600020448
1.298	0.2265821349251521	-0.10353862518613188	0.9337856200345587	1.5194929835367414	0.0023660572672382155	0.4521516208323252	-0.011282367558174054
1.299	0.22657972736293025	-0.10353878832186261	0.9337909178212455	1.5185974729363694	0.0023992002462406583	0.45233147115166855	-0.01142410119086962
1.3000000000000003	0.22657730332214004	-0.1035389605804918	0.9337956822774326	1.517705444109885	0.002432312256188456	0.4525104827182227	-0.011565667958147272
1.3010000000000002	0.22657486114086295	-0.10353914209827747	0.933799931901524	1.5168168684642602	0.002465392438034267	0.45268866270815805	-0.011707062430077415
1.302	0.22657239914390337	-0.10353933301010483	0.9338036848841065	1.5159317176499916	0.0024984399600300146	0.45286601823935885	-0.011848279285845717
1.303	0.22656991564554546	-0.10353953344930933	0.9338069591037996	1.5150499635784083	0.0025314540169792507	0.45304255636801644	-0.011989313312884107
1.3040000000000003	0.226567408953458	-0.10353974354749061	0.9338097721235908	1.5141715784386516	0.0025644338292168333	0.4532182840852343	-0.012130159405809412
1.3050000000000002	0.22656487737337289	-0.1035399634343171	0.9338121411876357	1.5132965347147247	0.002597378641316693	0.4533932083135771	-0.012270812565174658
1.306	0.22656231921303358	-0.10354019323732118	0.9338140832185088	1.5124248052026426	0.00263028772089386	0.4535673359035569	-0.01241126789609897
1.307	0.22655973278466274	-0.10354043308168495	0.9338156148148871	1.5115563630277096	0.0026631603576841825	0.45374067362998866	-0.012551520606780898
1.3080000000000003	0.2265571164059506	-0.1035406830900162	0.9338167522496494	1.5106911816608235	0.0026959958628415587	0.45391322818851293	-0.012691566006960852
1.3090000000000002	0.22655446840031843	-0.10354094338211461	0.9338175114683763	1.5098292349334577	0.0027287935682097676	0.45408500619252307	-0.012831399506215533
1.31	0.22655178709796364	-0.10354121407472817	0.9338179080882334	1.5089704970524747	0.0027615528253259643	0.4542560141703076	-0.01297101661202801
1.311	0.22654907083806464	-0.10354149528129944	0.9338179573972246	1.5081149426155478	0.0027942730042173993	0.4544262585620961	-0.013110412927698814
1.3120000000000003	0.22654631797139432	-0.10354178711170173	0.9338176743537979	1.5072625466260854	0.002826953492235592	0.4545957457170646	-0.013249584150163354
1.3130000000000002	0.22654352686296755	-0.103542089671965	0.9338170735867901	1.5064132845065585	0.0028595936930503746	0.45476448189059704	-0.013388526067902619
1.314	0.22654069589472456	-0.10354240306399153	0.9338161693956955	1.5055671321113826	0.002892193025621702	0.4549324732417372	-0.013527234558890466
1.315	0.22653782346825116	-0.10354272738526095	0.9338149757512437	1.5047240657397518	0.002924750922967112	0.4550997258307021	-0.013665705588337993
1.3160000000000003	0.22653490800753834	-0.1035430627285249	0.9338135062962755	1.5038840621465706	0.002957266830908092	0.455266245616756	-0.013803935206421732
1.3170000000000002	0.22653194796178172	-0.10354340918149092	0.9338117743468974	1.5030470985515028	0.002989740206917726	0.45543203845649977	-0.013941919546243166
1.318	0.2265289418085996	-0.10354376682649569	0.9338097928939083	1.5022131526484253	0.0030221705188265393	0.45559711010208254	-0.01407965482184077
1.319	0.22652588805842291	-0.10354413574016734	0.9338075746044803	1.5013822026156791	0.0030545572432043827	0.4557614661991474	-0.014217137326075567
1.3200000000000003	0.2265227852596831	-0.103544515993077	0.9338051318240832	1.5005542271256358	0.0030868998636015715	0.4559251122848712	-0.014354363428454872
1.3210000000000002	0.22651963200329328	-0.10354490764937917	0.9338024765786402	1.4997292053532207	0.003119197868954293	0.4560880537863355	-0.014491329572897782
1.322	0.22651642692567237	-0.10354531076644129	0.9337996205769025	1.4989071169837946	0.0031514507522765914	0.45625029601916395	-0.014628032275385058
1.323	0.22651316871031335	-0.10354572539446201	0.9337965752130303	1.4980879422204108	0.003183658009639427	0.45641184418623687	-0.014764468121557787
1.3240000000000003	0.22650985608864918	-0.1035461515760784	0.9337933515693707	1.497271661790844	0.003215819139315502	0.45657270337635625	-0.014900633764329109
1.3250000000000002	0.22650648784172328	-0.10354658934596188	0.9337899604194196	1.4964582569540377	0.0032479336408467404	0.45673287856310024	-0.015036525921573226
1.326	0.2265030628030416	-0.10354703873040291	0.9337864122309576	1.495647709505234	0.0032800010139131183	0.45689237460398363	-0.015172141373955879
1.327	0.2264995798618554	-0.10354749974688449	0.9337827171693491	1.4948400017805605	0.0033120207570033174	0.45705119623961454	-0.015307476962787664
1.3280000000000003	0.22649603796649903	-0.10354797240364416	0.9337788851009953	1.4940351166610846	0.003343992366009507	0.45720934809290464	-0.015442529587842462
1.3290000000000002	0.2264924361277843	-0.10354845669922491	0.9337749255969289	1.493233037574852	0.003375915332929437	0.4573668346687531	-0.015577296205448517
1.33	0.22648877342245238	-0.10354895262201447	0.9337708479365443	1.492433748496553	0.0034077891446154325	0.45752366035426223	-0.01571177382703793
1.331	0.2264850489966837	-0.10354946014977347	0.9337666611114511	1.4916372339459611	0.003439613281509893	0.4576798294191745	-0.01584595951779211
1.3320000000000003	0.22648126206966748	-0.10354997924915227	0.9337623738294427	1.490843478985909	0.003471387216489588	0.4578353460164059	-0.015979850395142485
1.3330000000000002	0.22647741193723117	-0.10355050987519641	0.9337579945185723	1.4900524692194375	0.0035031104136974624	0.45799021418279245	-0.016113443627372954
1.334	0.22647349797553087	-0.1035510519708408	0.9337535313313261	1.4892641907861317	0.0035347823271797587	0.4581444378399856	-0.01624673643238779
1.335	0.2264695196448032	-0.10355160546639264	0.9337489921488861	1.4884786303584132	0.0035664023995116835	0.4582980207953098	-0.016379726076465023
1.3360000000000003	0.22646547649317936	-0.10355217027900333	0.9337443845854759	1.4876957751378044	0.003597970060533952	0.4584509667425778	-0.016512409873058954
1.3370000000000002	0.22646136816056198	-0.10355274631212913	0.9337397159927799	1.486915612850423	0.0036294847260789527	0.4586032792630435	-0.016644785181776246
1.338	0.22645719438256487	-0.10355333345498088	0.9337349934644292	1.4861381317413485	0.003660945796747989	0.4587549618266708	-0.01677684940746731
1.339	0.22645295499451645	-0.10355393158196272	0.9337302238405476	1.48536332056749	0.003692352656801066	0.4589060177938371	-0.016908599999435545
1.3400000000000003	0.22644864993552677	-0.10355454055210003	0.9337254137123491	1.484591168588972	0.0037237046729771133	0.45905645041734633	-0.01704003445082791
1.3410000000000002	0.22644427925224214	-0.10355516020845673	0.9337205694267834	1.4838216655605465	0.0037550011932452297	0.45920626284426047	-0.017171150298087447
1.342	0.22643984310153498	-0.1035557903775419	0.9337156970912194	1.483054801724174	0.0037862415457311878	0.45935545811736467	-0.01730194512028756
1.343	0.22643534175212968	-0.1035564308687061	0.9337108025781622	1.4822905678020275	0.0038174250378807213	0.45950403917656635	-0.017432416538350395
1.3440000000000003	0.22643077558591918	-0.10355708147390372	0.9337058915299982	1.4815289549884298	0.0038485509559211557	0.4596520088605306	-0.017562562214273506
1.3450000000000002	0.22642614509934722	-0.10355774196857404	0.9337009693637617	1.480769954940355	0.003879618564926563	0.45979936990867054	-0.017692379850367146
1.346	0.22642145090447505	-0.10355841211326498	0.9336960412755411	1.4800135597676352	0.003910627109365331	0.459946124963246	-0.017821867188626234
1.347	0.22641669372935538	-0.10355909165449484	0.9336911122437678	1.4792597620232526	0.003941575813460957	0.4600922765713246	-0.017951022010665552
1.3480000000000003	0.22641187441846808	-0.1035597803244755	0.9336861870317578	1.4785085546933487	0.003972463881062299	0.4602378271867246	-0.01807984213809855
1.3490000000000002	0.2264069939335967	-0.10356047784045064	0.9336812701910078	1.4777599311869565	0.004003290495267644	0.4603827791721192	-0.018208325432692078
1.35	0.22640205335401517	-0.1035611839040246	0.9336763660656149	1.4770138853250878	0.004034054818046963	0.46052713480136126	-0.018336469796177268
1.351	0.226397053875603	-0.10356189820048303	0.9336714787970666	1.476270411328809	0.00406475598998497	0.46067089626196484	-0.018464273170023252
1.3520000000000003	0.22639199680964056	-0.10356262039810493	0.9336666123290164	1.4755295038066893	0.004095393130206677	0.46081406565768096	-0.018591733535297476
1.3530000000000002	0.22638688358166398	-0.10356335014746687	0.933661770412045	1.4747911577427455	0.004125965336303611	0.4609566450110434	-0.01871884891255379
1.354	0.2263817157307543	-0.10356408708073941	0.9336569566083998	1.4740553684852669	0.0041564716839570075	0.46109863626576003	-0.018845617361689323
1.355	0.22637649491000816	-0.10356483081097621	0.9336521742967113	1.4733221317353997	0.0041869112262589	0.4612400412891321	-0.01897203698183301
1.3560000000000003	0.2263712228874356	-0.10356558093177134	0.9336474266766825	1.4725914435347451	0.004217282993340995	0.46138086187467997	-0.019098105911267618
1.3570000000000002	0.22636590154503058	-0.10356633701803566	0.9336427167737467	1.471863300251973	0.0042475859930430565	0.4615210997449148	-0.01922382232732631
1.358	0.2263605328760115	-0.10356709862751731	0.9336380474436922	1.4711376985692077	0.004277819212195461	0.46166075655407013	-0.019349184446265443
1.359	0.22635511898210917	-0.10356786530194233	0.9336334213772505	1.4704146354693173	0.004307981617603355	0.46179983389060997	-0.01947419052299366
1.3600000000000003	0.22634966207090068	-0.10356863656815302	0.933628841104645	1.469694108223357	0.0043380721570379244	0.4619383332796939	-0.019598838850658995
1.3610000000000002	0.22634416445243685	-0.10356941193999508	0.9336243090000975	1.46897611437667	0.004368089760783874	0.4620762561859024	-0.01972312776040017
1.362	0.22633862853553618	-0.1035701909205765	0.9336198272862896	1.4682606517343972	0.004398033343500551	0.4622136040160384	-0.019847055621263786
1.363	0.22633305682411875	-0.10357097300414612	0.933615398038778	1.4675477183479049	0.004427901805971439	0.4623503781217591	-0.019970620840045403
1.3640000000000003	0.22632745191320086	-0.10357175767721521	0.9336110231903608	1.4668373125013745	0.004457694036560388	0.4624865798022818	-0.0200938218612388
1.3650000000000002	0.2263218164837957	-0.10357254441967269	0.9336067045353922	1.4661294326970558	0.004487408912741041	0.4626222103074046	-0.02021665716733859
1.366	0.22631615329709404	-0.1035733327062721	0.9336024437340443	1.4654240776391827	0.00451704530288325	0.46275727084071966	-0.02033912527937588
1.367	0.2263104651894267	-0.10357412200736606	0.933598242316515	1.4647212462173098	0.004546602067688572	0.46289176256289627	-0.020461224757566707
1.3679999999999999	0.22630475506800715	-0.10357491178888992	0.9335941016871788	1.4640209374901993	0.004576078061215038	0.4630256865949094	-0.020582954201952792
1.3690000000000002	0.22629902590594525	-0.10357570151309797	0.9335900231286799	1.4633231506706292	0.004605472132344915	0.46315904402109276	-0.020704312252853397
1.37	0.2262932807361551	-0.10357649064005181	0.933586007805966	1.4626278851096235	0.004634783126818382	0.463291835892257	-0.020825297591312335
1.371	0.2262875226449069	-0.10357727862835615	0.9335820567702624	1.4619351402793512	0.0046640098890425325	0.4634240632290559	-0.02094590893984593
1.3719999999999999	0.2262817547653948	-0.10357806493514272	0.9335781709629839	1.4612449157561984	0.004693151263555021	0.46355572702529485	-0.02106614506331053
1.3730000000000002	0.22627598027131476	-0.10357884901680776	0.9335743512195843	1.4605572112043923	0.004722206096752488	0.46368682825111895	-0.02118600476964723
1.374	0.22627020237007478	-0.10357963033088005	0.9335705982733425	1.4598720263586733	0.004751173239128494	0.46381736785638544	-0.02130548691056588
1.375	0.22626442429488403	-0.10358040833826732	0.9335669127590839	1.4591893610067677	0.004780051547900281	0.46394734677403565	-0.021424590382108654
1.376	0.2262586492960944	-0.10358118250550429	0.9335632952168367	1.458509214973545	0.004808839889842777	0.46407676592316227	-0.021543314125033373
1.3770000000000002	0.22625288063291887	-0.10358195230737709	0.9335597460954237	1.4578315881057262	0.0048375371443309615	0.46420562621207423	-0.021661657125200438
1.3780000000000001	0.22624712156514562	-0.10358271723030177	0.9335562657559864	1.4571564802552632	0.0048661422068352915	0.46433392854166367	-0.021779618414086082
1.379	0.22624137534409564	-0.10358347677570914	0.9335528544754433	1.4564838912625178	0.004894653992566777	0.4644616738087087	-0.021897197069301252
1.38	0.2262356452031968	-0.10358423046268515	0.9335495124498816	1.455813820941876	0.004923071439663773	0.4645888629085622	-0.02201439221481247
1.3810000000000002	0.22622993434854322	-0.10358497782986481	0.9335462397978798	1.4551462690694201	0.004951393511799745	0.4647154967374095	-0.022131203020926523
1.3820000000000001	0.22622424594943705	-0.10358571843657843	0.9335430365637651	1.454481235369648	0.004979619200456641	0.46484157619476313	-0.022247628704587925
1.383	0.2262185831292886	-0.10358645186400063	0.9335399027208025	1.4538187195008652	0.0050077475272911785	0.46496710218625564	-0.02236366853005084
1.384	0.22621294895762364	-0.10358717771668018	0.9335368381743152	1.4531587210415076	0.005035777546534143	0.46509207562624094	-0.02247932180943909
1.3850000000000002	0.2262073464431933	-0.10358789562332633	0.9335338427647393	1.4525012394781458	0.0050637083469364285	0.465216497440083	-0.022594587903012147
1.3860000000000001	0.22620177852743367	-0.10358860523647702	0.9335309162706088	1.4518462741944256	0.0050915390532018465	0.4653403685663126	-0.022709466219320625
1.387	0.22619624807789449	-0.1035893062317994	0.9335280584114755	1.4511938244605642	0.005119268827029393	0.465463689958652	-0.02282395621543448
1.388	0.22619075788200813	-0.10358999830739861	0.9335252688507605	1.4505438894234004	0.005146896867887627	0.4655864625879062	-0.022938057397244534
1.3890000000000002	0.22618531064195024	-0.10359068118313483	0.9335225471985389	1.449896468096622	0.005174422413704674	0.46570868744390254	-0.023051769319776986
1.3900000000000001	0.22617990897021348	-0.10359135459994907	0.9335198930142582	1.4492515593507989	0.005201844741535549	0.4658303655375388	-0.02316509158752133
1.391	0.22617455538438686	-0.10359201831919787	0.9335173058093906	1.448609161903977	0.005229163168329316	0.4659514979026344	-0.023278023854650345
1.392	0.22616925230113835	-0.10359267212199726	0.9335147850500198	1.4479692743132053	0.005256377051796822	0.4660720855974005	-0.023390565825071676
1.3930000000000002	0.22616400203090323	-0.10359331580857616	0.9335123301593615	1.4473318949662517	0.0052834857910751395	0.46619212970577206	-0.023502717252493942
1.3940000000000001	0.2261588067736519	-0.1035939491976393	0.9335099405202207	1.4466970220738764	0.005310488827128459	0.46631163133872283	-0.023614477940568677
1.395	0.22615366861535807	-0.10359457212574016	0.9335076154773839	1.446064653663048	0.005337385643068704	0.4664305916355614	-0.02372584774304739
1.396	0.22614858952553965	-0.10359518444666391	0.9335053543399472	1.445434787569971	0.005364175764396433	0.46654901176539076	-0.023836826564014806
1.3970000000000002	0.22614357135587343	-0.1035957860308204	0.9335031563835832	1.4448074214329314	0.00539085875910161	0.4666668929286691	-0.02394741435813759
1.3980000000000001	0.2261386158391291	-0.10359637676464764	0.933501020852744	1.4441825526864636	0.005417434237624723	0.4667842363584438	-0.024057611130685
1.399	0.22613372458804215	-0.10359695655002564	0.9334989469628036	1.4435601785572152	0.005443901852739564	0.4669010433210759	-0.024167416937260638
1.4	0.22612889909412354	-0.10359752530370084	0.9334969339021388	1.4429402960603854	0.005470261299479845	0.4670173151167575	-0.024276831883488878
1.4010000000000002	0.2261241407267852	-0.10359808295672118	0.9334949808341511	1.4423229019952344	0.005496512315110009	0.46713305308024705	-0.024385856125021345
1.4020000000000001	0.22611945073353248	-0.10359862945388201	0.9334930868992279	1.4417079929389214	0.005522654678957804	0.4672482585820049	-0.024494489867924223
1.403	0.2261148302412181	-0.10359916475318263	0.9334912512166468	1.4410955652394237	0.005548688211987103	0.467362933029544	-0.024602733369141722
1.404	0.2261102802579784	-0.10359968882529391	0.9334894728864203	1.440485615008666	0.005574612776172059	0.4674770778686905	-0.02471058693697466
1.4050000000000002	0.22610580167623043	-0.10360020165303656	0.933487750991086	1.4398781381162349	0.005600428273733696	0.46759069458469227	-0.02481805093169564
1.4060000000000001	0.2261013952767284	-0.10360070323087062	0.9334860845974398	1.4392731301840627	0.005626134646239039	0.467703784703173	-0.02492512576605696
1.407	0.22609706173292754	-0.10360119356439568	0.9334844727582134	1.4386705865824627	0.0056517318735629235	0.4678163497908095	-0.025031811905447315
1.408	0.22609280161527734	-0.10360167266986213	0.9334829145136996	1.4380705024260168	0.0056772199728342895	0.4679283914559741	-0.02513810986800134
1.4090000000000003	0.226088615395444	-0.10360214057369341	0.9334814088933223	1.4374728725670594	0.005702598997549735	0.46803991134982714	-0.02524402022514879
1.4100000000000001	0.22608450345046113	-0.1036025973120191	0.9334799549171563	1.4368776915871444	0.0057278690367933765	0.46815091116785945	-0.02534954360266374
1.411	0.22608046606680884	-0.103603042930219	0.9334785515973942	1.4362849537883722	0.0057530302144411655	0.46826139265157707	-0.02545468068190874
1.412	0.2260765034444202	-0.10360347748247808	0.933477197939764	1.4356946531857142	0.005778082688349603	0.4683713575900841	-0.025559432200968832
1.4130000000000003	0.22607261570023907	-0.1036039010313522	0.9334758929448969	1.4351067835010956	0.005803026649589594	0.4684808078212569	-0.025663798955431104
1.4140000000000001	0.22606880287057604	-0.10360431364734465	0.9334746356096466	1.4345213381588597	0.005827862321968924	0.46858974523250846	-0.025767781798748248
1.415	0.22606506491263914	-0.10360471540849342	0.9334734249283618	1.4339383102807457	0.00585258996184315	0.46869817176168815	-0.02587138164255068
1.416	0.22606140170674402	-0.10360510639996909	0.9334722598941113	1.4333576926788765	0.005877209857788393	0.46880608939848195	-0.025974599457393617
1.4170000000000003	0.22605781305958	-0.10360548671368333	0.9334711394998649	1.432779477846774	0.005901722330013975	0.468913500186127	-0.02607743627399912
1.4180000000000001	0.2260542987077797	-0.10360585644790785	0.9334700627396285	1.4322036579499018	0.0059261277297582345	0.4690204062230746	-0.02617989318462679
1.419	0.22605085832141586	-0.10360621570690376	0.9334690286095366	1.431630224817629	0.005950426438728091	0.4691268096642942	-0.026281971344206637
1.42	0.22604749150742606	-0.10360656460056128	0.933468036108902	1.4310591699369941	0.005974618868460236	0.4692327127222162	-0.026383671971172234
1.4210000000000003	0.22604419781296523	-0.10360690324404961	0.9334670842412238	1.4304904844475306	0.005998705459603554	0.46933811766755607	-0.026484996348114742
1.4220000000000002	0.2260409767286865	-0.10360723175747687	0.9334661720151551	1.4299241591364023	0.0060226866812442045	0.4694430268301992	-0.026585945822378526
1.423	0.22603782769195085	-0.10360755026556011	0.933465298445431	1.4293601844331068	0.006046563030333806	0.4695474426002058	-0.026686521806779738
1.424	0.22603475008996607	-0.10360785889730513	0.9334644625537581	1.4287985504037612	0.0060703350311593915	0.4696513674288123	-0.026786725780568347
1.4250000000000003	0.22603174326285552	-0.10360815778569604	0.9334636633696658	1.4282392467457308	0.006094003234732824	0.46975480382930335	-0.026886559290449613
1.4260000000000002	0.22602880650665735	-0.10360844706739447	0.9334628999313215	1.4276822627829864	0.006117568218099191	0.46985775437781485	-0.02698602395135898
1.427	0.22602593907625465	-0.10360872688244828	0.9334621712863099	1.4271275874622014	0.006141030583685408	0.4699602217140646	-0.027085121446928026
1.428	0.2260231401882374	-0.10360899737400958	0.9334614764923774	1.4265752093495943	0.0061643909587494085	0.4700622085418865	-0.02718385352976168
1.4290000000000003	0.22602040902369702	-0.10360925868806209	0.9334608146181423	1.4260251166285256	0.006187649994868397	0.4701637176295655	-0.02728222202158597
1.4300000000000002	0.22601774473095393	-0.10360951097315733	0.9334601847437726	1.4254772970978629	0.006210808367343779	0.47026475181009253	-0.027380228813325497
1.431	0.22601514642821935	-0.1036097543801601	0.9334595859616307	1.4249317381707565	0.006233866774522115	0.47036531398145903	-0.027477875865291553
1.432	0.22601261320619176	-0.10360998906200249	0.9334590173768885	1.4243884268730818	0.006256825937153259	0.47046540710704815	-0.027575165207539946
1.4330000000000003	0.22601014413058915	-0.10361021517344664	0.9334584781081112	1.423847349841931	0.006279686597845889	0.47056503421593865	-0.027672098940092146
1.4340000000000002	0.22600773824461795	-0.10361043287085597	0.9334579672878109	1.4233084933256728	0.006302449520558825	0.4706641984028123	-0.02776867923271321
1.435	0.22600539457137933	-0.10361064231197484	0.9334574840629734	1.42277184318597	0.0063251154900056325	0.4707629028274024	-0.027864908324366288
1.436	0.22600311211621404	-0.10361084365571621	0.9334570275955557	1.4222373849010221	0.00634768531091083	0.4708611507137231	-0.027960788522646097
1.4370000000000003	0.22600088986898653	-0.10361103706195766	0.9334565970629577	1.4217051035692898	0.006370159807116969	0.47095894534938154	-0.028056322203250054
1.4380000000000002	0.22599872680630959	-0.103611222691345	0.9334561916584673	1.4211749839129613	0.006392539820663588	0.4710562900849692	-0.028151511809363063
1.439	0.22599662189371017	-0.10361140070510375	0.9334558105916804	1.420647010281555	0.006414826211019948	0.471153188333286	-0.028246359850831775
1.44	0.22599457408773765	-0.1036115712648582	0.933455453088896	1.4201211666571727	0.006437019854409816	0.471249643568333	-0.02834086890300421
1.4410000000000003	0.22599258233801525	-0.1036117345324579	0.9334551183931121	1.4195974366614246	0.006459121643166574	0.47134565932413075	-0.028435041605475865
1.4420000000000002	0.22599064558923612	-0.10361189066981132	0.9334548057628687	1.4190758035621562	0.006481132485239593	0.47144123919336045	-0.028528880661470576
1.443	0.22598876278310456	-0.10361203983872676	0.933454514470317	1.4185562502792473	0.006503053303729199	0.4715363868259461	-0.028622388837914545
1.444	0.22598693286022375	-0.10361218220076009	0.9334542438000196	1.418038759391375	0.006524885036205754	0.47163110592763535	-0.028715568965104604
1.4450000000000003	0.22598515476193093	-0.10361231791706926	0.9334539930488579	1.4175233131452634	0.006546628633872843	0.47172540025839194	-0.02880842393529815
1.4460000000000002	0.22598342743208086	-0.10361244714827562	0.9334537615262963	1.4170098934659257	0.00656828506075636	0.47181927363059706	-0.028900956700770097
1.447	0.22598174981877903	-0.1036125700543315	0.9334535485546274	1.4164984819664204	0.00658985529297947	0.4719127299072382	-0.028993170271882123
1.448	0.2259801208756902	-0.10361268679439427	0.9334533534691969	1.4159890599582623	0.0066113403181225034	0.47200577299995994	-0.029085067715039572
1.4490000000000003	0.22597853956217256	-0.10361279752670645	0.9334531756186124	1.4154816084632604	0.006632741134666832	0.4720984068668515	-0.029176652150411223
1.4500000000000002	0.22597700484261446	-0.10361290240848194	0.9334530143649338	1.414976108226049	0.006654058751460868	0.4721906355101493	-0.029267926749591673
1.451	0.22597551568647467	-0.10361300159579799	0.9334528690838458	1.414472539727707	0.006675294187024513	0.47228246297372956	-0.029358894733264182
1.452	0.22597407106940332	-0.10361309524349296	0.9334527391648169	1.4139708832008617	0.006696448468630161	0.47237389334020385	-0.029449559368739123
1.4530000000000003	0.22597266997469337	-0.10361318350506958	0.9334526240112397	1.4134711186451712	0.006717522631402878	0.4724649307279793	-0.02953992396730394
1.4540000000000002	0.2259713113946888	-0.10361326653260361	0.9334525230405588	1.4129732258428203	0.006738517717560561	0.47255557928852293	-0.029629991881381487
1.455	0.22596999433215018	-0.10361334447665778	0.9334524356843833	1.412477184374429	0.006759434775610355	0.4726458432036439	-0.02971976650155439
1.456	0.22596871780157923	-0.10361341748620082	0.9334523613885849	1.4119829736353893	0.006780274859378518	0.4727357266826055	-0.029809251253513094
1.4570000000000003	0.22596748083050247	-0.10361348570853145	0.9334522996133836	1.411490572853404	0.0068010390268727116	0.47282523395894355	-0.029898449594802465
1.4580000000000002	0.2259662824607156	-0.10361354928920713	0.9334522498334205	1.4109999611072532	0.006821728339097498	0.472914369287045	-0.029987365011363613
1.459	0.22596512174948938	-0.10361360837197751	0.9334522115378178	1.4105111173449245	0.006842343859004704	0.47300313693878954	-0.0300760010141721
1.46	0.22596399777073767	-0.10361366309872246	0.933452184230228	1.410024020400752	0.006862886650516725	0.47309154120043134	-0.030164361136090896
1.4610000000000003	0.22596290961577267	-0.10361371360939436	0.9334521674288715	1.4095386490130866	0.006883357777560833	0.47317958636953483	-0.03025244892875202
1.4620000000000002	0.22596185639289545	-0.10361376004196478	0.9334521606665631	1.4090549818432718	0.006903758303296154	0.47326727675165553	-0.030340267959158864
1.463	0.2259608372261992	-0.10361380253237515	0.9334521634907287	1.4085729974951962	0.006924089289532277	0.4733546166568224	-0.030427821806005752
1.464	0.2259598512550907	-0.10361384121449146	0.9334521754634123	1.408092674533938	0.006944351796033956	0.47344161039618354	-0.03051511405625941
1.4650000000000003	0.22595889763453123	-0.10361387622006278	0.9334521961612733	1.4076139915039	0.00696454687958907	0.4735282622787496	-0.030602148301998797
1.4660000000000002	0.2259579755344928	-0.10361390767868349	0.9334522251755749	1.4071369269479546	0.0069846755931433115	0.4736145766078657	-0.030688928136900863
1.467	0.22595708413825372	-0.10361393571775915	0.9334522621121645	1.4066614594268683	0.007004738985305076	0.4737005576775896	-0.03077545715249047
1.468	0.22595622264028745	-0.10361396046247576	0.933452306591445	1.4061875675379039	0.0070247381000977365	0.4737862097693387	-0.03086173893457734
1.4690000000000003	0.2259553902444975	-0.10361398203577235	0.9334523582483397	1.405715229932615	0.007044673976592852	0.4738715371487393	-0.030947777059937388
1.4700000000000002	0.22595458616355238	-0.1036140005583169	0.9334524167322491	1.4052444253342369	0.007064547648240625	0.4739565440624923	-0.03103357509317408
1.471	0.22595380961932057	-0.10361401614848513	0.9334524817070001	1.4047751325558195	0.007084360142018363	0.4740412347351288	-0.03111913658345181
1.472	0.22595305984327943	-0.10361402892234249	0.9334525528504145	1.4043073305191232	0.007104112477639566	0.474125613365713	-0.03120446506115872
1.4730000000000003	0.22595233607577128	-0.10361403899362889	0.9334526298527448	1.4038409982731657	0.007123805667005332	0.4742096841246088	-0.03128956403510454
1.4740000000000002	0.22595163756448308	-0.10361404647374622	0.9334527124143538	1.4033761150124453	0.0071434407138361794	0.47429345115018595	-0.031374436990128186
1.475	0.22595096356365135	-0.10361405147174843	0.9334528002441389	1.402912660094856	0.007163018613239713	0.4743769185454603	-0.03145908738438088
1.476	0.22595031333436774	-0.10361405409433418	0.9334528930590767	1.4024506130589467	0.007182540351091337	0.47446009037484765	-0.031543518646220514
1.4770000000000003	0.22594968614486005	-0.10361405444584199	0.9334529905841373	1.4019899536409182	0.0072020069032879665	0.4745429706610265	-0.03162773417114022
1.4780000000000002	0.225949081269621	-0.10361405262824759	0.9334530925521939	1.401530661791376	0.007221419235117359	0.4746255633819065	-0.03171173731884954
1.479	0.2259484979877621	-0.1036140487411635	0.9334531987039285	1.4010727176911038	0.007240778300863936	0.4747078724678196	-0.031795531410383174
1.48	0.22594793558209833	-0.10361404288184083	0.933453308787732	1.4006161017658787	0.007260085043345631	0.47478990179893127	-0.031879119725173016
1.4810000000000003	0.22594739333934058	-0.10361403514517292	0.9334534225596016	1.4001607947011034	0.007279340393198152	0.4748716552027449	-0.03196250549814132
1.4820000000000002	0.225946870550644	-0.10361402562370112	0.9334535397830327	1.3997067774566467	0.0072985452680884265	0.474953136451635	-0.032045691916933385
1.483	0.22594636651213673	-0.10361401440762215	0.9334536602289091	1.3992540312819113	0.007317700571978136	0.4750343492604065	-0.032128682119225906
1.484	0.22594588052542955	-0.10361400158479747	0.9334537836753882	1.3988025377303992	0.007336807194436434	0.47511529728393576	-0.032211479190046854
1.4850000000000003	0.22594541189810752	-0.10361398724076407	0.9334539099077842	1.3983522786726612	0.007355866010000978	0.4751959841149518	-0.032294086159347486
1.4860000000000002	0.2259449599442037	-0.10361397145874694	0.9334540387184477	1.3979032363080246	0.007374877877586407	0.4752764132819537	-0.032376505999884383
1.487	0.22594452398465628	-0.10361395431967306	0.9334541699066428	1.3974553931758724	0.0073938436399394025	0.4753565882473216	-0.03245874162522587
1.488	0.2259441033477492	-0.10361393590218666	0.9334543032784215	1.3970087321661122	0.00741276412313951	0.4754365124056178	-0.03254079588781895
1.4890000000000003	0.22594369736953732	-0.10361391628266595	0.9334544386464967	1.3965632365284795	0.007431640136144892	0.47551618908201415	-0.032622671577114
1.4900000000000002	0.22594330539425658	-0.10361389553524097	0.9334545758301115	1.3961188898810597	0.007450472470321311	0.4755956215307806	-0.03270437141780534
1.491	0.22594292677471997	-0.10361387373181277	0.9334547146549076	1.3956756762188018	0.007469261898892646	0.47567481293371094	-0.03278589806818491
1.492	0.22594256087269973	-0.10361385094207344	0.933454854952792	1.395233579922043	0.00748800917643399	0.47575376639860373	-0.03286725411854549
1.4930000000000003	0.22594220705929668	-0.10361382723352744	0.9334549965618015	1.39479258576468	0.007506715038467454	0.47583248495791686	-0.032948442089631026
1.4940000000000002	0.22594186471529698	-0.10361380267151374	0.933455139325966	1.3943526789220044	0.007525380201038156	0.475910971567472	-0.03302946443119219
1.495	0.2259415332315171	-0.10361377731922891	0.9334552830951712	1.3939138449770883	0.00754400536039148	0.4759892291054481	-0.033110323520888524
1.496	0.225941212009138	-0.10361375123775096	0.933455427725019	1.3934760699246043	0.007562591192933598	0.47606726037190616	-0.033191021663595645
1.4969999999999999	0.22594090046002807	-0.10361372448606408	0.9334555730766875	1.393039340173224	0.00758113835523099	0.47614506808847573	-0.03327156109087147
1.4980000000000002	0.22594059800705676	-0.10361369712108401	0.9334557190167901	1.3926036425473614	0.007599647483804679	0.4762226548980797	-0.03335194396064028
1.499	0.2259403040843982	-0.10361366919768404	0.9334558654172347	1.3921689642875243	0.007618119194901271	0.4763000233650594	-0.03343217235721412
1.5	0.22594001813782613	-0.10361364076872169	0.9334560121550801	1.3917352930552973	0.007636554084179253	0.4763771759746015	-0.033512248290309764
1.501	0.22593973962500086	-0.1036136118850659	0.9334561591123948	1.3913026169546236	0.007654952725822757	0.4764541151290894	-0.03359217369092747
1.5020000000000002	0.2259394680157479	-0.10361358259562467	0.9334563061761132	1.3908709245626327	0.007673315671325809	0.4765308431425329	-0.03367195040555143
1.5030000000000001	0.22593920279232982	-0.10361355294737319	0.9334564532378932	1.390440204947464	0.007691643448738217	0.47660736223733774	-0.033751580192872006
1.504	0.2259389434497109	-0.1036135229853824	0.9334566001939723	1.3900104476689725	0.007709936562433457	0.4766836745442652	-0.033831064723697936
1.505	0.22593868949581614	-0.10361349275284776	0.9334567469450246	1.3895816427739727	0.007728195493093538	0.4767597821034476	-0.03391040558186435
1.5060000000000002	0.22593844045178385	-0.10361346229111855	0.9334568933960178	1.3891537807909218	0.0077464206978494635	0.4768356868655449	-0.03398960426522155
1.5070000000000001	0.2259381958522136	-0.1036134316397272	0.9334570394560698	1.3887268527232954	0.007764612610576804	0.476911390693161	-0.03406866218682458
1.508	0.2259379552454091	-0.10361340083641905	0.9334571850383068	1.3883008500412921	0.007782771642345961	0.4769868953625194	-0.03414758067638331
1.509	0.22593771819361655	-0.10361336991718212	0.9334573300597201	1.3878757646730047	0.007800898181843963	0.4770622025650907	-0.03422636098178874
1.5100000000000002	0.22593748427325952	-0.10361333891627712	0.9334574744410249	1.3874515889965684	0.007818992595584722	0.47713731390898784	-0.03430500427047075
1.5110000000000001	0.2259372530751701	-0.1036133078662676	0.933457618106519	1.387028315832544	0.007837055228150957	0.47721223092043213	-0.034383511630707804
1.512	0.22593702420481696	-0.10361327679805012	0.9334577609839416	1.3866059384346612	0.007855086402711034	0.47728695504553204	-0.03446188407319203
1.513	0.2259367972825309	-0.10361324574088447	0.9334579030043343	1.3861844504789314	0.007873086421566788	0.477361487652312	-0.03454012253284855
1.5140000000000002	0.22593657194372796	-0.10361321472242398	0.9334580441019009	1.3857638460522672	0.007891055566488404	0.47743583003292955	-0.034618227870786396
1.5150000000000001	0.2259363478391308	-0.10361318376874573	0.9334581842138698	1.3853441196406058	0.007908994099018763	0.47750998340601786	-0.03469620087650169
1.516	0.22593612463498844	-0.10361315290438075	0.933458323280356	1.3849252661165465	0.007926902260929684	0.47758394891903133	-0.03477404227027158
1.517	0.22593590201329475	-0.10361312215234421	0.9334584612442253	1.3845072807268881	0.00794478027476891	0.47765772765053155	-0.03485175270543356
1.5180000000000002	0.2259356796720061	-0.10361309153416542	0.9334585980509578	1.3840901590796872	0.007962628344436685	0.47773132061247375	-0.034929332770610236
1.5190000000000001	0.2259354573252585	-0.10361306106991787	0.9334587336485145	1.3836738971304756	0.007980446655791739	0.47780472875267516	-0.03500678299218369
1.52	0.22593523470358431	-0.10361303077824897	0.9334588679872037	1.3832584911680081	0.007998235377225533	0.4778779529574645	-0.03508410383701859
1.521	0.225935011554129	-0.1036130006764098	0.9334590010195483	1.3828439377999273	0.008015994660143726	0.47795099405432884	-0.03516129571525106
1.5220000000000002	0.22593478764086836	-0.10361297078028459	0.9334591327001561	1.3824302339379675	0.008033724639476478	0.4780238528146791	-0.03523835898308174
1.5230000000000001	0.22593456274482576	-0.10361294110442001	0.9334592629855889	1.38201737678308	0.008051425434278338	0.4780965299567327	-0.03531529394545097
1.524	0.22593433666429083	-0.10361291166205439	0.9334593918342351	1.3816053638116097	0.008069097148295809	0.47816902614814777	-0.035392100858534864
1.525	0.2259341092150384	-0.10361288246514645	0.9334595192061823	1.3811941927621554	0.008086739870563344	0.4782413420084079	-0.035468779932183635
1.5260000000000002	0.225933880230549	-0.1036128535244042	0.9334596450630924	1.3807838616219792	0.008104353676088603	0.4783134781112618	-0.03554533133236299
1.5270000000000001	0.22593364956223058	-0.10361282484931324	0.9334597693680766	1.380374368612595	0.008121938626444142	0.47838543498733843	-0.03562175518372012
1.528	0.22593341707964165	-0.10361279644816497	0.9334598920855736	1.379965712174539	0.008139494770265503	0.47845721312693734	-0.03569805157239582
1.529	0.22593318267071613	-0.10361276832808461	0.9334600131812276	1.3795578909517028	0.00815702214389922	0.47852881298293276	-0.03577422054896103
1.5300000000000002	0.22593294624199	-0.10361274049505877	0.9334601326217699	1.3791509037763536	0.008174520772200709	0.4786002349735474	-0.03585026213117305
1.5310000000000001	0.22593270771882965	-0.10361271295396293	0.9334602503748999	1.378744749655971	0.008191990669177482	0.4786714794846911	-0.03592617630630776
1.532	0.22593246704528608	-0.1036126857085885	0.9334603664091692	1.3783394277622762	0.008209431838355888	0.4787425468718633	-0.03600196303312887
1.533	0.22593222418282227	-0.1036126587616697	0.933460480693867	1.3779349374220815	0.008226844273175847	0.4788134374618639	-0.03607762224361589
1.5340000000000003	0.22593197910829005	-0.10361263211491001	0.9334605931989064	1.3775312781084594	0.008244227957657186	0.47888415155449326	-0.03615315384457266
1.5350000000000001	0.22593173181266168	-0.10361260576900858	0.9334607038947141	1.377128449430352	0.008261582867154877	0.4789546894244249	-0.03622855771948202
1.536	0.2259314823008924	-0.10361257972368607	0.9334608127521199	1.376726451121365	0.008278908968959595	0.47902505132318907	-0.036303833730545666
1.537	0.2259312305921614	-0.10361255397771037	0.933460919742249	1.37632528303076	0.00829620622268271	0.4790952374808412	-0.03637898172030044
1.5380000000000003	0.2259309767201148	-0.10361252852892197	0.9334610248364161	1.375924945117021	0.008313474580486667	0.47916524810719213	-0.036454001512811036
1.5390000000000001	0.22593072073311116	-0.10361250337425912	0.9334611280060215	1.3755254374421193	0.008330713987282561	0.4792350833928451	-0.03652889291480482
1.54	0.22593046269409334	-0.10361247850978249	0.9334612292224482	1.3751267601660953	0.008347924381016773	0.4793047435102204	-0.03660365571662705
1.541	0.2259302026793373	-0.10361245393069977	0.9334613284569613	1.3747289135423326	0.008365105693107642	0.47937422861456835	-0.03667828969289489
1.5420000000000003	0.2259299407760759	-0.1036124296313899	0.9334614256806097	1.3743318979139056	0.008382257848910384	0.47944353884472685	-0.03675279460291136
1.5430000000000001	0.22592967707974612	-0.10361240560542699	0.9334615208641296	1.3739357137113726	0.008399380768149464	0.47951267432350103	-0.03682717019083941
1.544	0.22592941169161163	-0.103612381845604	0.9334616139778493	1.3735403614512642	0.008416474365440286	0.4795816351579092	-0.036901416185819075
1.545	0.2259291447175144	-0.10361235834395625	0.9334617049915969	1.3731458417348932	0.008433538550778465	0.479650421439416	-0.03697553230221058
1.5460000000000003	0.2259288762677571	-0.10361233509178443	0.933461793874609	1.372752155248603	0.008450573229753174	0.47971903324397075	-0.03704951823972027
1.5470000000000002	0.22592860645736304	-0.10361231207967755	0.9334618805954428	1.372359302765464	0.008467578303484645	0.4797874706318501	-0.03712337368316573
1.548	0.2259283354063379	-0.1036122892975357	0.933461965121889	1.371967285147662	0.00848455366834682	0.47985573364742734	-0.037197098301941574
1.549	0.22592806323993236	-0.10361226673459235	0.9334620474208873	1.3715761033503322	0.008501499215597058	0.47992382231874603	-0.03727069174918607
1.5500000000000003	0.22592779008890632	-0.10361224437943665	0.9334621274584446	1.3711857584268312	0.00851841483109569	0.47999173665683764	-0.037344153660709783
1.5510000000000002	0.2259275160894177	-0.10361222222003537	0.9334622051995536	1.370796251534324	0.008535300395115528	0.4800594766548433	-0.03741748365386942
1.552	0.22592724138178344	-0.10361220024375467	0.9334622806081164	1.3704075839396843	0.008552155782302341	0.48012704228694	-0.0374906813263871
1.553	0.22592696610848878	-0.10361217843738178	0.9334623536468678	1.3700197570260817	0.008568980861847342	0.4801944335071326	-0.0375637462550546
1.5540000000000003	0.2259266904129498	-0.10361215678714632	0.933462424277302	1.3696327723006283	0.008585775497506345	0.48026165024791084	-0.03763667799426199
1.5550000000000002	0.22592641443940528	-0.10361213527874162	0.9334624924596013	1.369246631403464	0.00860253954716128	0.4803286924187112	-0.03770947607429032
1.556	0.2259261383328101	-0.1036121138973458	0.9334625581525677	1.3688613361175237	0.008619272862228654	0.4803955599043049	-0.037782139999429525
1.557	0.2259258622376032	-0.10361209262764276	0.9334626213135562	1.3684768883782332	0.00863597528740234	0.48046225256323416	-0.037854669245922054
1.5580000000000003	0.22592558629572526	-0.10361207145384298	0.9334626818984105	1.368093290283506	0.008652646660669904	0.48052877022623663	-0.03792706325973284
1.5590000000000002	0.22592531064538696	-0.10361205035970429	0.9334627398614025	1.3677105441040451	0.008669286813115436	0.48059511269459576	-0.03799932145438949
1.56	0.22592503542058615	-0.10361202932855249	0.9334627951551722	1.3673286522935693	0.008685895568448147	0.4806612797384185	-0.03807144320901524
1.561	0.2259247607498714	-0.10361200834330189	0.9334628477306718	1.3669476174997122	0.00870247274262228	0.48072727109484037	-0.03814342786631156
1.5620000000000003	0.2259244867543524	-0.10361198738647588	0.933462897537112	1.3665674425767205	0.008719018143609435	0.4807930864660354	-0.038215274730186474
1.5630000000000002	0.2259242135464625	-0.10361196644022734	0.9334629445219103	1.3661881305995764	0.008735531571079851	0.4808587255169109	-0.038286983062968474
1.564	0.2259239412298494	-0.10361194548635905	0.9334629886306425	1.365809684877657	0.008752012815931964	0.4809241878727293	-0.03835855208257189
1.565	0.22592366989964122	-0.10361192450634416	0.9334630298069976	1.3654321089671777	0.008768461659792216	0.4809894731169023	-0.03842998095998011
1.5660000000000003	0.22592339964271188	-0.10361190348134657	0.9334630679927339	1.3650554066835405	0.008784877874546234	0.48105458078883573	-0.038501268816925366
1.5670000000000002	0.22592313053794538	-0.10361188239224144	0.93346310312764	1.3646795821139632	0.00880126122184068	0.48111951038176326	-0.03857241472358335
1.568	0.2259228626564992	-0.10361186121963561	0.9334631351494965	1.36430463962963	0.008817611452434204	0.48118426134069336	-0.03864341769634434
1.569	0.22592259606206636	-0.10361183994388826	0.9334631639940426	1.3639305838973643	0.00883392830545862	0.48124883306046834	-0.0387142766956618
1.5700000000000003	0.22592233081113658	-0.10361181854513139	0.9334631895949445	1.3635574198915743	0.008850211507834159	0.48131322488381484	-0.03878499062385753
1.5710000000000002	0.22592206695325587	-0.10361179700329079	0.9334632118837674	1.3631851529064591	0.008866460773839058	0.4813774360993865	-0.03885555832282364
1.572	0.22592180453128502	-0.10361177529810664	0.9334632307899509	1.3628137885677216	0.008882675804590148	0.4814414659399206	-0.03892597857168304
1.573	0.22592154358165673	-0.10361175340915474	0.933463246240787	1.3624433328434038	0.00889885628743469	0.48150531358051046	-0.038996250084592614
1.5740000000000003	0.22592128413463122	-0.10361173131586751	0.9334632581614021	1.3620737920538444	0.008915001895436514	0.48156897813687116	-0.039066371508750884
1.5750000000000002	0.2259210262145506	-0.10361170899755542	0.933463266474741	1.3617051728807539	0.008931112286895795	0.48163245866366167	-0.039136341422489826
1.576	0.22592076984009152	-0.1036116864334285	0.9334632711015566	1.3613374823757765	0.008947187104841946	0.48169575415304616	-0.039206158333452
1.577	0.22592051502451654	-0.10361166360261807	0.933463271960401	1.36097072796928	0.008963225976621712	0.4817588635333733	-0.03927582067685449
1.5780000000000003	0.22592026177592406	-0.10361164048419881	0.9334632689676216	1.3606049174789905	0.008979228513521951	0.48182178566779293	-0.03934532681384103
1.5790000000000002	0.22592001009749643	-0.10361161705721092	0.9334632620373595	1.3602400591169612	0.008995194310366538	0.4818845193530536	-0.039414675030106615
1.58	0.22591975998774683	-0.10361159330068273	0.9334632510815531	1.359876161494868	0.009011122945209588	0.48194706331866566	-0.03948386353479614
1.581	0.22591951144076441	-0.10361156919365351	0.9334632360099447	1.3595132336287545	0.009027013979064484	0.48200941622618704	-0.039552890459556955
1.5820000000000003	0.22591926444645813	-0.10361154471519664	0.9334632167300914	1.3591512849428395	0.009042866955608233	0.4820715766685718	-0.039621753857929785
1.5830000000000002	0.22591901899079883	-0.10361151984444311	0.9334631931473794	1.358790325271628	0.009058681401044254	0.4821335431697664	-0.039690451705140746
1.584	0.22591877505606	-0.10361149456060537	0.9334631651650432	1.3584303648606912	0.009074456824184975	0.48219531418461464	-0.03975898189799183
1.585	0.225918532621057	-0.10361146884300157	0.9334631326841888	1.3580714143668633	0.009090192716571976	0.48225688809901296	-0.03982734225466916
1.5860000000000003	0.22591829166138458	-0.10361144267108022	0.9334630956038205	1.3577134848582186	0.00910588855245147	0.4823182632301344	-0.03989553051459283
1.5870000000000002	0.2259180521496533	-0.10361141602444526	0.9334630538208728	1.357356587813063	0.009121543788666489	0.4823794378267229	-0.03996354433861495
1.588	0.22591781405572428	-0.10361138888288157	0.933463007230247	1.3570007351171722	0.009137157864709948	0.48244041006958105	-0.04003138130962909
1.589	0.22591757734694257	-0.10361136122638093	0.9334629557248512	1.3566459390592744	0.00915273020299994	0.48250117807225357	-0.04009903893334966
1.5900000000000003	0.22591734198836919	-0.10361133303516849	0.9334628991956462	1.3562922123247572	0.009168260209195178	0.4825617398820295	-0.04016651463926371
1.5910000000000002	0.22591710794301184	-0.10361130428972976	0.933462837531696	1.3559395679883504	0.00918374727236839	0.48262209348126556	-0.040233805781879316
1.592	0.22591687517205414	-0.10361127497083802	0.9334627706202222	1.3555880195065204	0.009199190765099192	0.4826822367888496	-0.04030090964215125
1.593	0.2259166436350838	-0.10361124505958241	0.933462698346665	1.355237580709564	0.009214590043730592	0.4827421676616837	-0.04036782342890382
1.5940000000000003	0.22591641329031945	-0.10361121453739645	0.9334626205947475	1.3548882657933863	0.009229944448850672	0.48280188389612944	-0.040434544280314476
1.5950000000000002	0.22591618409483624	-0.10361118338608724	0.9334625372465473	1.354540089309815	0.009245253305878264	0.48286138322972033	-0.040501069265765306
1.596	0.22591595600479034	-0.10361115158786517	0.9334624481825713	1.354193066154316	0.00926051592563145	0.48292066334338823	-0.04056739538818708
1.597	0.22591572897564224	-0.10361111912537434	0.9334623532818376	1.3538472115522227	0.00927573160475775	0.4829797218638404	-0.04063351958665514
1.5980000000000003	0.22591550296237917	-0.10361108598172349	0.933462252421962	1.3535025410442214	0.009290899626087572	0.4830385563659064	-0.04069943873911812
1.5990000000000002	0.2259152779197361	-0.10361105214051768	0.9334621454792509	1.3531590704703242	0.009306019259155217	0.4830971643751619	-0.04076514966538438
1.6	0.22591505380241622	-0.10361101758589054	0.933462032328799	1.3528168159526837	0.009321089760949013	0.48315554337095346	-0.04083064913030829
1.601	0.22591483056531014	-0.10361098230253736	0.9334619128445942	1.3524757938779903	0.009336110376769529	0.483213690789644	-0.04089593384705759
1.6020000000000003	0.22591460816371425	-0.10361094627574863	0.933461786899628	1.3521360208790583	0.009351080341135642	0.4832716040278989	-0.040961000480586894
1.6030000000000002	0.22591438655354837	-0.10361090949144457	0.9334616543660111	1.3517975138152114	0.009365998878678342	0.4833292804460149	-0.04102584565144218
1.604	0.22591416569157238	-0.10361087193621009	0.9334615151150973	1.3514602897518266	0.009380865204901185	0.4833867173713554	-0.041090465939717
1.605	0.2259139455356024	-0.1036108335973308	0.9334613690176119	1.3511243659397743	0.009395678526869056	0.48344391210183396	-0.04115485788891992
1.6060000000000003	0.22591372604472573	-0.10361079446282945	0.9334612159437874	1.3507897597947363	0.009410438044069621	0.4835008619094484	-0.04121901800981758
1.6070000000000002	0.2259135071795155	-0.10361075452150342	0.9334610557635068	1.3504564888760087	0.00942514294944823	0.48355756404392924	-0.0412829427843784
1.608	0.22591328890224469	-0.10361071376296281	0.933460888346452	1.3501245708651515	0.009439792430373435	0.4836140157364439	-0.0413466286697595
1.609	0.22591307117672293	-0.10361067217766938	0.9334607135622605	1.3497940235444639	0.00945438566959486	0.4836702142032987	-0.041410072102340316
1.6100000000000003	0.22591285396700425	-0.10361062975697623	0.9334605312806878	1.3494648647752698	0.009468921846498637	0.4837261566495197	-0.04147326950174533
1.6110000000000002	0.22591263723534163	-0.10361058649316834	0.9334603413717788	1.3491371124771219	0.00948340013847858	0.4837818402721926	-0.04153621727461589
1.612	0.2259124209408935	-0.10361054237950396	0.9334601437060448	1.3488107846079083	0.009497819721997551	0.48383726226380913	-0.04159891181825634
1.613	0.22591220503955864	-0.10361049741025669	0.9334599381546486	1.3484858991437148	0.009512179773461615	0.4838924198158042	-0.04166134952446252
1.6140000000000003	0.2259119894845634	-0.10361045158075854	0.9334597245895974	1.3481624740584288	0.009526479470090514	0.4839473101220439	-0.04172352678347522
1.6150000000000002	0.22591177422817701	-0.10361040488744372	0.9334595028839432	1.3478405273034415	0.00954071799054164	0.48400193038220546	-0.04178543998787936
1.616	0.22591155922380318	-0.1036103573278933	0.9334592729119909	1.3475200767874302	0.009554894515349221	0.4840562778052352	-0.04184708553639158
1.617	0.22591134442618974	-0.10361030890088067	0.9334590345495143	1.3472011403558293	0.009569008227666705	0.4841103496128866	-0.04190845983772242
1.6180000000000003	0.2259111297897568	-0.10361025960641798	0.9334587876739802	1.3468837357703478	0.00958305831437407	0.48416414304315913	-0.041969559314516576
1.6190000000000002	0.22591091526730114	-0.10361020944580322	0.933458532164781	1.3465678806903938	0.009597043967185434	0.4842176553533961	-0.0420303804068876
1.62	0.2259107008098289	-0.10361015842166833	0.9334582679034749	1.3462535926563906	0.009610964383575052	0.4842708838231065	-0.042090919575489494
1.621	0.2259104863667647	-0.10361010653802805	0.9334579947740351	1.3459408890734625	0.009624818767522497	0.4843238257566945	-0.04215117330449422
1.6219999999999999	0.22591027188616072	-0.1036100538003296	0.9334577126631082	1.345629787195852	0.009638606330138699	0.4843764784859789	-0.0422111381044785
1.6230000000000002	0.22591005731490563	-0.10361000021550332	0.9334574214602788	1.3453203041120445	0.009652326290295428	0.4844288393726259	-0.04227081051522328
1.624	0.22590984259893349	-0.10360994579201392	0.9334571210583456	1.3450124567298383	0.009665977875258983	0.48448090581068126	-0.04233018710849027
1.625	0.2259096276834331	-0.10360989053991287	0.9334568113536047	1.344706261762846	0.009679560321146138	0.4845326752287781	-0.04238926449041344
1.626	0.2259094125126807	-0.10360983447089127	0.9334564922461428	1.3444017357199145	0.009693072873203116	0.48458414509177805	-0.04244803930326524
1.6270000000000002	0.2259091970287446	-0.10360977759833373	0.9334561636401386	1.3440988948959414	0.009706514786273733	0.4846353129023375	-0.04250650822696624
1.6280000000000001	0.22590898116943697	-0.10360971993737303	0.933455825444174	1.3437977553621925	0.009719885325579224	0.48468617620270404	-0.04256466798076782
1.629	0.22590876486701897	-0.10360966150494551	0.9334554775715542	1.3434983329564794	0.00973318376750603	0.4847367325764419	-0.04262251532511103
1.63	0.22590854804803473	-0.10360960231984724	0.9334551199406375	1.3432006432743089	0.009746409400219487	0.48478697964984574	-0.04268004706336046
1.6310000000000002	0.22590833063352214	-0.10360954240279097	0.9334547524751741	1.3429047016613695	0.009759561524043286	0.4848369150931045	-0.04273726004323345
1.6320000000000001	0.2259081125392242	-0.10360948177646373	0.9334543751046549	1.3426105232073409	0.009772639451605359	0.48488653662127984	-0.0427941511579278
1.633	0.22590789367580097	-0.10360942046558529	0.9334539877646691	1.3423181227410061	0.009785642507994479	0.4849358419951011	-0.04285071734689019
1.634	0.22590767394904201	-0.10360935849696715	0.9334535903972726	1.3420275148266565	0.009798570031050063	0.4849848290215786	-0.04290695559622826
1.6350000000000002	0.2259074532600798	-0.1036092958995723	0.9334531829513648	1.3417387137617676	0.009811421371603119	0.48503349555437725	-0.042962862938891185
1.6360000000000001	0.2259072315056037	-0.10360923270457559	0.9334527653830762	1.3414517335759353	0.00982419589354719	0.4850818394938301	-0.04301843645468257
1.637	0.2259070085780753	-0.10360916894542473	0.9334523376561655	1.3411665880306838	0.00983689297373991	0.4851298587867164	-0.043073673270169456
1.638	0.22590678436594436	-0.10360910465790181	0.9334518997424264	1.340883290619381	0.009849512001796712	0.48517755142617064	-0.04312857055861208
1.6390000000000002	0.2259065587538662	-0.10360903988018545	0.9334514516221041	1.340601854567624	0.009862052379899086	0.48522491545166524	-0.043183125539856336
1.6400000000000001	0.22590633162292018	-0.10360897465291335	0.9334509932843226	1.3403222928352034	0.009874513522678898	0.4852719489486408	-0.043237335479947965
1.641	0.22590610285082957	-0.10360890901924553	0.9334505247275209	1.3400446181192611	0.00988689485711842	0.4853186500478478	-0.043291197690410406
1.642	0.225905872312183	-0.10360884302492772	0.9334500459598998	1.3397688428578785	0.00989919582234487	0.48536501692470596	-0.04334470952731075
1.6430000000000002	0.2259056398786574	-0.10360877671835535	0.9334495569998784	1.3394949792340827	0.009911415869320015	0.4854110477986219	-0.04339786839023817
1.6440000000000001	0.2259054054192427	-0.10360871015063786	0.9334490578765606	1.3392230391798836	0.009923554460547167	0.4854567409322672	-0.043450671721319216
1.645	0.2259051688004684	-0.10360864337566321	0.9334485486302116	1.3389530343807028	0.009935611069857037	0.4855020946308792	-0.04350311700415081
1.646	0.22590492988663205	-0.10360857645016282	0.9334480293127442	1.3386849762813096	0.009947585182212037	0.4855471072413428	-0.043555201762409644
1.6470000000000002	0.2259046885400299	-0.10360850943377653	0.9334474999882149	1.338418876092506	0.009959476293407776	0.485591777151055	-0.043606923558384206
1.6480000000000001	0.22590444462118978	-0.10360844238874264	0.93344696073333	1.3381547447970443	0.009971283909489514	0.4856361027868779	-0.04365827999179716
1.649	0.22590419798910635	-0.10360837537846225	0.9334464116379616	1.337892593155139	0.0099830075456405	0.4856800826141826	-0.043709268698798674
1.65	0.22590394850147885	-0.10360830846531335	0.9334458528056725	1.3376324317110688	0.009994646724786248	0.48572371513567947	-0.043759887350767676
1.6510000000000002	0.22590369601495144	-0.1036082417092153	0.9334452843542512	1.3373742708016088	0.01000620097658514	0.4857669988898555	-0.043810133652679654
1.6520000000000001	0.22590344038535642	-0.1036081751673187	0.9334447064162572	1.3371181205651552	0.010017669836866746	0.4858099324493233	-0.043860005341226034
1.653	0.22590318146796035	-0.10360810889407045	0.9334441191391973	1.3368639909500268	0.010029052847213766	0.48585251441938826	-0.04390950018323548
1.654	0.22590291911771307	-0.10360804294127857	0.9334435226845846	1.3366118917223102	0.010040349554688108	0.48589474343659117	-0.043958615974703796
1.6550000000000002	0.22590265318950026	-0.1036079773581767	0.9334429172262527	1.336361832473994	0.010051559511579692	0.4859366181671067	-0.0440073505400083
1.6560000000000001	0.22590238353839906	-0.10360791219148845	0.9334423029494316	1.3361138226306317	0.010062682274995752	0.4859781373053638	-0.04405570173076076
1.657	0.22590211001993718	-0.10360784748549116	0.9334416800509616	1.335867871458141	0.010073717406473764	0.48601929957295037	-0.04410366742436186
1.658	0.2259018324903558	-0.10360778328207945	0.9334410487395154	1.3356239880702394	0.010084664471801143	0.4860601037173163	-0.04415124552250291
1.6590000000000003	0.2259015508068762	-0.10360771962082824	0.9334404092346993	1.3353821814372586	0.010095523040920318	0.4861005485100933	-0.04419843394992141
1.6600000000000001	0.22590126482797018	-0.10360765653905527	0.9334397617654114	1.3351424603948194	0.010106292687736917	0.4861406327454596	-0.044245230653534195
1.661	0.22590097441363463	-0.10360759407188312	0.9334391065685842	1.3349048336512366	0.010116972989892378	0.48618035523885433	-0.04429163360164588
1.662	0.22590067942567035	-0.10360753225230072	0.9334384438879376	1.3346693097940194	0.010127563528684125	0.4862197148258608	-0.04433764078335622
1.6630000000000003	0.22590037972796487	-0.10360747111122409	0.9334377739723668	1.334435897295461	0.01013806388901187	0.48625871036119844	-0.04438325020835113
1.6640000000000001	0.2259000751867802	-0.10360741067755663	0.9334370970750864	1.3342046045169311	0.010148473659106897	0.4862973407180077	-0.044428459906592166
1.665	0.22589976567104486	-0.1036073509782487	0.9334364134539084	1.3339754397126156	0.010158792430105605	0.4863356047872457	-0.044473267927601874
1.666	0.2258994510526506	-0.10360729203835647	0.9334357233719014	1.333748411033825	0.010169019795650425	0.4863735014768902	-0.044517672339468656
1.6670000000000003	0.22589913120675414	-0.10360723388110007	0.9334350270980564	1.3335235265338596	0.010179155351579405	0.48641102971101274	-0.0445616712276341
1.6680000000000001	0.2258988060120838	-0.10360717652792101	0.9334343249079593	1.333300794172295	0.01018919869570485	0.4864481884289662	-0.044605262693647243
1.669	0.22589847535125115	-0.10360711999853885	0.9334336170844693	1.333080221817553	0.010199149427681443	0.4864849765848708	-0.04464844485425303
1.67	0.22589813911106796	-0.10360706431100708	0.9334329039184026	1.3328618172477529	0.010209007148964201	0.48652139314739884	-0.04469121584099963
1.6710000000000003	0.22589779718286856	-0.10360700948176821	0.9334321857088466	1.3326455881509613	0.010218771462856675	0.48655743709967736	-0.04473357380030544
1.6720000000000002	0.2258974494628374	-0.10360695552570798	0.9334314627623482	1.3324315421259607	0.010228441974588874	0.48659310743912615	-0.04477551689392674
1.673	0.22589709585234238	-0.10360690245620882	0.9334307353913572	1.3322196866835305	0.010238018291303523	0.4866284031772328	-0.04481704329958423
1.674	0.22589673625827367	-0.10360685028520238	0.9334300039130485	1.3320100292471067	0.010247500022011897	0.4866633233393872	-0.044858151211445645
1.6750000000000003	0.2258963705933882	-0.10360679902322124	0.9334292686481492	1.3318025771516875	0.010256886777763256	0.4866978669648375	-0.044898838840770804
1.6760000000000002	0.2258959987766604	-0.10360674867944981	0.9334285299193941	1.331597337640968	0.010266178172028234	0.486732033106829	-0.04493910441696448
1.677	0.2258956207336382	-0.10360669926177418	0.9334277880503611	1.3313943178638272	0.010275373821052989	0.48676582083298875	-0.04497894618873421
1.678	0.22589523639680564	-0.10360665077683122	0.9334270433643145	1.3311935248709108	0.010284473344123544	0.4867992292258948	-0.045018362425476716
1.6790000000000003	0.22589484570595111	-0.10360660323005674	0.933426296182676	1.330994965610561	0.010293476363801648	0.4868322573838315	-0.04505735141901633
1.6800000000000002	0.22589444860854194	-0.10360655662573272	0.9334255468242494	1.3307986469229547	0.010302382506132473	0.48686490442179287	-0.045095911485149076
1.681	0.22589404506010513	-0.1036065109670336	0.9334247956051968	1.3306045755324403	0.010311191400946376	0.4868971694726125	-0.045134040965054925
1.682	0.22589363502461424	-0.10360646625607178	0.9334240428382637	1.3304127580391965	0.010319902682315914	0.48692905168809986	-0.0451717382273107
1.6830000000000003	0.22589321847488272	-0.10360642249394199	0.9334232888312535	1.3302232009109518	0.010328515988985865	0.4869605502403048	-0.045209001670322525
1.6840000000000002	0.22589279539296345	-0.10360637968076497	0.9334225338862553	1.3300359104740158	0.010337030964715624	0.4869916643230335	-0.04524582972450954
1.685	0.22589236577055458	-0.10360633781573005	0.9334217783000026	1.3298508929028563	0.010345447258656172	0.4870223931534944	-0.045282220854301246
1.686	0.22589192960941182	-0.10360629689713687	0.9334210223642325	1.329668154208601	0.010353764525883774	0.48705273597401494	-0.0453181735603765
1.6870000000000003	0.22589148692176705	-0.10360625692243618	0.933420266364916	1.3294877002268266	0.010361982428151598	0.48708269205394994	-0.045353686382510784
1.6880000000000002	0.22589103773075345	-0.10360621788826975	0.933419510580738	1.3293095366046326	0.010370100634676966	0.48711226069172325	-0.04538875790285077
1.689	0.22589058207083665	-0.10360617979050925	0.9334187552823277	1.3291336687866144	0.010378118822781782	0.4871414412170024	-0.04542338674894756
1.69	0.22589011998825248	-0.10360614262429438	0.9334180007326189	1.3289601019997312	0.010386036678508324	0.48717023299319007	-0.04545757159648908
1.6910000000000003	0.22588965154145108	-0.1036061063840699	0.9334172471872102	1.3287888412381916	0.01039385389727158	0.48719863542004943	-0.045491311172159335
1.6920000000000002	0.22588917680154685	-0.10360607106362194	0.933416494893594	1.3286198912483562	0.01040157018448755	0.4872266479362221	-0.045524604256991126
1.693	0.2258886958527752	-0.10360603665611322	0.9334157440896338	1.3284532565125227	0.010409185256238693	0.48725427002182015	-0.04555744969021357
1.694	0.22588820879295485	-0.10360600315411751	0.9334149950027917	1.3282889412315857	0.010416698840037724	0.4872815012012764	-0.0455898463731083
1.6950000000000003	0.22588771573395652	-0.10360597054965322	0.9334142478504835	1.328126949306943	0.01042411067562913	0.48730834104633186	-0.04562179327263197
1.6960000000000002	0.2258872168021775	-0.10360593883421594	0.933413502840809	1.3279672843220205	0.010431420515706875	0.48733478917897743	-0.045653289424866995
1.697	0.22588671213902198	-0.10360590799881034	0.9334127601732793	1.3278099495237903	0.010438628126548534	0.48736084527435064	-0.04568433393836235
1.698	0.22588620190138717	-0.10360587803398094	0.9334120200395433	1.327654947803902	0.0104457332886879	0.4873865090637705	-0.04571492599754822
1.6990000000000003	0.225885686262155	-0.10360584892984227	0.9334112826241103	1.3275022816790487	0.010452735797687211	0.4874117803380326	-0.045745064866286184
1.7000000000000002	0.22588516541068906	-0.10360582067610803	0.9334105481046974	1.3273519532705669	0.010459635465009182	0.48743665895084265	-0.045774749891616576
1.701	0.22588463955296204	-0.10360579326211945	0.9334098166514455	1.3272039642836373	0.010466432119049976	0.4874611448222062	-0.045803980508069254
1.702	0.225884108910562	-0.10360576667687284	0.933409088425385	1.3270583159864657	0.010473125606394152	0.48748523794177473	-0.04583275624247749
1.7030000000000003	0.22588357371895362	-0.10360574090904627	0.9334083635776467	1.3269150091890616	0.010479715793109105	0.48750893837227005	-0.045861076718564556
1.7040000000000002	0.22588303422649425	-0.10360571594702557	0.9334076422497966	1.3267740442216152	0.01048620256583551	0.4875322462529864	-0.045888941660999244
1.705	0.22588249069420377	-0.10360569177892935	0.9334069245745419	1.3266354209132238	0.010492585832734807	0.4875551618032493	-0.04591635089916404
1.706	0.225881943394785	-0.10360566839263338	0.9334062106764339	1.3264991385713443	0.010498865524476545	0.4875776853257695	-0.04594330437075817
1.7070000000000003	0.22588139261089574	-0.10360564577579412	0.9334055006725672	1.326365195961972	0.010505041595265677	0.48759981720989176	-0.04596980212535739
1.7080000000000002	0.22588083863417663	-0.10360562391587151	0.9334047946732753	1.326233591290174	0.010511114023788059	0.4876215579347998	-0.04599584432805245
1.709	0.22588028176503533	-0.10360560280015106	0.9334040927828225	1.3261043221802218	0.010517082814135105	0.48764290807279764	-0.046021431263105254
1.71	0.22587972231168094	-0.10360558241576512	0.9334033950997155	1.3259773856557024	0.010522947996951233	0.48766386829254643	-0.04604656333762254
1.7110000000000003	0.2258791605884089	-0.10360556274971346	0.9334027017158818	1.3258527781211105	0.010528709630743163	0.4876844393619504	-0.0460712410853686
1.7120000000000002	0.22587859691464088	-0.10360554378888315	0.9334020127150923	1.3257304953449274	0.010534367802985677	0.48770462215081406	-0.04609546517065578
1.713	0.22587803161509565	-0.1036055255200677	0.9334013281721315	1.3256105324426866	0.01053992263096285	0.487724417633635	-0.04611923639206862
