# Supplementary material for: JcvPCA and JsvCRP: A set of metrics to evaluate changes in joint coordination strategies
Source: PLoS One. 2025 Aug 5;20(8):e0325792. doi: 10.1371/journal.pone.0325792 (PMC12324137; doi:10.1371/journal.pone.0325792)
Supplement: S4 Dataset — This zip file contains one folder for each condition. For each condition, the 3 repetitions of the movements for the 3 different targets’ height are presented in individual csv files. (ZIP) [file pone.0325792.s004.zip › Data/Overuse_Elbow/data_nat_coude_70_2.csv]

index	1	2	3	4	ee_pos1	ee_pos2	ee_pos3
0.0	0.22421230590722538	-0.09639321664769175	-0.1539882516733152	1.6547572088189757	0.08117143048571232	0.20461695737305927	-0.3619825420228596
0.001000000000000112	0.22421296953833578	-0.0963931575071651	-0.15399101784220234	1.6548827675096107	0.08116448362460235	0.2046187004193156	-0.36195133375595345
0.0020000000000000018	0.22421363242392342	-0.09639309752773743	-0.15399378444429265	1.6550109715025443	0.0811573834530818	0.20462049687492806	-0.3619194564369869
0.0030000000000001137	0.22421429472414645	-0.09639303673183407	-0.15399654807377017	1.655141855051441	0.08115012786498983	0.20462234840114868	-0.361886900675509
0.0040000000000000036	0.22421495663329843	-0.09639297514372312	-0.1539993051676119	1.6552754525570366	0.08114271474735134	0.20462425670475948	-0.3618536570089699
0.0050000000000001155	0.22421561837916268	-0.09639291278957482	-0.1540020520028967	1.6554117985711725	0.08113514197995707	0.20462622353870344	-0.36181971590119627
0.006000000000000005	0.22421628022236736	-0.09639284969752147	-0.15400478469374426	1.6555509278019467	0.08112740743479281	0.204628250702843	-0.3617850677405631
0.006999999999999895	0.22421694245574045	-0.09639278589771821	-0.15400749918713533	1.6556928751199462	0.08111950897525874	0.20463034004514846	-0.36174970283762664
0.00800000000000023	0.22421760540366467	-0.09639272142240449	-0.15401019125799334	1.6558376755643984	0.08111144445536367	0.2046324934630715	-0.3617136114225327
0.009000000000000119	0.22421826942143216	-0.09639265630596619	-0.1540128565050362	1.6559853643492075	0.08110321171895724	0.20463471290455323	-0.3616767836426368
0.010000000000000009	0.22421893489459818	-0.09639259058499847	-0.1540154903477792	1.6561359768688453	0.08109480859906305	0.2046370003686657	-0.3616392095604053
0.010999999999999899	0.22421960223833395	-0.09639252429836913	-0.15401808802393996	1.6562895487040565	0.08108623291725388	0.20463935790606674	-0.3616008791514257
0.012000000000000233	0.2242202718971543	-0.09639245748728272	-0.1540206445864993	1.6564461156284733	0.08107748248301024	0.20464178761951082	-0.3615617823021692
0.013000000000000123	0.22422094434577222	-0.09639239019534503	-0.15402315489967153	1.6566057136161059	0.08106855509330796	0.20464429166490017	-0.36152190880733365
0.014000000000000012	0.2242216200907039	-0.09639232246862824	-0.15402561363416442	1.6567683788481748	0.08105944853237615	0.20464687225263112	-0.36148124836714146
0.014999999999999902	0.22422229967111815	-0.09639225435573642	-0.15402801526323512	1.6569341477192456	0.08105016057126203	0.2046495316484418	-0.36143979058484615
0.016000000000000236	0.224222983658554	-0.09639218590787156	-0.15403035405954532	1.6571030568437553	0.08104068896726603	0.20465227217394147	-0.3613975249642749
0.017000000000000126	0.22422367265625834	-0.09639211717889982	-0.154032624091319	1.6572751430628971	0.08103103146337078	0.20465509620761116	-0.3613544409073569
0.018000000000000016	0.22422436729851894	-0.09639204822541826	-0.15403481921780846	1.6574504434518296	0.08102118578754468	0.20465800618615168	-0.3613105277115853
0.018999999999999906	0.22422506824999294	-0.09639197910682178	-0.15403693308558056	1.657628995327173	0.0810111496519221	0.20466100460538453	-0.36126577456742526
0.02000000000000024	0.22422577620502962	-0.09639190988537026	-0.15403895912562815	1.6578108362536284	0.08100092075192325	0.2046640940207039	-0.36122017055604194
0.02100000000000013	0.22422649188698704	-0.09639184062625594	-0.15404089054980835	1.6579960040496824	0.08099049676537702	0.2046672770478078	-0.36117370464729925
0.02200000000000002	0.2242272160475418	-0.09639177139767073	-0.15404272034661418	1.6581845367938701	0.08097987535177079	0.20467055636370582	-0.3611263656974913
0.02299999999999991	0.22422794946599142	-0.09639170227087376	-0.15404444127779077	1.6583764728315569	0.08096905415169021	0.20467393470733117	-0.3610781424468787
0.024000000000000243	0.22422869294854816	-0.09639163332025878	-0.1540460458758045	1.6585718507810752	0.08095803078632974	0.20467741487987628	-0.3610290235174056
0.025000000000000133	0.22422944732762415	-0.09639156462342145	-0.15404752644066885	1.658770709539176	0.08094680285683227	0.20468099974551895	-0.3609789974104868
0.026000000000000023	0.22423021346110647	-0.0963914962612265	-0.15404887503613335	1.6589730882853795	0.08093536794352149	0.20468469223229274	-0.3609280525050583
0.026999999999999913	0.22423099223162157	-0.09639142831787466	-0.154050083486744	1.6591790264848145	0.08092372360533333	0.20468849533236852	-0.36087617705633
0.028000000000000247	0.22423178454578843	-0.09639136088096918	-0.15405114337578166	1.6593885638913863	0.08091186737938838	0.20469241210198702	-0.36082335919470193
0.029000000000000137	0.2242325913334592	-0.09639129404158205	-0.15405204604258338	1.6596017405519874	0.08089979678046381	0.20469644566183204	-0.3607695869242483
0.030000000000000027	0.22423341354694676	-0.09639122789431961	-0.15405278257925645	1.6598185968102075	0.08088750930042822	0.20470059919771888	-0.36071484812114507
0.030999999999999917	0.22423425216023804	-0.09639116253738769	-0.15405334382792163	1.6600391733095032	0.0808750024077635	0.20470487596092574	-0.36065913053235743
0.03200000000000025	0.22423510816819245	-0.09639109807265597	-0.1540537203781186	1.6602635109965436	0.08086227354711542	0.20470927926828586	-0.3606024217744173
0.03300000000000014	0.2242359825857242	-0.09639103460572167	-0.1540539025640061	1.6604916511246897	0.08084932013881432	0.20471381250240364	-0.3605447093321795
0.03400000000000003	0.22423687644696771	-0.09639097224597222	-0.15405388046211943	1.6607236352575683	0.08083613957836866	0.204718479111808	-0.36048598055763065
0.03499999999999992	0.224237790804425	-0.09639091110664716	-0.15405364388932044	1.6609595052719497	0.08082272923599447	0.20472328261104017	-0.3604262226688842
0.036000000000000254	0.22423872672809433	-0.09639085130489877	-0.15405318240057297	1.6611993033595143	0.08080908645624454	0.20472822658073325	-0.3603654227493744
0.037000000000000144	0.2242396853045786	-0.09639079296185162	-0.15405248528730128	1.6614430720285929	0.08079520855761789	0.20473331466743644	-0.36030356774707856
0.038000000000000034	0.2242406676361729	-0.09639073620266075	-0.15405154157596462	1.6616908541062154	0.08078109283203017	0.2047385505833025	-0.36024064447365856
0.038999999999999924	0.22424167483992988	-0.09639068115656853	-0.154050340026108	1.661942692739293	0.08076673654426976	0.20474393810593927	-0.36017663960377766
0.04000000000000026	0.22424270804670207	-0.09639062795695982	-0.15404886912827706	1.6621986313937673	0.08075213693162472	0.20474948107842145	-0.36011153967497167
0.04100000000000015	0.2242437684001599	-0.09639057674141562	-0.1540471171021841	1.6624587138520626	0.08073729120368311	0.20475518340927662	-0.3600453310879645
0.04200000000000004	0.22424485705578426	-0.09639052765176474	-0.15404507189513728	1.6627229842103068	0.08072219654212694	0.20476104907219783	-0.3599780001070158
0.04299999999999993	0.22424597517983286	-0.09639048083413375	-0.15404272118074414	1.6629914868760276	0.08070685010040053	0.20476708210547903	-0.35990953286019195
0.04400000000000026	0.22424712394827878	-0.09639043643899467	-0.1540400523579048	1.6632642665662782	0.08069124900337783	0.20477328661141336	-0.35983991533969517
0.04500000000000015	0.2242483045457204	-0.09639039462121055	-0.15403705255010477	1.6635413683053968	0.08067539034721419	0.20477966675571066	-0.35976913340238653
0.04600000000000004	0.2242495181642615	-0.09639035554007863	-0.15403370860501592	1.6638228374212274	0.08065927119938535	0.2047862267668091	-0.35969717277063845
0.04699999999999993	0.22425076600236019	-0.09639031935937105	-0.1540300070944167	1.6641087195401372	0.08064288859879477	0.20479297093501544	-0.3596240190335903
0.048000000000000265	0.22425204926364586	-0.0963902862473728	-0.1540259343140717	1.6643990605819174	0.08062623955589125	0.2047999036115919	-0.3595496576486401
0.049000000000000155	0.22425336915570268	-0.09639025637691688	-0.15402147628321042	1.6646939067548963	0.08060932105273853	0.20480702920790703	-0.35947407394281883
0.050000000000000044	0.2242547268888185	-0.09639022992541658	-0.15401661874436998	1.6649933045504637	0.08059213004297944	0.20481435219446398	-0.3593972531141857
0.050999999999999934	0.22425612367469816	-0.09639020707489442	-0.15401134716398754	1.6652973007358423	0.08057466345181877	0.20482187709974048	-0.35931918023368253
0.05200000000000027	0.22425756072514003	-0.09639018801200781	-0.15400564673262634	1.6656059423458007	0.08055691817615004	0.2048296085090803	-0.359239840247281
0.05300000000000016	0.2242590392506742	-0.09639017292807131	-0.15399950236485194	1.6659192766751516	0.08053889108470716	0.2048375510635705	-0.3591592179780703
0.05400000000000005	0.22426056045916185	-0.09639016201907503	-0.1539928987002798	1.6662373512719828	0.08052057901812221	0.20484570945859565	-0.3590772981284234
0.05499999999999994	0.22426212555435365	-0.09639015548607559	-0.15398582010581147	1.6665602139297033	0.08050197878907522	0.20485408844212552	-0.35899406528255906
0.05599999999999983	0.2242637357344072	-0.09639015353671164	-0.15397825067756804	1.6668879126771001	0.08048308718284343	0.20486269281309658	-0.358909503909456
0.05700000000000016	0.22426539219036118	-0.09639015638746787	-0.15397017424253173	1.6672204957674912	0.08046390095819216	0.20487152741982256	-0.3588235983659492
0.05800000000000005	0.2242670961045659	-0.09639016426518182	-0.1539615743614163	1.6675580116676794	0.08044441684818435	0.20488059715794146	-0.358736332900147
0.05899999999999994	0.22426884864906865	-0.0963901774074173	-0.1539524343327865	1.6679005090466572	0.08042463156072895	0.20488990696789477	-0.3586476916551228
0.05999999999999983	0.22427065098395274	-0.09639019606245658	-0.1539427371969369	1.668248036763638	0.08040454177905429	0.20489946183242103	-0.3585576586727742
0.061000000000000165	0.22427250425562933	-0.09639022048928747	-0.15393246573916783	1.6686006438549918	0.08038414416217037	0.20490926677418086	-0.3584662178980492
0.062000000000000055	0.2242744095950806	-0.09639025095758505	-0.15392160249322742	1.6689583795207916	0.08036343534526248	0.20491932685326514	-0.35837335318343155
0.06299999999999994	0.22427636811605345	-0.09639028774768764	-0.153910129745315	1.6693212931120522	0.08034241194008031	0.20492964716452017	-0.35827904829327584
0.06399999999999983	0.22427838091320218	-0.09639033115056712	-0.1538980295386586	1.6696894341186113	0.0803210705353257	0.20494023283480703	-0.3581832869079468
0.06500000000000017	0.2242804490601797	-0.0963903814677928	-0.1538852836786849	1.6700628521564738	0.08029940769698168	0.20495108902012918	-0.35808605262808285
0.06600000000000006	0.2242825736076756	-0.09639043901148905	-0.15387187373880243	1.6704415969538207	0.08027741996870773	0.2049622209024405	-0.3579873289792433
0.06699999999999995	0.2242847555814006	-0.09639050410428612	-0.15385778106681627	1.670825718336015	0.08025510387248724	0.20497363368618984	-0.3578870994170781
0.06799999999999984	0.22428699598001572	-0.09639057707926388	-0.153842986791989	1.6712152662099304	0.08023245590953086	0.2049853325947185	-0.35778534733303463
0.06900000000000017	0.2242892957730057	-0.09639065827988828	-0.15382747183276665	1.6716102905483048	0.08020947256119515	0.20499732286644512	-0.3576820560601924
0.07000000000000006	0.2242916558984954	-0.09639074805994002	-0.15381121690481378	1.6720108413703072	0.08018615028992024	0.20500960975083254	-0.35757720887997213
0.07099999999999995	0.2242940772610085	-0.09639084678343528	-0.15379420252862033	1.6724169687081212	0.0801624855407987	0.2050221985042535	-0.3574707890322939
0.07199999999999984	0.22429656072916718	-0.09639095482453805	-0.15377640903707768	1.67282872256363	0.08013847474377926	0.20503509438568898	-0.35736277972828634
0.07300000000000018	0.22429910713333248	-0.09639107256746379	-0.153757816584548	1.6732461528743339	0.08011411431553425	0.20504830265207172	-0.35725316416087427
0.07400000000000007	0.22430171726318385	-0.09639120040637392	-0.1537384051574446	1.6736693094922046	0.08008940066068991	0.20506182855339125	-0.3571419255123477
0.07499999999999996	0.2243043918652375	-0.09639133874526089	-0.1537181545848382	1.6740982421660324	0.08006433017278838	0.20507567732779894	-0.35702904696124255
0.07599999999999985	0.2243071316403028	-0.0963914879978235	-0.15369704454873456	1.6745330005242078	0.0800388992350457	0.20508985419670825	-0.3569145116891588
0.07700000000000018	0.22430993724087572	-0.0963916485873318	-0.15367505459479483	1.6749736340578876	0.08001310422103132	0.20510436435982388	-0.35679830288734926
0.07800000000000007	0.22431280926846886	-0.0963918209464815	-0.15365216414389324	1.6754201921041267	0.0799869414954551	0.20511921299003386	-0.35668040376327875
0.07899999999999996	0.22431574827087727	-0.09639200551723721	-0.15362835250453238	1.6758727238296784	0.07996040741494383	0.20513440522803794	-0.3565607975472909
0.07999999999999985	0.22431875473937973	-0.09639220275066444	-0.15360359888613598	1.6763312782150377	0.07993349832881054	0.20514994617664606	-0.35643946749964356
0.08100000000000018	0.2243218291058747	-0.09639241310674934	-0.15357788241323928	1.6767959040379257	0.07990621058000302	0.2051658408947421	-0.35631639691798944
0.08200000000000007	0.22432497173995058	-0.09639263705420643	-0.1535511821405963	1.677266649856545	0.07987854050617409	0.20518209439090787	-0.35619156914501404
0.08299999999999996	0.224328182946265	-0.0963928750702733	-0.153523477068847	1.6777435639929337	0.07985048444075551	0.2051987116168241	-0.35606496757600303
0.08399999999999985	0.22433146296298337	-0.09639312764049225	-0.15349474616001527	1.678226694516374	0.07982203871416081	0.20521569746068746	-0.35593657566623454
0.08500000000000019	0.22433481196090085	-0.09639339525847805	-0.15346496835286144	1.6787160892271797	0.07979319965518146	0.20523305674063838	-0.3558063769382115
0.08600000000000008	0.22433823004174722	-0.09639367842567165	-0.15343412257885933	1.6792117956415715	0.07976396359227567	0.20525079419795164	-0.35567435498887223
0.08699999999999997	0.22434171723567484	-0.0963939776510791	-0.15340218777881584	1.679713860977591	0.0797343268545704	0.20526891449004583	-0.3555404934967958
0.08799999999999986	0.2243452734994332	-0.09639429345099548	-0.15336914291940365	1.680222332141257	0.07970428577294586	0.20528742218367235	-0.3554047762292959
0.08900000000000019	0.22434889871560487	-0.09639462634871296	-0.15333496700962612	1.6807372557125382	0.07967383668144938	0.20530632174827965	-0.3552671870494799
0.09000000000000008	0.2243525926921504	-0.09639497687421292	-0.15329963911761021	1.681258677930726	0.07964297591879886	0.20532561754930453	-0.3551277099235331
0.09099999999999997	0.2243563551618863	-0.09639534556384129	-0.15326313838737485	1.681786644678406	0.07961169982991839	0.20534531384138602	-0.354986328928365
0.09199999999999986	0.22436018578189573	-0.0963957329599667	-0.1532254440552199	1.6823212014643616	0.07958000476757048	0.2053654147615587	-0.3548430282594511
0.0930000000000002	0.22436408413287176	-0.096396139610621	-0.15318653546575367	1.682862393407241	0.07954788709378392	0.2053859243226039	-0.35469779223839787
0.09400000000000008	0.22436804971876706	-0.09639656606912148	-0.15314639208795486	1.6834102652210792	0.079515343181081	0.20540684640661588	-0.3545506053200037
0.09499999999999997	0.22437208196712818	-0.09639701289367436	-0.15310499353128973	1.6839648612018712	0.07948236941393372	0.2054281847585959	-0.3544014520990734
0.09599999999999986	0.22437618022936653	-0.09639748064695901	-0.15306231956077807	1.6845262252140292	0.07944896219033085	0.2054499429803145	-0.3542503173171244
0.0970000000000002	0.2243803437805902	-0.09639796989569221	-0.15301835011102646	1.6850944006766784	0.0794151179232158	0.20547212452462082	-0.35409718586887706
0.09800000000000009	0.22438457182012198	-0.09639848121017218	-0.15297306529999827	1.6856694305505022	0.07938083304210314	0.20549473269001275	-0.3539420428084226
0.09899999999999998	0.22438886347308037	-0.09639901516380149	-0.15292644544178802	1.6862513573247166	0.07934610399499917	0.2055177706155863	-0.35378487335514414
0.09999999999999987	0.22439321779227525	-0.09639957233258863	-0.15287847105842212	1.6868402230033817	0.07931092725032565	0.20554124127630016	-0.3536256628996485
0.1010000000000002	0.22439763376004157	-0.09640015329462735	-0.1528291228918335	1.687436069092136	0.07927529929860627	0.2055651474781873	-0.35346439700966353
0.10200000000000009	0.22440211029001095	-0.09640075862955357	-0.15277838191603052	1.6880389365856885	0.07923921665398041	0.20558949185350983	-0.35330106143585294
0.10299999999999998	0.2244066462288253	-0.09640138891797885	-0.15272622934910218	1.6886488659545267	0.07920267585579115	0.20561427685597722	-0.35313564211780685
0.10399999999999987	0.2244112403577937	-0.09640204474090046	-0.15267264666507685	1.689265897131171	0.07916567347031177	0.2056395047560247	-0.35296812519003956
0.1050000000000002	0.22441589139448917	-0.09640272667908677	-0.15261761560602702	1.6898900694974452	0.07912820609249241	0.20566517763608858	-0.35279849698770305
0.1060000000000001	0.22442059799466205	-0.09640343531281323	-0.15256111819481527	1.6905214218723483	0.07909027034785202	0.2056912973858767	-0.35262674405221334
0.10699999999999998	0.2244253587552254	-0.09640417122269841	-0.15250313674812244	1.6911599924993581	0.07905186289488418	0.2057178656976922	-0.35245285313698443
0.10799999999999987	0.22443017221794032	-0.09640493499126444	-0.15244365388977552	1.691805819032752	0.0790129804277976	0.2057448840615659	-0.35227681121346716
0.10900000000000021	0.22443503687267397	-0.09640572720372054	-0.1523826525647693	1.6924589385229138	0.07897361967898534	0.20577235376001235	-0.35209860547774796
0.1100000000000001	0.2244399511606064	-0.09640654844759368	-0.15232011605324544	1.6931193874009598	0.07893377742128702	0.2058002758627739	-0.3519182233573564
0.11099999999999999	0.2244449134781381	-0.09640739931233269	-0.15225602798331814	1.6937872014637805	0.0788934504704734	0.20582865122197772	-0.3517356525175613
0.11199999999999988	0.22444992218112425	-0.09640828039001276	-0.15219037234238986	1.6944624158598325	0.07885263568801758	0.2058574804678262	-0.3515508808671088
0.11300000000000021	0.22445497558906213	-0.09640919227676374	-0.15212313348697462	1.6951450650741458	0.07881132998397279	0.2058867640048817	-0.35136389656389994
0.1140000000000001	0.2244600719892336	-0.09641013557341643	-0.15205429615104293	1.6958351829121368	0.07876953031965588	0.20591650200906558	-0.3511746880206813
0.11499999999999999	0.2244652096408048	-0.09641111088498992	-0.15198384545327615	1.6965328024840702	0.07872723370995628	0.20594669442518956	-0.35098324391045554
0.11599999999999988	0.2244703867792627	-0.09641211882014852	-0.1519117669039969	1.6972379561901423	0.07868443722563932	0.2059773409645314	-0.3507895531716841
0.11700000000000021	0.22447560162193889	-0.09641315999175613	-0.15183804641141393	1.697950675703892	0.07864113799625526	0.2060084411025769	-0.35059360501359715
0.1180000000000001	0.22448085237424334	-0.09641423501815143	-0.15176267028569118	1.6986709919535339	0.0785973332133529	0.20603999407765936	-0.35039538892162253
0.119	0.224486137235109	-0.09641534452401442	-0.15168562524085696	1.6993989351030616	0.07855302013314765	0.20607199889049693	-0.3501948946625773
0.11999999999999988	0.22449145440165288	-0.0964164891412	-0.15160689839607192	1.7001345345345988	0.07850819607889048	0.206104454303898	-0.34999211228932936
0.12100000000000022	0.22449680207418146	-0.0964176695099142	-0.1515264772766436	1.700877818831967	0.07846285844354939	0.20613735884251339	-0.3497870321450598
0.12200000000000011	0.22450217846116227	-0.09641888627947875	-0.15144434981404903	1.7016288157643091	0.07841700469244066	0.20617071079312407	-0.34957964486744014
0.123	0.22450758178378757	-0.09642014010905782	-0.15136050434460094	1.7023875522689946	0.07837063236550797	0.2062045082055879	-0.34936994139273464
0.12399999999999989	0.2245130102808841	-0.09642143166872322	-0.1512749296067684	1.703154054434529	0.07832373907949523	0.20623874889420246	-0.34915791295953175
0.12500000000000022	0.22451846221379754	-0.09642276163973326	-0.15118761473716427	1.7039283474841938	0.07827632252995498	0.20627343043942642	-0.3489435511119914
0.1260000000000001	0.22452393587088043	-0.09642413071402531	-0.15109854926521077	1.7047104557600163	0.07822838049309416	0.20630855019008193	-0.3487268477028002
0.127	0.22452942957233477	-0.09642553959442468	-0.15100772310649085	1.7055004027070417	0.07817991082776474	0.20634410526610233	-0.3485077948958423
0.1279999999999999	0.22453494167503107	-0.09642698899556786	-0.1509151265547954	1.7062982108582605	0.07813091147741781	0.20638009256182735	-0.3482863851684718
0.12900000000000023	0.22454047057693072	-0.0964284796440344	-0.15082075027287659	1.7071039018197949	0.07808138047171945	0.20641650874984863	-0.3480626113135169
0.13000000000000012	0.22454601472186647	-0.09643001227768687	-0.15072458528192031	1.7079174962559436	0.07803131592801263	0.2064533502854085	-0.34783646644108324
0.131	0.22455157260430672	-0.09643158764572295	-0.1506266229497487	1.708739013874067	0.07798071605274907	0.20649061341135547	-0.3476079439800423
0.1319999999999999	0.22455714277335223	-0.09643320650943943	-0.15052685497813484	1.7095684734100438	0.07792957914277103	0.20652829416347693	-0.34737703767908906
0.13300000000000023	0.22456272383634326	-0.09643486964220174	-0.15042527338998612	1.7104058926154064	0.07787790358638386	0.2065663883758477	-0.34714374160737604
0.13400000000000012	0.22456831446245576	-0.09643657782824257	-0.15032187051640547	1.7112512882453854	0.07782568786428189	0.2066048916861978	-0.3469080501550339
0.135	0.22457391338628888	-0.09643833186104074	-0.15021663898288803	1.7121046760463372	0.07777293055039017	0.2066437995416084	-0.34666995803376716
0.1359999999999999	0.22457951941144333	-0.09644013254165644	-0.15010957169428424	1.7129660707432959	0.07771963031250162	0.20668310720460079	-0.3464294602771043
0.13700000000000023	0.22458513141408942	-0.0964419806770217	-0.1500006618189138	1.713835486029886	0.07766578591258941	0.2067228097595015	-0.34618655223981987
0.13800000000000012	0.2245907483465271	-0.09644387707818536	-0.14988990277296663	1.714712934560963	0.07761139620697818	0.2067629021188437	-0.3459412295967777
0.139	0.22459636924073992	-0.09644582255851182	-0.14977728820594735	1.7155984279453385	0.07755646014668027	0.20680337902956697	-0.34569348834199054
0.1399999999999999	0.224601993212321	-0.09644781793183278	-0.1496628119860405	1.7164919767370663	0.07750097677795867	0.20684423507926353	-0.345443324788023
0.14100000000000024	0.22460761946514693	-0.09644986401092638	-0.14954646818389686	1.7173935904275435	0.07744494524293506	0.20688546470296337	-0.3451907355648885
0.14200000000000013	0.22461324729604912	-0.09645196160707328	-0.14942825105560123	1.7183032774402833	0.07738836478006125	0.2069270621902809	-0.34493571761807906
0.14300000000000002	0.22461887609910644	-0.0964541115303138	-0.14930815502633388	1.7192210451268581	0.0773312347245157	0.20696902169231918	-0.3446782682063392
0.1439999999999999	0.2246245053706887	-0.09645631458890455	-0.1491861746743557	1.720146899762117	0.07727355450876938	0.20701133722833792	-0.34441838489961424
0.14500000000000024	0.22463013471525203	-0.09645857158759816	-0.14906230471419218	1.7210808465386749	0.07721532366326098	0.20705400269267757	-0.3441560655770534
0.14600000000000013	0.22463576385038075	-0.09646088332587266	-0.14893653997902284	1.7220228895610359	0.07715654181687714	0.20709701186206741	-0.34389130842500903
0.14700000000000002	0.22464139261107705	-0.0964632505972368	-0.14880887540303347	1.7229730318397276	0.07709720869736035	0.20714035840301903	-0.3436241119349738
0.1479999999999999	0.22464702095480188	-0.09646567418923484	-0.14867930600373452	1.7239312752861924	0.07703732413194908	0.2071840358792504	-0.3433544749011522
0.14900000000000024	0.22465264896726672	-0.0964681548826444	-0.1485478268638728	1.7248976207088131	0.07697688804800701	0.20722803775926846	-0.3430823964176684
0.15000000000000013	0.22465827686747444	-0.09647069344949093	-0.14841443311369443	1.7258720678093198	0.07691590047321505	0.20727235742387276	-0.34280787587595996
0.15100000000000002	0.22466390501163536	-0.0964732906510063	-0.14827911991431586	1.726854615178069	0.07685436153550902	0.2073169881732824	-0.3425309129627836
0.1519999999999999	0.22466953389633232	-0.09647594723665995	-0.14814188244145554	1.727845260288574	0.07679227146318937	0.20736192323407476	-0.3422515076584696
0.15300000000000025	0.2246751641605554	-0.09647866394388542	-0.14800271586840302	1.7288439994931635	0.07672963058495891	0.2074071557664306	-0.3419696602348149
0.15400000000000014	0.22468079658660806	-0.09648144149737273	-0.14786161534785705	1.7298508280197704	0.07666643932940144	0.20745267887193491	-0.3416853712525545
0.15500000000000003	0.2246864321006355	-0.09648428060830218	-0.14771857599301502	1.7308657399687322	0.07660269822408358	0.20749848560169717	-0.341398641558594
0.15599999999999992	0.22469207177315004	-0.09648718197389525	-0.14757359285904276	1.7318887283092261	0.07653840789470548	0.20754456896431017	-0.3411094722833066
0.15700000000000025	0.22469771681917913	-0.09649014627615281	-0.14742666092567988	1.7329197848757267	0.07647356906417833	0.20759092193347162	-0.3408178648381377
0.15800000000000014	0.22470336859690726	-0.09649317417977914	-0.14727777508023648	1.7339589003648659	0.07640818255126267	0.20763753745551902	-0.3405238209133329
0.15900000000000003	0.22470902860443237	-0.09649626633079404	-0.14712693010023414	1.7350060643327023	0.07634224926882742	0.20768440845700617	-0.340227342475545
0.15999999999999992	0.22471469847613937	-0.09649942335583335	-0.1469741206364469	1.7360612651931608	0.07627577022197282	0.20773152785208487	-0.3399284317651965
0.16100000000000025	0.22472037997944178	-0.09650264586063642	-0.1468193411970989	1.7371244902180287	0.07620874650595515	0.20777888854957668	-0.3396270912937167
0.16200000000000014	0.22472607501076108	-0.09650593442772112	-0.14666258613247107	1.7381957255373903	0.07614117930385156	0.20782648345998558	-0.33932332384089575
0.16300000000000003	0.22473178559036613	-0.09650928961474856	-0.14650384961916982	1.7392749561401377	0.07607306988420752	0.2078743055025796	-0.3390171324522308
0.16399999999999992	0.22473751385682275	-0.09651271195357602	-0.14634312564444069	1.740362165874949	0.07600441959872653	0.20792234761236658	-0.3387085204360793
0.16500000000000026	0.2247432620614281	-0.09651620194886879	-0.1461804079909109	1.7414573374513738	0.07593522987981824	0.20797060274690893	-0.3383974913607378
0.16600000000000015	0.2247490325626282	-0.0965197600766464	-0.14601569022214173	1.7425604524410379	0.07586550223818635	0.2080190638929852	-0.33808404905162637
0.16700000000000004	0.22475482782041545	-0.09652338678313946	-0.14584896566899416	1.743671491279742	0.07579523826051585	0.20806772407310492	-0.3377681975884525
0.16799999999999993	0.22476065039070467	-0.09652708248320263	-0.14568022741568667	1.7447904332708422	0.07572443960689262	0.208116576352127	-0.33744994130204714
0.16900000000000026	0.22476650291968486	-0.0965308475586576	-0.1455094682855553	1.7459172565899324	0.07565310800807568	0.208165613843928	-0.3371292847708682
0.17000000000000015	0.22477238813814432	-0.09653468235694303	-0.14533668082802456	1.7470519382904677	0.07558124526286414	0.20821482971763963	-0.3368062328174112
0.17100000000000004	0.22477830885576658	-0.09653858718932282	-0.1451618573071703	1.7481944543088546	0.07550885323537442	0.20826421720333996	-0.3364807905049493
0.17199999999999993	0.2247842679553944	-0.09654256232902948	-0.14498498969075604	1.7493447794679007	0.07543593385234773	0.20831376959757117	-0.33615296313484067
0.17300000000000026	0.22479026838763436	-0.09654660800971683	-0.14480606963937556	1.7505028874801547	0.07536248910072976	0.20836348026881168	-0.33582275624397306
0.17400000000000015	0.22479631316654958	-0.0965507244234678	-0.14462508849683553	1.7516687509526572	0.07528852102545956	0.20841334266254405	-0.33549017560209554
0.17500000000000004	0.22480240536606277	-0.09655491171873352	-0.1444420372814097	1.7528423413920073	0.07521403172740503	0.20846335030604665	-0.3351552272091553
0.17599999999999993	0.22480854811556536	-0.09655916999895502	-0.14425690667609128	1.75402362920826	0.07513902336132103	0.20851349681352485	-0.3348179172926326
0.17700000000000027	0.22481474459435483	-0.09656349932148894	-0.14406968701860498	1.7552125837180637	0.07506349813364552	0.20856377589134406	-0.33447825230511247
0.17800000000000016	0.22482099802564773	-0.0965678996964621	-0.1438803682934465	1.7564091731485656	0.07498745830013147	0.20861418134264043	-0.3341362389222083
0.17900000000000005	0.22482731167054013	-0.09657237108555874	-0.1436889401255846	1.7576133646421224	0.07491090616349523	0.20866470707137566	-0.3337918840405268
0.17999999999999994	0.2248336888219126	-0.09657691340074198	-0.14349539177395443	1.7588251242607138	0.07483384407114003	0.20871534708632997	-0.33344519477548556
0.18100000000000027	0.22484013279827653	-0.09658152650290705	-0.14329971212437334	1.7600444169900917	0.07475627441283048	0.20876609550522107	-0.3330961784590974
0.18200000000000016	0.22484664693755857	-0.09658621020046541	-0.14310188968038642	1.761271206743697	0.07467819961825493	0.2088169465596863	-0.3327448426375325
0.18300000000000005	0.22485323459081993	-0.09659096424823528	-0.14290191254754056	1.762505456366006	0.07459962215441264	0.20886789460265595	-0.3323911950675374
0.18399999999999994	0.22485989911590726	-0.09659578834738881	-0.1426997684133547	1.7637471276360925	0.07452054452300573	0.20891893411720988	-0.3320352437118256
0.18499999999999983	0.22486664387103186	-0.0966006821460814	-0.14249544453314897	1.764996181272194	0.07444096925813835	0.208970059723391	-0.3316769967351979
0.18600000000000017	0.22487347220827417	-0.09660564523926214	-0.14228892772437945	1.7662525769365625	0.0743608989241378	0.20902126618206682	-0.3313164625022379
0.18700000000000006	0.22488038746700995	-0.0966106771676661	-0.142080204364603	1.7675162732398917	0.07428033611337324	0.2090725483976112	-0.33095364957602585
0.18799999999999994	0.22488739296725496	-0.09661577741748943	-0.14186926039045145	1.7687872277457333	0.07419928344425236	0.20912390142026338	-0.3305885667171936
0.18899999999999983	0.22489449200292516	-0.09662094542112422	-0.1416560812991303	1.7700653969749438	0.07411774355945429	0.20917532044749984	-0.3302212228834335
0.19000000000000017	0.22490168783500875	-0.09662618055820504	-0.14144065215771903	1.7713507364102004	0.07403571912457889	0.20922680082277906	-0.32985162723048816
0.19100000000000006	0.2249089836846473	-0.09663148215659188	-0.14122295761878437	1.7726432005017596	0.07395321282714903	0.20927833803233398	-0.32947978911400383
0.19199999999999995	0.22491638272612235	-0.09663684949328528	-0.14100298193141855	1.7739427426745003	0.0738702273754151	0.20932992770354908	-0.3291057180900449
0.19299999999999984	0.22492388807974492	-0.09664228179565004	-0.14078070894433556	1.77524931533479	0.07378676549683726	0.20938156560590077	-0.3287294239140792
0.19400000000000017	0.22493150280464405	-0.09664777824370248	-0.1405561221044247	1.7765628698764704	0.07370282993648651	0.20943324765342966	-0.32835091653933735
0.19500000000000006	0.22493922989145215	-0.09665333797346333	-0.1403292044488961	1.777883356686011	0.07361842345524017	0.2094849699095414	-0.3279702061140492
0.19599999999999995	0.22494707225488358	-0.09665896008062447	-0.14009993859554434	1.7792107251468794	0.07353354882795152	0.20953672859249478	-0.3275873029784013
0.19699999999999984	0.22495503272620396	-0.09666464362377865	-0.13986830674618547	1.7805449236439215	0.07344820884226116	0.20958852007634415	-0.3272022176641886
0.19800000000000018	0.22496311404558703	-0.09667038762646299	-0.13963429070403965	1.781885899568932	0.0733624062978036	0.20964034088715694	-0.3268149608970903
0.19900000000000007	0.2249713188543566	-0.09667619107839208	-0.1393978718900372	1.7832335993263342	0.07327614400507551	0.2096921876996254	-0.32642554359863524
0.19999999999999996	0.22497964968711062	-0.09668205293738266	-0.1391590313520463	1.7845879683371428	0.07318942478414577	0.2097440573360247	-0.32603397688705643
0.20099999999999985	0.22498810896410149	-0.09668797213234606	-0.138917749771553	1.7859489510420163	0.07310225146369166	0.2097959467660594	-0.3256402720778744
0.20200000000000018	0.2249966989846223	-0.09669394756659884	-0.1386740074708218	1.7873164909042023	0.07301462688048029	0.20984785310668735	-0.3252444406845658
0.20300000000000007	0.22500542192139672	-0.09669997812074252	-0.13842778442055573	1.7886905304116827	0.07292655387904887	0.20989977362180254	-0.3248464944194276
0.20399999999999996	0.225014279815218	-0.0967060626547379	-0.1381790602476989	1.7900710110793172	0.07283803531115488	0.20995170572177962	-0.32444644519450283
0.20499999999999985	0.22502327456945723	-0.09671220000992589	-0.13792781424076808	1.791457873452547	0.0727490740348713	0.21000364696385707	-0.32404430512170557
0.20600000000000018	0.2250324079444373	-0.09671838901136977	-0.13767402535010134	1.7928510571123415	0.0726596729134463	0.21005559505427515	-0.32364008651164455
0.20700000000000007	0.2250416815516711	-0.09672462846976862	-0.13741767219206963	1.7942505006799478	0.0725698348144114	0.21010754784906524	-0.3232338018732669
0.20799999999999996	0.2250510968483434	-0.09673091718332061	-0.1371587330659188	1.7956561418207417	0.07247956260948381	0.2101595033506908	-0.3228254639160744
0.20899999999999985	0.22506065513278692	-0.09673725393991318	-0.1368971859734881	1.7970679172483726	0.07238885917477263	0.2102114597038315	-0.3224150855526483
0.2100000000000002	0.22507035754094715	-0.09674363751889022	-0.13663300863242545	1.798485762730763	0.0722977273905555	0.21026341519323496	-0.32200267989945924
0.21100000000000008	0.2250802050430821	-0.09675006669277438	-0.1363661784863031	1.7999096130976555	0.07220617014086644	0.21031536824248118	-0.32158826027686427
0.21199999999999997	0.2250901984403238	-0.09675654022932022	-0.13609667271579146	1.8013394022490063	0.0721141903131965	0.2103673174123824	-0.32117184020919115
0.21299999999999986	0.22510033836110063	-0.09676305689314438	-0.13582446825166503	1.802775063164674	0.07202179079818276	0.2104192613987762	-0.32075343342477525
0.2140000000000002	0.2251106252574155	-0.0967696154473115	-0.1355495417885359	1.8042165279150875	0.07192897448934367	0.2104711990301397	-0.3203330538556923
0.21500000000000008	0.2251210594013543	-0.09677621465525557	-0.1352718697974569	1.8056637276718364	0.07183574428285794	0.21052312926563485	-0.3199107156371734
0.21599999999999997	0.22513164088295545	-0.09678285328228615	-0.13499142853741805	1.8071165927189985	0.0717421030773232	0.21057505119340372	-0.3194864331066893
0.21699999999999986	0.22514236960981815	-0.09678953009705506	-0.13470819406763895	1.8085750524663975	0.07164805377367442	0.21062696402838357	-0.31906022080275037
0.2180000000000002	0.225153245306946	-0.09679624387335982	-0.13442214226180935	1.810039035463354	0.07155359927519828	0.21067886710946004	-0.3186320934638349
0.21900000000000008	0.22516426751606947	-0.09680299339115847	-0.13413324882317113	1.8115084694114945	0.07145874248745798	0.21073075989650736	-0.31820206602761447
0.21999999999999997	0.22517543559557388	-0.09680977743641954	-0.13384148929858508	1.8129832811781952	0.07136348631824756	0.21078264196774255	-0.31777015362991373
0.22099999999999986	0.22518674872141223	-0.09681659480093602	-0.13354683909160836	1.8144633968126092	0.07126783367769444	0.2108345130172723	-0.3173363716029024
0.2220000000000002	0.22519820588825448	-0.0968234442832357	-0.13324927347610893	1.8159487415635986	0.07117178747850769	0.21088637285252831	-0.31690073547281056
0.2230000000000001	0.2252098059104967	-0.0968303246902115	-0.13294876761081667	1.8174392398977661	0.07107535063624712	0.21093822139146992	-0.31646326095775934
0.22399999999999998	0.2252215474235049	-0.09683723483796694	-0.13264529655408358	1.8189348155172766	0.07097852606942771	0.21099005865961465	-0.3160239639657547
0.22499999999999987	0.22523342888584685	-0.09684417355150367	-0.13233883527850088	1.8204353913779205	0.0708813166995786	0.21104188478707994	-0.3155828605925232
0.2260000000000002	0.2252454485821384	-0.0968511396640038	-0.1320293586853986	1.8219408897071172	0.07078372545143602	0.21109370000569663	-0.31513996711917486
0.2270000000000001	0.22525760462537822	-0.09685813201608325	-0.13171684161925176	1.823451232021936	0.07068575525308499	0.21114550464607224	-0.31469530000979895
0.22799999999999998	0.22526989495952238	-0.09686514945539582	-0.13140125888201573	1.8249663391483366	0.07058740903604681	0.21119729913466498	-0.31424887590879447
0.22899999999999987	0.22528231736380405	-0.09687219083734046	-0.1310825852474142	1.8264861312424565	0.07048868973579671	0.2112490839909289	-0.3138007116376753
0.2300000000000002	0.22529486945880292	-0.09687925502649557	-0.13076079547520492	1.828010527812895	0.07038960029283056	0.21130085982434701	-0.3133508241915166
0.2310000000000001	0.2253075487142672	-0.09688634089727852	-0.1304358643250754	1.829539447742567	0.07029014365391252	0.21135262733141286	-0.3128992307353309
0.23199999999999998	0.22532035245944337	-0.09689344733345406	-0.13010776656944226	1.8310728093105808	0.07019032277356134	0.21140438729292543	-0.312445948600174
0.23299999999999987	0.22533327789591492	-0.09690057322724438	-0.1297764770051767	1.8326105302153484	0.07009014061601652	0.2114561405716575	-0.3119909952785995
0.2340000000000002	0.22534632211182157	-0.09690771747841999	-0.12944197046503148	1.8341525275986301	0.06998960015737647	0.21150788811015306	-0.3115343884196265
0.2350000000000001	0.22535948209633444	-0.09691487899374811	-0.12910422182917072	1.8356987180690925	0.06988870438766251	0.21155963092853122	-0.31107614582381354
0.236	0.2253727547536411	-0.09692205668755081	-0.12876320603645128	1.8372490177254606	0.06978745631298836	0.2116113701223566	-0.3106162854384212
0.23699999999999988	0.22538613691569132	-0.09692924948300004	-0.12841889809434998	1.8388033421797227	0.06968585895771046	0.21166310686081868	-0.3101548253523412
0.2380000000000002	0.22539962535370203	-0.09693645631264412	-0.12807127308718602	1.8403616065785848	0.0695839153661907	0.21171484238540214	-0.3096917837912624
0.2390000000000001	0.22541321678917728	-0.09694367611816518	-0.127720306184168	1.8419237256228838	0.06948162860422966	0.2117665780087419	-0.3092271791133599
0.24	0.22542690790482675	-0.09695090785087407	-0.12736597264804128	1.8434896135880479	0.06937900176053262	0.21181831511329688	-0.3087610298047589
0.24099999999999988	0.2254406953553871	-0.09695815047294644	-0.12700824784323228	1.8450591843471933	0.06927603794832736	0.21187005514996254	-0.30829335447420775
0.24200000000000021	0.2254545757783473	-0.09696540295827298	-0.1266471072431371	1.8466323513954321	0.0691727403069478	0.21192179963680383	-0.30782417184724603
0.2430000000000001	0.22546854580457906	-0.09697266429329902	-0.1262825264373306	1.848209027873978	0.06906911200331975	0.21197355015784622	-0.3073535007603369
0.244	0.22548260206849705	-0.09697993347860497	-0.12591448113872025	1.8497891265937554	0.06896515623334559	0.21202530836198397	-0.3068813601551288
0.24499999999999988	0.22549674121700106	-0.0969872095308533	-0.1255429471899176	1.8513725600586013	0.06886087622300219	0.21207707596224812	-0.30640776907276623
0.24600000000000022	0.22551095991758358	-0.09699449148435274	-0.1251679005692267	1.8529592404881376	0.0687562752291488	0.21212885473524948	-0.30593274664835407
0.2470000000000001	0.2255252548671125	-0.09700177839186523	-0.12478931739740154	1.8545490798407784	0.06865135654034643	0.21218064652024718	-0.30545631210561636
0.248	0.2255396228016659	-0.09700906932540725	-0.12440717394481679	1.8561419898377092	0.06854612347786815	0.2122324532178407	-0.3049784847512454
0.2489999999999999	0.22555406050629273	-0.09701636337742137	-0.12402144663832296	1.8577378819879244	0.06844057939665359	0.21228427678864936	-0.3044992839687993
0.2500000000000002	0.22556856482357346	-0.0970236596615688	-0.12363211206781217	1.8593366676140297	0.06833472768583887	0.21233611925209916	-0.304018729212434
0.2510000000000001	0.22558313266098395	-0.09703095731351885	-0.12323914699251858	1.8609382578792748	0.06822857176898067	0.21238798268519277	-0.30353684000032977
0.252	0.225597760997818	-0.09703825549248657	-0.12284252834744928	1.862542563815528	0.0681221151043363	0.21243986922107871	-0.30305363590791407
0.2529999999999999	0.22561244689204812	-0.09704555338314429	-0.12244223324996753	1.8641494963503955	0.06801536118525756	0.21249178104766092	-0.3025691365614102
0.2540000000000002	0.2256271874871271	-0.09705285019715637	-0.12203823900655136	1.8657589663320693	0.06790831354063404	0.2125437204063683	-0.30208336163205873
0.2550000000000001	0.2256419800187336	-0.09706014517396165	-0.12163052312050297	1.8673708845519936	0.06780097573538245	0.21259568959065617	-0.30159633083105214
0.256	0.22565682182146446	-0.09706743758155806	-0.121219063299879	1.868985161766185	0.06769335137097846	0.21264769094435912	-0.3011080639047386
0.2569999999999999	0.2256717103354762	-0.09707472671766729	-0.12080383746415997	1.8706017087156743	0.0675854440859668	0.21269972686031907	-0.30061858062964836
0.25800000000000023	0.22568664311270234	-0.09708201191052579	-0.12038482375005671	1.872220436146906	0.06747725755632432	0.21275179977910394	-0.300127900807385
0.2590000000000001	0.22570161782189604	-0.09708929251967681	-0.119962000517603	1.8738412548333079	0.06736879549561145	0.2128039121875706	-0.29963604425954476
0.26	0.22571663225250124	-0.09709656793714133	-0.11953534635693097	1.8754640755973684	0.06726006165490853	0.21285606661733122	-0.29914303082282734
0.2609999999999999	0.22573168431810597	-0.0971038375878422	-0.11910484009575162	1.8770888093318032	0.0671510598225334	0.21290826564311982	-0.29864888034444054
0.26200000000000023	0.2257467720598575	-0.09711110092890742	-0.11867046080756091	1.8787153670199	0.06704179382359754	0.21296051188093537	-0.2981536126778408
0.2630000000000001	0.22576189365021657	-0.09711835744898138	-0.11823218782021507	1.8803436597551264	0.06693226751970145	0.21301280798608044	-0.2976572476788508
0.264	0.22577704739780588	-0.0971256066686688	-0.11779000072376752	1.8819735987597108	0.06682248480913108	0.2130651566515193	-0.29715980520176916
0.2649999999999999	0.22579223175260282	-0.09713284814173472	-0.11734387937683523	1.8836050954030346	0.06671244962718606	0.21311756060667447	-0.29666130509502703
0.26600000000000024	0.2258074453092225	-0.09714008145555793	-0.11689380391264181	1.8852380612206796	0.06660216594578337	0.21317002261611137	-0.29616176719673787
0.2670000000000001	0.22582268680791556	-0.09714730623046419	-0.11643975474626363	1.8868724079330859	0.06649163777239343	0.21322254547768163	-0.29566121133078976
0.268	0.22583795513478266	-0.09715452211906955	-0.1159817125823462	1.8885080474623994	0.0663808691490966	0.21327513202060996	-0.2951596573034626
0.2689999999999999	0.2258532493219595	-0.09716172880676073	-0.11551965842218165	1.8901448919479737	0.06626986415206054	0.2133277851038871	-0.29465712490018403
0.27000000000000024	0.2258685685474016	-0.09716892601293568	-0.11505357357129355	1.8917828537613646	0.06615862689113007	0.21338050761447885	-0.2941536338826494
0.27100000000000013	0.22588391213351813	-0.09717611349150154	-0.11458343964829903	1.893421845520906	0.06604716150903829	0.2134333024652267	-0.2936492039865294
0.272	0.22589927954465355	-0.09718329103062935	-0.11410923859356267	1.895061780106325	0.06593547218017422	0.21348617259286348	-0.29314385491913736
0.2729999999999999	0.22591467038379276	-0.09719045845326861	-0.1136309526765309	1.8967025706734806	0.06582356310926804	0.213539120956202	-0.29263760635673286
0.27400000000000024	0.22593008438811435	-0.09719761561842298	-0.11314856450251623	1.8983441306685571	0.06571143852999013	0.21359215053437242	-0.29213047794192865
0.27500000000000013	0.22594552142339205	-0.09720476242168437	-0.11266205702007948	1.899986373841045	0.06559910270327703	0.21364526432510478	-0.2916224892815485
0.276	0.22596098147799715	-0.09721189879465136	-0.11217141352940518	1.9016292142552205	0.06548655991550184	0.21369846534287185	-0.2911136599450374
0.2769999999999999	0.22597646465687862	-0.0972190247039835	-0.1116766176913087	1.9032725663013352	0.06537381447660705	0.21375175661670615	-0.29060400946316234
0.27800000000000025	0.2259919711755207	-0.09722614015046371	-0.11117765353613521	1.904916344707733	0.06526087071825608	0.21380514118787097	-0.2900935573264962
0.27900000000000014	0.2260075013538777	-0.09723324516806872	-0.11067450547256576	1.9065604645535934	0.06514773299199984	0.21385862210750461	-0.28958232298360653
0.28	0.2260230556099111	-0.09724033982305072	-0.11016715829672305	1.9082048412827621	0.06503440566714909	0.2139122024341125	-0.2890703258389894
0.2809999999999999	0.22603863445235292	-0.09724742421302916	-0.10965559720121915	1.9098493907187521	0.06492089312828782	0.21396588523096555	-0.28855758525085223
0.28200000000000025	0.22605423847382192	-0.09725449846609159	-0.10913980778416198	1.9114940290794953	0.06480719977303223	0.21401967356346266	-0.2880441205290312
0.28300000000000014	0.22606986834541873	-0.0972615627399066	-0.10861977605850932	1.913138672991553	0.06469333001027468	0.21407357049639328	-0.28752995093302375
0.28400000000000003	0.22608552481167174	-0.09726861722084876	-0.10809548846102958	1.914783239503859	0.06457928825842112	0.21412757909134064	-0.28701509567005684
0.2849999999999999	0.22610120868470504	-0.09727566212313112	-0.10756693186013139	1.916427646101081	0.06446507894337414	0.21418170240440568	-0.2864995738931114
0.28600000000000025	0.22611692083800428	-0.09728269768794513	-0.10703409356332798	1.9180718107178059	0.06435070649643991	0.21423594348394367	-0.2859834046986405
0.28700000000000014	0.22613266220053202	-0.09728972418261095	-0.10649696132510147	1.919715651753639	0.06423617535245944	0.21429030536818944	-0.285466607124023
0.28800000000000003	0.22614843375194435	-0.09729674189973683	-0.10595552335480658	1.921359088087411	0.06412148994834227	0.2143447910830112	-0.28494920014516195
0.2889999999999999	0.22616423651890777	-0.09730375115638629	-0.10540976832462427	1.9230020390894416	0.06400665472181571	0.21439940363966842	-0.2844312026745726
0.29000000000000026	0.22618007157176187	-0.09731075229325482	-0.10485968537794821	1.9246444246326924	0.0638916741101418	0.21445414603232762	-0.2839126335598207
0.29100000000000015	0.22619594002114943	-0.09731774567347867	-0.10430526413783958	1.9262861651036411	0.06377655254867555	0.21450902123557578	-0.28339351158198867
0.29200000000000004	0.2262118430146151	-0.09732473168032149	-0.10374649471556514	1.9279271814118297	0.06366129446926062	0.2145640322020513	-0.28287385545457655
0.2929999999999999	0.22622778173317368	-0.09733171071411828	-0.10318336771922862	1.9295673949966539	0.0635459042987012	0.21461918186006745	-0.28235368382324627
0.29400000000000026	0.22624375738784555	-0.0973386831899821	-0.10261587426099893	1.9312067278326066	0.06343038645748882	0.21467447311159016	-0.28183301526566046
0.29500000000000015	0.22625977121615765	-0.09734564953664647	-0.10204400596219083	1.9328451024353035	0.06331474535871875	0.214729908830873	-0.28131186829066573
0.29600000000000004	0.2262758244786081	-0.09735261019568724	-0.10146775495733538	1.9344824418679891	0.06319898540707	0.21478549186344117	-0.2807902613371086
0.29699999999999993	0.22629191845509278	-0.09735956562074825	-0.10088711389762788	1.9361186697467208	0.06308311099772257	0.2148412250253609	-0.28026821277275143
0.29800000000000026	0.22630805444166632	-0.0973665162767736	-0.10030207595338464	1.9377537102431723	0.06296712651532974	0.21489711110297463	-0.279745740893576
0.29900000000000015	0.22632423374839045	-0.09737346263886883	-0.09971263481588898	1.939387488084385	0.0628510363332845	0.21495315285285505	-0.2792228639237613
0.30000000000000004	0.22634045769789574	-0.09738040519003667	-0.0991187846986328	1.9410199285499148	0.06273484481297155	0.2150093530018539	-0.2786996000161338
0.30099999999999993	0.2263567276235273	-0.09738734441816681	-0.09852052033758397	1.9426509574683344	0.06261855630269589	0.2150657142474863	-0.27817596725252686
0.30200000000000027	0.22637304486744558	-0.09739428081378483	-0.09791783699048374	1.9442805012142865	0.06250217513671019	0.21512223925870877	-0.2776519836437845
0.30300000000000016	0.22638941077943514	-0.09740121486893347	-0.09731073043442931	1.9459084867054064	0.06238570563458038	0.21517893067714935	-0.27712766712945647
0.30400000000000005	0.22640582671604456	-0.09740814707642946	-0.09669919696137262	1.94753484137851	0.062269152101737585	0.21523579112030974	-0.2766030355822187
0.30499999999999994	0.22642229403930164	-0.09741507792912081	-0.09608323337266868	1.9491594931052705	0.0621525188332831	0.21529282318941628	-0.27607810682693096
0.30600000000000027	0.22643881411425082	-0.09742200791914662	-0.09546283697304996	1.950782370066621	0.06203581011988489	0.215350029480456	-0.275552898669562
0.30700000000000016	0.22645538830568948	-0.09742893753719853	-0.0948380055632753	1.952403400665285	0.06191903025137672	0.21540741259285287	-0.2750274289164779
0.30800000000000005	0.22647201797560387	-0.09743586727178176	-0.0942087374314581	1.9540225134971814	0.061802183517142124	0.21546497513432022	-0.2745017153790823
0.30899999999999994	0.22648870448168135	-0.09744279760847761	-0.09357503134420699	1.9556396373415443	0.06168527420565425	0.2155227197245058	-0.27397577587371696
0.3100000000000003	0.22650544917652224	-0.09744972902920591	-0.09293688653795457	1.9572547011495296	0.061568306604263476	0.21558064899864424	-0.2734496282218615
0.31100000000000017	0.22652225340792284	-0.09745666201148571	-0.09229430270896849	1.9588676340325044	0.06145128499910701	0.215638765611398	-0.2729232902501872
0.31200000000000006	0.22653911852022737	-0.09746359702769716	-0.09164728000129499	1.9604783652504656	0.06133421367507517	0.21569707224118795	-0.27239677979020527
0.31299999999999994	0.2265560458559973	-0.09747053454434391	-0.09099581899414243	1.9620868241999032	0.061217096915830375	0.2157555715947678	-0.27187011467791755
0.31399999999999983	0.22657303675762117	-0.09747747502131152	-0.09033992068983149	1.9636929404008008	0.0610999390038746	0.21581426641167425	-0.2713433127537569
0.31500000000000017	0.22659009256886478	-0.09748441891112108	-0.08967958650155679	1.96529664348322	0.06098274422066099	0.21587315946873295	-0.27081639186261786
0.31600000000000006	0.22660721463598676	-0.09749136665818132	-0.08901481824020734	1.9668978631742837	0.060865516846623884	0.21593225358480028	-0.2702893698536549
0.31699999999999995	0.22662440430766365	-0.09749831869803714	-0.08834561810062187	1.968496529285632	0.06074826116087933	0.21599155162555553	-0.26976226457983116
0.31799999999999984	0.22664166293409618	-0.09750527545661344	-0.08767198864727739	1.970092571701042	0.06063098144065281	0.21605105650840156	-0.26923509389732186
0.3190000000000002	0.2266589918664236	-0.09751223734945696	-0.08699393279903131	1.9716859203646582	0.060513681960734624	0.21611077120759342	-0.26870787566463455
0.32000000000000006	0.226676392456073	-0.09751920478097546	-0.08631145381366626	1.9732765052698964	0.060396366992958646	0.21617069875928646	-0.268180627741487
0.32099999999999995	0.22669386605366595	-0.09752617814366997	-0.08562455527298937	1.9748642564483379	0.06027904080557855	0.21623084226638076	-0.2676533679877328
0.32199999999999984	0.22671141400860595	-0.09753315781773457	-0.08493324106810876	1.9764491039583152	0.060161707662720026	0.21629120490340126	-0.2671261142623152
0.3230000000000002	0.2267290376693436	-0.09754014417177835	-0.08423751538450529	1.978030977874002	0.06004437182414845	0.21635178992135018	-0.26659888442198876
0.32400000000000007	0.2267467383828173	-0.09754713756429463	-0.08353738268651739	1.9796098082769606	0.05992703754510421	0.2164126006523461	-0.26607169631948757
0.32499999999999996	0.22676451749307053	-0.09755413834474966	-0.08283284770086088	1.9811855252505828	0.05980970907583616	0.21647364051416768	-0.2655445678009997
0.32599999999999985	0.2267823763405488	-0.09756114685466444	-0.08212391539955763	1.9827580588752378	0.05969239066107269	0.21653491301488242	-0.2650175167032361
0.3270000000000002	0.2268003162624469	-0.09756816342906448	-0.08141059098264274	1.9843273392234462	0.059575086539608885	0.21659642175761717	-0.26449056085019723
0.32800000000000007	0.22681833859372794	-0.09757518839754696	-0.08069287986139478	1.9858932963570297	0.05945780094382304	0.21665817044510197	-0.26396371804949986
0.32899999999999996	0.22683644466919084	-0.0975822220853399	-0.07997078764321282	1.9874558603266792	0.05934053809936193	0.2167201628834356	-0.26343700608854886
0.32999999999999985	0.22685463582621038	-0.09758926481472735	-0.07924432011700919	1.9890149611732608	0.059223302224990705	0.2167824029853737	-0.26291044273053904
0.3310000000000002	0.22687291340664284	-0.09759631690608883	-0.07851348323685628	1.9905705289316737	0.05910609753199438	0.21684489477386643	-0.2623840457095372
0.3320000000000001	0.2268912787575201	-0.09760337867893087	-0.07777828310425461	1.9921224936373287	0.05898892822318759	0.21690764238572013	-0.2618578327245671
0.33299999999999996	0.22690973323128327	-0.09761045045328795	-0.07703872595089759	1.9936707853341917	0.05887179849189397	0.21697065007483116	-0.26133182143334915
0.33399999999999985	0.22692827818593067	-0.09761753255073766	-0.07629481812268323	1.9952153340848342	0.0587547125207084	0.21703392221486567	-0.2608060294458617
0.3350000000000002	0.22694691498545524	-0.09762462529540403	-0.07554656606496514	1.9967560699833085	0.05863767448009884	0.21709746330144247	-0.2602804743175829
0.3360000000000001	0.22696564500132274	-0.09763172901570229	-0.0747939763086587	1.9982929231701676	0.05852068852720917	0.2171612779539363	-0.25975517354239835
0.33699999999999997	0.22698446961461385	-0.09763884404645058	-0.07403705545606795	1.9998258238489455	0.05840375880479802	0.21722537091714078	-0.2592301445450332
0.33799999999999986	0.22700339021770152	-0.09764597073059673	-0.07327581016567482	2.001354702304542	0.05828688944000503	0.21728974706284726	-0.2587054046728716
0.3390000000000002	0.22702240821583486	-0.09765310942018161	-0.07251024713625985	2.002879488923199	0.058170084542940544	0.21735441139133552	-0.25818097118732886
0.3400000000000001	0.22704152502937797	-0.09766026047728893	-0.07174037309072819	2.0044001142130115	0.05805334820533834	0.2174193690328926	-0.25765686125500215
0.34099999999999997	0.22706074209632887	-0.09766742427535847	-0.07096619475963356	2.00591650882542	0.05793668449926726	0.21748462524929452	-0.2571330919385237
0.34199999999999986	0.22708006087436935	-0.09767460119973595	-0.07018771886401383	2.0074286035781244	0.057820097475532524	0.21755018543518478	-0.25660968018703667
0.3430000000000002	0.22709948284206743	-0.09768179164745985	-0.06940495209715371	2.0089363294787375	0.05770359116157995	0.21761605511940552	-0.2560866428263403
0.3440000000000001	0.2271190094999798	-0.09768899602778822	-0.0686179011060242	2.0104396177496233	0.05758716955932546	0.21768223996615413	-0.25556399654862494
0.345	0.2271386423720268	-0.09769621476346346	-0.06782657247352196	2.011938399853987	0.057470836643210454	0.2177487457758993	-0.25504175790214734
0.34599999999999986	0.227158383006015	-0.09770344829121243	-0.06703097270149891	2.013432607521401	0.05735459635811375	0.21781557848617242	-0.2545199432813775
0.3470000000000002	0.22717823297293152	-0.0977106970611034	-0.06623110819382218	2.0149221727728324	0.05723845261687264	0.21788274417228978	-0.2539985689172354
0.3480000000000001	0.22719819386575607	-0.0977179615355115	-0.06542698523945903	2.0164070279471176	0.05712240929759188	0.21795024904787816	-0.25347765086697566
0.349	0.2272182672981635	-0.09772524218807015	-0.06461860999633318	2.017887105728575	0.05700647024091955	0.2180180994649539	-0.25295720500413055
0.34999999999999987	0.22723845490311678	-0.09773253950298362	-0.0638059884763247	2.019362339173949	0.056890639247529524	0.21808630191354955	-0.2524372470088608
0.3510000000000002	0.22725875833135067	-0.09773985397545158	-0.06298912653103332	2.020832661737988	0.05677492007598965	0.2181548630212476	-0.2519177923586385
0.3520000000000001	0.22727917924974392	-0.09774718611283088	-0.062168029837544804	2.02229800729811	0.056659316440707284	0.21822378955291893	-0.2513988563191243
0.353	0.22729971933957968	-0.09775453643502818	-0.061342703884192294	2.023758310179339	0.056543832009583246	0.2182930884104775	-0.2508804539351026
0.35399999999999987	0.22732038029506993	-0.09776190547374541	-0.06051315395706106	2.0252135051807096	0.05642847040155315	0.21836276663215665	-0.25036260002133764
0.3550000000000002	0.22734116382289254	-0.09776929377133238	-0.05967938512798243	2.0266635276031915	0.05631323518431719	0.21843283139099645	-0.24984530915339678
0.3560000000000001	0.22736207164198566	-0.09777670187962104	-0.058841402244761414	2.0281083132780844	0.056198129872132865	0.21850328999259613	-0.2493285956589144
0.357	0.22738310548134255	-0.09778413035911518	-0.05799920992325868	2.02954779859519	0.056083157923423776	0.21857414987248938	-0.24881247360946374
0.3579999999999999	0.22740426707618003	-0.09779157977928862	-0.05715281253982158	2.030981920531198	0.055968322738383626	0.21864541859344058	-0.2482969568124148
0.3590000000000002	0.22742555816511104	-0.09779905071961706	-0.05630221422405845	2.032410616678353	0.055853627656876605	0.21871710384253268	-0.24778205880264226
0.3600000000000001	0.2274469804879439	-0.09780654376984019	-0.055447418853453945	2.033833825272706	0.055739075956448135	0.21878921342773475	-0.24726779283473996
0.361	0.22746853578222792	-0.09781405952907617	-0.05458843004982137	2.0352514852220196	0.05562467085019915	0.21886175527394175	-0.24675417187585047
0.3619999999999999	0.22749022577929787	-0.09782159860453614	-0.05372525117608523	2.0366635361337453	0.05551041548458155	0.21893473741878364	-0.2462412085986709
0.3630000000000002	0.22751205220094362	-0.09782916161021445	-0.05285788533301425	2.0380699183420226	0.055396312937111815	0.21900816800843936	-0.24572891537474362
0.3640000000000001	0.22753401675632265	-0.09783674916555729	-0.05198633535665302	2.0394705729322427	0.055282366214121394	0.21908205529350908	-0.2452173042685071
0.365	0.2275561211383602	-0.09784436189410792	-0.05111060381720286	2.0408654417636174	0.05516857824878454	0.21915640762481467	-0.24470638703215558
0.3659999999999999	0.22757836701888506	-0.097852000422127	-0.050230693020100706	2.0422544674909373	0.05505495189923793	0.21923123344881626	-0.2441961751011741
0.3670000000000002	0.22760075604287727	-0.0978596653771904	-0.04934660500891393	2.0436375935855775	0.054941489946606574	0.2193065413025753	-0.24368667959053733
0.3680000000000001	0.2276232898233341	-0.09786735738676419	-0.04845834156854593	2.0450147643550567	0.054828195093176726	0.21938233980856098	-0.24317791129137828
0.369	0.22764596993712732	-0.09787507707675148	-0.047565904228379634	2.0463859249611964	0.05471506996083498	0.21945863766947388	-0.24266988066781203
0.3699999999999999	0.22766879792109362	-0.09788282507001109	-0.04666929426573431	2.047751021437692	0.05460211708964909	0.21953544366320069	-0.24216259785384245
0.3710000000000002	0.22769177526797912	-0.09789060198484997	-0.045768512709254916	2.049110000707149	0.05448933893646617	0.219612766638013	-0.2416560726505248
0.3720000000000001	0.22771490342223916	-0.09789840843348833	-0.04486356034260572	2.050462810596514	0.054376737873525684	0.21969061550775817	-0.24115031452367858
0.373	0.22773818377569197	-0.09790624502049539	-0.04395443770997129	2.051809399850187	0.054264316187267785	0.2197689992466683	-0.240645332602446
0.3739999999999999	0.22776161766302602	-0.09791411234119848	-0.04304114512336508	2.0531497181416327	0.05415207607733443	0.2198479268837783	-0.24014113567862544
0.3750000000000002	0.22778520635678354	-0.09792201097968982	-0.04212368267024213	2.0544837160842735	0.054040019655456684	0.21992740749731027	-0.23963773220640602
0.3760000000000001	0.22780895106106883	-0.09792994150567431	-0.04120205020976074	2.055811345240983	0.05392814894343435	0.22000745021205986	-0.23913513030005842
0.377	0.22783285290435548	-0.09793790447053131	-0.0402762473355109	2.0571325581318436	0.053816465869231396	0.22008806420525726	-0.23863333772488451
0.3779999999999999	0.22785691293251567	-0.09794590040409559	-0.039346273326892785	2.058447308241336	0.05370497226270781	0.22016925871535156	-0.23813236188598524
0.3790000000000002	0.22788113210169436	-0.09795392981253673	-0.038412127145541035	2.0597555500246454	0.05359366985397006	0.22025104303994658	-0.23763220982689784
0.3800000000000001	0.22790551127065506	-0.09796199317658252	-0.03747380745498851	2.061057238911234	0.0534825602731204	0.22033342652823756	-0.237132888233771
0.381	0.2279300511933491	-0.09797009094970882	-0.036531312607927	2.0623523313057324	0.05337164504841926	0.2204164185815215	-0.2366344034332564
0.3819999999999999	0.22795475251132696	-0.09797822355629737	-0.03558464063565335	2.063640784586948	0.053260925604442434	0.22050002865342777	-0.2361367613913575
0.38300000000000023	0.2279796157456135	-0.09798639138976001	-0.0346337892840658	2.0649225571050254	0.0531504032626677	0.2205842662390201	-0.23563996772260776
0.3840000000000001	0.22800464128880227	-0.09799459481062801	-0.033678756060120836	2.066197608177181	0.053040079242966894	0.22066914086140832	-0.23514402770171647
0.385	0.22802982939699512	-0.09800283414460921	-0.03271953825491714	2.0674658980820597	0.05292995466411432	0.22075466206420402	-0.23464894627055152
0.3859999999999999	0.22805518018121	-0.0980111096809888	-0.03175613295694396	2.0687273880523644	0.05282003054373652	0.22084083940670526	-0.2341547280434987
0.38700000000000023	0.22808069359938027	-0.09801942167212198	-0.030788537067152722	2.0699820402661744	0.052710307798494074	0.22092768245893818	-0.23366137731344616
0.3880000000000001	0.2281063694493218	-0.0980277703336405	-0.02981674730269566	2.071229817837367	0.052600787244007186	0.22101520079959172	-0.2331688980554053
0.389	0.22813220736191647	-0.0980361558442466	-0.028840760176927126	2.072470684805561	0.05249146959373256	0.22110340401963718	-0.23267729392514555
0.3899999999999999	0.22815820679413862	-0.09804457834547214	-0.027860571991010566	2.0737046061259954	0.05238235545855676	0.22119230172309737	-0.23218656826045114
0.39100000000000024	0.228184367021927	-0.09805303794178029	-0.026876178884882067	2.074931547658621	0.05227344534954144	0.2212819035138112	-0.23169672409541087
0.3920000000000001	0.2282106871329014	-0.09806153470025487	-0.025887576924265153	2.076151476155315	0.05216473968241919	0.22137221897403062	-0.2312077641828653
0.393	0.22823716601929692	-0.09807006865025156	-0.024894762163585896	2.0773643592452458	0.05205623878085529	0.22146325764909172	-0.23071969101197554
0.3939999999999999	0.2282638023718681	-0.09807863978376426	-0.023897730672760926	2.0785701654195483	0.05194794287817042	0.22155502904070806	-0.23023250681811003
0.39500000000000024	0.22829059467476626	-0.09808724805613157	-0.02289647855267598	2.0797688640161005	0.0518398521187422	0.22164754260290895	-0.22974621359028352
0.39600000000000013	0.22831754120063977	-0.09809589338633083	-0.02189100195176524	2.080960425203299	0.051731966559511434	0.22174080773793348	-0.22926081307907015
0.397	0.22834464000558133	-0.09810457565648438	-0.02088129708331998	2.0821448199617403	0.05162428617153215	0.2218348337922544	-0.2287763068051706
0.3979999999999999	0.2283718889242983	-0.09811329471133197	-0.019867360242401492	2.0833220200653337	0.051516810841565314	0.22192963005272204	-0.22829269606808433
0.39900000000000024	0.2283992855666376	-0.0981220503580434	-0.01884918782123208	2.0844919980630063	0.05140954037365538	0.2220252057430629	-0.22780998195439736
0.40000000000000013	0.22842682731622418	-0.09813084236561702	-0.01782677631066344	2.085654727259524	0.051302474490080754	0.22212157002383023	-0.22732816534324904
0.401	0.22845451133008673	-0.09813967046424137	-0.01680012227645058	2.0868101816950753	0.051195612831252055	0.2222187319982941	-0.2268472469064793
0.4019999999999999	0.22848233453776362	-0.09814853434537517	-0.01576922234830418	2.0879583361251517	0.05108895495650734	0.22231670071530948	-0.22636722711137297
0.40300000000000025	0.22851029364064454	-0.09815743366217053	-0.014734073258189269	2.089099166000753	0.05098250034763151	0.22241548516093282	-0.22588810623403896
0.40400000000000014	0.2285383851126827	-0.09816636802948499	-0.013694671889527632	2.090232647447061	0.05087624841302988	0.22251509424785107	-0.2254098843755682
0.405	0.22856660520135108	-0.0981753370231044	-0.0126510153000901	2.0913587572402195	0.050770198490363856	0.22261553681102	-0.22493256147293078
0.4059999999999999	0.22859494992846757	-0.09818434017893057	-0.011603100731738538	2.092477472784133	0.050664349848501954	0.22271682160621378	-0.22445613730692657
0.40700000000000025	0.22862341509277526	-0.09819337699288788	-0.010550925619424684	2.093588772087684	0.050558701689883065	0.22281895730879772	-0.22398061150974713
0.40800000000000014	0.2286519962742828	-0.09820244692154896	-0.009494487599074323	2.0946926337416336	0.050453253153231646	0.22292195251295935	-0.2235059835723928
0.40900000000000003	0.22868068883848633	-0.0982115493834814	-0.008433784514737714	2.095789036895977	0.05034800331638217	0.22302581573114572	-0.22303225285194522
0.4099999999999999	0.22870948794047657	-0.09822068376056417	-0.0073688144253827425	2.0968779612377837	0.05024295119909175	0.2231305553936375	-0.22255941857869602
0.41100000000000025	0.22873838852968964	-0.09822984939851995	-0.0062995756113307195	2.0979593869684083	0.0501380957657201	0.22323617984831293	-0.22208747986331454
0.41200000000000014	0.22876738535530816	-0.09823904560703786	-0.005226066579962608	2.099033294780466	0.05003343592771683	0.22334269736053192	-0.22161643570381223
0.41300000000000003	0.2287964729726911	-0.09824827165986481	-0.004148286070323183	2.1000996658361037	0.04992897054597805	0.22345011611313254	-0.22114628499187802
0.4139999999999999	0.22882564575083883	-0.09825752679486696	-0.0030662330573750086	2.1011584817477056	0.049824698433256015	0.22355844420628826	-0.2206770265186465
0.41500000000000026	0.22885489788052343	-0.09826681021406215	-0.0019799067566528047	2.1022097245610563	0.04972061835674467	0.22366768965697406	-0.2202086589800829
0.41600000000000015	0.22888422338346276	-0.09827612108362412	-0.0008893066285666658	2.1032533767398487	0.04961672904072055	0.22377786039827746	-0.21974118098186396
0.41700000000000004	0.2289136161225429	-0.09828545853423527	0.00020556761839447276	2.1042894211504315	0.04951302916911835	0.22388896427891194	-0.21927459104381708
0.4179999999999999	0.22894306981234444	-0.09829482166216644	0.0013047160251801935	2.1053178410468125	0.049409517388042466	0.22400100906298576	-0.21880888760422365
0.41900000000000026	0.22897257802922805	-0.09830420953033288	0.0024081383800423502	2.106338620056678	0.0493061923080939	0.2241140024298361	-0.21834406902404865
0.42000000000000015	0.22900213422061141	-0.09831362116857267	0.0035158342163720945	2.10735174216883	0.04920305250645308	0.22422795197367718	-0.21788013359103725
0.42100000000000004	0.22903173171419525	-0.09832305557352265	0.004627802810134109	2.108357191722045	0.049100096528902494	0.2243428652029331	-0.21741707952355846
0.42199999999999993	0.22906136372789293	-0.09833251170847017	0.005744043177647865	2.1093549533957625	0.048997322891851575	0.22445874953936984	-0.21695490497383157
0.42300000000000026	0.22909102338009324	-0.09834198850318265	0.006864554074467016	2.110345012203358	0.048894730084304235	0.22457561231714082	-0.21649360803023324
0.42400000000000015	0.2291207036995119	-0.09835148485371598	0.007989333994606426	2.111327353488024	0.04879231656977058	0.22469346078161725	-0.21603318671886898
0.42500000000000004	0.2291503976342639	-0.09836099962220278	0.009118381168990273	2.1123019629205126	0.048690080788002375	0.22481230208781297	-0.21557363900496
0.42599999999999993	0.22918009806091566	-0.09837053163699798	0.01025169356274749	2.113268826498007	0.048588021156553876	0.22493214329839714	-0.21511496279447237
0.42700000000000027	0.22920979779427647	-0.09838007969355893	0.011389268872109877	2.1142279305433815	0.048486136072413054	0.22505299138159218	-0.2146571559358092
0.42800000000000016	0.22923948959793622	-0.09838964255530872	0.012531104523171447	2.115179261705243	0.048384423913643906	0.22517485320943698	-0.21420021622077481
0.42900000000000005	0.22926916619555734	-0.09839921895410765	0.013677197674015273	2.116122806959896	0.04828288304085868	0.225297735556592	-0.2137441413844488
0.42999999999999994	0.22929882028217677	-0.09840880759108663	0.014827545218704202	2.1170585536148643	0.048181511798582544	0.22542164509937426	-0.21328892910445824
0.43100000000000027	0.22932844453477016	-0.09841840713746722	0.01598214379087948	2.117986489313235	0.048080308516451294	0.2255465884145898	-0.2128345770000165
0.43200000000000016	0.22935803162246063	-0.09842801623499366	0.01714098976659619	2.1189066020392078	0.04797927151024385	0.22567257197797444	-0.21238108263073063
0.43300000000000005	0.22938757421675762	-0.09843763349673043	0.018304079267530776	2.1198188801252407	0.04787839908299465	0.22579960216241862	-0.2119284434951185
0.43399999999999994	0.22941706500183218	-0.09844725750785069	0.019471408165693	2.1207233122604285	0.04777768952606585	0.22592768523639714	-0.21147665702865573
0.4350000000000003	0.2294464966848332	-0.09845688682604026	0.020642972090019196	2.1216198874993712	0.04767714111987647	0.22605682736290117	-0.21102572060123298
0.43600000000000017	0.2294758620062532	-0.09846651998264778	0.021818766434096176	2.122508595271539	0.047576752134472815	0.22618703459856263	-0.2105756315142085
0.43700000000000006	0.22950515375035171	-0.09847615548458225	0.022998786363139734	2.123389425391906	0.0474765208302464	0.22631831289223392	-0.2101263869974853
0.43799999999999994	0.22953436475526806	-0.0984857918154541	0.02418302681948074	2.1242623680732327	0.04737644545867924	0.2264506680828343	-0.2096779842066759
0.43899999999999983	0.22956348792245534	-0.09849542743596171	0.025371482527693445	2.1251274139396337	0.047276524262935465	0.2265841058969441	-0.20923042022005356
0.44000000000000017	0.22959251622619317	-0.09850506078502948	0.02656414799974822	2.1259845540410627	0.04717675547848378	0.22671863194638556	-0.2087836920352919
0.44100000000000006	0.22962144272356094	-0.0985146902820755	0.027761017539816555	2.126833779869476	0.047077137333813183	0.22685425172566162	-0.20833779656593576
0.44199999999999995	0.22965026056412874	-0.09852431433003295	0.02896208524948621	2.1276750833766864	0.046977668051122065	0.2269909706093703	-0.20789273063736194
0.44299999999999984	0.22967896299974674	-0.09853393131950187	0.030167345033769395	2.128508456991655	0.04687834584728684	0.22712879384977092	-0.20744849098253756
0.4440000000000002	0.22970754339519162	-0.0985435396336589	0.031376790606403554	2.129333893636109	0.04677916893529445	0.22726772657431513	-0.20700507423818842
0.44500000000000006	0.22973599523929977	-0.09855313765242231	0.03259041549369819	2.1301513867403647	0.04668013552565343	0.2274077737828933	-0.20656247694131905
0.44599999999999995	0.22976431215584495	-0.09856272375549567	0.03380821303806368	2.130960930261612	0.046581243827297975	0.22754894034466996	-0.2061206955254793
0.44699999999999984	0.2297924879134149	-0.09857229632467006	0.03503017640197989	2.1317625187046882	0.04648249204792588	0.22769123099450306	-0.2056797263165979
0.4480000000000002	0.22982051643429288	-0.09858185374501328	0.03625629857241003	2.132556147143073	0.04638387839401564	0.22783465032930814	-0.20523956552875167
0.44900000000000007	0.22984839180309846	-0.09859139440531982	0.03748657236529012	2.133341811238238	0.04628540107089002	0.22797920280472783	-0.20480020926030076
0.44999999999999996	0.22987610827519298	-0.09860091669932369	0.03872099042972572	2.134119507258476	0.046187058282949445	0.2281248927318587	-0.2043616534902713
0.45099999999999985	0.22990366028410766	-0.09861041902805553	0.03995954525228015	2.134889232099479	0.04608884823383347	0.22827172427366588	-0.20392389407431963
0.4520000000000002	0.22993104244800092	-0.0986198998025959	0.04120222916136047	2.135650983306286	0.04599076912639028	0.22841970144126356	-0.20348692674022115
0.45300000000000007	0.22995824957552397	-0.09862935744684907	0.04244903433133107	2.13640475909473	0.04589281916263865	0.22856882809042328	-0.20305074708349677
0.45399999999999996	0.22998527667072358	-0.09863879040033686	0.043699952787113854	2.137150558372006	0.045794996543784966	0.2287191079183665	-0.20261535056324192
0.45499999999999985	0.2300121189369859	-0.09864819712101273	0.04495497640965893	2.1378883807574924	0.0456972994701754	0.22887054446053348	-0.20218073249773624
0.4560000000000002	0.23003877178077983	-0.09865757608810002	0.04621409694079277	2.1386182266045775	0.04559972614118479	0.22902314108689845	-0.20174688805996027
0.4570000000000001	0.23006523081558006	-0.09866692580458158	0.04747730598670122	2.139340097022735	0.04550227475510507	0.22917690099788854	-0.20131381227344972
0.45799999999999996	0.2300914918655984	-0.09867624479858868	0.048744595021180115	2.1400539938983476	0.04540494350885221	0.22933182722051224	-0.2008815000085532
0.45899999999999985	0.23011755096857622	-0.09868553162406579	0.05001595538940988	2.140759919913529	0.04530773059737158	0.22948792260505954	-0.2004499459790373
0.4600000000000002	0.23014340437764289	-0.09869478486221799	0.051291378312263436	2.1414578785640686	0.04521063421310904	0.22964518982206666	-0.20001914473880003
0.4610000000000001	0.23016904856299453	-0.09870400312411833	0.05257085489078507	2.142147874177624	0.04511365254585385	0.22980363135917667	-0.19958909067851607
0.46199999999999997	0.2301944802137723	-0.09871318505372435	0.0538543761100982	2.1428299119314054	0.045016783782772574	0.22996324951795463	-0.19915977802252235
0.46299999999999986	0.23021969623977023	-0.09872232933055228	0.055141932841995034	2.1435039978689674	0.04492002610833118	0.23012404641059395	-0.1987312008261939
0.4640000000000002	0.2302446937718477	-0.09873143467125783	0.056433515845838646	2.144170138916111	0.044823377703924465	0.23028602395638978	-0.19830335297393725
0.4650000000000001	0.23026947016029606	-0.09874049983050118	0.057729115768914895	2.1448283428947557	0.04472683674733631	0.2304491838784038	-0.19787622817780703
0.46599999999999997	0.2302940229719124	-0.09874952360260235	0.05902872314737338	2.145478618534403	0.04463040141245886	0.23061352770056187	-0.19744981997644717
0.46699999999999986	0.23031834998691264	-0.09875850482436345	0.060332328406263375	2.1461209754823134	0.04453406986945513	0.2307790567446962	-0.1970241217344241
0.4680000000000002	0.23034244919606237	-0.09876744237792918	0.06163992185679375	2.1467554243135116	0.04443784028506231	0.23094577212710365	-0.19659912664226215
0.4690000000000001	0.23036631879765135	-0.09877633519256103	0.06295149369157761	2.1473819765406126	0.04434171082267208	0.2311136747548019	-0.19617482771706649
0.47	0.23038995719356098	-0.09878518224532931	0.06426703397974944	2.1480006446227025	0.04424567964212893	0.23128276532196976	-0.19575121780349608
0.47099999999999986	0.2304133629844267	-0.09879398256147368	0.0655865326623382	2.1486114419725206	0.044149744899430896	0.23145304430681377	-0.19532828957509377
0.4720000000000002	0.2304365349646491	-0.09880273521518235	0.06690997954715704	2.149214382961173	0.04405390474663904	0.23162451196873932	-0.19490603553616304
0.4730000000000001	0.23045947211725676	-0.09881143933116822	0.06823736430284705	2.1498094829207384	0.043958157332119274	0.23179716834558173	-0.1944844480242596
0.474	0.23048217360787074	-0.09882009408591523	0.06956867645245939	2.150396758146625	0.04386250080063109	0.23197101325077535	-0.19406351921293963
0.47499999999999987	0.23050463877814767	-0.09882869870746688	0.07090390536771027	2.1509762259008056	0.043766933292899664	0.23214604627058263	-0.19364324111422396
0.4760000000000002	0.23052686713982654	-0.09883725247488763	0.072243040265048	2.151547904414783	0.04367145294516025	0.23232226676168766	-0.19322360558060317
0.4770000000000001	0.23054885836862704	-0.09884575471815144	0.07358607020316703	2.152111812890388	0.04357605788892038	0.23249967384933706	-0.1928046043070178
0.478	0.23057061229687595	-0.09885420481770367	0.07493298408009932	2.1526679714980186	0.043480746250637144	0.23267826642578593	-0.19238622883343054
0.47899999999999987	0.23059212890599007	-0.09886260220407102	0.07628377062951755	2.1532164013730437	0.043385516151494004	0.2328580431489273	-0.19196847054799834
0.4800000000000002	0.23061340831956564	-0.09887094635789737	0.07763841841813882	2.1537571246114897	0.043290365707339996	0.23303900244128897	-0.19155132069024397
0.4810000000000001	0.23063445079594638	-0.09887923680927958	0.07899691584424125	2.154290164266864	0.043195293028244944	0.23322114248903394	-0.1911347703538697
0.482	0.23065525671989495	-0.09888747313602947	0.08035925113542831	2.1548155443484758	0.04310029621767255	0.23340446124060013	-0.19071881048946565
0.4829999999999999	0.23067582659374136	-0.0988956549619902	0.08172541234565231	2.155333289818596	0.04300537337182135	0.2335889564055297	-0.19030343190754728
0.4840000000000002	0.2306961610276343	-0.09890378195653209	0.08309538735225894	2.1558434265865594	0.04291052257931803	0.23377462545391597	-0.18988862528211384
0.4850000000000001	0.23071626072927398	-0.09891185383485095	0.08446916385268821	2.156345981501655	0.04281574192102136	0.23396146561598297	-0.18947438115449325
0.486	0.230736126494627	-0.09891987035756607	0.08584672936046629	2.1568409823470347	0.04272102946969504	0.23414947388137403	-0.18906068993717773
0.4869999999999999	0.23075575919999441	-0.09892783132924422	0.08722807120087535	2.1573284578334877	0.04262638328961222	0.23433864699845636	-0.18864754191778127
0.4880000000000002	0.23077515979468285	-0.09893573659660344	0.08861317650706618	2.1578084375915547	0.04253180143627624	0.23452898147394918	-0.1882349272632501
0.4890000000000001	0.23079432929390503	-0.09894358604639455	0.09000203221662717	2.158280952162702	0.04243728195625952	0.23472047357275672	-0.18782283602421396
0.49	0.23081326877190714	-0.09895137960220722	0.09139462506787037	2.1587460329902837	0.04234282288691886	0.23491311931782688	-0.18741125813948736
0.4909999999999999	0.23083197935532063	-0.09895911722057985	0.09279094159584664	2.159203712410255	0.04224842225586728	0.23510691448997806	-0.18700018344073105
0.4920000000000002	0.2308504622167359	-0.09896679888791962	0.09419096812885396	2.1596540236412336	0.042154078080569694	0.2353018546278811	-0.18658960165716135
0.4930000000000001	0.23086871856849886	-0.09897442461860602	0.09559469078545234	2.1600970007738787	0.04205978836830793	0.23549793502832198	-0.1861795024201345
0.494	0.23088674965673162	-0.09898199445352178	0.09700209547124698	2.1605326787606787	0.04196555111621259	0.23569515074644493	-0.18576987526749447
0.4949999999999999	0.23090455675519872	-0.09898950845863624	0.09841316787507806	2.160961093406118	0.04187136431118092	0.23589349659579856	-0.18536070964799875
0.4960000000000002	0.23092214115826384	-0.09899696672364428	0.09982789346500606	2.1613822813560626	0.04177722592986536	0.2360929671484934	-0.1849519949260759
0.4970000000000001	0.23093950417331244	-0.0990043693606595	0.10124625748523544	2.1617962800859534	0.04168313393879565	0.23629355673590297	-0.18454372038655945
0.498	0.23095664711376745	-0.09901171650296085	0.10266824495474439	2.162203127887394	0.04158908629451465	0.23649525944997407	-0.18413587523916564
0.4989999999999999	0.23097357129232077	-0.0990190083037954	0.1040938406665052	2.162602863854225	0.041495080943669015	0.23669806914454317	-0.1837284486228464
0.5000000000000002	0.23099027801400307	-0.0990262449352374	0.10552302918542848	2.162995527871058	0.041401115823056577	0.2369019794359335	-0.18332142960996783
0.5010000000000001	0.23100676857021907	-0.09903342658709909	0.10695579484542332	2.1633811606042204	0.04130718885963259	0.23710698370308272	-0.1829148072102024
0.502	0.23102304423412365	-0.09904055346589308	0.1083921217482213	2.163759803492075	0.041213297970476744	0.23731307508824265	-0.18250857037414603
0.5029999999999999	0.231039106256585	-0.0990476257942258	0.10983199376510748	2.164131498733911	0.04111944106284481	0.2375202464986226	-0.18210270799654873
0.5040000000000002	0.2310549558627321	-0.09905464381137298	0.11127539454006861	2.1644962892785053	0.04102561603461146	0.23772849060837462	-0.1816972089191695
0.5050000000000001	0.23107059424983728	-0.09906160777465978	0.11272230749287034	2.1648542188126925	0.04093182077510625	0.2379377998604395	-0.1812920619335099
0.506	0.23108602258615835	-0.09906851796014236	0.11417271582207934	2.1652053317502684	0.040838053165796785	0.23814816646838344	-0.18088725578343753
0.5069999999999999	0.23110124200961119	-0.09907537466221338	0.11562660250917223	2.165549673221189	0.04074431108051654	0.23835958241853647	-0.18048277916752697
0.5080000000000002	0.23111625362664506	-0.09908217819288243	0.11708395032449988	2.165887289060639	0.04065059238554398	0.23857203947244054	-0.18007862074100806
0.5090000000000001	0.23113105851169555	-0.09908892888110966	0.11854474183399957	2.1662182257979383	0.04055689493977854	0.23878552916937146	-0.17967476911751468
0.51	0.23114565770646592	-0.09909562707219131	0.12000895940479225	2.1665425306452297	0.040463216595015734	0.23900004282876	-0.17927121287113262
0.5109999999999999	0.231160052219412	-0.09910227312719548	0.1214765852096808	2.1668602514862876	0.04036955519632323	0.23921557155252043	-0.17886794053869665
0.5120000000000002	0.2311742430258027	-0.09910886742245031	0.12294760123206966	2.1671714368653903	0.04027590858239844	0.23943210622747751	-0.17846494062192136
0.5130000000000001	0.2311882310676039	-0.09911541034908282	0.12442198927169931	2.1674761359762162	0.04018227458578769	0.23964963752783988	-0.17806220158937766
0.514	0.23120201725356168	-0.0991219023129834	0.12589973095083798	2.1677743986518485	0.04008865103309111	0.2398681559174851	-0.17765971187826413
0.5149999999999999	0.23121560245985848	-0.0991283437359503	0.1273808077213224	2.168066275355833	0.03999503574539868	0.24008765165224785	-0.17725745989568098
0.5160000000000002	0.23122898753058965	-0.09913473505763624	0.1288652008724646	2.168351817172369	0.039901426539020735	0.24030811478258673	-0.1768554340196002
0.5170000000000001	0.23124217327881322	-0.0991410767367907	0.1303528915390944	2.168631075794822	0.03980782122621039	0.24052953515663797	-0.17645362259996913
0.518	0.2312551604892976	-0.09914736925142321	0.13184386070975684	2.1689041035143983	0.03971421761551459	0.24075190242336236	-0.176052013959777
0.5189999999999999	0.2312679499218378	-0.09915361309863883	0.1333380892358302	2.1691709532104246	0.039620613511816886	0.24097520603561204	-0.17565059639572908
0.5200000000000002	0.2312805423143908	-0.09915980879452033	0.13483555784158238	2.169431678341065	0.03952700671650042	0.24119943525318815	-0.17524935817866308
0.5210000000000001	0.23129293838678217	-0.09916595687406	0.1363362471348106	2.169686332933284	0.03943339502779398	0.24142457914608256	-0.17484828755383974
0.522	0.23130513884460246	-0.09917205789114052	0.13784013761808364	2.1699349715723875	0.03933977624093806	0.2416506265980356	-0.17444737274105898
0.5229999999999999	0.23131714438291565	-0.09917811241855999	0.139347209699853	2.1701776493914697	0.03924614814823389	0.2418775663101771	-0.17404660193485616
0.5240000000000002	0.23132895569090933	-0.09918412104847599	0.14085744370470124	2.170414422060706	0.039152508539403795	0.24210538680451799	-0.17364596330497306
0.5250000000000001	0.23134057345748887	-0.09919008439402259	0.14237081988274775	2.170645345776436	0.03905885520238705	0.24233407642730317	-0.1732454449969319
0.526	0.23135199837631118	-0.09919600309172583	0.14388731841785515	2.1708704772499807	0.038965185924329584	0.2425636233521154	-0.17284503513278526
0.5269999999999999	0.2313632311498804	-0.0992018778032127	0.14540691943503023	2.1710898736961473	0.038871498492465295	0.2427940155828022	-0.1724447218121142
0.5280000000000002	0.23137427249307796	-0.09920770921583497	0.14692960300816493	2.171303592820982	0.038777790694830165	0.24302524095666367	-0.17204449311304232
0.5290000000000001	0.23138512313612736	-0.09921349804333467	0.14845534916775796	2.1715116928083464	0.03868406032099408	0.24325728714809577	-0.17164433709333854
0.53	0.2313957838281227	-0.09921924502768177	0.14998413790788712	2.1717142323063867	0.03859030516299521	0.24349014167233526	-0.17124424179162034
0.5309999999999999	0.23140625534224607	-0.09922495094170576	0.1515159491928325	2.171911270414967	0.03849652301641818	0.24372379188889193	-0.170844195228425
0.5320000000000003	0.231416538481544	-0.09923061659101443	0.15305076296412037	2.1721028666725046	0.03840271168137452	0.24395822500492448	-0.1704441854073437
0.5330000000000001	0.23142663408451436	-0.0992362428148249	0.15458855914875652	2.1722890810406454	0.03830886896332685	0.24419342807918062	-0.1700442003163516
0.534	0.231436543031255	-0.09924183048645761	0.1561293176686709	2.172469973887852	0.03821499267388049	0.24442938802645342	-0.16964422792904127
0.5349999999999999	0.23144626624979303	-0.0992473805138676	0.15767301845101694	2.172645605972972	0.03812108063154475	0.2446660916222009	-0.16924425620558844
0.5360000000000003	0.23145580472184127	-0.09925289384021548	0.1592196414400939	2.1728160384283517	0.03802713066234431	0.24490352550758548	-0.16884427309340092
0.5370000000000001	0.23146515948836155	-0.09925837144485351	0.1607691666116651	2.1729813327420655	0.03793314060034356	0.24514167619518934	-0.16844426652740127
0.538	0.23147433165531014	-0.09926381434547409	0.16232157398931474	2.173141550737689	0.037839108288390585	0.24538053007548008	-0.16804422443026007
0.5389999999999999	0.23148332239918465	-0.09926922360104233	0.16387684366248684	2.173296754548548	0.03774503157920479	0.24562007342452666	-0.16764413471313877
0.5400000000000003	0.23149213297162022	-0.09927460031400892	0.1654349558058536	2.173447006588269	0.0376509083363838	0.2458602924126746	-0.16724398527665027
0.5410000000000001	0.23150076470303455	-0.09927994563142797	0.1669958906992821	2.173592369524332	0.03755673643478381	0.24610117311279298	-0.1668437640109521
0.542	0.23150921900607127	-0.0992852607457323	0.16855962874803845	2.173732906256081	0.03746251376039703	0.2463427015077413	-0.16644345879486275
0.5429999999999999	0.23151749737884214	-0.0992905468955394	0.17012615050362112	2.1738686798933538	0.03736823821027668	0.24658486349786157	-0.16604305749480422
0.5440000000000003	0.23152560140684134	-0.09929580536610948	0.17169543668562146	2.1739997537338014	0.03727390769257224	0.2468276449088746	-0.16564254796388733
0.5450000000000002	0.23153353276315083	-0.09930103748870492	0.17326746820350455	2.1741261912388357	0.03717952012631179	0.24707103149995063	-0.16524191804127328
0.546	0.2315412932084373	-0.09930624463922742	0.1748422261772011	2.174248056008137	0.037085073440933376	0.24731500897190736	-0.16484115555200626
0.5469999999999999	0.23154888459149228	-0.09931142823763331	0.17641969195803356	2.1743654117526696	0.03699056557593285	0.2475595629758533	-0.16444024830690235
0.5480000000000003	0.2315563088491874	-0.09931658974812246	0.1779998471514974	2.174478322266512	0.03689599448069114	0.24780467912229115	-0.16403918410208043
0.5490000000000002	0.23156356800584396	-0.09932173067859557	0.1795826736404096	2.174586851398193	0.03680135811417837	0.24805034299026804	-0.16363795071857318
0.55	0.23157066417351785	-0.09932685257900616	0.18116815360693753	2.1746910630210965	0.03670665444435425	0.2482965401365873	-0.1632365359224566
0.5509999999999999	0.23157759955319662	-0.09933195703935958	0.18275626955465493	2.174791021001365	0.036611881447449354	0.24854325610570438	-0.16283492746526596
0.5520000000000003	0.23158437643502885	-0.09933704568773162	0.18434700433139822	2.1748867891628656	0.0365170371074337	0.248790476440443	-0.16243311308458874
0.5530000000000002	0.23159099719645448	-0.0993421201883029	0.18594034115143498	2.1749784312499134	0.036422119415735706	0.24903818669293667	-0.16203108050527248
0.554	0.2315974642993587	-0.09934718223940557	0.18753626361583323	2.1750660108884357	0.03632712637109142	0.249286372435444	-0.16162881744144234
0.5549999999999999	0.2316037802877521	-0.09935223357158177	0.18913475573179994	2.175149591546649	0.03623205597940446	0.24953501927105204	-0.16122631159879208
0.5560000000000003	0.23160994778522614	-0.09935727594603228	0.19073580193213296	2.1752292364955603	0.03613690625355744	0.24978411284440363	-0.1608235506767344
0.5570000000000002	0.23161596949067786	-0.09936231115383168	0.19233938709479942	2.175305008767346	0.036041675213298895	0.25003363885288876	-0.1604205223707877
0.558	0.2316218481730515	-0.09936734101515306	0.1939454965615271	2.1753769711096673	0.03594636088532917	0.25028358305849696	-0.1600172143757595
0.5589999999999999	0.23162758666697456	-0.09937236737774721	0.19555411615429674	2.175445185936621	0.03585096130352656	0.2505339312999181	-0.1596136143898605
0.5600000000000003	0.23163318786928574	-0.09937739211504971	0.19716523218937454	2.175509715278135	0.035755474509315446	0.25078466950460104	-0.1592097101196999
0.5610000000000002	0.23163865473494716	-0.09938241712428823	0.19877883148927475	2.1755706207281316	0.03565989855223928	0.25103578370084517	-0.1588054892861136
0.562	0.23164399027196111	-0.09938744432458925	0.2003949013934181	2.1756279633910225	0.035564231490618596	0.2512872600299375	-0.15840093963053237
0.563	0.23164919753604174	-0.09939247565508656	0.20201342976749936	2.175681803826845	0.03546847139223499	0.25153908475828957	-0.15799604892171926
0.5640000000000003	0.2316542796254145	-0.09939751307303098	0.20363440501119856	2.175732201995358	0.03537261633522563	0.2517912442897081	-0.15759080496307123
0.5650000000000002	0.23165923967574065	-0.09940255855189688	0.20525781606462207	2.1757792171994117	0.035276664409190264	0.25204372517781354	-0.1571851956004357
0.5660000000000001	0.23166408085516366	-0.09940761407910671	0.2068836524131095	2.1758229080286635	0.03518061371620804	0.2522965141380711	-0.1567792087302712
0.567	0.23166880635947454	-0.09941268165299394	0.20851190408929288	2.17586333230547	0.03508446237164414	0.25254959805877814	-0.15637283230804247
0.5679999999999998	0.23167341940739294	-0.09941776327975302	0.2101425616727943	2.1759005470347614	0.034988208504930986	0.25280296401089847	-0.15596605435637403
0.5690000000000002	0.23167792323596115	-0.09942286097112803	0.21177561628869654	2.1759346083582347	0.03489185026038645	0.2530565992570611	-0.15555886297260924
0.5700000000000001	0.23168232109604736	-0.09942797674246606	0.21341105960554718	2.17596557151205	0.03479538579801029	0.2533104912600404	-0.15515124633584687
0.571	0.23168661624795553	-0.09943311261038183	0.21504888383328338	2.1759934907875973	0.034698813294199514	0.25356462769079124	-0.15474319271358886
0.5719999999999998	0.2316908119571385	-0.09943827058965318	0.21668908172033405	2.1760184194952865	0.03460213094226274	0.25381899643574646	-0.1543346904681933
0.5730000000000002	0.23169491149001115	-0.09944345269009702	0.2183316465487778	2.1760404099313	0.034505336952857145	0.25407358560308424	-0.15392572806320512
0.5740000000000001	0.2316989181098604	-0.09944866091379997	0.21997657212718774	2.1760595133472638	0.0344084295544715	0.2543283835280386	-0.153516294069515
0.575	0.2317028350728492	-0.09945389725194932	0.22162385278116997	2.1760757799231536	0.034311406993835315	0.2545833787773248	-0.1531063771713573
0.5759999999999998	0.23170666562411057	-0.09945916368163839	0.22327348334197727	2.1760892587441494	0.034214267536377574	0.25483856015256945	-0.15269596617203687
0.5770000000000002	0.23171041299430473	-0.09946446216339608	0.22492545913395587	2.176099997781	0.034117009466858556	0.2550939166929393	-0.1522850499993347
0.5780000000000001	0.23171408039738559	-0.09946979463906025	0.2265797759608275	2.176108043872354	0.034019631090054674	0.2553494376772842	-0.15187361771090757
0.579	0.23171767102919913	-0.09947516302961762	0.22823643009006062	2.176113442708628	0.03392213073143708	0.2556051126256828	-0.1514616584999972
0.5799999999999998	0.23172118806540917	-0.0994805692330127	0.2298954182349618	2.1761162388185062	0.03382450673778476	0.255860931300158	-0.151049161701338
0.5810000000000002	0.2317246346583721	-0.09948601512154877	0.2315567375344921	2.1761164755587705	0.033726757477672925	0.2561168837045114	-0.1506361167970297
0.5820000000000001	0.23172801393370845	-0.09949150253850046	0.23322038553080743	2.1761141951062943	0.03362888134195999	0.25637296008340876	-0.15022251342250773
0.583	0.23173132898694296	-0.09949703329506285	0.23488636014490383	2.1761094384510224	0.033530876744579385	0.25662915092096944	-0.1498083413727429
0.5839999999999999	0.23173458288021018	-0.0995026091687621	0.23655465965112302	2.17610224539103	0.03343274212363761	0.2568854469388696	-0.14939359060837637
0.5850000000000002	0.23173777863902287	-0.09950823190219793	0.23822528265051773	2.176092654530372	0.03333447594239391	0.2571418390937856	-0.1489782512616777
0.5860000000000001	0.23174091924909976	-0.09951390320099186	0.23989822804307676	2.1760807032785525	0.03323607668994032	0.25739831857436946	-0.1485623136424579
0.587	0.23174400765287503	-0.09951962473131656	0.24157349499994266	2.1760664278508286	0.03313754288170534	0.25765487679813076	-0.1481457682437638
0.5879999999999999	0.23174704674493568	-0.0995253981177543	0.2432510829359991	2.1760498632693115	0.03303887306002641	0.2579115054081716	-0.14772860574730323
0.5890000000000002	0.23175003936675956	-0.09953122494185573	0.24493099148245043	2.176031043365203	0.03294006579503618	0.25816819626960213	-0.1473108170287312
0.5900000000000001	0.23175298830262697	-0.0995371067406462	0.24661322045939388	2.1760100007825134	0.0328411196856204	0.25842494146582606	-0.1468923931628064
0.591	0.23175589627782897	-0.09954304500470562	0.24829776984801097	2.1759867669828488	0.0327420333601443	0.25868173329476524	-0.1464733254284882
0.5919999999999999	0.23175876595804382	-0.09954904117695076	0.2499846397623789	2.1759613722504914	0.03264280547719245	0.2589385642648487	-0.14605360531398237
0.5930000000000002	0.2317615999480028	-0.09955509665249124	0.25167383042203	2.175933845696978	0.03254343472656703	0.2591954270910778	-0.14563322452162222
0.5940000000000001	0.23176440078906813	-0.09956121277842592	0.25336534212600986	2.17590421526553	0.032443919830363176	0.2594523146915406	-0.14521217497241123
0.595	0.2317671709564701	-0.09956739085245067	0.25505917522768046	2.1758725077364307	0.03234425954375711	0.2597092201840167	-0.14479044881023473
0.5959999999999999	0.2317699128565768	-0.09957363212065655	0.2567553301095177	2.175838748733325	0.03224445265544763	0.2599661368823143	-0.14436803840599227
0.5970000000000002	0.23177262882419364	-0.09957993777602235	0.25845380715790095	2.1758029627304145	0.03214449798811731	0.2602230582924068	-0.14394493636171954
0.5980000000000001	0.23177532111989035	-0.09958630895797238	0.26015460673789514	2.175765173060903	0.03204439439915851	0.2604799781084369	-0.143521135514524
0.599	0.23177799192735363	-0.09959274675224551	0.2618577291687788	2.175725401925913	0.03194414078154319	0.2607368902087162	-0.14309662894009828
0.5999999999999999	0.23178064335076243	-0.09959925219032637	0.2635631747010706	2.175683670402724	0.03184373606453342	0.2609937886519689	-0.14267140995587896
0.6010000000000002	0.23178327741218466	-0.099605826247686	0.26527094349505154	2.1756399984523114	0.03174317921398996	0.2612506676740107	-0.14224547212404043
0.6020000000000001	0.23178589604899252	-0.09961246984120407	0.2669810356011568	2.175594404926916	0.03164246923246258	0.2615075216848048	-0.14181880925414747
0.603	0.23178850111129498	-0.09961918382727358	0.2686934509418648	2.175546907577623	0.03154160515942867	0.2617643452657206	-0.1413914154055337
0.6039999999999999	0.23179109435938516	-0.09962596900096463	0.27040818929357824	2.1754975230615647	0.031440586071680994	0.26202113316693815	-0.14096328488977736
0.6050000000000002	0.2317936774612012	-0.09963282609587312	0.2721252502681216	2.17544626694909	0.03133941108380472	0.2622778803048817	-0.14053441227315844
0.6060000000000001	0.23179625198979836	-0.09963975578502902	0.27384463329460657	2.1753931537316475	0.03123807934886637	0.26253458175950584	-0.14010479237873746
0.607	0.23179881942120772	-0.09964675868248496	0.27556633760241717	2.175338196831121	0.031136590059193718	0.26279123277143845	-0.13967442028787813
0.6079999999999999	0.23180138113343177	-0.09965383534408052	0.2772903622060692	2.1752814086102186	0.03103494244694304	0.2630478287392286	-0.1392432913411582
0.6090000000000002	0.23180393840619967	-0.09966098626700748	0.27901670589194366	2.1752228003827856	0.030933135784332672	0.2633043652169486	-0.13881140113879528
0.6100000000000001	0.23180649241997567	-0.09966821188930527	0.2807453672061435	2.1751623824240234	0.030831169383665383	0.2635608379120928	-0.13837874554083554
0.611	0.23180904425421903	-0.09967551259041306	0.28247634444309727	2.175100163980971	0.030729042597444824	0.2638172426835343	-0.1379453206672314
0.6119999999999999	0.23181159488640007	-0.09968288869240033	0.2842096356349127	2.175036153283629	0.030626754818647624	0.26407357553930044	-0.13751112289769057
0.6130000000000002	0.2318141451917708	-0.09969034046037309	0.28594523854110554	2.1749703575574566	0.030524305480847204	0.26432983263398796	-0.13707614887123923
0.6140000000000001	0.23181669594238416	-0.09969786810167765	0.2876831506383305	2.1749027830372425	0.030421694058068174	0.2645860102659433	-0.1366403954855636
0.615	0.23181924780498497	-0.09970547176502974	0.289423369111244	2.1748334349815837	0.030318920064493625	0.2648421048746391	-0.1362038598958901
0.6159999999999999	0.23182180133890026	-0.09971315154069954	0.2911658908456268	2.1747623176879745	0.03021598305420852	0.2650981130383102	-0.13576653951322393
0.6170000000000002	0.23182435699505768	-0.09972090746137523	0.2929107124226419	2.174689434508871	0.03011288262104061	0.2653540314714881	-0.13532843200225342
0.6180000000000001	0.23182691511575454	-0.09972873950219881	0.29465783011348085	2.1746147878683546	0.03000961839813382	0.26560985702243667	-0.13488953527904454
0.619	0.23182947593404787	-0.09973664757997622	0.296407239875531	2.174538379279013	0.029906190057132815	0.2658655866707364	-0.1344498475082845
0.6199999999999999	0.2318320395731386	-0.09974463155306593	0.2981589373504414	2.1744602093586543	0.02980259730746618	0.26612121752508056	-0.13400936710013686
0.6210000000000002	0.23183460604650388	-0.09975269122194383	0.29991291786333735	2.1743802778464842	0.02969883989578956	0.2663767468212867	-0.13356809270689307
0.6220000000000001	0.2318371752587811	-0.09976082632931692	0.3016691764231887	2.174298583619124	0.02959491760522351	0.26663217192052646	-0.13312602321923914
0.623	0.23183974700778037	-0.09976903656016423	0.3034277077250889	2.174215124706462	0.02949083025450826	0.266887490307958	-0.13268315776201672
0.6239999999999999	0.231842320987621	-0.09977732154245904	0.305188506154452	2.1741298983069672	0.02938657769731903	0.26714269959182635	-0.132239495689724
0.6250000000000002	0.23184489679261597	-0.09978568084819414	0.3069515657923773	2.1740429008028466	0.029282159821620437	0.2673977975026667	-0.13179503658193886
0.6260000000000001	0.23184747392228408	-0.09979411399433219	0.3087168804218138	2.173954127775044	0.029177576548999124	0.26765278189255376	-0.13134978023860513
0.627	0.2318500517871131	-0.09980262044368254	0.3104844435349038	2.173863574017335	0.029072827833974774	0.2679076507347636	-0.13090372667499894
0.6279999999999999	0.2318526297135679	-0.09981119960570631	0.31225424834151433	2.173771233549517	0.028967913663167758	0.26816240212379	-0.13045687611631462
0.6290000000000002	0.2318552069483464	-0.09981985083762603	0.314026287777455	2.17367709963083	0.02886283405450618	0.26841703427510766	-0.1300092289922359
0.6300000000000001	0.23185778266338833	-0.09982857344621737	0.3158005545116394	2.1735811647739958	0.028757589056715938	0.2686715455245628	-0.12956078593179612
0.631	0.23186035596163465	-0.09983736668953036	0.3175770409529511	2.1734834207587483	0.02865217874885015	0.2689259343279406	-0.12911154775846645
0.6319999999999999	0.23186292588241167	-0.099846229778165	0.31935573925681915	2.173383858644486	0.028546603239736148	0.2691801992607723	-0.1286615154854718
0.6330000000000002	0.2318654914068181	-0.09985516187723055	0.3211366413311344	2.173282468782808	0.028440862667644427	0.269434339018018	-0.1282106903113937
0.6340000000000001	0.23186805146349432	-0.09986416210898928	0.3229197388411387	2.173179240830693	0.02833495720017944	0.2696883524134437	-0.12775907361606004
0.635	0.2318706049340192	-0.09987322955468055	0.3247050232129214	2.1730741637643294	0.028228887034026727	0.269942238378694	-0.12730666695671997
0.6359999999999999	0.2318731506583106	-0.09988236325552585	0.32649248563590233	2.172967225892487	0.028122652394556222	0.2701959959623053	-0.1268534720645028
0.6370000000000002	0.23187568744078346	-0.0998915622144211	0.3282821170643109	2.172858414869053	0.02801625353564689	0.27044962432872094	-0.12639949084122026
0.6380000000000001	0.231878214056893	-0.09990082539831668	0.33007390821766935	2.17274771770551	0.027909690739671644	0.27070312275718794	-0.12594472535644963
0.639	0.23188072925931227	-0.0999101517397817	0.33186784958142146	2.172635120784102	0.02780296431715506	0.27095649064053634	-0.12548917784453015
0.6399999999999999	0.23188323178336737	-0.09991954013775277	0.33366393140771367	2.1725206098717185	0.027696074606225377	0.2712097274837802	-0.12503285070141032
0.6410000000000002	0.23188572035248142	-0.0999289894589741	0.3354621437152095	2.1724041701329924	0.027589021972530502	0.27146283290266315	-0.12457574648176968
0.6420000000000001	0.23188819368400615	-0.09993849854050582	0.33726247628831996	2.1722857861418867	0.027481806809617534	0.27171580662239236	-0.12411786789653503
0.643	0.231890650494691	-0.09994806619217295	0.339064918676989	2.1721654418932745	0.027374429539166578	0.2719686484765008	-0.12365921781042274
0.6439999999999999	0.2318930895061668	-0.0999576911978274	0.3408694601974208	2.1720431208156668	0.02726689061071299	0.272221358405655	-0.12319979923913943
0.6450000000000002	0.23189550945044693	-0.09996737231579925	0.3426760899333836	2.1719188057843404	0.02715919050104036	0.27247393645640805	-0.12273961534635992
0.6460000000000001	0.2318979090735672	-0.09997710828004258	0.3444847967369728	2.1717924791341385	0.02705132971379191	0.27272638277996025	-0.12227866944102765
0.647	0.23190028713736655	-0.09998689780235548	0.3462955692280937	2.1716641226727145	0.02694330877948253	0.2729786976307427	-0.12181696497503526
0.6479999999999999	0.23190264242166353	-0.099996739574925	0.3481083957930463	2.1715337176949805	0.02683512825566738	0.2732308813645818	-0.12135450554079512
0.6490000000000002	0.23190497372720342	-0.10000663227282103	0.34992326458222384	2.1714012449980378	0.026726788727266516	0.2734829344365653	-0.12089129486881803
0.6500000000000001	0.23190727987787255	-0.10001657455643918	0.3517401635061843	2.17126668489584	0.026618290807105913	0.2737348573987924	-0.12042733682590581
0.651	0.23190955972218574	-0.10002656507389415	0.35355908023048527	2.171130017233994	0.026509635136430714	0.2739866508979464	-0.11996263541383216
0.6519999999999999	0.23191181213555292	-0.10003660246336367	0.35538000217117327	2.170991221404715	0.026400822385146492	0.2742383156728119	-0.11949719476777727
0.6530000000000002	0.2319140360233217	-0.10004668535538333	0.3572029164916906	2.170850276361578	0.0262918532518488	0.2744898525519178	-0.1190310191542688
0.6540000000000001	0.23191623032309194	-0.10005681237509573	0.35902781009970725	2.170707160634837	0.026182728463944895	0.27474126245106195	-0.11856411296905128
0.655	0.2319183940059317	-0.10006698214445749	0.36085466964238894	2.1705618523480874	0.026073448777988693	0.2749925463704124	-0.11809648073536726
0.6559999999999999	0.23192052607687216	-0.10007719328440419	0.36268348150048957	2.170414329235542	0.025964014980045615	0.2752437053913673	-0.11762812710264557
0.6570000000000003	0.23192262557430512	-0.10008744441697273	0.36451423178278325	2.1702645686591917	0.02585442788596471	0.2754947406734759	-0.11715905684510547
0.6580000000000001	0.23192469156828213	-0.10009773416738117	0.36634690632047473	2.1701125476258625	0.025744688341618274	0.2757456534513602	-0.11668927486027184
0.659	0.23192672315846918	-0.10010806116606964	0.36818149065972067	2.169958242803829	0.0256347972232908	0.2759964450315736	-0.11621878616800593
0.6599999999999999	0.231928719472134	-0.10011842405070566	0.37001797005265197	2.1698016305393675	0.02552475543827737	0.27624711678933606	-0.11574759591004692
0.6610000000000003	0.2319306796621669	-0.1001288214681544	0.37185632944841274	2.1696426868744085	0.025414563925507925	0.2764976701648995	-0.11527570934957208
0.6620000000000001	0.23193260290513595	-0.10013925207641373	0.37369655348423164	2.1694813875653125	0.025304223656074737	0.2767481066595433	-0.11480313187058784
0.663	0.23193448839937736	-0.10014971454651586	0.3755386264765411	2.169317708102036	0.02519373563366214	0.27699842783150186	-0.1143298689771468
0.6639999999999999	0.23193633536312178	-0.10016020756439536	0.37738253241253855	2.169151623726586	0.025083100894938495	0.2772486352921891	-0.11385592629262875
0.6650000000000003	0.2319381430326575	-0.10017072983272418	0.3792282549414495	2.168983109450406	0.02497232051003126	0.2774987307026569	-0.11338130955938518
0.6660000000000001	0.23193991066053107	-0.10018128007271675	0.38107577736475934	2.1688121400722324	0.024861395583084017	0.2777487157697381	-0.11290602463855874
0.667	0.23194163751378627	-0.10019185702590871	0.38292508262655384	2.1686386901975703	0.02475032725271187	0.27799859224181145	-0.1124300775096461
0.6679999999999999	0.23194332287224206	-0.10020245945553337	0.38477615330586523	2.1684627342590517	0.02463911669211045	0.2782483619046743	-0.11195347426955461
0.6690000000000003	0.23194496602681036	-0.10021308614674293	0.3866289716110386	2.1682842465365786	0.024527765108695587	0.2784980265777032	-0.1114762211312689
0.6700000000000002	0.23194656627785398	-0.1002237359060527	0.3884835193746347	2.1681032011772734	0.024416273743577115	0.27874758811005806	-0.11099832442242595
0.671	0.23194812293358605	-0.100234407561514	0.39033977804851233	2.1679195722160203	0.02430464387135274	0.2789970483766844	-0.11051979058373168
0.6719999999999999	0.23194963530851093	-0.10024509996361713	0.39219772869985803	2.1677333335962397	0.024192876800099003	0.27924640927435435	-0.11004062616703005
0.6730000000000003	0.23195110272190775	-0.10025581198542059	0.39405735200855396	2.167544459190178	0.02408097387107089	0.27949567271805076	-0.10956083783307956
0.6740000000000002	0.23195252449635706	-0.10026654252190731	0.3959186282659038	2.167352922819858	0.0239689364581088	0.2797448406373259	-0.10908043234896972
0.675	0.2319538999563113	-0.1002772904896982	0.3977815373747359	2.167158698279098	0.02385676596693429	0.27999391497245046	-0.10859941658510999
0.6759999999999999	0.2319552284267097	-0.10028805482674762	0.3996460588505287	2.166961759355108	0.023744463834272332	0.28024289767077776	-0.10811779751202852
0.6770000000000003	0.23195650923163846	-0.10029883449126915	0.40151217182245014	2.1667620798493274	0.023632031526920515	0.2804917906833819	-0.10763558219733894
0.6780000000000002	0.23195774169303654	-0.10030962846026939	0.4033798550335782	2.1665596335975215	0.023519470540946545	0.280740595961724	-0.10715277780311251
0.679	0.23195892512944788	-0.1003204357280666	0.4052490868414487	2.1663543944891654	0.02340678240082982	0.2809893154543449	-0.10666939158328295
0.6799999999999999	0.2319600588548209	-0.1003312553047955	0.40711984522045624	2.1661463364872726	0.02329396865836302	0.2812379511036438	-0.1061854308804073
0.6810000000000003	0.23196114217735567	-0.10034208621489907	0.40899210776500444	2.1659354336490573	0.023181030891433942	0.28148650484267895	-0.10570090312208014
0.6820000000000002	0.23196217439839945	-0.1003529274956094	0.4108658516911708	2.16572166014634	0.023067970702868854	0.28173497859192903	-0.10521581581790751
0.683	0.23196315481139157	-0.10036377819579592	0.4127410538376575	2.1655049902845898	0.02295478971945753	0.28198337425619446	-0.1047301765569725
0.6839999999999999	0.23196408270085786	-0.10037463737555609	0.41461769066830506	2.1652853985206315	0.02284148959115853	0.28223169372182083	-0.10424399300505426
0.6850000000000003	0.23196495734145572	-0.10038550410579464	0.4164957382754414	2.1650628594797876	0.022728071990300306	0.28247993885399814	-0.10375727290171494
0.6860000000000002	0.23196577799707033	-0.10039637746741635	0.4183751723818347	2.1648373479728584	0.02261453861083754	0.2827281114938906	-0.10327002405791696
0.687	0.2319665439199627	-0.10040725655088543	0.42025596834164564	2.164608839012964	0.02250089116778283	0.2829762134557785	-0.10278225435398035
0.688	0.23196725434997037	-0.10041814045577967	0.422138101141908	2.1643773078319004	0.022387131396507554	0.28322424652445277	-0.10229397173732442
0.6890000000000003	0.23196790851376153	-0.10042902828996676	0.4240215454045649	2.1641427298952847	0.022273261051971187	0.2834722124529225	-0.10180518422010798
0.6900000000000002	0.2319685056241432	-0.10043991916952877	0.4259062753887067	2.1639050809165083	0.022159281908364577	0.283720112960372	-0.1013158998770039
0.6910000000000001	0.231969044879424	-0.10045081221980696	0.42779226499265566	2.163664336869525	0.022045195759104533	0.28396794973036626	-0.10082612684322205
0.692	0.23196952546283278	-0.10046170657644406	0.4296794877555496	2.1634204739997394	0.021931004416751724	0.28421572440936377	-0.10033587331289442
0.6930000000000003	0.23196994654199365	-0.1004726013852995	0.4315679168592042	2.1631734688337767	0.021816709712606543	0.2844634386053519	-0.09984514753751016
0.6940000000000002	0.23197030726845808	-0.10048349580161099	0.43345752513102953	2.16292329818891	0.021702313496163854	0.2847110938866652	-0.09935395782420979
0.6950000000000001	0.23197060677729484	-0.10049438898952773	0.43534828504727324	2.162669939180656	0.02158781763479023	0.28495869178141053	-0.09886231253435684
0.696	0.2319708441867392	-0.10050528012164377	0.4372401687354912	2.1624133692285765	0.02147322401343924	0.2852062337772539	-0.0983702200826224
0.6969999999999998	0.23197101859790126	-0.10051616837816081	0.4391331479758993	2.1621535660625506	0.021358534534159264	0.2854537213208376	-0.09787768893633092
0.6980000000000002	0.23197112909453524	-0.10052705294680535	0.44102719420200875	2.161890507729548	0.021243751115818412	0.2857011558168245	-0.09738472761487622
0.6990000000000001	0.23197117474286985	-0.10053793302349705	0.44292227850132065	2.1616241725986574	0.021128875694227306	0.28594853862724	-0.09689134468932142
0.7	0.23197115459150117	-0.10054880781226697	0.44481837161610693	2.161354539364023	0.021013910222109806	0.2861958710713524	-0.09639754878229616
0.7009999999999998	0.2319710676713485	-0.10055967652442988	0.4467154439439301	2.161081587046835	0.020898856668797962	0.28644315442590806	-0.09590334856806103
0.7020000000000002	0.23197091299567466	-0.10057053837814002	0.4486134655386824	2.1608052949960297	0.020783717020075605	0.28669038992584234	-0.09540875277254804
0.7030000000000001	0.231970689560171	-0.10058139259795496	0.4505124061125497	2.160525642886585	0.020668493278107766	0.28693757876558634	-0.09491377017349062
0.704	0.23197039634310873	-0.1005922384140287	0.45241223503742944	2.160242610715429	0.02055318746133217	0.2871847221006637	-0.09441840960106077
0.7049999999999998	0.23197003230555704	-0.10060307506206072	0.45431292134470375	2.1599561787961132	0.020437801604676283	0.2874318210492114	-0.09392267993912666
0.7060000000000002	0.2319695963916694	-0.1006139017843807	0.4562144337237718	2.1596663277530164	0.02032233776021969	0.28767887669348374	-0.09342659012681777
0.7070000000000001	0.2319690875290386	-0.10062471783142087	0.4581167405197472	2.159373038514351	0.0202067979981172	0.2879258900817044	-0.09293014916032762
0.708	0.23196850462912244	-0.10063552246319869	0.4600198097303492	2.159076292303237	0.02009118440771972	0.2881728622302648	-0.09243336609518941
0.7089999999999999	0.2319678465877396	-0.10064631495080936	0.4619236090023933	2.158776070627616	0.01997549909870821	0.28841979412596414	-0.0919362500489546
0.7100000000000002	0.2319671122856386	-0.10065709457792685	0.46382810562866544	2.158472355269767	0.01985974420205591	0.2886666867283501	-0.09143881020390031
0.7110000000000001	0.23196630058913925	-0.10066786064231709	0.46573326654521535	2.1581651282747063	0.019743921870999617	0.2889135409724644	-0.09094105580969573
0.712	0.23196541035084892	-0.10067861245736563	0.46763905832834685	2.15785437193634	0.0196280342822005	0.28916035777211385	-0.0904429961863232
0.7129999999999999	0.23196444041045378	-0.10068934935399595	0.4695454471909595	2.1575400687814112	0.01951208363715335	0.2894071380236051	-0.08994464072742743
0.7140000000000002	0.2319633895955871	-0.10070007068372933	0.47145239897865326	2.157222201552368	0.01939607216396387	0.2896538826097595	-0.08944599890377947
0.7150000000000001	0.23196225672277476	-0.10071077582250965	0.47335987916675687	2.1569007531899342	0.01928000211924835	0.28990059240408517	-0.08894708026635899
0.716	0.23196104059845982	-0.10072146417379092	0.47526785285906303	2.156575706815012	0.01916387578966625	0.2901472682751668	-0.0884478944491066
0.7169999999999999	0.23195974002010694	-0.10073213517051269	0.4771762847875521	2.1562470457099385	0.01904769549302263	0.29039391109127205	-0.08794845117170216
0.7180000000000002	0.23195835377738808	-0.10074278827671454	0.479085139312009	2.155914753299488	0.01893146357912097	0.2906405217251126	-0.08744876024242074
0.7190000000000001	0.23195688065345027	-0.10075342298916742	0.4809943804195705	2.1555788131312617	0.01881518243054668	0.2908871010588202	-0.08694883156093489
0.72	0.23195531942626704	-0.1007640388390246	0.48290397172536625	2.1552392088554826	0.018698854463561853	0.29113364998907604	-0.08644867512081014
0.7209999999999999	0.2319536688700744	-0.10077463539349146	0.4848138764750401	2.154895924204581	0.018582482129047912	0.2913801694322094	-0.08594830101156212
0.7220000000000002	0.23195192775689275	-0.10078521225751384	0.48672405754880704	2.1545489429722178	0.018466067913372144	0.2916266603293871	-0.08544771942050927
0.7230000000000001	0.2319500948581357	-0.10079576907548495	0.4886344774667102	2.154198248991758	0.018349614339175566	0.2918731236521361	-0.08494694063447235
0.724	0.23194816894630746	-0.10080630553297056	0.49054509839473676	2.153843826114962	0.01823312396601893	0.2921195604080763	-0.08444597504112773
0.7249999999999999	0.2319461487967892	-0.10081682135845149	0.492455882151078	2.15348565819091	0.018116599390945242	0.2923659716466199	-0.08394483313006573
0.7260000000000002	0.2319440331897164	-0.1008273163247097	0.49436679021219326	2.1531237290444216	0.018000043249078133	0.29261235846469613	-0.08344352549384819
0.7270000000000001	0.2319418209119478	-0.1008377902491077	0.49627778371909226	2.152758022453992	0.017883458214009898	0.29285872201262275	-0.08294206282923783
0.728	0.23193951075912753	-0.10084824299313683	0.49818882348462473	2.1523885221296357	0.017766846997854933	0.2931050635001231	-0.08244045593834537
0.7289999999999999	0.23193710153784144	-0.10085867446236225	0.5000998700018152	2.1520152116902764	0.017650212351270345	0.2933513842024878	-0.08193871572944053
0.7300000000000002	0.23193459206786862	-0.10086908460638865	0.5020108834525253	2.1516380746410713	0.017533557063380292	0.29359768546663567	-0.08143685321753805
0.7310000000000001	0.23193198118452954	-0.10087947341809396	0.5039218237161082	2.151257094352192	0.017416883961296824	0.29384396871670826	-0.08093487952480909
0.732	0.23192926774113193	-0.10088984093250883	0.5058326503784731	2.1508722540390752	0.0173001959094172	0.29409023545937846	-0.08043280588068548
0.7329999999999999	0.23192645061151543	-0.10090018722571874	0.5077433227423532	2.1504835367426685	0.01718349580886036	0.294336487289359	-0.07993064362164588
0.7340000000000002	0.23192352869269606	-0.10091051241378704	0.5096537998388098	2.150090925309296	0.017066786597039748	0.29458272589511053	-0.07942840419073394
0.7350000000000001	0.23192050090761185	-0.10092081665169646	0.5115640404396383	2.1496944023709217	0.01695007124706514	0.29482895306450213	-0.07892609913661454
0.736	0.23191736620797054	-0.10093110013231008	0.5134740030714706	2.1492939503265704	0.016833352766787955	0.29507517069030326	-0.07842374011185274
0.7369999999999999	0.23191412357720037	-0.10094136308572903	0.5153836460327409	2.148889551325304	0.016716634197669805	0.29532138077544207	-0.0779213388702821
0.7380000000000002	0.23191077203350505	-0.10095160577942286	0.5172929274135504	2.1484811872496463	0.016599918613654084	0.29556758543833456	-0.07741890726357287
0.7390000000000001	0.23190731063302386	-0.10096182851837991	0.5192018051173464	2.1480688396983365	0.016483209119915843	0.2958137869185254	-0.07691645723729336
0.74	0.23190373847309803	-0.10097203164452496	0.521110236883707	2.147652489969948	0.01636650885142601	0.29605998758221175	-0.0764140008265743
0.7409999999999999	0.2319000546956439	-0.10098221553577992	0.5230181803130234	2.1472321190492556	0.016249820971326982	0.2963061899272834	-0.07591155015106055
0.7420000000000002	0.23189625849063408	-0.10099238060514366	0.5249255928938701	2.146807707596002	0.016133148668994703	0.2965523965880592	-0.07540911740883344
0.7430000000000001	0.23189234909968737	-0.10100252729979163	0.5268324320327312	2.146379235934946	0.01601649515778415	0.2967986103399604	-0.07490671486935324
0.744	0.23188832581939198	-0.10101265610019586	0.5287386550857515	2.145946684046467	0.015899863672576942	0.2970448341041801	-0.07440435486565326
0.7449999999999999	0.23188418800361013	-0.10102276751926295	0.5306442193921755	2.1455100315569955	0.015783257467310602	0.2972910709523454	-0.07390204978601726
0.7460000000000002	0.23187993506514096	-0.10103286210148736	0.5325490823087649	2.1450692577292756	0.015666679812547265	0.29753732411110934	-0.07339981206531088
0.7470000000000001	0.23187556647824775	-0.10104294042212043	0.5344532012448538	2.1446243414536186	0.015550133992895948	0.297783596966425	-0.07289765417601596
0.748	0.23187108178242608	-0.10105300308635697	0.536356533698088	2.1441752612412874	0.015433623304224283	0.2980298930673166	-0.07239558861889475
0.7489999999999999	0.23186648058628545	-0.1010630507281635	0.5382590372908831	2.1437219952196687	0.015317151050656518	0.29827621612938787	-0.07189362791321079
0.7500000000000002	0.2318617625704187	-0.10107308400836919	0.5401606698076542	2.1432645211277435	0.015200720541293684	0.2985225700383075	-0.07139178458661626
0.7510000000000001	0.23185692748925807	-0.10108310361276923	0.5420613892321022	2.142802816311503	0.015084335086957211	0.2987689588531465	-0.07089007116505901
0.752	0.23185197517229036	-0.10109311025099384	0.5439611537830924	2.1423368577200783	0.014967997997318173	0.29901538680944173	-0.07038850016306236
0.7529999999999999	0.23184690552463058	-0.10110310465576668	0.5458599219491654	2.141866621902985	0.014851712578287119	0.2992618583219209	-0.06988708407424378
0.7540000000000002	0.2318417185277094	-0.10111308758217594	0.5477576525224742	2.1413920850088775	0.01473548212941771	0.29950837798670243	-0.06938583536175562
0.7550000000000001	0.2318364142404548	-0.1011230598069585	0.5496543046310609	2.1409132227865957	0.014619309941320883	0.29975495058278206	-0.06888476644881861
0.756	0.23183099280021371	-0.10113302212742095	0.551549837768762	2.140430010588522	0.014503199293086367	0.3000015810728036	-0.06838388970964032
0.7569999999999999	0.23182545442378558	-0.10114297535961861	0.5534442118242828	2.1399424233751456	0.014387153449525639	0.3002482746034119	-0.06788321746052392
0.7580000000000002	0.23181979940894343	-0.10115292033654207	0.555337387110987	2.1394504357193562	0.014271175658294003	0.30049503650573206	-0.0673827619507896
0.7590000000000001	0.23181402813569135	-0.10116285790706393	0.5572293243974388	2.138954021810486	0.014155269147193165	0.30074187229597005	-0.06688253535349688
0.76	0.23180814106763667	-0.1011727889352711	0.559119984937236	2.1384531554603843	0.014039437121651075	0.30098878767527665	-0.06638254975626022
0.7609999999999999	0.2318021387538548	-0.10118271429980619	0.5610093304966656	2.1379478101123017	0.013923682762193246	0.30123578852862576	-0.0658828171524506
0.7620000000000002	0.2317960218301167	-0.10119263489359075	0.5628973233805933	2.1374379588507293	0.013808009222024202	0.30148288092343223	-0.06538334943271049
0.7630000000000001	0.2317897910190982	-0.10120255162430213	0.5647839264570027	2.1369235744110946	0.013692419625020465	0.30173007110820854	-0.06488415837664854
0.764	0.23178344713032525	-0.10121246541485397	0.5666691031794678	2.1364046291893377	0.013576917064010213	0.3019773655110708	-0.06438525564500718
0.7649999999999999	0.2317769910602308	-0.10122237720350637	0.5685528176079726	2.135881095252142	0.013461504599092953	0.3022247707379061	-0.06388665277235223
0.7660000000000002	0.23177042379232085	-0.10123228794435715	0.5704350344288645	2.1353529443489747	0.013346185256057106	0.3024722935699507	-0.06338836116002987
0.7670000000000001	0.23176374639707353	-0.1012421986078374	0.5723157189735969	2.134820147925217	0.013230962024831632	0.302719940960956	-0.06289039206944044
0.768	0.23175696003081883	-0.10125211018045524	0.5741948372355483	2.134282677135277	0.013115837857968706	0.30296772003423966	-0.062392756615800724
0.7689999999999999	0.2317500659335954	-0.10126202366416151	0.5760723558845763	2.133740502856852	0.013000815669215496	0.3032156380793108	-0.06189546576238374
0.7700000000000002	0.23174306542673764	-0.10127194007608958	0.5779482422800932	2.1331935957071133	0.012885898332111206	0.3034637025479405	-0.061398530314920756
0.7710000000000001	0.23173595991056947	-0.10128186044904594	0.5798224644830664	2.132641926059713	0.012771088678850184	0.3037119210500356	-0.060901960916093824
0.772	0.23172875086182676	-0.10129178583199788	0.5816949912658461	2.1320854640622655	0.012656389499530088	0.3039603013493095	-0.06040576804065657
0.7729999999999999	0.23172143983042942	-0.10130171728980478	0.583565792119482	2.131524179654716	0.012541803541477844	0.3042088513584978	-0.05990996199147723
0.7740000000000002	0.2317140284363544	-0.10131165590256824	0.5854348372593081	2.1309580425946257	0.012427333508346176	0.30445757913264987	-0.05941455289551947
0.7750000000000001	0.23170651836698425	-0.10132160276497736	0.5873020976292012	2.130387022502201	0.012312982058734436	0.30470649285756646	-0.05891955069798464
0.776	0.23169891137417709	-0.10133155898564909	0.5891675449041632	2.1298110889194497	0.012198751804574682	0.3049556008347745	-0.05842496515527575
0.7769999999999999	0.23169120927143289	-0.10134152568646067	0.5910311514901312	2.1292302113579313	0.012084645310072155	0.305204911469062	-0.057930805830061806
0.7780000000000002	0.2316834139315303	-0.10135150400187062	0.5928928905202892	2.1286443593272275	0.01197066509144118	0.3054544332604511	-0.05743708208959044
0.7790000000000001	0.2316755272835036	-0.1013614950782287	0.5947527358486637	2.1280535023554554	0.011856813616946805	0.30570417479792344	-0.0569438031056559
0.78	0.23166755130858277	-0.10137150007307429	0.596610662042158	2.1274576100093605	0.011743093306945234	0.30595414475306093	-0.05645097785499527
0.7809999999999999	0.23165948803584827	-0.10138152015442257	0.5984666443714212	2.1268566519159036	0.011629506534042421	0.3062043518732288	-0.05595861511992135
0.7820000000000003	0.23165133953797296	-0.10139155650003695	0.6003206588005762	2.1262505977842423	0.01151605562349029	0.30645480497465794	-0.05546672348936614
0.7830000000000001	0.23164310792704684	-0.10140161029668686	0.6021726819754591	2.1256394174270064	0.011402742853757355	0.3067055129356008	-0.05497531136038719
0.784	0.23163479535048367	-0.10141168273901452	0.6040226912096412	2.1250230807824013	0.011289570457088793	0.30695648468912523	-0.05448438694012856
0.7849999999999999	0.2316264039870089	-0.1014217750276342	0.6058706644686347	2.124401557937552	0.011176540619871014	0.30720772921553896	-0.053993958248289
0.7860000000000003	0.231617936042726	-0.1014318883672134	0.6077165803538017	2.1237748191516057	0.011063655482981296	0.3074592555348606	-0.05350403311990677
0.7870000000000001	0.23160939374726108	-0.10144202396490976	0.6095604180863677	2.123142834877873	0.010950917142303005	0.3077110726995127	-0.05301461920833134
0.788	0.2316007793503601	-0.10145218302841245	0.6114021574908047	2.122505575785411	0.010838327649160772	0.30796318978716647	-0.05252572398849627
0.7889999999999999	0.23159209511968767	-0.10146236676396167	0.6132417789776095	2.1218630127808273	0.010725889010673522	0.3082156158936071	-0.052037354760363905
0.7900000000000003	0.23158334333944625	-0.10147257637509582	0.6150792635262475	2.121215117030343	0.010613603190267013	0.30846836012555096	-0.05154951865223016
0.7910000000000001	0.23157452630831007	-0.10148281306174985	0.6169145926679049	2.12056185998176	0.010501472108404799	0.3087214315933442	-0.051062222623943186
0.792	0.23156564633629584	-0.10149307801932828	0.6187477484669385	2.1199032133867353	0.010389497643535703	0.30897483940353404	-0.05057547347039428
0.7929999999999999	0.23155670574169693	-0.10150337243775202	0.6205787135014146	2.119239149323391	0.010277681633134146	0.3092285926514865	-0.05008927782539621
0.7940000000000003	0.23154770684920806	-0.10151369750047749	0.6224074708438839	2.118569640218534	0.01016602587464878	0.30948270041410286	-0.0496036421657595
0.7950000000000002	0.23153865198886123	-0.10152405438386333	0.6242340040427886	2.1178946588691456	0.010054532126418535	0.30973717174256504	-0.04911857281531663
0.796	0.23152954349426622	-0.1015344442572599	0.6260582971037693	2.1172141784635294	0.009943202108737061	0.30999201565510043	-0.048634075948887925
0.7969999999999999	0.23152038369977643	-0.10154486828306768	0.627880334469755	2.116528172602908	0.009832037505002895	0.3102472411297586	-0.04815015759648733
0.7980000000000003	0.23151117493695603	-0.10155532761638732	0.6297001009998493	2.115836615323116	0.009721039963014643	0.31050285709731174	-0.0476668236479449
0.7990000000000002	0.23150191952996982	-0.10156582340538885	0.6315175819466519	2.115139481114906	0.00961021109683577	0.3107588724343923	-0.04718407985806185
0.8	0.23149261979026867	-0.1015763567923992	0.6333327629312826	2.1144367449425254	0.009499552489166563	0.31101529595685945	-0.046701931852475065
0.8009999999999999	0.2314832780120718	-0.10158692891420149	0.635145629917627	2.113728382261708	0.009389065693490819	0.31127213641332435	-0.04622038513398205
0.8020000000000003	0.23147389646902203	-0.10159754090154531	0.6369561691876957	2.113014369038235	0.009278752235752166	0.31152940247858213	-0.0457394450887116
0.8030000000000002	0.23146447741125845	-0.1016081938793716	0.6387643673177368	2.1122946817670902	0.009168613616167467	0.31178710274688143	-0.045259116991952224
0.804	0.2314550230625255	-0.10161888896812775	0.6405702111547366	2.111569297491106	0.009058651311480351	0.312045245725449	-0.044779406013815914
0.8049999999999999	0.2314455356173179	-0.1016296272854177	0.6423736877944486	2.1108381938176155	0.008948866777227095	0.3123038398286877	-0.04430031722467092
0.8060000000000003	0.23143601723768437	-0.1016404099476091	0.6441747845609629	2.1101013489331457	0.008839261449769799	0.31256289337285637	-0.04382185560027785
0.8070000000000002	0.23142647004893724	-0.10165123807139827	0.6459734889867028	2.109358741618411	0.008729836748339066	0.3128224145706148	-0.04334402602668489
0.808	0.2314168961346395	-0.10166211277495779	0.6477697887928567	2.1086103512643963	0.008620594077145667	0.3130824115254258	-0.04286683330499921
0.8089999999999999	0.23140729753199524	-0.10167303517791204	0.6495636718706383	2.1078561578876647	0.00851153482719441	0.31334289222629286	-0.04239028215621242
0.8100000000000003	0.23139767622726715	-0.10168400640051482	0.6513551262633882	2.107096142143779	0.008402660377737925	0.3136038645428873	-0.041914377225953564
0.8110000000000002	0.2313880341508418	-0.10169502756353305	0.6531441401491497	2.1063302853388564	0.008293972097795362	0.3138653362210567	-0.04143912308910432
0.812	0.2313783731726925	-0.10170609978921162	0.6549307018233532	2.105558569440031	0.00818547134791729	0.3141273148787069	-0.04096452425439345
0.813	0.23136869509786318	-0.1017172242021898	0.6567147996819993	2.1047809770863433	0.008077159482012831	0.31438980800168415	-0.040490585168844406
0.8140000000000003	0.2313590016612184	-0.1017284019292388	0.6584964222057281	2.1039974916004485	0.007969037848994038	0.3146528229395906	-0.04001731022207158
0.8150000000000002	0.2313492945218326	-0.10173963409819603	0.6602755579447882	2.1032080970004126	0.007861107794236244	0.31491636690176783	-0.0395447037504819
0.8160000000000001	0.23133957525739654	-0.10175092183760015	0.6620521955045378	2.1024127780108546	0.007753370661157538	0.315180446953381	-0.039072770041316464
0.817	0.23132984535863937	-0.1017622662774016	0.6638263235314908	2.1016115200727032	0.007645827792976986	0.315445070011597	-0.038601513336467136
0.8180000000000003	0.23132010622413635	-0.10177366854999434	0.6655979307010425	2.1008043093519664	0.00753848053440665	0.3157102428420316	-0.03813093783582032
0.8190000000000002	0.231310359156254	-0.10178512979081389	0.6673670057072608	2.0999911327486434	0.007431330233032525	0.31597597205552014	-0.03766104770006288
0.8200000000000001	0.23130060535823407	-0.10179665113775137	0.6691335372540088	2.099171977905046	0.007324378240200357	0.31624226410532735	-0.0371918470531897
0.821	0.2312908459316616	-0.10180823372976162	0.6708975140466555	2.098346833212411	0.007217625911648654	0.3165091252847286	-0.036723339984952495
0.8219999999999998	0.2312810818739374	-0.10181987870616546	0.6726589247840089	2.0975156878173253	0.007111074608374746	0.3167765617244075	-0.0362555305533066
0.8230000000000002	0.231271314075755	-0.10183158720701663	0.6744177581504801	2.096678531629099	0.007004725697793512	0.3170445793895439	-0.035788422786730174
0.8240000000000001	0.2312615433185833	-0.1018433603737834	0.6761740028081157	2.0958353553262192	0.006898580555004718	0.31731318407725334	-0.0353220206865943
0.825	0.23125177027215504	-0.10185519934997024	0.6779276473885115	2.0949861503611453	0.006792640564045837	0.317582381414558	-0.03485632822976303
0.8259999999999998	0.231241995491958	-0.10186710528205385	0.6796786804846219	2.0941309089653246	0.006686907119189921	0.31785217685633277	-0.034391349371236564
0.8270000000000002	0.231232219417103	-0.10187907932148284	0.6814270906417185	2.093269624155199	0.006581381626591663	0.31812257568297886	-0.03392708804677288
0.8280000000000001	0.2312224423693211	-0.10189112262736252	0.6831728663475064	2.0924022897380734	0.006476065506158508	0.3183935829980627	-0.03346354817572755
0.829	0.231212664553091	-0.10190323636832097	0.6849159960214113	2.0915289003163533	0.006370960193097316	0.31866520372634144	-0.03300073366453423
0.8299999999999998	0.23120288605614286	-0.10191542172280432	0.6866564680034268	2.090649451289407	0.0062660671389525024	0.31893744261247453	-0.03253864841070011
0.8310000000000002	0.23119310684996042	-0.10192767987779973	0.6883942705440386	2.0897639388541793	0.006161387812134255	0.3192103042201728	-0.03207729630658185
0.8320000000000001	0.23118332679066053	-0.10194001202673462	0.6901293917948574	2.0888723600060746	0.0060569236980572115	0.3194837929312939	-0.0316166812429381
0.833	0.23117354562100303	-0.10195241936805574	0.6918618197992238	2.0879747125397334	0.005952676299314476	0.3197579129449393	-0.03115680711255932
0.8339999999999999	0.2311637629735293	-0.1019649031048646	0.6935915424846698	2.0870709950489497	0.005848647136007321	0.3200326682768545	-0.030697677813362145
0.8350000000000002	0.23115397837407828	-0.10197746444485828	0.6953185476583795	2.086161206925736	0.005744837745985518	0.32030806275906637	-0.030239297250579056
0.8360000000000001	0.2311441912453051	-0.10199010459982048	0.6970428230041602	2.085245348358534	0.005641249684753201	0.3205841000395717	-0.029781669338648606
0.837	0.23113440091020054	-0.10200282478390821	0.698764356079809	2.084323420329953	0.0055378845248560725	0.320860783582073	-0.029324798003106837
0.8379999999999999	0.23112460659561293	-0.10201562621110896	0.7004831343148827	2.0833954246136486	0.005434743855052932	0.32113811666612274	-0.02886868718235434
0.8390000000000002	0.2311148074357743	-0.10202851009337269	0.702199145008129	2.0824613637692275	0.005331829279879011	0.32141610238797863	-0.02841334082959958
0.8400000000000001	0.2311050024758286	-0.10204147763979324	0.7039123753245943	2.081521241135538	0.005229142419599561	0.32169474366186074	-0.027958762915035577
0.841	0.2310951906753621	-0.10205453005608585	0.7056228122943022	2.0805750608234814	0.005126684910125823	0.32197404322124296	-0.027504957427637082
0.8419999999999999	0.23108537091194198	-0.10206766854398303	0.7073304428128897	2.079622827708341	0.005024458402709105	0.32225400362029755	-0.027051928376452584
0.8430000000000002	0.2310755419846635	-0.10208089430054673	0.7090352536423328	2.078664547420865	0.004922464563533165	0.32253462723573323	-0.02659967979193531
0.8440000000000001	0.23106570261770418	-0.10209420851739454	0.710737231410271	2.077700226337484	0.0048207050734469115	0.32281591626884265	-0.026148215727613913
0.845	0.23105585146388666	-0.10210761237984076	0.7124363626083193	2.0767298715711577	0.004719181627835777	0.32309787274732954	-0.02569754026191613
0.8459999999999999	0.231045987108253	-0.1021211070659535	0.7141326335905106	2.0757534909628426	0.004617895936447436	0.3233804985269141	-0.02524765750001969
0.8470000000000002	0.23103610807164837	-0.10213469374552546	0.7158260305718775	2.0747710930720737	0.0045168497231093205	0.3236637952931404	-0.02479857157584832
0.8480000000000001	0.2310262128143154	-0.10214837357857998	0.7175165396275672	2.073782687166275	0.004416044725153538	0.3239477645636284	-0.024350286653965228
0.849	0.23101629973950508	-0.1021621477126585	0.7192041466928767	2.072788283209156	0.004315482692425758	0.32423240769070705	-0.023902806931299106
0.8499999999999999	0.23100636719710568	-0.10217601727926491	0.7208888375623428	2.0717878918478245	0.0042151653863026295	0.32451772586430605	-0.023456136639368536
0.8510000000000002	0.2309964134872878	-0.10218998339097043	0.7225705978875241	2.0707815243989764	0.004115094579081463	0.32480372011492176	-0.02301028004693981
0.8520000000000001	0.2309864368641686	-0.10220404713955326	0.7242494131764972	2.069769192835284	0.0040152720534359435	0.3250903913165951	-0.022565241462078705
0.853	0.2309764355394976	-0.1022182095944184	0.7259252687962089	2.068750909771968	0.003915699601631647	0.3253777401900231	-0.02212102523328756
0.8539999999999999	0.23096640768636284	-0.10223247180092229	0.727598149975068	2.067726688453535	0.0038163790246823295	0.32566576730567975	-0.02167763575051516
0.8550000000000002	0.2309563514425427	-0.10224683477860341	0.7292680418042853	2.0666965427406803	0.0037173121316279325	0.3259544730868259	-0.02123507744652242
0.8560000000000001	0.23094626491275672	-0.10226129951931674	0.7309349292398549	2.0656604870965793	0.0036185007388107675	0.3262438578125882	-0.020793354798051448
0.857	0.2309361461701949	-0.10227586698526898	0.7325987971063204	2.064618536572562	0.0035199466689654004	0.32653392162116895	-0.020352472326367357
0.8579999999999999	0.23092599325883026	-0.10229053810695259	0.7342596301015872	2.063570706793151	0.0034216517501204705	0.3268246645132471	-0.019912434597412147
0.8590000000000002	0.23091580419689028	-0.10230531378097957	0.7359174128024241	2.062517013940084	0.0033236178144933743	0.3271160863556917	-0.01947324622180974
0.8600000000000001	0.23090557698073594	-0.10232019486781659	0.7375721296699141	2.061457474735662	0.003225846697436928	0.3274081868854669	-0.01903491185502231
0.861	0.23089530958877602	-0.10233518218941914	0.7392237650541178	2.060392106426185	0.003128340236253527	0.3277009657135446	-0.01859743619783607
0.8619999999999999	0.2308849999854196	-0.10235027652676207	0.7408723031983397	2.0593209267658117	0.0030311002688750118	0.3279944223287657	-0.018160823996928394
0.8630000000000002	0.23087464612506553	-0.10236547861764062	0.7425177282437669	2.058243954000093	0.0029341286326500537	0.3282885561018311	-0.01772508004526809
0.8640000000000001	0.2308642459561311	-0.10238078915549614	0.7441600242352423	2.05716120684877	0.0028374271633590737	0.32858336628948603	-0.01729020918216149
0.865	0.2308537974251257	-0.10239620878889041	0.7457991751281912	2.0560727044885745	0.0027409976943330978	0.3288788520385919	-0.016856216292939704
0.8659999999999999	0.2308432984807721	-0.10241173812049695	0.7474351647963455	2.0549784665356436	0.0026448420554311663	0.32917501239014857	-0.016423106308464993
0.8670000000000002	0.23083274707854848	-0.10242737770636237	0.7490679770406539	2.053878513026771	0.0025489620719354017	0.3294718462836327	-0.01599088420426883
0.8680000000000001	0.2308221411864068	-0.10244312805656698	0.7506975955997686	2.0527728643998566	0.002453359563544663	0.32976935256171386	-0.015559554999073239
0.869	0.23081147879129663	-0.1024589896361521	0.7523240041624956	2.0516615414739134	0.002358036343160502	0.33006752997522837	-0.01512912375269053
0.8699999999999999	0.23080075790499172	-0.10247496286518483	0.7539471863826026	2.0505445654286096	0.0022629942152200436	0.33036637718828926	-0.014699595563235685
0.8710000000000002	0.2307899765688407	-0.1024910481183403	0.7555671258952525	2.0494219577837014	0.002168234973878531	0.33066589278341246	-0.014270975563829141
0.8720000000000001	0.23077913285819643	-0.1025072457243773	0.7571838063339537	2.0482937403787056	0.0020737604012833815	0.3309660752665385	-0.013843268919150418
0.873	0.23076822488690613	-0.10252355596512747	0.7587972113480387	2.0471599353520458	0.001979572265694401	0.33126692307201167	-0.013416480821776686
0.8739999999999999	0.23075725081186466	-0.10253997907362226	0.7604073246214367	2.0460205651192735	0.0018856723192048203	0.33156843456770174	-0.012990616488057641
0.8750000000000002	0.23074620883762914	-0.10255651523211162	0.7620141298920042	2.0448756523514704	0.0017920622954268317	0.3318706080602075	-0.012565681153887035
0.8760000000000001	0.23073509722109808	-0.10257316457072281	0.763617610969178	2.04372521995456	0.0016987439075053304	0.3321734417999011	-0.012141680071096596
0.877	0.23072391427625769	-0.10258992716675855	0.7652177517495862	2.0425692910498845	0.0016057188463363661	0.33247693398563216	-0.011718618504345413
0.8779999999999999	0.23071265837899482	-0.10260680304463757	0.7668145362317628	2.0414078889567753	0.0015129887788668367	0.3327810827689708	-0.011296501727890698
0.8790000000000002	0.23070132797197965	-0.10262379217572781	0.7684079485303571	2.0402410371770965	0.0014205553462910744	0.333085886257931	-0.01087533502223476
0.8800000000000001	0.2306899215696202	-0.10264089447769531	0.7699979728906069	2.0390687593798575	0.0013284201620818	0.3333913425206029	-0.010455123670703989
0.881	0.23067843776308752	-0.10265810981449301	0.7715845937030895	2.037891079383617	0.001236584810341056	0.3336974495893031	-0.010035872956076466
0.8819999999999999	0.23066687522503626	-0.1026754379973651	0.7731677955168897	2.036708021137786	0.0011450508447740447	0.3340042054649428	-0.009617588157801213
0.8830000000000002	0.23065523271327418	-0.10269287878611634	0.7747475630515737	2.0355196087058114	0.00105381978785803	0.3343116081210043	-0.009200274549499374
0.8840000000000001	0.23064350907338252	-0.10271043189027153	0.7763238812106122	2.0343258662505908	0.0009628931297784776	0.33461965550712963	-0.008783937395706933
0.885	0.23063170324066293	-0.10272809697012628	0.7778967350962667	2.0331268180213455	0.0008722723273136585	0.3349283455522614	-0.008368581947853759
0.8859999999999999	0.23061981424103434	-0.10274587363769158	0.7794661100244522	2.0319224883415434	0.0007819588029098637	0.33523767616727734	-0.007954213440143841
0.8870000000000002	0.2306078411908824	-0.10276376145753145	0.7810319915395959	2.0307129015963548	0.0006919539438240118	0.3355476452476074	-0.007540837085453333
0.8880000000000001	0.2305957832966157	-0.10278175994748966	0.7825943654298768	2.0294980822192414	0.000602259101271361	0.3358582506761406	-0.00712845807099773
0.889	0.23058363985430355	-0.10279986857930501	0.7841532177421086	2.0282780546799093	0.000512875589698777	0.3361694903260574	-0.00671708155388492
0.8899999999999999	0.2305714102490196	-0.1028180867791178	0.7857085347951531	2.027052843474731	0.0004238046861822399	0.33648136206316426	-0.006306712657036232
0.8910000000000002	0.23055909395314042	-0.10283641392786894	0.7872603031926289	2.0258224731181063	0.00033504762982550923	0.3367938637477314	-0.005897356465409567
0.8920000000000001	0.230546690523976	-0.10285484936159225	0.7888085098356786	2.024586968133611	0.0002466056210978003	0.3371069932361418	-0.00548901802227604
0.893	0.2305341996022347	-0.1028733923716019	0.7903531419346862	2.0233463530460307	0.00015847982104836623	0.33742074838241276	-0.005081702325727851
0.8939999999999999	0.230521620911701	-0.10289204220457727	0.7918941870203287	2.0221006523757765	7.067135033591403e-05	0.33773512703934994	-0.004675414325168886
0.8950000000000002	0.2305089542589994	-0.10291079806254537	0.7934316329551062	2.0208498906345156	-1.681871180647372e-05	0.3380501270594568	-0.004270158917539579
0.8960000000000001	0.23049619953231737	-0.10292965910275689	0.7949654679446077	2.0195940923197413	-0.00010398932848930162	0.33836574629590654	-0.0038659409436366085
0.897	0.23048335669946113	-0.10294862443745591	0.7964956805477696	2.018333281908634	-0.00019083950596855947	0.33868198260345644	-0.0034627651847053743
0.8979999999999999	0.2304704258063726	-0.10296769313354594	0.7980222596857652	2.017067483853069	-0.00027736829439346615	0.33899883383912466	-0.0030606363593614194
0.8990000000000002	0.2304574069757342	-0.1029868642121545	0.7995451946495347	2.0157967225761286	-0.00036357478844012707	0.3393162978627526	-0.0026595591208361615
0.9000000000000001	0.23044430040490912	-0.10300613664809694	0.8010644751074714	2.0145210224689594	-0.00044945812789293037	0.33963437253763823	-0.002259538054116019
0.901	0.23043110636321235	-0.10302550936924147	0.8025800911140281	2.013240407887208	-0.000535017498296366	0.3399530557311812	-0.001860577672787702
0.9019999999999999	0.23041782518851273	-0.10304498125577892	0.8040920331181246	2.01195490314776	-0.0006202521316172041	0.3402723453152372	-0.0014626824158897032
0.9030000000000002	0.2304044572839222	-0.10306455113977182	0.8056002919706123	2.010664532526875	-0.0007051613068569261	0.34059223916600156	-0.001065856644948297
0.9040000000000001	0.23039100311494945	-0.10308421780573168	0.8071048589304317	2.0093693202593337	-0.000789744350310652	0.34091273516372805	-0.000670104641376422
0.905	0.23037746320598643	-0.10310397999185107	0.8086057256683455	2.008069290537056	-0.0008740006351687638	0.34123383119271167	-0.0002754306047184062
0.9059999999999999	0.23036383813612546	-0.1031238363903922	0.8101028842671274	2.0067644675075513	-0.0009579295809490864	0.34155552514123255	0.0001181613479591342
0.9070000000000003	0.2303501285358091	-0.10314378564685452	0.8115963272185869	2.005454875274052	-0.0010415306533692458	0.34187781490097624	0.0005106671817779161
0.9080000000000001	0.23033633508431356	-0.10316382635867231	0.8130860474189425	2.0041405378965633	-0.0011248033644161643	0.3422006983663586	0.0009020829431686458
0.909	0.23032245850693886	-0.1031839570738207	0.8145720381633031	2.0028214793911667	-0.0012077472721260115	0.3425241734343661	0.0012924047584665452
0.9099999999999999	0.2303084995722811	-0.10320417628970874	0.816054293139644	2.001497723727185	-0.0012903619801359846	0.34284823800479236	0.0016816288322292002
0.9110000000000003	0.23029445908996074	-0.10322448245311379	0.8175328064226551	2.0001692948236838	-0.0013726471370692499	0.343172889980568	0.002069751445585014
0.9120000000000001	0.23028033790768068	-0.10324487396078219	0.8190075724667176	1.998836216546034	-0.0014546024356316338	0.3434981272681249	0.0024567689543723613
0.913	0.2302661369072382	-0.10326534915956889	0.8204785860968862	1.9974985127028961	-0.0015362276115422006	0.34382394777767555	0.002842677786646758
0.9139999999999999	0.23025185700024017	-0.10328590634687032	0.8219458424978833	1.9961562070443484	-0.0016175224421153243	0.3441503494232875	0.0032274744396814077
0.9150000000000003	0.2302374991238962	-0.10330654377248076	0.8234093372022404	1.99480932326114	-0.0016984867442509004	0.34447733012281523	0.003611155476890904
0.9160000000000001	0.23022306423688857	-0.10332725964036883	0.8248690660787155	1.9934578849835394	-0.0017791203725028302	0.3448048877978757	0.003993717524742413
0.917	0.23020855331531814	-0.10334805210887081	0.8263250253213665	1.9921019157782553	-0.00185942321777406	0.34513302037417226	0.004375157269596773
0.9179999999999999	0.23019396734872435	-0.1033689192904312	0.8277772114389105	1.9907414391445304	-0.0019393952060902141	0.34546172578210954	0.004755471454665519
0.9190000000000003	0.2301793073361758	-0.10338985925202118	0.8292256212432425	1.9893764785120178	-0.0020190362970865182	0.34579100195703083	0.00513465687690434
0.9200000000000002	0.23016457428243223	-0.10341087001586072	0.8306702518363712	1.9880070572404174	-0.0020983464824516976	0.346120846838897	0.005512710383419865
0.921	0.2301497691941804	-0.10343194955969326	0.8321111005965216	1.986633198618593	-0.0021773257844506845	0.3464512583720792	0.005889628867514665
0.9219999999999999	0.2301348930763446	-0.10345309581586289	0.8335481651645371	1.9852549258631513	-0.0022559742547697483	0.3467822345054503	0.006265409264738993
0.9230000000000003	0.23011994692846827	-0.10347430666919552	0.8349814434313348	1.983872262118335	-0.0023342919738667317	0.34711377319222825	0.006640048549195859
0.9240000000000002	0.23010493174078855	-0.1034955799544399	0.8364109335267947	1.9824852304568337	-0.0024122790505218365	0.3474458723895134	0.007013543730285148
0.925	0.23008984848925046	-0.10351691345364897	0.8378366338093276	1.9810938538799878	-0.002489935621345279	0.34777853005794707	0.007385891849767924
0.9259999999999999	0.23007469813021067	-0.10353830489387762	0.8392585428553734	1.9796981553177357	-0.0025672618502417103	0.34811174416143337	0.007757089978910232
0.9270000000000003	0.23005948159708614	-0.10355975194594653	0.8406766594492087	1.9782981576290366	-0.002644257927770366	0.34844551266668183	0.00812713521570929
0.9280000000000002	0.23004419979857096	-0.10358125222389987	0.8420909825734417	1.97689388360199	-0.002720924070461687	0.3487798335428782	0.008496024682265808
0.929	0.2300288536154146	-0.1036028032836595	0.8435015114001941	1.9754853559528822	-0.002797260520272933	0.34911470476172823	0.008863755522366184
0.9299999999999999	0.23001344389538586	-0.10362440262049964	0.8449082452829725	1.974072597324885	-0.0028732675442434677	0.34945012429751127	0.009230324899399185
0.9310000000000003	0.22999797144867667	-0.10364604766609363	0.8463111837484777	1.9726556302871414	-0.002948945434349491	0.3497860901269023	0.00959572999430536
0.9320000000000002	0.22998243704449678	-0.1036677357858889	0.8477103264868493	1.9712344773338417	-0.00302429450725345	0.35012260022886876	0.009959968002892092
0.933	0.22996684140810572	-0.10368946427756634	0.8491056733407197	1.9698091608832635	-0.003099315103582441	0.3504596525847656	0.010323036132699697
0.9339999999999999	0.22995118521790545	-0.10371123037058633	0.8504972242949587	1.9683797032767576	-0.0031740075869788956	0.3507972451784482	0.01068493160009124
0.9350000000000003	0.22993546910296755	-0.103733031226072	0.8518849794667325	1.966946126776147	-0.003248372343227723	0.3511353759966488	0.011045651627264265
0.9360000000000002	0.22991969364174528	-0.1037548639366557	0.8532689390943746	1.9655084535587735	-0.0033224097793986573	0.3514740430299833	0.011405193438639065
0.937	0.22990385936197066	-0.1037767255262917	0.8546491035250654	1.9640667057120444	-0.003396120323003431	0.35181324427422556	0.011763554256808894
0.938	0.22988796674098788	-0.1037986129500379	0.8560254732020733	1.9626209052293384	-0.0034695044212282784	0.35215297773118087	0.01212073129848113
0.9390000000000003	0.22987201620614614	-0.1038205230938094	0.8573980486526893	1.9611710740061215	-0.0035425625402413577	0.35249324140934357	0.012476721770716605
0.9400000000000002	0.22985600813562349	-0.10384245277410695	0.8587668304772287	1.9597172338343778	-0.00361529516457465	0.35283403332501023	0.01283152286734802
0.9410000000000001	0.22983994286005752	-0.10386439873809954	0.8601318193383468	1.958259406396078	-0.0036877027965189877	0.35317535150378976	0.01318513176527564
0.942	0.22982382066423332	-0.10388635766481574	0.8614930159510438	1.9567976132564175	-0.0037597859553490276	0.3535171939821471	0.01353754562094756
0.9430000000000003	0.22980764178845084	-0.10390832616706865	0.8628504210741088	1.955331875856053	-0.003831545176438594	0.3538595588091038	0.013888761567453528
0.9440000000000002	0.22979140643032286	-0.10393030079261345	0.8642040355030023	1.953862215502318	-0.00390298101069218	0.35420244404828033	0.01423877671217426
0.9450000000000001	0.22977511474662943	-0.10395227802454539	0.8655538600645502	1.952388653359766	-0.00397409402423119	0.35454584778009957	0.014587588134867208
0.946	0.22975876685485103	-0.10397425428244735	0.8668998956134525	1.9509112104400228	-0.004044884797847182	0.35488976810396977	0.014935192886130709
0.9470000000000003	0.2297423628351318	-0.10399622592466502	0.8682421430298555	1.9494299075905526	-0.004115353926282454	0.3552342031406939	0.015281587986188457
0.9480000000000002	0.22972590273229873	-0.10401818925095918	0.8695806032176092	1.9479447654819446	-0.004185502017581021	0.3555791510353496	0.015626770424058075
0.9490000000000001	0.22970938655718295	-0.10404014050553773	0.8709152771035863	1.9464558045940759	-0.004255329692265782	0.35592460996051994	0.015970737157228496
0.95	0.22969281428761829	-0.10406207588122153	0.8722461656391866	1.944963045201502	-0.004324837582036812	0.356270578119695	0.016313485112092678
0.9509999999999998	0.229676185869872	-0.10408399152437248	0.8735732698044022	1.9434665073584354	-0.004394026328355544	0.35661705375066194	0.016655011185138624
0.9520000000000002	0.2296595012212587	-0.1041058835390865	0.874896590612939	1.941966210884039	-0.0044628965817059656	0.35696403512876484	0.016995312244292723
0.9530000000000001	0.229642760233937	-0.10412774799027928	0.8762161291176414	1.9404621753480205	-0.004531449001714887	0.3573115205701571	0.017334385130174768
0.954	0.22962596277913833	-0.10414958090641659	0.8775318864173496	1.9389544200553799	-0.004599684257643448	0.3576595084352305	0.01767222665775497
0.9549999999999998	0.2296091087114504	-0.10417137828226922	0.8788438636655624	1.9374429640295372	-0.0046676030288229226	0.3580079971322238	0.01800883361859871
0.9560000000000002	0.2295921978731539	-0.10419313608170101	0.8801520620801496	1.9359278259945707	-0.0047352060050341585	0.35835698512094993	0.018344202783458552
0.9570000000000001	0.22957523009861305	-0.10421485024086978	0.8814564829541149	1.9344090243576748	-0.004802493886890891	0.3587064709166446	0.01867833090527753
0.958	0.2295582052187226	-0.10423651667259355	0.8827571276677837	1.9328865771921964	-0.004869467385921769	0.35905645309375467	0.019011214722850455
0.9589999999999999	0.22954112306541263	-0.104258131271886	0.8840539977016655	1.9313605022212361	-0.0049361272242285864	0.3594069302894239	0.01934285096490281
0.9600000000000002	0.2295239834762086	-0.1042796899219169	0.8853470946496166	1.9298308168017977	-0.005002474134085451	0.3597579012067386	0.0196732363544077
0.9610000000000001	0.2295067862988454	-0.10430118849964982	0.8866364202338017	1.928297537909465	-0.005068508857904481	0.3601093646179176	0.020002367613631274
0.962	0.22948953139593628	-0.104322622880782	0.8879219763229547	1.9267606821235863	-0.005134232148750022	0.3604613193674471	0.020330241470275134
0.9629999999999999	0.2294722186493225	-0.10434398894473942	0.8892037649535579	1.925220265612953	-0.005199644771035247	0.3608137643749788	0.020656854664536338
0.9640000000000002	0.2294548479633526	-0.10436528258010865	0.8904817883516892	1.923676304121955	-0.005264747500974122	0.36116669863793305	0.020982203956539987
0.9650000000000001	0.22943741926746566	-0.10438649968975999	0.8917560489536537	1.9221288129575809	-0.0053295411269097676	0.36152012123392735	0.021306286133599483
0.966	0.2294199325195822	-0.1044076361960413	0.8930265494261485	1.920577806977989	-0.005394026449701182	0.36187403132291196	0.021629098017429436
0.9669999999999999	0.22940238771030533	-0.10442868804679771	0.8942932926874593	1.9190233005830146	-0.005458204283167546	0.362228428148768	0.02195063647180153
0.9680000000000002	0.229384784866426	-0.1044496512218473	0.8955562819289353	1.9174653077073487	-0.0055220754544066325	0.3625833110401873	0.02227089841058553
0.9690000000000001	0.22936712405373105	-0.10447052173916292	0.8968155206352397	1.9159038418171284	-0.005585640803925622	0.3629386794107123	0.022589880805691326
0.97	0.22934940538062146	-0.10449129566038692	0.898071012603374	1.914338915908044	-0.005648901185948929	0.3632945327584849	0.02290758069454955
0.9709999999999999	0.22933162900253953	-0.10451196909643808	0.8993227619604687	1.912770542503072	-0.005711857468780413	0.36365087066625335	0.02322399518707287
0.9720000000000002	0.2293137951256991	-0.10453253821359111	0.9005707731803372	1.9111987336513239	-0.005774510534853741	0.36400769280108897	0.023539121472466187
0.9730000000000001	0.22929590401012	-0.10455299923889955	0.9018150511002909	1.9096235009291227	-0.005836861280957259	0.3643649989133263	0.023852956826314935
0.974	0.22927795597309528	-0.104573348464589	0.9030556009385923	1.9080448554429252	-0.0058989106190588106	0.36472278883497034	0.024165498617771394
0.9749999999999999	0.22925995139233646	-0.10459358225218177	0.9042924283102806	1.906462807834829	-0.005960659477181548	0.36508106247763233	0.024476744316293722
0.9760000000000002	0.22924189070767143	-0.10461369703710874	0.9055255392402379	1.9048773682906526	-0.006022108799598994	0.3654398198299329	0.024786691497879227
0.9770000000000001	0.22922377442242337	-0.10463368933456035	0.9067549401753687	1.9032885465494567	-0.006083259546287596	0.36579906095449505	0.02509533785134251
0.978	0.2292056031052182	-0.10465355574582767	0.9079806379977691	1.9016963519148653	-0.0061441126923057286	0.3661587859844047	0.02540268118506713
0.9789999999999999	0.22918737739146797	-0.1046732929628836	0.9092026400381296	1.900100793268928	-0.006204669227889934	0.36651899511901714	0.02570871943392856
0.9800000000000002	0.22916909798490992	-0.10469289777083204	0.9104209540878582	1.898501879087763	-0.006264930159328343	0.3668796886194745	0.026013450665842416
0.9810000000000001	0.2291507656595779	-0.1047123670497318	0.9116355884099163	1.896899617458223	-0.00632489651006221	0.36724086680417795	0.026316873087818195
0.982	0.22913238126144997	-0.10473169777654902	0.9128465517483598	1.8952940160963316	-0.006384569321710073	0.36760253004384874	0.02661898505158132
0.9829999999999999	0.229113945710144	-0.10475088702724195	0.91405385333658	1.8936850823686107	-0.006443949655074449	0.3679646787557515	0.026919785059069678
0.9840000000000002	0.22909546000103873	-0.10476993197898055	0.9152575029057403	1.8920728233162818	-0.006503038591130037	0.3683273133970796	0.027219271768415338
0.9850000000000001	0.22907692520669343	-0.10478882991212764	0.9164575106941472	1.890457245680832	-0.00656183723199241	0.36869043445798905	0.027517444000291044
0.986	0.2290583424771915	-0.10480757821123182	0.917653887456041	1.8888383559294362	-0.006620346701987925	0.369054042454768	0.02781430074377021
0.9869999999999999	0.22903971304053142	-0.104826174365411	0.9188466444682967	1.887216160280982	-0.0066785681487020005	0.36941813792295847	0.028109841161457948
0.9880000000000002	0.22902103820418998	-0.10484461596963424	0.9200357935350221	1.8855906647341942	-0.006736502743821931	0.3697827214100647	0.02840406459425952
0.9890000000000001	0.22900231935748183	-0.10486290072690546	0.9212213469907943	1.8839618750974771	-0.006794151683894956	0.37014779346796906	0.028696970565847933
0.99	0.22898355797321227	-0.10488102644984824	0.9224033177025237	1.88232979701896	-0.006851516191061308	0.3705133546453596	0.02898855878652681
0.9909999999999999	0.22896475560787138	-0.10489899106094054	0.92358171906956	1.8806944360156217	-0.006908597513700201	0.37087940548035164	0.02927882915636717
0.9920000000000002	0.2289459139003654	-0.10491679259139698	0.924756565022778	1.8790557975018594	-0.0069653969270484575	0.3712459464932413	0.029567781767922952
0.9930000000000001	0.22892703457003524	-0.10493442917945246	0.9259278700237572	1.8774138868190056	-0.007021915733851445	0.3716129781790868	0.029855416909012573
0.994	0.22890811941546627	-0.10495189906918083	0.9270956490640423	1.8757687092661535	-0.007078155265166913	0.3719805009999341	0.030141735065749065
0.9949999999999999	0.2288891703144631	-0.10496920060947738	0.9282599176633449	1.8741202701311628	-0.0071341168814422215	0.3723485153769295	0.030426736925270526
0.9960000000000002	0.2288701892244359	-0.10498633225245345	0.9294206918655386	1.8724685747207148	-0.0071898019736201	0.3727170216828061	0.03071042337737857
0.9970000000000001	0.22885117818281836	-0.10500329255161642	0.9305779882324317	1.8708136283901646	-0.007245211964027977	0.37308602023468407	0.030992795515145083
0.998	0.2288321393075138	-0.10502008016021327	0.9317318238364357	1.869155436575061	-0.007300348307171342	0.37345551128651167	0.03127385463533903
0.9989999999999999	0.22881307479736834	-0.1050366938293668	0.932882216252864	1.8674940048235755	-0.007355212490612456	0.3738254950211504	0.03155360223891582
1.0000000000000002	0.228793986932673	-0.10505313240525442	0.9340291835514691	1.8658293388275826	-0.007409806036115686	0.3741959715427704	0.03183204003101985
1.0010000000000001	0.2287748780756942	-0.10506939482532873	0.9351727442871969	1.8641614444516301	-0.0074641305010580165	0.3745669408698629	0.03210916992037704
1.002	0.22875575067122797	-0.10508548011433118	0.9363129174905184	1.862490327759425	-0.00751818747973786	0.3749384029289293	0.032384994018258256
1.003	0.22873660724717446	-0.10510138738047539	0.9374497226565651	1.8608159950385783	-0.00757197860439793	0.375310357548665	0.032659514636890125
1.0040000000000002	0.22871745041475436	-0.1051171158118029	0.938583179732303	1.859138452825484	-0.007625505546082438	0.37568280445421026	0.03293273428725018
1.0050000000000001	0.2286982828676121	-0.10513266467233823	0.9397133091017245	1.8574577079303243	-0.007678770015327014	0.3760557432614705	0.033204655676122324
1.006	0.2286791073801793	-0.10514803329729043	0.9408401315682898	1.8557737674610655	-0.007731773762740629	0.3764291734718694	0.03347528170186201
1.007	0.22865992680642508	-0.10516322108730077	0.9419636683345941	1.8540866388656105	-0.007784518580025957	0.37680309446284754	0.0337446154505738
1.0080000000000002	0.22864074407823776	-0.10517822750249071	0.9430839409811246	1.8523963300315798	-0.007837006301984566	0.37717750546417966	0.03401266019696146
1.0090000000000001	0.22862156220230634	-0.10519305205706458	0.9442009714444604	1.8507028494245368	-0.007889238808652612	0.3775524055247389	0.034279419408386025
1.01	0.2286023842566279	-0.10520769431484137	0.9453147819937628	1.8490062061857024	-0.007941218026103583	0.3779277934893201	0.0345448967449423
1.011	0.22858321338776655	-0.10522215388496174	0.9464253952055341	1.8473064101684693	-0.007992945926099013	0.378303667990699	0.034809096053723426
1.0120000000000002	0.2285640528084847	-0.10523643041739413	0.9475328339366256	1.845603471953185	-0.008044424525316056	0.37868002744712315	0.03507202136049769
1.0130000000000001	0.2285449057953677	-0.10525052359936928	0.9486371212947243	1.8438974028612471	-0.008095655883967323	0.37905687006005984	0.03533367686031636
1.014	0.2285257756864382	-0.1052644331527468	0.9497382806062926	1.842188214968504	-0.008146642103871915	0.37943419381226345	0.035594066907170416
1.015	0.22850666587875726	-0.10527815883081196	0.9508363353834414	1.8404759211164428	-0.008197385326584629	0.37981199646640723	0.035853196003118336
1.0160000000000002	0.22848757982638535	-0.10529170041487512	0.9519313092915968	1.8387605349204001	-0.008247887731642227	0.3801902755643425	0.03611106878742897
1.0170000000000001	0.228468521039076	-0.1053050577129276	0.9530232261179377	1.8370420707751587	-0.008298151534254753	0.3805690284269878	0.03636769002579582
1.018	0.22844949308057	-0.10531823056035704	0.9541121097390743	1.8353205438582914	-0.008348178982135279	0.3809482521548499	0.03662306459919204
1.019	0.228430499565358	-0.10533121882046718	0.9551979840875706	1.8335959701304894	-0.008397972351953104	0.3813279436293621	0.036877197492117944
1.0200000000000002	0.2284115441550366	-0.10534402238367122	0.9562808731180374	1.8318683663324853	-0.008447533945956374	0.381708099515104	0.037130093780357906
1.0210000000000001	0.22839263055538359	-0.10535664116535987	0.957360800772775	1.8301377499796758	-0.008496866088944559	0.3820887162625395	0.03738175861824195
1.022	0.22837376251377234	-0.10536907510319905	0.9584377909461888	1.8284041393548107	-0.008545971125344966	0.3824697901112163	0.03763219722510254
1.023	0.22835494381616991	-0.10538132415498594	0.9595118674483342	1.8266675534979788	-0.00859485141602563	0.38285131709379544	0.03788141487104336
1.0240000000000002	0.22833617828334066	-0.10539338829668722	0.9605830539686901	1.8249280121931195	-0.008643509334903158	0.38323329304115755	0.03812941686244128
1.0250000000000001	0.22831746976700149	-0.10540526752028029	0.9616513740393859	1.823185535950666	-0.0086919472654042	0.3836157135885297	0.038376208526871944
1.026	0.22829882214630082	-0.10541696183252275	0.9627168509963573	1.8214401459870495	-0.008740167596290949	0.3839985741822709	0.03862179519702745
1.027	0.22828023932349017	-0.10542847125503	0.9637795079391629	1.8196918642018036	-0.008788172716604793	0.38438187008719893	0.03886618219410812
1.0280000000000002	0.22826172521878402	-0.10543979582491128	0.9648393676916888	1.8179407131522416	-0.008835965010273915	0.38476559639464547	0.039109374811475014
1.0290000000000001	0.2282432837659069	-0.10545093559558696	0.9658964527644742	1.816186716025693	-0.008883546850930565	0.3851497480312447	0.03935137829861875
1.03	0.2282249189079488	-0.10546189063778601	0.9669507853167578	1.8144298966088932	-0.008930920596692139	0.385534319768398	0.03959219784464785
1.031	0.2282066345912693	-0.10547266104072339	0.9680023871170916	1.812670279254507	-0.008978088584294717	0.3859193062322996	0.03983183856098705
1.0320000000000003	0.22818843475744907	-0.10548324691345659	0.9690512795047539	1.8109078888451344	-0.009025053122698572	0.38630470191452654	0.040070305464254816
1.0330000000000001	0.2281703233351649	-0.10549364838641968	0.9700974833538216	1.8091427507551552	-0.00907181648671148	0.38669050118319975	0.04030760346004599
1.034	0.22815230423198038	-0.10550386561313738	0.971141019038756	1.807374890811892	-0.009118380910566694	0.3870766982942329	0.040543737327188405
1.035	0.22813438132529576	-0.10551389877212076	0.9721819063999774	1.80560433525682	-0.009164748581209749	0.3874632874025541	0.04077871170179867
1.0360000000000003	0.22811655845283352	-0.10552374806894373	0.9732201647094078	1.803831110705672	-0.00921092163147465	0.3878502625737312	0.0410125310611326
1.0370000000000001	0.22809883940303377	-0.10553341373849752	0.9742558126370938	1.8020552441070348	-0.009256902133329992	0.3882376177959464	0.041245199707895586
1.038	0.22808122790497676	-0.10554289604742247	0.9752888682200167	1.8002767626997873	-0.009302692091010248	0.3886253469920818	0.041476721755374084
1.039	0.22806372761745056	-0.10555219529671857	0.976319348833069	1.7984956939693457	-0.009348293433908413	0.3890134440319822	0.0417071011130794
1.0400000000000003	0.2280463421179121	-0.10556131182453678	0.9773472711614283	1.796712065603828	-0.009393708009593448	0.3894019027447198	0.04193634147277803
1.0410000000000001	0.228029074891716	-0.10557024600914983	0.9783726511743132	1.7949259054512336	-0.009438937577072449	0.38979071693056083	0.04216444629527016
1.042	0.2280119293208564	-0.10557899827172473	0.9793955041008553	1.7931372414768665	-0.009483983800052146	0.39017988037276286	0.042391418798095444
1.043	0.2279949086725925	-0.10558756907814418	0.9804158444084483	1.791346101721343	-0.009528848240624336	0.390569386849147	0.042617261944040856
1.0440000000000003	0.2279780160887083	-0.10559595894025253	0.9814336857831859	1.7895525142606667	-0.00957353235361721	0.3909592301430868	0.04284197843038662
1.0450000000000002	0.2279612545754041	-0.1056041684180313	0.9824490411119967	1.7877565071668347	-0.009618037480880273	0.3913494040542842	0.043065570678887284
1.046	0.2279446269941901	-0.10561219812307852	0.9834619224672142	1.7859581084666927	-0.009662364845318714	0.39173990240988743	0.04328804082660725
1.047	0.22792813605377799	-0.10562004872263815	0.9844723410939429	1.7841573461001408	-0.00970651554522405	0.3921307190756521	0.04350939071766909
1.0480000000000003	0.22791178430221826	-0.10562772094342929	0.9854803073987081	1.7823542478795384	-0.00975049054908255	0.3925218479667252	0.043729621895608306
1.0490000000000002	0.22789557411928393	-0.10563521557452542	0.986485830937876	1.7805488414502857	-0.009794290690799458	0.39291328305805795	0.043948735595784376
1.05	0.22787950770984988	-0.10564253346965478	0.9874889204058314	1.778741154252552	-0.009837916665155396	0.3933050183945148	0.04416673273760328
1.051	0.2278635870982608	-0.10564967555042222	0.988489583624029	1.7769312134841284	-0.00988136902312871	0.39369704810080497	0.04438361391703722
1.0520000000000003	0.22784781412293223	-0.10565664281045448	0.989487827532044	1.7751190460632487	-0.009924648167144	0.39408936639142683	0.04459937939992807
1.0530000000000002	0.22783219043080866	-0.1056634363189665	0.9904836581813646	1.773304678591725	-0.00996775434679439	0.3944819675803858	0.04481402911631745
1.054	0.22781671747205412	-0.10567005722337139	0.9914770807326696	1.771488137320631	-0.010010687655341678	0.39487484609014356	0.045027562656290404
1.055	0.22780139649572506	-0.105676506751309	0.9924680994562082	1.769669448118875	-0.010053448026994084	0.39526799645974436	0.045239979267150114
1.0560000000000003	0.2277862285464222	-0.10568278621171419	0.9934567177337763	1.7678486364431443	-0.010096035234961555	0.3956614133524872	0.04545127785107135
1.0570000000000002	0.2277712144615446	-0.10568889699492173	0.9944429380619101	1.7660257273088098	-0.010138448890166848	0.39605509156321217	0.04566145696323343
1.058	0.22775635486990137	-0.10569484057256208	0.9954267620566674	1.7642007452625255	-0.01018068844049084	0.39644902602502186	0.04587051481079916
1.059	0.22774165019243048	-0.10570061849762122	0.9964081904599922	1.7623737143572478	-0.01022275317055242	0.39684321181538307	0.04607844925268031
1.0600000000000003	0.22772710064464696	-0.10570623240428612	0.9973872231487885	1.7605446581304065	-0.010264642202206235	0.3972376441614916	0.04628525780045667
1.0610000000000002	0.22771270624044407	-0.10571168400682496	0.9983638591478307	1.7587135995851992	-0.010306354496185258	0.39763231844478253	0.046490937620816304
1.062	0.22769846679687206	-0.10571697509750135	0.9993380966453883	1.7568805611742346	-0.010347888854767258	0.3980272302046528	0.04669548553915388
1.063	0.22768438193951768	-0.10572210754389531	1.0003099330108118	1.7550455647855028	-0.010389243924978957	0.3984223751413384	0.046898898044208194
1.0640000000000003	0.22767045110885914	-0.10572708328525177	1.0012793648152065	1.7532086317317799	-0.010430418202582661	0.3988177491177077	0.047101171294046326
1.0650000000000002	0.22765667356759953	-0.10573190432785472	1.0022463878555719	1.7513697827441954	-0.010471410037090269	0.39921334815997483	0.04730230112345889
1.066	0.22764304840860394	-0.10573657274017786	1.0032109971816592	1.7495290379691877	-0.010512217637440724	0.3996091684575809	0.04750228305270905
1.067	0.22762957456381375	-0.10574109064818595	1.0041731871251793	1.747686416967708	-0.01055283907815982	0.4000052063624293	0.04770111229757871
1.0680000000000003	0.22761625081413822	-0.1057454602307847	1.0051329513317393	1.7458419387162682	-0.010593272306064988	0.40040145838754027	0.047898783780715895
1.0690000000000002	0.22760307579957523	-0.1057496837154175	1.0060902827955143	1.7439956216101944	-0.010633515147273351	0.4007979212049447	0.048095292144227406
1.07	0.22759004802918867	-0.10575376337380657	1.0070451738944002	1.7421474834694441	-0.01067356531408872	0.40119459164276083	0.04829063176272977
1.071	0.2275771658909433	-0.10575770151783642	1.0079976164230258	1.7402975415462199	-0.010713420411708764	0.4015914666819434	0.04848479675582847
1.0720000000000003	0.22756442766139398	-0.10576150049557746	1.0089476016240093	1.7384458125347262	-0.010753077944937284	0.4019885434527694	0.04867778100015277
1.0730000000000002	0.22755183151522995	-0.10576516268744744	1.0098951202201012	1.736592312585694	-0.010792535324964783	0.40238581923021094	0.0488695781421697
1.074	0.2275393755346777	-0.10576869050250862	1.0108401624490935	1.7347370573256478	-0.010831789876341619	0.40278329142789354	0.04906018161251427
1.075	0.22752705771876672	-0.105772086374898	1.0117827181007566	1.7328800618779066	-0.010870838844146219	0.4031809575913732	0.04924958464129362
1.0760000000000003	0.22751487599208547	-0.1057753527603887	1.0127227765543083	1.7310213408841701	-0.010909679400985571	0.40357881539122203	0.049437780273823735
1.0770000000000002	0.22750282821227613	-0.10577849213307967	1.0136603268168047	1.7291609085274238	-0.010948308653708858	0.40397686261580307	0.0496247613871705
1.078	0.22749091217626577	-0.10578150698221182	1.0145953575632134	1.7272987785561464	-0.010986723650141514	0.40437509716373626	0.049810520707684665
1.079	0.2274791256259888	-0.10578439980910763	1.0155278571774258	1.7254349643090552	-0.0110249213859034	0.4047735170362409	0.049995050828928585
1.0799999999999998	0.2274674662539829	-0.10578717312423234	1.0164578137934674	1.7235694787411289	-0.011062898811131264	0.40517212032911293	0.05017834422975827
1.0810000000000002	0.22745593170886122	-0.10578982944437385	1.0173852153376728	1.7217023344531535	-0.011100652837169345	0.40557090522379047	0.0503603932931769
1.082	0.2274445196006595	-0.10579237128993915	1.018310049572584	1.7198335437244028	-0.01113818034341374	0.40596986997757084	0.050541190326271704
1.083	0.22743322750606149	-0.10579480118236483	1.0192323041418354	1.71796311854543	-0.011175478184313593	0.40636901291365074	0.050720727580693424
1.0839999999999999	0.22742205297350634	-0.1057971216416389	1.0201519666149053	1.7160910706505808	-0.011212543196349406	0.4067683324111736	0.0508989972731378
1.0850000000000002	0.22741099352780153	-0.10579933518393199	1.0210690245313778	1.7142174115521014	-0.01124937220480884	0.4071678268949206	0.051075991605836604
1.086	0.2274000466738688	-0.10580144431933493	1.0219834654447237	1.7123421525758327	-0.011285962030423997	0.4075674948246471	0.0512517027871876
1.087	0.22738920990075528	-0.10580345154970071	1.0228952769656117	1.7104653048980978	-0.011322309496177753	0.40796733468418767	0.05142612305240919
1.0879999999999999	0.22737848068666283	-0.10580535936658804	1.0238044468047622	1.708586879584523	-0.01135841143422137	0.408367344970148	0.05159924468410555
1.0890000000000002	0.22736785650311717	-0.10580717024930428	1.0247109628153568	1.7067068876300306	-0.011394264692358338	0.4087675241803082	0.051771060032810776
1.09	0.22735733481752857	-0.10580888666304526	1.025614813035388	1.704825339998111	-0.01142986614009756	0.40916787080216394	0.05194156153764117
1.091	0.22734691309640045	-0.10581051105712953	1.026515985730714	1.702942247658616	-0.01146521267494883	0.4095683833017906	0.05211074174718514
1.0919999999999999	0.22733658881031735	-0.10581204586332466	1.0274144694384548	1.701057621624435	-0.011500301229207276	0.40996906011290934	0.05227859334045518
1.0930000000000002	0.22732635943883767	-0.1058134934942632	1.0283102530088615	1.6991714729881748	-0.011535128776620761	0.41036989962591375	0.05244510914730031
1.094	0.2273162224737884	-0.10581485634194603	1.0292033256441686	1.69728381295958	-0.011569692338273357	0.4107709001769188	0.052610282167737846
1.095	0.22730617542209022	-0.10581613677633057	1.0300936769344369	1.6953946529029313	-0.011603988987870477	0.4111720600371386	0.052774105590089895
1.0959999999999999	0.2272962158092448	-0.10581733714400167	1.0309812968915244	1.6935040043732847	-0.011638015857037639	0.4115733774025946	0.05293657280829653
1.0970000000000002	0.22728634118311206	-0.10581845976692271	1.0318661759819507	1.6916118791507901	-0.011671770140757468	0.41197485038421655	0.05309767743871698
1.098	0.22727654911760106	-0.10581950694126496	1.0327483051582849	1.6897182892727014	-0.011705249102643246	0.41237647699864266	0.05325741333624247
1.099	0.22726683721590185	-0.10582048093631247	1.0336276758890672	1.6878232470638186	-0.01173845007980812	0.412778255159538	0.05341577460972694
1.0999999999999999	0.22725720311250897	-0.10582138399344061	1.034504280188029	1.6859267651657257	-0.011771370487271761	0.41318018266918966	0.053572755637046145
1.1010000000000002	0.22724764447441337	-0.10582221832516597	1.0353781106422386	1.6840288565636834	-0.01180400782202883	0.4135822572106853	0.05372835107954722
1.102	0.22723815900334723	-0.1058229861142652	1.0362491604369304	1.682129534611164	-0.011836359667025408	0.4139844763407375	0.05388255589498071
1.103	0.22722874444021401	-0.10582368951296107	1.037117423375897	1.6802288130535221	-0.011868423695167586	0.41438683748285227	0.05403536534855491
1.1039999999999999	0.22721939857057366	-0.10582433064217324	1.0379828938997	1.678326706050784	-0.011900197673303728	0.4147893379209663	0.05418677502296984
1.1050000000000002	0.2272101192293044	-0.1058249115908318	1.0388455671039647	1.6764232281984173	-0.011931679465999894	0.4151919747937365	0.05433678082822746
1.106	0.22720090430407053	-0.10582543441525159	1.039705438757762	1.674518394546068	-0.011962867038988873	0.41559474508918204	0.054485379011283024
1.107	0.2271917517383514	-0.10582590113856508	1.0405625053209535	1.6726122206142486	-0.011993758462294843	0.41599764563968034	0.05463256616517639
1.1079999999999999	0.22718265953440653	-0.10582631375021194	1.0414167639586265	1.6707047224089637	-0.012024351912974773	0.41640067311762485	0.05477833923685511
1.1090000000000002	0.2271736257558036	-0.10582667420548329	1.042268212552247	1.668795916435386	-0.012054645677417538	0.4168038240315651	0.054922695533631695
1.11	0.22716464852875975	-0.10582698442511872	1.0431168497094152	1.6668858197109433	-0.012084638153202511	0.4172070947225884	0.055065632729191655
1.111	0.22715572604267267	-0.10582724629495406	1.0439626747725965	1.6649744497770456	-0.012114327850641128	0.4176104813610687	0.0552071488691548
1.1119999999999999	0.22714685655134853	-0.10582746166561824	1.0448056878257064	1.6630618247090596	-0.01214371339424655	0.4180139799439687	0.05534724237546134
1.1130000000000002	0.227138038375307	-0.10582763235227721	1.0456458896985479	1.6611479631241424	-0.01217279352419382	0.4184175862928206	0.05548591204958466
1.114	0.22712926990403312	-0.10582776013442316	1.0464832819691032	1.6592328841861645	-0.01220156709752821	0.41882129605257246	0.05562315707469414
1.115	0.2271205495970506	-0.10582784675570736	1.0473178669629206	1.6573166076077044	-0.012230033088818513	0.4192251046913649	0.0557589770164646
1.1159999999999999	0.22711187598419494	-0.10582789392381482	1.0481496477492243	1.655399153649464	-0.01225819059025637	0.41962900750112075	0.05589337182222879
1.1170000000000002	0.22710324766659112	-0.10582790331037903	1.0489786281341198	1.6534805431170922	-0.012286038811446244	0.42003299959882967	0.05602634181847319
1.118	0.22709466331871483	-0.10582787655093513	1.049804812652022	1.6515607973561424	-0.012313577079069639	0.42043707592822904	0.05615788770734725
1.119	0.22708612169041129	-0.10582781524491008	1.0506282065560495	1.6496399382455307	-0.012340804836424316	0.4208412312618237	0.0562880105627337
1.1199999999999999	0.22707762160774356	-0.10582772095564788	1.0514488158070094	1.647717988188341	-0.012367721642595558	0.4212454602037374	0.05641671182551401
1.1210000000000002	0.22706916197304575	-0.10582759521046856	1.0522666470605921	1.6457949700992045	-0.012394327171199154	0.42164975719364417	0.056543993297601444
1.122	0.2270607417656848	-0.10582743950075929	1.0530817076523902	1.6438709073886046	-0.012420621209000995	0.42205411651160313	0.05666985713461874
1.123	0.22705236004353338	-0.10582725528209627	1.0538940055803596	1.6419458239452127	-0.012446603654413647	0.4224585322834352	0.05679430583734025
1.1239999999999999	0.22704401594365392	-0.10582704397439563	1.0547035494854642	1.6400197441166113	-0.012472274515504651	0.42286299848640546	0.05691734224238383
1.1250000000000002	0.22703570868181944	-0.1058268069620923	1.0555103486316304	1.6380926926876318	-0.012497633907516712	0.4232675089553978	0.05703896951245441
1.1260000000000001	0.22702743755162247	-0.10582654559434526	1.0563144128850048	1.636164694857029	-0.012522682050204207	0.4236720573895893	0.05715919112601474
1.127	0.22701920192354794	-0.10582626118526776	1.0571157526917516	1.6342357762139723	-0.012547419264985968	0.424076637359325	0.05727801086625849
1.128	0.22701100124363482	-0.10582595501418143	1.0579143790543768	1.6323059627135807	-0.012571845971731369	0.4244812423133206	0.05739543280944312
1.1290000000000002	0.22700283503097402	-0.10582562832589276	1.0587103035073206	1.630375280649971	-0.01259596268517944	0.424885865586566	0.05751146131263977
1.1300000000000001	0.2269947028744198	-0.10582528233099081	1.0595035380918125	1.628443756627544	-0.012619770011234191	0.42529050040875244	0.057626101000835366
1.131	0.22698660443002008	-0.10582491820616496	1.0602940953288478	1.6265114175319895	-0.012643268643257448	0.4256951399128033	0.05773935675307815
1.132	0.22697853941916607	-0.10582453709454154	1.0610819881898954	1.6245782905013573	-0.01266645935805411	0.4260997771434552	0.05785123368766208
1.1330000000000002	0.22697050762595658	-0.10582414010603795	1.0618672300668277	1.6226444028975497	-0.012689343011427346	0.4265044050658341	0.0579617371471372
1.1340000000000001	0.22696250889377692	-0.1058237283177336	1.0626498347421929	1.6207097822778307	-0.012711920533729302	0.42690901657403374	0.05807087268350622
1.135	0.22695454312259822	-0.10582330277425614	1.0634298163594438	1.6187744563655717	-0.01273419292577186	0.42731360449982514	0.05817864604323691
1.136	0.22694661026699794	-0.10582286448818229	1.0642071893931	1.6168384530209619	-0.012756161254852974	0.4277181616213211	0.05828506315220654
1.1370000000000002	0.226938710333398	-0.10582241444045191	1.0649819686195863	1.6149018002120246	-0.012777826650410374	0.428122680671542	0.05839013010099918
1.1380000000000001	0.22693084337614164	-0.10582195358079463	1.0657541690883565	1.6129645259859229	-0.012799190299301624	0.42852715434695077	0.0584938531303673
1.139	0.2269230094931603	-0.1058214828281679	1.0665238060917837	1.6110266584416464	-0.012820253440953028	0.4289315753157201	0.05859623861630376
1.14	0.22691520882160673	-0.10582100307120565	1.067290895133427	1.6090882257040584	-0.01284101736243712	0.42933593622574007	0.05869729305453527
1.1410000000000002	0.22690744153345638	-0.10582051516867651	1.0680554518957923	1.6071492558973919	-0.012861483393538466	0.4297402297127372	0.05879702304461393
1.1420000000000001	0.22689970783107585	-0.10582001994995091	1.068817492209072	1.6052097771170422	-0.012881652901867385	0.4301444484086352	0.05889543527402677
1.143	0.22689200794276043	-0.10581951821547611	1.069577032021604	1.6032698174003768	-0.012901527288081228	0.43054858495004283	0.05899253650286505
1.144	0.22688434211824055	-0.10581901073725831	1.0703340873712746	1.6013294046976636	-0.01292110798121188	0.4309526319868134	0.05908833354910758
1.1450000000000002	0.2268767106241556	-0.10581849825935122	1.0710886743563504	1.5993885668434709	-0.012940396433854494	0.4313565821906854	0.0591828332738417
1.1460000000000001	0.22686911373949223	-0.1058179814983501	1.0718408091042197	1.5974473315285063	-0.012959394117033401	0.43176042826394906	0.05927604256544085
1.147	0.22686155175136452	-0.10581746114389091	1.0725905077376547	1.5955057262722456	-0.012978102514926466	0.43216416294790244	0.05936796832250919
1.148	0.22685402495188917	-0.10581693785915337	1.0733377863400724	1.5935637783966996	-0.012996523119811858	0.43256777903098326	0.059458617436500424
1.1490000000000002	0.22684653363577928	-0.10581641228136777	1.074082660920541	1.5916215150001678	-0.01301465742723581	0.4329712693570086	0.05954799677424726
1.1500000000000001	0.22683907809752746	-0.10581588502232453	1.074825147377755	1.5896789629301988	-0.013032506931034487	0.4333746268337744	0.05963611315984715
1.151	0.22683165862855453	-0.10581535666888603	1.075565261463726	1.587736148757613	-0.013050073118269435	0.4337778444414726	0.059722973356445344
1.152	0.2268242755150758	-0.10581482778350011	1.0763030187486706	1.5857930987523057	-0.013067357464379644	0.4341809152406285	0.05980858404876156
1.1530000000000002	0.22681692903630843	-0.10581429890471458	1.0770384345870854	1.5838498388596833	-0.013084361428487882	0.43458383237980935	0.05989295182617072
1.1540000000000001	0.22680961946264358	-0.10581377054769237	1.0777715240849886	1.5819063946784577	-0.013101086448859857	0.43498658910292753	0.059976083166270476
1.155	0.22680234705378144	-0.10581324320472656	1.0785023020694433	1.5799627914405245	-0.013117533938758414	0.4353891787557805	0.06005798441953814
1.156	0.22679511205645236	-0.10581271734575502	1.0792307830611014	1.5780190539921484	-0.013133705282569536	0.4357915947919543	0.060138661795436046
1.1570000000000003	0.22678791470097365	-0.10581219341887402	1.0799569812486227	1.5760752067760575	-0.01314960183171159	0.4361938307784644	0.060218121349471965
1.1580000000000001	0.22678075519664553	-0.1058116718508504	1.0806809104634563	1.5741312738144244	-0.013165224900265561	0.4365958804013217	0.06029636897053869
1.159	0.22677363372711146	-0.10581115304763195	1.0814025841549657	1.5721872786938276	-0.013180575760751259	0.43699773747072557	0.06037341036864864
1.16	0.22676655044680818	-0.10581063739485536	1.0821220153662592	1.5702432445529264	-0.013195655640352744	0.43739939592558635	0.06044925106330137
1.1610000000000003	0.22675950547813045	-0.10581012525835157	1.0828392167114624	1.5682991940713278	-0.013210465717469904	0.4378008498375652	0.06052389637253928
1.1620000000000001	0.22675249890780577	-0.10580961698464807	1.0835542003559309	1.5663551494596204	-0.013225007118290511	0.4382020934146371	0.060597351403295266
1.163	0.2267455307821031	-0.10580911290146777	1.0842669779997682	1.564411132452811	-0.013239280913442493	0.4386031210037581	0.06066962104351426
1.164	0.2267386011020042	-0.10580861331822405	1.0849775608642533	1.5624671643075128	-0.013253288115090734	0.4390039270924569	0.06074070995592185
1.1650000000000003	0.22673170981946617	-0.1058081185265119	1.0856859596811705	1.5605232658013648	-0.013267029674720973	0.4394045063096639	0.060810622573252676
1.1660000000000001	0.22672485683477567	-0.10580762880059445	1.0863921846842772	1.5585794572342802	-0.013280506481488003	0.43980485342602416	0.06087936309462932
1.167	0.22671804199461704	-0.1058071443978851	1.0870962456025253	1.556635758432259	-0.013293719360883645	0.44020496335351855	0.060946935482965835
1.168	0.22671126509085351	-0.10580666555942446	1.0877981516557753	1.5546921887541219	-0.013306669073784529	0.4406048311442752	0.06101334346363521
1.1690000000000003	0.22670452585927145	-0.10580619251035231	1.088497911552246	1.5527487671007705	-0.013319356315818	0.44100445198882054	0.06107859052409252
1.1700000000000002	0.22669782397791333	-0.10580572546037409	1.089195533486185	1.5508055119262	-0.013331781716801761	0.4414038212138963	0.06114267991384109
1.171	0.22669115906612777	-0.10580526460422171	1.0898910251365026	1.5488624412502456	-0.013343945840439318	0.44180293427960327	0.061205614645042775
1.172	0.22668453068471087	-0.10580481012210856	1.0905843936682391	1.5469195726737992	-0.013355849184575096	0.4422017867757554	0.06126739749462182
1.1730000000000003	0.22667793833638472	-0.10580436218017845	1.0912756457368569	1.5449769233968547	-0.013367492181947785	0.4426003744176304	0.061328031007920274
1.1740000000000002	0.22667138146623814	-0.10580392093094852	1.0919647874938523	1.5430345102393652	-0.013378875201258723	0.44299869304112166	0.061387517503293146
1.175	0.22666485946175824	-0.10580348651374544	1.092651824593305	1.5410923496648954	-0.013389998548372192	0.4433967385970521	0.06144585907745829
1.176	0.226658371652077	-0.10580305905513544	1.0933367622001073	1.539150457806673	-0.013400862467464568	0.44379450714471447	0.06150305761184217
1.1770000000000003	0.2266519173075591	-0.10580263866934755	1.0940196049998692	1.5372088504952752	-0.013411467142365635	0.44419199484500843	0.06155911477985874
1.1780000000000002	0.2266454956408615	-0.10580222545868999	1.0947003572089873	1.5352675432879346	-0.013421812698396303	0.4445891979532985	0.06161403205444954
1.179	0.226639105808338	-0.1058018195139598	1.0953790225833693	1.5333265515002015	-0.013431899204337185	0.44498611281187644	0.061667810715335385
1.18	0.22663274691103316	-0.10580142091484543	1.0960556044265626	1.5313858902403206	-0.013441726674345168	0.4453827358418481	0.06172045185640439
1.1810000000000003	0.2266264179963952	-0.10580102973032225	1.0967301055987915	1.5294455744459308	-0.013451295070244245	0.44577906353432634	0.06177195639372245
1.1820000000000002	0.22662011806071075	-0.10580064601904089	1.097402528526899	1.5275056189219474	-0.013460604304129679	0.44617509244123893	0.061822325073982255
1.183	0.2266138460507613	-0.10580026982970844	1.0980728752148123	1.525566038378483	-0.01346965424073743	0.44657081916624114	0.061871558483268176
1.184	0.22660760086432477	-0.10579990120146228	1.0987411472541557	1.5236268474687955	-0.013478444699457118	0.4469662403557367	0.061919657056075474
1.1850000000000003	0.22660138135064775	-0.10579954016423664	1.099407345835005	1.521688060827997	-0.01348697545641499	0.4473613526895844	0.06196662108458315
1.1860000000000002	0.22659518631201825	-0.10579918673912174	1.100071471758661	1.5197496931121333	-0.01349524624711422	0.4477561528714324	0.06201245072878909
1.187	0.22658901450606814	-0.1057988409387157	1.100733525453572	1.5178117590364903	-0.013503256769511026	0.4481506376191098	0.06205714602787254
1.188	0.22658286464730143	-0.10579850276746876	1.1013935069921474	1.515874273413496	-0.01351100668691777	0.44854480365526156	0.062100706911931224
1.1890000000000003	0.22657673540784518	-0.10579817222202031	1.10205141610621	1.5139372511909517	-0.013518495630672518	0.44893864769810815	0.06214313321311863
1.1900000000000002	0.2265706254189295	-0.10579784929152844	1.1027072522007053	1.5120007074898323	-0.013525723202940723	0.44933216645233287	0.06218442467593789
1.191	0.22656453327347836	-0.10579753395799191	1.1033610143656745	1.5100646576401269	-0.013532688979588526	0.44972535660034396	0.0622245809666924
1.192	0.22655845752906026	-0.105797226196565	1.10401270138724	1.5081291172147078	-0.013539392512945354	0.4501182147939753	0.062263601682397994
1.1930000000000003	0.22655239671081903	-0.10579692597586463	1.1046623117587318	1.5061941020630956	-0.013545833334517114	0.450510737646264	0.062301486359644165
1.1940000000000002	0.22654634931476222	-0.10579663325827035	1.105309843692706	1.5042596283447272	-0.013552010957894031	0.4509029217233686	0.0623382344836483
1.195	0.22654031381216222	-0.10579634800021687	1.1059552951342366	1.5023257125590774	-0.013557924882097193	0.4512947635371795	0.062373845497442536
1.196	0.2265342886550736	-0.10579607015247929	1.1065986637751022	1.500392371572998	-0.01356357459518155	0.45168625953856406	0.06240831881107181
1.1970000000000003	0.22652827228221484	-0.10579579966045113	1.1072399470688723	1.4984596226478895	-0.013568959577913188	0.45207740611057967	0.062441653811169236
1.1980000000000002	0.22652226312484	-0.10579553646441506	1.1078791422472745	1.4965274834666888	-0.013574079307643148	0.45246819956147605	0.062473849871091905
1.199	0.22651625961222582	-0.1057952804998065	1.1085162463370863	1.4945959721584006	-0.013578933262134687	0.4528586361180985	0.06250490636100879
1.2	0.22651026017602258	-0.10579503169747011	1.109151256176805	1.492665107319403	-0.013583520922979122	0.4532487119201228	0.06253482265763684
1.2010000000000003	0.22650426325384723	-0.10579478998390929	1.109784168433476	1.490734908031886	-0.013587841778783416	0.4536384230150641	0.0625635981537476
1.2020000000000002	0.226498267293625	-0.10579455528152859	1.1104149796196867	1.4888053938794032	-0.013591895328434552	0.45402776535400297	0.06259123226726243
1.203	0.226492270758681	-0.1057943275088693	1.1110436861099753	1.4868765849598964	-0.013595681084319374	0.45441673478797123	0.06261772444981492
1.204	0.22648627213207848	-0.1057941065808382	1.1116702841566481	1.4849485018969182	-0.01359919857525678	0.45480532706475807	0.0626430741949639
1.2050000000000003	0.2264802699198297	-0.10579389240892947	1.1122947699057673	1.4830211658497967	-0.01360244734920364	0.45519353782583577	0.06266728104630105
1.2060000000000002	0.22647426265373605	-0.10579368490144014	1.1129171394133133	1.4810945985219597	-0.013605426975856708	0.4555813626036534	0.06269034460539287
1.207	0.22646824889460968	-0.10579348396367871	1.113537388661154	1.4791688221655273	-0.013608137049211853	0.4559687968197892	0.06271226453919188
1.208	0.22646222723662696	-0.10579328949816745	1.1141555135731986	1.47724385958177	-0.013610577190263734	0.45635583578396655	0.06273304058685662
1.2089999999999999	0.22645619631281383	-0.1057931014048382	1.114771510031735	1.475319734117413	-0.013612747049846337	0.45674247469399837	0.06275267256604171
1.2100000000000002	0.22645015480091407	-0.105792919581222	1.115385373892823	1.4733964696571387	-0.01361464631137109	0.45712870863666516	0.06277116037835354
1.211	0.22644410142889027	-0.1057927439226323	1.1159971009996306	1.4714740906137724	-0.013616274693280245	0.45751453258916525	0.06278850401360665
1.212	0.22643803497930626	-0.10579257432234228	1.1166066871937141	1.4695526219157486	-0.013617631951093992	0.4578999414212647	0.06280470355288063
1.2129999999999999	0.2264319542925922	-0.105792410671756	1.1172141283246229	1.467632088990704	-0.013618717878929801	0.4582849298984553	0.06281975917043853
1.2140000000000002	0.22642585826994624	-0.10579225286057378	1.1178194202570744	1.4657125177459294	-0.013619532310372422	0.4586694926860047	0.06283367113408049
1.215	0.22641974587625113	-0.10579210077695163	1.1184225588753354	1.463793934546032	-0.013620075118816544	0.4590536243538419	0.06284643980374957
1.216	0.2264136161430087	-0.10579195430765516	1.1190235400866848	1.4618763661866498	-0.013620346217647673	0.4594373193823456	0.06285806562924225
1.2169999999999999	0.22640746817129248	-0.1057918133382078	1.1196223598254729	1.4599598398630667	-0.013620345560383166	0.4598205721691001	0.06286854914763215
1.2180000000000002	0.22640130113433887	-0.10579167775303351	1.1202190140562753	1.458044383134073	-0.013620073140529891	0.4602033770366252	0.06287789097967587
1.219	0.22639511427902403	-0.10579154743559431	1.1208134987742688	1.4561300238829362	-0.01361952899085407	0.4605857282408415	0.06288609182446947
1.22	0.2263889069266056	-0.10579142226852237	1.1214058100039574	1.4542167902773293	-0.01361871318224598	0.460967619979911	0.06289315245314675
1.2209999999999999	0.22638267847423732	-0.1057913021337471	1.1219959437988811	1.4523047107289455	-0.013617625822788542	0.4613490464032158	0.06289907370295855
1.2220000000000002	0.22637642839725947	-0.10579118691261713	1.1225838962423142	1.450393813851638	-0.013616267057029676	0.46173000162066224	0.06290385647154946
1.223	0.22637015625075926	-0.10579107648601747	1.1231696634470778	1.4484841284169312	-0.013614637064910241	0.46211047971256075	0.06290750171051775
1.224	0.22636386167039757	-0.10579097073448182	1.1237532415540994	1.4465756833083787	-0.013612736060347417	0.4624904747397816	0.06291001041831847
1.2249999999999999	0.22635754437400765	-0.1057908695383002	1.124334626729337	1.4446685074766235	-0.013610564289838742	0.4628699807538888	0.06291138363244803
1.2260000000000002	0.22635120416397034	-0.10579077277762214	1.1249138151579468	1.4427626298940002	-0.013608122030964823	0.4632489918075618	0.06291162242023912
1.227	0.22634484092923712	-0.10579068033255522	1.125490803036454	1.4408580795063952	-0.01360540959048594	0.4636275019656764	0.06291072786838704
1.228	0.22633845464737348	-0.10579059208325953	1.126065586564811	1.4389548851834628	-0.01360242730227592	0.4640055053166856	0.06290870107218066
1.2289999999999999	0.2263320453869976	-0.10579050791003775	1.126638161938343	1.4370530756701787	-0.013599175525336548	0.4643829959836961	0.06290554312480241
1.2300000000000002	0.22632561330948897	-0.1057904276934212	1.1272085253384594	1.4351526795397092	-0.013595654641587705	0.4647599681353085	0.06290125510626998
1.231	0.22631915866921748	-0.10579035131425195	1.1277766729228853	1.433253725145681	-0.01359186505331109	0.4651364159965305	0.06289583807220119
1.232	0.2263126818122927	-0.10579027865376098	1.128342600817294	1.4313562405730758	-0.013587807180429836	0.46551233385982965	0.06288929304307113
1.2329999999999999	0.2263061831742075	-0.10579020959364274	1.128906305108723	1.4294602535884708	-0.01358348145762365	0.46588771609627105	0.06288162099414313
1.2340000000000002	0.22629966327712694	-0.10579014401612598	1.1294677818396486	1.4275657915914821	-0.013578888331279057	0.4662625571664404	0.0628728228458898
1.235	0.22629312272719815	-0.10579008180404104	1.130027027001598	1.4256728815677533	-0.013574028256396127	0.46663685163103624	0.06286289945441613
1.236	0.2262865622118801	-0.10579002284088389	1.1305840365279223	1.4237815500419584	-0.013568901693512164	0.4670105941614418	0.06285185160139652
1.2369999999999999	0.22627998249766756	-0.10578996701087677	1.1311388062861152	1.4218918230315507	-0.013563509105824597	0.4673837795501588	0.06283967998389015
1.2380000000000002	0.22627338442858683	-0.1057899141990257	1.1316913320704287	1.4200037260031118	-0.013557850956695363	0.46775640272068353	0.06282638520470411
1.239	0.2262667689247124	-0.10578986429117491	1.1322416095947903	1.4181172838305225	-0.013551927707170877	0.46812845873688985	0.0628119677630598
1.24	0.2262601369803263	-0.10578981717405846	1.1327896344856492	1.416232520753801	-0.01354573981327358	0.4684999428121685	0.06279642804513583
1.2409999999999999	0.22625348966284572	-0.1057897727353488	1.1333354022755084	1.4143494603389597	-0.0135392877235518	0.46887085031832754	0.06277976631491314
1.2420000000000002	0.22624682811251723	-0.1057897308637028	1.1338789083979002	1.4124681254629194	-0.01353257187780101	0.46924117678902016	0.06276198270915888
1.243	0.22624015354137325	-0.10578969144880512	1.1344201481830578	1.4105885383708252	-0.013525592707991328	0.46961091790753534	0.06274307724306494
1.244	0.22623346723145096	-0.10578965438140903	1.1349591168535393	1.4087107207824359	-0.013518350640670071	0.46998006948407023	0.06272304982300894
1.2449999999999999	0.22622677053339899	-0.10578961955337486	1.1354958095201786	1.4068346939539533	-0.01351084609822015	0.4703486274425254	0.0627019002532831
1.2460000000000002	0.22622006486472035	-0.10578958685770622	1.13603022117837	1.4049604786723373	-0.013503079497816834	0.4707165878217599	0.06267962823338043
1.247	0.22621335170614842	-0.10578955618858396	1.1365623467043147	1.4030880952286977	-0.013495051248995934	0.47108394678138316	0.06265623335223335
1.248	0.22620663259652743	-0.10578952744139807	1.137092180851606	1.401217563394058	-0.013486761750929256	0.47145070060703287	0.06263171508299778
1.2489999999999999	0.22619990912732194	-0.10578950051277759	1.137619718248163	1.3993489023989756	-0.013478211389894098	0.47181684571477733	0.06260607277862712
1.2500000000000002	0.22619318293713117	-0.10578947530061876	1.1381449533931447	1.397482130917751	-0.013469400536875521	0.47218237865446316	0.06257930566811444
1.2510000000000001	0.22618645570620713	-0.10578945170411125	1.1386678806545953	1.3956172670556988	-0.013460329545240115	0.47254729611237667	0.06255141285358655
1.252	0.2261797291509758	-0.10578942962376277	1.1391884942685875	1.3937543283383411	-0.01345099874860269	0.47291159491352797	0.06252239330843312
1.253	0.22617300501893553	-0.10578940896142211	1.1397067883394862	1.3918933317036282	-0.013441408459068282	0.47327527202325503	0.06249224587635018
1.2540000000000002	0.2261662850846832	-0.10578938962030075	1.1402227568413357	1.3900342934982979	-0.013431558966092699	0.473638324547787	0.06246096927142063
1.2550000000000001	0.22615957114669216	-0.105789371504993	1.1407363936211277	1.3881772294768542	-0.013421450535839562	0.47400074973401196	0.06242856207935468
1.256	0.2261528650233352	-0.10578935452149489	1.141247692404336	1.3863221548016473	-0.013411083410546313	0.47436254496881836	0.06239502275983078
1.257	0.2261461685477732	-0.10578933857722189	1.1417566468019744	1.3844690840451657	-0.013400457807777134	0.47472370777795064	0.0623603496498163
1.2580000000000002	0.22613948356245742	-0.1057893235810255	1.1422632503173047	1.3826180311956533	-0.013389573919745271	0.4750842358243225	0.06232454096732163
1.2590000000000001	0.2261328119136216	-0.10578930944320879	1.1427674963514434	1.3807690096652823	-0.013378431912704509	0.4754441269059104	0.06228759481522376
1.26	0.22612615544576278	-0.10578929607554112	1.1432693782093766	1.3789220323005003	-0.013367031926409655	0.4758033789531086	0.062249509185709255
1.261	0.22611951599610905	-0.10578928339127192	1.1437688891075217	1.3770771113956595	-0.013355374073706733	0.4761619900251821	0.062210281965886516
1.2620000000000002	0.22611289538869733	-0.10578927130514376	1.1442660221820864	1.3752342587095403	-0.01334345844013097	0.47651995830594196	0.06216991094414302
1.2630000000000001	0.22610629542730903	-0.10578925973340478	1.1447607704974798	1.373393485482502	-0.013331285083390666	0.476877282099253	0.06212839381670149
1.264	0.22609971788763675	-0.10578924859382045	1.1452531270551627	1.3715548024538775	-0.013318854032858646	0.47723395982455863	0.062085728194559785
1.265	0.22609316451018155	-0.10578923780568497	1.1457430848033225	1.369718219880727	-0.013306165289253961	0.4775899900122424	0.06204191161093869
1.2660000000000002	0.22608663699463016	-0.10578922728983207	1.1462306366473771	1.3678837475579362	-0.013293218824696508	0.47794537129870523	0.061996941529117944
1.2670000000000001	0.2260801369957126	-0.10578921696864564	1.1467157754609323	1.366051394840402	-0.013280014583378165	0.4783001024208556	0.061950815350784914
1.268	0.22607366611978733	-0.10578920676606994	1.147198494096824	1.3642211706688023	-0.013266552482728657	0.4786541822098311	0.06190353042501995
1.269	0.2260672259210222	-0.10578919660761978	1.1476787853986345	1.3623930835974365	-0.013252832414589032	0.4790076095843187	0.061855084057799374
1.2700000000000002	0.22606081789754504	-0.10578918642039042	1.148156642212689	1.3605671418214997	-0.013238854246270998	0.47936038354390004	0.06180547352171402
1.2710000000000001	0.22605444348794135	-0.10578917613306757	1.14863205739941	1.3587433532041537	-0.013224617821624022	0.4797125031624843	0.06175469606554063
1.272	0.22604810406734918	-0.10578916567593728	1.149105023843279	1.3569217253052657	-0.013210122962049457	0.48006396758164754	0.061702748923425095
1.273	0.22604180094389717	-0.10578915498089608	1.149575534462171	1.3551022654121836	-0.013195369467644514	0.48041477600369525	0.06164962932386295
1.2740000000000002	0.22603553535698473	-0.10578914398146111	1.1500435822168238	1.3532849805717908	-0.013180357118841666	0.48076492768438966	0.06159533449884526
1.2750000000000001	0.2260293084770287	-0.10578913261278067	1.1505091601204454	1.3514698776230794	-0.013165085678482786	0.48111442192546316	0.061539861693233375
1.276	0.22602312140555197	-0.10578912081164486	1.1509722612488382	1.3496569632291062	-0.013149554893962816	0.48146325806728446	0.06148320817424362
1.277	0.22601697517523653	-0.10578910851649681	1.1514328787514272	1.3478462439075765	-0.01313376449932141	0.48181143548186117	0.06142537124110527
1.2780000000000002	0.22601087074993656	-0.10578909566744411	1.151891005863571	1.3460377260608019	-0.013117714217526387	0.4821589535658133	0.061366348235381916
1.2790000000000001	0.22600480902465195	-0.10578908220627088	1.152346635920545	1.344231416005773	-0.013101403763071054	0.48250581173307533	0.0613061365522023
1.28	0.2259987908254621	-0.1057890680764503	1.1527997623724444	1.3424273200039663	-0.013084832844642074	0.4828520094076318	0.061244733651794225
1.281	0.225992816909417	-0.10578905322315775	1.1532503787988875	1.3406254442908805	-0.013068001167675446	0.48319754601646936	0.061182137070775994
1.2820000000000003	0.22598688796438612	-0.10578903759328462	1.1536984789227747	1.3388257951056675	-0.013050908436861772	0.48354242098262457	0.061118344433086
1.2830000000000001	0.22598100460886508	-0.10578902113545274	1.1541440566223606	1.3370283787201098	-0.013033554358540228	0.4838866337184492	0.06105335346018757
1.284	0.22597516739173645	-0.10578900380002977	1.1545871059416413	1.335233201466181	-0.01301593864273788	0.48423018361927733	0.06098716198030757
1.285	0.22596937679198406	-0.10578898553914513	1.1550276210998156	1.3334402697625587	-0.012998061004854653	0.4845730700573714	0.060919767937015694
1.2860000000000003	0.22596363321874077	-0.10578896630670699	1.1554655965002045	1.3316495901400802	-0.012979921167359658	0.48491529237614955	0.06085116939739002
1.2870000000000001	0.2259579370124219	-0.10578894605842004	1.1559010267386298	1.329861169265762	-0.012961518861864505	0.4852568498848762	0.060781364559770935
1.288	0.225952288446563	-0.10578892475180429	1.1563339066112628	1.3280750139657487	-0.012942853831452134	0.48559774185375665	0.06071035176116607
1.289	0.22594668772923243	-0.10578890234621482	1.1567642311219426	1.326291131247188	-0.01292392583277416	0.4859379675092526	0.060638129484247266
1.2900000000000003	0.22594113500439708	-0.10578887880286252	1.1571919954893457	1.3245095283186528	-0.012904734637917026	0.4862775260295598	0.060564696364001934
1.2910000000000001	0.22593563035399777	-0.10578885408483596	1.1576171951547651	1.322730212609481	-0.012885280036463472	0.486616416540247	0.06049005119452762
1.292	0.22593017380035596	-0.10578882815712438	1.1580398257901297	1.3209531917880188	-0.012865561837688675	0.486954638110119	0.060414192935788265
1.293	0.22592476530853148	-0.10578880098664178	1.1584598833043875	1.3191784737783852	-0.012845579872525815	0.48729218974748717	0.06033712071929814
1.2940000000000003	0.2259194047886305	-0.10578877254225219	1.1588773638471304	1.317406066775755	-0.012825333995301304	0.4876290703970308	0.06025883385230813
1.2950000000000002	0.22591409209806546	-0.10578874279479614	1.1592922638102148	1.3156359792597743	-0.012804824085300695	0.4879652789371894	0.060179331820860556
1.296	0.22590882704376822	-0.10578871171711844	1.1597045798285095	1.3138682200064735	-0.012784050048043637	0.4883008141777826	0.060098614292139564
1.297	0.2259036093843568	-0.10578867928409715	1.1601143087801453	1.312102798100176	-0.012763011816328893	0.4886356748576761	0.06001668111654392
1.2980000000000003	0.22589843883263194	-0.10578864547267382	1.1605214477855226	1.3103397229461453	-0.012741709351232205	0.4889698596425553	0.05993353232936064
1.2990000000000002	0.22589331505915625	-0.10578861026188521	1.1609259942032037	1.3085790042832088	-0.012720142643117976	0.4893033671229913	0.05984916815088256
1.3	0.225888237696541	-0.1057885736328962	1.1613279456223118	1.3068206521944745	-0.01269831171248211	0.4896361958130435	0.059763588984482585
1.301	0.2258832063429384	-0.10578853556903409	1.1617272998536994	1.3050646771153764	-0.01267621661032151	0.4899683441493396	0.05967679541380156
1.3020000000000003	0.22587822056473775	-0.10578849605582429	1.162124054921012	1.3033110898405402	-0.012653857418151997	0.4902998104902686	0.05958878819978002
1.3030000000000002	0.22587327989959127	-0.10578845508102748	1.1625182090505248	1.3015599015305888	-0.012631234247918255	0.4906305931152283	0.05949956827698539
1.304	0.22586838385939215	-0.10578841263467804	1.1629097606597505	1.299811123718122	-0.012608347241673859	0.4909606902242323	0.05940913674911186
1.305	0.22586353193283143	-0.1057883687091241	1.1632987083463264	1.2980647683117372	-0.012585196571214022	0.4912900999381231	0.0593174948843221
1.3060000000000003	0.22585872358828765	-0.10578832329906875	1.1636850508775594	1.2963208475977002	-0.012561782437965407	0.49161882029939186	0.0592246441106124
1.3070000000000002	0.22585395827667346	-0.10578827640161292	1.1640687871798716	1.294579374239255	-0.012538105072767442	0.49194684927342414	0.059130586010834506
1.308	0.22584923543386354	-0.1057882280162997	1.164449916327402	1.2928403612739383	-0.012514164735240427	0.4922741847499916	0.0590353223170075
1.309	0.22584455448383325	-0.1057881781451599	1.1648284375293847	1.2911038221100068	-0.012489961713105636	0.49260082454486903	0.05893885490385719
1.3100000000000003	0.22583991484250943	-0.10578812679275928	1.1652043501178158	1.2893697705223508	-0.012465496321822523	0.4929267664015184	0.058841185782433955
1.3110000000000002	0.22583531592083086	-0.10578807396624713	1.1655776535376616	1.2876382206463723	-0.012440768904360095	0.49325200799302404	0.05874231709465987
1.312	0.22583075712701847	-0.10578801967540631	1.1659483473396124	1.2859091869690666	-0.012415779830858523	0.49357654692452607	0.05864225110855949
1.313	0.22582623786955575	-0.10578796393270469	1.1663164311742482	1.2841826843187916	-0.012390529498424247	0.4939003807360307	0.0585409902138677
1.3140000000000003	0.22582175756125614	-0.10578790675334808	1.1666819047868662	1.2824587278552166	-0.012365018331240945	0.49422350690523614	0.05843853691801259
1.3150000000000002	0.2258173156232906	-0.10578784815533453	1.1670447680122187	1.2807373330590612	-0.012339246780691449	0.4945459228503142	0.05833489384204441
1.316	0.22581291148804844	-0.10578778815950998	1.1674050207687883	1.2790185157201046	-0.0123132153250639	0.49486762593295575	0.05823006371602131
1.317	0.22580854460120825	-0.1057877267896255	1.1677626630525975	1.2773022919238286	-0.01228692446890261	0.4951886134616207	0.05812404937397079
1.3180000000000003	0.22580421442414833	-0.10578766407239555	1.1681176949301795	1.2755886780385526	-0.012260374742429457	0.4955088826946298	0.058016853748546295
1.3190000000000002	0.2257999204363206	-0.1057876000375579	1.1684701165303324	1.2738776907034268	-0.012233566700974436	0.4958284308431625	0.05790847986519325
1.32	0.22579566213683747	-0.10578753471793467	1.1688199280354097	1.2721693468172621	-0.012206500924171219	0.49614725507428475	0.05779893083630904
1.321	0.2257914390456502	-0.10578746814949473	1.1691671296732744	1.2704636635281858	-0.012179178015039033	0.4964653525138871	0.05768820985600299
1.3220000000000003	0.22578725070469474	-0.10578740037141733	1.169511721710668	1.268760658222981	-0.012151598599132942	0.4967827202495375	0.057576320195392265
1.3230000000000002	0.22578309667900098	-0.10578733142615691	1.1698537044479929	1.2670603485157106	-0.012123763323822876	0.4970993553333108	0.057463265198308994
1.324	0.22577897655776508	-0.10578726135950918	1.1701930782143808	1.2653627522363655	-0.012095672857639893	0.4974152547845986	0.057349048277293445
1.325	0.22577488995501083	-0.10578719022067826	1.1705298433630502	1.2636678874195153	-0.012067327889567233	0.49773041559290243	0.05723367290993104
1.3260000000000003	0.2257708365090904	-0.10578711806234492	1.1708640002680792	1.261975772292575	-0.012038729128092831	0.4980448347206129	0.05711714263577337
1.3270000000000002	0.22576681588102676	-0.10578704494073587	1.17119554932259	1.2602864252647903	-0.012009877300022584	0.49835850910559476	0.0569994610539008
1.328	0.2257628277528257	-0.10578697091569408	1.1715244909383515	1.2585998649184276	-0.01198077314954092	0.49867143566321626	0.05688063182142773
1.329	0.22575887182688284	-0.10578689605074992	1.1718508255471716	1.2569161100017816	-0.011951417437944265	0.4989836112878252	0.0567606586532514
1.3300000000000003	0.22575494782610922	-0.10578682041319332	1.172174553603324	1.255235179422477	-0.011921810943742145	0.4992950328541612	0.05663954532255362
1.3310000000000002	0.22575105549365132	-0.10578674407414669	1.1724956755862581	1.2535570922399157	-0.011891954462698922	0.4996056972190748	0.05651729566132089
1.332	0.22574719459258225	-0.1057866671082623	1.1728141920043458	1.2518818676572288	-0.011861848808241671	0.49991560122330986	0.056393913561001034
1.333	0.225743364905936	-0.10578658959229156	1.1731301034004153	1.2502095250142138	-0.011831494812720656	0.5002247416928681	0.05626940297396264
1.3340000000000003	0.2257395662363318	-0.1057865116029023	1.17344341035832	1.2485400837812468	-0.011800893328912593	0.5005331154400784	0.05614376791575336
1.3350000000000002	0.22573579840556685	-0.10578643321524919	1.173754113509411	1.2468735635530135	-0.011770045231035083	0.500840719264801	0.05601701246748338
1.336	0.22573206125493156	-0.10578635450267344	1.1740622135385426	1.2452099840427955	-0.011738951415393172	0.5011475499555879	0.055889140778086606
1.337	0.22572835464587176	-0.10578627553677915	1.1743677111899833	1.2435493650784233	-0.011707612800961715	0.5014536042904353	0.05576015706682083
1.3379999999999999	0.22572467846024807	-0.10578619638750991	1.1746706072739832	1.2418917265987521	-0.011676030329902637	0.501758879037316	0.05563006562618571
1.3390000000000002	0.22572103259981524	-0.10578611712322579	1.1749709026740003	1.240237088649508	-0.01164420496795534	0.5020633709547978	0.05549887082494982
1.34	0.2257174169856694	-0.1057860378107804	1.1752685983538305	1.2385854713788549	-0.011612137704881986	0.5023670767927518	0.05536657711097819
1.341	0.22571383155804028	-0.1057859585155981	1.1755636953642625	1.2369368950330468	-0.011579829555088563	0.5026699932931534	0.055233189013916856
1.3419999999999999	0.22571027627567938	-0.10578587930175125	1.1758561948496313	1.2352913799521485	-0.011547281558238032	0.5029721171909798	0.055098711148034676
1.3430000000000002	0.22570675111522112	-0.10578580023203739	1.1761460980550251	1.233648946566176	-0.011514494779854586	0.5032734452149015	0.05496314821552251
1.344	0.2257032560708887	-0.1057857213680565	1.1764334063341435	1.2320096153923892	-0.011481470311918016	0.5035739740875291	0.0548265050101843
1.345	0.2256997911534159	-0.10578564277028794	1.1767181211570559	1.23037340703334	-0.011448209273203516	0.5038737005255217	0.05468878642108916
1.3459999999999999	0.22569635638781277	-0.1057855644981673	1.177000244117855	1.228740342174154	-0.011414712809426776	0.5041726212399859	0.05454999743611902
1.3470000000000002	0.225692951810728	-0.10578548661016293	1.1772797769433323	1.227110441579021	-0.011380982093497789	0.5044707329370489	0.05441014314607682
1.348	0.2256895774677796	-0.1057854091638522	1.1775567215034255	1.2254837260883855	-0.011347018325943136	0.5047680323181813	0.054269228749837674
1.349	0.2256862334108541	-0.10578533221599738	1.177831079822688	1.223860216617187	-0.011312822735373818	0.5050645160801501	0.054127259560050836
1.3499999999999999	0.2256829196953784	-0.10578525582262105	1.1781028540916483	1.2222399341533836	-0.011278396578997459	0.50536018091479	0.05398424100871745
1.3510000000000002	0.2256796363779406	-0.10578518003908106	1.1783720466776808	1.2206228997567317	-0.011243741143295483	0.5056550235087768	0.053840178652578057
1.352	0.22567638351500774	-0.10578510492014498	1.1786386601353902	1.2190091345585616	-0.011208857744924946	0.505949040543408	0.053695078178487204
1.353	0.22567316116236452	-0.10578503052006384	1.178902697216877	1.217398659762524	-0.011173747731721957	0.50624222869427	0.05354894540901343
1.3539999999999999	0.22566996937377193	-0.10578495689264532	1.1791641608822632	1.2157914966459114	-0.01113841248350092	0.5065345846307371	0.053401786308380786
1.3550000000000002	0.2256668081984693	-0.10578488409132629	1.179423054309344	1.2141876665615279	-0.011102853412465566	0.5068261050154226	0.05325360698801547
1.356	0.22566367767826837	-0.10578481216924446	1.1796793809012354	1.212587190939715	-0.011067071963352227	0.5071167865037741	0.05310441371108272
1.357	0.22566057784461527	-0.1057847411793093	1.1799331442935161	1.2109900912908913	-0.011031069613547592	0.5074066257435675	0.05295421289692153
1.3579999999999999	0.22565750871562473	-0.10578467117427215	1.1801843483627437	1.2093963892097142	-0.010994847873362237	0.5076956193738793	0.05280301112634558
1.3590000000000002	0.2256544702930868	-0.10578460220679528	1.180432997235961	1.2078061063804624	-0.010958408286519384	0.5079837640237221	0.052650815147560266
1.36	0.22565146255944216	-0.10578453432952016	1.1806790953004451	1.206219264582114	-0.01092175243079652	0.5082710563108351	0.052497631882263494
1.361	0.22564848547472793	-0.10578446759513456	1.18092264721369	1.2046358856923451	-0.010884881918635668	0.5085574928407524	0.052343468431740585
1.3619999999999999	0.22564553897387066	-0.10578440205643871	1.1811636579124887	1.2030559916915642	-0.010847798397598979	0.508843070205911	0.05218833208239865
1.3630000000000002	0.2256426229650762	-0.10578433776641033	1.181402132619988	1.2014796046680796	-0.010810503550789847	0.5091277849845576	0.05203223031036808
1.364	0.22563973732893927	-0.10578427477826842	1.1816380768514567	1.1999067468236326	-0.010772999097298893	0.5094116337395171	0.0518751707855903
1.365	0.2256368819171459	-0.1057842131455359	1.1818714964191408	1.1983374404792757	-0.01073528679255132	0.5096946130169505	0.051717161375689054
1.3659999999999999	0.22563405655114724	-0.10578415292210094	1.1821023974362037	1.1967717080826956	-0.010697368428675805	0.5099767193450414	0.0515582101496786
1.3670000000000002	0.2256312610211837	-0.10578409416227699	1.1823307863204957	1.1952095722169642	-0.010659245835015003	0.5102579492324961	0.051398325381683915
1.368	0.22562849508452903	-0.10578403692086144	1.1825566697973928	1.1936510556099453	-0.010620920878410508	0.510538299166919	0.05123751555417776
1.369	0.22562575846295113	-0.10578398125319288	1.1827800549001928	1.1920961811435815	-0.010582395463016902	0.5108177656133721	0.05107578935999576
1.3699999999999999	0.22562305084089385	-0.10578392721520684	1.18300094896844	1.1905449718634118	-0.010543671530008458	0.5110963450130614	0.050913155703364944
1.3710000000000002	0.22562037186476178	-0.10578387486348995	1.1832193596456781	1.188997450989052	-0.010504751057542056	0.5113740337818491	0.05074962370072877
1.372	0.22561772114293113	-0.10578382425533263	1.183435294878125	1.1874536419248596	-0.010465636061096233	0.5116508283086547	0.050585202682030046
1.373	0.22561509824648338	-0.10578377544878007	1.183648762914645	1.1859135682707649	-0.01042632859418441	0.5119267249536905	0.050419902192686404
1.3739999999999999	0.22561250270990782	-0.10578372850268147	1.1838597723064992	1.184377253834	-0.010386830749014055	0.5122017200464704	0.0502537319956402
1.3750000000000002	0.22560993403140012	-0.10578368347673764	1.1840683319057403	1.182844722640568	-0.010347144656785257	0.5124758098839636	0.05008670207268185
1.3760000000000001	0.22560739167351027	-0.1057836404315466	1.184274450862615	1.1813159989453068	-0.0103072724878703	0.512748990729079	0.04991882262497627
1.377	0.22560487506376442	-0.10578359942864757	1.1844781386223453	1.179791107240519	-0.01026721645193303	0.5130212588094831	0.04975010407308699
1.378	0.22560238359488488	-0.10578356053056277	1.1846794049212799	1.178270072262772	-0.010226978797985916	0.5132926103168775	0.04958055705654918
1.3790000000000002	0.22559991662573745	-0.1057835238008374	1.1848782597824088	1.1767529189982187	-0.010186561814626268	0.5135630414065565	0.049410192432920254
1.3800000000000001	0.22559747348300796	-0.1057834893040775	1.1850747135102282	1.1752396726879237	-0.010145967830266684	0.5138325481968846	0.04923902127635882
1.381	0.2255950534621058	-0.1057834571059857	1.185268776684948	1.1737303588331687	-0.010105199212809432	0.5141011267688167	0.04906705487566032
1.382	0.22559265582729326	-0.1057834272733948	1.185460460156033	1.172225003199204	-0.010064258368823357	0.5143687731658327	0.04889430473155598
1.3830000000000002	0.22559027981254356	-0.10578339987429916	1.1856497750350679	1.1707236318170482	-0.010023147742890945	0.5146354833942285	0.04872078255338583
1.3840000000000001	0.225587924623502	-0.10578337497788363	1.185836732687933	1.1692262709840604	-0.009981869817366781	0.514901253423523	0.0485465002553782
1.385	0.2255855894398017	-0.10578335265455034	1.186021344726656	1.1677329472632645	-0.009940427112179646	0.5151660791871082	0.04837146995258517
1.386	0.22558327341735876	-0.1057833329759428	1.186203623001679	1.1662436874806443	-0.009898822184432178	0.5154299565833885	0.048195703956523304
1.3870000000000002	0.22558097569064833	-0.10578331601496777	1.186383579594154	1.1647585187203873	-0.009857057627856604	0.5156928814772922	0.048019214770264204
1.3880000000000001	0.2255786953749617	-0.10578330184581419	1.1865612268071288	1.1632774683187963	-0.009815136072184906	0.5159548497019157	0.047842015082597555
1.389	0.22557643156864557	-0.1057832905439699	1.1867365771563658	1.1618005638572204	-0.009773060182491813	0.5162158570603652	0.04766411776186343
1.39	0.2255741833553246	-0.10578328218623524	1.1869096433619049	1.1603278331536058	-0.009730832658508064	0.5164758993279815	0.047485535850050505
1.3910000000000002	0.2255719498061076	-0.1057832768507341	1.1870804383392324	1.1588593042515127	-0.009688456233718628	0.516734972255015	0.0473062825562951
1.3920000000000001	0.2255697299817788	-0.10578327461692202	1.187248975189294	1.1573950054058144	-0.009645933674243254	0.5169930715697527	0.04712637124915926
1.393	0.22556752293497453	-0.10578327556559136	1.1874152671884628	1.1559349650661832	-0.009603267777679404	0.5172501929820434	0.04694581544846677
1.394	0.22556532771234694	-0.10578327977887338	1.187579327778831	1.154479211859841	-0.009560461371904857	0.5175063321870998	0.04676462881711033
1.3950000000000002	0.22556314335671485	-0.10578328734023736	1.1877411705584273	1.1530277745727915	-0.009517517313776362	0.5177614848695852	0.04658282515245138
1.3960000000000001	0.2255609689092033	-0.10578329833448637	1.1879008092717334	1.1515806821280035	-0.009474438487660697	0.5180156467081074	0.046400418377299225
1.397	0.22555880341137247	-0.10578331284774992	1.188058257800854	1.1501379635612623	-0.00943122780379532	0.5182688133800668	0.04621742253082144
1.398	0.22555664590733707	-0.10578333096747318	1.1882135301577137	1.1486996479965483	-0.009387888196780365	0.5185209805665553	0.046033851759920086
1.3990000000000002	0.2255544954458768	-0.10578335278240279	1.188366640477256	1.1472657646209141	-0.009344422624381768	0.5187721439572504	0.04584972031106006
1.4000000000000001	0.22555235108253902	-0.10578337838256921	1.188517603010131	1.145836342657328	-0.009300834066277337	0.5190222992556142	0.04566504252137877
1.401	0.22555021188173477	-0.10578340785926532	1.1886664321137292	1.1444114113354573	-0.009257125522438328	0.5192714421844608	0.04547983280851492
1.402	0.2255480769188287	-0.10578344130502153	1.1888131422419226	1.1429909998622374	-0.009213300011265455	0.5195195684916531	0.04529410565981268
1.4030000000000002	0.22554594528222394	-0.10578347881357698	1.1889577479342543	1.141575137393328	-0.0091693605675982	0.5197666739557518	0.045107875621374104
1.4040000000000001	0.225543816075443	-0.1057835204798469	1.1891002638053147	1.1401638530043035	-0.009125310240655396	0.5200127543916183	0.04492115728694585
1.405	0.2255416884192051	-0.10578356639988601	1.1892407045342888	1.138757175659664	-0.0090811520920259	0.520257805656283	0.044733965286321495
1.406	0.2255395614535015	-0.10578361667084785	1.1893790848542858	1.1373551341800165	-0.009036889193767324	0.5205018236552024	0.0445463142733061
1.4070000000000003	0.22553743433966902	-0.10578367139094003	1.1895154195418063	1.135957757209657	-0.008992524626548919	0.5207448043484836	0.044358218913959614
1.4080000000000001	0.22553530626246296	-0.10578373065937519	1.1896497234063383	1.134565073184899	-0.00894806147765291	0.5209867437568981	0.044169693875165804
1.409	0.22553317643213036	-0.10578379457631759	1.1897820112800692	1.133177110302369	-0.008903502838831316	0.5212276379678711	0.0439807538132686
1.41	0.2255310440864838	-0.10578386324282539	1.1899122980088244	1.1317938964883667	-0.008858851804380594	0.5214674831412666	0.04379141336343178
1.4110000000000003	0.2255289084929773	-0.10578393676078826	1.1900405984442164	1.1304154593696425	-0.008814111469552974	0.5217062755148518	0.04360168712970751
1.4120000000000001	0.22552676895078425	-0.10578401523286042	1.190166927436238	1.1290418262436754	-0.008769284929057779	0.5219440114097486	0.043411589675129654
1.413	0.22552462479287885	-0.10578409876238896	1.190291299827039	1.1276730240480606	-0.008724375275588895	0.5221806872358744	0.043221135512304804
1.414	0.2255224753877449	-0.10578418745333734	1.1904137304458726	1.1263090793297255	-0.008679385598253521	0.5224162994973175	0.04303033909466956
1.4150000000000003	0.22552032013996026	-0.10578428141020395	1.1905342341036989	1.1249500182132048	-0.008634318980594713	0.5226508447979527	0.042839214807486446
1.4160000000000001	0.22551815849003404	-0.10578438073793561	1.1906528255870412	1.1235958663683143	-0.008589178498387395	0.5228843198471799	0.042647776958442504
1.417	0.2255159899150018	-0.105784485541836	1.190769519652221	1.1222466489794567	-0.008543967217752949	0.5231167214652414	0.04245603976862831
1.418	0.22551381393015582	-0.10578459592746879	1.1908843310206998	1.1209023907176654	-0.008498688193711195	0.5233480465879367	0.04226401736430982
1.4190000000000003	0.22551163009115852	-0.1057847120005555	1.1909972743751465	1.1195631157149843	-0.008453344468984055	0.523578292270922	0.042071723769357285
1.4200000000000002	0.22550943799616288	-0.10578483386686786	1.191108364355833	1.1182288475396511	-0.00840793907298704	0.5238074556938406	0.04187917289801309
1.421	0.22550723728794064	-0.10578496163211466	1.1912176155573435	1.1168996091709393	-0.008362475020944692	0.5240355341644088	0.04168637854780205
1.422	0.22550502765601851	-0.10578509540182297	1.1913250425259632	1.1155754229747616	-0.00831695531312702	0.5242625251223388	0.04149335439305788
1.4230000000000003	0.22550280883844645	-0.10578523528121357	1.19143065975811	1.114256310681142	-0.008271382934143109	0.5244884261429777	0.04130011397947873
1.4240000000000002	0.2255005806224457	-0.10578538137507057	1.1915344816994158	1.1129422933631548	-0.008225760852045353	0.5247132349407284	0.041106670719271994
1.425	0.2254983428439371	-0.10578553378760502	1.1916365227440662	1.1116333914169363	-0.008180092017241427	0.5249369493722528	0.04091303788657094
1.426	0.22549609538670218	-0.10578569262231254	1.1917367972336321	1.1103296245431205	-0.008134379361332886	0.525159567439339	0.04071922861286628
1.4270000000000003	0.2254938381815545	-0.10578585798182476	1.19183531945388	1.1090310117304336	-0.008088625795816642	0.525381087291373	0.04052525588176993
1.4280000000000002	0.22549157120514765	-0.1057860299677545	1.191932103629544	1.1077375712414286	-0.00804283421046373	0.5256015072274778	0.040331132523098195
1.429	0.22548929447766558	-0.1057862086805346	1.192027163919303	1.1064493205995936	-0.007997007471311659	0.5258208256984436	0.04013687120735788
1.43	0.22548700805976815	-0.10578639421925021	1.192120514413201	1.1051662765774364	-0.007951148418815605	0.5260390413084511	0.03994248444171905
1.4310000000000003	0.22548471205029635	-0.10578658668146469	1.1922121691328758	1.1038884551859014	-0.007905259866825607	0.5262561528164672	0.039747984567705764
1.4320000000000002	0.2254824065847416	-0.10578678616303874	1.1923021420334532	1.102615871666231	-0.007859344602143332	0.5264721591371917	0.03955338376022709
1.433	0.2254800918329743	-0.10578699275794282	1.1923904470055886	1.1013485404853842	-0.007813405383924929	0.5266870593413767	0.039358694027388355
1.434	0.2254777679958501	-0.1057872065580627	1.1924770978768904	1.10008647533462	-0.007767444942744498	0.5269008526555157	0.03916392721064445
1.4350000000000003	0.22547543530144715	-0.10578742765299817	1.192562108413091	1.098829689129359	-0.007721465979559132	0.5271135384612714	0.038969094985100684
1.4360000000000002	0.22547309400131443	-0.10578765612985462	1.1926454923193284	1.0975781940099307	-0.007675471164755537	0.5273251162947641	0.03877420885994985
1.437	0.2254707443667304	-0.10578789207302755	1.1927272632418968	1.0963320013450748	-0.007629463137458324	0.5275355858454162	0.0385792801795211
1.438	0.2254683866849693	-0.10578813556397994	1.1928074347712077	1.0950911217381811	-0.007583444505219171	0.527744946954293	0.038384320125416815
1.4390000000000003	0.22546602125557552	-0.10578838668101224	1.1928860204463192	1.0938555650343762	-0.007537417843962472	0.5279531996121842	0.03818933971972629
1.4400000000000002	0.22546364838664676	-0.10578864549902518	1.192963033760649	1.092625340328821	-0.007491385698002238	0.5281603439574245	0.03799434982930538
1.441	0.2254612683911238	-0.10578891208927492	1.1930384881681002	1.0914004559780963	-0.007445350580127736	0.5283663802732117	0.037799361170989594
1.442	0.22545888158271102	-0.10578918651912089	1.193112397089971	1.0901809196154162	-0.00739931497187719	0.5285713089842985	0.0376043843178518
1.4430000000000003	0.22545648827067644	-0.10578946885176599	1.1931847739237567	1.0889667381689125	-0.007353281323997101	0.5287751306531205	0.03740942970692038
1.4440000000000002	0.2254540887539045	-0.1057897591459891	1.1932556320530867	1.0877579178814738	-0.007307252057023852	0.5289778459755419	0.03721450764773863
1.445	0.2254516833160841	-0.10579005745587004	1.1933249848572771	1.0865544643321352	-0.007261229562167927	0.5291794557763385	0.037019628330963374
1.446	0.22544927222316144	-0.10579036383050655	1.1933928457208558	1.085356382460139	-0.0072152162028028795	0.5293799610043599	0.03682480183741919
1.4470000000000003	0.22544685572192538	-0.10579067831372367	1.1934592280441758	1.0841636765916611	-0.007169214316495827	0.5295793627272454	0.03663003814826809
1.4480000000000002	0.22544443403784342	-0.10579100094377519	1.1935241452551055	1.0829763504688215	-0.007123226217150853	0.5297776621256323	0.03643534715628497
1.449	0.22544200737177653	-0.10579133175303716	1.1935876108210348	1.0817944072806025	-0.007077254197019441	0.5299748604869786	0.03624073867768083
1.45	0.22543957589670102	-0.10579167076769352	1.1936496382611814	1.0806178496949155	-0.007031300528758385	0.5301709591991204	0.03604622246422064
1.4510000000000003	0.22543713975556195	-0.10579201800741374	1.1937102411591822	1.0794466798914355	-0.006985367467837448	0.5303659597436212	0.035851808215626245
1.4520000000000002	0.22543469905988073	-0.10579237348502246	1.1937694331744528	1.0782808995948314	-0.006939457255111845	0.5305598636892203	0.03565750559152399
1.453	0.2254322538876145	-0.10579273720616116	1.1938272280515545	1.077120510108007	-0.006893572118948356	0.5307526726855581	0.03546332422250125
1.454	0.22542980428027104	-0.1057931091689417	1.193883639629058	1.0759655123461076	-0.006847714276963766	0.5309443884568146	0.035269273721054296
1.4550000000000003	0.22542735024078223	-0.10579348936359204	1.193938681849017	1.0748159068716638	-0.006801885938104289	0.5311350127950115	0.03507536369290511
1.4560000000000002	0.22542489173213257	-0.10579387777209366	1.1939923687666607	1.0736716939297446	-0.006756089305124703	0.531324547553286	0.03488160374831257
1.457	0.22542242867561255	-0.10579427436781119	1.1940447145602886	1.0725328734823696	-0.006710326576977834	0.5315129946393728	0.034688003513368565
1.458	0.2254199609490762	-0.10579467911511392	1.1940957335417304	1.0713994452421802	-0.006664599951173157	0.531700356009237	0.03449457264151319
1.4590000000000003	0.22541748838595918	-0.10579509196898937	1.1941454401666147	1.0702714087057434	-0.0066189116263459516	0.53188663366079	0.03430132082489435
1.4600000000000002	0.22541501077467938	-0.10579551287464893	1.194193849043678	1.0691487631864909	-0.00657326380491309	0.5320718296277511	0.034108257805136
1.461	0.22541252785804067	-0.10579594176712559	1.1942409749438465	1.0680315078457878	-0.006527658695630596	0.5322559459737737	0.03391539338374922
1.462	0.22541003933301412	-0.10579637857086385	1.1942868328098246	1.0669196417213747	-0.006482098516050834	0.532438984786893	0.033722737432420144
1.4629999999999999	0.22540754485165265	-0.10579682319930186	1.194331437765812	1.0658131637546933	-0.006436585495181683	0.532620948174236	0.033530299902921654
1.4640000000000002	0.22540504402313974	-0.10579727555444575	1.1943748051273255	1.0647120728182258	-0.00639112187658912	0.5328018382568056	0.03333809083682192
1.465	0.2254025364162201	-0.10579773552643651	1.1944169504114897	1.06361636774172	-0.006345709921697456	0.5329816571643997	0.03314612037528453
1.466	0.22540002156163694	-0.10579820299348551	1.1944578893466518	1.0625260473354199	-0.0063003519126151155	0.5331604070310889	0.032954398768097894
1.4669999999999999	0.22539749895457553	-0.10579867782293148	1.1944976378790557	1.0614411104103039	-0.006255050153813854	0.5333380899913115	0.03276293638070593
1.4680000000000002	0.2253949680571139	-0.10579915987304263	1.1945362121754273	1.0603615557972161	-0.0062098069729636905	0.5335147081762185	0.03257174369898653
1.469	0.2253924283006813	-0.10579964899405916	1.1945736286222084	1.059287382365637	-0.006164624721834817	0.5336902637102059	0.032380831332193896
1.47	0.22538987908852445	-0.10580014502809998	1.194609903822553	1.0582185890405926	-0.006119505777325121	0.5338647587079358	0.03219021001429827
1.4709999999999999	0.22538731979818277	-0.10580064780868603	1.194645054591818	1.0571551748165746	-0.006074452542306518	0.534038195271967	0.031999890603895284
1.4720000000000002	0.22538474978397244	-0.10580115716025715	1.194679097951906	1.0560971387688545	-0.006029467446348695	0.5342105754908107	0.03180988408297911
1.473	0.22538216837948075	-0.10580167289768219	1.1947120511233233	1.0550444800625627	-0.0059845529461351995	0.534381901437346	0.031620201554142364
1.474	0.22537957490007055	-0.10580219482576281	1.1947439315137998	1.053997197959155	-0.005939711525325921	0.5345521751677791	0.031430854235461415
1.4749999999999999	0.22537696864539591	-0.105802722738731	1.1947747567045912	1.0529552918198926	-0.005894945693985364	0.5347213987212028	0.031241853453421602
1.4760000000000002	0.22537434890192967	-0.10580325641974059	1.194804544435574	1.0519187611198788	-0.005850257988305099	0.5348895741174412	0.031053210637220954
1.477	0.22537171494550334	-0.10580379564035304	1.194833312588735	1.0508876054985883	-0.005805650971835969	0.5350567033489738	0.03086493731955711
1.478	0.2253690660438601	-0.10580434016001747	1.1948610791696663	1.0498618248333547	-0.005761127237618565	0.5352227883691933	0.030677045141023897
1.4789999999999999	0.22536640145922168	-0.10580488972554533	1.1948878622870465	1.0488414192722773	-0.005716689408225341	0.5353878310872846	0.030489545845499944
1.4800000000000002	0.22536372045087003	-0.10580544407057998	1.1949136801300881	1.0478263892013615	-0.005672340132493828	0.5355518333739265	0.030302451261463158
1.481	0.22536102227774382	-0.1058060029150613	1.1949385509439374	1.046816735208681	-0.005628082081749815	0.5357147970677045	0.03011577328152165
1.482	0.22535830620105143	-0.10580656596468564	1.1949624930033786	1.0458124580963124	-0.005583917947893062	0.5358767239737683	0.029929523850441776
1.4829999999999999	0.2253555714869003	-0.10580713291073775	1.1949855245863341	1.0448135589028238	-0.005539850441820413	0.5360376158605774	0.029743714955206193
1.4840000000000002	0.22535281740894395	-0.10580770343104735	1.19500766394902	1.0438200388990932	-0.005495882290478476	0.5361974744608852	0.02955835861081763
1.485	0.225350043251047	-0.1058082771916945	1.1950289293031187	1.0428318995698609	-0.0054520162332131255	0.5363563014750709	0.02937346684451621
1.486	0.2253472483099692	-0.10580885384795888	1.1950493387941983	1.0418491425926681	-0.005408255018387599	0.5365140985748696	0.029189051680043064
1.4869999999999999	0.22534443189806885	-0.10580943304451242	1.1950689104809815	1.0408717698141872	-0.005364601400266504	0.5366708674074382	0.02900512512163388
1.4880000000000002	0.22534159334602666	-0.10581001441635839	1.1950876623154498	1.0398997832235644	-0.005321058135554069	0.5368266095998144	0.028821699137913534
1.489	0.22533873200559038	-0.10581059759051846	1.195105612123764	1.0389331849223948	-0.005277627979583933	0.5369813267638927	0.028638785645619093
1.49	0.22533584725234096	-0.10581118218696725	1.195122777587983	1.0379719770932103	-0.005234313682949531	0.5371350205016671	0.028456396493322305
1.4909999999999999	0.22533293848848102	-0.1058117678188157	1.1951391762285657	1.037016161967224	-0.005191117988572355	0.5372876924105014	0.028274543445322646
1.4920000000000002	0.22533000514564613	-0.10581235409324675	1.195154825387636	1.036065741789832	-0.005148043628352835	0.5374393440885415	0.028093238165577575
1.493	0.22532704668773948	-0.10581294061320255	1.1951697422129943	1.035120718784245	-0.005105093319401142	0.5375899771403331	0.027912492201780395
1.494	0.2253240626137902	-0.10581352697869467	1.1951839436428615	1.034181095115124	-0.005062269760515187	0.5377395931825192	0.0277323169698179
1.4949999999999999	0.22532105246046027	-0.10581411278811421	1.195197446391335	1.0332468728525976	-0.005019575628598642	0.5378881938496174	0.0275527237386575
1.4960000000000002	0.22531801580344737	-0.10581469764029347	1.195210266934543	1.032318053935533	-0.004977013574346462	0.5380357807999959	0.02737372361553092
1.497	0.22531495225816042	-0.1058152811369412	1.1952224214974791	1.0313946401329277	-0.004934586217560698	0.5381823557220475	0.027195327531159844
1.498	0.22531186148117377	-0.10581586288470056	1.1952339260415017	1.030476633003421	-0.004892296143007543	0.5383279203404376	0.02701754622489094
1.4989999999999999	0.225308743172461	-0.10581644249608145	1.1952447962524828	1.0295640338544196	-0.004850145897239346	0.5384724764223033	0.026840390229912303
1.5000000000000002	0.22530559707690592	-0.1058170195896454	1.19525504752959	1.0286568437023484	-0.004808137985709192	0.5386160257832798	0.02666386985896716
1.5010000000000001	0.22530242298471367	-0.10581759379094606	1.1952646949746877	1.0277550632336478	-0.004766274869140232	0.5387585702933515	0.026487995190737284
1.502	0.22529922073109418	-0.10581816473422469	1.1952737533823399	1.026858692765767	-0.004724558959330052	0.5389001118826502	0.026312776056642482
1.503	0.225295990194841	-0.10581873206335592	1.1952822372304024	1.0259677322085254	-0.004682992615301169	0.5390406525472569	0.026138222027863634
1.5040000000000002	0.2252927312958085	-0.10581929543166786	1.19529016067119	1.0250821810262176	-0.004641578139917126	0.5391801943549458	0.0259643424027015
1.5050000000000001	0.22528944399204384	-0.10581985450176572	1.1952975375232027	1.0242020382000858	-0.004600317776352871	0.539318739450808	0.02579114619438379
1.506	0.22528612827694833	-0.10582040894648813	1.195304381263397	1.0233273021907814	-0.004559213703929986	0.539456290062812	0.025618642119372363
1.507	0.2252827841768409	-0.10582095845062017	1.1953107050199927	1.022457970901946	-0.004518268033801769	0.5395928485071793	0.025446838586283504
1.5080000000000002	0.22527941174929947	-0.10582150271185836	1.1953165215657968	1.0215940416460474	-0.004477482805521374	0.539728417193327	0.02527574368529111
1.5090000000000001	0.22527601108115597	-0.10582204144065165	1.1953218433120367	1.0207355111113414	-0.004436859984308249	0.5398629986285608	0.025105365177821755
1.51	0.22527258228501573	-0.10582257435967114	1.1953266823026851	1.0198823753292106	-0.004396401458097367	0.5399965954227569	0.024935710486716594
1.511	0.22526912549542735	-0.10582310120328542	1.1953310502092693	1.0190346296430106	-0.00435610903449115	0.5401292102928485	0.024766786687035146
1.5120000000000002	0.22526564086583237	-0.10582362171741755	1.19533495832615	1.0181922686788032	-0.004315984437977641	0.5402608460669328	0.024598600497432874
1.5130000000000001	0.22526212856591937	-0.10582413566053699	1.1953384175662598	1.0173552863172282	-0.0042760293069259705	0.5403915056881158	0.024431158272105673
1.514	0.2252585887790046	-0.10582464280541017	1.1953414384572896	1.0165236756661435	-0.004236245190235622	0.5405211922182765	0.024264465993294702
1.515	0.2252550216994389	-0.10582514294010485	1.1953440311383134	1.0156974290344167	-0.004196633544429626	0.5406499088417469	0.024098529264162706
1.5160000000000002	0.22525142753004307	-0.10582563586787239	1.1953462053568384	1.0148765379080005	-0.0041571957314946685	0.5407776588686604	0.02393335330209685
1.5170000000000001	0.22524780647956744	-0.1058261214066604	1.1953479704662757	1.0140609929290547	-0.00411793301704039	0.5409044457377233	0.023768942932798066
1.518	0.22524415876017562	-0.10582659938863263	1.1953493354238154	1.0132507838773674	-0.004078846568593857	0.541030273018528	0.023605302585151786
1.519	0.2252404845849568	-0.10582706965969595	1.1953503087887039	1.0124458996529588	-0.004039937454088862	0.5411551444137068	0.023442436286449108
1.5200000000000002	0.22523678416546591	-0.10582753207903453	1.1953508987209083	1.0116463282598809	-0.004001206640488029	0.5412790637609258	0.023280347657893132
1.5210000000000001	0.2252330577089124	-0.1058279865186518	1.195351112980165	1.0108520567923465	-0.003962654992414857	0.5414020350344095	0.023119039910934665
1.522	0.22522930541424574	-0.10582843286291986	1.195350958925401	1.0100630714239496	-0.003924283270672996	0.5415240623459302	0.0229585158447383
1.523	0.22522552746789115	-0.10582887100813675	1.1953504435145204	1.009279357399618	-0.0038860921308954796	0.5416451499455043	0.022798777844471187
1.5240000000000002	0.2252217240413906	-0.10582930086209162	1.1953495733045525	1.0085008990303121	-0.003848082122871308	0.541765302221729	0.022639827880168224
1.5250000000000001	0.22521789529095035	-0.10582972234363776	1.1953483544521502	1.0077276796908585	-0.003810253690426923	0.5418845237015735	0.022481667506232185
1.526	0.2252140413566381	-0.10583013538227383	1.1953467927144348	1.0069596818201838	-0.0037726071713139442	0.5420028190497401	0.022324297861566915
1.527	0.22521016236047392	-0.10583053991773321	1.1953448934498048	1.0061968869235876	-0.0037351427971027253	0.5421201930676554	0.022167719670098448
1.5280000000000002	0.22520625840416705	-0.10583093589958154	1.1953426616179503	1.005439275578574	-0.0036978606932032104	0.5422366506919616	0.022011933241561144
1.5290000000000001	0.2252023295668797	-0.10583132328682253	1.1953401017794436	1.0046868274446374	-0.0036607608788910614	0.5423521969925055	0.02185693847297445
1.53	0.22519837590301697	-0.10583170204751217	1.1953372180964053	1.0039395212751392	-0.0036238432673998287	0.542466837170002	0.02170273485123628
1.531	0.22519439744004016	-0.10583207215838131	1.1953340143346216	1.0031973349309193	-0.0035871076662618586	0.54258057655349	0.021549321456772193
1.5320000000000003	0.22519039417630415	-0.1058324336044665	1.1953304938663527	1.0024602453971736	-0.0035505537779589153	0.5426934205973916	0.02139669696818002
1.5330000000000001	0.2251863660785437	-0.10583278637874943	1.1953266596734518	1.0017282288043639	-0.0035141812007609035	0.5428053748778653	0.02124485966799258
1.534	0.22518231307825437	-0.10583313048180475	1.195322514350795	1.0010012604524332	-0.003477989429448484	0.5429164450885101	0.021093807449438
1.535	0.2251782350677209	-0.10583346592145623	1.1953180601100153	1.0002793148368458	-0.003441977856041765	0.5430266370357784	0.020943537823772992
1.5360000000000003	0.22517413189795274	-0.10583379271244157	1.1953132987835409	0.9995623656768529	-0.0034061457712663804	0.5431359566340939	0.02079404792813025
1.5370000000000001	0.22517000337852303	-0.10583411087608548	1.1953082318289354	0.9988503859475115	-0.003370492366818436	0.5432444099004238	0.02064533453418684
1.538	0.2251658492770536	-0.10583442043998122	1.195302860333536	0.9981433479143554	-0.0033350167376373155	0.5433520029484838	0.020497394057534656
1.539	0.22516166931759823	-0.10583472143768062	1.1952971850193899	0.9974412231692359	-0.00329971788394352	0.5434587419828125	0.020350222567573326
1.5400000000000003	0.22515746317867658	-0.10583501390839242	1.1952912062481131	0.9967439826677379	-0.0032645947132860353	0.5435646332926479	0.02020381579780722
1.5410000000000001	0.22515323049133218	-0.1058352978966889	1.1952849240245436	0.9960515967682035	-0.0032296460424783863	0.5436696832456019	0.02005816915575876
1.542	0.22514897083759255	-0.10583557345222087	1.1952783379988103	0.9953640352727644	-0.0031948705994244565	0.543773898281064	0.01991327773225853
1.543	0.22514468375008467	-0.105835840629441	1.1952714474683204	0.9946812674707862	-0.003160267025261514	0.5438772849032674	0.01976913631115195
1.5440000000000003	0.22514036871242757	-0.10583609948733519	1.1952642513804146	0.9940032621832524	-0.003125833876821694	0.5439798496742555	0.01962573937973185
1.5450000000000002	0.22513602515889555	-0.1058363500891623	1.1952567483349437	0.9933299878077392	-0.003091569629047856	0.5440815992068034	0.01948308113935388
1.546	0.22513165247335548	-0.10583659250220182	1.1952489365871435	0.9926614123647638	-0.003057472677487013	0.5441825401571648	0.019341155516361938
1.547	0.2251272499889852	-0.10583682679750966	1.1952408140515633	0.9919975035447871	-0.0030235413411064302	0.544282679217761	0.019199956173572858
1.5480000000000003	0.22512281698877606	-0.10583705304968197	1.195232378307053	0.9913382287555277	-0.002989773865312148	0.5443820231098053	0.019059476522448056
1.5490000000000002	0.22511835270569064	-0.10583727133662664	1.1952236266028002	0.9906835551703712	-0.0029561684251106692	0.5444805785756132	0.018919709736201926
1.55	0.2251138563228478	-0.10583748173934299	1.1952145558646718	0.9900334497779021	-0.002922723128476415	0.5445783523706502	0.01878064876336621
1.551	0.22510932697448785	-0.10583768434170891	1.1952051627014857	0.9893878794314603	-0.0028894360198658303	0.5446753512557416	0.01864228634126885
1.5520000000000003	0.22510476374772037	-0.10583787923027585	1.1951954434123455	0.9887468108972558	-0.0028563050839408737	0.544771581989676	0.01850461500967778
1.5530000000000002	0.2251001656854329	-0.10583806649407132	1.1951853939950436	0.9881102108999444	-0.0028233282496865093	0.5448670513221388	0.01836762712443408
1.554	0.22509553179036168	-0.10583824622440899	1.1951750101540277	0.9874780461660747	-0.00279050339480235	0.5449617659869068	0.018231314870411786
1.555	0.2250908610295726	-0.10583841851470617	1.1951642873079376	0.986850283466938	-0.002757828350065969	0.545055732695237	0.01809567027411636
1.5560000000000003	0.22508615233897683	-0.1058385834603086	1.195153220597846	0.9862268896608543	-0.002725300903548146	0.5451489581293809	0.01796068521659926
1.5570000000000002	0.22508140462788284	-0.10583874115832251	1.1951418048954547	0.9856078317337977	-0.002692918804682154	0.5452414489362802	0.01782635144608745
1.558	0.2250766167832097	-0.10583889170745392	1.1951300348101261	0.9849930768387783	-0.0026606797681283465	0.5453332117214365	0.017692660589665794
1.559	0.2250717876726131	-0.10583903520785487	1.1951179046958726	0.984382592334382	-0.00262858147737533	0.5454242530429487	0.017559604164751212
1.5600000000000003	0.2250669161469	-0.1058391717609767	1.195105408659069	0.9837763458213722	-0.0025966215882017485	0.5455145794058951	0.01742717359073209
1.5610000000000002	0.22506200104323382	-0.10583930146943012	1.195092540565387	0.9831743051770103	-0.002564797732122743	0.5456041972571123	0.017295360199745986
1.562	0.2250570411895067	-0.1058394244368522	1.1950792940448325	0.9825764385875052	-0.002533107519762458	0.5456931129802464	0.01716415524587311
1.563	0.22505203540912946	-0.10583954076777984	1.1950656624960143	0.9819827145782428	-0.002501548544154913	0.545781332891067	0.017033549913423946
1.5640000000000003	0.22504698252586502	-0.1058396505675299	1.195051639091535	0.9813931020418267	-0.002470118384158255	0.5458688632331621	0.016903535325425757
1.5650000000000002	0.2250418813687067	-0.10583975394208589	1.195037216784886	0.9808075702643346	-0.0024388146080456465	0.5459557101740052	0.016774102552560143
1.566	0.22503673077680242	-0.10583985099799083	1.1950223883181021	0.9802260889494473	-0.0024076347770315407	0.5460418798012691	0.01664524262213402
1.567	0.22503152960442577	-0.1058399418422465	1.1950071462294256	0.9796486282401088	-0.0023765764484921055	0.5461273781194391	0.01651694652654458
1.5680000000000003	0.22502627672599548	-0.10584002658221885	1.1949914828602397	0.9790751587377468	-0.002345637178882176	0.5462122110469662	0.01638920523075979
1.5690000000000002	0.22502097104114407	-0.10584010532554934	1.1949753903612768	0.978505651519453	-0.0023148145265947115	0.5462963844138898	0.016262009678944967
1.57	0.22501561147983676	-0.10584017818007244	1.1949588606984825	0.9779400781535267	-0.0022841060548869463	0.5463799039596234	0.016135350800548797
1.571	0.22501019700754188	-0.10584024525373871	1.1949418856585532	0.9773784107130368	-0.002253509334631999	0.546462775330894	0.016009219515796664
1.5720000000000003	0.22500472663045396	-0.10584030665454389	1.1949244568548978	0.976820621787434	-0.0022230219468983236	0.546545004079955	0.01588360674102644
1.5730000000000002	0.22499919940076996	-0.10584036249046339	1.1949065657344102	0.9762666844926117	-0.0021926414856029606	0.546626595663064	0.015758503394241
1.574	0.22499361442202018	-0.10584041286939246	1.1948882035839283	0.9757165724786889	-0.0021623655601191523	0.5467075554393442	0.0156339004001555
1.575	0.2249879708544546	-0.10584045789909172	1.1948693615356403	0.9751702599344154	-0.002132191797597055	0.5467878886702047	0.015509788693895637
1.5760000000000003	0.2249822679204852	-0.10584049768713802	1.1948500305714476	0.9746277215882259	-0.0021021178449998805	0.5468676005193168	0.015386159223233947
1.5770000000000002	0.2249765049101856	-0.10584053234088048	1.1948302015266663	0.9740889327070957	-0.00207214137104048	0.5469466960529564	0.015263002950042884
1.578	0.22497068118684835	-0.10584056196740173	1.194809865093827	0.9735538690939778	-0.002042260068142462	0.5470251802405259	0.0151403108517043
1.579	0.22496479619260085	-0.105840586673484	1.1947890118269637	0.9730225070834644	-0.002012471654367216	0.5471030579551898	0.015018073922423216
1.5800000000000003	0.22495884945408026	-0.10584060656558034	1.1947676321463976	0.9724948235356982	-0.001982773875248185	0.5471803339746791	0.014896283174332914
1.5810000000000002	0.22495284058816814	-0.10584062174979028	1.1947457163440234	0.9719707958293062	-0.0019531645055955184	0.5472570129823828	0.014774929638704587
1.582	0.22494676930778526	-0.10584063233184063	1.1947232545891067	0.9714504018533813	-0.0019236413513341914	0.5473330995687207	0.014654004367331233
1.583	0.2249406354277468	-0.10584063841707046	1.1947002369346043	0.9709336199974029	-0.0018942022512559648	0.5474085982327332	0.01453349843372912
1.5840000000000003	0.2249344388706784	-0.10584064011042084	1.1946766533240172	0.970420429138367	-0.0018648450786264178	0.5474835133840043	0.01441340293386101
1.5850000000000002	0.2249281796726168	-0.1058406375164288	1.1946524935987834	0.969910808625904	-0.0018355677427709632	0.5475578493449744	0.014293708986633508
1.586	0.22492185798754272	-0.10584063073922567	1.1946277475062241	0.9694047382665308	-0.0018063681905810106	0.5476316103533972	0.014174407734725234
1.587	0.2249154740912222	-0.10584061988253954	1.194602404708427	0.968902198307055	-0.001777244407942321	0.5477048005648106	0.014055490345937246
1.5880000000000003	0.22490902838548518	-0.10584060504970175	1.1945764547924527	0.9684031694163918	-0.0017481944212702496	0.5477774240552046	0.013936948014830699
1.5890000000000002	0.2249025214025642	-0.10584058634365756	1.1945498872811249	0.9679076326658267	-0.0017192162989711367	0.5478494848239386	0.013818771964294957
1.59	0.22489595380874117	-0.10584056386698042	1.1945226916440388	0.9674155695084907	-0.0016903081526490713	0.5479209867967871	0.013700953447115638
1.591	0.2248893264073021	-0.10584053772189024	1.1944948573099188	0.9669269617584402	-0.0016614681383035075	0.5479919338290453	0.01358348374816014
1.5919999999999999	0.22488264014042525	-0.10584050801027518	1.1944663736807177	0.96644179156898	-0.0016326944576413756	0.5480623297087522	0.013466354187371894
1.5930000000000002	0.22487589609037695	-0.10584047483371709	1.1944372301467112	0.965960041409876	-0.0016039853594445837	0.5481321781600909	0.013349556123155495
1.594	0.2248690954815153	-0.10584043829352044	1.1944074161018494	0.9654816940446013	-0.0015753391410555637	0.5482014828467757	0.013233080955856702
1.595	0.22486223968310043	-0.10584039849074454	1.1943769209586275	0.9650067325087605	-0.0015467541498607625	0.5482702473752448	0.013116920131163006
1.5959999999999999	0.22485533021140944	-0.10584035552623919	1.1943457341624777	0.9645351400882085	-0.0015182287844083362	0.5483384752978311	0.013001065143311332
1.5970000000000002	0.2248483687304031	-0.1058403095006833	1.1943138452064495	0.9640669002953751	-0.0014897614951007534	0.548406170116097	0.01288550753823303
1.598	0.2248413570509406	-0.1058402605146268	1.1942812436465657	0.9636019968453138	-0.0014613507847074728	0.5484733352842037	0.012770238917009834
1.599	0.2248342971292917	-0.10584020866853543	1.1942479191174884	0.9631404136333689	-0.0014329952088819038	0.5485399742121294	0.012655250939831731
1.5999999999999999	0.2248271910660714	-0.10584015406283832	1.1942138613477515	0.962682134714103	-0.0014046933767450154	0.5486060902687961	0.012540535330038613
1.6010000000000002	0.22482004110522189	-0.10584009679797862	1.1941790601745659	0.9622271442799973	-0.0013764439514151912	0.5486716867853426	0.012426083877888442
1.602	0.22481284963228879	-0.10584003697446652	1.19414350555896	0.9617754266391897	-0.001348245650363892	0.5487367670585424	0.012311888444242683
1.603	0.22480561917198869	-0.1058399746929351	1.1941071876012705	0.9613269661933898	-0.0013200972455375201	0.548801334354057	0.012197940964420605
1.6039999999999999	0.22479835238468823	-0.10583991005419849	1.1940700965562427	0.9608817474171143	-0.0012919975631249412	0.5488653919094018	0.012084233452230397
1.6050000000000002	0.22479105206179234	-0.10583984315931257	1.1940322228477438	0.9604397548375072	-0.0012639454830936552	0.5489289429368625	0.011970758004124017
1.606	0.22478372112079145	-0.1058397741096379	1.1939935570834823	0.9600009730147623	-0.0012359399387393678	0.5489919906264218	0.011857506803422705
1.607	0.22477636260034128	-0.10583970300690482	1.1939540900693602	0.9595653865242922	-0.0012079799163109528	0.5490545381483882	0.011744472124559915
1.6079999999999999	0.22476897965537265	-0.10583962995328072	1.1939138128230973	0.9591329799402825	-0.0011800644547118443	0.5491165886557223	0.011631646337349295
1.6090000000000002	0.22476157555185253	-0.10583955505143926	1.1938727165871263	0.9587037378195133	-0.001152192645035246	0.5491781452864256	0.011519021911041644
1.61	0.22475415366006724	-0.10583947840463145	1.1938307928415244	0.958277644685468	-0.0011243636295686877	0.5492392111660473	0.011406591418421878
1.611	0.2247467174460469	-0.10583940011675871	1.193788033318496	0.9578546850134889	-0.0010965766005124195	0.5492997894100639	0.011294347541049549
1.6119999999999999	0.2247392704626287	-0.10583932029244739	1.1937444300184177	0.9574348432169997	-0.0010688307990214876	0.5493598831260663	0.011182283075711058
1.6130000000000002	0.22473181634090822	-0.10583923903712504	1.1936999752255673	0.9570181036344366	-0.0010411255144504757	0.5494194954158143	0.011070390940872674
1.614	0.22472435878132715	-0.1058391564570982	1.1936546615227925	0.9566044505172802	-0.0010134600833753484	0.5494786293770917	0.010958664182715069
1.615	0.22471690154477114	-0.10583907265963138	1.1936084818066353	0.9561938680195731	-0.000985833888697594	0.5495372881053013	0.010847095981608877
1.6159999999999999	0.22470944844404805	-0.10583898775302761	1.1935614293036665	0.9557863401896944	-0.0009582463590140132	0.5495954746946726	0.010735679659707963
1.6170000000000002	0.22470200333461268	-0.10583890184670998	1.1935134975865398	0.9553818509651568	-0.0009306969677655525	0.5496531922389579	0.010624408689179828
1.618	0.2246945701045313	-0.10583881505092807	1.193464680588638	0.9549803841689398	-0.0009031852323484384	0.5497104438319192	0.010513276700105238
1.619	0.22468715266518902	-0.10583872747533653	1.1934149726176992	0.954581923506247	-0.0008757107141016392	0.5497672325679063	0.01040227748774895
1.6199999999999999	0.2246797549427402	-0.1058386392268219	1.1933643683684214	0.954186452563205	-0.0008482730188666209	0.54982356154228	0.01029140501951223
1.6210000000000002	0.22467238086879415	-0.10583855040808289	1.1933128629336793	0.9537939548075186	-0.0008208717967800071	0.5498794338515554	0.010180653441755897
1.622	0.22466503436995386	-0.10583846111733991	1.1932604518151133	0.9534044135892185	-0.0007935067410559253	0.5499348525935068	0.010070017086560693
1.623	0.22465771935695414	-0.10583837144842173	1.1932071309342216	0.9530178121418977	-0.0007661775864891899	0.5499898208671679	0.009959490478735166
1.6239999999999999	0.22465043971339488	-0.10583828149085231	1.1931528966443317	0.9526341335863339	-0.0007388841080450252	0.5500443417724229	0.009849068343685582
1.6250000000000002	0.2246431992833144	-0.10583819132993823	1.1930977457434568	0.9522533609368865	-0.0007116261194746867	0.550098418409183	0.009738745616579543
1.6260000000000001	0.2246360018579772	-0.10583810104685622	1.1930416754880433	0.9518754771095554	-0.0006844034720790035	0.5501520538764515	0.009628517452503888
1.627	0.2246288511633749	-0.10583801071874106	1.1929846836076106	0.9515004649309665	-0.0006572160539245249	0.5502052512713331	0.00951837923713466
1.628	0.2246217508491904	-0.10583792041877343	1.1929267683202862	0.9511283071486792	-0.00063006378957332	0.5502580136876836	0.00940832659798469
1.6290000000000002	0.22461470447922371	-0.10583783021626796	1.1928679283492394	0.9507589864428359	-0.0006029466402656364	0.5503103442143925	0.009298355416355156
1.6300000000000001	0.2246077155228977	-0.10583774017676112	1.1928081629396385	0.9503924854384103	-0.0005758646044336917	0.5503622459336649	0.009188461839690827
1.631	0.2246007873470841	-0.10583765036209918	1.1927474718753828	0.9500287867180724	-0.0005488177183639322	0.5504137219193574	0.009078642294038493
1.632	0.22459392320824714	-0.10583756083052576	1.1926858554956061	0.9496678728364408	-0.0005218060570686612	0.5504647752351244	0.008968893496673265
1.6330000000000002	0.2245871262460316	-0.10583747163676951	1.1926233147109542	0.9493097263357405	-0.0004948297354888023	0.5505154089323687	0.008859212468652585
1.6340000000000001	0.22458039947867134	-0.10583738283213116	1.1925598510177589	0.9489543297625073	-0.00046788890978412105	0.5505656260481787	0.00874959654632674
1.635	0.2245737457987105	-0.10583729446457049	1.192495466508601	0.9486016656857313	-0.00044098377828448795	0.5506154296031258	0.008640043391382463
1.636	0.224567167967904	-0.10583720657879282	1.1924301638807646	0.9482517167160831	-0.00041411458204112877	0.5506648225987982	0.008530551000092148
1.6370000000000002	0.2245606686120448	-0.10583711921633511	1.1923639464444582	0.9479044655247322	-0.0003872816053430732	0.5507138080153722	0.008421117712197213
1.6380000000000001	0.2245542502168449	-0.10583703241565154	1.192296818130801	0.9475598948613999	-0.00036048517656397125	0.5507623888094002	0.008311742219366704
1.639	0.2245479151248688	-0.10583694621219863	1.1922287834999492	0.9472179875724135	-0.0003337256693999	0.5508105679116321	0.008202423573780817
1.64	0.22454166553313992	-0.10583686063851987	1.192159847750861	0.946878726619532	-0.00030700350449784083	0.5508583482246808	0.008093161197754158
1.6410000000000002	0.22453550349179205	-0.10583677572432958	1.1920900167326982	0.9465420951003135	-0.0002803191515353627	0.550905732620411	0.007983954894399644
1.6420000000000001	0.22452943090376695	-0.10583669149659636	1.192019296955981	0.9462080762696629	-0.0002536731315074974	0.5509527239371061	0.007874804858298272
1.643	0.22452344952480371	-0.10583660797962581	1.1919476956023558	0.9458766535606976	-0.0002270660189158447	0.5509993249767179	0.007765711685322364
1.644	0.22451756096371517	-0.10583652519514261	1.1918752205333467	0.9455478106041952	-0.00020049844392029976	0.551045538502315	0.007656676381672982
1.6450000000000002	0.22451176668370137	-0.10583644316237181	1.1918018802980843	0.9452215312477659	-0.00017397109457464264	0.5510913672356087	0.0075477003723136175
1.6460000000000001	0.22450606800470027	-0.1058363618981196	1.1917276841392566	0.9448977995747666	-0.0001474847190235738	0.5511368138546725	0.007438785508372888
1.647	0.22450046610602387	-0.1058362814168531	1.1916526419972702	0.9445765999222231	-0.00012104012759962338	0.5511818809919157	0.007329934073271231
1.648	0.2244949620289047	-0.10583620173077968	1.1915767645137416	0.9442579168985253	-9.463819494100537e-05	0.551226571231941	0.007221148788300597
1.6490000000000002	0.22448955667932624	-0.10583612284992525	1.191500063034686	0.9439417354009104	-6.827986206872573e-05	0.5512708871092861	0.007112432818020326
1.6500000000000001	0.22448425083150864	-0.10583604478221201	1.1914225496118858	0.9436280406316194	-4.196613817848805e-05	0.5513148311064705	0.007003789774492139
1.651	0.22447904513129502	-0.10583596753353522	1.191344237002058	0.9433168181131234	-1.5698102024677536e-05	0.5513584056523468	0.006895223720168448
1.652	0.2244739400990637	-0.10583589110783934	1.1912651386660555	0.9430080537031814	1.0523096800057018e-05	0.5514016131204493	0.006786739170770298
1.6530000000000002	0.2244689361332953	-0.10583581550719325	1.1911852687692237	0.942701733608992	3.669623620346947e-05	0.5514444558272752	0.006678341098516366
1.6540000000000001	0.22446403351517064	-0.10583574073186472	1.1911046421817733	0.9423978443993233	6.282001961265247e-05	0.5514869360307418	0.006570034934846015
1.655	0.2244592324134465	-0.10583566678039409	1.1910232744795277	0.9420963730146382	8.889307403983949e-05	0.55152905592906	0.0064618265728751565
1.656	0.22445453288923287	-0.10583559364966719	1.1909411819457851	0.9417973067763562	0.0001149139483181386	0.5515708176598991	0.006353722370188642
1.6570000000000003	0.22444993490067094	-0.10583552133498726	1.1908583815708913	0.9415006333960146	0.00014088111169123873	0.5516122232995393	0.006245729150380006
1.6580000000000001	0.2244454383075126	-0.10583544983014635	1.190774891046881	0.9412063409835884	0.00016679295288030472	0.5516532748619448	0.006137854201809869
1.659	0.22444104287560063	-0.10583537912749572	1.190690728759044	0.9409144180538525	0.0001926477795077515	0.5516939742980026	0.006030105274307134
1.66	0.22443674828125057	-0.10583530921801552	1.1906059137744078	0.940624853530801	0.0002184438180621703	0.5517343234951665	0.005922490573866804
1.6610000000000003	0.2244325541155337	-0.10583524009138372	1.1905204658256077	0.9403376367508869	0.0002441792145887576	0.5517743242774449	0.005815018754666943
1.6620000000000001	0.22442845988846194	-0.1058351717360442	1.190434405292766	0.9400527574650894	0.0002698520357415707	0.5518139784056078	0.0057076989097366165
1.663	0.22442446503307492	-0.10583510413927415	1.1903477531874918	0.9397702058394489	0.00029546026971221024	0.5518532875776108	0.005600540562458803
1.664	0.22442056890942985	-0.10583503728725062	1.1902605311389827	0.9394899724544522	0.00032100182697591197	0.551892253429115	0.005493553658960318
1.6650000000000003	0.22441677080849431	-0.10583497116511646	1.1901727613799506	0.9392120483032758	0.0003464745411006112	0.5519308775339757	0.005386748560039671
1.6660000000000001	0.22441306995594312	-0.10583490575704549	1.1900844667327215	0.9389364247885211	0.00037187616962101487	0.5519691614048238	0.00528013603274496
1.667	0.22440946551585955	-0.10583484104630683	1.18999567059474	0.9386630937174494	0.0003972043951624949	0.5520071064939787	0.005173727241409006
1.668	0.22440595659434193	-0.10583477701532872	1.1899063969196966	0.9383920472949745	0.00042245682736509265	0.552044714194877	0.005067533736060627
1.6690000000000003	0.2244025422430163	-0.10583471364576154	1.1898166701938848	0.9381232781144243	0.00044763100548809087	0.5520819858438908	0.004961567437774864
1.6700000000000002	0.22439922146245606	-0.10583465091854027	1.1897265154100143	0.9378567791475816	0.0004727244012102757	0.5521189227221712	0.004855840622290736
1.671	0.22439599320550926	-0.10583458881394625	1.1896359580388352	0.9375925437336334	0.0004977344216891847	0.5521555260574537	0.004750365902067606
1.672	0.22439285638053505	-0.1058345273116682	1.1895450239985477	0.9373305655662819	0.0005226584130645062	0.5521917970260065	0.004645156206768222
1.6730000000000003	0.2243898098545499	-0.1058344663908629	1.1894537396230966	0.9370708386805261	0.0005474936642254529	0.5522277367547225	0.004540224763191448
1.6740000000000002	0.2243868524562846	-0.10583440603021499	1.1893621316300773	0.9368133574391261	0.0005722374106010891	0.552263346323351	0.004435585075068414
1.675	0.22438398297915346	-0.10583434620799644	1.1892702270878557	0.9365581165168724	0.0005968868380980553	0.5522986267669313	0.0043312509021001845
1.676	0.2243812001841366	-0.10583428690212533	1.189178053382257	0.936305110882668	0.0006214390873710823	0.5523335790784262	0.004227236238284721
1.6770000000000003	0.22437850280257665	-0.10583422809022418	1.1890856381842927	0.9360543357801819	0.0006458912581854335	0.552368204211675	0.004123555290250522
1.6780000000000002	0.2243758895388909	-0.1058341697496777	1.188993009418906	0.9358057867070768	0.0006702404136304554	0.5524025030846685	0.004020222455644243
1.679	0.2243733590732003	-0.10583411185769019	1.1889001952331972	0.9355594593935629	0.0006944835843697625	0.5524364765827754	0.00391725230119304
1.68	0.2243709100638765	-0.10583405439134229	1.1888072239637295	0.935315349781416	0.000718617773052719	0.5524701255617394	0.0038146595404885235
1.6810000000000003	0.22436854115000826	-0.1058339973276475	1.1887141241032628	0.9350734540030892	0.0007426399588292056	0.5525034508506886	0.0037124590114781526
1.6820000000000002	0.2243662509537884	-0.10583394064360814	1.1886209242665127	0.9348337683590376	0.0007665471021532944	0.5525364532554011	0.003610665653101612
1.683	0.22436403808282282	-0.10583388431627097	1.188527653154909	0.9345962892925073	0.0007903361499396723	0.5525691335618845	0.0035092944809359495
1.684	0.22436190113236273	-0.1058338283227824	1.1884343395210766	0.9343610133633007	0.0008140040407712686	0.5526014925402103	0.0034083605624439153
1.6850000000000003	0.2243598386874616	-0.10583377264044351	1.1883410121333855	0.9341279372220248	0.0008375477099783577	0.5526335309483568	0.0033078789922372062
1.6860000000000002	0.22435784932505806	-0.10583371724676445	1.1882476997405378	0.9338970575848217	0.0008609640945921173	0.5526652495358184	0.0032078648673399303
1.687	0.22435593161598633	-0.10583366211951885	1.1881544310365428	0.9336683712074602	0.0008842501382365266	0.5526966490471601	0.003108333262498506
1.688	0.22435408412691538	-0.10583360723679774	1.188061234627185	0.9334418748580402	0.0009074027960224873	0.5527277302258241	0.003009299206132301
1.6890000000000003	0.22435230542221823	-0.10583355257706327	1.1879681389987038	0.9332175652894397	0.0009304190393253423	0.552758493817942	0.0029107776575802388
1.6900000000000002	0.22435059406577293	-0.10583349811920223	1.1878751724875345	0.9329954392130103	0.0009532958603878547	0.5527889405758483	0.002812783485141539
1.691	0.22434894862269633	-0.10583344384257933	1.1877823632491966	0.9327754932727752	0.0009760302769952008	0.5528190712615995	0.0027153314435562066
1.692	0.22434736766101243	-0.10583338972709024	1.1876897392263064	0.9325577240186232	0.0009986193373467053	0.5528488866508012	0.0026184361507280937
1.6930000000000003	0.2243458497532564	-0.10583333575321448	1.1875973281171857	0.9323421278788828	0.0010210601249445212	0.552878387536561	0.0025221120648332793
1.6940000000000002	0.22434439347801577	-0.10583328190206823	1.1875051573454205	0.9321287011334104	0.0010433497633803256	0.5529075747332607	0.002426373462164941
1.695	0.22434299742141023	-0.10583322815545682	1.1874132540295839	0.9319174398875687	0.0010654854210228734	0.5529364490799655	0.0023312344150916296
1.696	0.2243416601785113	-0.10583317449592733	1.1873216449527237	0.9317083400470982	0.001087464315670107	0.5529650114435303	0.0022367087699932497
1.6970000000000003	0.22434038035470327	-0.10583312090682089	1.1872303565315923	0.9315013972938835	0.0011092837192294813	0.5529932627217057	0.0021428101254046482
1.6980000000000002	0.2243391565669871	-0.10583306737232497	1.1871394147859673	0.931296607062622	0.0011309409623074123	0.553021203846426	0.0020495518104751234
1.699	0.22433798744522804	-0.10583301387752568	1.1870488453091672	0.9310939645180266	0.0011524334385887016	0.5530488357871574	0.001956946864035126
1.7	0.22433687163297242	-0.10583296040845991	1.1869586732404829	0.9308934645321867	0.0011737586091912398	0.5530761595540606	0.0018650080146225775
1.7010000000000003	0.2243358077870825	-0.10583290695216743	1.1868689232391243	0.9306951016628426	0.0011949140072421266	0.5531031762007851	0.0017737476616997057
1.7020000000000002	0.22433479457656688	-0.10583285349674298	1.1867796194592855	0.9304988701329578	0.0012158972424949825	0.5531298868269543	0.0016831778579871153
1.703	0.22433383068211243	-0.10583280003138845	1.1866907855259268	0.9303047638104627	0.0012367060055645412	0.5531562925806461	0.0015933102921722004
1.704	0.22433291479669618	-0.1058327465464649	1.1866024445104972	0.9301127761881764	0.0012573380717199555	0.5531823946609888	0.0015041562713711612
1.7050000000000003	0.224332045626525	-0.1058326930335447	1.186514618906573	0.9299229003654188	0.001277791304482664	0.5532081943206266	0.0014157267036986481
1.7060000000000002	0.2243312218919288	-0.10583263948546363	1.186427330606518	0.9297351290313179	0.0012980636590918877	0.5532336928679346	0.0013280320817257321
1.707	0.224330442328208	-0.10583258589637305	1.186340600879905	0.9295494544486941	0.0013181531857789346	0.5532588916691005	0.0012410824671809848
1.708	0.22432970568643693	-0.10583253226179204	1.1862544503529155	0.9293658684388991	0.0013380580329132032	0.5532837921500141	0.0011548874765799468
1.7090000000000003	0.22432901073422387	-0.10583247857865966	1.1861688989872001	0.9291843623687454	0.0013577764500826864	0.5533083957977778	0.0010694562670423827
1.7100000000000002	0.22432835625605438	-0.10583242484538719	1.1860839660570373	0.9290049271399103	0.0013773067912934787	0.5533327041618377	0.0009847975216789474
1.711	0.2243277410524682	-0.10583237106191047	1.1859996701251576	0.9288275531823331	0.001396647518472693	0.5533567188546743	0.0009009194351473575
1.712	0.2243271639384462	-0.10583231722974222	1.1859160290190942	0.9286522304549925	0.0014157972047891846	0.5533804415516224	0.0008178297011357341
1.7130000000000003	0.22432662374250978	-0.10583226335164816	1.185833059809547	0.9284789484521973	0.00143475453706277	0.5534038739899427	0.0007355355020696412
1.7140000000000002	0.22432611930690832	-0.10583220943019445	1.1857507787914952	0.9283076962071262	0.0014535183171415283	0.5534270179681778	0.0006540434995128125
1.715	0.22432564948814632	-0.10583215546554245	1.1856692014684167	0.9281384622903682	0.0014720874626747693	0.5534498753460954	0.0005733598249500636
1.716	0.2243252131574754	-0.10583210145399628	1.185588342538845	0.9279712348083654	0.0014904610078918428	0.5534724480446075	0.0004934900718594215
1.7170000000000003	0.22432480920135264	-0.10583204738767905	1.185508215884491	0.9278060014036508	0.0015086381046314453	0.5534947380455435	0.000414439289250195
1.7180000000000002	0.22432443652186637	-0.10583199325458552	1.1854288345602992	0.9276427492553883	0.001526618023439664	0.5535167473914564	0.00033621197635704084
1.719	0.22432409403713024	-0.10583193903863478	1.185350210787178	0.9274814650798515	0.0015444001544939797	0.5535384781853395	0.00025881207860690736
1.72	0.22432378068164688	-0.10583188471972303	1.1852723559477596	0.9273221351319769	0.0015619840081103373	0.5535599325901895	0.00018224298540257954
1.7209999999999999	0.22432349540664218	-0.10583183027377638	1.1851952805844277	0.9271647452091335	0.0015793692147729756	0.5535811128284158	0.0001065075297798843
1.7220000000000002	0.22432323718037114	-0.10583177567280384	1.1851189943988554	0.9270092806567508	0.0015965555248701982	0.5536020211809695	3.160798938714611e-05
1.723	0.22432300498839639	-0.10583172088495033	1.1850435062534153	0.9268557263746909	0.001613542808258244	0.5536226599862538	-4.245391139857003e-05
1.724	0.22432279783384024	-0.1058316658745499	1.184968824174827	0.9267040668247525	0.0016303310534708008	0.5536430316389332	-0.0001156769978552443
1.7249999999999999	0.22432261473761142	-0.10583161060217922	1.1848949553596615	0.9265542860396925	0.0016469203664524873	0.5536631385886398	-0.00018806063992319986
1.7260000000000002	0.22432245473860735	-0.10583155502471113	1.1848219061809409	0.9264063676326564	0.001663310969120819	0.553682983338635	-0.0002596047465678686
1.727	0.2243223168938932	-0.10583149909536853	1.1847496821958274	0.9262602948066573	0.0016795031979392556	0.5537025684444264	-0.00033030975955954193
1.728	0.22432220027885807	-0.10583144276377852	1.184678288154768	0.9261160503644991	0.001695497502379317	0.5537218965122723	-0.0004001766464265957
1.7289999999999999	0.22432210398734986	-0.10583138597602702	1.1846077280113372	0.9259736167191571	0.001711294443271437	0.5537409701975758	-0.0004692068930080673
1.7300000000000002	0.2243220271317893	-0.10583132867471359	1.1845380049324035	0.9258329759053849	0.0017268946909832186	0.553759792203041	-0.0005374024955437444
1.731	0.22432196884326425	-0.10583127079900685	1.1844691213101104	0.9256941095929404	0.0017422990232418421	0.5537783652765901	-0.0006047659513868116
1.732	0.22432192827160496	-0.1058312122847003	1.1844010787760515	0.9255569991003205	0.0017575083227826783	0.5537966922093431	-0.0006713002484589162
1.7329999999999999	0.2243219045854413	-0.1058311530642688	1.1843338782157546	0.9254216254082731	0.0017725235751278503	0.5538147758337796	-0.0007370088546023359
1.7340000000000002	0.22432189697224278	-0.10583109306692559	1.1842675197830999	0.9252879691731034	0.0017873458663111858	0.5538326190219565	-0.000801895706948146
1.735	0.22432190463834184	-0.10583103221868001	1.1842020029157971	0.9251560107397911	0.001801976380304996	0.5538502246836591	-0.0008659652007489054
1.736	0.22432192680894186	-0.10583097044239603	1.1841373263519233	0.9250257301549374	0.001816416396269426	0.5538675957644215	-0.0009292221777329296
1.7369999999999999	0.22432196272810995	-0.1058309076578516	1.184073488147515	0.9248971071799348	0.0018306672856841257	0.553884735243534	-0.0009916719138540746
1.7380000000000002	0.22432201165875568	-0.10583084378179881	1.1840104856956029	0.9247701213047594	0.0018447305093000931	0.5539016461321573	-0.001053320106127814
1.739	0.2243220728825966	-0.10583077872802517	1.1839483157459318	0.9246447517620296	0.0018586076140321617	0.5539183314714192	-0.0011141728589747807
1.74	0.22432214570011072	-0.10583071240779215	1.1838869744246208	0.9245209775413493	0.001872300230095206	0.5539347943303685	-0.0011742366704316333
1.7409999999999999	0.22432222943047736	-0.10583064473140372	1.1838264572545167	0.9243987774043313	0.0018858100686261706	0.5539510378039049	-0.0012335184177360997
1.7420000000000002	0.2243223234115064	-0.1058305756105286	1.183766759176999	0.9242781298995681	0.0018991389194858248	0.5539670650108647	-0.0012920253420362696
1.743	0.2243224269995571	-0.10583050495977141	1.183707874574484	0.9241590133764446	0.0019122886486295728	0.5539828790922597	-0.0013497650330091524
1.744	0.22432253956944678	-0.10583043269711627	1.1836497972928839	0.9240414059974367	0.001925261194984677	0.5539984832095441	-0.0014067454139295589
1.7449999999999999	0.22432266051435024	-0.10583035874399575	1.1835925206643965	0.9239252857492958	0.0019380585671365772	0.5540138805429059	-0.0014629747267556103
1.7460000000000002	0.2243227892456903	-0.10583028302536125	1.1835360375302642	0.9238106304542676	0.0019506828400051254	0.5540290742896415	-0.0015184615172231669
1.747	0.2243229251930203	-0.10583020546975519	1.1834803402623764	0.9236974177821191	0.001963136151630577	0.5540440676625491	-0.001573214620550154
1.748	0.22432306780389893	-0.10583012600938471	1.183425420784098	0.9235856252622437	0.001975420700128222	0.5540588638883377	-0.0016272431476206685
1.7489999999999999	0.224323216543758	-0.10583004458019737	1.1833712705910857	0.9234752302951121	0.0019875387407486747	0.5540734662061088	-0.0016805564712748546
1.7500000000000002	0.22432337089576376	-0.10582996112195858	1.1833178807717235	0.9233662101634651	0.001999492582919873	0.5540878778658487	-0.0017331642128783848
1.7510000000000001	0.22432353036067212	-0.10582987557833093	1.1832652420268048	0.923258542043271	0.0020112845872686017	0.5541021021269267	-0.0017850762294060183
1.752	0.22432369445667869	-0.1058297878969556	1.1832133446888518	0.9231522030137213	0.0020229171627410857	0.5541161422567175	-0.0018363026009080693
1.753	0.2243238627192635	-0.10582969802953575	1.1831621787418294	0.9230471700659086	0.002034392763881255	0.554130001529407	-0.0018868536179238794
1.7540000000000002	0.22432403470103138	-0.10582960593192192	1.1831117338412673	0.9229434201105841	0.002045713888203436	0.554143683224916	-0.0019367397687715794
1.7550000000000001	0.2243242099715481	-0.10582951156419965	1.1830619993340459	0.922840929985769	0.002056883073535276	0.5541571906278182	-0.001985971727069523
1.756	0.22432438811717317	-0.10582941489077921	1.1830129642778535	0.9227396764638717	0.002067902895328477	0.5541705270263083	-0.002034560339600979
1.757	0.22432456874088916	-0.10582931588048766	1.1829646174610804	0.9226396362572004	0.0020787759639957497	0.554183695711402	-0.0020825166143289865
1.7580000000000002	0.22432475146212835	-0.10582921450666297	1.1829169474227812	0.9225407860230248	0.0020895049222106	0.5541966999762407	-0.00212985170855081
1.7590000000000001	0.22432493591659688	-0.10582911074725054	1.1828699424715954	0.9224431023704599	0.00210009244216739	0.554209543115256	-0.002176576917303072
1.76	0.22432512175609684	-0.10582900458490202	1.1828235907040074	0.9223465618684475	0.002110541222981809	0.5542222284232509	-0.0022227036618240026
1.761	0.22432530864834682	-0.10582889600707636	1.1827778800227116	0.9222511410522268	0.0021208539883509517	0.5542347591945753	-0.002268243478183597
1.7620000000000002	0.22432549627680093	-0.10582878500614334	1.182732798155089	0.9221568164279395	0.0021310334842876725	0.5542471387224579	-0.002313208006314167
1.7630000000000001	0.22432568434046674	-0.1058286715794893	1.1826883326725641	0.9220635644768951	0.0021410824766829608	0.5542593702984866	-0.0023576089786992403
1.764	0.22432587255372277	-0.10582855572962538	1.1826444710116009	0.9219713616598947	0.002151003748693661	0.5542714572121767	-0.002401458208039567
1.765	0.2243260606461353	-0.10582843746429796	1.1826012004948563	0.9218801844212579	0.002160800098074649	0.5542834027504998	-0.0024447675747983066
1.7660000000000002	0.22432624836227513	-0.10582831679660158	1.182558508349865	0.9217900091929554	0.0021704743346354512	0.5542952101973712	-0.0024875490161364263
1.7670000000000001	0.2243264354615343	-0.10582819374509421	1.1825163817248934	0.9217008123988714	0.002180029278001286	0.5543068828331531	-0.0025298145164094244
1.768	0.22432662171794354	-0.10582806833391471	1.182474807703476	0.9216125704588422	0.0021894677557366933	0.5543184239341107	-0.002571576098300251
1.769	0.22432680691998985	-0.10582794059252659	1.1824337733187769	0.921525259793246	0.0021987926014026956	0.5543298367717538	-0.002612845813906847
1.7700000000000002	0.22432699087043523	-0.10582781055433502	1.182393265568168	0.921438856828544	0.002208006651813935	0.5543411246121265	-0.0026536357357725767
1.7710000000000001	0.2243271733861362	-0.10582767825455365	1.182353271427277	0.9213533380022905	0.0022171127439193235	0.5543522907152194	-0.0026939579484568403
1.772	0.22432735429786477	-0.10582754372882625	1.1823137778631463	0.9212686797672579	0.002226113712338761	0.5543633383345059	-0.0027338245406340928
1.773	0.2243275334501306	-0.1058274070129793	1.1822747718476427	0.9211848585965816	0.0022350123873095544	0.5543742707162912	-0.0027732475967959932
1.7740000000000002	0.22432771070100482	-0.10582726814315305	1.1822362403715143	0.9211018509903193	0.0022438115924916712	0.5543850910988115	-0.0028122391883622067
1.7750000000000001	0.2243278859219456	-0.10582712715593474	1.1821981704583437	0.9210196334819459	0.0022525141428726674	0.5543958027113852	-0.002850811364736192
1.776	0.2243280589976254	-0.10582698408849393	1.1821605491776614	0.9209381826440572	0.0022611228430131527	0.5544064087737943	-0.0028889761448423266
1.777	0.22432822982576023	-0.1058268389787198	1.1821233636564832	0.9208574750940541	0.0022696404855691416	0.5544169124956504	-0.0029267455095589325
1.7780000000000002	0.22432839831694126	-0.10582669186536058	1.182086601089658	0.9207774875013337	0.0022780698498449563	0.5544273170754371	-0.002964131394548294
1.7790000000000001	0.22432856439446822	-0.10582654278816489	1.1820502487505438	0.9206981965956363	0.002286413700191265	0.5544376256994699	-0.0030011456826802853
1.78	0.2243287279941853	-0.10582639178802514	1.1820142940023952	0.920619579174693	0.0022946747843673424	0.5544478415410735	-0.0030378001961597835
1.781	0.2243288890639431	-0.10582623890712266	1.181978724309353	0.9205416121115717	0.0023028558320475657	0.5544579677596714	-0.0030741066887725954
1.7820000000000003	0.22432904756193425	-0.10582608418907492	1.1819435272459191	0.9204642723628711	0.0023109595537130724	0.5544680074995986	-0.0031100768386646883
1.7830000000000001	0.22432920345427868	-0.10582592767908447	1.1819086905053062	0.9203875369770297	0.0023189886399259166	0.5544779638890035	-0.003145722241825978
1.784	0.22432935671336418	-0.10582576942408957	1.1818742019081752	0.9203113831027744	0.0023269457603740835	0.5544878400388935	-0.003181054405536489
1.785	0.22432950731731818	-0.10582560947291682	1.1818400494121473	0.9202357879984875	0.0023348335623802276	0.5544976390420803	-0.0032160847412154837
1.7860000000000003	0.22432965524985854	-0.10582544787643523	1.181806221121352	0.9201607290417607	0.002342654669297845	0.5545073639720806	-0.0032508245570886567
1.7870000000000001	0.2243298005001467	-0.10582528468771213	1.181772705295651	0.9200861837391567	0.0023504116790359067	0.554517017881971	-0.003285285050966781
1.788	0.22432994306264362	-0.10582511996217052	1.1817394903595488	0.9200121297373249	0.002358107162526686	0.5545266038030102	-0.0033194773030029937
1.789	0.22433008293696818	-0.10582495375774813	1.1817065649107967	0.9199385448351213	0.002365743662073357	0.5545361247430866	-0.0033534122684787055
1.7900000000000003	0.2243302201277583	-0.10582478613468159	1.1816739177286992	0.919865406996001	0.0023733236895139564	0.5545455836851105	-0.003387100770729151
1.7910000000000001	0.22433035464453463	-0.1058246171541633	1.181641537781764	0.9197926943610786	0.0023808497239556268	0.5545549835852877	-0.003420553494319707
1.792	0.2243304865015669	-0.10582444687624706	1.1816094142339515	0.9197203852625049	0.002388324209381203	0.5545643273713301	-0.003453780978888736
1.793	0.22433061571736643	-0.1058242753585076	1.1815775364499184	0.9196484582360528	0.0023957495528565327	0.5545736179407865	-0.0034867936135856556
1.7940000000000003	0.22433074231305278	-0.1058241026558302	1.1815458940007575	0.91957689203369	0.00240312812339705	0.5545828581594271	-0.0035196016310586418
1.7950000000000002	0.22433086630997	-0.10582392882020265	1.1815144766706258	0.919505665637658	0.0024104622508213554	0.5545920508595579	-0.0035522151005555557
1.796	0.2243309877280583	-0.10582375389938262	1.181483274463519	0.919434758275702	0.0024177542238586784	0.5546011988382629	-0.00358464392091982
1.797	0.22433110658535677	-0.1058235779348157	1.1814522776098288	0.9193641494363474	0.0024250062875688584	0.5546103048555098	-0.0036168978139586583
1.7980000000000003	0.2243312228978852	-0.1058234009603051	1.181421476572318	0.9192938188838654	0.002432220641047027	0.5546193716321777	-0.0036489863181740374
1.7990000000000002	0.22433133667952834	-0.10582322300180778	1.181390862050763	0.9192237466729455	0.0024393994360198067	0.5546284018482468	-0.0036809187831513663
1.8	0.22433144794192228	-0.10582304407760697	1.181360424985651	0.9191539131630995	0.0024465447759654886	0.5546373981411485	-0.00371270436441394
1.801	0.22433155669434382	-0.1058228641984855	1.181330156562451	0.919084299033187	0.002453658715147077	0.5546463631039694	-0.00374435201788142
1.8020000000000003	0.22433166294360196	-0.1058226833679002	1.181300048216841	0.9190148852968343	0.002460743257312555	0.5546552992833824	-0.0037758704936189306
1.8030000000000002	0.22433176669393196	-0.10582250158215714	1.1812700916401466	0.9189456533183905	0.002467800354243069	0.5546642091776087	-0.0038072683292943413
1.804	0.2243318679468917	-0.10582231883058785	1.1812402787846197	0.918876584827941	0.0024748319044515833	0.5546730952346524	-0.003838553843883333
1.805	0.22433196670126074	-0.10582213509572641	1.1812106018685686	0.9188076619350151	0.002481839752030109	0.5546819598506201	-0.0038697351317966283
1.8060000000000003	0.2243320629529415	-0.1058219503534876	1.1811810533817266	0.9187388671421327	0.002488825685339146	0.5546908053679442	-0.0039008200569340666
1.8070000000000002	0.22433215669523948	-0.10582176457334591	1.1811516260916173	0.9186701833593366	0.0024957914353548444	0.5546996340735637	-0.003931816245926853
1.808	0.22433224792027448	-0.10582157771851558	1.1811223130505457	0.9186015939193525	0.0025027386737939486	0.5547084481971253	-0.003962731080925704
1.809	0.22433233662114682	-0.10582138974613164	1.1810931076017204	0.9185330825918916	0.002509669011258434	0.5547172499092	-0.00399357169320639
1.8100000000000003	0.22433242279335375	-0.10582120060743201	1.1810640033845097	0.9184646335967308	0.002516583995580911	0.5547260413195151	-0.004024344957524581
1.8110000000000002	0.22433250643507902	-0.10582101024794068	1.1810349943403453	0.9183962316163404	0.0025234851103692365	0.5547348244752576	-0.004055057486055934
1.812	0.22433258754710916	-0.105820818607652	1.1810060747189028	0.9183278618084514	0.002530373773748814	0.5547436013595716	-0.004085715622219228
1.813	0.22433266613275182	-0.10582062562121627	1.1809772390823052	0.9182595098185764	0.0025372513374838463	0.5547523738901855	-0.004116325435715928
1.8140000000000003	0.22433274219775684	-0.1058204312181265	1.180948482307366	0.918191161792498	0.002544119086354356	0.5547611439179227	-0.0041468927185973
1.8150000000000002	0.2243328157502395	-0.10582023532290642	1.180919799587748	0.918122804388361	0.002550978237361353	0.5547699132250956	-0.004177422981378732
1.816	0.22433288680060667	-0.10582003785530004	1.1808911864356721	0.9180544247872566	0.0025578299388806947	0.5547786835240844	-0.004207921449743757
1.817	0.2243329553614849	-0.10581983873046248	1.1808626386816683	0.9179860107015616	0.0025646752702516685	0.5547874564562828	-0.004238393062745898
1.8180000000000003	0.22433302144765127	-0.10581963785915248	1.180834152472758	0.9179175503817971	0.0025715152417991657	0.5547962335912846	-0.004268842472137841
1.8190000000000002	0.22433308507596658	-0.10581943514792648	1.1808057242701966	0.9178490326231445	0.0025783507949839013	0.5548050164261304	-0.004299274042153233
1.82	0.2243331462653109	-0.10581923049933435	1.1807773508467814	0.9177804467720073	0.00258518280261879	0.5548138063845498	-0.004329691849614745
1.821	0.22433320503652163	-0.10581902381211701	1.18074902928297	0.9177117827322516	0.002592012069272361	0.5548226048162586	-0.004360099684607782
1.8220000000000003	0.2243332614123339	-0.10581881498140588	1.1807207569621982	0.9176430309700089	0.002598839331797465	0.5548314129964316	-0.004390501051776729
1.8230000000000002	0.22433331541732313	-0.1058186038989243	1.1806925315665184	0.9175741825163002	0.0026056652598017817	0.5548402321253509	-0.004420899171935577
1.824	0.22433336707785018	-0.10581839045319108	1.180664351072197	0.9175052289682428	0.002612490456120318	0.5548490633281659	-0.004451296984050378
1.825	0.22433341642200877	-0.10581817452972629	1.1806362137445114	0.9174361624895973	0.002619315457471935	0.5548579076548243	-0.004481697147894921
1.8260000000000003	0.22433346347957503	-0.10581795601125923	1.180608118132124	0.9173669758099108	0.0026261407353602257	0.554866766080238	-0.004512102047315843
1.8270000000000002	0.22433350828195947	-0.10581773477793892	1.180580063061414	0.9172976622215159	0.002632966697096417	0.5548756395047367	-0.004542513793921891
1.828	0.22433355086216106	-0.10581751070754704	1.1805520476303935	0.9172282155751409	0.002639793686822033	0.5548845287548163	-0.004572934231255911
1.829	0.2243335912547236	-0.10581728367571366	1.1805240712014566	0.9171586302748918	0.0026466219867136214	0.5548934345839306	-0.004603364939812898
1.8300000000000003	0.22433362949569421	-0.10581705355613555	1.180496133392966	0.9170889012718595	0.0026534518184910187	0.5549023576732689	-0.004633807243024127
1.8310000000000002	0.22433366562258394	-0.10581682022079746	1.1804682340704193	0.9170190240556065	0.002660283345107062	0.5549112986328222	-0.004664262213840399
1.832	0.22433369967433048	-0.10581658354019648	1.1804403733375792	0.9169489946439128	0.002667116672557648	0.5549202580027973	-0.00469473068160862
1.833	0.22433373169126294	-0.10581634338356942	1.1804125515275652	0.9168788095707859	0.002673951851690158	0.554929236255197	-0.004725213239301554
1.8340000000000003	0.22433376171506866	-0.10581609961912351	1.180384769193536	0.9168084658727442	0.0026807888800101636	0.5549382337955641	-0.004755710251404459
1.8350000000000002	0.22433378978876198	-0.1058158521142705	1.1803570270982051	0.916737961074497	0.0026876277037908526	0.5549472509649518	-0.0047862218627016005
1.836	0.224333815956655	-0.10581560073586416	1.1803293262021852	0.9166672931740271	0.0026944682205460825	0.554956288042118	-0.004816748007962312
1.837	0.22433384026433015	-0.10581534535044165	1.180301667651539	0.9165964606259458	0.002701310281684413	0.5549653452458229	-0.0048472884224655295
1.8380000000000003	0.22433386275861472	-0.10581508582446841	1.1802740527637878	0.9165254623231276	0.0027081536953442124	0.5549744227370457	-0.004877842653667382
1.8390000000000002	0.22433388348755717	-0.10581482202458718	1.1802464830120039	0.9164542975773788	0.002714998229349081	0.5549835206211825	-0.004908410074072987
1.84	0.2243339025004051	-0.10581455381787086	1.1802189600088633	0.9163829661002695	0.0027218436140401736	0.5549926389503457	-0.004938989894033957
1.841	0.22433391984758508	-0.10581428107207966	1.1801914854921574	0.9163114679841265	0.0027286895450465503	0.5550017777258266	-0.004969581173558733
1.8420000000000003	0.22433393558068407	-0.10581400365592253	1.180164061310256	0.9162398036809327	0.0027355356864201185	0.5550109369009639	-0.005000182834537205
1.8430000000000002	0.2243339497524325	-0.10581372143932298	1.1801366894052638	0.9161679739783813	0.0027423816743181654	0.5550201163844193	-0.005030793675024864
1.844	0.22433396241668901	-0.10581343429368945	1.1801093717938718	0.9160959799753418	0.0027492271209292986	0.5550293160433716	-0.005061412385100311
1.845	0.22433397362842653	-0.10581314209219037	1.1800821105481545	0.9160238230578601	0.0027560716182168502	0.5550385357065091	-0.005092037562592081
1.8459999999999999	0.22433398344371983	-0.105812844710034	1.1800549077774483	0.9159515048745657	0.0027629147414192133	0.5550477751671843	-0.005122667728188828
1.8470000000000002	0.22433399191973472	-0.10581254202475328	1.1800277656094216	0.9158790273111092	0.0027697560526729124	0.5550570341867325	-0.005153301341030452
1.848	0.22433399911471835	-0.10581223391649555	1.180000686170341	0.9158063924643839	0.002776595104819722	0.5550663124977705	-0.005183936814720713
1.849	0.224334005087991	-0.10581192026831768	1.1799736715675304	0.9157336026165298	0.0027834314450328533	0.5550756098075988	-0.005214572532362076
1.8499999999999999	0.22433400989993899	-0.10581160096648626	1.1799467238736507	0.9156606602079616	0.002790264618323543	0.5550849258017673	-0.005245206861040671
1.8510000000000002	0.22433401361200883	-0.1058112759007833	1.1799198451101596	0.9155875678097917	0.0027970941712329896	0.5550942601476218	-0.0052758381669200174
1.852	0.2243340162867025	-0.10581094496481745	1.1798930372303318	0.9155143280971532	0.0028039196555273713	0.5551036124976512	-0.005306464830275207
1.853	0.22433401798757382	-0.10581060805634072	1.179866302102965	0.9154409438237977	0.0028107406316527903	0.5551129824926326	-0.005337085259799216
1.8539999999999999	0.22433401877922587	-0.10581026507757109	1.179839641496767	0.9153674177972139	0.0028175566720723723	0.555122369764699	-0.00536769790642652
1.8550000000000002	0.2243340187273092	-0.10580991593552078	1.1798130570654288	0.9152937528538847	0.0028243673645468553	0.5551317739404497	-0.00539830127679736
1.856	0.22433401789852112	-0.10580956054233054	1.1797865503326255	0.9152199518346851	0.0028311723153590785	0.5551411946441669	-0.0054288939467295625
1.857	0.22433401636060557	-0.10580919881560988	1.1797601226769403	0.9151460175604138	0.002837971152543672	0.555150631501015	-0.005459474574699374
1.8579999999999999	0.22433401418235407	-0.10580883067878337	1.1797337753182178	0.915071952807458	0.002844763529000532	0.5551600841401019	-0.005490041914601857
1.8590000000000002	0.2243340114336071	-0.10580845606144323	1.1797075093049643	0.914997760283588	0.002851549125492435	0.5551695521974643	-0.0055205948279139815
1.86	0.22433400818525615	-0.10580807489970805	1.179681325502426	0.9149234426042552	0.0028583276535271394	0.5551790353190372	-0.005551132295200695
1.861	0.22433400450924648	-0.1058076871365878	1.179655224583595	0.9148490022705182	0.0028650988577588643	0.5551885331635471	-0.005581653425564371
1.8619999999999999	0.22433400047858007	-0.10580729272235533	1.179629207022766	0.9147744416493476	0.002871862517909443	0.5551980454052089	-0.005612157464282228
1.8630000000000002	0.22433399616731942	-0.10580689161492422	1.1796032730882637	0.9146997629555542	0.002878618450696589	0.5552075717361638	-0.005642643800703195
1.864	0.22433399165059115	-0.10580648378023312	1.1795774228343336	0.9146249682342115	0.0028853665118913	0.5552171118686599	-0.005673111976587673
1.865	0.22433398700421417	-0.10580606919263658	1.1795516560944566	0.9145500593435659	0.0028921065983218692	0.5552266655370367	-0.00570356169349006
1.8659999999999999	0.22433398230319873	-0.10580564783530248	1.1795259724760832	0.9144750379395665	0.0028988386498855494	0.555236232499574	-0.005733992818819071
1.8670000000000002	0.22433397761986965	-0.10580521970061607	1.179500371356039	0.9143999054627636	0.002905562651446164	0.5552458125401444	-0.005764405391002468
1.868	0.22433397302387087	-0.10580478479059045	1.1794748518769762	0.9143246631268211	0.0029122786340696175	0.5552554054696716	-0.0057947996239389975
1.869	0.22433396858405136	-0.10580434311728387	1.1794494129448758	0.9142493119078858	0.0029189866755973204	0.5552650111275133	-0.005825175910737522
1.8699999999999999	0.2243339643695983	-0.10580389470322338	1.1794240532272209	0.9141738525355669	0.0029256869012274046	0.5552746293827718	-0.00585553482656042
1.8710000000000002	0.22433396044891263	-0.10580343958183523	1.179398771152217	0.9140982854862769	0.0029323794844690575	0.5552842601353483	-0.005885877130327274
1.872	0.22433395688735547	-0.10580297779750561	1.1793735649090673	0.91402261097818	0.002939064648043549	0.555293903316619	-0.005916203765643682
1.873	0.22433395374574674	-0.10580250940451887	1.1793484324489276	0.9139468289670011	0.002945742663879168	0.5553035588898566	-0.005946515861380766
1.8739999999999999	0.2243339510799925	-0.10580203446524991	1.179323371486913	0.9138709391434454	0.0029524138521998585	0.5553132268505162	-0.005976814731417241
1.8750000000000002	0.22433394894108777	-0.10580155304911548	1.1792983795051581	0.9137949409329812	0.0029590785806816924	0.5553229072263279	-0.006007101873177557
1.8760000000000001	0.22433394737511927	-0.1058010652326606	1.179273453756562	0.9137188334976024	0.00296573726398138	0.5553326000771333	-0.0060373789652084205
1.877	0.22433394642326743	-0.10580057109965138	1.1792485912692137	0.9136426157395788	0.0029723903629056483	0.5553423054944043	-0.006067647863914047
1.878	0.22433394612180782	-0.10580007074004523	1.1792237888507588	0.9135662863075665	0.002979038382733874	0.5553520236004474	-0.006097910599935715
1.8790000000000002	0.2243339465021122	-0.10579956424821466	1.1791990430923243	0.9134898436043285	0.0029856818712416344	0.5553617545474716	-0.00612816937453922
1.8800000000000001	0.22433394759064873	-0.10579905172192966	1.1791743503731373	0.9134132857949433	0.002992321417277295	0.5553714985165844	-0.006158426555460145
1.881	0.22433394940898155	-0.10579853326247497	1.179149706866592	0.9133366108155017	0.0029989576498301957	0.5553812557166536	-0.0061886846717175955
1.882	0.2243339519737698	-0.1057980089747742	1.1791251085477663	0.9132598163830432	0.0030055912367372554	0.5553910263830945	-0.006218946407333196
1.8830000000000002	0.2243339552967657	-0.10579747896639413	1.1791005512016468	0.9131829000071086	0.003012222882540177	0.5554008107765838	-0.006249214594440096
1.8840000000000001	0.22433395938481215	-0.10579694334580428	1.179076030430934	0.9131058590032873	0.0030188533259189066	0.5554106091815174	-0.006279492206266567
1.885	0.2243339642398395	-0.10579640222101618	1.1790515416638068	0.913028690508763	0.003025483337126969	0.5554204219041494	-0.006309782349626055
1.886	0.22433396985886153	-0.10579585569822492	1.1790270801624019	0.9129513914987305	0.003032113715184355	0.5554302492705961	-0.006340088256849856
1.8870000000000002	0.22433397623397067	-0.1057953038800788	1.1790026410320142	0.9128739588033158	0.0030387452848881138	0.5554400916247645	-0.006370413277281235
1.8880000000000001	0.22433398335233262	-0.10579474686470665	1.1789782192314018	0.9127963891253784	0.0030453788941879794	0.5554499493261457	-0.006400760867901503
1.889	0.2243339911961801	-0.10579418474550298	1.178953809584195	0.9127186790591976	0.0030520154118044303	0.5554598227474713	-0.0064311345831457156
1.89	0.22433399974280596	-0.10579361761016559	1.1789294067906668	0.9126408251100404	0.0030586557243575427	0.5554697122722335	-0.006461538064391828
1.8910000000000002	0.22433400896455544	-0.10579304553898562	1.1789050054394923	0.9125628237138651	0.0030653007330057962	0.5554796182921888	-0.00649197502942435
1.8920000000000001	0.22433401882919426	-0.10579246860389506	1.1788806000194976	0.9124846712567894	0.0030719513503856787	0.555489541204908	-0.006522449261868955
1.893	0.22433402930140467	-0.10579188686864782	1.1788561849317836	0.9124063640950791	0.003078608497912115	0.555499481411249	-0.006552964600289934
1.894	0.22433404034503351	-0.10579130038938195	1.178831754502983	0.912327898575282	0.0030852731028907197	0.5555094393128127	-0.006583524926703197
1.8950000000000002	0.22433405192458716	-0.10579070921518642	1.178807302999278	0.9122492710541387	0.00309194609562369	0.5555194153094435	-0.006614134154561998
1.8960000000000001	0.22433406400559697	-0.10579011338867259	1.1787828246393073	0.9121704779190282	0.0030986284069956307	0.5555294097966511	-0.006644796217003307
1.897	0.22433407655460805	-0.1057895129465502	1.1787583136048352	0.9120915156085698	0.003105320966538417	0.5555394231630154	-0.006675515056386341
1.898	0.22433408953916745	-0.105788907920208	1.1787337640503208	0.9120123806330078	0.003112024700608772	0.5555494557876333	-0.006706294614693114
1.8990000000000002	0.2243341029278121	-0.10578829833629867	1.1787091701128938	0.9119330695951348	0.0031187405303731664	0.5555595080374871	-0.00673713882356917
1.9000000000000001	0.22433411669005615	-0.10578768421732854	1.1786845259223666	0.9118535792110094	0.0031254693697818237	0.5555695802648548	-0.006768051594244242
1.901	0.22433413079637768	-0.10578706558225141	1.1786598256105407	0.9117739063289669	0.0031322121237745528	0.5555796728050055	-0.006799036808181644
1.902	0.22433414521820566	-0.10578644244706703	1.178635063319805	0.9116940479473012	0.0031389696866566037	0.5555897859740582	-0.006830098308452572
1.9030000000000002	0.22433415992790598	-0.10578581482542386	1.1786102332106647	0.9116140012317471	0.003145742940582776	0.5555999200666991	-0.0068612398917097485
1.9040000000000001	0.22433417489876742	-0.10578518272922628	1.1785853294685795	0.9115337635327679	0.0031525327540271038	0.5556100753538181	-0.006892465300513054
1.905	0.22433419010498754	-0.10578454616924612	1.1785603463116219	0.911453332401898	0.003159339980176352	0.5556202520804286	-0.006923778215455357
1.906	0.22433420552165784	-0.10578390515573859	1.1785352779989544	0.9113727056071409	0.0031661654554900913	0.5556304504638724	-0.006955182247206684
1.9070000000000003	0.22433422112474913	-0.10578325969906253	1.1785101188390092	0.9112918811478052	0.0031730099985483153	0.5556406706920024	-0.006986680928899472
1.9080000000000001	0.2243342368910964	-0.10578260981030507	1.178484863197749	0.911210857268401	0.003179874408881286	0.5556509129214066	-0.0070182777084859685
1.909	0.22433425279838382	-0.10578195550191052	1.1784595055077731	0.9111296324712247	0.0031867594655372042	0.5556611772759138	-0.0070499759407598415
1.91	0.2243342688251291	-0.10578129678831363	1.1784340402778923	0.9110482055276369	0.0031936659255696305	0.5556714638453227	-0.007081778879464951
1.9110000000000003	0.2243342849506683	-0.10578063368657711	1.1784084621024231	0.9109665754884099	0.003200594522626602	0.5556817726841696	-0.007113689669914321
1.9120000000000001	0.22433430115513997	-0.10577996621703355	1.1783827656694605	0.9108847416935204	0.0032075459656407024	0.5556921038105352	-0.007145711342420646
1.913	0.22433431741946966	-0.10577929440393147	1.1783569457681358	0.9108027037806347	0.0032145209377411822	0.5557024572050748	-0.007177846806596174
1.914	0.224334333725354	-0.1057786182760858	1.178330997295614	0.9107204616915353	0.0032215200955092293	0.5557128328103293	-0.00721009884615361
1.9150000000000003	0.22433435005524488	-0.10577793786753238	1.1783049152642109	0.910638015676866	0.0032285440683930276	0.555723230530138	-0.007242470113900706
1.9160000000000001	0.22433436639233356	-0.10577725321818685	1.17827869480826	0.9105553662991961	0.003235593458038367	0.5557336502291498	-0.007274963127169428
1.917	0.22433438272053485	-0.10577656437450758	1.1782523311899806	0.9104725144344061	0.0032426688376559817	0.5557440917326195	-0.007307580264164324
1.918	0.2243343990244711	-0.10577587139016281	1.178225819804351	0.9103894612725163	0.0032497707516686413	0.555754554826425	-0.0073403237610449356
1.9190000000000003	0.2243344152894564	-0.10577517432670183	1.1781991561837457	0.9103062083183366	0.0032568997155765344	0.5557650392571238	-0.0073731957091918415
1.9200000000000002	0.2243344315014806	-0.10577447325423016	1.1781723360027163	0.9102227573911875	0.0032640562158577115	0.5557755447320512	-0.007406198052593246
1.921	0.22433444764719354	-0.10577376825208878	1.1781453550825447	0.9101391106229366	0.0032712407099030846	0.5557860709195775	-0.007439332585776376
1.922	0.22433446371388918	-0.10577305940953728	1.1781182093948188	0.9100552704539745	0.003278453626168213	0.5557966174495917	-0.007472600952708117
1.9230000000000003	0.22433447968948997	-0.10577234682644063	1.1780908950640379	0.9099712396274967	0.003285695364602327	0.5558071839142669	-0.007506004646541314
1.9240000000000002	0.2243344955625311	-0.10577163061396	1.1780634083700017	0.9098870211824664	0.003292966297110574	0.5558177698691112	-0.007539545009778855
1.925	0.22433451132214505	-0.10577091089524696	1.1780357457503674	0.9098026184456376	0.0033002667679272917	0.5558283748340614	-0.0075732232344886555
1.926	0.22433452695804604	-0.10577018780614131	1.1780079038033768	0.9097180350233854	0.003307597094021747	0.5558389982944945	-0.007607040362385554
1.9270000000000003	0.2243345424605147	-0.10576946149587235	1.1779798792903755	0.9096332747933434	0.0033149575655360116	0.5558496397023441	-0.007640997285144338
1.9280000000000002	0.22433455782038292	-0.10576873212776342	1.1779516691373773	0.9095483418947099	0.003322348446315553	0.5558602984774423	-0.007675094745551921
1.929	0.2243345730290186	-0.10576799987993944	1.1779232704360556	0.9094632407164701	0.003329769974654073	0.5558709740090872	-0.007709333339375974
1.93	0.2243345880783108	-0.10576726494603762	1.1778946804452932	0.9093779758842842	0.0033372223641305273	0.5558816656577762	-0.007743713517340291
1.9310000000000003	0.22433460296065483	-0.10576652753592083	1.1778658965929134	0.9092925522471618	0.003344705804477194	0.5558923727569844	-0.007778235587145411
1.9320000000000002	0.22433461766893772	-0.10576578787601738	1.177836916476844	0.9092069748642961	0.0033522204623567813	0.5559030946149266	-0.007812899715655845
1.933	0.2243346321965236	-0.10576504620853436	1.177807737866096	0.9091212489916776	0.003359766481622088	0.555913830516366	-0.007847705931253621
1.934	0.22433464653723947	-0.10576430278992058	1.177778358701934	0.9090353800677307	0.0033673439831798453	0.5559245797245298	-0.00788265412647977
1.9350000000000003	0.22433466068536095	-0.1057635578900841	1.177748777098864	0.9089493736979648	0.003374953065250322	0.555935341483072	-0.007917744060963742
1.9360000000000002	0.22433467463559836	-0.10576281179274015	1.1777189913450639	0.9088632356390095	0.0033825938042661694	0.5559461150181453	-0.007952975364640832
1.937	0.22433468838308296	-0.10576206479613688	1.177688999903012	0.9087769717816565	0.003390266255984106	0.5559568995407037	-0.007988347541136072
1.938	0.2243347019233533	-0.10576131721340701	1.1776588014106943	0.9086905881332815	0.0033979704564439683	0.555967694248856	-0.008023859971132226
1.9390000000000003	0.22433471525234192	-0.10576056937179469	1.1776283946822557	0.9086040908011414	0.0034057064224096573	0.555978498330085	-0.00805951191590509
1.9400000000000002	0.224334728366362	-0.1057598216111326	1.177597778707728	0.9085174859769171	0.0034134741513528613	0.5559893109633364	-0.008095302521026682
1.941	0.22433474126209454	-0.10575907428306959	1.1775669526525812	0.9084307799217438	0.003421273621771234	0.5560001313209155	-0.008131230819871639
1.942	0.22433475393657556	-0.10575832775104764	1.1775359158571002	0.908343978950969	0.0034291047940237396	0.5560109585702531	-0.008167295737171272
1.9430000000000003	0.22433476638718344	-0.10575758238952483	1.1775046678348402	0.908257089418256	0.003436967610952375	0.5560217918757859	-0.008203496093407897
1.9440000000000002	0.22433477861162662	-0.10575683858206866	1.177473208270536	0.9081701176997768	0.003444861997864004	0.5560326304010145	-0.008239830609746023
1.945	0.22433479060793146	-0.10575609671907199	1.1774415370185967	0.9080830701792412	0.0034527878621159603	0.5560434733105523	-0.008276297912466191
1.946	0.2243348023744303	-0.10575535719584367	1.1774096541014287	0.9079959532348887	0.003460745092975399	0.5560543197718072	-0.008312896536902745
1.9470000000000003	0.22433481390974988	-0.10575462041145099	1.1773775597060843	0.9079087732310697	0.003468733562056994	0.5560651689559875	-0.008349624931252237
1.9480000000000002	0.22433482521279977	-0.10575388676756294	1.1773452541796112	0.907821536513278	0.0034767531236691808	0.5560760200387993	-0.008386481460497542
1.949	0.22433483628276116	-0.10575315666691666	1.1773127380246082	0.90773424940174	0.003484803614764558	0.5560868722014469	-0.008423464410631852
1.95	0.22433484711907592	-0.1057524305125313	1.1772800118961144	0.9076469181827999	0.0034928848551645138	0.5560977246318748	-0.00846057199245335
1.9510000000000003	0.22433485772143572	-0.10575170870766777	1.177247076599457	0.9075595490999784	0.003500996648180019	0.5561085765259469	-0.00849780234468864
1.9520000000000002	0.22433486808977146	-0.105750991655031	1.1772139330875502	0.907472148344699	0.003509138781019769	0.5561194270885657	-0.008535153537481953
1.953	0.224334878224243	-0.10575027975483917	1.1771805824572723	0.9073847220474259	0.0035173110247422546	0.5561302755347298	-0.008572623576434695
1.954	0.224334888125229	-0.10574957340251205	1.1771470259456691	0.9072972762707153	0.003525513133873776	0.5561411210904118	-0.008610210406405451
1.9550000000000003	0.2243348977933171	-0.1057488729867306	1.1771132649263583	0.9072098170041718	0.003533744845997121	0.5561519629931923	-0.008647911914707021
1.9560000000000002	0.22433490722929436	-0.1057481788882436	1.1770793009065081	0.9071223501609259	0.0035420058815547576	0.556162800492655	-0.008685725933641572
1.957	0.22433491643413758	-0.10574749147866876	1.177045135525522	0.9070348815752549	0.003550295943379584	0.5561736328506628	-0.008723650242010555
1.958	0.2243349254090043	-0.10574681111891107	1.1770107705558022	0.9069474170009637	0.003558614715709908	0.5561844593416385	-0.008761682565297023
1.9590000000000003	0.22433493415522374	-0.10574613815795222	1.1769762079040829	0.9068599621108947	0.0035669618632979553	0.5561952792526675	-0.008799820575131474
1.9600000000000002	0.22433494267428822	-0.10574547293163628	1.1769414496125807	0.9067725224979349	0.0035753370305513107	0.5562060918833017	-0.008838061888591589
1.961	0.22433495096784442	-0.10574481576107397	1.1769064978607162	0.9066851036775192	0.003583739840403116	0.5562168965452481	-0.008876404066972697
1.962	0.22433495903768524	-0.10574416695141367	1.1768713549670264	0.9065977110912457	0.003592169893337682	0.5562276925620645	-0.008914844614153115
1.9630000000000003	0.22433496688574162	-0.10574352679060121	1.1768360233905142	0.9065103501115995	0.0036006267664500722	0.5562384792687415	-0.008953380974922117
1.9640000000000002	0.22433497451407464	-0.1057428955477544	1.1768005057314306	0.9064230260489065	0.003609110012235552	0.5562492560109267	-0.008992010533029393
1.965	0.22433498192486803	-0.10574227347228153	1.1767648047314883	0.9063357441605091	0.0036176191576574187	0.5562600221437933	-0.009030730608958466
1.966	0.22433498912042063	-0.10574166079412012	1.1767289232742573	0.9062485096610394	0.0036261537036763516	0.5562707770307358	-0.009069538457365724
1.9670000000000003	0.22433499610313914	-0.1057410577243429	1.1766928643864885	0.9061613277337773	0.0036347131248154383	0.5562815200418921	-0.009108431263883181
1.9680000000000002	0.22433500287553124	-0.10574046445575477	1.1766566312399898	0.9060742035430905	0.0036432968686395634	0.5562922505524954	-0.00914740614140944
1.969	0.22433500944019857	-0.1057398811634803	1.176620227153299	0.9059871422475734	0.003651904355271472	0.5563029679411151	-0.0091864601261961
1.97	0.22433501579983034	-0.10573930800554177	1.176583655592401	0.9059001490142559	0.0036605349770059484	0.5563136715877268	-0.009225590174097829
1.9710000000000003	0.22433502195719685	-0.10573874512342737	1.1765469201704835	0.905813229033881	0.0036691880979008704	0.5563243608716747	-0.009264793157232618
1.9720000000000002	0.22433502791514318	-0.10573819264264975	1.1765100246474802	0.9057263875368684	0.0036778630532239374	0.5563350351697062	-0.009304065860750638
1.973	0.22433503367658342	-0.10573765067329435	1.1764729729297683	0.9056396298103352	0.003686559148816584	0.5563456938539617	-0.009343404979227586
1.974	0.22433503924449472	-0.10573711931055772	1.176435769070026	0.9055529612161685	0.003695275660436635	0.556356336289734	-0.00938280711262472
1.9749999999999999	0.22433504462191167	-0.1057365986352756	1.1763984172672448	0.9054663872093941	0.003704011833080375	0.5563669618331823	-0.00942226876206243
1.9760000000000002	0.22433504981192093	-0.10573608871444058	1.1763609218665099	0.9053799133568321	0.003712766880345639	0.556377569829063	-0.009461786325654253
1.977	0.2243350548176559	-0.10573558960170949	1.1763232873577938	0.9052935453567862	0.003721539983958464	0.556388159608231	-0.00950135609470926
1.978	0.22433505964229172	-0.10573510133790018	1.1762855183741405	0.905207289059386	0.003730330293403164	0.5563987304850397	-0.009540974250306297
1.9789999999999999	0.22433506428904046	-0.1057346239514779	1.1762476196907414	0.9051211504864513	0.003739136925352128	0.5564092817548775	-0.009580636859573834
1.9800000000000002	0.22433506876114626	-0.10573415745903102	1.1762095962248926	0.9050351358512473	0.003747958962774359	0.5564198126916633	-0.009620339871313685
1.981	0.2243350730618809	-0.10573370186573619	1.1761714530353289	0.9049492515785047	0.003756795454028132	0.5564303225453004	-0.009660079111764199
1.982	0.2243350771945395	-0.10573325716581293	1.176133195320921	0.9048635043235689	0.0037656454121822542	0.5564408105393323	-0.009699850280994023
1.9829999999999999	0.22433508116243617	-0.10573282334296752	1.1760948284202413	0.9047779009902908	0.0037745078143841602	0.5564512758686795	-0.009739648949138842
1.9840000000000002	0.22433508496890014	-0.10573240037082639	1.1760563578119931	0.9046924487480296	0.003783381601154005	0.5564617176973381	-0.009779470552302568
1.985	0.22433508861727178	-0.10573198821335877	1.1760177891148014	0.9046071550473879	0.0037922656757884495	0.5564721351562215	-0.009819310389101697
1.986	0.22433509211089891	-0.10573158682528895	1.1759791280859717	0.9045220276346745	0.003801158903996968	0.5564825273412074	-0.009859163618100896
1.9869999999999999	0.22433509545313327	-0.10573119615249783	1.1759403806199722	0.9044370745654605	0.003810060113771761	0.5564928933113311	-0.009899025255596305
1.9880000000000002	0.22433509864732715	-0.10573081613241415	1.1759015527470043	0.9043523042168452	0.0038189680953705655	0.5565032320871859	-0.009938890173568552
1.989	0.22433510169683007	-0.10573044669439512	1.1758626506312797	0.9042677252984219	0.0038278816012307995	0.556513542649531	-0.00997875309805395
1.99	0.22433510460498565	-0.10573008776009675	1.17582368056825	0.904183346862691	0.0038367993458771365	0.5565238239379885	-0.010018608608304284
1.9909999999999999	0.22433510737512868	-0.10572973924383396	1.175784648980777	0.9040991783152843	0.0038457200059455092	0.5565340748497658	-0.010058451136679412
1.9920000000000002	0.2243351100105823	-0.10572940105293024	1.1757455624146174	0.9040152294246193	0.003854642220324806	0.5565442942384692	-0.010098274969034383
1.993	0.22433511251465524	-0.10572907308805742	1.1757064275324638	0.903931510329844	0.0038635645906002487	0.55655448091319	-0.010138074246154571
1.994	0.2243351148906393	-0.10572875524356516	1.1756672511057848	0.9038480315459362	0.00387248568204338	0.5565646336379868	-0.010177842966975223
1.9949999999999999	0.22433511714180687	-0.10572844740780067	1.1756280400055852	0.9037648039659495	0.003881404024967319	0.5565747511316429	-0.010217574993103926
1.9960000000000002	0.2243351192714087	-0.1057281494634184	1.1755888011939564	0.9036818388615192	0.0038903181160223825	0.5565848320675186	-0.010257264053312001
1.997	0.22433512128267158	-0.10572786128768001	1.175549541716413	0.9035991478823721	0.0038992264193725965	0.5565948750734979	-0.010296903747757232
1.998	0.22433512317879628	-0.10572758275274491	1.1755102686938794	0.9035167430544503	0.003908127367937271	0.5566048787321543	-0.01033648755267481
[truncated: 46 more rows]
