# Supplementary material for: JcvPCA and JsvCRP: A set of metrics to evaluate changes in joint coordination strategies
Source: PLoS One. 2025 Aug 5;20(8):e0325792. doi: 10.1371/journal.pone.0325792 (PMC12324137; doi:10.1371/journal.pone.0325792)
Supplement: S4 Dataset — This zip file contains one folder for each condition. For each condition, the 3 repetitions of the movements for the 3 different targets’ height are presented in individual csv files. (ZIP) [file pone.0325792.s004.zip › Data/Overuse_Elbow/data_nat_coude_70_3.csv]

index	1	2	3	4	ee_pos1	ee_pos2	ee_pos3
0.0	0.22363937481720073	-0.09616799278021476	-0.10490017912930738	1.701242974674381	0.07585107131863145	0.22254589496652766	-0.340041766345566
0.0009999999999998899	0.22364009583382752	-0.09616803579525635	-0.10489938522749052	1.7013934792638887	0.07584253738058219	0.22254548927259418	-0.3400033854815684
0.0020000000000000018	0.22364084075270274	-0.09616807994472487	-0.10489850087358575	1.7015470850382384	0.07583382596655526	0.22254509103976197	-0.3399641971310837
0.0029999999999998916	0.22364160990787513	-0.09616812530555482	-0.10489752276531769	1.7017038243725	0.07582493513744513	0.22254470076162847	-0.3399241923482949
0.0040000000000000036	0.22364240362410784	-0.09616817195923612	-0.10489644754419214	1.7018637295229198	0.07581586295702204	0.22254431893657062	-0.3398833622063481
0.004999999999999893	0.22364322221650507	-0.09616821999176986	-0.10489527179645074	1.7020268326286967	0.07580660749152196	0.22254394606708955	-0.33984169779699624
0.006000000000000005	0.2236440659912436	-0.09616826949362281	-0.10489399205412037	1.7021931657129306	0.07579716680971796	0.2225435826589644	-0.33979919023037664
0.006999999999999895	0.22364493524703266	-0.09616832055968061	-0.10489260479616049	1.702362760683837	0.07578753898341363	0.22254322922027556	-0.3397558306348105
0.008000000000000007	0.22364583027579668	-0.0961683732891994	-0.10489110644971182	1.702535649337327	0.07577772208781255	0.22254288626054056	-0.33971161015651014
0.008999999999999897	0.22364675136220433	-0.0961684277857561	-0.1048894933914499	1.7027118633597893	0.07576771420146107	0.22254255429002287	-0.3396665199593852
0.010000000000000009	0.22364769878279642	-0.09616848415719693	-0.10488776194904681	1.7028914343306718	0.07575751340582719	0.22254223381903054	-0.33962055122477497
0.010999999999999899	0.22364867280508802	-0.09616854251558427	-0.10488590840274478	1.7030743937267105	0.07574711778470024	0.22254192535702141	-0.33957369515068786
0.01200000000000001	0.22364967368664546	-0.09616860297714167	-0.10488392898704511	1.7032607729277773	0.0757365254237175	0.22254162941157532	-0.3395259429507396
0.0129999999999999	0.22365070167413678	-0.09616866566219692	-0.10488181989251616	1.7034506032220553	0.07572573441014169	0.22254134648741547	-0.3394772858532869
0.014000000000000012	0.22365175700235657	-0.09616873069512313	-0.10487957726772391	1.7036439158101393	0.07571474283264731	0.22254107708541773	-0.3394277151008247
0.014999999999999902	0.22365283989322407	-0.0961687982042775	-0.10487719722128903	1.7038407418095318	0.07570354878087443	0.22254082170148526	-0.3393772219493519
0.016000000000000014	0.22365395055475473	-0.09616886832193795	-0.10487467582369771	1.7040411122598815	0.0756921503447514	0.22254058082547107	-0.33932579766753074
0.016999999999999904	0.22365508918000504	-0.09616894118423726	-0.10487200910811757	1.7042450581285598	0.07568054561377141	0.22254035494045205	-0.3392734335355885
0.018000000000000016	0.22365625594599003	-0.0961690169310947	-0.10486919307059897	1.704452610316542	0.07566873267640732	0.2225401445222328	-0.3392201208439688
0.018999999999999906	0.22365745101257384	-0.0961690957061449	-0.1048662236711702	1.7046637996641887	0.0756567096196664	0.22253995003859112	-0.3391658508921075
0.020000000000000018	0.22365867452133262	-0.09616917765666406	-0.10486309683620723	1.7048786569568926	0.07564447452866548	0.22253977194808186	-0.33911061498758427
0.020999999999999908	0.22365992659439007	-0.09616926293349305	-0.10485980846132915	1.7050972129309434	0.07563202548616706	0.22253961069858216	-0.3390544044454156
0.02200000000000002	0.22366120733322514	-0.09616935169095754	-0.1048563544144469	1.7053194982795785	0.0756193605720177	0.2225394667258203	-0.3389972105872537
0.02299999999999991	0.22366251681745192	-0.09616944408678477	-0.10485273053896961	1.7055455436591889	0.07560647786249025	0.22253934045194917	-0.3389390247405602
0.02400000000000002	0.22366385510357162	-0.09616954028201702	-0.10484893265717218	1.705775379694902	0.0755933754297756	0.22253923228398126	-0.33887983823812984
0.02499999999999991	0.22366522222369667	-0.09616964044092151	-0.10484495657372857	1.706009036985132	0.07558005134174747	0.22253914261208435	-0.3388196424179708
0.026000000000000023	0.22366661818424655	-0.09616974473089654	-0.10484079807941442	1.7062465461061942	0.07556650366175875	0.2225390718079816	-0.3387584286230647
0.026999999999999913	0.22366804296499196	-0.09616985332237386	-0.10483645295498356	1.7064879376173343	0.07555273044834918	0.22253902022345523	-0.3386961882009526
0.028000000000000025	0.22366949651919973	-0.09616996638871697	-0.10483191697522211	1.706733242065387	0.07553872975511	0.2225389881887102	-0.33863291250345995
0.028999999999999915	0.22367097877450212	-0.09617008410611518	-0.10482718591318445	1.706982489989034	0.07552449963076852	0.2225389760105364	-0.33856859288663116
0.030000000000000027	0.22367248963298553	-0.09617020665347337	-0.1048222555446152	1.7072357119237593	0.07551003811912875	0.22253898397032992	-0.33850322071057565
0.030999999999999917	0.22367402897012262	-0.09617033421229719	-0.10481712165218506	1.707492938407848	0.07549534325868769	0.22253901232203419	-0.33843678733893107
0.03200000000000003	0.22367559663330003	-0.0961704669665736	-0.10481178002879188	1.7077541999878973	0.07548041308217238	0.222539061290305	-0.3383692841381949
0.03299999999999992	0.22367719244069384	-0.09617060510264641	-0.10480622648030768	1.7080195272226855	0.07546524561630444	0.2225391310690214	-0.33830070247742017
0.03400000000000003	0.22367881618124288	-0.09617074880908694	-0.10480045682890535	1.7082889506857406	0.07544983888191578	0.22253922181983696	-0.33823103372834434
0.03499999999999992	0.22368046761534519	-0.09617089827655921	-0.10479446691659487	1.7085625009677057	0.07543419089411266	0.22253933367071094	-0.3381602692655344
0.03600000000000003	0.22368214647477663	-0.0961710536976799	-0.10478825260821999	1.7088402086799743	0.07541829966200309	0.22253946671448013	-0.3380884004661287
0.03699999999999992	0.2236838524618335	-0.09617121526687261	-0.10478180979429083	1.7091221044588167	0.075402163188233	0.22253962100740993	-0.33801541870949015
0.038000000000000034	0.22368558524920176	-0.09617138318021624	-0.1047751343940321	1.709408218967332	0.075385779469064	0.22253979656778575	-0.33794131537750877
0.038999999999999924	0.22368734448055255	-0.09617155763528758	-0.10476822235865288	1.709698582895953	0.07536914649487257	0.22253999337448382	-0.33786608185538
0.039999999999999813	0.2236891297707352	-0.09617173883099749	-0.10476106967484293	1.7099932269644789	0.07535226225040334	0.2225402113653993	-0.3377897095320138
0.040999999999999925	0.22369094070594475	-0.09617192696742086	-0.10475367236812448	1.7102921819252337	0.0753351247147777	0.22254045043591486	-0.3377121898000231
0.041999999999999815	0.2236927768446162	-0.09617212224561994	-0.10474602650568902	1.7105954785646866	0.07531773186156475	0.222540710437592	-0.33763351405596853
0.04299999999999993	0.2236946377186705	-0.09617232486746094	-0.10473812819947466	1.7109031477031273	0.07530008165897721	0.222540991176781	-0.337553673701174
0.04399999999999982	0.2236965228347348	-0.09617253503542365	-0.10472997360985974	1.71121522019387	0.07528217207025518	0.2225412924129672	-0.33747266014269384
0.04499999999999993	0.22369843167533518	-0.09617275295240389	-0.10472155894884774	1.7115317269223302	0.07526400105423985	0.22254161385734017	-0.3373904647940746
0.04599999999999982	0.22370036370006385	-0.09617297882150865	-0.10471288048237525	1.7118526988045726	0.07524556656595623	0.22254195517176975	-0.3373070790761035
0.04699999999999993	0.22370231834672547	-0.09617321284584356	-0.10470393453249906	1.7121781667860487	0.07522686655708533	0.22254231596776194	-0.33722249441761193
0.04799999999999982	0.2237042950320876	-0.0961734552282928	-0.10469471747983831	1.7125081618412492	0.07520789897626673	0.22254269580521321	-0.3371367022562207
0.04899999999999993	0.22370629315185778	-0.09617370617129095	-0.10468522576627505	1.7128427149734826	0.07518866176911178	0.22254309419108464	-0.33704969403921886
0.04999999999999982	0.223708312080639	-0.0961739658765867	-0.10467545589792099	1.713181857213627	0.07516915287817298	0.2225435105780576	-0.33696146122476545
0.050999999999999934	0.2237103511726159	-0.0961742345449982	-0.10466540444835408	1.7135256196174498	0.07514937024335881	0.2225439443631106	-0.3368719952833639
0.051999999999999824	0.22371240976259385	-0.09617451237615991	-0.10465506806212505	1.7138740332618392	0.07512931180273516	0.2225443948858958	-0.33678128769949334
0.052999999999999936	0.22371448716701592	-0.09617479956826078	-0.10464444345816186	1.71422712924067	0.07510897549322802	0.22254486142709864	-0.33668932997328477
0.053999999999999826	0.22371658268533978	-0.09617509631777331	-0.10463352743232526	1.7145849386606484	0.07508835925116863	0.2225453432072074	-0.33659611362212843
0.05499999999999994	0.22371869560215155	-0.09617540281917374	-0.10462231685949361	1.7149474926371093	0.0750674610130485	0.22254583938551098	-0.33650163018222007
0.05599999999999983	0.22372082518926226	-0.09617571926465268	-0.10461080869630664	1.7153148222893522	0.07504627871642533	0.2225463490588382	-0.3364058712102985
0.05699999999999994	0.2237229707074079	-0.09617604584381642	-0.10459899998419443	1.715686958735114	0.07502481030073849	0.22254687126022193	-0.3363088282855823
0.05799999999999983	0.22372513140830716	-0.09617638274337853	-0.10458688785194349	1.7160639330841447	0.07500305370821836	0.22254740495779413	-0.3362104930117921
0.05899999999999994	0.22372730653670597	-0.09617673014684144	-0.10457446951780529	1.7164457764304832	0.07498100688495284	0.222547949053912	-0.33611085701957216
0.05999999999999983	0.22372949533203418	-0.09617708823416819	-0.10456174229114898	1.7168325198437804	0.07495866778193004	0.2225485023845168	-0.3360099119691958
0.06099999999999994	0.22373169703080067	-0.09617745718144374	-0.10454870357441237	1.7172241943607656	0.07493603435612022	0.22254906371842134	-0.33590764955313823
0.06199999999999983	0.22373391087010075	-0.096177837160526	-0.10453535086573022	1.7176208309768262	0.07491310457172073	0.22254963175628434	-0.33580406149864594
0.06299999999999994	0.22373613609110887	-0.09617822833868621	-0.1045216817611133	1.718022460637296	0.07488987640138325	0.22255020512963777	-0.33569913957037123
0.06399999999999983	0.22373837194143292	-0.09617863087823866	-0.10450769395580582	1.7184291142280441	0.07486634782718161	0.22255078240021223	-0.33559287557302003
0.06499999999999995	0.22374061767670683	-0.09617904493615936	-0.10449338524557673	1.718840822564953	0.07484251684150511	0.22255136205931797	-0.3354852613542031
0.06599999999999984	0.22374287256292333	-0.09617947066369381	-0.10447875352832171	1.7192576163826376	0.07481838144830524	0.22255194252703958	-0.33537628880762027
0.06699999999999995	0.2237451358798837	-0.09617990820632862	-0.10446379680597552	1.7196795263227531	0.07479393966481998	0.22255252215130653	-0.33526594987646463
0.06799999999999984	0.22374740692501713	-0.09618035770487744	-0.10444851318636185	1.7201065829222362	0.07476918952359457	0.22255309920714564	-0.33515423655668813
0.06899999999999995	0.22374968501719392	-0.09618081929730586	-0.10443290088423193	1.720538816601451	0.07474412907455726	0.2225536718962999	-0.33504114090001536
0.06999999999999984	0.22375196950015264	-0.09618129311979412	-0.10441695822149612	1.720976257651075	0.07471875638690835	0.22255423834709323	-0.3349266550171395
0.07099999999999995	0.2237542597447897	-0.0961817793066625	-0.10440068362740137	1.7214189362176981	0.07469306955064164	0.22255479661429978	-0.3348107710812907
0.07199999999999984	0.22375655515069193	-0.09618227798990957	-0.10438407563902866	1.7218668822892398	0.07466706667776109	0.22255534467883648	-0.334693481332002
0.07299999999999995	0.22375885514841837	-0.09618278929873837	-0.1043671329017352	1.722320125680148	0.07464074590349917	0.2225558804474027	-0.33457477807901925
0.07399999999999984	0.2237611592029039	-0.09618331335907046	-0.10434985416879493	1.7227786960163547	0.07461410538778214	0.22255640175243452	-0.334454653706059
0.07499999999999996	0.22376346681723222	-0.09618385029304756	-0.10433223830023938	1.7232426227203326	0.07458714331694424	0.22255690635243627	-0.33433310067423744
0.07599999999999985	0.2237657775360309	-0.09618440021852086	-0.10431428426165076	1.7237119349958454	0.074559857905388	0.2225573919324481	-0.33421011152566715
0.07699999999999996	0.22376809094773717	-0.09618496324852781	-0.10429599112290718	1.7241866618123705	0.07453224739676614	0.22255785610459078	-0.3340856788872878
0.07799999999999985	0.22377040668610823	-0.09618553949113245	-0.10427735805612855	1.7246668318895386	0.07450431006486963	0.22255829640881156	-0.33395979547439164
0.07899999999999996	0.2237727244324783	-0.09618612905038186	-0.10425838433282401	1.7251524736815593	0.07447604421495413	0.22255871031383398	-0.33383245409385
0.07999999999999985	0.2237750439187637	-0.0961867320280022	-0.10423906932061804	1.725643615362355	0.07444744818550686	0.22255909521825246	-0.33370364764717003
0.08099999999999996	0.22377736492971553	-0.09618734852470556	-0.10421941247917951	1.726140284811757	0.07441852034978533	0.22255944845189643	-0.333573369133145
0.08199999999999985	0.2237796873044202	-0.09618797864148379	-0.1041994133553547	1.7266425096019824	0.07438925911706877	0.2225597672775272	-0.3334416116501051
0.08299999999999996	0.22378201093817274	-0.0961886224812653	-0.10417907157825775	1.7271503169847389	0.07435966293386759	0.2225600488925657	-0.3333083683978977
0.08399999999999985	0.22378433578434656	-0.09618928014980614	-0.10415838685469818	1.727663733879307	0.0743297302849094	0.22256029043061015	-0.3331736326798462
0.08499999999999996	0.22378666185551135	-0.09618995175543882	-0.10413735896456787	1.728182786860449	0.07429945969384258	0.22256048896305117	-0.3330373979050006
0.08599999999999985	0.223788989224177	-0.09619063740880668	-0.10411598775543128	1.7287075021461122	0.07426884972390209	0.2225606415011518	-0.3328996575902582
0.08699999999999997	0.22379131802353708	-0.09619133722371023	-0.10409427313631912	1.7292379055864149	0.07423789897866111	0.22256074499835257	-0.33276040536175244
0.08799999999999986	0.22379364844821012	-0.09619205131869026	-0.10407221507110606	1.7297740226538778	0.07420660610274785	0.2225607963524996	-0.3326196349558212
0.08899999999999997	0.2237959807549763	-0.09619277981784666	-0.10404981357109742	1.7303158784337547	0.0741749697822854	0.22256079240824192	-0.3324773402199862
0.08999999999999986	0.2237983152635103	-0.09619352285051783	-0.10402706868682278	1.7308634976151838	0.07414298874499509	0.22256072995978463	-0.3323335151135851
0.09099999999999997	0.2238006523571143	-0.0961942805505707	-0.10400398049978787	1.7314169044846452	0.07411066176014726	0.2225606057537565	-0.332188153707757
0.09199999999999986	0.22380299248345234	-0.09619505305605293	-0.10398054911456107	1.7319761229209474	0.0740779876386042	0.22256041649195213	-0.3320412501850923
0.09299999999999997	0.22380533615528292	-0.09619584050995963	-0.1039567746508182	1.732541176389833	0.07404496523307849	0.22256015883407324	-0.331892798839196
0.09399999999999986	0.22380768395081246	-0.09619664306173821	-0.10393265723459282	1.733112087938188	0.07401159343836419	0.22255982940077715	-0.33174279407410906
0.09499999999999997	0.22381003651329257	-0.09619746086802605	-0.10390819698910826	1.7336888801893295	0.07397787119123729	0.22255942477685264	-0.33159123040359406
0.09599999999999986	0.22381239455061347	-0.09619829409224474	-0.10388339402632134	1.7342715753397313	0.07394379747014869	0.22255894151416133	-0.33143810245035077
0.09699999999999998	0.223814758835269	-0.09619914290380305	-0.10385824843880205	1.7348601951564087	0.07390937129477133	0.22255837613453067	-0.3312834049451062
0.09799999999999986	0.2238171302035635	-0.09620000747728498	-0.1038327602911948	1.7354547609749433	0.07387459172521986	0.2225577251327233	-0.3311271327254632
0.09899999999999998	0.2238195095540592	-0.0962008879916226	-0.10380692961125984	1.7360552936988791	0.07383945786112657	0.222556984979365	-0.330969280734329
0.09999999999999987	0.2238218978467657	-0.09620178462925351	-0.1037807563804971	1.7366618138000922	0.07380396884087896	0.22255615212395566	-0.33080984401799096
0.10099999999999998	0.22382429610307267	-0.09620269757563897	-0.10375424052510371	1.7372743413186131	0.07376812384101976	0.22255522299790664	-0.33064881772432986
0.10199999999999987	0.223826705405299	-0.09620362701989532	-0.10372738190764065	1.7378928958618776	0.07373192207581034	0.2225541940174855	-0.33048619710123844
0.10299999999999998	0.22382912689623577	-0.09620457315616189	-0.103700180318658	1.7385174966052674	0.07369536279695825	0.22255306158673271	-0.33032197749470055
0.10399999999999987	0.22383156177905572	-0.0962055361842003	-0.10367263546865427	1.739148162295046	0.0736584452932052	0.22255182210011054	-0.33015615434641377
0.10499999999999998	0.22383401131645816	-0.09620651630884876	-0.1036447469807451	1.7397849112529222	0.0736211688894107	0.22255047194488717	-0.32998872319126543
0.10599999999999987	0.22383647682867208	-0.09620751373908354	-0.10361651438329142	1.7404277613810968	0.07358353294513223	0.22254900750362505	-0.3298196796547871
0.10699999999999998	0.22383895969106865	-0.09620852868706387	-0.10358793710286222	1.7410767301673993	0.07354553685306792	0.22254742515659448	-0.3296490194507145
0.10799999999999987	0.22384146133175817	-0.09620956136753615	-0.1035590144579072	1.741731834690496	0.07350718003772756	0.22254572128399414	-0.32947673837865693
0.10899999999999999	0.22384398322917	-0.09621061199835006	-0.10352974565201142	1.7423930916251518	0.07346846195439391	0.22254389226840818	-0.32930283232151497
0.10999999999999988	0.22384652690961418	-0.09621168080170969	-0.10350012976635889	1.7430605172479006	0.07342938208813067	0.22254193449750354	-0.32912729724246764
0.11099999999999999	0.22384909394482336	-0.0962127680046549	-0.10347016575216049	1.7437341274438656	0.07338993995253376	0.22253984436654475	-0.3289501291817768
0.11199999999999988	0.2238516859494735	-0.096213873838396	-0.10343985242342323	1.7444139377143357	0.0733501350882259	0.22253761828066876	-0.3287713242537176
0.11299999999999999	0.22385430457868158	-0.09621499853725417	-0.10340918845005884	1.7450999631835806	0.07330996706133883	0.222535252657167	-0.3285908786438206
0.11399999999999988	0.2238569515254793	-0.09621614233758392	-0.10337817235132969	1.7457922186045165	0.07326943546204451	0.22253274392777794	-0.32840878860636946
0.11499999999999999	0.22385962851826052	-0.09621730547667702	-0.10334680248963425	1.746490718364327	0.07322853990307462	0.22253008854081133	-0.32822505046185296
0.11599999999999988	0.22386233731820127	-0.09621848819164781	-0.10331507706463783	1.747195476491156	0.07318728001829007	0.22252728296310711	-0.3280396605941919
0.11699999999999999	0.22386507971665023	-0.09621969071829978	-0.10328299410775034	1.747906506661482	0.07314565546130036	0.22252432368189395	-0.32785261544792804
0.11799999999999988	0.2238678575324886	-0.09622091328997291	-0.10325055147694846	1.7486238222066564	0.07310366590401186	0.22252120720661112	-0.3276639115256827
0.119	0.2238706726094569	-0.09622215613674713	-0.10321774685156776	1.7493474361178458	0.07306131103516587	0.22251793007088022	-0.32747354538594864
0.11999999999999988	0.22387352681344722	-0.09622341948575167	-0.10318457772631882	1.750077361049364	0.07301859055917151	0.22251448883475197	-0.3272815136410984
0.121	0.22387642202975946	-0.0962247035622052	-0.10315104140490677	1.7508136093207534	0.07297550419529453	0.2225108800869876	-0.3270878129556721
0.12199999999999989	0.22387936016031915	-0.09622600858968551	-0.10311713499475858	1.75155619291798	0.07293205167683692	0.22250710044701305	-0.32689244004525253
0.123	0.22388234312085536	-0.09622733478925342	-0.10308285540323395	1.7523051234933518	0.07288823275012506	0.22250314656654893	-0.3266953916759928
0.12399999999999989	0.22388537283803683	-0.09622868237855733	-0.10304819933457106	1.753060412363776	0.07284404717361091	0.22249901513104195	-0.3264966646645549
0.125	0.2238884512465645	-0.09623005157204591	-0.10301316328682186	1.7538220705073446	0.07279949471733034	0.2224947028610222	-0.3262962558784017
0.1259999999999999	0.2238915802862183	-0.0962314425819125	-0.10297774354802876	1.7545901085586113	0.072754575162475	0.22249020651369442	-0.32609416223638543
0.127	0.2238947618988565	-0.09623285561826603	-0.10294193619201898	1.7553645368033048	0.07270928830083453	0.22248552288464465	-0.3258903807095127
0.1279999999999999	0.22389799802536592	-0.09623429088815166	-0.10290573707532238	1.7561453651724628	0.07266363393423118	0.22248064880917798	-0.32568490832213354
0.129	0.22390129060256073	-0.09623574859455017	-0.10286914183559374	1.7569326032348491	0.07261761187412939	0.2224755811633517	-0.3254777421539223
0.1299999999999999	0.22390464156002815	-0.09623722893648437	-0.10283214589079527	1.7577262601872723	0.07257122194154275	0.22247031686495025	-0.32526887934253174
0.131	0.22390805281691925	-0.09623873210985624	-0.10279474443876838	1.758526344843919	0.07252446396711647	0.2224648528743444	-0.32505831708649724
0.1319999999999999	0.22391152627868272	-0.09624025830750943	-0.10275693245719608	1.7593328656246958	0.07247733779102024	0.22245918619523747	-0.32484605264845356
0.133	0.22391506383374007	-0.09624180771814078	-0.10271870470395734	1.7601458305414472	0.07242984326259068	0.22245331387530165	-0.3246320833589731
0.1339999999999999	0.22391866735010016	-0.0962433805251883	-0.10268005571787955	1.7609652471827912	0.07238198024008888	0.22244723300658537	-0.32441640662078286
0.135	0.22392233867191108	-0.0962449769068221	-0.10264097981989825	1.7617911226994405	0.07233374859087795	0.2224409407256948	-0.32419901991287775
0.1359999999999999	0.2239260796159481	-0.09624659703666306	-0.10260147111462962	1.762623463790003	0.0722851481918376	0.22243443421393513	-0.32397992079459104
0.137	0.2239298919680353	-0.09624824108372801	-0.10256152349235693	1.7634622766857533	0.07223617892959001	0.22242771069753556	-0.323759106910114
0.1379999999999999	0.2239337774793996	-0.09624990921160247	-0.10252113063143664	1.7643075671336172	0.0721868407005368	0.22242076744783987	-0.32353657599364827
0.139	0.22393773786295498	-0.0962516015783437	-0.10248028600113449	1.765159340377361	0.07213713341113356	0.22241360178134287	-0.32331232587507197
0.1399999999999999	0.22394177478951566	-0.09625331833711283	-0.10243898286489755	1.7660176011377353	0.0720870569785241	0.22240621105963634	-0.3230863544859393
0.14100000000000001	0.22394588988393618	-0.09625505963603073	-0.1023972142840647	1.7668823535926943	0.0720366113311687	0.22239859268926723	-0.3228586598656327
0.1419999999999999	0.22395008472117708	-0.09625682561725778	-0.10235497312164525	1.7677536013569337	0.07198579640928403	0.2223907441215716	-0.32262924016773037
0.14300000000000002	0.2239543608222942	-0.09625861641680204	-0.10231225204542475	1.768631347459611	0.07193461216527743	0.22238266285279112	-0.3223980936665913
0.1439999999999999	0.2239587196503505	-0.09626043216505613	-0.10226904353078192	1.7695155943217515	0.0718830585642365	0.2223743464243532	-0.32216521876385523
0.14500000000000002	0.22396316260662497	-0.09626227298693239	-0.10222533986435066	1.7704063437348443	0.07183113558453495	0.2223657924228293	-0.32193061399479816
0.1459999999999999	0.2239676910278697	-0.09626413900197076	-0.10218113314815715	1.771303596839118	0.07177884321885925	0.22235699847963575	-0.3216942780348492
0.14700000000000002	0.22397230618423772	-0.09626603032479612	-0.1021364153034869	1.7722073540999945	0.07172618147547337	0.22234796227078277	-0.3214562097064533
0.1479999999999999	0.2239770092763747	-0.09626794706517725	-0.1020911780744896	1.7731176152838464	0.07167315037911277	0.22233868151685762	-0.3212164079860984
0.14900000000000002	0.22398180143129784	-0.09626988932806398	-0.10204541303115325	1.7740343794341804	0.07161974997156821	0.22232915398348732	-0.3209748720112033
0.1499999999999999	0.22398668369781233	-0.09627185721397721	-0.10199911157165564	1.7749576448478752	0.07156598031226415	0.22231937748210046	-0.3207316010868066
0.15100000000000002	0.2239916570418414	-0.09627385081899763	-0.101952264924854	1.7758874090510974	0.07151184147877067	0.22230934987050324	-0.3204865946923012
0.1519999999999999	0.22399672234204385	-0.09627587023472947	-0.10190486415329733	1.7768236687749028	0.07145733356743163	0.2222990690532109	-0.3202398524884585
0.15300000000000002	0.2240018803864682	-0.09627791554899183	-0.10185690015677017	1.7777664199305203	0.07140245669435248	0.22228853298165818	-0.31999137432468217
0.15399999999999991	0.22400713186986795	-0.09627998684686104	-0.10180836367637629	1.7787156575843208	0.07134721099656509	0.22227773965429137	-0.3197411602463693
0.15500000000000003	0.22401247739055236	-0.09628208421168674	-0.10175924529879501	1.7796713759320977	0.07129159663324743	0.2222666871167262	-0.3194892105024411
0.15599999999999992	0.22401791744714922	-0.09628420772607955	-0.10170953545996671	1.7806335682722891	0.07123561378712008	0.22225537346221733	-0.3192355255530419
0.15700000000000003	0.2240234524360299	-0.09628635747249481	-0.10165922444821748	1.7816022269792835	0.07117926266583652	0.22224379683231948	-0.31898010607716365
0.15799999999999992	0.2240290826493947	-0.09628853353304048	-0.10160830240721104	1.7825773434779355	0.07112254350318421	0.22223195541755938	-0.3187229529798902
0.15900000000000003	0.2240348082743936	-0.09629073598926269	-0.10155675933835964	1.7835589082181733	0.07106545656046204	0.2222198474582421	-0.318464067399261
0.15999999999999992	0.2240406293932798	-0.09629296492265921	-0.10150458510270063	1.7845469106489522	0.07100800212821622	0.22220747124539358	-0.318203450712997
0.16100000000000003	0.22404654598384466	-0.09629522041554353	-0.10145176942300196	1.7855413391926938	0.0709501805280301	0.2221948251215975	-0.3179411045452098
0.16199999999999992	0.22405255791976053	-0.09629750255188198	-0.1013983018864838	1.786542181220968	0.07089199211418483	0.22218190748166716	-0.3176770307730302
0.16300000000000003	0.2240586649708307	-0.09629981141810187	-0.10134417194778786	1.7875494230318125	0.07083343727519056	0.2221687167733977	-0.3174112315328526
0.16399999999999992	0.22406486680314533	-0.0963021471038716	-0.10128936893145334	1.7885630498290672	0.07077451643524874	0.22215525149858278	-0.3171437092259475
0.16500000000000004	0.22407116297914595	-0.09630450970285659	-0.10123388203391144	1.7895830457033746	0.07071523005576702	0.2221415102140537	-0.3168744665236848
0.16599999999999993	0.2240775529575976	-0.09630689931345258	-0.10117770032538558	1.7906093936144787	0.07065557863686528	0.22212749153255987	-0.3166035063724874
0.16699999999999982	0.224084036093468	-0.09630931603949358	-0.10112081275133125	1.7916420753744629	0.07059556271862882	0.22211319412373537	-0.3163308319983294
0.16799999999999993	0.22409061163771754	-0.09631175999055723	-0.10106320813342416	1.7926810716319423	0.0705351828819865	0.222098616715214	-0.31605644691077556
0.16899999999999982	0.22409727873737686	-0.09631423128149126	-0.10100487517085892	1.7937263618587298	0.07047443974939582	0.2220837580936504	-0.31578035490643863
0.16999999999999993	0.22410403643703647	-0.0963167300319134	-0.10094580244197124	1.7947779243397468	0.07041333398576093	0.22206861710564896	-0.3155025600716668
0.17099999999999982	0.22411088368212304	-0.09631925636643611	-0.10088597840544118	1.7958357361643238	0.07035186629970444	0.22205319265884432	-0.31522306678482376
0.17199999999999993	0.22411781932246402	-0.09632181041523763	-0.10082539140108732	1.7968997732170289	0.07029003744494908	0.22203748372313573	-0.3149418797186444
0.17299999999999982	0.22412484211539285	-0.09632439231460399	-0.10076402965064263	1.7979700101695533	0.07022784822168657	0.22202148933189272	-0.31465900384217504
0.17399999999999993	0.22413195072952072	-0.09632700220782252	-0.10070188125814827	1.7990464204766847	0.07016529947793293	0.22200520858313366	-0.3143744444214403
0.17499999999999982	0.22413914374992305	-0.09632964024680388	-0.10063893420997462	1.8001289763760084	0.0701023921109915	0.22198864064067772	-0.3140882070191369
0.17599999999999993	0.22414641968474447	-0.09633230659367674	-0.10057517637523257	1.8012176488894873	0.07003912706902234	0.22197178473508888	-0.3138002974939582
0.17699999999999982	0.22415377697285246	-0.0963350014215995	-0.10051059550658678	1.8023124078273276	0.06997550535247415	0.2219546401643515	-0.3135107219993609
0.17799999999999994	0.22416121399178868	-0.09633772491516578	-0.10044517924035407	1.8034132217941619	0.06991152801537728	0.2219372062947046	-0.31321948698158597
0.17899999999999983	0.2241687290652636	-0.09634047727116071	-0.10037891509552231	1.804520058196441	0.069847196166619	0.2219194825619401	-0.3129265991771104
0.17999999999999994	0.2241763204698212	-0.09634325870004501	-0.10031179047320732	1.8056328832510684	0.06978251097119972	0.22190146847255685	-0.31263206560982787
0.18099999999999983	0.22418398644142823	-0.09634606942741077	-0.10024379265693681	1.8067516619956838	0.06971747365146937	0.22188316360446597	-0.31233589358801267
0.18199999999999994	0.22419172518274005	-0.09634890969465344	-0.10017490881189492	1.8078763583010056	0.06965208548815978	0.22186456760797918	-0.3120380907005732
0.18299999999999983	0.22419953487104397	-0.09635177975923663	-0.10010512598313825	1.809006934886022	0.06958634782109041	0.22184568020708054	-0.31173866481228285
0.18399999999999994	0.2242074136668862	-0.09635467989530663	-0.10003443109467433	1.8101433533360665	0.06952026204991127	0.22182650120025077	-0.3114376240582856
0.18499999999999983	0.22421535972263232	-0.09635761039503357	-0.09996281094903982	1.8112855741223086	0.06945382963506468	0.22180703046114958	-0.3111349768382954
0.18599999999999994	0.22422337119058142	-0.09636057156992439	-0.09989025222588828	1.8124335566211924	0.06938705209859891	0.22178726793976436	-0.3108307318107851
0.18699999999999983	0.2242314462317645	-0.0963635637517288	-0.09981674147997555	1.8135872591346116	0.06931993102483243	0.2217672136636607	-0.3105248978870358
0.18799999999999994	0.2242395830258077	-0.0963665872936885	-0.0997422651393071	1.814746638912365	0.06925246806123253	0.22174686773890806	-0.3102174842245503
0.18899999999999983	0.2242477797814884	-0.09636964257175396	-0.09966680950270933	1.815911652176559	0.06918466491944603	0.22172623035104608	-0.3099085002197005
0.18999999999999995	0.2242560347483588	-0.09637272998539662	-0.09959036073646327	1.817082254147244	0.06911652337635857	0.22170530176633518	-0.3095979554998435
0.19099999999999984	0.2242643462290604	-0.09637584995876952	-0.09951290487151884	1.818258399069707	0.06904804527518084	0.22168408233274284	-0.30928585991514046
0.19199999999999995	0.22427271259120657	-0.09637900294183656	-0.09943442780167445	1.8194400402434667	0.0689792325263164	0.22166257248054372	-0.3089722235301913
0.19299999999999984	0.22428113227921206	-0.09638218941071441	-0.09935491528085467	1.8206271300522536	0.06891008710794842	0.2216407727232033	-0.30865705661529225
0.19399999999999995	0.22428960382644547	-0.09638540986760379	-0.09927435291950373	1.8218196199946515	0.06884061106652621	0.2216186836584224	-0.30834036963730665
0.19499999999999984	0.2242981258665781	-0.09638866484106641	-0.09919272618199128	1.823017460715818	0.06877080651721036	0.2215963059686118	-0.3080221732503831
0.19599999999999995	0.224306697143377	-0.09639195488702472	-0.099110020384666	1.8242206020410905	0.06870067564409199	0.22157364042103947	-0.3077024782863275
0.19699999999999984	0.22431531651894174	-0.09639528058972885	-0.09902622069306496	1.8254289930115184	0.06863022069975763	0.22155068786832008	-0.30738129574449674
0.19799999999999995	0.2243239829807643	-0.096398642561937	-0.09894131211867062	1.8266425819206256	0.06855944400425855	0.22152744924912407	-0.3070586367814474
0.19899999999999984	0.2243326956479926	-0.09640204144468367	-0.09885527951598429	1.8278613163520705	0.06848834794396946	0.22150392558867896	-0.30673451270032914
0.19999999999999996	0.22434145377652245	-0.09640547790700928	-0.09876810757917738	1.8290851432182618	0.06841693497027367	0.22148011799924502	-0.30640893493988897
0.20099999999999985	0.22435025676291673	-0.09640895264565173	-0.0986797808379543	1.8303140087996	0.0683452075978283	0.22145602768086858	-0.3060819150633807
0.20199999999999996	0.22435910414790283	-0.09641246638470352	-0.09859028365377116	1.8315478587836416	0.0682731684026514	0.22143165592204658	-0.3057534647477953
0.20299999999999985	0.22436799561944795	-0.09641601987523465	-0.0984996002164303	1.8327866383038651	0.06820082002021058	0.22140700410011838	-0.3054235957732164
0.20399999999999996	0.22437693101466222	-0.09641961389487864	-0.09840771454031569	1.8340302919777134	0.06812816514326762	0.22138207368168836	-0.3050923200121698
0.20499999999999985	0.22438591032053193	-0.0964232492473787	-0.09831461046103279	1.8352787639435946	0.06805520651947608	0.2213568662230167	-0.30475964941944095
0.20599999999999996	0.22439493367385982	-0.09642692676209122	-0.09822027163246536	1.8365319978976449	0.067981946948912	0.22133138337037708	-0.3044255960222288
0.20699999999999985	0.2244040013600366	-0.09643064729307058	-0.09812468152313705	1.8377899371310638	0.06790838928123097	0.22130562686062347	-0.30409017191001364
0.20799999999999996	0.22441311381064286	-0.09643441171736238	-0.09802782341227238	1.8390525245669471	0.06783453641232638	0.2212795985217816	-0.303753389224433
0.20899999999999985	0.22442227160100556	-0.09643822093325805	-0.09792968038670276	1.8403197027951643	0.06776039128109566	0.22125330027329798	-0.30341526014982295
0.20999999999999996	0.22443147544883654	-0.0964420758592602	-0.0978302353386319	1.8415914141057113	0.06768595686673765	0.22122673412600566	-0.30307579690429165
0.21099999999999985	0.2244407262135782	-0.09644597743338064	-0.09772947096314732	1.8428676005213496	0.06761123618633463	0.22119990218223123	-0.30273501173082595
0.21199999999999997	0.22445002489532906	-0.09644992661239371	-0.09762736975512132	1.8441482038295876	0.06753623229241199	0.22117280663610175	-0.30239291688835795
0.21299999999999986	0.22445937263372565	-0.09645392437104446	-0.09752391400702454	1.8454331656148182	0.06746094827059376	0.2211454497735018	-0.3020495246430237
0.21399999999999997	0.2244687707071539	-0.09645797170120898	-0.09741908580804337	1.8467224272914138	0.06738538723741262	0.22111783397155654	-0.3017048472595407
0.21499999999999986	0.22447822053115898	-0.09646206961100451	-0.09731286704263588	1.8480159301367107	0.06730955233790543	0.22108996169830825	-0.3013588969925711
0.21599999999999997	0.22448772365530323	-0.09646621912347264	-0.09720523938816866	1.8493136153216814	0.06723344674274795	0.22106183551282796	-0.30101168607860584
0.21699999999999986	0.22449728175847047	-0.0964704212744629	-0.09709618431315939	1.8506154239386046	0.06715707364498646	0.22103345806527258	-0.3006632267288458
0.21799999999999997	0.22450689664336373	-0.09647467711046924	-0.09698568307689445	1.8519212970276657	0.06708043625672877	0.22100483209645827	-0.3003135311226415
0.21899999999999986	0.22451657023169977	-0.09647898768679254	-0.0968737167296829	1.853231175604047	0.0670035378060956	0.22097596043707	-0.29996261140087005
0.21999999999999997	0.22452630456047906	-0.0964833540652745	-0.09676026611225988	1.8545450006844448	0.06692638153418613	0.22094684600711276	-0.2996104796591774
0.22099999999999986	0.22453610177820188	-0.09648777731197822	-0.09664531185436233	1.8558627133123184	0.06684897069193245	0.22091749181572437	-0.2992571479413778
0.22199999999999998	0.2245459641398962	-0.09649225849519072	-0.09652883437362537	1.8571842545826724	0.06677130853696157	0.22088790096092004	-0.29890262823324243
0.22299999999999986	0.22455589400132844	-0.09649679868261733	-0.09641081387481625	1.8585095656660617	0.06669339833046196	0.22085807662926613	-0.2985469324567269
0.22399999999999998	0.22456589381352518	-0.0965013989377663	-0.09629123034942376	1.859838587831496	0.06661524333411221	0.22082802209554075	-0.2981900724645035
0.22499999999999987	0.22457596611723063	-0.09650606031702491	-0.0961700635759999	1.8611712624686774	0.06653684680700779	0.22079774072219563	-0.2978320600346653
0.22599999999999998	0.22458611353692237	-0.09651078386742788	-0.09604729312052271	1.8625075311085018	0.06645821200252185	0.2207672359587986	-0.29747290686571165
0.22699999999999987	0.22459633877513	-0.09651557062399173	-0.09592289833604749	1.8638473354411331	0.06637934216527965	0.22073651134169703	-0.2971126245718655
0.22799999999999998	0.22460664460667884	-0.09652042160699194	-0.09579685836241572	1.8651906173324557	0.06630024052836504	0.22070557049371636	-0.296751224678832
0.22899999999999987	0.22461703387248347	-0.09652533781955581	-0.09566915212679218	1.8665373188393348	0.06622091031069512	0.22067441712370725	-0.2963887186202313
0.22999999999999998	0.2246275094740173	-0.09653032024444029	-0.09553975834467635	1.8678873822241175	0.06614135471443806	0.22064305502599882	-0.29602511773451107
0.23099999999999987	0.22463807436882774	-0.09653536983999349	-0.09540865552141094	1.8692407499676826	0.06606157692259285	0.22061148807975467	-0.29566043326232844
0.23199999999999998	0.22464873156634094	-0.09654048753680453	-0.0952758219542082	1.8705973647795895	0.06598158009703209	0.2205797202482885	-0.295294676344572
0.23299999999999987	0.22465948412358205	-0.09654567423504021	-0.09514123573358604	1.8719571696065127	0.06590136737676151	0.22054775557857928	-0.2949278580205265
0.23399999999999999	0.2246703351408075	-0.096550930800963	-0.09500487474423425	1.8733201076236052	0.06582094187675822	0.2205155982017738	-0.29455998923024945
0.23499999999999988	0.22468128775704213	-0.09655625806262808	-0.09486671666646072	1.8746861221742535	0.06574030668939444	0.22048325233625624	-0.29419108082997897
0.236	0.2246923451455183	-0.09656165680626172	-0.09472673897824065	1.8760551566744483	0.06565946488801745	0.2204507222925497	-0.29382114361630046
0.23699999999999988	0.22470351050901707	-0.09656712777332126	-0.09458491895751261	1.8774271545494938	0.06557841952890689	0.22041801247651346	-0.2934501883422514
0.238	0.22471478707510723	-0.09657267165711121	-0.09444123368436673	1.8788020592200314	0.06549717365044913	0.2203851273899182	-0.2930782257212745
0.23899999999999988	0.224726178091278	-0.09657828909933229	-0.09429566004277135	1.88017981410322	0.06541573027153576	0.22035207163034376	-0.29270526642735156
0.24	0.22473768681996575	-0.09658398068731296	-0.0941481747226144	1.8815603626118382	0.0653340923902182	0.22031884989112582	-0.2923313210957536
0.24099999999999988	0.22474931653347086	-0.09658974695154562	-0.09399875422283352	1.8829436481521147	0.06525226298237226	0.2202854669610426	-0.2919564003243966
0.242	0.22476107050875815	-0.09659558836277438	-0.09384737485490591	1.8843296141214665	0.06517024500012567	0.2202519277239194	-0.2915805146751841
0.24299999999999988	0.2247729520221371	-0.09660150532825737	-0.09369401274597068	1.8857182039065805	0.06508804137010717	0.22021823715832972	-0.29120367467508146
0.244	0.2247849643438221	-0.09660749818795608	-0.09353864384197971	1.8871093608815128	0.06500565499181815	0.2201844003372045	-0.2908258908172786
0.24499999999999988	0.2247971107327448	-0.09661356721140242	-0.09338124391127325	1.888503028404733	0.06492308873636814	0.2201504224273456	-0.29044717356279515
0.246	0.22480939443236547	-0.09661971259524128	-0.09322178854860619	1.8898991498147955	0.06484034544563179	0.22011630868895965	-0.29006753334245683
0.2469999999999999	0.22482181866710538	-0.0966259344614494	-0.09306025317927512	1.8912976684258218	0.06475742793158132	0.22008206447520784	-0.2896869805588076
0.24799999999999978	0.2248343866378939	-0.09663223285548184	-0.09289661306299393	1.892698527522849	0.06467433897530411	0.22004769523176582	-0.28930552558800715
0.2490000000000001	0.2248471015168282	-0.09663860774396994	-0.09273084329791594	1.8941016703559719	0.06459108132582492	0.22001320649638934	-0.2889231787820698
0.25	0.22485996644244546	-0.0966450590127189	-0.09256291882482559	1.895507040134084	0.0645076576993384	0.21997860389854026	-0.28853995047106895
0.2509999999999999	0.22487298451597865	-0.09665158646462862	-0.09239281443077275	1.8969145800201532	0.06442407077866733	0.21994389315906857	-0.28815585096480956
0.2519999999999998	0.22488615879784138	-0.09665818981716616	-0.09222050475217557	1.8983242331280816	0.06434032321239504	0.21990908008982218	-0.287770890554203
0.2530000000000001	0.22489949230396458	-0.0966648687005196	-0.09204596427854593	1.8997359425197082	0.06425641761391354	0.2198741705930579	-0.28738507951282055
0.254	0.22491298800198303	-0.09667162265718321	-0.09186916735761227	1.9011496512012562	0.06417235656093272	0.21983917066058634	-0.2869984280986767
0.2549999999999999	0.22492664880689053	-0.09667845114297083	-0.09169008820111108	1.9025653021192874	0.06408814259544791	0.21980408637276747	-0.2866109465560499
0.2559999999999998	0.2249404775754073	-0.09668535352870561	-0.09150870089014425	1.9039828381569601	0.06400377822361553	0.21976892389753303	-0.2862226451172083
0.2570000000000001	0.2249544770994349	-0.0966923291014598	-0.09132497937975353	1.9054022021317767	0.06391926591522945	0.21973368948955221	-0.2858335340037878
0.258	0.22496865010010006	-0.09669937706572257	-0.09113889750311319	1.906823336794498	0.06383460810316147	0.21969838948953438	-0.2854436234277505
0.2589999999999999	0.22498299922275897	-0.09670649654524902	-0.0909504289764933	1.908246184828536	0.06374980718300657	0.21966303032329715	-0.2850529235922797
0.2599999999999998	0.22499752703220763	-0.09671368658559137	-0.09075954740577052	1.9096706888498756	0.06366486551293112	0.21962761850028953	-0.28466144469290594
0.2610000000000001	0.2250122360077208	-0.09672094615768928	-0.09056622629376038	1.9110967914075867	0.06357978541384307	0.21959216061186806	-0.2842691969186712
0.262	0.22502712853829301	-0.0967282741625202	-0.09037043904764652	1.912524434985728	0.06349456916976035	0.21955666332956345	-0.2838761904528339
0.2629999999999999	0.22504220691883187	-0.09673566943605835	-0.09017215898690903	1.9139535620070756	0.06340921902825318	0.21952113340308732	-0.2834824354731057
0.2639999999999998	0.2250574733473015	-0.09674313075416707	-0.08997135935177526	1.9153841148376078	0.0633237372010191	0.21948557765801227	-0.28308794215177446
0.2650000000000001	0.22507292992206115	-0.09675065683780072	-0.08976801331146621	1.9168160357918016	0.06323812586452755	0.21945000299336148	-0.2826927206555214
0.266	0.22508857863901963	-0.09675824635926808	-0.0895620939718885	1.9182492671399218	0.0631523871607929	0.21941441637928463	-0.28229678114455714
0.2669999999999999	0.22510442138860218	-0.0967658979495592	-0.08935357438317719	1.9196837511166087	0.06306652319839526	0.21937882485481294	-0.2819001337713708
0.2679999999999998	0.2251204599525304	-0.09677361020598894	-0.08914242754786782	1.9211194299293164	0.06298053605362569	0.21934323552544335	-0.2815027886796311
0.26900000000000013	0.22513669600041525	-0.09678138169978215	-0.0889286264297218	1.9225562457670347	0.06289442777150969	0.21930765556042273	-0.2811047560032285
0.27	0.22515313108616017	-0.09678921098397385	-0.08871214396247808	1.9239941408101058	0.06280820036664629	0.2192720921899691	-0.28070604586514525
0.2709999999999999	0.22516976664417093	-0.09679709660237744	-0.08849295305818196	1.925433057240432	0.06272185582410428	0.2192365527026664	-0.28030666837608115
0.2719999999999998	0.2251866039857458	-0.09680503709962526	-0.08827102661511971	1.9268729372517588	0.06263539610061725	0.21920104444296484	-0.2799066336328267
0.27300000000000013	0.22520364429639908	-0.09681303103153388	-0.08804633752538636	1.9283137230612208	0.0625488231261364	0.2191655748085971	-0.27950595171612896
0.274	0.22522088863411813	-0.09682107697504166	-0.0878188586824894	1.9297553569214516	0.062462138805617316	0.21913015124796403	-0.2791046326882844
0.2749999999999999	0.22523833792779768	-0.09682917353658708	-0.08758856298976625	1.9311977811306884	0.062375345020612746	0.2190947812575436	-0.2787026865914233
0.2759999999999998	0.22525599297547563	-0.09683731935817655	-0.08735542336926352	1.9326409380416731	0.06228844363018201	0.219059472379194	-0.2783001234464761
0.27700000000000014	0.22527385444312162	-0.09684551312189994	-0.08711941276997458	1.9340847700720367	0.06220143647129825	0.21902423219740463	-0.27789695325177605
0.278	0.22529192286585378	-0.09685375355402502	-0.08688050417583912	1.9355292197154692	0.062114325359604	0.21898906833660922	-0.2774931859812282
0.2789999999999999	0.22531019865195928	-0.09686203942866989	-0.08663867061390951	1.9369742295522316	0.0620271120907571	0.21895398845855374	-0.27708883158252107
0.2799999999999998	0.22532868208746687	-0.09687036956992498	-0.08639388516195773	1.9384197422598235	0.06193979844157342	0.21891900025971187	-0.276683899975312
0.28100000000000014	0.22534737334052077	-0.09687874285205028	-0.08614612095592432	1.9398657006242341	0.0618523861706601	0.21888411146867948	-0.276278401049436
0.28200000000000003	0.22536627246743443	-0.09688715819925531	-0.08589535119798919	1.9413120475507024	0.061764877019329326	0.21884932984354055	-0.2758723446633119
0.2829999999999999	0.2253853794204224	-0.09689561458581328	-0.08564154916491423	1.9427587260729158	0.0616772727130345	0.2188146631692582	-0.27546574064259643
0.2839999999999998	0.2254046940543748	-0.09690411103538074	-0.0853846882159302	1.944205679360699	0.061589574962474546	0.2187801192552047	-0.27505859877913824
0.28500000000000014	0.22542421613117197	-0.09691264661914935	-0.08512474179944246	1.9456528507270048	0.06150178546387745	0.21874570593312773	-0.2746509288300392
0.28600000000000003	0.2254439453226688	-0.09692122045358234	-0.08486168345895768	1.947100183634638	0.06141390589888753	0.21871143105542307	-0.27424274051675285
0.2869999999999999	0.22546388121422853	-0.09692983169811176	-0.08459548683976058	1.9485476217023878	0.061325937934603204	0.21867730249315862	-0.27383404352457474
0.2879999999999998	0.22548402330918366	-0.0969384795527995	-0.08432612569636617	1.949995108710254	0.061237883223885056	0.21864332813390225	-0.27342484750251744
0.28900000000000015	0.22550437103347373	-0.09694716325596181	-0.08405357389927165	1.9514425886041902	0.06114974340575015	0.21860951587989436	-0.27301516206307086
0.29000000000000004	0.2255249237400834	-0.09695588208175719	-0.08377780544103414	1.9528900054996734	0.061061520105729045	0.21857587364661848	-0.2726049967820844
0.2909999999999999	0.22554568071290404	-0.09696463533774126	-0.083498794443201	1.9543373036830216	0.060973214936244864	0.21854240936127453	-0.2721943611993692
0.2919999999999998	0.2255666411696417	-0.09697342236238961	-0.08321651516411559	1.9557844276120213	0.06088482949701276	0.21850913096096478	-0.2717832648195853
0.29300000000000015	0.22558780426489938	-0.09698224252258503	-0.08293094200612201	1.9572313219166741	0.060796365375458315	0.2184760463910717	-0.27137171711291735
0.29400000000000004	0.225609169094564	-0.09699109521106963	-0.08264204952181964	1.9586779313989857	0.06070782414727506	0.2184431636040639	-0.27095972751583375
0.29499999999999993	0.2256307347003743	-0.09699997984424197	-0.08234981242014497	1.960124201032226	0.06061920737711951	0.21841049055829556	-0.27054730543204203
0.2959999999999998	0.22565250007354176	-0.0970088958610513	-0.08205420557268084	1.961570075960089	0.06053051661938144	0.21837803521654867	-0.27013446023350957
0.2969999999999997	0.2256744641577975	-0.09701784272261223	-0.08175520402021648	1.9630155014954345	0.060441753418905904	0.21834580554455332	-0.26972120126153987
0.29800000000000004	0.22569662585224248	-0.0970268199114135	-0.08145278297958403	1.9644604231186626	0.06035291931160462	0.21831380950966153	-0.2693075378278965
0.29899999999999993	0.22571898401400622	-0.09703582693049675	-0.08114691785041948	1.9659047864750212	0.06026401582519894	0.21828205507966633	-0.2688934792160861
0.2999999999999998	0.22574153746071612	-0.09704486330335613	-0.08083758422111881	1.9673485373701456	0.06017504448015366	0.21825055022188053	-0.26847903468297446
0.3009999999999997	0.2257642849727764	-0.09705392857418399	-0.08052475787439019	1.9687916217646428	0.06008600679061753	0.21821930290246733	-0.26806421346078835
0.30200000000000005	0.2257872252954559	-0.09706302230808805	-0.08020841479393166	1.9702339857688937	0.059996904265369036	0.21818832108558844	-0.2676490247593709
0.30299999999999994	0.22581035714078337	-0.09707214409165664	-0.07988853117225635	1.9716755756385043	0.05990773840888768	0.21815761273211876	-0.2672334777683173
0.3039999999999998	0.22583367918925293	-0.09708129353424866	-0.0795650834181849	1.9731163377700836	0.059818510722549366	0.21812718579828486	-0.26681758165879843
0.3049999999999997	0.22585719009134483	-0.09709047026925635	-0.07923804816365189	1.9745562186962757	0.059729222705700774	0.21809704823458542	-0.2664013455854292
0.30600000000000005	0.2258808884688644	-0.09709967395458845	-0.07890740227022333	1.975995165078965	0.05963987585648955	0.21806720798504603	-0.2659847786885382
0.30699999999999994	0.2259047729160979	-0.09710890427237417	-0.07857312283497196	1.977433123700705	0.05955047167257046	0.21803767298680138	-0.26556789009676807
0.30799999999999983	0.22592884200078447	-0.09711816092788952	-0.0782351871957358	1.9788700414555531	0.05946101165174717	0.21800845116987477	-0.265150688929755
0.3089999999999997	0.22595309426490398	-0.09712744364845971	-0.07789357293653712	1.9803058653404932	0.059371497292669904	0.21797955045690395	-0.2647331843007566
0.31000000000000005	0.22597752822528244	-0.09713675218271219	-0.07754825789355806	1.9817405424478702	0.05928193009558738	0.21795097876262245	-0.2643153853192791
0.31099999999999994	0.22600214237402133	-0.09714608629942587	-0.07719922016131509	1.9831740199581442	0.05919231156290824	0.21792274399327188	-0.2638973010937574
0.31199999999999983	0.22602693517875308	-0.09715544578673044	-0.0768464380983016	1.9846062451315052	0.059102643199752974	0.21789485404630243	-0.26347894073427786
0.3129999999999997	0.22605190508272188	-0.09716483045278682	-0.07648989033249827	1.9860371652983968	0.05901292651486043	0.2178673168101107	-0.26306031335539626
0.31400000000000006	0.2260770505046894	-0.09717424012644502	-0.07612955576827724	1.9874667278501352	0.05892316302154279	0.21784014016331957	-0.26264142807922547
0.31499999999999995	0.22610236983866497	-0.09718367465637241	-0.0757654135947201	1.988894880229298	0.05883335423832232	0.2178133319737752	-0.2622222940388431
0.31599999999999984	0.22612786145308603	-0.09719313390977924	-0.07539744329386609	1.9903215699191814	0.05874350168943097	0.21778690009774113	-0.261802920381891
0.3169999999999997	0.22615352368870265	-0.0972026177718713	-0.07502562464853448	1.9917467444331245	0.05865360690529321	0.21776085237934198	-0.2613833162743548
0.31800000000000006	0.22617935485554486	-0.09721212614565483	-0.07464993775011634	1.9931703513048815	0.058563671422929724	0.21773519665000612	-0.26096349090427357
0.31899999999999995	0.2262053532304772	-0.09722165895171747	-0.07427036300598035	1.9945923380804698	0.058473696786341324	0.21770994072777752	-0.26054345348482055
0.31999999999999984	0.22623151705571753	-0.0972312161279863	-0.07388688114651173	1.9960126523107948	0.05838368454693255	0.21768509241648937	-0.26012321325693005
0.32099999999999973	0.2262578445379445	-0.09724079762908797	-0.07349947323217895	1.997431241543598	0.05829363626391253	0.21766065950497415	-0.259702779492131
0.32200000000000006	0.22628433384836938	-0.09725040342493253	-0.07310812066027146	1.9988480533147759	0.0582035535046715	0.21763664976660768	-0.25928216149551675
0.32299999999999995	0.22631098312377515	-0.09726003349927141	-0.07271280517132818	2.0002630351402577	0.05811343784537522	0.2176130709590572	-0.2588613686084778
0.32399999999999984	0.22633779046815153	-0.09726968784898321	-0.07231350885602729	2.001676134508484	0.05802329087189748	0.2175899308237998	-0.25844041021130876
0.32499999999999973	0.226364753955303	-0.09727936648371313	-0.07191021416293043	2.0030872988731674	0.0579331141809064	0.21756723708522124	-0.2580192957259255
0.32600000000000007	0.22639187163242938	-0.09728906942511464	-0.0715029039067213	2.004496475645624	0.05784290938092039	0.21754499744946962	-0.2575980346188041
0.32699999999999996	0.22641914152392967	-0.09729879670531492	-0.07109156127582912	2.0059036121856124	0.057752678093271254	0.21752321960354423	-0.25717663640413263
0.32799999999999985	0.22644656163467916	-0.09730854836535444	-0.07067616983870331	2.0073086557914777	0.05766242195303374	0.2175019112148555	-0.25675511064686257
0.32899999999999974	0.22647412995202976	-0.09731832445397813	-0.07025671354950615	2.0087115536911555	0.05757214260985917	0.21748107993094373	-0.25633346696546727
0.33000000000000007	0.22650184444691207	-0.09732812502602643	-0.06983317675398872	2.0101122530337108	0.05748184172858958	0.217460733379228	-0.25591171503464205
0.33099999999999996	0.2265297030755481	-0.09733795014080256	-0.06940554419481341	2.011510700880336	0.05739152098983364	0.21744087916714228	-0.25548986458799705
0.33199999999999985	0.22655770378214993	-0.09734779986079324	-0.06897380101558861	2.0129068441948577	0.05730118209062439	0.21742152488271319	-0.2550679254205517
0.33299999999999974	0.22658584450185257	-0.09735767424999144	-0.06853793276438432	2.0143006298345627	0.05721082674509635	0.2174026780950841	-0.25464590739108073
0.3340000000000001	0.22661412316313065	-0.09736757337219498	-0.06809792539786858	2.015692004541764	0.05712045668524127	0.21738434635467394	-0.25422382042442565
0.33499999999999996	0.22664253768895126	-0.09737749728965654	-0.06765376528645523	2.0170809149361624	0.05703007366149708	0.21736653719296342	-0.25380167451376046
0.33599999999999985	0.22667108599704155	-0.09738744606133412	-0.06720543921972721	2.0184673075069233	0.05693967944298585	0.21734925812220549	-0.25337947972298597
0.33699999999999974	0.22669976600040073	-0.09739741974111751	-0.06675293441026738	2.0198511286030136	0.05684927581788616	0.21733251663578382	-0.25295724618930293
0.3380000000000001	0.2267285756076791	-0.0974074183767809	-0.06629623849553233	2.02123232442374	0.056758864593999044	0.21731632020915118	-0.25253498412540676
0.33899999999999997	0.22675751272305172	-0.0974174420092864	-0.06583533953966211	2.0226108410125434	0.056668447599079526	0.21730067630042627	-0.25211270382080625
0.33999999999999986	0.2267865752463431	-0.09742749067168811	-0.06537022603561281	2.023986624252984	0.056578026680871	0.21728559235070338	-0.25169041564256117
0.34099999999999975	0.22681576107302956	-0.09743756438726138	-0.064900886906121	2.025359619864324	0.056487603706779875	0.2172710757847981	-0.2512681300359767
0.3420000000000001	0.22684506809374338	-0.09744766316760765	-0.06442731150276065	2.0267297733971446	0.056397180563310376	0.21725713401242155	-0.25084585752506167
0.34299999999999997	0.22687449419440717	-0.09745778701148536	-0.06394948960347746	2.0280970302301737	0.05630675915568409	0.2172437744294111	-0.2504236087123147
0.34399999999999986	0.22690403725700153	-0.09746793590399165	-0.06346741140936146	2.0294613355676256	0.056216341407642326	0.21723100441900964	-0.250001394278132
0.34499999999999975	0.22693369515946527	-0.09747810981571961	-0.06298106754104518	2.0308226344371048	0.05612592926112501	0.21721883135336967	-0.24957922498013077
0.3460000000000001	0.22696346577473114	-0.09748830870189114	-0.06249044903473786	2.032180871689258	0.05603552467576326	0.21720726259515247	-0.24915711165207438
0.347	0.22699334697040247	-0.09749853250146544	-0.061995547337529905	2.033535991998856	0.055945129628305654	0.21719630549903307	-0.248735065202144
0.34799999999999986	0.2270233366090711	-0.09750878113659943	-0.06149635430160082	2.0348879398666018	0.05585474611209795	0.21718596741316434	-0.24831309661072937
0.34899999999999975	0.22705343254777632	-0.09751905451283763	-0.06099286217808959	2.0362366596220984	0.055764376136614495	0.21717625568053237	-0.24789121692803287
0.3500000000000001	0.2270836326362294	-0.09752935251927974	-0.06048506361138469	2.0375820954276525	0.05567402172679559	0.21716717764019575	-0.24746943727165827
0.351	0.22711393471455693	-0.09753967502834701	-0.059972951633088814	2.0389241912818417	0.05558368492212813	0.2171587406287673	-0.24704776882417387
0.35199999999999987	0.2271443366113202	-0.09755002189589648	-0.05945651965491603	2.040262891023648	0.05549336777571101	0.2171509519821917	-0.24662622283027372
0.35299999999999976	0.22717483614256395	-0.0975603929613115	-0.058935761460906656	2.041598138338716	0.05540307235330341	0.2171438190373858	-0.2462048105931603
0.3540000000000001	0.2272054311115185	-0.09757078804682007	-0.058410671198965175	2.0429298767674187	0.05531280073217121	0.2171373491337343	-0.24578354347032083
0.355	0.22723611930745274	-0.09758120695641455	-0.057881243370974715	2.04425804971365	0.055222554999668584	0.21713154961486011	-0.2453624328689905
0.35599999999999987	0.22726689850368303	-0.09759164947474575	-0.057347472821493765	2.0455826004540345	0.05513233725167469	0.2171264278306619	-0.24494149024135234
0.35699999999999976	0.2272977664558695	-0.09760211536599271	-0.056809354726165114	2.0469034721475987	0.055042149591065924	0.2171219911393078	-0.24452072707958475
0.3580000000000001	0.22732872090022355	-0.09761260437270969	-0.056266884580217204	2.0482206078459697	0.05495199412610007	0.21711824690917733	-0.24410015491074527
0.359	0.22735975955125073	-0.09762311621465011	-0.05572005818556395	2.0495339505045242	0.05486187296846662	0.21711520252098865	-0.2436797852911139
0.3599999999999999	0.22739088010016076	-0.09763365058794453	-0.05516887163575793	2.0508434429953013	0.05477178823118385	0.21711286537010355	-0.2432596297998024
0.36099999999999977	0.2274220802143242	-0.09764420716500873	-0.05461332129992579	2.0521490281213532	0.05468174202670621	0.2171112428688813	-0.24283970003186156
0.3620000000000001	0.22745335753702578	-0.09765478559442992	-0.05405340380606271	2.0534506486310886	0.054591736465178786	0.21711034244925695	-0.24242000759111915
0.363	0.22748470968714113	-0.09766538550007883	-0.053489116023314076	2.0547482472326606	0.054501773652593365	0.2171101715655975	-0.24200056408273657
0.3639999999999999	0.22751613425874045	-0.09767600647982524	-0.052920455043624255	2.0560417666099675	0.054411855688783144	0.21711073769752456	-0.24158138110529115
0.36499999999999977	0.2275476288206194	-0.09768664810423473	-0.05234741816275422	2.0573311494395607	0.05432198466525392	0.21711204835275683	-0.24116247024255466
0.3660000000000001	0.2275791909157572	-0.0976973099152449	-0.05177000286067305	2.0586163384055123	0.0542321626629716	0.21711411107020878	-0.24074384305574886
0.367	0.22761081806070535	-0.09770799142519573	-0.051188206782456974	2.0598972762126713	0.05414239175028672	0.21711693342291213	-0.2403255110763277
0.3679999999999999	0.22764250774491093	-0.09771869211659164	-0.05060202771931993	2.061173905601753	0.054052673980993844	0.2171205230205697	-0.23990748579830032
0.3689999999999998	0.22767425742997607	-0.09772941144184438	-0.0500114635878945	2.0624461693659373	0.05396301139234124	0.21712488751246528	-0.23948977866990087
0.3700000000000001	0.22770606454923317	-0.09774014882224491	-0.049416512408143765	2.063714010366032	0.05387340600292784	0.21713003459096586	-0.2390724010853253
0.371	0.2277379265083902	-0.09775090364654049	-0.04881717228141333	2.064977371543873	0.053783859810668265	0.21713597199512122	-0.23865536437682774
0.3719999999999999	0.22776984068687278	-0.09776167526987078	-0.048213441368623426	2.066236195934767	0.05369437479094573	0.2171427075142317	-0.23823867980704402
0.3729999999999998	0.2278018044387354	-0.09777246301343939	-0.04760531786860064	2.067490426679417	0.05360495289488996	0.21715024899131602	-0.23782235856140935
0.3740000000000001	0.22783381509351966	-0.09778326616416907	-0.04699279999730483	2.0687400070368787	0.053515596047595516	0.2171586043261055	-0.23740641174053742
0.375	0.22786586995781674	-0.09779408397396497	-0.046375885968329304	2.069984880399369	0.05342630614627866	0.2171677814775578	-0.23699085035261103
0.3759999999999999	0.22789796631716275	-0.09780491565971541	-0.04575457397429738	2.0712249903074618	0.05333708505867531	0.21717778846618627	-0.23657568530595569
0.3769999999999998	0.22793010143789177	-0.09781576040440725	-0.0451288621684048	2.072460280464617	0.053247934621739164	0.21718863337631955	-0.23616092740166436
0.3780000000000001	0.2279622725689478	-0.09782661735860287	-0.044498748646112835	2.073690694751827	0.05315885664045556	0.21720032435816147	-0.23574658732601877
0.379	0.22799447694328004	-0.09783748564227877	-0.04386423142774741	2.074916177243213	0.05306985288683005	0.2172128696294607	-0.23533267564287913
0.3799999999999999	0.22802671177845096	-0.09784836434778085	-0.04322530844237834	2.076136672222224	0.05298092509917181	0.21722627747684312	-0.2349192027863978
0.3809999999999998	0.22805897427721403	-0.09785925254352254	-0.04258197751297937	2.0773521241985122	0.05289207498142657	0.21724055625679906	-0.23450617905392465
0.3820000000000001	0.22809126162881518	-0.09787014927691903	-0.04193423634325269	2.078562477925906	0.05280330420219187	0.2172557143959516	-0.23409361459891104
0.383	0.2281235710110191	-0.09788105357618343	-0.041282082506496426	2.0797676784211623	0.05271461439359582	0.2172717603905374	-0.23368151942404627
0.3839999999999999	0.22815589959286148	-0.0978919644517405	-0.04062551343538301	2.080967670983552	0.052626007150403026	0.21728870280563922	-0.23326990337449457
0.3849999999999998	0.22818824453737993	-0.09790288089763415	-0.039964526411523225	2.082162401216088	0.05253748402910256	0.21730655027440635	-0.23285877613085765
0.3860000000000001	0.22822060300357475	-0.0979138018933036	-0.039299118555951446	2.08335181504844	0.05244904654685458	0.21732531149682746	-0.232448147202036
0.387	0.22825297214797627	-0.097924726406481	-0.03862928682166243	2.0845358587600846	0.05236069618078132	0.21734499523786532	-0.23203802591834452
0.3879999999999999	0.22828534912619913	-0.09793565339683705	-0.03795502798819831	2.0857144790022493	0.052272434367661824	0.21736561032512736	-0.23162842142511736
0.3889999999999998	0.22831773109448827	-0.09794658181887163	-0.03727633865866282	2.086887622819444	0.05218426250354187	0.21738716564594177	-0.23121934267691413
0.3900000000000001	0.22835011521125814	-0.09795751062367238	-0.03659321525879287	2.0880552376717714	0.052096181943074894	0.2174096701438307	-0.23081079843225819
0.391	0.2283824986386265	-0.0979684387602954	-0.035905654036589865	2.089217271456935	0.05200819399877526	0.21743313281479779	-0.23040279724877613
0.3919999999999999	0.22841487854394343	-0.09797936517714781	-0.035213651062138154	2.090373672530864	0.05192029994042623	0.21745756270360456	-0.2299953474786083
0.3929999999999998	0.22844725210132139	-0.09799028882337198	-0.03451720222836443	2.0915243897277653	0.051832500994702185	0.21748296889990468	-0.22958845726402102
0.39400000000000013	0.22847961649317056	-0.09800120865023142	-0.03381630325349147	2.0926693723811454	0.051744798344760305	0.21750936053398398	-0.2291821345332124
0.395	0.22851196891174166	-0.09801212361249942	-0.033110949685941624	2.0938085703458587	0.05165719312973957	0.2175367467717926	-0.22877638699654745
0.3959999999999999	0.22854430656067645	-0.09802303266985038	-0.03240113691132218	2.0949419340193547	0.05156968644447045	0.21756513680944325	-0.22837122214351932
0.3969999999999998	0.22857662665656794	-0.09803393478825359	-0.03168686015999509	2.096069414361794	0.051482279339455116	0.21759453986771476	-0.22796664724006352
0.39800000000000013	0.22860892643091113	-0.09804482894137292	-0.030968114514857096	2.0971909629158296	0.051394972820934345	0.2176249651866736	-0.2275626693258527
0.399	0.22864120313282446	-0.09805571411197535	-0.030244894919709102	2.0983065318261125	0.0513077678509792	0.21765642202010008	-0.2271592952117476
0.3999999999999999	0.22867345403179007	-0.09806658929334829	-0.029517196187844316	2.0994160738593117	0.05122066534754563	0.21768891962958847	-0.22675653147727515
0.4009999999999998	0.22870567642004025	-0.09807745349072462	-0.028785013011236406	2.1005195424246983	0.05113366618455195	0.21772246727843333	-0.22635438446818845
0.40200000000000014	0.22873786761534615	-0.0980883057227153	-0.028048339971460428	2.1016168915942055	0.05104677119210012	0.217757074225233	-0.22595286029458905
0.403	0.2287700249638335	-0.09809914502275272	-0.027307171551223978	2.1027080761216443	0.050959981156718084	0.2177927497173831	-0.2255519648293621
0.4039999999999999	0.22880214584245234	-0.09810997044054771	-0.02656150214425619	2.103793051461489	0.050873296821561616	0.21782950298499948	-0.22515170370624818
0.4049999999999998	0.22883422766185685	-0.09812078104356049	-0.025811326063936203	2.1048717737883993	0.05078671888663564	0.21786734323507898	-0.22475208231754626
0.40600000000000014	0.22886626786894373	-0.09813157591848365	-0.025056637552174868	2.1059442000171638	0.05070024800897351	0.2179062796454017	-0.2243531058119904
0.40700000000000003	0.22889826394792315	-0.09814235417273783	-0.024297430788178958	2.107010287821588	0.05061388480271265	0.2179463213584705	-0.22395477909285574
0.4079999999999999	0.22893021342105635	-0.09815311493598246	-0.02353369989634771	2.1080699956531284	0.050527629839065856	0.21798747747584346	-0.22355710681586274
0.4089999999999998	0.22896211384943832	-0.09816385736164494	-0.02276543895405997	2.1091232827604336	0.05044148364612683	0.21802975705260808	-0.22316009338693532
0.41000000000000014	0.22899396283194642	-0.09817458062846789	-0.021992642000110172	2.1101701092090908	0.05035544670844848	0.21807316909168256	-0.22276374296011323
0.41100000000000003	0.22902575800235564	-0.09818528394207414	-0.02121530304342053	2.1112104359004777	0.05026951946657608	0.21811772253793624	-0.2223680594356753
0.4119999999999999	0.229057497026878	-0.0981959665365506	-0.02043341607203523	2.112244224589397	0.050183702316778586	0.2181634262721809	-0.221973046458591
0.4129999999999998	0.22908917760288228	-0.09820662767567513	-0.019646975062781975	2.1132714379001434	0.05009799561085571	0.21821028910520696	-0.2215787074175404
0.41400000000000015	0.2291207974580445	-0.09821726665303472	-0.01885597399085623	2.1142920393410516	0.050012399655776925	0.21825831977216034	-0.22118504544443796
0.41500000000000004	0.22915235434993067	-0.09822788279141222	-0.018060406838204212	2.11530599331906	0.04992691471333457	0.21830752692725197	-0.22079206341384783
0.4159999999999999	0.22918384606676534	-0.09823847544294691	-0.017260267600709436	2.116313265155077	0.04984154100017635	0.21835791913860786	-0.22039976394186145
0.4169999999999998	0.22921527042901516	-0.09824904399007013	-0.016455550295316364	2.1173138210986755	0.04975627868803415	0.21840950488313013	-0.22000814938486069
0.41800000000000015	0.22924662529028755	-0.0982595878457111	-0.01564624896822483	2.1183076283410305	0.04967112790366183	0.21846229254123872	-0.21961722183889498
0.41900000000000004	0.22927790853716734	-0.09827010645277257	-0.014832357704538383	2.119294655026122	0.04958608872866441	0.21851629039148537	-0.21922698313997463
0.41999999999999993	0.22930911808874258	-0.0982805992840048	-0.014013870638996031	2.120274870259501	0.04950116119970589	0.2185715066052754	-0.21883743486515647
0.4209999999999998	0.2293402518958229	-0.09829106584190507	-0.013190781966663354	2.12124824411464	0.04941634530879101	0.21862794924199377	-0.21844857833405454
0.42200000000000015	0.2293713079391009	-0.09830150565789401	-0.012363085952461904	2.1222147476391466	0.04933164100307279	0.2186856262445274	-0.21806041461022635
0.42300000000000004	0.22940228422663442	-0.09831191829114236	-0.011530776939544723	2.1231743528620077	0.0492470481843687	0.21874454543487146	-0.2176729445021897
0.42399999999999993	0.2294331787917825	-0.09832230332779787	-0.010693849357650245	2.1241270328003776	0.04916256670893349	0.21880471450962918	-0.2172861685644953
0.4249999999999998	0.2294639896912205	-0.0983326603809902	-0.009852297732190513	2.1250727614644482	0.04907819638761056	0.21886614103558016	-0.2169000870993417
0.4259999999999997	0.22949471500265928	-0.09834298909086268	-0.009006116693703924	2.126011513860039	0.04899393698611853	0.21892883244555345	-0.21651470015885366
0.42700000000000005	0.22952535282302033	-0.098353289124255	-0.008155300987302617	2.1269432659893126	0.0489097882254731	0.21899279603453675	-0.21613000754796308
0.42799999999999994	0.22955590126669612	-0.09836356017478991	-0.007299845481744525	2.1278679948503916	0.04882574978254445	0.2190580389559544	-0.21574600882752654
0.4289999999999998	0.2295863584635188	-0.09837380196298769	-0.006439745177758931	2.128785678435902	0.048741821290506845	0.21912456821828874	-0.21536270331737567
0.4299999999999997	0.22961672255756682	-0.09838401423565642	-0.005574995216003612	2.129696295730089	0.04865800233918081	0.21919239068209953	-0.21498009009942196
0.43100000000000005	0.229646991707188	-0.09839419676493442	-0.004705590884658434	2.1305998267049047	0.04857429247545081	0.21926151305731245	-0.21459816802081746
0.43199999999999994	0.22967716408511435	-0.09840434934736254	-0.0038315276262870573	2.131496252315081	0.04849069120375902	0.2193319419007092	-0.2142169356972324
0.43299999999999983	0.2297072378775428	-0.09841447180298747	-0.002952801044347593	2.13238555449184	0.048407197986492706	0.21940368361367354	-0.21383639151655573
0.4339999999999997	0.22973721128255775	-0.09842456397486953	-0.002069406909355598	2.1332677161356264	0.04832381224432679	0.21947674444030868	-0.2134565336428373
0.43500000000000005	0.22976708250939987	-0.098434625729368	-0.001181341164326356	2.1341427211082666	0.048240533356887445	0.21955113046579794	-0.21307736002010763
0.43599999999999994	0.22979684977858447	-0.09844465695645606	-0.0002885999295005565	2.135010554224944	0.048157360663615464	0.21962684761475923	-0.21269886837601623
0.43699999999999983	0.2298265113213677	-0.098454657569317	0.0006088204943920331	2.135871201246372	0.04807429346434283	0.21970390164983056	-0.21232105622510794
0.4379999999999997	0.22985606537818845	-0.0984646275035949	0.001510923624703395	2.136724648870443	0.047991331019583146	0.21978229817084666	-0.21194392087173905
0.43900000000000006	0.22988551019683937	-0.0984745667166731	0.002417712796143354	2.137570884722604	0.047908472550841075	0.2198620426144792	-0.21156745941306254
0.43999999999999995	0.22991484403074014	-0.09848447518698145	0.003329191160004964	2.1384098973453476	0.04782571724106331	0.21994314025403036	-0.2111916687423282
0.44099999999999984	0.22994406513731422	-0.09849435291333347	0.004245361683334875	2.139241676186841	0.0477430642352319	0.22002559619925302	-0.21081654555256155
0.4419999999999997	0.22997317177684895	-0.09850419991391722	0.005166227148797097	2.140066211588317	0.04766051264091791	0.22010941539643578	-0.21044208634044173
0.44300000000000006	0.23000216221221895	-0.09851401622456461	0.006091790156731292	2.1408834947706277	0.04757806152855282	0.22019460262917434	-0.2100682874097729
0.44399999999999995	0.2300310347087233	-0.09852380189705273	0.0070220531294050105	2.141693517820332	0.04749570993160095	0.2202811625197634	-0.2096951448744304
0.44499999999999984	0.23005978753365972	-0.09853355699781145	0.007957018315578105	2.142496273675705	0.04741345684681693	0.22036909953059527	-0.20932265466133346
0.44599999999999973	0.23008841895676388	-0.09854328160628235	0.008896687794622273	2.14329175611306	0.047331301234466834	0.22045841796537835	-0.20895081251357037
0.44700000000000006	0.23011692725189342	-0.09855297581330649	0.00984106348169651	2.1440799597326263	0.04724924201863631	0.22054912197077975	-0.20857961399337502
0.44799999999999995	0.2301453106992061	-0.0985626397199191	0.010790147134354843	2.1448608799428643	0.0471672780877481	0.2206412155387318	-0.20820905448508126
0.44899999999999984	0.23017356758708205	-0.09857227343542467	0.011743940358705237	2.1456345129432304	0.04708540829510748	0.22073470250885	-0.20783912919842448
0.44999999999999973	0.23020169621303965	-0.09858187707475097	0.012702444615115821	2.146400855706513	0.04700363145935492	0.22082958657071508	-0.20746983317201237
0.45100000000000007	0.23022969488402453	-0.09859145075658306	0.013665661225346131	2.14715990596188	0.04692194636488781	0.22092587126625912	-0.2071011612764214
0.45199999999999996	0.23025756191757582	-0.0986009946022759	0.014633591380727765	2.1479116621790153	0.04684035176231358	0.2210235599921909	-0.20673310821686286
0.45299999999999985	0.23028529564387074	-0.09861050873441875	0.01560623614989021	2.1486561235529695	0.046758846368813355	0.22112265600227468	-0.20636566853578908
0.45399999999999974	0.23031289440714578	-0.09861999327542882	0.016583596486404832	2.1493932899889736	0.046677428868356526	0.22122316240964185	-0.20599883661550547
0.45500000000000007	0.23034035656611923	-0.09862944834692622	0.017565673237096364	2.150123162086841	0.046596097912011185	0.22132508218931432	-0.20563260668067238
0.45599999999999996	0.23036768049416753	-0.09863887406951516	0.018552467150270608	2.1508457411249604	0.04651485211853431	0.22142841818081568	-0.20526697280088468
0.45699999999999985	0.23039486458001232	-0.09864827056259605	0.01954397888310703	2.1515610290446268	0.046433690075121194	0.22153317309062312	-0.20490192889327385
0.45799999999999974	0.23042190722967093	-0.09865763794420616	0.02054020900896703	2.1522690284362205	0.04635261033813287	0.2216393494943356	-0.20453746872459008
0.4590000000000001	0.2304488068696696	-0.09866697633088656	0.021541158025369815	2.152969742527221	0.04627161143374191	0.22174694983867757	-0.20417358591277077
0.45999999999999996	0.2304755619507701	-0.09867628583757643	0.022546826361883765	2.1536631751705597	0.04619069185849803	0.2218559764434574	-0.20381027392860998
0.46099999999999985	0.23050217095183548	-0.09868556657753567	0.023557214387178206	2.1543493308329236	0.046109850079875905	0.2219664315034173	-0.2034475260976572
0.46199999999999974	0.2305286323838366	-0.09869481866267188	0.02457232241598552	2.155028214583765	0.04602908453698921	0.22207831708997247	-0.20308533560192518
0.4630000000000001	0.2305549447940011	-0.09870404220464785	0.025592150717104238	2.1556998320853857	0.045948393641533435	0.2221916351529591	-0.20272369548110933
0.46399999999999997	0.23058110676972982	-0.09871323731601707	0.02661669952244485	2.156364189584089	0.04586777577865443	0.22230638752245005	-0.2023625986333247
0.46499999999999986	0.23060711694153074	-0.09872240411063553	0.02764596903598828	2.1570212939027735	0.045787229307439704	0.22242257591051476	-0.20200203781555057
0.46599999999999975	0.23063297398534893	-0.09873154270372708	0.028679959441903137	2.157671152435339	0.04570675256115585	0.22254020191267773	-0.2016420056439719
0.4670000000000001	0.23065867662542083	-0.09874065321235165	0.02971867091219776	2.158313773141765	0.04562634384759916	0.22265926700907385	-0.20128249459434666
0.46799999999999997	0.23068422363727636	-0.09874973575664907	0.03076210361428328	2.1589491645352186	0.04554600145004819	0.2227797725666392	-0.2009234970039289
0.46899999999999986	0.23070961385051672	-0.09875879046110939	0.031810257718822586	2.159577335647636	0.04546572362924628	0.22290171984458898	-0.20056500507763403
0.46999999999999975	0.2307348461521196	-0.0987678174551199	0.03286313340824144	2.160198295990692	0.04538550862538037	0.2230251100007451	-0.200207010895044
0.4710000000000001	0.23075991948989527	-0.0987768168731652	0.03392073088552837	2.1608120555493695	0.045305354658352545	0.22314994409304864	-0.19984950641076865
0.472	0.23078483287534304	-0.09878578885543264	0.03498305038332323	2.161418624791963	0.0452252599274423	0.2232762230786919	-0.199492483451399
0.47299999999999986	0.23080958538628688	-0.09879473354919714	0.036050092173667274	2.1620180146585213	0.04514522261224917	0.223403947816533	-0.19913593371667251
0.47399999999999975	0.23083417616967064	-0.09880365111023066	0.03712185657766309	2.162610236542761	0.045065240873821216	0.22353311907035578	-0.19877984878193575
0.4750000000000001	0.23085860444451178	-0.09881254170348462	0.03819834397429359	2.1631953022896173	0.044985312854753205	0.22366373750968582	-0.19842422009752686
0.476	0.23088286950501063	-0.09882140550342253	0.039279554808775076	2.163773224200159	0.0449054366789261	0.2237958037095622	-0.19806903898673123
0.47699999999999987	0.2309069707234395	-0.0988302426943788	0.040365489600443887	2.164344015036708	0.04482561045137695	0.2239293181502393	-0.19771429664390106
0.47799999999999976	0.2309309075520641	-0.09883905347056862	0.04145614894980112	2.1649076880296603	0.04474583225805733	0.22406428121645208	-0.19735998413256572
0.4790000000000001	0.2309546795240991	-0.09884783803537307	0.042551533545088935	2.1654642568863607	0.04466610016523867	0.2242006931962446	-0.19700609238329714
0.48	0.23097828625444727	-0.09885659660065022	0.04365164416839578	2.1660137358012763	0.044586412218748955	0.2243385542794836	-0.19665261219139984
0.48099999999999987	0.23100172744059635	-0.098865329386822	0.04475648170053946	2.1665561394670783	0.0445067664434081	0.22447786455599503	-0.19629953421461765
0.48199999999999976	0.23102500286367453	-0.0988740366237381	0.04586604712435415	2.167091483086615	0.04442716084278575	0.2246186240132636	-0.19594684897092646
0.4830000000000001	0.23104811238966944	-0.09888271855231723	0.04698034152638164	2.167619782385766	0.044347593399283444	0.22476083253369428	-0.1955945468364224
0.484	0.23107105597043548	-0.0988913754258373	0.048099366097340966	2.168141053626785	0.04426806207423843	0.22490448989155826	-0.19524261804337564
0.4849999999999999	0.23109383364335886	-0.098900007509745	0.049223122132124805	2.168655313621734	0.044188564807564126	0.2250495957498055	-0.1948910526785196
0.48599999999999977	0.2311164455293027	-0.09890861508111345	0.05035161102894299	2.169162579746754	0.04410909951698989	0.2251961496565622	-0.19453984068152494
0.4870000000000001	0.2311388918303376	-0.09891719842887788	0.05148483428648532	2.169662869957525	0.04402966409738949	0.22534415104106942	-0.19418897184366743
0.488	0.23116117282838636	-0.09892575785447319	0.05262279349985789	2.170156202804401	0.0439502564204438	0.22549359920942835	-0.1938384358067605
0.4889999999999999	0.23118328888440612	-0.09893429367211924	0.05376549035679772	2.170642597446066	0.043870874334396195	0.22564449334058018	-0.1934882220623017
0.48999999999999977	0.23120524043735532	-0.09894280620837449	0.054912926633785754	2.1711220736628274	0.04379151566353738	0.22579683248227644	-0.19313831995072134
0.4910000000000001	0.23122702800219266	-0.0989512958017117	0.056065104190923455	2.171594651870657	0.04371217820754339	0.225950615546737	-0.19278871866080408
0.492	0.23124865216690724	-0.09895976280286885	0.05722202496557128	2.172060353134829	0.04363285974103447	0.2261058413063006	-0.19243940722953798
0.4929999999999999	0.23127011358933236	-0.0989682075755986	0.05838369096587928	2.172519199182387	0.04355355801335689	0.22626250838931292	-0.19209037454215766
0.4939999999999998	0.23129141299411954	-0.09897663049706465	0.05955010426496043	2.1729712124141622	0.043474270748346214	0.22642061527607057	-0.191741609331966
0.4950000000000001	0.23131255116987426	-0.09898503195750932	0.060721266994952235	2.173416415916332	0.043394995644013425	0.22658016029476136	-0.19139310018031044
0.496	0.23133352896607537	-0.09899341235994231	0.06189718133983784	2.1738548334714936	0.04331573037239968	0.22674114161734146	-0.19104483551715165
0.4969999999999999	0.23135434728902068	-0.0990017721202257	0.06307784952702464	2.1742864895696	0.043236472579601865	0.22690355725529032	-0.19069680362199148
0.4979999999999998	0.23137500709679784	-0.09901011166642794	0.06426327381880384	2.17471140941837	0.043157219885484176	0.22706740505548856	-0.1903489926248674
0.4990000000000001	0.23139550939366002	-0.09901843143744535	0.06545345650481556	2.175129618953142	0.0430779698828951	0.22723268269628183	-0.190001390507242
0.5	0.23141585522380595	-0.0990267318823949	0.06664839989551934	2.175541144846519	0.042998720136879526	0.22739938768361076	-0.18965398510273812
0.5009999999999999	0.23143604566531195	-0.09903501346077974	0.06784810631516484	2.1759460145170406	0.04291946818431456	0.2275675173472702	-0.18930676409821878
0.5019999999999998	0.231456081824593	-0.09904327664192113	0.0690525780923782	2.1763442561360917	0.042840211533788634	0.22773706883717876	-0.18895971503577152
0.5030000000000001	0.23147596483063984	-0.09905152190327875	0.07026181754873786	2.176735898633777	0.04276094766542195	0.22790803911947777	-0.18861282531536597
0.504	0.23149569582978052	-0.09905974972879011	0.07147582698759639	2.1771209717044853	0.04268167403075236	0.22808042497264605	-0.1882660821975874
0.5049999999999999	0.23151527598209434	-0.0990679606083562	0.07269460868352035	2.1774995058117383	0.04260238805299375	0.22825422298381537	-0.18791947280633675
0.5059999999999998	0.23153470645797572	-0.09907615503809544	0.0739181648712147	2.177871532192305	0.04252308712748661	0.22842942954522932	-0.1875729841316928
0.5070000000000001	0.23155398843334235	-0.09908433351986301	0.07514649773355575	2.1782370828599187	0.04244376862185617	0.22860604085066608	-0.18722660303306987
0.508	0.2315731230846117	-0.09909249655965706	0.07637960938835586	2.1785961906081903	0.042364429876002405	0.22878405289164577	-0.1868803162428065
0.5089999999999999	0.23159211158457485	-0.09910064466566328	0.07761750187423358	2.178948889012684	0.04228506820222897	0.22896346145360916	-0.18653411037001452
0.5099999999999998	0.2316109550987912	-0.09910877834631554	0.07886017713671548	2.179295212432509	0.042205680885391936	0.2291442621123755	-0.18618797190451913
0.5110000000000001	0.2316296547817482	-0.09911689810837114	0.08010763701456905	2.179635196011006	0.042126265183070756	0.2293264502308236	-0.1858418872211464
0.512	0.2316482117720336	-0.09912500445499892	0.08135988322598729	2.179968875675505	0.04204681832582526	0.2295100209556777	-0.1854958425843105
0.5129999999999999	0.23166662718652012	-0.09913309788388211	0.08261691735424702	2.180296288136872	0.04196733751735845	0.22969496921428165	-0.1851498241526098
0.5139999999999998	0.23168490211431178	-0.09914117888533425	0.08387874083246288	2.180617470889177	0.04188781993458786	0.22988128971124364	-0.1848038179835053
0.5150000000000001	0.23170303761082825	-0.0991492479404266	0.08514535492780877	2.1809324622090838	0.041808262727871866	0.23006897692507897	-0.18445781003827844
0.516	0.23172103469202818	-0.09915730551912977	0.08641676072558126	2.181241301153785	0.041728663021454504	0.23025802510503793	-0.1841117861874033
0.5169999999999999	0.23173889432914574	-0.09916535207884547	0.08769295911348465	2.1815440275566997	0.04164901791407071	0.23044842826830753	-0.1837657322162248
0.5179999999999998	0.2317566174446899	-0.09917338806407605	0.08897395076689002	2.1818406820216483	0.04156932447977572	0.2306401801976532	-0.1834196338305311
0.5190000000000001	0.23177420490932793	-0.09918141390685424	0.09025973613506426	2.182131305916966	0.041489579768940445	0.23083327443926296	-0.18307347666178939
0.52	0.23179165753852599	-0.09918943002642948	0.0915503154272375	2.182415941370275	0.04140978080917227	0.23102770430055616	-0.18272724627230383
0.5209999999999999	0.23180897608932255	-0.09919743682783651	0.09284568859813437	2.1826946312627378	0.041329924606103026	0.23122346284814607	-0.1823809281606738
0.5219999999999998	0.23182616125760885	-0.09920543470010025	0.09414585533447603	2.182967419221247	0.041250008144168945	0.23142054290645003	-0.1820345077675068
0.5230000000000001	0.23184321367516342	-0.09921342401445198	0.09545081504320362	2.183234349608891	0.04117002838744646	0.2316189370569538	-0.18168797048115548
0.524	0.2318601339068178	-0.0992214051229282	0.09676056683991605	2.1834954675147746	0.04108998228060757	0.23181863763758911	-0.18134130164349374
0.5249999999999999	0.23187692244812605	-0.09922937835810373	0.09807510953601979	2.1837508187435395	0.041009866750119625	0.23201963674186604	-0.1809944865559285
0.5259999999999998	0.2318935797227842	-0.09923734403358417	0.09939444162459478	2.1840004498041496	0.04092967870563158	0.23222192621788973	-0.180647510485905
0.5270000000000001	0.23191010608018062	-0.09924530244375447	0.10071856126648158	2.184244407897157	0.04084941504124517	0.23242549766775625	-0.18030035867373737
0.528	0.23192650179345234	-0.09925325386240831	0.10204746627809216	2.18448274090077	0.040769072636491356	0.23263034244751818	-0.17995301633916982
0.5289999999999999	0.23194276705729214	-0.09926119854100827	0.10338115412019348	2.1847154973564344	0.04068864835719781	0.23283645166742384	-0.1796054686877436
0.5299999999999998	0.2319589019862587	-0.09926913670732798	0.1047196218861641	2.184942726453125	0.040608139056615755	0.23304381619237713	-0.17925770091759335
0.5310000000000001	0.2319749066147205	-0.09927706856523079	0.10606286628972642	2.1851644780103094	0.04052754157699206	0.23325242664262746	-0.17890969822662603
0.532	0.23199078089730057	-0.09928499429520729	0.10741088365253249	2.1853808024602803	0.04044685275140683	0.23346227339451534	-0.17856144581973174
0.5329999999999999	0.2320065247094454	-0.09929291405416549	0.10876366989198283	2.1855917508294365	0.040366069405575196	0.23367334658134373	-0.17821292891597987
0.5339999999999998	0.2320221378500009	-0.09930082797447533	0.11012122050965943	2.185797374718828	0.040285188359616225	0.23388563609444574	-0.177864132755754
0.5350000000000001	0.23203762004579698	-0.09930873616377169	0.11148353058000131	2.185997726284683	0.04020420643003585	0.23409913158445808	-0.17751504260790096
0.536	0.2320529709559834	-0.09931663870551458	0.1128505947392252	2.1861928582184804	0.040123120431865784	0.23431382246299287	-0.17716564377696928
0.5369999999999999	0.2320681901753641	-0.0993245356588034	0.11422240717524551	2.1863828237261482	0.040041927180596286	0.23452969790471762	-0.1768159216103686
0.5379999999999998	0.2320832772374845	-0.09933242705744418	0.11559896161897494	2.186567676506709	0.03996062349390587	0.23474674684961078	-0.176465861505282
0.5390000000000001	0.2320982316178504	-0.09934031290977263	0.11698025133701462	2.1867474707310692	0.03987920619349545	0.23496495800540254	-0.1761154489152231
0.54	0.2321130527372775	-0.0993481931996106	0.1183662691257421	2.1869222610205266	0.03979767210703012	0.2351843198505169	-0.17576466935625262
0.5409999999999999	0.23212773996536848	-0.09935606788760389	0.11975700730717784	2.1870921024238164	0.03971601807000895	0.23540482063770826	-0.17541350841286873
0.5419999999999998	0.2321422926241166	-0.09936393691218955	0.12115245772701136	2.187257050393393	0.03963424092744406	0.2356264483981602	-0.17506195174346303
0.5430000000000001	0.2321567099916386	-0.0993718001898169	0.12255261175366788	2.1874171607623953	0.03955233753541297	0.23584919094563184	-0.17470998508553898
0.544	0.232170991306039	-0.09937965761517642	0.1239574602772967	2.1875724897218687	0.03947030476279181	0.2360730358806634	-0.17435759426101158
0.5449999999999999	0.232185135769406	-0.09938750906218663	0.12536699370981638	2.1877230937974317	0.03938813949317241	0.23629797059515684	-0.17400476518135838
0.5459999999999998	0.23219914255194127	-0.09939535438573721	0.12678120198677498	2.187869029825721	0.03930583862672279	0.23652398227728347	-0.17365148385227014
0.5470000000000002	0.23221301079622605	-0.09940319342418935	0.12820007456952962	2.1880103549301775	0.03922339908205491	0.23675105791648665	-0.17329773637818066
0.548	0.23222673962162382	-0.09941102600188215	0.1296236004470058	2.1881471264953634	0.0391408177981028	0.23697918430865353	-0.17294350896711488
0.5489999999999999	0.23224032812881562	-0.09941885193089262	0.131051768138554	2.188279402141265	0.03905809173583122	0.23720834806158947	-0.172588787935322
0.5499999999999998	0.23225377540446804	-0.09942667101242555	0.1324845656986656	2.1884072396986483	0.03897521787983888	0.23743853560074804	-0.1722335597112793
0.5510000000000002	0.23226708052603706	-0.09943448303821015	0.13392198072242983	2.1885306971839094	0.038892193239980916	0.23766973317522905	-0.17187781083956824
0.552	0.2322802425663342	-0.09944228779190409	0.13536400035098922	2.188649832772976	0.03880901485295263	0.23790192686405787	-0.17152152798494016
0.5529999999999999	0.23229326059710562	-0.09945008505050681	0.136810611277005	2.188764704774971	0.03872567978383745	0.23813510258263798	-0.17116469793652392
0.5539999999999998	0.23230613369162373	-0.09945787458577982	0.1382617997505233	2.1888753716048237	0.03864218512768296	0.23836924608945087	-0.17080730761206628
0.5549999999999997	0.23231886092666582	-0.09946565616567213	0.1397175515860095	2.1889818917551485	0.03855852801092493	0.23860434299301708	-0.17044934406185328
0.556	0.2323314413838812	-0.09947342955575228	0.14117785217093978	2.189084323768836	0.03847470559247982	0.23884037875894973	-0.1700907944722026
0.5569999999999999	0.2323438741513015	-0.09948119452064798	0.14264268647521086	2.189182726211176	0.03839071506481268	0.23907733871717526	-0.16973164616902753
0.5579999999999998	0.2323561583253682	-0.09948895082511752	0.14411203905987696	2.1892771576399475	0.03830655365522718	0.23931520806939643	-0.16937188662191086
0.5589999999999997	0.23236829301234946	-0.09949669823437796	0.14558589408522593	2.1893676765741734	0.038222218627075664	0.23955397189681213	-0.16901150344845772
0.56	0.23238027732915115	-0.09950443651482002	0.14706423531933782	2.189454341462228	0.03813770728095315	0.2397936151681689	-0.16865048441845215
0.5609999999999999	0.23239211040502833	-0.0995121654362369	0.1485470461467696	2.1895372106492457	0.03805301695630396	0.24003412274797664	-0.16828881745782948
0.5619999999999998	0.23240379138457107	-0.09951988477443596	0.15003430957625535	2.1896163423433963	0.037968145033261125	0.24027547940471947	-0.1679264906530248
0.5629999999999997	0.23241531943158988	-0.0995275943131061	0.15152600824743626	2.1896917945809733	0.03788308893441654	0.24051766981913847	-0.16756349225595268
0.5640000000000001	0.2324266937339034	-0.09953529384494281	0.15302212443814	2.189763625191368	0.03779784612646349	0.24076067859278305	-0.16719981068895956
0.565	0.2324379135082725	-0.09954298317203249	0.15452264007410382	2.1898318917614947	0.03771241412153154	0.24100449025721163	-0.16683543454921282
0.5659999999999998	0.2324489780047298	-0.09955066210624638	0.15602753674115868	2.1898966515977296	0.03762679047833778	0.24124908928403926	-0.16647035261290272
0.5669999999999997	0.23245988651068553	-0.09955833047001872	0.15753679569838933	2.18995796168531	0.0375409728034616	0.2414944600955427	-0.16610455383969466
0.5680000000000001	0.23247063835518675	-0.09956598809675757	0.1590503978919127	2.190015878645881	0.03745495875274529	0.24174058707565543	-0.16573802737738208
0.569	0.23248123291295134	-0.09957363483126604	0.1605683239696708	2.190070458693137	0.03736874603276178	0.24198745458142867	-0.1653707625665067
0.5699999999999998	0.2324916696074257	-0.09958127053055012	0.16209055429650446	2.190121757586884	0.0372823324021693	0.24223504695485187	-0.16500274894495712
0.5709999999999997	0.23250194791286785	-0.09958889506426204	0.16361706896914882	2.1901698305858446	0.03719571567283325	0.24248334853504772	-0.16463397625273848
0.5720000000000001	0.23251206735620722	-0.09959650831515637	0.16514784783229636	2.1902147323999	0.03710889371096113	0.24273234367091803	-0.1642644344366803
0.573	0.2325220275190586	-0.09960411017993337	0.1666828704957488	2.1902565171432227	0.0370218644383135	0.24298201673389036	-0.16389411365478723
0.5739999999999998	0.23253182803989295	-0.09961170056971494	0.16822211635155115	2.190295238288614	0.036934625833371384	0.24323235213047573	-0.16352300428036515
0.5749999999999997	0.23254146861636457	-0.09961927941053043	0.16976556459150227	2.1903309486226314	0.03684717593252284	0.24348333431477506	-0.16315109690580948
0.5760000000000001	0.2325509490077926	-0.0996268466445675	0.1713131942258156	2.190363700202192	0.03675951283114906	0.24373494780088814	-0.16277838234570077
0.577	0.23256026903779645	-0.09963440223181234	0.1728649841021978	2.190393544314111	0.036671634684429064	0.2439871771747533	-0.16240485163921575
0.5779999999999998	0.23256942859708685	-0.09964194615132511	0.17442091292461193	2.1904205314386505	0.03658353970792585	0.24424000710512814	-0.1620304960519241
0.5789999999999997	0.23257842764641584	-0.09964947840177206	0.1759809592724955	2.1904447112170327	0.03649522617795573	0.24449342235397042	-0.16165530707673623
0.5800000000000001	0.23258726621968365	-0.09965699900196776	0.17754510162158554	2.1904661324224914	0.03640669243174263	0.24474740778653792	-0.1612792764337058
0.581	0.23259594442682593	-0.0996645079921814	0.17911331836637365	2.1904848429348105	0.03631793686748076	0.2450019483811615	-0.1609023960686953
0.5819999999999999	0.23260446245572847	-0.09967200543583071	0.18068558784308056	2.190500889717546	0.03622895794436833	0.24525702923852366	-0.16052465815140018
0.5829999999999997	0.2326128205735454	-0.09967949142081182	0.18226188835204105	2.190514318797138	0.0361397541824919	0.24551263559039596	-0.1601460550732264
0.5840000000000001	0.23262101912855002	-0.09968696606009012	0.18384219817914552	2.1905251752442427	0.036050324162441146	0.24576875280784988	-0.15976657944502892
0.585	0.2326290585517649	-0.09969442949230217	0.18542649561598779	2.1905335031576145	0.0359606665248382	0.24602536640889466	-0.15938622409465805
0.5859999999999999	0.23263693935724253	-0.09970188188274393	0.18701475897798947	2.1905393456504947	0.03587077996984385	0.24628246206537383	-0.15900498206456393
0.5869999999999997	0.23264466214212437	-0.09970932342399455	0.18860696662051918	2.1905427448394676	0.03578066325651998	0.2465400256090123	-0.15862284660952758
0.5880000000000001	0.23265222758723217	-0.09971675433655108	0.19020309695340076	2.1905437418357403	0.035690315202293446	0.24679804303668954	-0.15823981119428118
0.589	0.23265963645706356	-0.09972417486984882	0.19180312845345707	2.190542376738808	0.035599734682583074	0.24705650051501268	-0.15785586949102454
0.5899999999999999	0.23266688959843917	-0.09973158530254057	0.19340703967511208	2.1905386886317033	0.03550892063022591	0.2473153843843869	-0.15747101537708758
0.5909999999999997	0.23267398793779726	-0.09973898594165724	0.19501480925944675	2.1905327155762966	0.03541787203464266	0.24757468116283915	-0.15708524293298862
0.5920000000000001	0.23268093247788393	-0.09974637712140082	0.19662641594097877	2.1905244946089697	0.03532658794092618	0.24783437754930474	-0.1566985464409553
0.593	0.23268772429534504	-0.09975375920194797	0.198241838551435	2.1905140617385266	0.03523506744897579	0.24809446042596345	-0.1563109203837311
0.5939999999999999	0.23269436453959763	-0.09976113256826294	0.19986105602166526	2.190501451946287	0.03514330971273923	0.24835491685988154	-0.15592235944349075
0.5949999999999998	0.23270085443184998	-0.09976849762891815	0.2014840473835973	2.1904866991872147	0.035051313939502234	0.2486157341043989	-0.15553285850068663
0.5960000000000001	0.2327071952631397	-0.09977585481492536	0.20311079177262883	2.1904698363912845	0.03495907938922652	0.2488768996004567	-0.1551424126327099
0.597	0.23271338839139144	-0.09978320457857716	0.20474126842972443	2.190450895464683	0.03486660537393707	0.24913840097793852	-0.15475101711249314
0.5979999999999999	0.23271943523824673	-0.09979054739229394	0.2063754567024868	2.190429907291186	0.03477389125697655	0.249400226056916	-0.15435866740736373
0.5989999999999998	0.23272533728603886	-0.09979788374747595	0.2080133360444742	2.190406901734431	0.034680936452127734	0.249662362848506	-0.15396535917827434
0.6000000000000001	0.2327310960749103	-0.09980521415336317	0.20965488601278093	2.1903819076418083	0.03458774042284797	0.24992479955510774	-0.15357108827911045
0.601	0.23273671320007094	-0.09981253913590155	0.2113000862646503	2.190354952849574	0.03449430268167735	0.2501875245702145	-0.15317585075589654
0.6019999999999999	0.23274219030881996	-0.09981985923661377	0.21294891655389264	2.190326064188016	0.03440062278963823	0.2504505264782371	-0.1527796428459657
0.6029999999999998	0.23274752909695184	-0.09982717501147664	0.21460135672788436	2.190295267486279	0.03430670035556575	0.25071379405459504	-0.15238246097709682
0.6040000000000001	0.23275273130529575	-0.09983448702980305	0.21625738672479275	2.190262587576437	0.034212535035552556	0.2509773162660242	-0.1519843017668661
0.605	0.23275779871676366	-0.09984179587312703	0.21791698656953973	2.190228048296803	0.034118126532507904	0.2512410822707481	-0.15158516202246067
0.6059999999999999	0.23276273315278143	-0.09984910213409476	0.21958013636776938	2.1901916724948047	0.03402347459570995	0.2515050814183397	-0.15118503874089623
0.6069999999999998	0.23276753646910145	-0.09985640641536066	0.22124681629783888	2.1901534820298023	0.0339285790204731	0.25176930324928465	-0.1507839291096418
0.6080000000000001	0.23277221055249878	-0.09986370932810762	0.22291700660160588	2.1901134977765597	0.03383343964786986	0.25203373749419533	-0.1503818305075938
0.609	0.2327767573187237	-0.09987101148943825	0.22459068757553557	2.1900717396286127	0.033738056364202844	0.2522983740730519	-0.1499787405061586
0.6099999999999999	0.23278117871095644	-0.09987831351901705	0.22626783956252294	2.1900282265007496	0.033642429100287995	0.2525632030947839	-0.14957465687020235
0.6109999999999998	0.23278547669800986	-0.09988561603646787	0.22794844294369798	2.1899829763320993	0.033546557830853745	0.25282821485683765	-0.1491695775586881
0.6120000000000001	0.23278965327190046	-0.09989291965989834	0.2296324781298556	2.189936006089798	0.03345044257417779	0.25309339984455553	-0.14876350072524513
0.613	0.2327937104455364	-0.09990022500479788	0.2313199255525298	2.1898873317717187	0.033354083391900755	0.25335874873062136	-0.1483564247190391
0.6139999999999999	0.23279765025089824	-0.09990753268293674	0.2330107656551078	2.189836968409369	0.03325748038883396	0.2536242523745192	-0.14794834808563934
0.6149999999999998	0.23280147473658538	-0.09991484330126563	0.23470497888475506	2.189784930072454	0.033160633712639456	0.2538899018218323	-0.1475392695675199
0.6160000000000001	0.2328051859643513	-0.09992215746043444	0.23640254568517047	2.1897312298743357	0.03306354355338223	0.25415568830345253	-0.1471291881043785
0.617	0.23280878600537583	-0.09992947575217744	0.23810344648943899	2.1896758799776177	0.03296621014283258	0.2544216032347079	-0.1467181028333963
0.6179999999999999	0.23281227693664802	-0.09993679875594438	0.23980766171224718	2.189618891599849	0.03286863375351856	0.25468763821435697	-0.14630601308943936
0.6189999999999998	0.23281566083745714	-0.09994412703628235	0.24151517174072828	2.189560275019705	0.032770814697893606	0.25495378502333577	-0.14589291840538576
0.6200000000000001	0.23281893978599	-0.09995146114133971	0.24322595692470936	2.1895000395843893	0.032672753327801805	0.2552200356232055	-0.14547881851245684
0.621	0.23282211585603277	-0.09995880160173914	0.24493999756826135	2.1894381937186234	0.03257445003405781	0.25548638215455166	-0.14506371334012694
0.6219999999999999	0.23282519111377484	-0.09996614892944589	0.24665727392219566	2.1893747449348355	0.03247590524601926	0.2557528169354039	-0.14464760301567256
0.6229999999999998	0.23282816761508926	-0.09997350361663002	0.24837776617639645	2.1893096998437933	0.032377119431090375	0.25601933245950126	-0.14423048786360498
0.6240000000000001	0.23283104740404037	-0.09998086613452081	0.2501014544523815	2.189243064165298	0.032278093094156385	0.25628592139441075	-0.14381236840492492
0.625	0.23283383251223996	-0.09998823693225616	0.2518283187961115	2.189174842738551	0.03217882677713093	0.2565525765796887	-0.1433932453563211
0.6259999999999999	0.23283652495792168	-0.09999561643572648	0.2535583391710706	2.189105039531443	0.03207932105861611	0.2568192910253358	-0.1429731196294943
0.6269999999999998	0.23283912674510743	-0.10000300504640841	0.25529149545201396	2.189033657648747	0.03197957655343088	0.25708605791055333	-0.1425519923305464
0.6280000000000001	0.23284163986324066	-0.10001040314018796	0.25702776741939826	2.188960699339978	0.03187959391194637	0.25735287058268486	-0.1421298647592495
0.629	0.23284406628615512	-0.1000178110661758	0.25876713475488955	2.1888861660065437	0.03177937381941037	0.25761972255653287	-0.14170673840813394
0.6299999999999999	0.23284640797000145	-0.10002522914551341	0.2605095770379698	2.1888100582074164	0.03167891699538195	0.2578866075140577	-0.14128261496157682
0.6309999999999998	0.23284866685088187	-0.10003265767016851	0.2622550737429127	2.188732375664465	0.03157822419321476	0.2581535193040373	-0.1408574962948888
0.6320000000000001	0.23285084484256752	-0.10004009690172275	0.26400360423577346	2.1886531172681902	0.031477296199527376	0.25842045194163443	-0.14043138447339826
0.633	0.2328529438342963	-0.10004754707015143	0.2657551477717867	2.188572281082738	0.0313761338335991	0.25868739960830256	-0.14000428175165225
0.6339999999999999	0.23285496568864986	-0.10005500837259058	0.26750968349394105	2.188489864349818	0.03127473794662948	0.25895435665221994	-0.13957619057242834
0.6349999999999998	0.23285691223988253	-0.10006248097246662	0.26926719043237485	2.188405863492653	0.031173109421104378	0.2592213175888306	-0.13914711356531093
0.6360000000000001	0.23285878529345114	-0.10006996499974274	0.2710276475027391	2.188320274120342	0.03107124917069412	0.25948827710101063	-0.138717053545378
0.637	0.23286058662636872	-0.10007746055190812	0.2727910335027963	2.188233091031137	0.030969158140560962	0.2597552300390478	-0.13828601351266598
0.6379999999999999	0.23286231798687929	-0.10008496769420547	0.2745573271087749	2.1881443082138845	0.030866837307466085	0.2600221714208665	-0.1378539966521657
0.6389999999999998	0.23286398109345333	-0.10009248645871856	0.2763265068726267	2.188053918849139	0.0307642876794924	0.2602890964325019	-0.13742100633367713
0.6400000000000001	0.23286557763460486	-0.10010001684307114	0.27809855122020954	2.1879619153110914	0.030661510295564985	0.2605560004287082	-0.1369870461112762
0.641	0.23286710926952783	-0.10010755880949194	0.2798734384504189	2.1878682891699297	0.0305585062249508	0.2608228789336422	-0.13655211972239004
0.6419999999999999	0.23286857762804464	-0.1001151122849971	0.28165114673453817	2.187773031194649	0.030455276567041275	0.2610897276413857	-0.13611623108666016
0.6429999999999998	0.2328699843094892	-0.10012267716231284	0.2834316541150726	2.187676131356305	0.030351822451355735	0.2613565424163098	-0.13567938430489446
0.6440000000000001	0.23287133088127532	-0.10013025330003551	0.2852149385044655	2.187577578830611	0.030248145037338327	0.2616233192936502	-0.135241583658165
0.645	0.23287261887752536	-0.10013784052202798	0.28700097768447147	2.1874773619998757	0.03014424551400824	0.2618900544802988	-0.13480283360674303
0.6459999999999999	0.23287384979775724	-0.10014543861755643	0.2887897493069592	2.187375468455429	0.030040125099827484	0.26215674435557135	-0.13436313878856287
0.6469999999999998	0.23287502510562882	-0.10015304734217016	0.2905812308961663	2.1872718850009143	0.029935785042602407	0.2624233854718322	-0.1339225040173317
0.6480000000000001	0.23287614622773756	-0.10016066641819443	0.29237539985167654	2.187166597657211	0.02983122661905231	0.2626899745547986	-0.13348093428040278
0.649	0.23287721455247484	-0.10016829553521085	0.29417223345176624	2.18705959166901	0.02972645113434845	0.2629565085036479	-0.1330384347363467
0.6499999999999999	0.2328782314293089	-0.10017593435127915	0.29597170885713747	2.1869508515111655	0.029621459921926774	0.26322298439135905	-0.13259501071233692
0.6509999999999998	0.23287919816924849	-0.10018358249452665	0.29777380311468393	2.18684036089485	0.02951625434326846	0.2634893994651069	-0.13215066770140643
0.6520000000000001	0.23288011604610873	-0.10019123956435397	0.2995784931609388	2.186728102775766	0.029410835787403514	0.2637557511461046	-0.1317054113593868
0.653	0.2328809862970739	-0.10019890513187925	0.3013857558263577	2.186614059364821	0.029305205670196864	0.26402203702895655	-0.13125924750128107
0.6539999999999999	0.23288181012217854	-0.10020657874037152	0.30319556784158197	2.1864982121397696	0.029199365433659346	0.26428825488101254	-0.13081218209706508
0.6549999999999998	0.23288258868345893	-0.10021425990605098	0.30500790584457665	2.186380541857473	0.029093316545342945	0.2645544026417249	-0.13036422126727656
0.6560000000000001	0.23288332310414975	-0.10022194811850527	0.30682274638754176	2.186261028567162	0.02898706049751451	0.26482047842176715	-0.12991537127863018
0.657	0.23288401446792484	-0.10022964284109824	0.3086400659439961	2.186139651624353	0.028880598806167366	0.2650864805019776	-0.12946563853953053
0.6579999999999999	0.23288466381818126	-0.10023734351212563	0.3104598409164311	2.1860163897054266	0.02877393301017384	0.265352407332251	-0.1290150295952335
0.6589999999999998	0.23288527215736485	-0.10024504954634272	0.31228204764418044	2.1858912208240215	0.028667064670516385	0.26561825753013657	-0.12856355112252796
0.6600000000000001	0.2328858404463372	-0.1002527603364863	0.3141066624107756	2.1857641223503954	0.02855999536953485	0.26588402987871734	-0.128111209924053
0.661	0.23288636960378223	-0.10026047525478911	0.3159336614508099	2.185635071033014	0.02845272671024932	0.2661497233238337	-0.12765801292248818
0.6619999999999999	0.2328868605056522	-0.10026819365448883	0.317763020957088	2.1855040430201513	0.028345260315635157	0.2664153369711998	-0.12720396715479246
0.6629999999999998	0.23288731398465146	-0.10027591487170913	0.3195947170880828	2.185371013881132	0.02823759782784867	0.26668087008365743	-0.12674907976648536
0.6640000000000001	0.23288773082975786	-0.1002836382284663	0.3214287259745953	2.185235958628756	0.028129740907767285	0.2669463220782037	-0.12629335800590255
0.665	0.2328881117857805	-0.10029136303642557	0.3232650237248928	2.1850988517436614	0.028021691234842536	0.2672116925223046	-0.12583680921847976
0.6659999999999999	0.23288845755295304	-0.1002990885999029	0.32510358642872333	2.184959667200291	0.027913450506716245	0.26747698112949647	-0.12537944084117963
0.6669999999999998	0.23288876878656223	-0.10030681421811274	0.32694439016022764	2.184818378494103	0.02780502043859818	0.2677421877545186	-0.12492126039717645
0.6680000000000001	0.23288904609661065	-0.10031453918816761	0.3287874109793929	2.1846749586704317	0.02769640276295168	0.2680073123879769	-0.12446227549066943
0.669	0.2328892900475133	-0.10032226280883029	0.330632624932827	2.1845293803546477	0.027587599229424675	0.26827235515072306	-0.12400249380151285
0.6699999999999999	0.23288950115745052	-0.10032998438351387	0.33248000805463024	2.1843816157825198	0.027478611604537188	0.2685373162881905	-0.12354192307977747
0.6709999999999998	0.23288967989662532	-0.10033770322253083	0.33432953636663365	2.184231636831174	0.027369441671184536	0.26880219616444556	-0.12308057114060106
0.6720000000000002	0.23288982668479952	-0.10034541864572018	0.33618118587727325	2.1840794150521825	0.027260091228258995	0.26906699525564765	-0.12261844585919877
0.673	0.23288994188961437	-0.10035312998507735	0.3380349325798761	2.1839249217071854	0.027150562090266405	0.26933171414297996	-0.12215555516566025
0.6739999999999999	0.23289002582607105	-0.10036083658701109	0.3398907524511368	2.183768127804193	0.02704085608687505	0.26959635350535416	-0.12169190703958677
0.6749999999999998	0.23289007875641832	-0.10036853781498069	0.3417486214490589	2.183609004133472	0.02693097506257776	0.2698609141119497	-0.12122750950486517
0.6760000000000002	0.23289010089007053	-0.10037623305213768	0.34360851550962956	2.183447521304547	0.02682092087634362	0.2701253968143428	-0.1207623706246927
0.677	0.23289009238355607	-0.10038392170359663	0.3454704105433741	2.1832836497847175	0.026710695401196655	0.2703898025383476	-0.12029649849666195
0.6779999999999999	0.23289005334049553	-0.10039160319946422	0.34733428243369296	2.1831173599379943	0.026600300523963196	0.2706541322759328	-0.11982990124741134
0.6789999999999998	0.2328899838116101	-0.1003992769986273	0.3492001070370102	2.1829486220644867	0.02648973814506437	0.2709183870771521	-0.11936258702664997
0.6799999999999997	0.23288988379475953	-0.10040694259179533	0.35106786018287667	2.1827774064402647	0.026379010178047325	0.27118256804184454	-0.11889456400109745
0.681	0.23288975323500988	-0.10041459950342158	0.352937517672922	2.1826036833569735	0.026268118548975188	0.271446676311225	-0.11842584034881787
0.6819999999999999	0.23288959202473097	-0.1004222472932559	0.35480905527943063	2.1824274231608576	0.02615706519579564	0.27171071305966826	-0.11795642425375717
0.6829999999999998	0.23288940000372377	-0.10042988555790708	0.3566824487443196	2.1822485962915934	0.026045852067625375	0.27197467948662496	-0.1174863239002324
0.6839999999999997	0.23288917695937744	-0.1004375139324162	0.35855767377816655	2.1820671733217183	0.025934481124070326	0.27223857680836394	-0.11701554746748681
0.685	0.2328889226268566	-0.10044513209183924	0.360434706058933	2.1818831249966744	0.02582295433457977	0.27250240624953875	-0.11654410312436331
0.6859999999999999	0.23288863668931872	-0.10045273975283711	0.36231352123002813	2.181696422274755	0.02571127367771061	0.27276616903463946	-0.11607199902408892
0.6869999999999998	0.2328883187781623	-0.10046033667527474	0.36419409489698695	2.181507036366595	0.02559944114048262	0.27302986637920557	-0.11559924329946623
0.6879999999999997	0.23288796847330534	-0.1004679226634549	0.3660764026224108	2.181314938774249	0.025487458717883577	0.2732934994808609	-0.11512584405882972
0.6890000000000001	0.23288758530349565	-0.10047549756623605	0.3679604199199465	2.181120101329496	0.025375328412217922	0.27355706951047254	-0.11465180938263689
0.69	0.2328871687466522	-0.10048306127640802	0.3698461222492062	2.1809224962310276	0.025263052232296957	0.27382057760367745	-0.11417714732001655
0.6909999999999998	0.23288671823023888	-0.10049061373082906	0.37173348501240566	2.180722096081296	0.02515063219283401	0.2740840248525918	-0.11370186588477936
0.6919999999999997	0.23288623313167056	-0.10049815491132522	0.3736224835516197	2.1805188739234236	0.02503807031404266	0.2743474122974594	-0.11322597305112601
0.6930000000000001	0.23288571277875245	-0.10050568484484916	0.37551309314629966	2.180312803277081	0.02492536862100975	0.2746107409185418	-0.11274947674947183
0.694	0.23288515645015315	-0.10051320360252324	0.37740528901144965	2.1801038581729815	0.02481252914265847	0.274874011628493	-0.11227238486244087
0.6949999999999998	0.23288456337591198	-0.1005207112983173	0.37929904629573447	2.1798920131867687	0.02469955391054318	0.27513722526485257	-0.11179470522108258
0.6959999999999997	0.23288393273798141	-0.10052820808773627	0.38119434007842073	2.1796772434726948	0.02458644495771761	0.2754003825822906	-0.11131644560148624
0.6970000000000001	0.23288326367080547	-0.10053569416652054	0.3830911453651747	2.179459524796735	0.024473204317735295	0.2756634842447868	-0.1108376137217853
0.698	0.23288255526193458	-0.10054316976935924	0.3849894370842421	2.1792388335680464	0.024359834023719478	0.27592653081829055	-0.11035821723936168
0.6989999999999998	0.2328818065526779	-0.10055063516861164	0.3868891900849143	2.179015146868409	0.024246336107378558	0.2761895227641049	-0.10987826374781576
0.6999999999999997	0.23288101653879426	-0.10055809067303674	0.38879037913830333	2.1787884424808044	0.024132712597965202	0.27645246043269034	-0.10939776077345145
0.7010000000000001	0.23288018417084577	-0.10056553662653382	0.39069297893894994	2.1785586989171515	0.024018965521238035	0.2767153440577039	-0.10891671577169498
0.702	0.2328793083534631	-0.10057297340689253	0.39259696410691397	2.178325895446353	0.02390509689830206	0.2769781737499092	-0.10843513612344002
0.7029999999999998	0.23287838794389937	-0.10058040142455135	0.3945023091911233	2.178090012127558	0.02379110874420413	0.27724094948998107	-0.10795302913039871
0.7039999999999997	0.23287742175137913	-0.10058782112174217	0.3964089886740013	2.177851029847536	0.023677003066585937	0.2775036711206335	-0.10747040200951184
0.7050000000000001	0.23287640853761946	-0.1005952329727723	0.3983169769762714	2.177608930353153	0.02356278186487976	0.2777663383399557	-0.1069872618878122
0.706	0.23287534701777207	-0.10060263748506602	0.4002262484615907	2.1773636962755893	0.02344844712986238	0.2780289506964461	-0.10650361579828187
0.7069999999999999	0.23287423586141118	-0.10061003519946234	0.40213677744216686	2.1771153111496933	0.02333400084295613	0.2782915075850744	-0.1060194706761486
0.7079999999999997	0.23287307369356852	-0.1006174266893909	0.4040485381853792	2.176863759430376	0.02321944497521429	0.27855400824418763	-0.10553483335555353
0.7090000000000001	0.23287185909581684	-0.1006248125596774	0.40596150492067834	2.1766090265064433	0.02310478148629337	0.27881645175314107	-0.10504971056670495
0.71	0.2328705906074028	-0.10063219344498069	0.40787565184754027	2.1763510987129973	0.022990012323410396	0.2790788370302274	-0.1045641089330249
0.7109999999999999	0.23286926672643152	-0.10063957000710883	0.4097909531437513	2.176089963342803	0.02287513942010052	0.27934116283066174	-0.10407803496840308
0.7119999999999997	0.23286788591110302	-0.10064694293158513	0.4117073829714146	2.175825608655504	0.022760164694955863	0.27960342774480595	-0.10359149507540492
0.7130000000000001	0.23286644658100317	-0.1006543129245927	0.41362491548107744	2.1755580238846948	0.022645090050587215	0.2798656301967559	-0.10310449554418334
0.714	0.23286494711844988	-0.10066168070992458	0.41554352481588547	2.1752871992436247	0.022529917372563168	0.28012776844323134	-0.1026170425514793
0.7149999999999999	0.23286338586989638	-0.10066904702556365	0.41746318511504094	2.175013125928786	0.022414648528263914	0.28038984057283123	-0.10212914216019194
0.7159999999999997	0.23286176114739315	-0.10067641262064198	0.41938387051583764	2.174735796121392	0.022299285365952395	0.2806518445055957	-0.10164080031969533
0.7170000000000001	0.23286007123011004	-0.1006837782524006	0.4213055551554221	2.1744552029878874	0.022183829713939136	0.280913777992815	-0.10115202286634745
0.718	0.23285831436592022	-0.10069114468277054	0.4232282131723061	2.1741713406791114	0.02206828337977813	0.2811756386171481	-0.10066281552424679
0.7189999999999999	0.2328564887730477	-0.10069851267532791	0.42515181870653185	2.1738842043273827	0.021952648149796427	0.28143742379293296	-0.10017318390653518
0.7199999999999998	0.23285459264178016	-0.10070588299225029	0.4270763458992666	2.173593790041877	0.021836925788651203	0.28169913076674946	-0.09968313351693696
0.7210000000000001	0.2328526241362487	-0.10071325639089757	0.42900176889335345	2.1733000949019403	0.02172111803860807	0.2819607566186655	-0.09919266975134612
0.722	0.23285058139627626	-0.10072063362076457	0.4309280618344662	2.1730031169471973	0.021605226618965176	0.2822222982642899	-0.0987017978998825
0.7229999999999999	0.2328484625392969	-0.10072801542042857	0.43285519887176604	2.172702855165222	0.02148925322568235	0.2824837524572094	-0.09821052314953355
0.7239999999999998	0.23284626566234687	-0.10073540251411904	0.4347831541580872	2.1723993094782723	0.021373199531030868	0.28274511579156836	-0.09771885058688927
0.7250000000000001	0.2328439888441304	-0.10074279560866224	0.4367119018504289	2.1720924807287063	0.021257067183383997	0.283006384705038	-0.09722678520078261
0.726	0.23284163014716122	-0.10075019539042183	0.438641416110026	2.1717823706619597	0.021140857806964026	0.28326755548224025	-0.09673433188537832
0.7269999999999999	0.23283918761998204	-0.10075760252185632	0.44057167110014284	2.1714689819070774	0.021024573001544124	0.2835286242584458	-0.09624149544419293
0.7279999999999998	0.23283665929946384	-0.10076501763881933	0.442502640982367	2.1711523179555625	0.020908214342590676	0.2837895870236731	-0.09574828059467534
0.7290000000000001	0.23283404321318696	-0.10077244134897935	0.4444342999133108	2.1708323831385257	0.020791783381905436	0.28405043962737275	-0.09525469197291718
0.73	0.23283133738190553	-0.10077987423060919	0.446366622041368	2.170509182601769	0.020675281648400566	0.28431117778346043	-0.0947607341386102
0.7309999999999999	0.2328285398220976	-0.10078731683099068	0.4482995815031751	2.1701827222795402	0.020558710648700518	0.2845717970754562	-0.09426641158012425
0.7319999999999998	0.2328256485482277	-0.10079476966405694	0.4502331524198	2.1698530088680883	0.0204420718675693	0.2848322929617965	-0.0937717287196405
0.7330000000000001	0.23282266157397263	-0.10080223320840241	0.45216730889155815	2.169520049799008	0.020325366768648837	0.2850926607812622	-0.09327668991882296
0.734	0.23281957691278873	-0.10080970790678817	0.454102024991485	2.1691838532112495	0.020208596795811506	0.2853528957585267	-0.09278129948508451
0.7349999999999999	0.23281639257894612	-0.10081719416601188	0.45603727475936645	2.1688444279206465	0.020091763374638194	0.2856129930102553	-0.09228556167783458
0.7359999999999998	0.23281310658865514	-0.10082469235639187	0.4579730321974761	2.1685017833869593	0.019974867913594187	0.2858729475520042	-0.0917894807143385
0.7370000000000001	0.2328097169609125	-0.10083220281199229	0.459909271267295	2.168155929679552	0.01985791180514507	0.28613275430549695	-0.09129306077542826
0.738	0.2328062217188228	-0.10083972583158836	0.4618459658857384	2.167806877442446	0.019740896427054917	0.28639240810585764	-0.09079630601154762
0.7389999999999999	0.23280261889102108	-0.10084726167924424	0.4637830899197866	2.1674546378587416	0.01962382314386536	0.2866519037088662	-0.09029922054937121
0.7399999999999998	0.23279890651244667	-0.10085481058487891	0.46572061717991864	2.1670992226151493	0.019506693308554233	0.28691123579824085	-0.08980180849862798
0.7410000000000001	0.23279508262484883	-0.10086237274519466	0.4676585214135033	2.166740643866993	0.019389508264250625	0.2871703989928315	-0.08930407395875978
0.742	0.23279114527777764	-0.1008699483242176	0.469596776298175	2.1663789142025407	0.019272269345944174	0.2874293878539109	-0.08880602102559358
0.7429999999999999	0.23278709253081006	-0.10087753745382538	0.4715353554355927	2.1660140466062896	0.019154977882248136	0.2876881968927534	-0.08830765379796272
0.7439999999999998	0.23278292245701232	-0.1008851402350123	0.47347423234636016	2.1656460544219365	0.01903763519709316	0.2879468205784429	-0.08780897638409002
0.7450000000000001	0.2327786331468899	-0.10089275673951625	0.4754133804650085	2.1652749513154013	0.018920242611350467	0.2882052533457969	-0.0873099929080338
0.746	0.23277422271207554	-0.10090038701143259	0.4773527731343147	2.1649007512382625	0.018802801444504937	0.28846348960322593	-0.08681070751619234
0.7469999999999999	0.23276968928800457	-0.10090803106881449	0.4792923836004827	2.1645234683923413	0.018685313016255027	0.2887215237404147	-0.08631112438325404
0.7479999999999998	0.23276503103595586	-0.10091568890526002	0.4812321850103402	2.164143117195048	0.018567778647977304	0.288979350135951	-0.08581124771734559
0.7490000000000001	0.23276024614596497	-0.10092336049148572	0.48317215040982786	2.1637597122439742	0.01845019966417616	0.28923696316509	-0.08531108176492201
0.75	0.23275533284061162	-0.10093104577688668	0.4851122527426784	2.1633732682807145	0.01833257739391735	0.289494357207661	-0.084810630815821
0.7509999999999999	0.23275028937780262	-0.10093874469145979	0.4870524648493113	2.16298380015541	0.018214913172244145	0.2897515266559985	-0.08430989920811191
0.7519999999999998	0.23274511405180182	-0.1009464571484669	0.4889927594670962	2.162591322792369	0.018097208341696525	0.29000846592290497	-0.08380889133218702
0.7530000000000001	0.23273980519401274	-0.10095418304708709	0.49093310923276445	2.1621958511563797	0.017979464253749466	0.2902651694496484	-0.08330761163403025
0.754	0.23273436117426383	-0.10096192227467836	0.4928734866858707	2.1617974002200713	0.01786168227004718	0.2905216317137592	-0.08280606461808486
0.7549999999999999	0.23272878040146808	-0.10096967470939815	0.49481386427107155	2.1613959849323194	0.017743863763797402	0.29077784723644673	-0.0823042548503862
0.7559999999999998	0.23272306132366066	-0.100977440222811	0.4967542143381189	2.1609916201872985	0.01762601012126352	0.2910338105897036	-0.08180218696238116
0.7570000000000001	0.23271720242892344	-0.10098521868211123	0.49869450914035013	2.160584320794545	0.01750812274304865	0.29128951640316253	-0.08129986565512533
0.758	0.2327112022475762	-0.10099300995308552	0.5006347208332081	2.1601741014500138	0.017390203045474867	0.2915449593707729	-0.08079729570318367
0.7589999999999999	0.2327050593548826	-0.10100081390418736	0.5025748214739455	2.159760976707731	0.017272252462299797	0.29180013425742374	-0.08029448195792539
0.7599999999999998	0.23269877237351524	-0.10100863041059792	0.5045147830217857	2.159344960952794	0.017154272446464686	0.2920550359053354	-0.07979142935051298
0.7610000000000001	0.23269233997540417	-0.10101645935714802	0.5064545773366874	2.1589260683764464	0.017036264471507166	0.29230965923979924	-0.07928814289506783
0.762	0.2326857608837256	-0.10102430064047628	0.5083941761774923	2.1585043129524673	0.01691823003269817	0.2925639992744522	-0.07878462769182504
0.7629999999999999	0.232679033875412	-0.10103215417155136	0.5103335512017395	2.158079708414114	0.016800170648145193	0.2928180511166404	-0.07828088892966334
0.7639999999999998	0.23267215778305436	-0.10104001987818229	0.5122726739675487	2.1576522682319745	0.016682087859738615	0.2930718099728756	-0.07777693188788351
0.7650000000000001	0.23266513149581794	-0.10104789770676421	0.5142115159372246	2.157222005592715	0.016563983233756917	0.2933252711542072	-0.07727276193747377
0.766	0.23265795396012465	-0.1010557876236371	0.5161500484822368	2.1567889333783308	0.01644585836119021	0.2935784300814534	-0.07676838454203973
0.7669999999999999	0.23265062418048393	-0.10106368961643476	0.5180882428892264	2.156353064146642	0.016327714857902284	0.2938312822901133	-0.0762638052582718
0.7679999999999998	0.23264314122009794	-0.10107160369504584	0.5200260703674399	2.1559144101137795	0.016209554364690622	0.2940838234349643	-0.07575902973570127
0.7690000000000001	0.2326355042004872	-0.10107952989180821	0.5219635020576213	2.15547298313827	0.016091378547242713	0.2943360492945326	-0.07525406371586127
0.77	0.2326277123005121	-0.1010874682616907	0.5239005090420147	2.155028794706327	0.015973189095987123	0.29458795577543945	-0.07474891303096899
0.7709999999999999	0.2326197647562946	-0.10109541888284021	0.5258370623555032	2.154581855917967	0.015854987725655	0.2948395389166294	-0.07424358360212364
0.7719999999999998	0.2326116608620435	-0.10110338185674286	0.5277731329971637	2.1541321774735573	0.01573677617448941	0.29509079489348233	-0.07373808143731893
0.7730000000000001	0.23260339997028007	-0.1011113573083732	0.5297086919418865	2.153679769661172	0.015618556203527206	0.2953417200217541	-0.07323241262938587
0.774	0.23259498149146207	-0.10111934538670658	0.531643710153218	2.1532246423454837	0.015500329596012597	0.2955923107613479	-0.07272658335343427
0.7749999999999999	0.23258640489451338	-0.1011273462644678	0.5335781585974542	2.1527668049589432	0.01538209815639261	0.29584256371967815	-0.07222059986360356
0.7759999999999998	0.23257766970863708	-0.1011353601367387	0.5355120082575094	2.1523062664948567	0.015263863708831798	0.29609247565444563	-0.07171446848966587
0.7770000000000001	0.2325687755256578	-0.10114338721955111	0.5374452301462108	2.1518430355012184	0.015145628095792552	0.29634204347601156	-0.07120819563377895
0.778	0.23255972200251848	-0.10115142774959494	0.5393777953194234	2.1513771200752987	0.015027393176983735	0.29659126424949456	-0.07070178776707893
0.7789999999999999	0.23255050886355694	-0.1011594819846669	0.5413096748886589	2.150908527858973	0.014909160828432242	0.2968401351967765	-0.07019525142622805
0.7799999999999998	0.2325411359018076	-0.10116755020335677	0.5432408400331956	2.1504372660344138	0.014790932941249382	0.29708865369860304	-0.06968859321015487
0.7810000000000001	0.2325316029793302	-0.10117563270397	0.5451712620121171	2.149963341320511	0.014672711420212042	0.2973368172965378	-0.06918181977673692
0.782	0.23252191002731967	-0.10118372980418694	0.5471009121759166	2.1494867599700167	0.014554498182704888	0.29758462369452887	-0.06867493783941936
0.7829999999999999	0.23251205704674952	-0.10119184184183386	0.5490297619773216	2.1490075277670297	0.014436295158021792	0.29783207076021195	-0.0681679541640069
0.7839999999999998	0.2325020441099234	-0.10119996917601491	0.5509577829806134	2.148525650025189	0.014318104286780944	0.29807915652595296	-0.0676608755658048
0.7850000000000001	0.23249187136218286	-0.1012081121878533	0.5528849468683484	2.1480411315869503	0.014199927520451844	0.29832587918944836	-0.06715370890740734
0.786	0.23248153902301702	-0.10121627128046498	0.5548112254458794	2.1475539768243017	0.014081766820809524	0.2985722371138864	-0.06664646109706572
0.7869999999999999	0.2324710473865735	-0.10122444687891799	0.5567365906444526	2.147064189640929	0.013963624159375021	0.2988182288277917	-0.0661391390872638
0.7879999999999998	0.2324603968215721	-0.10123263943055476	0.5586610145229108	2.146571773474318	0.013845501517022909	0.2990638530247378	-0.06563174987355537
0.7890000000000001	0.23244958777137587	-0.10124084940454554	0.5605844692687826	2.146076731297043	0.013727400883327624	0.29930910856299114	-0.06512430049371741
0.79	0.23243862075497063	-0.10124907729029563	0.5625069271999144	2.145579065618356	0.013609324255463993	0.2995539944650245	-0.06461679802684706
0.7909999999999999	0.23242749636847512	-0.10125732359546018	0.5644283607662984	2.1450787784868366	0.0134912736370863	0.29979850991696444	-0.06410924959227346
0.7919999999999998	0.23241621528680506	-0.10126558884394168	0.5663487425502406	2.1445758714940863	0.013373251037366671	0.30004265426785004	-0.06360166234876503
0.7930000000000001	0.2324047782654905	-0.10127387357386851	0.5682680452645164	2.1440703457787302	0.013255258470069002	0.30028642702864383	-0.06309404349432955
0.794	0.23239318614264576	-0.10128217833555687	0.5701862417507956	2.1435622020292087	0.013137297952595585	0.30052982787136046	-0.06258640026617385
0.7949999999999999	0.23238143984109136	-0.10129050368945616	0.5721033049798693	2.1430514404853604	0.01301937150500448	0.30077285662849673	-0.062078739940328906
0.7959999999999998	0.2323695403702509	-0.10129885020407249	0.5740192080533327	2.142538060940679	0.012901481148995638	0.3010155132925801	-0.061571069830689676
0.7970000000000002	0.23235748882706894	-0.1013072184538701	0.5759339242063757	2.142022062745989	0.012783628906863844	0.30125779801565344	-0.061063397287401594
0.798	0.2323452863959496	-0.10131560901715315	0.5778474268113283	2.141503444813051	0.012665816800416474	0.3014997111086961	-0.060555729695073925
0.7989999999999999	0.23233293434846689	-0.1013240224739265	0.5797596893808578	2.140982205617321	0.012548046849854123	0.30174125304098093	-0.0600480744714218
0.7999999999999998	0.232320434043222	-0.1013324594037334	0.581670685569714	2.1404583432006454	0.012430321072612126	0.30198242443930584	-0.059540439066390595
0.8010000000000002	0.2323077869262228	-0.10134092038347323	0.5835803891746737	2.139931855173869	0.012312641482160998	0.30222322608722224	-0.059032830961633635
0.802	0.2322949945325363	-0.10134940598519844	0.5854887741327128	2.139402738719371	0.01219501008682474	0.3024636589242582	-0.05852525767039688
0.8029999999999999	0.23228205848883685	-0.10135791677388586	0.5873958145178061	2.138870990593522	0.012077428888797738	0.30270372404507634	-0.05801772673780332
0.8039999999999998	0.23226898051534323	-0.10136645330518196	0.5893014845375093	2.1383366071286996	0.01195989988341922	0.3029434226986859	-0.05751024574128609
0.8050000000000002	0.23225576242676693	-0.10137501612312466	0.5912057585301013	2.1377995842359914	0.011842425058459678	0.3031827562875262	-0.057002822290919485
0.806	0.23224240613264716	-0.10138360575784001	0.5931086109619318	2.1372599174089624	0.011725006393295573	0.3034217263663589	-0.05649546402970116
0.8069999999999999	0.2322289136366966	-0.1013922227232122	0.5950100164246239	2.1367176017266067	0.011607645858153017	0.3036603346414548	-0.055988178633961085
0.8079999999999998	0.23221528703553154	-0.10140086751452848	0.5969099496321588	2.1361726318547385	0.011490345413418555	0.303898582970196	-0.055480973813889556
0.8089999999999997	0.23220152851790885	-0.10140954060609758	0.5988083854186192	2.135625002046958	0.011373107008771508	0.30413647336072586	-0.05497385731381157
0.81	0.23218764036409117	-0.10141824244921614	0.6007052987377424	2.135074706146323	0.011255932582257766	0.30437400797146247	-0.05446683691177357
0.8109999999999999	0.23217362494458943	-0.10142697347123747	0.6026006646639289	2.1345217375877397	0.011138824059790334	0.30461118911047336	-0.053959920418557045
0.8119999999999998	0.23215948471865516	-0.10143573407536484	0.6044944583939862	2.133966089400312	0.01102178335495296	0.3048480192347711	-0.0534531156764156
0.8129999999999997	0.23214522223289588	-0.10144452463966276	0.6063866552492525	2.133407754209673	0.010904812368435032	0.3050845009495874	-0.052946430557771804
0.8140000000000001	0.23213084011963778	-0.10145334551528798	0.6082772306769973	2.132846724241039	0.010787912987217716	0.30532063700756285	-0.05243987296417048
0.815	0.2321163410942818	-0.10146219702544382	0.6101661602511204	2.132282991323009	0.01067108708417935	0.3055564303078499	-0.05193345082529809
0.8159999999999998	0.23210172795164882	-0.10147107946505651	0.612053419673305	2.131716546891726	0.010554336517935596	0.3057918838951263	-0.05142717209775614
0.8169999999999997	0.23208700356243714	-0.10147999310004639	0.6139389847746489	2.1311473819954205	0.010437663132364383	0.30602700095851604	-0.05092104476370244
0.8180000000000001	0.2320721708709173	-0.10148893816656909	0.6158228315174167	2.130575487298586	0.010321068756057457	0.30626178483065875	-0.05041507682947457
0.819	0.2320572328938615	-0.10149791487097674	0.6177049359965602	2.1300008530854226	0.010204555202123032	0.30649623898686307	-0.04990927632437016
0.8199999999999998	0.23204219271995716	-0.10150692339012365	0.6195852744406589	2.129423469264065	0.010088124268155073	0.306730367043915	-0.04940365129963739
0.8209999999999997	0.23202705350894898	-0.10151596387164136	0.6214638232130553	2.1288433253727246	0.009971777736002012	0.30696417275847626	-0.048898209827180426
0.8220000000000001	0.2320118184901255	-0.10152503643418254	0.6233405588139599	2.128260410586639	0.009855517371333188	0.3071976600253746	-0.048392959997728496
0.823	0.23199649096052416	-0.10153414116763392	0.6252154578827994	2.1276747137239465	0.009739344923305741	0.3074308328761465	-0.04788790991900882
0.8239999999999998	0.23198107428247902	-0.10154327813329776	0.6270884972000701	2.1270862232505032	0.009623262124512958	0.3076636954778296	-0.047383067714341746
0.8249999999999997	0.23196557187975664	-0.10155244736404224	0.6289596536890979	2.126494927285149	0.00950727069109056	0.3078962521315748	-0.04687844152134579
0.8260000000000001	0.23194998723340382	-0.10156164886479649	0.6308289044177322	2.1259008136061968	0.009391372322918354	0.3081285072708894	-0.04637403949037921
0.827	0.23193432387805496	-0.101570882613768	0.6326962265996233	2.1253038696591484	0.009275568703976457	0.30836046545957063	-0.04586986978271014
0.8279999999999998	0.23191858539756682	-0.10158014856363057	0.6345615975954783	2.1247040825649077	0.009159861502671753	0.3085921313895054	-0.04536594056859017
0.8289999999999997	0.23190277541960166	-0.10158944664230365	0.6364249949143134	2.1241014391273616	0.009044252372132926	0.30882350987869955	-0.04486226002552777
0.8300000000000001	0.23188689760990658	-0.10159877675407222	0.6382863962139753	2.123495925841099	0.00892874295071606	0.30905460586934747	-0.04435883633693645
0.831	0.23187095566666313	-0.10160813878067437	0.6401457793005794	2.122887528901162	0.008813334862536482	0.3092854244252684	-0.04385567769102777
0.8319999999999999	0.2318549533149027	-0.10161753258198356	0.6420031221272591	2.1222762342148394	0.00869802971790346	0.30951597072870457	-0.04335279227969766
0.8329999999999997	0.23183889430136068	-0.10162695799741327	0.6438584027930014	2.121662027413268	0.008582829113899761	0.30974625007720685	-0.042850188297337236
0.8340000000000001	0.231822782390142	-0.10163641484841973	0.645711599541589	2.1210448938617206	0.008467734635226315	0.3099762678808466	-0.0423478739396818
0.835	0.2318066213584421	-0.10164590294097363	0.6475626907602979	2.1204248186704775	0.00835274785524953	0.3102060296592611	-0.041845857402568395
0.8359999999999999	0.23179041499194272	-0.10165542206687254	0.6494116549791231	2.119801786707043	0.008237870336823386	0.3104355410384665	-0.04134414688041108
0.8369999999999997	0.23177416708063234	-0.1016649720042703	0.6512584708713015	2.1191757826085937	0.00812310363258031	0.31066480774767713	-0.040842750564446924
0.8380000000000001	0.23175788141467035	-0.10167455251855244	0.6531031172544081	2.118546790795437	0.00800844928511556	0.3108938356157591	-0.04034167664074472
0.839	0.23174156177953947	-0.10168416336318158	0.6549455730912876	2.117914795485854	0.007893908827307268	0.3111226305671919	-0.0398409332880294
0.8399999999999999	0.23172521195048226	-0.10169380428013679	0.6567858174915967	2.1172797807108545	0.00777948378264878	0.31135119861814065	-0.03934052867537487
0.8409999999999997	0.23170883568584194	-0.10170347500070075	0.6586238297151011	2.1166417303284697	0.007665175665652749	0.311579545872938	-0.03884047095945307
0.8420000000000001	0.2316924367193038	-0.10171317524621969	0.6604595891767564	2.116000628037606	0.007550985982203661	0.31180767852084806	-0.038340768281270206
0.843	0.23167601875141106	-0.10172290472845698	0.6622930754524571	2.1153564573914676	0.007436916229857336	0.3120356028328625	-0.037841428762808604
0.8439999999999999	0.23165958543997694	-0.10173266315029005	0.6641242682847251	2.1147092018116975	0.007322967898329532	0.3122633251581582	-0.03734246050362707
0.8449999999999998	0.23164314038976505	-0.10174245020637758	0.665953147588356	2.11405884460363	0.007209142469989486	0.31249085192014797	-0.03684387157722923
0.8460000000000001	0.2316266871429352	-0.10175226558342454	0.6677796934549158	2.1134053689719208	0.0070954414202960584	0.3127181896124244	-0.036345670027679154
0.847	0.23161022917062724	-0.10176210896079764	0.669603886154982	2.1127487580365667	0.006981866218418617	0.31294534479471114	-0.03584786386700445
0.8479999999999999	0.23159376986493146	-0.10177198001111529	0.6714257061396525	2.1120889948497137	0.0068684183277976305	0.3131723240886937	-0.0353504610728918
0.8489999999999998	0.23157731253086564	-0.10178187840005783	0.6732451340432193	2.1114260624121304	0.0067550992063999315	0.3133991341739067	-0.03485346958605819
0.8500000000000001	0.23156086037872767	-0.10179180378577231	0.6750621506858973	2.1107599436882416	0.00664191030697174	0.3136257817838528	-0.034356897307838086
0.851	0.2315444165175718	-0.1018017558182496	0.6768767370739913	2.1100906216212385	0.006528853077470705	0.3138522737018611	-0.03386075209870966
0.8519999999999999	0.2315279839498078	-0.10181173413867517	0.6786888743971532	2.1094180791501684	0.0064159289614928745	0.31407861675625	-0.03336504177744792
0.8529999999999998	0.23151156556616842	-0.1018217383791303	0.6804985440238734	2.1087422992282687	0.006303139398814961	0.3143048178151557	-0.032869774120592436
0.8540000000000001	0.2314951641406656	-0.10183176816302004	0.6823057274956014	2.108063264840678	0.006190485826294106	0.31453088378156585	-0.03237495686246584
0.855	0.23147878232553318	-0.10184182310547604	0.6841104065206335	2.107380959021164	0.006077969678697443	0.31475682158867463	-0.0318805976953699
0.8559999999999999	0.23146242264615308	-0.10185190281335822	0.6859125629696722	2.1066953648686426	0.005965592389216445	0.3149826381954302	-0.031386704269160154
0.8569999999999998	0.23144608749596243	-0.10186200688598442	0.6877121788730745	2.1060064655638753	0.00585335539027367	0.31520834058214614	-0.03089328419019143
0.8580000000000001	0.23142977913133908	-0.10187213491658853	0.6895092364175505	2.10531424438636	0.005741260114803208	0.3154339357459874	-0.03040034502054038
0.859	0.2314134996664635	-0.10188228649300228	0.691303717940825	2.1046186847318187	0.005629307997394427	0.3156594306960802	-0.02990789427804573
0.8599999999999999	0.23139725106815445	-0.1018924611975612	0.6930956059257858	2.1039197701306596	0.005517500475114921	0.31588483244823984	-0.02941593943642803
0.8609999999999998	0.23138103515067673	-0.1019026586073638	0.6948848829956376	2.1032174842663105	0.005405838988315767	0.3161101480197949	-0.02892448792493353
0.8620000000000001	0.2313648535705187	-0.10191287829450842	0.6966715319085771	2.1025118109923064	0.005294324981356774	0.3163353844248081	-0.028433547128286555
0.863	0.23134870782151457	-0.10192311982555517	0.6984555355508766	2.1018027343492847	0.005182959903128542	0.3165605486693192	-0.02794312438736946
0.8639999999999999	0.23133259923106195	-0.10193338276059008	0.7002368769302707	2.1010902385826453	0.00507174520749171	0.31678564774642237	-0.02745322699983127
0.8649999999999998	0.23131652895743343	-0.10194366665226787	0.7020155391707924	2.100374308159767	0.004960682353631983	0.3170106886314738	-0.026963862220252467
0.8660000000000001	0.23130049798742824	-0.10195397104483384	0.7037915055083234	2.09965492778642	0.004849772806268624	0.3172356782775463	-0.026475037260102342
0.867	0.23128450713436213	-0.10196429547312551	0.7055647592864996	2.0989320824227673	0.004739018035714984	0.31746062361106187	-0.025986759287603734
0.8679999999999999	0.23126855703714433	-0.10197463946155515	0.7073352839526135	2.0982057572985937	0.004628419517850549	0.31768553152765755	-0.025499035427802588
0.8689999999999998	0.23125264816006613	-0.10198500252345134	0.7091030630535258	2.09747593792777	0.004517978734307572	0.3179104088882155	-0.02501187276283532
0.8700000000000001	0.23123678079217563	-0.10199538416113393	0.7108680802319813	2.0967426101227224	0.004407697173053553	0.31813526251480834	-0.02452527833208262
0.871	0.23122095504661552	-0.1020057838659683	0.7126303192233442	2.096005760009304	0.004297576328880922	0.3183600991864914	-0.024039259132141808
0.8719999999999999	0.23120517086067327	-0.10201620111802426	0.7143897638531457	2.0952653740420737	0.004187617703497961	0.3185849256349961	-0.023553822116428248
0.8729999999999998	0.23118942799653988	-0.10202663538646985	0.7161463980358327	2.0945214390196347	0.004077822805584927	0.31880974854044025	-0.023068974194338048
0.8740000000000001	0.2311737260431542	-0.10203708613070056	0.7179002057739828	2.093773942098896	0.0039681931508748014	0.3190345745274136	-0.022584722230452513
0.875	0.2311580644191345	-0.10204755280069953	0.7196511711557475	2.0930228708075314	0.003858730262074498	0.3192594101614928	-0.022101073044569323
0.8759999999999999	0.23114244237604678	-0.10205803483662902	0.7213992783494112	2.0922682130553985	0.0037494356688077555	0.319484261945815	-0.021618033412736427
0.8769999999999998	0.2311268590016337	-0.102068531669159	0.7231445115969607	2.0915099571464286	0.003640310907760936	0.3197091363175196	-0.021135610068490338
0.8780000000000001	0.23111131322300632	-0.10207904272053327	0.7248868552085611	2.0907480917917565	0.0035313575228475276	0.3199340396439924	-0.02065380970368316
0.879	0.2310958038097999	-0.10208956740486871	0.7266262935583255	2.089982606122595	0.003422577065146258	0.3201589782191474	-0.02017263896901365
0.8799999999999999	0.23108032937766895	-0.10210010512731178	0.7283628110806439	2.089213489700614	0.0033139710926113172	0.32038395826029087	-0.019692104474742966
0.8809999999999998	0.231064888392871	-0.10211065528280545	0.7300963922655853	2.08844073252621	0.0032055411695531663	0.32060898590555903	-0.019212212791954016
0.8820000000000001	0.2310494791779444	-0.10212121725484348	0.7318270216533878	2.0876643250461764	0.0030972888658884292	0.3208340672115596	-0.018732970454104398
0.883	0.23103409991810814	-0.10213179041421258	0.7335546838295532	2.086884258160783	0.002989215756340033	0.32105920815114947	-0.018254383958440173
0.8839999999999999	0.2310187486683843	-0.1021423741177231	0.7352793634205604	2.0861005232299052	0.002881323419707879	0.3212844146114644	-0.017776459767385965
0.8849999999999998	0.23100342336069177	-0.10215296770692868	0.7370010450890842	2.0853131120778245	0.002773613438208502	0.32150969239237837	-0.0172992043102095
0.8860000000000001	0.2309881218105359	-0.10216357050683585	0.7387197135298655	2.0845220169959666	0.002666087396760385	0.3217350472055079	-0.016822623984588937
0.887	0.23097284172404867	-0.10217418182460486	0.7404353534685069	2.0837272307435817	0.002558746882030683	0.32196048467363375	-0.016346725157406764
0.8879999999999999	0.23095758070500316	-0.10218480094824385	0.7421479496624476	2.0829287465475055	0.0024515934813027084	0.322186010330292	-0.01587151416494678
0.8889999999999998	0.23094233626143135	-0.1021954271452946	0.7438574869015069	2.082126558101756	0.002344628781284443	0.3224116296194056	-0.015396997313340524
0.8900000000000001	0.2309271058129766	-0.1022060596615086	0.7455639500072583	2.081320659566225	0.002237854366856526	0.3226373478951352	-0.01492318087956151
0.891	0.23091188669935797	-0.10221669771951519	0.7472673238320022	2.080511045563332	0.002131271819819068	0.3228631704222472	-0.014450071112656594
0.8919999999999999	0.23089667618919724	-0.10222734051748353	0.7489675932581017	2.079697711172659	0.0020248827176357555	0.3230891023769951	-0.013977674234964788
0.8929999999999998	0.23088147148883587	-0.10223798722777917	0.7506647431984474	2.078880651924308	0.0019186886321128018	0.3233151488483248	-0.01350599644313469
0.8940000000000001	0.23086626975151786	-0.10224863699561722	0.7523587585980701	2.0780598637917627	0.0018126911280112058	0.32354131483927845	-0.013035043908812693
0.895	0.2308510680876925	-0.10225928893771352	0.7540496244365367	2.077235343184986	0.0017068917614080868	0.3237676052684086	-0.01256482277899592
0.8959999999999999	0.23083586357606695	-0.10226994214130848	0.7557373257315187	2.076407086943021	0.0016012920778055737	0.3239940249713188	-0.012095339176043881
0.8969999999999998	0.23082065327390916	-0.10228059566431301	0.7574218475431724	2.0755750923245806	0.0014958936105947352	0.3242205787025709	-0.01162659919758646
0.8980000000000001	0.2308054342262272	-0.10229124853658118	0.759103174977846	2.074739356997771	0.0013906978801775556	0.3244472711376491	-0.01115860891668767
0.899	0.23079020347457666	-0.10230189976118473	0.7607812931911253	2.073899879030072	0.001285706393258251	0.32467410687491455	-0.010691374382198329
0.8999999999999999	0.2307749580655004	-0.10231254831456033	0.7624561873913605	2.0730566568767017	0.0011809206419370456	0.32490109043809573	-0.010224901619109042
0.9009999999999998	0.23075969505785304	-0.1023231931459061	0.7641278428433095	2.0722096893666166	0.0010763421028485386	0.3251282262793692	-0.009759196628958512
0.9020000000000001	0.23074441152938802	-0.1023338331773331	0.7657962448715407	2.0713589756883963	0.0009719722365259136	0.3253555187824796	-0.009294265390108573
0.903	0.23072910458373735	-0.10234446730514943	0.7674613788643602	2.070504515377148	0.0008678124868068492	0.32558297226564986	-0.008830113857697428
0.9039999999999999	0.23071377135703272	-0.10235509440152514	0.7691232302779009	2.0696463083009236	0.0007638642803406066	0.32581059098458337	-0.008366747963691527
0.9049999999999998	0.23069840902304437	-0.10236571331653835	0.7707817846392613	2.0687843546455205	0.0006601290264993943	0.326038379135856	-0.007904173617395758
0.9060000000000001	0.2306830147979714	-0.10237632288135462	0.7724370275479542	2.067918654898423	0.0005566081178144192	0.32626634086057466	-0.007442396706355196
0.907	0.23066758594601405	-0.10238692191216714	0.7740889446756812	2.0670492098330078	0.00045330293069164684	0.326494480247992	-0.006981423097581792
0.9079999999999999	0.2306521197853533	-0.10239750921377062	0.7757375217659512	2.0661760204930206	0.00035021482604051226	0.3267228013390132	-0.006521258638917554
0.9089999999999998	0.23063661369378788	-0.10240808358314452	0.7773827446346832	2.0652990881761886	0.0002473451499969397	0.32695130812983403	-0.006061909160223994
0.9100000000000001	0.23062106511365513	-0.10241864381342382	0.7790245991714333	2.0644184144162234	0.00014469523486114683	0.3271800045759497	-0.00560338047439215
0.911	0.23060547155679062	-0.10242918869713118	0.7806630713408833	2.0635340009639527	4.226639970081497e-05	0.32740889459640976	-0.0051456783784111
0.9119999999999999	0.23058983060990557	-0.1024397170286679	0.7822981471846018	2.0626458497687183	-5.994004938167297e-05	0.32763798207800926	-0.004688808654428397
0.9129999999999998	0.23057413993925532	-0.10245022760757047	0.7839298128227159	2.0617539629600317	-0.00016192281858840425	0.3278672708793528	-0.00423277707067499
0.9140000000000001	0.23055839729422542	-0.10246071924253781	0.7855580544543812	2.0608583428287353	-0.00026368062525098887	0.3280967648349694	-0.0037775893827361865
0.915	0.2305426005105905	-0.10247119075472655	0.7871828583566892	2.0599589918076706	-0.0003652121967517616	0.32832646775959684	-0.003323251335406641
0.9159999999999999	0.2305267475134499	-0.10248164098031312	0.7888042108835241	2.0590559124522216	-0.00046651626978598656	0.32855638345263155	-0.002869768664514766
0.9169999999999998	0.23051083631908711	-0.10249206877382708	0.7904220984655121	2.0581491074199803	-0.0005675915894790991	0.32878651570292283	-0.0024171470983455445
0.9180000000000001	0.23049486503613045	-0.10250247301263077	0.792036507610702	2.057238579448784	-0.0006684369080557128	0.3290168682940295	-0.001965392358838869
0.919	0.2304788318671475	-0.10251285260179485	0.7936474249052425	2.0563243313338715	-0.0007690509832443173	0.32924744500957054	-0.0015145101628623212
0.9199999999999999	0.23046273511029816	-0.10252320647899905	0.7952548370133146	2.055406365905286	-0.0008694325764797842	0.32947824963829975	-0.0010645062237964258
0.9209999999999998	0.23044657316029452	-0.10253353361945897	0.7968587306759518	2.054484686005895	-0.0009695804509048924	0.329709285978962	-0.0006153862533049969
0.9220000000000002	0.23043034450867184	-0.1025438330408758	0.7984590927091415	2.0535592944700256	-0.0010694933692329807	0.32994055784511034	-0.00016715596304141465
0.923	0.230414047743373	-0.10255410380878624	0.8000559100027231	2.0526301941027087	-0.0011691700914729355	0.33017206906987984	0.00028017893395834194
0.9239999999999999	0.23039768154839554	-0.10256434504269402	0.8016491695212241	2.0516973876591615	-0.0012686093727004215	0.3304038235107147	0.0007266127223232727
0.9249999999999998	0.2303812447042554	-0.10257455592223157	0.8032388583051402	2.05076087782374	-0.0013678099610592667	0.33063582505422745	0.001172139683414806
0.9260000000000002	0.2303647360888969	-0.10258473569259562	0.8048249634707954	2.049820667188744	-0.0014667705958115132	0.3308680776211257	0.0016167540940542871
0.927	0.23034815467829825	-0.102594883669634	0.8064074722091722	2.0488767582345795	-0.0015654900052546551	0.3311005851707763	0.002060450225098778
0.9279999999999999	0.2303314995460192	-0.10260499924496488	0.8079863717844756	2.0479291533112693	-0.0016639669045072883	0.33133335170528116	0.002503222340053452
0.9289999999999998	0.23031476986168964	-0.10261508189075276	0.8095616495320628	2.0469778546198074	-0.0017621999932862192	0.33156638127348753	0.0029450646935434595
0.9300000000000002	0.2302979648891908	-0.1026251311637624	0.8111332928557528	2.0460228641929814	-0.0018601879539198829	0.33179967797523297	0.0033859715294681575
0.931	0.23028108398490657	-0.10263514670944482	0.8127012892252805	2.045064183876781	-0.001957929449477543	0.3320332459655774	0.0038259370790869017
0.9319999999999999	0.2302641265960505	-0.10264512826643303	0.8142656261742869	2.044101815313529	-0.0020554231217719504	0.3322670894586534	0.004264955559346517
0.9329999999999998	0.2302470922586935	-0.10265507566994088	0.8158262912984766	2.0431357599263498	-0.00215266758954127	0.332501212731191	0.004703021171334265
0.9340000000000002	0.23022998059473848	-0.10266498885293712	0.8173832722532071	2.0421660189042243	-0.002249661447177004	0.3327356201258958	0.005140128098618344
0.935	0.23021279130784095	-0.1026748678462261	0.818936556750895	2.041192593188762	-0.0023464032638165597	0.3329703160543719	0.005576270505725171
0.9359999999999999	0.23019552417902858	-0.10268471277931542	0.8204861325597579	2.0402154834634323	-0.0024428915823146154	0.33320530499934126	0.006011442537307227
0.9369999999999998	0.23017817906239663	-0.10269452388206932	0.8220319875039029	2.039234690144512	-0.0025391249179728924	0.33344059151633865	0.006445638317946241
0.9379999999999997	0.2301607558808788	-0.10270430148564268	0.8235741094632731	2.038250213373357	-0.002635101757395146	0.333676180235121	0.00687885195192753
0.9390000000000001	0.23014325462247082	-0.10271404602231919	0.8251124863734577	2.0372620530092576	-0.002730820557773334	0.33391207586109123	0.007311077522808491
0.94	0.2301256753372821	-0.10272375802500679	0.8266471062268796	2.036270208634536	-0.002826279746789133	0.33414828317362577	0.0077423090941268315
0.9409999999999998	0.23010801813466386	-0.10273343812676745	0.8281779570757556	2.035274679597439	-0.0029214777233150125	0.3343848070147858	0.008172540713264006
0.9419999999999997	0.23009028318003666	-0.1027430870600024	0.8297050270360835	2.034275465081942	-0.0030164128587337005	0.33462165227132984	0.00860176641755615
0.9430000000000001	0.23007247069217027	-0.10275270565453835	0.8312283042919202	2.0332725641555696	-0.003111083498329482	0.3348588238622643	0.009029980239065148
0.944	0.2300545809405393	-0.10276229483461649	0.8327477770988312	2.032265975782088	-0.003205487962326622	0.33509632673509426	0.009457176206675839
0.9449999999999998	0.2300366142420017	-0.10277185561591083	0.8342634337861498	2.0312556988227413	-0.003299624546454719	0.33533416586492315	0.009883348346864985
0.9459999999999997	0.23001857095717634	-0.10278138910370302	0.8357752627595596	2.0302417320384585	-0.0033934915221644287	0.3355723462533511	0.010308490684548545
0.9470000000000001	0.23000045148727183	-0.10279089649183834	0.8372832525051385	2.029224074093772	-0.003487087136982422	0.3358108729269849	0.010732597244682967
0.948	0.22998225627174232	-0.10280037906095572	0.8387873915948768	2.028202723562456	-0.0035804096154335697	0.33604975093561595	0.011155662054565436
0.9489999999999998	0.22996398578601768	-0.10280983817561332	0.8402876686936809	2.02717767893375	-0.0036734571602884537	0.3362889853502424	0.011577679146534382
0.9499999999999997	0.229945640538555	-0.1028192752810629	0.8417840725671217	2.0261489386180465	-0.0037662279538334354	0.3365285812610543	0.011998642560771567
0.9510000000000001	0.2299272210675869	-0.10282869190004719	0.8432765920895638	2.025116500952791	-0.0038587201592868285	0.33676854377531484	0.01241854634827247
0.952	0.22990872793794287	-0.10283808962961748	0.8447652162534347	2.0240803642108562	-0.003950931922423852	0.33700887801470647	0.012837384574417082
0.9529999999999998	0.22989016173794283	-0.10284747013797221	0.8462499341788942	2.0230405266117657	-0.004042861373229452	0.3372495891118935	0.013255151322903282
0.9539999999999997	0.22987152307673883	-0.10285683516093776	0.8477307351227875	2.021996986334271	-0.004134506627641685	0.337490682206662	0.013671840699500505
0.9550000000000001	0.22985281258248036	-0.10286618649733593	0.8492076084880219	2.0209497415291513	-0.004225865789752908	0.3377321624420571	0.014087446835873032
0.956	0.22983403090055024	-0.10287552600361625	0.8506805438345068	2.0198987903314847	-0.004316936954287895	0.33797403496063616	0.014501963893904976
0.9569999999999999	0.22981517869149437	-0.10288485558888089	0.852149530890914	2.018844130872765	-0.004407718208934425	0.33821630490070936	0.01491538607028906
0.9579999999999997	0.22979625662977332	-0.10289417720992221	0.853614559565762	2.017785761293999	-0.004498207636771799	0.33845897739238123	0.015327707600775873
0.9590000000000001	0.22977726540333512	-0.1029034928658927	0.8550756199570823	2.016723679759032	-0.004588403318860049	0.33870205755357013	0.015738922763845645
0.96	0.2297582057125036	-0.1029128045933556	0.8565327023614313	2.0156578844669824	-0.004678303336565403	0.3389455504861837	0.01614902588423449
0.9609999999999999	0.22973907826818166	-0.10292211446133924	0.857985797283384	2.0145883736652865	-0.004767905773806573	0.33918946127195776	0.016558011336807846
0.9619999999999997	0.2297198837908736	-0.10293142456564482	0.8594348954455221	2.0135151456648575	-0.004857208719771841	0.3394337949676498	0.016965873550664895
0.9630000000000001	0.22970062301090255	-0.10294073702278288	0.8608799877977983	2.012438198855856	-0.004946210272108815	0.3396785566001902	0.01737260701293129
0.964	0.22968129666906814	-0.10295005396428572	0.8623210655255307	2.0113575317221954	-0.005034908540101502	0.33992375116233553	0.01777820627200204
0.9649999999999999	0.2296619055173658	-0.10295937753176702	0.8637581200567875	2.0102731428547784	-0.005123301647471147	0.3401693836087568	0.01818266594060532
0.9659999999999997	0.22964245031976763	-0.10296870987197487	0.8651911430702977	2.009185030964228	-0.005211387735046289	0.3404154588522545	0.018585980699057904
0.9670000000000001	0.22962293185306887	-0.10297805313146417	0.8666201265042736	2.0080931948942333	-0.005299164963608356	0.3406619817596684	0.01898814529877842
0.968	0.22960335090779938	-0.10298740945164006	0.8680450625661565	2.0069976336355175	-0.005386631516792808	0.34090895714753916	0.01938915456606352
0.9689999999999999	0.22958370828957475	-0.10299678096379164	0.8694659437436656	2.005898346338551	-0.005473785604169429	0.3411563897781249	0.019789003406193086
0.9699999999999998	0.2295640048216356	-0.10300616978373574	0.8708827628179122	2.0047953323246293	-0.005560625464686228	0.34140428435576886	0.020187686808173923
0.9710000000000001	0.22954424134819648	-0.10301557800681885	0.8722955128782112	2.0036885910964455	-0.005647149370174201	0.3416526455232478	0.02058519985012696
0.972	0.2295244187374756	-0.10302500770290024	0.8737041873370883	2.0025781223477814	-0.005733355628914648	0.34190147785834024	0.020981537704652907
0.9729999999999999	0.2295045378847852	-0.1030344609109419	0.8751087799451147	2.0014639259715667	-0.00581924258945345	0.34215078587085346	0.02137669564393755
0.9739999999999998	0.2294845997160591	-0.10304393963395711	0.876509284806329	2.000346002066686	-0.005904808644298541	0.3424005739999226	0.021770669045027728
0.9750000000000001	0.22946460519106038	-0.10305344583393608	0.8779056963950052	1.9992243509431504	-0.005990052233563076	0.34265084661169826	0.022163453395526132
0.976	0.22944455530664204	-0.1030629814263673	0.8792980095745262	1.9980989731245127	-0.006074971849043076	0.34290160799766345	0.02255504429970951
0.9769999999999999	0.22942445110081278	-0.10307254827548254	0.8806862196183659	1.9969698693482691	-0.006159566038426557	0.3431528623733299	0.022945437485074605
0.9779999999999998	0.22940429365723525	-0.10308214819060314	0.882070322232434	1.9958370405657588	-0.006243833409209316	0.34340461387712923	0.023334628809377037
0.9790000000000001	0.2293840841094029	-0.10309178292245585	0.8834503135776587	1.9947004879415604	-0.006327772632562368	0.34365686656955363	0.023722614267923704
0.98	0.22936382364373778	-0.10310145415832664	0.8848261902913068	1.9935602128520076	-0.00641138244739602	0.343909624432422	0.024109390000391875
0.9809999999999999	0.22934351350198465	-0.10311116351643014	0.8861979495070447	1.9924162168824433	-0.006494661664439153	0.3441628913682662	0.02449495229705712
0.9819999999999998	0.2293231549844089	-0.1031209125409993	0.8875655888748716	1.9912685018228387	-0.006577609170030443	0.34441667120007796	0.024879297604981903
0.9830000000000001	0.22930274945417412	-0.10313070269846675	0.8889291065813059	1.990117069662151	-0.006660223929683575	0.34467096767153377	0.025262422534290296
0.984	0.22928229834214095	-0.10314053537435695	0.8902885013702021	1.9889619225814188	-0.006742504991671138	0.34492578444763444	0.025644323864471325
0.9849999999999999	0.22926180315133318	-0.10315041187126388	0.8916437725634515	1.9878030629452128	-0.00682445149026281	0.34518112511557125	0.0260249985505925
0.9859999999999998	0.2292412654606976	-0.10316033340753882	0.8929949200796845	1.9866404932918205	-0.006906062648253333	0.3454369931857552	0.026404443728939388
0.9870000000000001	0.22922068692891048	-0.103170301115184	0.8943419444509756	1.9854742163221613	-0.006987337779451063	0.34569339209331085	0.026782656721779756
0.988	0.22920006929860126	-0.1031803160365768	0.8956848468375479	1.9843042348874302	-0.007068276291615019	0.34595032520015145	0.027159635041194143
0.9889999999999999	0.22917941439986045	-0.10319037912077485	0.8970236290385972	1.9831305519765934	-0.007148877689293017	0.3462077957972078	0.027535376391792758
0.9899999999999998	0.22915872415303082	-0.10320049122014924	0.8983582934992385	1.9819531707037283	-0.007229141576135163	0.34646580710668384	0.027909878672382055
0.9910000000000001	0.22913800057191333	-0.10321065308809656	0.899688843315829	1.9807720942944633	-0.007309067656683148	0.34672436228458114	0.028283139977009476
0.992	0.2291172457666343	-0.10322086537745473	0.9010152822407941	1.9795873260722574	-0.007388655737757589	0.34698346442330463	0.02865515859575388
0.9929999999999999	0.22909646194504119	-0.10323112863849408	0.9023376146869474	1.9783988694441512	-0.007467905729748163	0.3472431165544089	0.02902593301532438
0.9939999999999998	0.2290756514133758	-0.10324144331723557	0.9036558457305539	1.9772067278840966	-0.007546817647624034	0.34750332165209064	0.029395461919103808
0.9950000000000001	0.22905481657659998	-0.10325180975522559	0.9049699811120028	1.976010904914618	-0.007625391611116557	0.3477640826372405	0.029763744186394783
0.996	0.22903395993799422	-0.10326222818963912	0.9062800272344628	1.9748114040890525	-0.00770362784431784	0.3480254023812619	0.030130778891174055
0.9969999999999999	0.22901308409840396	-0.10327269875295517	0.907585991161264	1.9736082289739998	-0.007781526675182262	0.3482872837097733	0.030496565300417215
0.9979999999999998	0.228992191755507	-0.10328322147332984	0.9088878806120025	1.9724013831304654	-0.00785908853480892	0.34854972940680234	0.0308611028718728
0.9990000000000001	0.22897128570272324	-0.10329379627604651	0.9101857039577329	1.9711908700936975	-0.007936313956321979	0.34881274221946756	0.031224391251591054
1.0	0.22895036882701175	-0.10330442298566875	0.9114794702152407	1.9699766933517104	-0.008013203573226725	0.3490763248629629	0.03158643027126875
1.001	0.22892944410592853	-0.10331510132927034	0.9127691890396384	1.9687588563224991	-0.008089758117118975	0.34934048002578116	0.03194721994504504
1.0019999999999998	0.22890851460544834	-0.10332583094036732	0.9140548707152757	1.9675373623310628	-0.008165978415173546	0.3496052103750527	0.032306760465626715
1.0030000000000001	0.22888758347817367	-0.10333661136204926	0.9153365261457052	1.9663122145866119	-0.008241865387898284	0.34987051856205653	0.03266505219992545
1.004	0.2288666539596691	-0.10334744204893302	0.9166141668423188	1.9650834161595743	-0.008317420046726524	0.3501364072279018	0.033022095684207026
1.005	0.22884572936291364	-0.10335832236868958	0.9178878049101395	1.9638509699584057	-0.008392643491020799	0.35040287900919465	0.033377891618325696
1.0059999999999998	0.2288248130727494	-0.10336925160351981	0.9191574530307578	1.962614878706195	-0.008467536904913104	0.3506699365437484	0.03373244085898244
1.0070000000000001	0.22880390853995125	-0.10338022895158201	0.9204231244439055	1.9613751449174412	-0.008542101554102462	0.3509375824764558	0.03408574441267618
1.008	0.22878301927378536	-0.10339125352837387	0.9216848329280305	1.9601317708753743	-0.008616338782182318	0.3512058194652613	0.03443780342852991
1.009	0.22876214883417903	-0.10340232436844497	0.9229425927794815	1.9588847586101954	-0.008690250006557447	0.35147465018698565	0.0347886191906254
1.0099999999999998	0.22874130082425173	-0.10341344042819099	0.9241964187906642	1.9576341098782324	-0.008763836714070853	0.35174407734293994	0.035138193109967054
1.0110000000000001	0.2287204788817012	-0.1034246005893534	0.9254463262275322	1.9563798261408818	-0.008837100456156594	0.35201410366463165	0.03548652671631736
1.012	0.2286996866679122	-0.1034358036620988	0.9266923308064013	1.9551219085433338	-0.008910042843638876	0.35228473191949766	0.03583362164990249
1.013	0.2286789278559131	-0.10344704838805632	0.9279344486696944	1.9538603578945835	-0.008982665541297716	0.3525559649162977	0.036179479652864874
1.0139999999999998	0.2286582061190558	-0.10345833344406377	0.9291726963606034	1.9525951746487302	-0.009054970262260502	0.3528278055102251	0.03652410256033922
1.0150000000000001	0.22863752512079033	-0.10346965744624735	0.9304070907985293	1.9513263588860572	-0.00912695876252234	0.35310025660803795	0.0368674922916985
1.016	0.22861688850477696	-0.10348101895368786	0.931637649257163	1.9500539102935115	-0.00919863283583711	0.3533733211732677	0.037209650842698824
1.017	0.22859629988495686	-0.10349241647129871	0.932864389344442	1.948777828145716	-0.009269994308916653	0.35364700223132006	0.03755058027827785
1.0179999999999998	0.22857576283520403	-0.10350384845266622	0.9340873289821137	1.9474981112876442	-0.0093410450364491	0.35392130287428275	0.037890282725334824
1.0190000000000001	0.22855528087780616	-0.10351531330360747	0.9353064863837537	1.946214758118955	-0.009411786895569181	0.35419622626543695	0.03822876036524658
1.02	0.2285348574711436	-0.10352680938644822	0.9365218800323505	1.9449277665788647	-0.009482221780022322	0.354471775643652	0.03856601542630023
1.021	0.22851449599806517	-0.10353833502501912	0.9377335286596938	1.943637134130422	-0.00955235159438608	0.3547479543278435	0.038902050176588515
1.0219999999999998	0.2284941997560863	-0.1035498885092433	0.93894145121364	1.9423428577445745	-0.00962217824767719	0.35502476572203906	0.0392368669125544
1.0230000000000001	0.22847397195015748	-0.10356146809819204	0.9401456667820349	1.9410449338855227	-0.009691703644454446	0.3553022133219626	0.03957046793246429
1.024	0.2284538156868719	-0.10357307202273926	0.9413461944860548	1.939743358497745	-0.009760929673963647	0.35558030072240276	0.03990285549937516
1.025	0.22843373396748043	-0.10358469848894097	0.9425430534015944	1.9384381269939437	-0.009829858201098631	0.3558590316232306	0.040234031813873306
1.0259999999999998	0.22841372967971052	-0.10359634568176529	0.9437362625237261	1.9371292342435438	-0.00989849106051635	0.3561384098336971	0.040563999001637256
1.0270000000000001	0.22839380558989045	-0.10360801176880235	0.9449258407452613	1.9358166745621261	-0.009966830051955365	0.3564184392759216	0.040892759105956876
1.028	0.2283739643353732	-0.10361969490395648	0.9461118068351065	1.934500441702924	-0.010034876935477059	0.35669912398768794	0.04122031408051714
1.029	0.22835420841687878	-0.10363139323074239	0.9472941794160187	1.93318052885114	-0.010102633426688703	0.3569804681245456	0.04154666578220107
1.0299999999999998	0.22833454019075441	-0.10364310488481235	0.9484729769556584	1.9318569286203389	-0.01017010119334741	0.3572624759610282	0.0418718159684774
1.0310000000000001	0.22831496186152933	-0.1036548279964696	0.9496482177852106	1.930529633049796	-0.010237281854378569	0.3575451518905598	0.04219576630430424
1.032	0.22829547547589193	-0.10366656069391915	0.9508199201177286	1.9291986336028055	-0.010304176978992968	0.35782850042501874	0.04251851836892458
1.033	0.22827608291845836	-0.10367830110688157	0.9519881020537748	1.9278639211667095	-0.01037078808498747	0.3581125261943813	0.04284007365828905
1.0339999999999998	0.22825678590820112	-0.10369004736982342	0.953152781590506	1.9265254860550307	-0.01043711663750665	0.35839723394577083	0.04316043358882901
1.0350000000000001	0.22823758599516142	-0.10370179762405426	0.9543139765917086	1.9251833180120952	-0.010503164045157965	0.35868262854355243	0.04347959948771881
1.036	0.22821848455744478	-0.10371355001869056	0.9554717047025971	1.9238374062205303	-0.01056893165226105	0.35896871497113736	0.04379757256390104
1.037	0.2281994827973697	-0.10372530271123805	0.9566259832792877	1.9224877393108997	-0.01063442073228448	0.3592554983317535	0.044114353884294834
1.0379999999999998	0.22818058173676778	-0.1037370538685463	0.9577768293622533	1.92113430537273	-0.010699632484478465	0.359542983846958	0.044429944365478195
1.0390000000000001	0.22816178221294037	-0.10374880166889185	0.9589242596655477	1.9197770919676955	-0.010764568031448868	0.3598311768538613	0.04474434477109918
1.04	0.22814308487564836	-0.10376054430481628	0.9600682905671173	1.9184160861457193	-0.010829228416757907	0.3601200828015461	0.04505755570989946
1.041	0.2281244901847543	-0.10377227998521409	0.9612089381009377	1.917051274463629	-0.01089361460315942	0.3604097072467351	0.04536957763447125
1.0419999999999998	0.22810599840888995	-0.10378400693667299	0.9623462179513337	1.9156826430063791	-0.01095772747165041	0.3607000558487031	0.045680410840868824
1.0430000000000001	0.22808760962515123	-0.10379572340557461	0.9634801454479658	1.9143101774112319	-0.011021567820607108	0.36099113436348984	0.045990055468708844
1.044	0.22806932371944805	-0.1038074276609551	0.9646107355610922	1.9129338628941561	-0.011085136364700193	0.3612829486377104	0.046298511501576385
1.045	0.2280511403878825	-0.10381911799662351	0.9657380028993442	1.9115536842777108	-0.011148433734440993	0.3615755046019598	0.046605778768223846
1.0459999999999998	0.22803305913915253	-0.10383079273216526	0.9668619617107516	1.9101696260207959	-0.011211460476723408	0.36186880826350043	0.04691185694474541
1.0470000000000002	0.2280150792976063	-0.10384245021358401	0.9679826258851265	1.9087816722502895	-0.011274217055873689	0.3621628656982871	0.04721674555723999
1.048	0.22799720000732696	-0.10385408881358242	0.9691000089574173	1.9073898067942072	-0.011336703855207571	0.36245768304250775	0.04752044398490215
1.049	0.22797942023724732	-0.10386570693073091	0.9702141241127693	1.9059940132171524	-0.011398921179277014	0.36275326648345035	0.04782295146378496
1.0499999999999998	0.22796173878691744	-0.10387730298790226	0.9713249841921526	1.9045942748592073	-0.011460869256440733	0.3630496222495073	0.04812426709093097
1.0510000000000002	0.22794415429330284	-0.10388887543147868	0.9724326016977914	1.9031905748782756	-0.011522548241392868	0.3633467565994336	0.04842438982875023
1.052	0.22792666523823954	-0.10390042273170808	0.9735369887995081	1.9017828962947636	-0.011583958217649518	0.3636446758110956	0.04872331851001161
1.053	0.2279092699554185	-0.10391194338308134	0.9746381573423458	1.9003712220374878	-0.011645099200175741	0.36394338616982735	0.049021051843387495
1.0539999999999998	0.22789196663727707	-0.10392343590360624	0.9757361188550825	1.8989555349904514	-0.011705971138457399	0.3642428939563864	0.04931758841924862
1.0550000000000002	0.22787475334255064	-0.10393489883335898	0.9768308845600032	1.8975358180408828	-0.011766573920017842	0.3645432054345661	0.049612926715892854
1.056	0.22785762800448522	-0.10394633073344056	0.9779224653839194	1.8961120541293046	-0.011826907374074998	0.36484432683839535	0.049907065106331194
1.057	0.2278405884400911	-0.10395773018495977	0.9790108719692937	1.8946842263016528	-0.01188697127546075	0.36514626435873904	0.05020000186508427
1.0579999999999998	0.22782363236044081	-0.10396909578729283	0.9800961146847086	1.8932523177627063	-0.011946765349046375	0.36544902412941266	0.050491735174686546
1.0590000000000002	0.22780675738125866	-0.1039804261556221	0.9811782036357937	1.891816311930095	-0.012006289274613374	0.36575261221317223	0.05078226313250877
1.06	0.22778996103342908	-0.10399171991775523	0.9822571486781063	1.8903761924877687	-0.012065542692048136	0.36605703458781663	0.0510715837583269
1.061	0.22777324077380334	-0.10400297571097963	0.9833329594315835	1.8889319434381953	-0.012124525206678076	0.3663622971324568	0.05135969500227378
1.0619999999999998	0.22775659399705622	-0.10401419217970741	0.9844056452950531	1.8874835491540547	-0.012183236394627749	0.36666840561388614	0.05164659475274936
1.0629999999999997	0.2277400180485944	-0.10402536797353339	0.9854752154592893	1.8860309944301972	-0.012241675808073556	0.36697536567304534	0.051932280843864954
1.064	0.2277235102381445	-0.10403650174532948	0.9865416789178459	1.8845742645351318	-0.012299842980397456	0.3672831828118813	0.05221675106199749
1.065	0.22770706785402606	-0.10404759214937762	0.9876050444767916	1.8831133452613054	-0.01235773743154457	0.3675918623806552	0.052500003151821156
1.0659999999999998	0.22769068817698476	-0.10405863783954347	0.9886653207652167	1.8816482229749405	-0.012415358673463396	0.36790140956514594	0.052782034822671124
1.0669999999999997	0.22767436849245906	-0.10406963746786892	0.9897225162472555	1.880178884665816	-0.01247270621514185	0.3682118293736226	0.053062843755607186
1.068	0.22765810610240728	-0.10408058968396043	0.9907766392359888	1.878705317995126	-0.01252977956730053	0.3685231266242509	0.05334242761117926
1.069	0.22764189833744944	-0.10409149313442251	0.9918276979092214	1.8772275113399268	-0.012586578247169952	0.36883530593335384	0.05362078403765363
1.0699999999999998	0.22762574256857576	-0.10410234646158464	0.9928757003256198	1.8757454538356926	-0.012643101783534979	0.3691483717041578	0.05389791067915397
1.0709999999999997	0.22760963621880298	-0.10411314830189959	0.9939206544400757	1.8742591354184905	-0.012699349721985977	0.3694623281155926	0.054173805183414976
1.072	0.2275935767751596	-0.10412389728439156	0.9949625681182893	1.8727685468660318	-0.012755321630072666	0.3697771791113852	0.054448465209150906
1.073	0.22757756180024855	-0.10413459202915666	0.9960014491505615	1.8712736798372291	-0.012811017102117486	0.37009292838968616	0.0547218884331022
1.0739999999999998	0.22756158894376227	-0.10414523114591491	0.9970373052659185	1.8697745269099064	-0.012866435763993432	0.3704095793931644	0.05499407255712786
1.0749999999999997	0.22754565595432838	-0.10415581323261291	0.9980701441476899	1.8682710816151549	-0.012921577278110321	0.3707271352997492	0.055265015315650375
1.076	0.22752976069056388	-0.10416633687445598	0.9990999734494062	1.8667633384687243	-0.012976441348122671	0.37104559901407735	0.05553471448321178
1.077	0.22751390113096373	-0.1041768006441247	1.0001268008098734	1.8652512930005787	-0.0130310277228114	0.3713649731595201	0.055803167881838645
1.0779999999999998	0.22749807538375064	-0.10418720310280088	1.001150633867419	1.8637349417822455	-0.013085336199565933	0.37168526007078745	0.05607037338797439
1.0789999999999997	0.22748228169744011	-0.10419754280049946	1.0021714802729234	1.862214282452346	-0.013139366628258691	0.3720064617869241	0.05633632893873765
1.08	0.22746651847099866	-0.10420781827570642	1.0031893477016358	1.860689313740677	-0.013193118915146728	0.3723285800446955	0.056601032537691276
1.081	0.22745078426246756	-0.10421802805582835	1.0042042438645193	1.8591600354897289	-0.013246593026008956	0.37265161627272625	0.05686448226042861
1.0819999999999999	0.2274350777968033	-0.10422817065883334	1.0052161765191157	1.8576264486728804	-0.013299788988640872	0.37297557158651257	0.057126676259796165
1.0829999999999997	0.22741939797331334	-0.10423824459533444	1.0062251534791715	1.8560885554092739	-0.01335270689495039	0.3733004467843058	0.057387612770389305
1.084	0.22740374387231432	-0.1042482483707395	1.007231182622637	1.8545463589757392	-0.013405346902593868	0.373626242343867	0.05764729011232258
1.085	0.22738811476063767	-0.10425818048784313	1.0082342718976571	1.8529998638165226	-0.013457709235969544	0.3739529584199088	0.05790570669433745
1.0859999999999999	0.2273725100948544	-0.1042680394506139	1.009234429326171	1.8514490755511932	-0.013509794186080991	0.3742805948421019	0.05816286101618812
1.0869999999999997	0.2273569295225943	-0.10427782376842736	1.010231663005115	1.8498940009803524	-0.013561602109635813	0.37460915111376863	0.058418751670124204
1.088	0.22734137288383977	-0.10428753195849132	1.0112259811048423	1.8483346480883802	-0.013613133428658188	0.3749386264115065	0.05867337734104562
1.089	0.22732584021219746	-0.1042971625464635	1.0122173918658828	1.8467710260428412	-0.013664388630675825	0.37526901958580355	0.05892673680575713
1.0899999999999999	0.22731033173539392	-0.10430671406751958	1.0132059035970387	1.84520314519016	-0.01371536826850651	0.37560032916258596	0.05917882893248106
1.0909999999999997	0.22729484787537038	-0.10431618506862578	1.0141915246751845	1.843631017047563	-0.013766072959400154	0.3759325533455757	0.05942965268069034
1.092	0.22727938924835597	-0.10432557411126352	1.01517426354413	1.842054654293149	-0.013816503383840315	0.376265690019035	0.059679207100531956
1.093	0.227263956664544	-0.10433487977423064	1.0161541287110354	1.840474070755591	-0.013866660284065507	0.37659973675071573	0.05992749133153761
1.0939999999999999	0.22724855112661427	-0.10434410065652225	1.0171311287414984	1.8388892814019413	-0.013916544462187812	0.3769346907954424	0.06017450460074406
1.0949999999999998	0.22723317382672328	-0.10435323538029508	1.0181052722555637	1.837300302321658	-0.01396615677790807	0.3772705490995746	0.060420246220711314
1.096	0.2272178261419624	-0.10436228259429167	1.0190765679253975	1.835707150707213	-0.014015498145826893	0.37760730830622974	0.060664715587926625
1.097	0.22720250962866204	-0.1043712409784764	1.0200450244727381	1.834109844832389	-0.014064569532107035	0.3779449647612085	0.06090791218129045
1.0979999999999999	0.22718722601591632	-0.10438010924950702	1.0210106506646097	1.8325084040282533	-0.01411337195042534	0.37828351451956477	0.06114983556013681
1.0989999999999998	0.22717197719795065	-0.10438888616554032	1.0219734553084179	1.8309028486556538	-0.014161906457578756	0.37862295335294593	0.06139048536191041
1.1	0.2271567652253284	-0.10439757052999771	1.022933447247173	1.8292932000734703	-0.014210174149047875	0.3789632767580116	0.06162986129950096
1.101	0.22714159229574502	-0.10440616119504256	1.0238906353533264	1.827679480603737	-0.014258176154577933	0.3793044799658133	0.06186796315762599
1.1019999999999999	0.22712646074440998	-0.10441465706477245	1.0248450285197073	1.826061713495491	-0.01430591363365436	0.379646557951713	0.06210479078789708
1.1029999999999998	0.22711137303326515	-0.10442305709737806	1.025796635647929	1.824439922887323	-0.014353387770689112	0.37998950544578425	0.06234034410287427
1.104	0.22709633173903587	-0.10443136030664205	1.026745465636137	1.8228141337671016	-0.014400599769916634	0.3803333169439444	0.0625746230697785
1.105	0.22708133954086202	-0.10443956576390308	1.0276915273668363	1.8211843719280965	-0.014447550850059205	0.3806779867199451	0.06280762770404515
1.1059999999999999	0.2270663992078838	-0.1044476726001143	1.028634829693663	1.8195506639214787	-0.01449424223882142	0.38102350883822605	0.06303935806223132
1.1069999999999998	0.2270515135864055	-0.104455680007625	1.0295753814263435	1.817913037005923	-0.014540675167090778	0.38136987716757687	0.06326981423403331
1.108	0.22703668558625703	-0.10446358724243571	1.0305131913138372	1.8162715190957992	-0.01458685086266053	0.38171708539543037	0.06349899633347507
1.109	0.2270219181671015	-0.10447139362654786	1.0314482680260213	1.81462613870829	-0.014632770543838956	0.38206512704254914	0.06372690448932856
1.1099999999999999	0.2270072143250601	-0.10447909854965771	1.0323806201342847	1.812976924909037	-0.014678435413126599	0.38241399547799	0.06395353883494853
1.1109999999999998	0.22699257707852605	-0.10448670147057193	1.0333102560906458	1.811323907257037	-0.014723846650594868	0.3827636839343528	0.06417889949764344
1.112	0.22697800945278945	-0.10449420191872216	1.03423718420577	1.8096671157498916	-0.014769005406964833	0.38311418552313703	0.06440298658776504
1.113	0.22696351446459853	-0.10450159949540375	1.0351614126277555	1.8080065807693806	-0.014813912796811374	0.3834654932500304	0.06462580018800378
1.1139999999999999	0.22694909510778075	-0.10450889387398751	1.0360829493224308	1.8063423330262005	-0.014858569892317873	0.38381760003031845	0.06484734034301165
1.1149999999999998	0.22693475433954347	-0.10451608479910304	1.0370018020529004	1.8046744035034614	-0.014902977717397662	0.38417049870454434	0.06506760704849993
1.116	0.22692049506632483	-0.10452317208554499	1.0379179783556955	1.8030028234004176	-0.01494713724157218	0.3845241820542423	0.06528660023895892
1.117	0.22690632012956896	-0.10453015561728132	1.0388314855142757	1.8013276240775318	-0.014991049373665738	0.3848786428176305	0.06550431977442635
1.1179999999999999	0.22689223229217242	-0.10453703534656252	1.0397423305328828	1.7996488370024644	-0.015034714955681372	0.38523387370520923	0.06572076542746129
1.1189999999999998	0.22687823422559883	-0.10454381129313069	1.0406505201126213	1.797966493696582	-0.015078134756917775	0.3855898674150888	0.06593593687093283
1.12	0.22686432849803947	-0.10455048354353207	1.0415560606301335	1.796280625682331	-0.015121309468509219	0.3859466166477497	0.06614983366674577
1.121	0.22685051756361768	-0.1045570522501574	1.0424589581184813	1.7945912644321929	-0.015164239698570404	0.38630411412005927	0.06636245525550334
1.1219999999999999	0.2268368037518774	-0.1045635176292546	1.0433592182494829	1.79289844131957	-0.01520692596794558	0.3866623525787354	0.06657380094680294
1.1229999999999998	0.22682318925717598	-0.10456987995828645	1.0442568463175006	1.7912021875715713	-0.015249368706378623	0.38702132481344587	0.06678386991010479
1.124	0.22680967612835806	-0.1045761395741395	1.045151847225047	1.7895025342232926	-0.015291568248616388	0.3873810236695515	0.06699266116635653
1.125	0.22679626625946106	-0.10458229687256305	1.046044225469451	1.787799512073186	-0.015333524830262188	0.3877414420604994	0.06720017358000945
1.126	0.2267829613814512	-0.10458835230808468	1.0469339851298305	1.786093151639862	-0.015375238583683597	0.388102572979752	0.06740640585118347
1.1269999999999998	0.22676976305461144	-0.10459430639402419	1.0478211298554934	1.7843834831210486	-0.015416709534278854	0.38846440951195393	0.06761135650859133
1.1280000000000001	0.22675667266195576	-0.10460015970260901	1.048705662857266	1.7826705363558029	-0.015457937597284425	0.38882694484303926	0.0678150239038318
1.129	0.22674369140366896	-0.10460591286519046	1.049587586900613	1.7809543407903212	-0.015498922574941022	0.3891901722693462	0.06801740620662747
1.13	0.22673082029181718	-0.10461156657217972	1.050466904297921	1.7792349254458117	-0.015539664153774545	0.3895540852062341	0.06821850139985136
1.1309999999999998	0.22671806014532783	-0.10461712157195047	1.0513436168995656	1.7775123188876545	-0.015580161902296637	0.3899186771964519	0.06841830727391791
1.1320000000000001	0.22670541158598742	-0.10462257866908793	1.0522177260856402	1.7757865491973215	-0.015620415269307884	0.39028394191789967	0.06861682142145384
1.133	0.2266928750354586	-0.10462793872311357	1.053089232760219	1.7740576439474116	-0.015660423582560465	0.3906498731906066	0.06881404123328627
1.134	0.22668045071294174	-0.1046332026473052	1.053958137348909	1.7723256301782628	-0.01570018604796349	0.39101646498317505	0.06900996389581161
1.1349999999999998	0.22666813863423277	-0.10463837140685582	1.0548244397985644	1.7705905343764927	-0.015739701749636174	0.3913837114185141	0.06920458638913835
1.1360000000000001	0.2266559386129272	-0.10464344601637143	1.055688139578033	1.768852382456565	-0.015778969650748775	0.39175160677856424	0.06939790548564136
1.137	0.226643850263019	-0.10464842753633488	1.0565492356806898	1.7671111997446076	-0.015817988595212988	0.3921201455082626	0.0695899177491133
1.138	0.22663187300176643	-0.10465331706853584	1.0574077266291262	1.7653670109637074	-0.01585675731010111	0.3924893222189963	0.0697806195346381
1.1389999999999998	0.22662000605244845	-0.10465811575159246	1.0582636104820005	1.7636198402210301	-0.015895274408246923	0.3928591316913695	0.06997000698949424
1.1400000000000001	0.22660824844738664	-0.10466282475769151	1.059116884843427	1.7618697109982464	-0.015933538390725074	0.39322956887692134	0.07015807605557879
1.141	0.2265965990316128	-0.10466744529016951	1.0599675468734058	1.760116646146364	-0.015971547649332066	0.3936006288988013	0.07034482247268586
1.142	0.22658505646643187	-0.10467197858042883	1.0608155932981616	1.7583606678838235	-0.01600930046931395	0.3939723070518329	0.07053024178185183
1.1429999999999998	0.22657361923250435	-0.10467642588418719	1.0616610204218997	1.7566017977967043	-0.016046795032403173	0.39434459880203093	0.07071432932938043
1.1440000000000001	0.22656228563357633	-0.10468078847856496	1.0625038241403573	1.7548400568413898	-0.016084029419922662	0.3947174997852732	0.07089708027191756
1.145	0.2265510538008572	-0.10468506766038385	1.0633439999546523	1.7530754653500502	-0.016121001615715277	0.3950910058051305	0.07107848958197113
1.146	0.22653992169692033	-0.10468926474492124	1.064181542985058	1.7513080430389243	-0.01615770950890054	0.39546511282998065	0.07125855205363732
1.1469999999999998	0.2265288871198819	-0.10469338106474366	1.0650164479862103	1.749537809019382	-0.016194150896825996	0.39583981698929005	0.07143726230902511
1.1480000000000001	0.22651794770936196	-0.10469741796862239	1.065848709365637	1.7477647818117426	-0.016230323488702465	0.39621511456894354	0.07161461480605423
1.149	0.22650710095385246	-0.10470137682015468	1.0666783212056086	1.745988979361831	-0.016266224910047106	0.39659100200574904	0.07179060384769263
1.15	0.22649634419836764	-0.10470525899571084	1.0675052772860565	1.7442104190598835	-0.016301852707692965	0.3969674758813634	0.07196522359178617
1.1509999999999998	0.22648567465238081	-0.10470906588245738	1.0683295711066905	1.7424291177602766	-0.016337204354940987	0.3973445329159486	0.07213846806069443
1.1520000000000001	0.22647508939880187	-0.10471279887720733	1.0691511959090727	1.7406450918009384	-0.016372277256674186	0.3977221699617435	0.07231033115098202
1.153	0.2264645854039992	-0.10471645938572045	1.0699701447005376	1.7388583570242975	-0.016407068754558215	0.3981003839961883	0.07248080664396271
1.154	0.22645415952811546	-0.10472004882207402	1.0707864102803357	1.7370689288020205	-0.01644157613239178	0.39847917211411954	0.07264988821740705
1.1549999999999998	0.22644380853492913	-0.10472356860810131	1.0715999852664988	1.7352768220623862	-0.01647579662154862	0.39885853151928036	0.07281756945787123
1.1560000000000001	0.22643352910051426	-0.10472702017289713	1.0724108621219381	1.733482051318029	-0.016509727406270006	0.3992384595157585	0.07298384387286178
1.157	0.22642331782107705	-0.10473040495239333	1.0732190331797806	1.7316846306932856	-0.01654336562868873	0.39961895349953747	0.07314870490265958
1.158	0.22641317122147303	-0.10473372438900394	1.074024490667953	1.7298845739515072	-0.016576708393830904	0.40000001094998133	0.0733121459318704
1.1589999999999998	0.22640308576478355	-0.10473697993133652	1.0748272267330232	1.728081894523449	-0.01660975277484195	0.4003816294210109	0.07347416030083011
1.1600000000000001	0.22639305786220443	-0.10474017303359084	1.0756272334644261	1.726276605537477	-0.016642495818561392	0.4007638065318531	0.07363474131729751
1.161	0.22638308388249884	-0.10474330515389108	1.0764245029198387	1.7244687198512014	-0.016674934551449326	0.4011465399574262	0.0737938822686237
1.162	0.2263731601602653	-0.1047463777515499	1.0772190271517088	1.7226582500841532	-0.016707065985623812	0.401529827418424	0.07395157643446554
1.1629999999999998	0.2263632830034005	-0.10474939228439109	1.0780107982349507	1.7208452086511092	-0.0167388871248294	0.4019136666711631	0.07410781710023244
1.1640000000000001	0.22635344870126597	-0.10475235020725562	1.078799808296188	1.719029607795303	-0.016770394970400594	0.4022980554973156	0.07426259757127304
1.165	0.22634365353393784	-0.1047552529713149	1.0795860495449257	1.71721145962113	-0.016801586527466765	0.40268299169359256	0.0744159111876255
1.166	0.22633389378179142	-0.10475810202268854	1.0803695143055314	1.7153907761263445	-0.016832458811645044	0.40306847306149973	0.0745677513389117
1.1669999999999998	0.22632416573504746	-0.10476089880036679	1.0811501950481528	1.713567569233729	-0.016863008855858702	0.4034544973974134	0.07471811147889472
1.1680000000000001	0.22631446570328406	-0.10476364473531496	1.0819280844185775	1.71174185082223	-0.01689323371655311	0.4038410624829162	0.07486698513982759
1.169	0.22630479002491755	-0.10476634125151026	1.0827031752681766	1.709913632757538	-0.016923130479251276	0.4042281660750914	0.07501436594702625
1.17	0.22629513507627974	-0.1047689897674044	1.0834754606839407	1.7080829269221083	-0.016952696263939034	0.40461580589677726	0.07516024763355093
1.1709999999999998	0.22628549727954286	-0.10477159169668193	1.0842449340186129	1.70624974524461	-0.01698192823040449	0.4050039796269668	0.07530462405481987
1.1720000000000002	0.22627587310987138	-0.10477414844868789	1.0850115889212977	1.704414099750977	-0.017010823583899985	0.4053926848860567	0.07544748920517064
1.173	0.22626625910293469	-0.1047766614288977	1.0857754193681781	1.7025760026810322	-0.0170393795821037	0.4057819192052281	0.0755888372402123
1.174	0.22625665186203334	-0.10477913203942893	1.0865364196922154	1.7007354666477374	-0.017067593542652845	0.4061716799854452	0.07572866250272073
1.1749999999999998	0.22624704806371226	-0.1047815616795979	1.0872945846103377	1.6988925047503345	-0.01709546284918049	0.4065619644677518	0.07586695954373913
1.1760000000000002	0.2262374444629891	-0.10478395174614444	1.088049909247749	1.6970471306195587	-0.017122984955919483	0.4069527697203511	0.07600372313669738
1.177	0.2262278378993284	-0.10478630363274513	1.0888023891597371	1.695199358439275	-0.01715015739215502	0.407344092631692	0.0761389482884526
1.178	0.22621822530299085	-0.10478861872956505	1.0895520203509825	1.6933492029674537	-0.017176977766467323	0.4077359299039613	0.07627263024926599
1.1789999999999998	0.22620860370138535	-0.10479089842322303	1.0902987992931288	1.6914966795564734	-0.017203443770584262	0.408128278046863	0.07640476452208642
1.1800000000000002	0.22619897022580313	-0.10479314409641548	1.0910427229421231	1.6896418041704862	-0.017229553183394235	0.4085211333720543	0.07653534687144936
1.181	0.2261893221189143	-0.10479535712757138	1.091783788756081	1.6877845933986984	-0.01725530387512163	0.40891449198854485	0.07666437333211798
1.182	0.22617965674227897	-0.10479753889091471	1.0925219947125486	1.685925064466056	-0.01728069381130159	0.40930834979888103	0.07679184021728715
1.1829999999999998	0.22616997158312233	-0.10479969075580825	1.0932573393232852	1.6840632352424432	-0.017305721056677985	0.4097027024959364	0.07691774412574584
1.1840000000000002	0.22616026426037167	-0.1048018140850021	1.0939898216458195	1.6821991242496313	-0.01733038377896564	0.4100975455604942	0.07704208194751395
1.185	0.22615053252958167	-0.10480391023291256	1.094719441292147	1.6803327506655792	-0.017354680251930623	0.4104928742597491	0.07716485086813951
1.186	0.22614077428637838	-0.10480598054505758	1.0954461984353296	1.678464134327199	-0.01737860885742494	0.4108886836463661	0.07728604837226857
1.1869999999999998	0.22613098756842495	-0.10480802635827113	1.0961700938139982	1.6765932957315643	-0.01740216808656006	0.41128496855791896	0.07740567224649032
1.1880000000000002	0.22612117055628528	-0.1048100490001904	1.096891128734011	1.6747202560347922	-0.01742535654062983	0.41168172361701755	0.07752372058085094
1.189	0.22611132157393807	-0.10481204978801421	1.0976093050672613	1.6728450370497063	-0.017448172931966953	0.4120789432320682	0.0776401917689774
1.19	0.22610143908931832	-0.10481403002803658	1.0983246252487566	1.6709676612433906	-0.017470616084247197	0.412476621598246	0.07775508450748309
1.1909999999999998	0.22609152171451452	-0.10481599101595411	1.099037092273099	1.6690881517338558	-0.017492684932181653	0.4128747526986234	0.07786839779520476
1.1919999999999997	0.2260815682048739	-0.10481793403681612	1.0997467096903597	1.6672065322846754	-0.017514378520963655	0.41327333030582636	0.07798013093215048
1.193	0.22607157745663767	-0.10481986036499032	1.1004534816006017	1.6653228272975609	-0.01753569600528865	0.41367234798446734	0.07809028351773305
1.194	0.22606154850310514	-0.10482177126452008	1.1011574126474215	1.66343706180361	-0.017556636647765248	0.41407179909405706	0.0781988554484724
1.1949999999999998	0.22605148051008256	-0.104823667989124	1.1018585080116323	1.6615492614532055	-0.01757719981720551	0.4144716767920965	0.07830584691571545
1.1959999999999997	0.22604137277212175	-0.10482555178221352	1.102556773404708	1.6596594525037855	-0.017597384987038774	0.41487197403765996	0.07841125840312986
1.197	0.22603122470954817	-0.10482742387767809	1.1032522150616018	1.6577676618054613	-0.01761719173354515	0.4152726835956591	0.07851509068372803
1.198	0.2260210358647762	-0.10482928550105912	1.1039448397340659	1.6558739167848309	-0.01763661973372644	0.4156737980414897	0.07861734481696876
1.1989999999999998	0.22601080589791098	-0.10483113787035912	1.1046346546848418	1.6539782454262113	-0.017655668763119515	0.41607530976612933	0.07871802214593614
1.1999999999999997	0.22600053458276528	-0.10483298219573224	1.1053216676815885	1.6520806762495108	-0.017674338694039535	0.4164772109820589	0.07881712429386344
1.201	0.22599022180254225	-0.10483481967805493	1.106005886989416	1.6501812382858407	-0.017692629494009737	0.416879493729893	0.07891465315969648
1.202	0.22597986754368002	-0.10483665150712825	1.106687321362391	1.6482799610523462	-0.017710541223768823	0.4172821498853012	0.07901061091318207
1.2029999999999998	0.22596947188860816	-0.10483847885988683	1.1073659800434033	1.6463768745258534	-0.017728074035708672	0.41768517116549614	0.07910499999337713
1.2039999999999997	0.22595903500929362	-0.10484030289861329	1.1080418727885493	1.6444720091145468	-0.017745228174751992	0.4180885491341404	0.07919782311703213
1.205	0.22594855716157738	-0.10484212476915718	1.1087150098991065	1.6425653956280222	-0.017762003980208142	0.4184922752059582	0.07928908328984269
1.206	0.225938038678801	-0.10484394559953322	1.1093854022204872	1.640657065246065	-0.01777840188416115	0.41889634065428855	0.07937878380406253
1.2069999999999999	0.2259274799643472	-0.10484576649965072	1.110053061123571	1.6387470494861283	-0.017794422407303112	0.4193007366204303	0.0794669282289307
1.2079999999999997	0.2259168814842202	-0.1048475885617963	1.110717998499618	1.6368353801694782	-0.017810066155744795	0.41970545412235283	0.07955352040663757
1.209	0.2259062437607908	-0.10484941286073948	1.1113802267446853	1.6349220893855967	-0.01782533381734129	0.42011048406478924	0.07963856444377802
1.21	0.22589556736770672	-0.10485124045383375	1.1120397587342923	1.6330072094540586	-0.017840226157288554	0.4205158172507216	0.0797220646984704
1.2109999999999999	0.225884852925595	-0.10485307238148968	1.112696607813132	1.631090772884232	-0.017854744015121705	0.42092144439213625	0.07980402577330796
1.2119999999999997	0.22587410109855433	-0.10485490966727078	1.1133507877765079	1.629172812334266	-0.01786888830134816	0.4213273561215787	0.07988445250469874
1.213	0.22586331259030742	-0.10485675331798819	1.1140023128359577	1.6272533605700936	-0.017882659992496854	0.4217335430048847	0.07996334994566624
1.214	0.22585248813888661	-0.10485860432454387	1.1146511975931175	1.6253324504247906	-0.017896060126165996	0.4221399955531465	0.080040723352033
1.2149999999999999	0.22584162851098105	-0.10486046366314375	1.1152974570285814	1.623410114758633	-0.017909089797164695	0.4225467042333755	0.08011657817478347
1.2159999999999997	0.2258307344970694	-0.10486233229612764	1.1159411064970948	1.6214863864194478	-0.017921750154625594	0.4229536594784799	0.08019092005506927
1.217	0.22581980690733716	-0.1048642111720372	1.1165821616993634	1.6195612982032248	-0.017934042397529642	0.42336085169894205	0.08026375480948791
1.218	0.2258088465683823	-0.10486610122567182	1.117220638622942	1.6176348828157132	-0.017945967767545697	0.4237682712968736	0.08033508840252435
1.2189999999999999	0.22579785431995536	-0.10486800337850861	1.117856553489037	1.6157071728353443	-0.01795752754216785	0.4241759086794138	0.08040492692161794
1.2199999999999998	0.22578683101097727	-0.10486991853873742	1.1184899227202452	1.6137782006774453	-0.017968723029732788	0.4245837542701399	0.08047327656106112
1.221	0.2257757774952094	-0.10487184760128716	1.1191207629149187	1.6118479985597132	-0.017979555565036946	0.4249917985195958	0.08054014360857294
1.222	0.2257646946273317	-0.10487379144859313	1.119749090821006	1.6099165984689165	-0.01799002650476052	0.4254000319154347	0.080605534431618
1.2229999999999999	0.22575358325980224	-0.1048757509517271	1.120374923309346	1.6079840321288	-0.01800013722294065	0.4258084449921858	0.08066945546364757
1.2239999999999998	0.22574244423974485	-0.10487772697113669	1.1209982773471592	1.606050330968782	-0.01800988910673599	0.4262170283408364	0.08073191319050017
1.225	0.22573127840548887	-0.10487972035661694	1.1216191699735918	1.6041155260926598	-0.018019283552664113	0.42662577261842183	0.08079291413750352
1.226	0.22572008658388876	-0.10488173194726577	1.1222376182851959	1.602179648247291	-0.018028321963858486	0.42703466855696176	0.08085246486062093
1.2269999999999999	0.22570886958879632	-0.10488376257217413	1.1228536394441095	1.6002427277919742	-0.018037005749317995	0.42744370697029155	0.0809105719471782
1.2279999999999998	0.22569762821993353	-0.10488581305147132	1.1234672506927514	1.5983047946692532	-0.018045336323807958	0.4278528787598926	0.08096724201940397
1.229	0.22568636326141456	-0.10488788419734978	1.1240784693310335	1.5963658783778643	-0.01805331510433079	0.4282621749233246	0.08102248172244655
1.23	0.22567507547916513	-0.10488997681507259	1.1246873126564452	1.5944260079478014	-0.018060943502860537	0.4286715865652072	0.08107629769710419
1.2309999999999999	0.22566376561761203	-0.1048920917039641	1.125293797911354	1.5924852119170891	-0.018068222919541965	0.4290811049071675	0.0811286965557151
1.2319999999999998	0.22565243439677032	-0.10489422965838059	1.1258979422521733	1.5905435183106114	-0.018075154738058125	0.42949072129554233	0.08117968486729119
1.233	0.22564108250897782	-0.10489639146865826	1.1264997627257143	1.5886009546209707	-0.01808174032158157	0.4299004272079425	0.08122926914585946
1.234	0.2256297106141474	-0.10489857792203555	1.1270992762459393	1.5866575477909746	-0.018087981008455267	0.4303102142592943	0.08127745583926457
1.2349999999999999	0.22561831933466112	-0.10490078980355007	1.1276964995714753	1.584713324198474	-0.018093878107967313	0.4307200742073674	0.08132425131860867
1.2359999999999998	0.22560690925103422	-0.10490302789728985	1.1282914492846208	1.5827683096442844	-0.01809943289627902	0.43112999895749343	0.08136966186862668
1.237	0.22559548089835177	-0.10490529298837571	1.1288841417733393	1.5808225293424023	-0.018104646612505104	0.43153998056636017	0.0814136936794783
1.238	0.22558403476385233	-0.10490758586491791	1.1294745932165962	1.5788760079117465	-0.018109520455614682	0.4319500112452555	0.08145635283988943
1.2389999999999999	0.2255725712856573	-0.1049099073191909	1.1300628195722702	1.57692876936977	-0.01811405558239539	0.43236008336282983	0.08149764533133264
1.2399999999999998	0.22556109085189485	-0.10491225814802621	1.1306488365672465	1.5749808371283012	-0.01811825310599235	0.43277018944701867	0.08153757702324074
1.241	0.22554959380021602	-0.1049146391524272	1.1312326596896776	1.5730322339915885	-0.01812211409495989	0.4331803221860722	0.08157615366930847
1.242	0.22553808041845205	-0.10491705113715823	1.1318143041834012	1.5710829821561456	-0.018125639572946738	0.4335904744290038	0.08161338090481568
1.2429999999999999	0.22552655094641555	-0.10491949491105808	1.1323937850444947	1.5691331032120017	-0.0181288305187701	0.43400063918558546	0.08164926424490565
1.2439999999999998	0.22551500557809595	-0.10492197128769959	1.1329711170195778	1.5671826181460906	-0.018131687866633918	0.43441080962571615	0.08168380908375189
1.245	0.22550344446387197	-0.1049244810856418	1.133546314605094	1.5652315473488834	-0.018134212506673214	0.4348209790780464	0.08171702069442568
1.246	0.2254918677131156	-0.10492702512789798	1.134119392047558	1.5632799106246182	-0.018136405286188838	0.4352311410278058	0.08174890422951964
1.2469999999999999	0.22548027539756418	-0.104929604241371	1.1346903633455079	1.5613277272047348	-0.018138267011267372	0.43564128911377853	0.08177946472288787
1.2479999999999998	0.2254686675547065	-0.10493221925663164	1.1352592422535237	1.5593750157633648	-0.018139798448419925	0.43605141712455575	0.08180870709261936
1.249	0.22545704419080578	-0.10493487100728531	1.1358260422875486	1.5574217944344846	-0.018141000326665296	0.4364615189941312	0.08183663614481333
1.25	0.2254454052843142	-0.10493756032930075	1.1363907767296106	1.555468080831835	-0.01814187333993504	0.4368715887967245	0.0818632565773602
1.251	0.22543375078930428	-0.10494028806067691	1.1369534586311896	1.5535138920715952	-0.01814241814912972	0.4372816207410213	0.08188857298335794
1.2519999999999998	0.22542208063854086	-0.10494305504069916	1.1375141008163405	1.5515592447966657	-0.018142635384130253	0.4376916091642006	0.0819125898544639
1.2530000000000001	0.22541039474694277	-0.10494586210916132	1.1380727158849417	1.5496041552029194	-0.018142525646068178	0.4381015485256944	0.08193531158448185
1.254	0.22539869301505824	-0.10494871010592659	1.1386293162156749	1.547648639068152	-0.018142089509488812	0.4385114334003809	0.08195674247324114
1.255	0.22538697533217894	-0.10495159987007337	1.139183913969096	1.5456927117833437	-0.01814132752452851	0.43892125847115554	0.08197688673076334
1.2559999999999998	0.22537524157984812	-0.10495453223900106	1.1397365210911685	1.54373638838584	-0.018140240219349103	0.43933101852100653	0.08199574848183422
1.2570000000000001	0.22536349163538527	-0.10495750804787146	1.1402871493176172	1.5417796835936854	-0.018138828102707154	0.4397407084247839	0.0820133317712204
1.258	0.2253517253750491	-0.10496052812825615	1.1408358101794744	1.5398226118403446	-0.018137091666840213	0.44015032314078784	0.0820296405694659
1.259	0.22533994267759053	-0.10496359330598787	1.1413825150094254	1.5378651873112994	-0.018135031390791378	0.44055985770187717	0.0820446787790818
1.2599999999999998	0.22532814342782148	-0.10496670439971816	1.1419272749489444	1.5359074239836357	-0.018132647743684487	0.4409693072058596	0.08205845024136879
1.2610000000000001	0.2253163275194492	-0.10496986222018151	1.1424701009565812	1.5339493356667262	-0.018129941187766757	0.4413786668055335	0.08207095874386895
1.262	0.22530449485717546	-0.10497306756904055	1.1430110038166403	1.5319909360428665	-0.01812691218146202	0.4417879316986301	0.08208220802795546
1.263	0.22529264535805923	-0.104976321237689	1.1435499941474923	1.5300322387089809	-0.01812356118219051	0.4421970971175385	0.08209220179655696
1.2639999999999998	0.22528077895289572	-0.10497962400676181	1.1440870824098759	1.5280732572193831	-0.018119888648893804	0.44260615831887967	0.08210094372225624
1.2650000000000001	0.22526889558798807	-0.10498297664597459	1.1446222789151843	1.5261140051280764	-0.018115895044569078	0.4430151105731159	0.08210843745545518
1.266	0.22525699522618306	-0.10498637991391514	1.1451555938329705	1.5241544960305766	-0.0181115808385685	0.4434239491542014	0.08211468663223705
1.267	0.2252450778471707	-0.10498983455778643	1.1456870371972865	1.5221947436063754	-0.018106946508541617	0.44383266932921733	0.08211969488180074
1.2679999999999998	0.22523314344855297	-0.10499334131309918	1.1462166189122256	1.5202347616609018	-0.01810199254244647	0.44424126634829963	0.08212346583334153
1.2690000000000001	0.22522119204805682	-0.10499690090331115	1.146744348757787	1.5182745641643338	-0.018096719440811808	0.4446497354354139	0.08212600312261865
1.27	0.22520922368613802	-0.10500051403941363	1.1472702363968037	1.516314165286877	-0.018091127719188905	0.4450580717799805	0.08212731039863212
1.271	0.2251972384286014	-0.10500418141946843	1.1477942913817962	1.5143535794323717	-0.018085217910731633	0.44546627052880733	0.08212739133010097
1.2719999999999998	0.2251852363696162	-0.10500790372771984	1.1483165231602392	1.5123928212713469	-0.01807899056896525	0.4458743267780908	0.08212624961113038
1.2730000000000001	0.2251732176355012	-0.10501168163290202	1.148836941078604	1.5104319057727504	-0.018072446270925937	0.44628223556579477	0.0821238889661248
1.274	0.2251611823885265	-0.10501551578649296	1.1493555543859193	1.5084708482332139	-0.01806558562018351	0.44668999186477726	0.08212031315418736
1.275	0.22514913083035515	-0.1050194068216659	1.1498723722364694	1.5065096643034641	-0.018058409249198503	0.447097590576731	0.08211552597281895
1.2759999999999998	0.22513706320625218	-0.10502335535293504	1.150387403691241	1.504548370011867	-0.018050917821317587	0.4475050265268809	0.08210953126066987
1.2770000000000001	0.22512497981006022	-0.10502736197649652	1.15090065771849	1.5025869817850876	-0.01804311203258945	0.4479122944594453	0.08210233289952307
1.278	0.22511288098843787	-0.10503142727051532	1.1514121431941688	1.5006255164666031	-0.018034992613400413	0.4483193890335591	0.08209393481611404
1.279	0.22510076714436228	-0.10503555179498143	1.1519218689025799	1.4986639913345523	-0.018026560330172747	0.44872630481923986	0.08208434098421018
1.2799999999999998	0.22508863874102164	-0.10503973609188325	1.152429843537626	1.4967024241181572	-0.018017815987124996	0.4491330362937049	0.0820735554268237
1.2810000000000001	0.22507649630572243	-0.10504398068532073	1.152936075705024	1.4947408330096912	-0.018008760427910813	0.4495395778387157	0.0820615822181891
1.282	0.22506434043306048	-0.10504828608118652	1.1534405739243503	1.4927792366719732	-0.017999394536952852	0.44994592373889325	0.08204842548519652
1.283	0.2250521717873539	-0.10505265276716766	1.1539433466290177	1.4908176542443796	-0.017989719240288193	0.45035206818046253	0.08203408940791168
1.2839999999999998	0.2250399911043369	-0.10505708121268903	1.154444402163808	1.4888561053477354	-0.017979735506107108	0.450758005250431	0.08201857821875222
1.2850000000000001	0.22502779919286564	-0.10506157186804475	1.1549437487807013	1.4868946100861862	-0.01796944434534971	0.4511637289366335	0.08200189620031616
1.286	0.2250155969373888	-0.10506612516309188	1.1554413946333701	1.4849331890456579	-0.017958846812359534	0.45156923312877073	0.08198404768222388
1.287	0.22500338530080463	-0.10507074150588046	1.1559373477707104	1.4829718632888753	-0.017947944005471204	0.45197451162038693	0.08196503703721303
1.2879999999999998	0.22499116532695257	-0.10507542128122023	1.1564316161305244	1.4810106543469246	-0.01793673706753127	0.4523795581115484	0.08194486867684754
1.2890000000000001	0.22497893814198455	-0.10508016484956452	1.156924207534104	1.4790495842080875	-0.017925227185985635	0.4527843662119856	0.08192354704726282
1.29	0.22496670495461576	-0.10508497254658795	1.1574151296809503	1.4770886753031802	-0.017913415592106206	0.4531889294451312	0.08190107662469912
1.291	0.22495446705600627	-0.10508984468270205	1.1579043901428685	1.4751279504862442	-0.017901303559903724	0.45359324125336514	0.08187746191033173
1.2919999999999998	0.22494222581964823	-0.10509478154212887	1.1583919963581877	1.4731674330120745	-0.01788889240533453	0.4539972950038636	0.08185270742463713
1.2930000000000001	0.22492998270125872	-0.10509978338228602	1.1588779556268485	1.471207146512442	-0.01787618348543469	0.45440108399450996	0.08182681770177788
1.294	0.22491773923867814	-0.1051048504331108	1.1593622751055996	1.469247114970607	-0.01786317819725835	0.4548046014601189	0.08179979728381917
1.295	0.22490549705177013	-0.10510998289594783	1.159844961802542	1.4672873626925973	-0.01784987797686262	0.45520784057952685	0.08177165071440733
1.2959999999999998	0.2248932578419446	-0.1051151809427506	1.1603260225713887	1.465327914274483	-0.017836284298094	0.45561079448373903	0.0817423825319666
1.2970000000000002	0.22488102339055185	-0.10512044471484301	1.1608054641046852	1.4633687945667475	-0.017822398671114095	0.4560134562648349	0.08171199726204449
1.298	0.22486879555652087	-0.10512577432011082	1.1612832929237271	1.4614100286368576	-0.01780822264090672	0.45641581898545597	0.08168049940776585
1.299	0.22485657627474354	-0.1051311698297496	1.1617595153651719	1.4594516417292571	-0.01779375778570411	0.4568178756890658	0.08164789343833045
1.2999999999999998	0.22484436755558027	-0.10513663127569907	1.1622341375669623	1.457493659222757	-0.01777900571526974	0.4572196194108054	0.08161418377682858
1.3010000000000002	0.2248321714843581	-0.10514215864876776	1.1627071654550638	1.4555361065868049	-0.017763968068853574	0.45762104318846464	0.08157937478828378
1.302	0.22481999021973187	-0.10514775189782453	1.163178604730259	1.4535790093377352	-0.017748646512330945	0.4580221400734536	0.0815434707677967
1.303	0.22480782599090424	-0.1051534109300525	1.163648460854238	1.4516223929953533	-0.0177330427345844	0.45842290314190365	0.08150647592854214
1.3039999999999998	0.22479568109407752	-0.10515913561151292	1.164116739035736	1.4496662830390774	-0.017717158443553142	0.45882332550596444	0.08146839438985876
1.3050000000000002	0.22478355788776236	-0.10516492576764717	1.1645834442178369	1.447710704863233	-0.017700995362009368	0.45922340032506137	0.08142923016579265
1.306	0.2247714587869418	-0.10517078118371685	1.1650485810668127	1.4457556837326089	-0.01768455522312074	0.4596231208167541	0.08138898715421275
1.307	0.22475938625683894	-0.10517670160517803	1.1655121539621225	1.443801244738999	-0.017667839765979982	0.4600224802672026	0.08134766912643313
1.3079999999999998	0.224747342806285	-0.10518268673798975	1.1659741669868071	1.441847412758706	-0.01765085073109997	0.46042147204143036	0.08130527971727751
1.3090000000000002	0.2247353309799324	-0.10518873624886037	1.1664346239182832	1.4398942124106084	-0.01763358985575076	0.4608200895934527	0.08126182241564332
1.31	0.22472335334931087	-0.10519484976543071	1.166893528219903	1.4379416680147623	-0.01761605886919779	0.4612183264762145	0.08121730055550071
1.311	0.22471141250310003	-0.10520102687676877	1.1673508830329062	1.4359898035526435	-0.01759825948771781	0.4616161763511621	0.08117171730720134
1.3119999999999998	0.22469951103661623	-0.10520726713455354	1.16780669116838	1.4340386426293803	-0.017580193409025335	0.46201363299733306	0.081125075669094
1.3130000000000002	0.22468765154126344	-0.10521357005382156	1.168260955098851	1.4320882084375808	-0.017561862306778003	0.46241069032009313	0.08107737845913889
1.314	0.2246758365946984	-0.10521993511215029	1.168713676949122	1.4301385237227278	-0.01754326782601168	0.462807342359646	0.08102862830621378
1.315	0.2246640687513311	-0.10522636174840708	1.1691648584867362	1.4281896107497447	-0.017524411578833825	0.46320358329926326	0.08097882764129159
1.3159999999999998	0.22465235053278193	-0.10523284936219032	1.1696145011120684	1.4262414912703365	-0.017505295139642718	0.46359940747329975	0.08092797868848685
1.3170000000000002	0.22464068441829277	-0.10523939731358378	1.1700626058480361	1.424294186491086	-0.01748592004023637	0.46399480937512205	0.08087608345596899
1.318	0.22462907283508993	-0.10524600492322435	1.170509173330936	1.4223477170430339	-0.01746628776511407	0.46438978366459077	0.08082314372765337
1.319	0.22461751814907255	-0.10525267147343903	1.1709542038031544	1.4204021029542222	-0.017446399746725513	0.46478432517455315	0.08076916105633844
1.3199999999999998	0.2246060226565768	-0.10525939621007725	1.1713976971069997	1.4184573636251838	-0.017426257360848723	0.46517842891647354	0.08071413675773888
1.3209999999999997	0.22459458857721334	-0.10526617834391176	1.17183965268041	1.4165135178062305	-0.01740586192264354	0.4655720900856329	0.08065807190541324
1.322	0.22458321804702347	-0.1052730170519827	1.1722800695556603	1.4145705835772742	-0.017385214683135662	0.46596530406565845	0.08060096732737675
1.323	0.2245719131115755	-0.10527991147963633	1.1727189463599454	1.4126285783312909	-0.017364316825581916	0.466358066432023	0.08054282360409339
1.3239999999999998	0.22456067571899926	-0.10528686074288372	1.173156281317084	1.4106875187602774	-0.017343169461837313	0.4667503729548225	0.08048364106729868
1.3249999999999997	0.22454950771333185	-0.10529386393033002	1.1735920722514779	1.408747420842936	-0.017321773629331738	0.46714221960095886	0.08042341980013952
1.326	0.2245384108292997	-0.1053009201042999	1.1740263165943252	1.4068082998351925	-0.017300130289142412	0.46753360253548726	0.0803621596386309
1.327	0.2245273866892874	-0.10530802830191037	1.1744590113902103	1.4048701702642958	-0.017278240324917513	0.46792451812231567	0.080299860173516
1.3279999999999998	0.22451643680174124	-0.1053151875368426	1.1748901533029426	1.402933045926475	-0.01725610454210191	0.4683149629243815	0.08023652075216409
1.3289999999999997	0.22450556255987955	-0.10532239680181432	1.175319738621026	1.400996939887766	-0.017233723667098737	0.46870493370306593	0.0801721404808116
1.33	0.22449476524070874	-0.10532965507175515	1.1757477632627622	1.3990618644876183	-0.01721109834618333	0.46909442741678714	0.08010671822708564
1.331	0.22448404600509372	-0.10533696130693318	1.1761742227809928	1.397127831345645	-0.017188229144656043	0.4694834412188383	0.08004025262262836
1.3319999999999999	0.22447340589850182	-0.10534431445528226	1.176599112368984	1.3951948513718826	-0.017165116546659562	0.4698719724544714	0.07997274206655425
1.3329999999999997	0.22446284585129286	-0.10535171345393235	1.177022426868215	1.3932629347805467	-0.017141760955538442	0.4702600186572316	0.07990418473035026
1.334	0.22445236667893487	-0.10535915722956504	1.1774441607765662	1.3913320911065226	-0.01711816269492302	0.47064757754466446	0.07983457856336808
1.335	0.22444196908289502	-0.10536664469796996	1.1778643082557894	1.3894023292234499	-0.01709432201041558	0.471034647013583	0.07976392129805755
1.3359999999999999	0.22443165365182838	-0.10537417476430892	1.1782828631393862	1.3874736573641464	-0.017070239071208484	0.4714212251347128	0.07969221045567407
1.3369999999999997	0.22442142086268702	-0.10538174632409117	1.1786998189427875	1.3855460831448627	-0.01704591397169499	0.47180731014635263	0.07961944335368025
1.338	0.22441127108212447	-0.10538935826335666	1.1791151688758363	1.3836196135929852	-0.017021346733803337	0.4721929004471736	0.07954561711472237
1.339	0.2244012045685701	-0.10539700945769011	1.1795289058557008	1.3816942551770552	-0.016996537310175842	0.4725779945885855	0.07947072867602716
1.3399999999999999	0.22439122147422264	-0.10540469877081841	1.1799410225194749	1.3797700138387237	-0.016971485587644896	0.4729625912667325	0.07939477479891718
1.3409999999999997	0.22438132184658835	-0.10541242505354706	1.1803515112379712	1.3778468950266314	-0.016946191390701356	0.47334668931387586	0.0793177520793004
1.342	0.22437150563069186	-0.10542018714378834	1.1807603641314717	1.3759249037322059	-0.016920654484894566	0.4737302876891653	0.0792396569594417
1.343	0.22436177267233312	-0.10542798386730493	1.1811675730863114	1.3740040445269956	-0.016894874580346875	0.4741133854691651	0.0791604857402886
1.3439999999999999	0.2243521227216366	-0.1054358140380434	1.181573129771932	1.3720843216007848	-0.016868851335687395	0.47449598183838015	0.07908023459398962
1.3449999999999998	0.22434255543651682	-0.10544367645843403	1.1819770256587825	1.3701657388004866	-0.016842584362039843	0.47487807607953864	0.07899889957697381
1.346	0.22433307038606567	-0.10545156992003314	1.1823792520363245	1.3682482996701881	-0.016816073226821226	0.47525966756344984	0.07891647664347384
1.347	0.2243236670542372	-0.10545949320375896	1.1827798000300298	1.3663320074919592	-0.01678931745777805	0.4756407557387423	0.0788329616587044
1.3479999999999999	0.22431434484457935	-0.10546744508009709	1.1831786606169918	1.3644168653274287	-0.01676231654719953	0.47602134012172637	0.07874835041139559
1.3489999999999998	0.22430510308563617	-0.10547542430965116	1.183575824640541	1.3625028760608764	-0.01673506995600383	0.47640142028619875	0.07866263862611153
1.35	0.22429594103552092	-0.10548342964328827	1.1839712828249989	1.3605900424438346	-0.016707577117819533	0.4767809958528859	0.07857582197590636
1.351	0.22428685788528396	-0.1054914598222588	1.1843650257917129	1.3586783671400702	-0.016679837443002065	0.4771600664785256	0.07848789609574822
1.3519999999999999	0.22427785276182458	-0.10549951357866924	1.1847570440763753	1.3567678527701925	-0.016651850322524635	0.4775386318448313	0.07839885659671522
1.3529999999999998	0.22426892473072396	-0.10550758963555455	1.1851473281468852	1.354858501956639	-0.016623615132048825	0.4779166916474005	0.07830869908054161
1.354	0.2242600727990042	-0.1055156867069254	1.1855358684217627	1.3529503173697814	-0.016595131236175394	0.47829424558444555	0.07821741915451809
1.355	0.2242512959181907	-0.1055238034981689	1.1859226552898812	1.3510433017744023	-0.016566397992936813	0.4786712933454078	0.07812501244711625
1.3559999999999999	0.22424259298842703	-0.10553193870605251	1.1863076791318956	1.3491374580754139	-0.01653741475895844	0.4790478345996998	0.07803147462428042
1.3569999999999998	0.22423396286326708	-0.10554009101870891	1.1866909303430049	1.3472327893624383	-0.016508180894862674	0.47942386898563544	0.07793680140614738
1.358	0.22422540435364496	-0.1055482591159801	1.1870723993559311	1.3453292989532473	-0.016478695770185868	0.47979939609948896	0.07784098858389393
1.359	0.22421691623102333	-0.10555644166899557	1.1874520766629952	1.3434269904356795	-0.016448958768235003	0.480174415484865	0.07774403203604642
1.3599999999999999	0.22420849723122255	-0.10556463733860835	1.1878299528372958	1.341525867707655	-0.016418969291554533	0.48054892662256266	0.07764592774401273
1.3609999999999998	0.22420014605930683	-0.1055728447738149	1.1882060185537517	1.3396259350156612	-0.016388726767699584	0.48092292892087374	0.07754667180738892
1.362	0.22419186139477817	-0.10558106261128786	1.1885802646103965	1.3377271969917066	-0.016358230654524356	0.4812964217063764	0.07744626045928786
1.363	0.22418364189632917	-0.10558928947564872	1.1889526819503056	1.3358296586883631	-0.016327480444925338	0.48166940421522403	0.07734469008169392
1.3639999999999999	0.22417548620578154	-0.10559752397897902	1.1893232616845468	1.3339333256118946	-0.01629647567183163	0.48204187558474854	0.07724195722096883
1.3649999999999998	0.22416739295196336	-0.10560576471919707	1.1896919951154072	1.3320382037530913	-0.016265215913808237	0.4824138348454391	0.0771380586030863
1.366	0.22415936075489823	-0.10561401027805299	1.190058873759155	1.3301442996154258	-0.01623370080072471	0.48278528091341866	0.077032991148233
1.367	0.22415138822917893	-0.10562225921949206	1.190423889368724	1.3282516202408967	-0.016201930018819574	0.48315621258341956	0.07692675198520577
1.3679999999999999	0.22414347398653128	-0.10563051008913876	1.1907870339563238	1.3263601732346852	-0.01616990331503917	0.4835266285221379	0.07681933846585115
1.3689999999999998	0.22413561663907436	-0.10563876141452916	1.191148299815608	1.3244699667889943	-0.01613762050126017	0.483896527261845	0.07671074817918522
1.37	0.22412781480327446	-0.1056470117049651	1.191507679543786	1.3225810097045638	-0.01610508145876144	0.484265907194502	0.07660097896507398
1.371	0.2241200671034641	-0.105655259451368	1.1918651660636848	1.3206933114087178	-0.016072286142336425	0.4846347665666217	0.0764900289275379
1.3719999999999999	0.22411237217530697	-0.10566350312651095	1.1922207526446458	1.3188068819714407	-0.01603923458398526	0.4850031034745752	0.07637789644731702
1.3729999999999998	0.22410472866958953	-0.10567174118487917	1.1925744329211279	1.316921732121729	-0.016005926896673843	0.4853709158599798	0.07626458019333339
1.374	0.2240971352555871	-0.1056799720625345	1.1929262009094046	1.315037873263081	-0.01597236327773357	0.485738201505474	0.07615007913317387
1.375	0.22408959062437778	-0.10568819417773567	1.1932760510238567	1.3131553174851063	-0.01593854401171887	0.4861049580314299	0.07603439254289933
1.376	0.2240820934928566	-0.10569640593231719	1.1936239780932496	1.3112740775712477	-0.015904469473087813	0.4864711828936057	0.07591752001630293
1.3769999999999998	0.2240746426080776	-0.10570460571383028	1.1939699773758743	1.3093941670048612	-0.01587014012852271	0.48683687338131315	0.07579946147349648
1.3780000000000001	0.22406723675117446	-0.10571279189769615	1.194314044572426	1.3075155999751396	-0.015835556538829575	0.48720202661567763	0.07568021716852054
1.379	0.2240598747404864	-0.10572096284899349	1.1946561758370013	1.30563839138249	-0.01580071936053766	0.4875666395479921	0.07555978769597875
1.38	0.2240525554346426	-0.10572911692500757	1.1949963677877198	1.3037625568418525	-0.015765629347015905	0.4879307089586558	0.07543817399712197
1.3809999999999998	0.22404527773597782	-0.105737252478922	1.1953346175177295	1.3018881126831927	-0.015730287349044726	0.48829423145688317	0.07531537736574741
1.3820000000000001	0.22403804059315188	-0.10574536786352898	1.195670922606602	1.3000150759491498	-0.01569469431508601	0.48865720348088126	0.07519139945409437
1.383	0.22403084300297804	-0.1057534614338298	1.1960052811313606	1.2981434643901986	-0.015658851291737705	0.48901962129843884	0.07506624227824808
1.384	0.22402368401296652	-0.10576153154890258	1.1963376916756432	1.2962732964576877	-0.015622759424432963	0.4893814810081733	0.07493990822207582
1.3849999999999998	0.22401656272457993	-0.10576957657454376	1.1966681533366206	1.2944045912943647	-0.015586419957652038	0.48974277854150067	0.07481240003963216
1.3860000000000001	0.2240094782956953	-0.10577759488706118	1.196996665730057	1.2925373687223616	-0.015549834234158578	0.4901035096652101	0.07468372085657941
1.387	0.22400242994227582	-0.10578558487746795	1.1973232289931348	1.2906716492290051	-0.01551300369350273	0.49046366998464763	0.07455387417049851
1.388	0.22399541694075992	-0.10579354495532609	1.1976478437850449	1.288807453949681	-0.015475929870398749	0.49082325494769496	0.07442286384960034
1.3889999999999998	0.22398843863117135	-0.10580147355148892	1.1979705112857144	1.286944804647351	-0.015438614393462917	0.4911822598495487	0.07429069412971212
1.3900000000000001	0.22398149441944407	-0.10580936912011994	1.1982912331922988	1.2850837236898347	-0.015401058983883964	0.49154067983806005	0.07415736960971782
1.391	0.22397458377858356	-0.10581723014149513	1.198610011713433	1.2832242340248288	-0.015363265453110909	0.4918985099197612	0.07402289524569217
1.392	0.22396770624941845	-0.1058250551255897	1.1989268495616243	1.2813663591518956	-0.015325235699678426	0.49225574496676694	0.0738872763438454
1.3929999999999998	0.2239608614413206	-0.10583284261494624	1.1992417499433985	1.2795101230921462	-0.015286971706020594	0.49261237972425065	0.07375051855209147
1.3940000000000001	0.22395404903289193	-0.10584059118682408	1.1995547165472022	1.277655550356352	-0.015248475535271198	0.4929684088183179	0.07361262785011248
1.395	0.22394726877224258	-0.1058482994561358	1.1998657535301844	1.275802665912214	-0.015209749327378704	0.4933238267641598	0.07347361053858396
1.396	0.22394052047611035	-0.10585596607917512	1.2001748655049818	1.2739514951515134	-0.015170795294473034	0.4936786279741884	0.0733334732284686
1.3969999999999998	0.22393380402819474	-0.10586358975663579	1.2004820575295116	1.272102063856368	-0.01513161571651735	0.49403280676603617	0.07319222283171206
1.3980000000000001	0.2239271193778362	-0.10587116923591854	1.2007873351050324	1.2702543981645682	-0.015092212938217128	0.49438635737012165	0.07304986655570962
1.399	0.22392046653866643	-0.10587870331422804	1.2010907041787073	1.2684085245350993	-0.015052589366148951	0.4947392739368472	0.0729064119000144
1.4	0.22391384558647628	-0.10588619084284083	1.2013921711382578	1.26656446971345	-0.01501274746434066	0.4950915505444083	0.07276186664943375
1.4009999999999998	0.22390725665629993	-0.10589363073179563	1.201691742793437	1.2647222606955493	-0.01497268974793508	0.4954431812078913	0.07261623886070485
1.4020000000000001	0.22390069993871545	-0.105901021954254	1.2019894263488313	1.2628819246906828	-0.014932418775665767	0.49579415988929904	0.07246953684475196
1.403	0.22389417567611428	-0.1059083635497784	1.2022852293781312	1.2610434890852418	-0.014891937142908413	0.4961444805072922	0.07232176914951095
1.404	0.22388768415969165	-0.10591565462652891	1.2025791598021225	1.2592069814076523	-0.01485124747597535	0.49649413694628747	0.07217294454440974
1.4049999999999998	0.2238812257267817	-0.10592289436313201	1.20287122586625	1.2573724292922068	-0.014810352426737108	0.4968431230657093	0.07202307200436428
1.4060000000000001	0.22387480075778451	-0.10593008201059953	1.2031614361282794	1.255539860440638	-0.014769254668177485	0.4971914327089151	0.07187216069839761
1.407	0.223868409672307	-0.10593721689429977	1.20344979945567	1.253709302583294	-0.014727956890635937	0.4975390597114327	0.07172021998293385
1.408	0.22386205292526934	-0.1059442984159794	1.2037363250108464	1.2518807834421415	-0.014686461796603168	0.4978859979097364	0.07156725938946623
1.4089999999999998	0.2238557310033555	-0.10595132605545819	1.2040210222273666	1.25005433069557	-0.014644772094858986	0.49823224115044384	0.07141328860805146
1.4100000000000001	0.22384944442105853	-0.10595829937124603	1.2043039007946514	1.2482299719434637	-0.014602890496081367	0.4985777832988443	0.07125831747490376
1.411	0.22384319371669137	-0.10596521800046066	1.2045849706418608	1.2464077346946947	-0.014560819709497727	0.498922618242806	0.07110235596298292
1.412	0.2238369794487359	-0.1059720816595532	1.2048642419047442	1.2445876464228816	-0.014518562439845006	0.4992667398840292	0.07094541417520132
1.4129999999999998	0.22383080219140405	-0.10597889014583936	1.2051417248818483	1.2427697346681994	-0.014476121384270487	0.4996101421208534	0.07078750233999663
1.4140000000000001	0.2238246625294152	-0.10598564333833062	1.205417429995859	1.240954027094615	-0.01443349922819631	0.4999528188397984	0.0706286308022568
1.415	0.2238185610534912	-0.10599234119749128	1.2056913677638297	1.2391405514795881	-0.014390698640327777	0.5002947639199863	0.07046881000751674
1.416	0.223812498356565	-0.10599898376429695	1.2059635487702685	1.237329335682075	-0.014347722267777224	0.5006359712415593	0.0703080504839842
1.4169999999999998	0.22380647502919865	-0.10600557115821695	1.2062339836396943	1.235520407612117	-0.014304572731483564	0.5009764346938362	0.07014636282457691
1.4180000000000001	0.22380049165421087	-0.10601210357412379	1.2065026830090202	1.2337137952016073	-0.014261252621864045	0.5013161481833349	0.0699837576688393
1.419	0.22379454880201888	-0.10601858127888343	1.2067696575005116	1.2319095263754625	-0.01421776449487834	0.501655105641667	0.06982024568484985
1.42	0.22378864702669368	-0.10602500460800009	1.2070349176964352	1.2301076290227946	-0.014174110868563392	0.5019933010333111	0.0696558375519008
1.4209999999999998	0.22378278686159866	-0.106031373961938	1.2072984741157675	1.2283081309688082	-0.014130294219975564	0.5023307283630863	0.06949054394442687
1.4220000000000002	0.22377696881536246	-0.10603768980174255	1.2075603371918213	1.226511059947766	-0.014086316982598608	0.5026673816831518	0.06932437551638085
1.423	0.22377119336931606	-0.10604395264471081	1.2078205172500276	1.2247164435758715	-0.014042181543971393	0.5030032550997795	0.06915734288537577
1.424	0.22376546097526742	-0.10605016306086458	1.2080790244858646	1.2229243093244213	-0.013997890243106721	0.5033383427800889	0.06898945661700968
1.4249999999999998	0.22375977205285968	-0.1060563216698535	1.2083358689432997	1.2211346844954567	-0.013953445367820744	0.5036726389584467	0.06882072721009345
1.4260000000000002	0.22375412698763833	-0.10606242913791232	1.2085910604941061	1.2193475961998816	-0.01390884915233605	0.5040061379424128	0.06865116508264946
1.427	0.22374852612982696	-0.10606848617486975	1.208844608817297	1.2175630713365189	-0.01386410377509534	0.5043388341184227	0.06848078055781835
1.428	0.2237429697923075	-0.10607449353120714	1.209096523377916	1.2157811365732023	-0.013819211356418098	0.5046707219570294	0.06830958384972478
1.4289999999999998	0.223737458247806	-0.1060804519951662	1.2093468134063021	1.2140018183310122	-0.013774173956119922	0.5050017960174644	0.06813758505026615
1.4300000000000002	0.2237319917267865	-0.10608636238990418	1.2095954878796982	1.2122251427697472	-0.013728993571701468	0.5053320509517083	0.06796479411724106
1.431	0.2237265704164301	-0.10609222557069331	1.2098425555065715	1.210451135773106	-0.013683672137165913	0.5056614815083192	0.06779122086362478
1.432	0.2237211944599475	-0.1060980424217888	1.2100880247128862	1.2086798229343017	-0.013638211522219366	0.5059900825360236	0.06761687494786026
1.4329999999999998	0.22371586395584653	-0.10610381385259242	1.2103319036299383	1.2069112295439581	-0.013592613531974156	0.5063178489868313	0.06744176586527684
1.4340000000000002	0.22371057895715532	-0.10610954079386427	1.210574200083747	1.2051453805817736	-0.013546879906909578	0.5066447759183756	0.06726590294087108
1.435	0.22370533947097887	-0.10611522419435629	1.2108149215859922	1.203382300711171	-0.013501012323027434	0.5069708584954834	0.06708929532331835
1.436	0.22370014545913758	-0.10612086501673645	1.2110540753261223	1.201622014275039	-0.013455012392992365	0.5072960919913445	0.0669119519795365
1.4369999999999998	0.22369499683951108	-0.10612646423280286	1.2112916681634918	1.199864545291781	-0.013408881667950866	0.5076204717886516	0.06673388168912259
1.4380000000000002	0.22368989348696047	-0.10613202281949193	1.2115277066183974	1.1981099174520293	-0.013362621638626674	0.5079439933807147	0.06655509303841034
1.439	0.22368483523420715	-0.10613754175567956	1.2117621968620027	1.1963581541174966	-0.013316233735812826	0.50826665237219	0.06637559441444445
1.44	0.22367982187342356	-0.10614302201826945	1.2119951447062782	1.1946092783238322	-0.01326971933153785	0.5085884444790604	0.06619539399959393
1.4409999999999998	0.22367485315815827	-0.10614846457719111	1.21222655559432	1.19286331278745	-0.013223079741087386	0.5089093655279346	0.06601449976691838
1.4420000000000002	0.22366992880483902	-0.10615387039043468	1.2124564345899138	1.1911202799144303	-0.01317631622496641	0.5092294114550342	0.06583291947548733
1.443	0.2236650484934764	-0.10615924040024789	1.212684786366718	1.1893802018099742	-0.01312942999013085	0.509548578304993	0.06565066066570582
1.444	0.22366021186832455	-0.10616457553011943	1.212911615198937	1.1876431002883825	-0.013082422190913677	0.5098668622294141	0.06546773065555224
1.4449999999999998	0.22365541853925439	-0.10616987668104676	1.2131369249531083	1.1859089968842929	-0.01303529393055781	0.5101842594851864	0.06528413653753828
1.4460000000000002	0.22365066808346293	-0.10617514472708847	1.213360719079496	1.1841779128651475	-0.012988046263293798	0.5105007664325044	0.0650998851756532
1.447	0.22364596004713833	-0.10618038051170359	1.2135830006034574	1.1824498692445002	-0.01294068019616951	0.5108163795325951	0.06491498320252886
1.448	0.22364129394707974	-0.10618558484525167	1.2138037721182873	1.180724886796516	-0.012893196690448087	0.511131095345216	0.06472943701761091
1.4489999999999998	0.22363666927227496	-0.1061907585029009	1.2140230357806656	1.1790029860716456	-0.012845596662999482	0.5114449105258669	0.06454325278675559
1.4499999999999997	0.2236320854858136	-0.10619590222256664	1.2142407933087052	1.1772841874126991	-0.012797880988110966	0.5117578218227196	0.06435643644306341
1.451	0.22362754202751206	-0.10620101670288007	1.2144570459822195	1.1755685109709284	-0.012750050499898392	0.5120698260733266	0.0641689936887611
1.452	0.2236230383164992	-0.10620610260118483	1.2146717946452108	1.1738559767220929	-0.012702105995012883	0.5123809202011176	0.06398092999830836
1.4529999999999998	0.22361857375338606	-0.10621116053155902	1.214885039709823	1.1721466044824926	-0.012654048235337596	0.5126911012118026	0.06379225062241992
1.4539999999999997	0.22361414772314955	-0.10621619106286295	1.2150967811610092	1.170440413924946	-0.01260587795091741	0.5130003661898113	0.06360296059238797
1.455	0.22360975959873153	-0.10622119471719257	1.2153070185619117	1.1687374245943167	-0.012557595842938087	0.5133087122948283	0.06341306472457853
1.456	0.22360540874385113	-0.10622617196911535	1.2155157510595838	1.167037655921821	-0.012509202586084288	0.5136161367586144	0.06322256762509651
1.4569999999999999	0.22360109451502952	-0.10623112324493236	1.2157229773906735	1.165341127238469	-0.012460698830702053	0.5139226368820508	0.06303147369449316
1.4579999999999997	0.2235968162643291	-0.10623604892158667	1.215928695887446	1.1636478577891287	-0.012412085205435002	0.5142282100320477	0.06283978713263318
1.459	0.22359257334280597	-0.10624094932634744	1.216132904485646	1.161957866747197	-0.012363362319785519	0.514532853638196	0.06264751194450885
1.46	0.2235883651031741	-0.10624582473765001	1.2163356007353343	1.1602711732283517	-0.012314530766113092	0.5148365651892869	0.062454651947545264
1.4609999999999999	0.22358419090130588	-0.1062506753859638	1.2165367818135717	1.1585877963029851	-0.012265591121556436	0.5151393422298229	0.06226121077972279
1.4619999999999997	0.22358005009732304	-0.10625550145355571	1.2167364445378244	1.1569077550080575	-0.012216543950487796	0.515441182356647	0.06206719190790409
1.463	0.2235759420570302	-0.106260303073522	1.2169345853808442	1.1552310683579734	-0.0121673898073771	0.5157420832158112	0.0618725986366666
1.464	0.2235718661544452	-0.10626508032959452	1.2171312004881556	1.1535577553529566	-0.012118129239639085	0.5160420424998099	0.06167743411806343
1.4649999999999999	0.2235678217754258	-0.10626983325710078	1.2173262856977805	1.1518878349849078	-0.01206876279052376	0.5163410579451203	0.061481701362126724
1.4659999999999997	0.2235638083216418	-0.10627456184470015	1.2175198365603235	1.1502213262418572	-0.012019291001988773	0.5166391273299287	0.061285403247318744
1.467	0.22355982521451603	-0.10627926603727061	1.2177118483582934	1.1485582481109968	-0.011969714416944149	0.5169362484721675	0.06108854253050134
1.468	0.2235558718991356	-0.10628394573957074	1.2179023161254166	1.146898619579888	-0.011920033580868836	0.5172324192279267	0.06089112185678655
1.4689999999999999	0.22355194784775784	-0.10628860081955013	1.2180912346666966	1.1452424596362072	-0.0118702490433467	0.5175276374901184	0.0606931437695091
1.4699999999999998	0.22354805256216226	-0.10629323111168602	1.2182785985788513	1.1435897872671335	-0.011820361359277774	0.5178219011872761	0.06049461072031826
1.471	0.22354418557522288	-0.10629783642109632	1.2184644022703766	1.1419406214587404	-0.011770371089459738	0.5181152082824907	0.06029552507920395
1.472	0.22354034645320325	-0.10630241652805097	1.2186486399801164	1.1402949811942469	-0.01172027880090452	0.5184075567726671	0.06009588914360197
1.4729999999999999	0.2235365347987734	-0.10630697119213049	1.2188313057943465	1.1386528854511069	-0.01167008506725484	0.5186989446879829	0.05989570514651524
1.4739999999999998	0.2235327502532456	-0.10631150015565732	1.2190123936642592	1.1370143531980517	-0.011619790469421961	0.5189893700911837	0.05969497526486675
1.475	0.2235289924976549	-0.10631600314715435	1.219191897423851	1.1353794033916822	-0.011569395596017785	0.5192788310769018	0.0594937016280821
1.476	0.22352526125343675	-0.10632047988520463	1.219369810805967	1.1337480549718417	-0.01151890104327623	0.5195673257714251	0.059291886325559665
1.4769999999999999	0.22352155628307963	-0.10632493008195806	1.219546127456127	1.1321203268561273	-0.011468307414828691	0.5198548523329192	0.059089531412782614
1.4779999999999998	0.223517877390755	-0.10632935344666253	1.219720840946018	1.13049623793428	-0.01141761532139394	0.5201414089517378	0.058886638917288986
1.479	0.22351422442329993	-0.10633374968959834	1.2198939447881645	1.128875807063187	-0.01136682538056456	0.5204269938503975	0.05868321084541104
1.48	0.22351059727230135	-0.10633811852528828	1.2200654324517866	1.1272590530620927	-0.011315938217359217	0.5207116052832801	0.058479249189416785
1.4809999999999999	0.22350699587690379	-0.10634245967460539	1.2202352973791006	1.125645994706505	-0.0112649544654184	0.5209952415365504	0.05827475593438152
1.4819999999999998	0.22350342022583883	-0.10634677286690628	1.2204035330020688	1.1240366507204003	-0.011213874767990364	0.5212779009284142	0.058069733065092256
1.483	0.22349987035830046	-0.10635105784332133	1.2205701327599803	1.1224310397670807	-0.011162699778158595	0.5215595818095952	0.05786418257353091
1.484	0.22349634636441898	-0.10635531436082475	1.2207350901178682	1.120829180438289	-0.01111143015861464	0.5218402825641552	0.05765810646669096
1.4849999999999999	0.2234928483857098	-0.10635954219557835	1.2208983985861452	1.1192310912419385	-0.011060066581828308	0.522120001610597	0.05745150677454271
1.4859999999999998	0.22348937661512178	-0.10636374114517545	1.2210600517410808	1.1176367905899482	-0.011008609730675453	0.5223987374028883	0.05724438555814538
1.487	0.22348593129593466	-0.10636791103053636	1.2212200432450049	1.116046296786545	-0.010957060298913725	0.5226764884312834	0.05703674491772123
1.488	0.2234825127195041	-0.10637205169783094	1.2213783668658713	1.114459628016258	-0.010905418991383782	0.5229532532231914	0.05682858700056796
1.4889999999999999	0.22347912122297875	-0.10637616302043164	1.221535016495812	1.1128768023312123	-0.010853686524057124	0.5232290303443929	0.05661991400844188
1.4899999999999998	0.22347575718811827	-0.10638024490089704	1.221689986169435	1.1112978376380764	-0.010801863624173425	0.5235038184004889	0.05641072820471426
1.491	0.2234724210408392	-0.10638429727298193	1.2218432700837523	1.1097227516853998	-0.010749951030771214	0.5237776160380918	0.05620103192239505
1.492	0.2234691132499839	-0.10638832010329763	1.2219948626193657	1.108151562051702	-0.010697949495489347	0.5240504219456432	0.05599082757289973
1.4929999999999999	0.22346583432493114	-0.10639231339187434	1.2221447583614182	1.1065842861342927	-0.010645859783577686	0.5243222348540977	0.05578011765476554
1.4939999999999998	0.2234625848128009	-0.10639627717162663	1.2222929521206876	1.1050209411384342	-0.010593682675238041	0.5245930535376004	0.055568904762497276
1.495	0.22345936529563296	-0.10640021150747146	1.2224394389559632	1.1034615440664461	-0.01054141896723372	0.5248628768141568	0.05535719159602746
1.496	0.22345617638753892	-0.10640411649584798	1.2225842141977035	1.1019061117067412	-0.010489069474523336	0.5251317035462972	0.05514498097072749
1.4969999999999999	0.2234530187318242	-0.10640799226501646	1.2227272734714782	1.1003546606223942	-0.010436635031552684	0.525399532641737	0.054932275827236296
1.4979999999999998	0.22344989299807966	-0.10641183897501165	1.2228686127193125	1.0988072071399877	-0.010384116493508391	0.5256663630539721	0.054719079240312066
1.499	0.2234467998792444	-0.1064156568161227	1.2230082282185715	1.0972637673405925	-0.010331514738080642	0.5259321937826894	0.05450539442676499
1.5	0.22344374008863596	-0.10641944600702608	1.2231461165991335	1.0957243570524922	-0.010278830667246944	0.5261970238740549	0.05429122475283358
1.501	0.22344071435657276	-0.10642320679332304	1.2232822748592385	1.0941889918441303	-0.010226065208588844	0.526460852421122	0.05407657374094035
1.5019999999999998	0.22343772342583595	-0.10642693944572752	1.2234167003800085	1.0926576870176454	-0.010173219316262548	0.5267236785643632	0.05386144507588463
1.5030000000000001	0.2234347680463449	-0.10643064425827861	1.2235493909386501	1.0911304576041028	-0.01012029397162253	0.5269855014920207	0.05364584261083438
1.504	0.22343184897017465	-0.10643432154695447	1.223680344720333	1.0896073183611619	-0.010067290183740791	0.5272463204399711	0.05342977037323524
1.505	0.2234289669465411	-0.10643797164756306	1.2238095603287522	1.088088283773535	-0.01001420899018624	0.5275061346909848	0.05321323257045038
1.5059999999999998	0.22342612271637546	-0.10644159491291028	1.2239370367949993	1.0865733680551037	-0.009961051457880486	0.5277649435736855	0.05299623359464001
1.5070000000000001	0.22342331700723794	-0.10644519171074812	1.2240627735839937	1.0850625851515456	-0.009907818683541837	0.5280227464616954	0.052778778026450104
1.508	0.22342055052819237	-0.10644876242250163	1.224186770598475	1.0835559487449664	-0.009854511793655568	0.5282795427727868	0.052560870637993334
1.509	0.22341782396426715	-0.10645230744126902	1.224309028181304	1.0820534722620234	-0.009801131944639286	0.5285353319674296	0.05234251639566573
1.5099999999999998	0.22341513797163148	-0.10645582716871843	1.224429547116449	1.0805551688840236	-0.009747680323628613	0.5287901135468596	0.05212372046242919
1.5110000000000001	0.2234124931742356	-0.10645932201163344	1.2245483286286571	1.0790610515571077	-0.00969415814963844	0.5290438870512736	0.051904488199250344
1.512	0.22340989016191481	-0.10646279237848316	1.2246653743821896	1.077571133002877	-0.009640566675037716	0.5292966520581547	0.05168482516605618
1.513	0.22340732948920775	-0.10646623867639295	1.2247806864797477	1.0760854257309558	-0.009586907187092963	0.5295484081802397	0.05146473712311483
1.5139999999999998	0.22340481167338358	-0.10646966130926766	1.2248942674623378	1.0746039420546072	-0.009533181008848483	0.5297991550628258	0.0512442300337494
1.5150000000000001	0.223402337191297	-0.1064730606766911	1.2250061203093205	1.0731266941090136	-0.009479389499524732	0.5300488923805359	0.051023310068014034
1.516	0.22339990647619856	-0.10647643717209575	1.225116248437515	1.0716536938703303	-0.009425534055407955	0.5302976198340341	0.050801983605925534
1.517	0.22339751991563123	-0.1064797911798265	1.2252246556989776	1.0701849531739949	-0.009371616111412465	0.5305453371471145	0.050580257239452885
1.5179999999999998	0.22339517785041657	-0.10648312307222668	1.225331346377832	1.0687204837326592	-0.009317637142766115	0.5307920440640441	0.050358137773806586
1.5190000000000001	0.2233928805739763	-0.10648643320787474	1.225436325186895	1.0672602971552276	-0.009263598666269437	0.5310377403466101	0.05013563222905659
1.52	0.22339062833160828	-0.10648972193059508	1.2255395972640946	1.0658044049669964	-0.009209502241066116	0.5312824257707518	0.04991274784201145
1.521	0.2233884213197158	-0.10649298956773758	1.2256411681683013	1.064352818629754	-0.009155349469593236	0.5315261001232024	0.049689492067742674
1.5219999999999998	0.22338625968499193	-0.10649623642772431	1.2257410438753191	1.0629055495622153	-0.009101141999014272	0.531768763198264	0.049465872581234624
1.5230000000000001	0.22338414352393604	-0.10649946279836625	1.2258392307747812	1.0614626091618993	-0.009046881522585164	0.5320104147944098	0.04924189727982236
1.524	0.22338207288345502	-0.10650266894595056	1.2259357356671912	1.0600240088284383	-0.008992569780951865	0.5322510547105924	0.04901757428592298
1.525	0.22338004776217374	-0.10650585511359754	1.2260305657603545	1.0585897599871759	-0.008938208563986723	0.532490682742504	0.04879291194938274
1.5259999999999998	0.22337806811095193	-0.10650902151888787	1.2261237286659463	1.0571598741119237	-0.008883799712857502	0.5327292986789682	0.048567918849736526
1.5270000000000001	0.22337613383260616	-0.10651216835226296	1.2262152323969604	1.0557343627468634	-0.008829345121474656	0.5329669022984053	0.04834260379891966
1.528	0.22337424478233817	-0.10651529577657336	1.2263050853649062	1.0543132375283322	-0.008774846737376017	0.5332034933653694	0.04811697584399745
1.529	0.2233724007692443	-0.10651840392702258	1.2263932963752353	1.0528965102068573	-0.008720306562595098	0.5334390716272207	0.047891044269051185
1.5299999999999998	0.22337060155815655	-0.10652149291075355	1.2264798746217425	1.0514841926698064	-0.008665726654815664	0.5336736368107469	0.0476648185965163
1.5310000000000001	0.22336884687143932	-0.10652456280570023	1.2265648296814382	1.0500762969650124	-0.008611109128932393	0.533907188618556	0.04743830858887719
1.532	0.2233671363907428	-0.10652761365983099	1.2266481715098834	1.0486728353249832	-0.008556456158467519	0.5341397267253584	0.04721152425083115
1.533	0.22336546975871296	-0.10653064549191367	1.2267299104366007	1.0472738201909466	-0.008501769976232405	0.5343712507742627	0.04698447583154662
1.5339999999999998	0.22336384658065836	-0.10653365829267748	1.2268100571601803	1.0458792642355792	-0.00844705287465821	0.5346017603732064	0.04675717382639682
1.5350000000000001	0.22336226642617438	-0.10653665202562043	1.2268886227426925	1.0444891803840328	-0.008392307206158895	0.5348312550917049	0.046529628977976266
1.536	0.22336072883072497	-0.10653962662858783	1.2269656186041467	1.043103581834376	-0.008337535383098015	0.5350597344578581	0.04630185227724241
1.537	0.2233592332975579	-0.1065425820164951	1.227041056517741	1.0417224820781874	-0.008282739877357026	0.5352871979553724	0.04607385496525922
1.5379999999999998	0.2233577793007042	-0.10654551808406697	1.2271149486055088	1.0403458949209217	-0.008227923220233534	0.5355136450204736	0.045845648535105615
1.5390000000000001	0.2233563662886866	-0.10654843470746886	1.227187307334358	1.0389738345005184	-0.008173088002971616	0.5357390750389602	0.04561724473357249
1.54	0.22335499368743778	-0.10655133174520653	1.2272581455124851	1.037606315303117	-0.008118236877251812	0.5359634873437575	0.04538865556239345
1.541	0.22335366090205253	-0.10655420903941899	1.2273274762850321	1.0362433521769925	-0.008063372555090166	0.5361868812129159	0.045159893278693325
1.5419999999999998	0.22335236731812558	-0.10655706641718823	1.2273953131285917	1.0348849603450747	-0.008008497808570042	0.53640925586793	0.044930970394520986
1.5430000000000001	0.22335111230305058	-0.10655990369149414	1.2274616698445502	1.033531155414155	-0.007953615469464964	0.5366306104726248	0.04470189967508909
1.544	0.22334989520728085	-0.10656272066294455	1.2275265605505037	1.0321819533807695	-0.007898728427958069	0.5368509441326085	0.044472694135464994
1.545	0.2233487153655527	-0.10656551712227849	1.2275899996704824	1.0308373706359957	-0.007843839630638132	0.5370702558949266	0.04424336703655296
1.5459999999999998	0.2233475720980716	-0.10656829285213558	1.2276520019254762	1.029497423969896	-0.007788952078926445	0.5372885447477386	0.04401393188114673
1.5470000000000002	0.22334646471166214	-0.10657104762808974	1.2277125823238673	1.0281621305744661	-0.007734068827992582	0.537505809620196	0.04378440240967415
1.548	0.2233453925008825	-0.10657378122045348	1.2277717561506372	1.0268315080439476	-0.007679192985059926	0.5377220493828933	0.04355479259495069
1.549	0.22334435474910377	-0.10657649339723256	1.2278295389553266	1.0255055743724841	-0.0076243277066716615	0.5379372628488884	0.04332511663580679
1.5499999999999998	0.223343350729555	-0.10657918392747741	1.227885946539859	1.0241843479494857	-0.007569476195523221	0.5381514487750537	0.043095388950062596
1.5510000000000002	0.22334237970633491	-0.10658185258427828	1.2279409949469648	1.0228678475523005	-0.007514641697467117	0.5383646058638172	0.04286562416720155
1.552	0.2233414409353905	-0.10658449914665459	1.2279947004484435	1.0215560923365552	-0.007459827498930641	0.5385767327652963	0.04263583712042447
1.553	0.2233405336654635	-0.10658712340071541	1.2280470795324974	1.0202491018252742	-0.0074050369244996715	0.5387878280796422	0.042406042837887015
1.5539999999999998	0.2233396571390057	-0.10658972514159161	1.2280981488904945	1.0189468958963859	-0.007350273333995471	0.5389978903595967	0.04217625653341063
1.5550000000000002	0.22333881059306315	-0.10659230417651666	1.2281479254031409	1.0176494947674672	-0.007295540118736748	0.539206918113445	0.041946493596469694
1.556	0.22333799326013085	-0.10659486032830764	1.2281964261256724	1.016356918976954	-0.007240840697227292	0.5394149098086705	0.04171676958095275
1.557	0.22333720436897775	-0.10659739343887054	1.2282436682728066	1.0150691893617931	-0.007186178510631299	0.5396218638763135	0.041487100193109215
1.5579999999999998	0.2233364431454438	-0.10659990337272571	1.2282896692041847	1.0137863270330267	-0.007131557018337565	0.539827778715548	0.04125750127939714
1.5590000000000002	0.2233357088132088	-0.10660239002055359	1.228334446409534	1.0125083533500352	-0.00707697969354828	0.5400326526982941	0.0410279888138514
1.56	0.22333500059453468	-0.10660485330238897	1.2283780174931604	1.0112352898919172	-0.007022450018767263	0.5402364841742965	0.04079857888434783
1.561	0.22333431771098136	-0.10660729316971107	1.2284204001588797	1.009967158425231	-0.006967971481610566	0.5404392714769107	0.0405692876781741
1.5619999999999998	0.22333365938409724	-0.10660970960680186	1.2284616121957521	1.0087039808695852	-0.006913547570936044	0.5406410129292374	0.040340131467561435
1.5630000000000002	0.22333302483608503	-0.1066121026325012	1.22850167146422	1.007445779261808	-0.00685918177261859	0.540841706850298	0.04011112659528341
1.564	0.2233324132904435	-0.10661447230198706	1.2285405958826348	1.0061925757179233	-0.006804877565150347	0.5410413515613777	0.03988228946000131
1.565	0.22333182397258636	-0.10661681870820532	1.2285784034134017	1.0049443923932857	-0.006750638415427892	0.5412399453926586	0.039653636500913934
1.5659999999999998	0.2233312561104383	-0.10661914198369962	1.2286151120479782	1.0037012514412271	-0.006696467774296725	0.5414374866902045	0.03942518418151308
1.5670000000000002	0.22333070893500975	-0.10662144230246304	1.2286507397914561	1.0024631749698212	-0.00664236907197145	0.5416339738232395	0.039196948972794174
1.568	0.2233301816809505	-0.10662371988105623	1.2286853046478359	1.0012301849982446	-0.006588345713876436	0.5418294051913556	0.0389689473367586
1.569	0.2233296735870834	-0.10662597497899351	1.2287188246063583	1.000002303413841	-0.006534401076964487	0.5420237792315296	0.03874119571043526
1.5699999999999998	0.22332918389691825	-0.10662820789840047	1.228751317628868	0.9987795519279878	-0.006480538506388421	0.5422170944252549	0.03851371048985729
1.5710000000000002	0.22332871185914757	-0.10663041898369674	1.2287828016385736	0.9975619520296166	-0.006426761312156849	0.5424093493059131	0.03828650801422148
1.572	0.22332825672812387	-0.10663260862205398	1.22881329451056	0.9963495249374962	-0.006373072765527318	0.5426005424662618	0.03805960455094523
1.573	0.22332781776432004	-0.10663477724425138	1.22884281406291	0.9951422915520091	-0.0063194760953162645	0.5427906725659826	0.03783301628105702
1.5739999999999998	0.22332739423477324	-0.10663692532517567	1.2288713780472822	0.9939402724067785	-0.006265974484427126	0.5429797383392893	0.037606759284234736
1.5750000000000002	0.22332698541351298	-0.10663905338358819	1.228899004140065	0.9927434876204962	-0.0062125710668370455	0.5431677386025354	0.03738084952414583
1.576	0.22332659058197415	-0.1066411619819085	1.2289257099348367	0.9915519568485559	-0.006159268924612784	0.5433546722617031	0.03715530283437833
1.577	0.22332620902939573	-0.10664325172639187	1.2289515129349868	0.9903656992344738	-0.006106071084587368	0.5435405383197717	0.036930134904277094
1.5779999999999998	0.22332584005320585	-0.10664532326657518	1.228976430546105	0.9891847333618266	-0.006052980515364385	0.5437253358840305	0.03670536126460912
1.5789999999999997	0.223325482959394	-0.10664737729361544	1.2290004800692504	0.9880090772066912	-0.006000000125134194	0.5439090641732738	0.03648099727371245
1.58	0.22332513706287072	-0.10664941453827098	1.229023678696213	0.986838748089819	-0.005947132759994631	0.5440917225248808	0.03625705810460076
1.581	0.22332480168781607	-0.10665143576889968	1.2290460435063717	0.9856737626285234	-0.005894381202408004	0.5442733104019012	0.036033558732826
1.5819999999999999	0.22332447616801696	-0.1066534417894734	1.2290675914636315	0.9845141366890179	-0.005841748169669774	0.5444538274000875	0.03581051392447529
1.5829999999999997	0.22332415984719423	-0.10665543343760812	1.229088339413042	0.9833598853399388	-0.005789236312447134	0.5446332732545698	0.03558793822422656
1.584	0.22332385207932018	-0.10665741158260884	1.2291083040774629	0.9822110228077875	-0.0057368482133239316	0.5448116478461118	0.03536584594375311
1.585	0.22332355222892716	-0.10665937712352845	1.2291275020538797	0.9810675624342766	-0.005684586385166642	0.5449889512072539	0.03514425115028015
1.5859999999999999	0.22332325967140768	-0.10666133098723977	1.2291459498093609	0.9799295166348153	-0.005632453269430685	0.5451651835284034	0.03492316765521855
1.5869999999999997	0.22332297379330696	-0.10666327412651991	1.2291636636770045	0.978796896858123	-0.005580451234648248	0.5453403451636292	0.03470260900316653
1.588	0.22332269399223306	-0.10666520751814584	1.229180659851489	0.9776697135480913	-0.005528582574973419	0.5455144366359771	0.03448258846126589
1.589	0.22332241967563488	-0.1066671321610006	1.2291969543842125	0.9765479761090079	-0.005476849508538736	0.5456874586421843	0.03426311900896051
1.5899999999999999	0.22332215025882385	-0.10666904907418878	1.2292125631787565	0.9754316928741289	-0.005425254175803605	0.5458594120568524	0.034044213328448585
1.5909999999999997	0.2233218851637407	-0.10667095929553704	1.2292275019870302	0.9743208710764621	-0.005373798638075145	0.5460302979363236	0.03382588379587703
1.592	0.22332162381884307	-0.10667286388123068	1.2292417864064602	0.9732155168213821	-0.005322484875894852	0.546200117522258	0.03360814247357
1.593	0.22332136565936403	-0.10667476390620957	1.2292554318789588	0.9721156350625705	-0.005271314787471796	0.5463688722446061	0.033391001104010484
1.5939999999999999	0.22332111012756697	-0.10667666046381674	1.2292684536912877	0.971021229582403	-0.0052202901879521155	0.5465365637237937	0.03317447110544125
1.5949999999999998	0.22332085667262136	-0.10667855466432283	1.2292808669752862	0.969932302976405	-0.005169412809462066	0.5467031937722393	0.03295856356816031
1.596	0.22332060474934667	-0.10668044763307742	1.2292926867075817	0.96884885664102	-0.0051186843010702495	0.5468687643953845	0.03274328925125607
1.597	0.2233203538162022	-0.10668234050866285	1.229303927709141	0.9677708907643117	-0.00506810622848462	0.5470332777922969	0.03252865857989334
1.5979999999999999	0.2233201033340274	-0.10668423444104902	1.229314604644274	0.9666984043203466	-0.005017680074091686	0.5471967363558446	0.03231468164295671
1.5989999999999998	0.22331985276591082	-0.10668613058974848	1.2293247320194467	0.9656313950676378	-0.004967407237640865	0.5473591426723762	0.03210136819128514
1.6	0.22331960157743405	-0.10668803012197038	1.229334324183021	0.9645698595508945	-0.004917289037328963	0.5475204995207257	0.03188872763709659
1.601	0.22331934923691638	-0.10668993421077227	1.2293433953255317	0.9635137931064579	-0.004867326711039793	0.5476808098704747	0.03167676905453245
1.6019999999999999	0.2233190952156597	-0.10669184403320857	1.2293519594797317	0.9624631898718067	-0.004817521417737669	0.547840076879716	0.03146550118082541
1.6029999999999998	0.2233188389878184	-0.10669376076847466	1.2293600305203949	0.9614180427983808	-0.004767874238952646	0.5479983038924349	0.03125493241796007
1.604	0.22331858002914204	-0.10669568559604532	1.2293676221638603	0.960378343668104	-0.004718386180051885	0.5481554944353241	0.031045070835122285
1.605	0.22331831781496775	-0.10669761969380652	1.2293747479680566	0.9593440831139883	-0.00466905817141789	0.5483116522139679	0.03083592417241628
1.6059999999999999	0.22331805181896752	-0.10669956423617925	1.2293814213329897	0.9583152506433267	-0.004619891070019836	0.5484667811085748	0.03062749984535445
1.6069999999999998	0.22331778151302786	-0.10670152039223432	1.2293876554998067	0.9572918346623518	-0.004570885661316187	0.548620885169436	0.0304198049487725
1.608	0.2233175063675092	-0.10670348932379707	1.2293934635480455	0.956273822503128	-0.0045220426612441605	0.5487739686121091	0.03021284626016272
1.609	0.22331722585150945	-0.1067054721835406	1.2293988583925617	0.9552612004538141	-0.00447336271835617	0.5489260358121995	0.030006630243514604
1.6099999999999999	0.22331693943313255	-0.10670747011306674	1.2294038527808748	0.9542539537926841	-0.004424846416102562	0.5490770912996725	0.02980116305420441
1.6109999999999998	0.22331664657976188	-0.10670948424134961	1.2294084592905379	0.9532520668255429	-0.004376494275016386	0.5492271397527584	0.029596450544744635
1.612	0.22331634675833972	-0.10671151568429338	1.2294126903257696	0.9522555229258024	-0.004328306754434252	0.5493761859914997	0.029392498270839226
1.613	0.22331603943565279	-0.10671356554502673	1.229416558113337	0.951264304576854	-0.004280284253996344	0.5495242349708823	0.02918931149755625
1.6139999999999999	0.22331572407862468	-0.106715634913428	1.229420074698426	0.9502783934167535	-0.004232427115716876	0.5496712917735398	0.028986895205795185
1.6149999999999998	0.22331540015461568	-0.10671772486450351	1.2294232519408674	0.9492977702856114	-0.004184735626746377	0.5498173616020913	0.028785254099287363
1.616	0.2233150671317302	-0.10671983645637058	1.2294261015117036	0.9483224152757055	-0.004137210022399188	0.5499624497711659	0.02858439261242922
1.617	0.22331472447913264	-0.1067219707285958	1.2294286348900876	0.9473523077828327	-0.004089850489019562	0.5501065616992937	0.028384314918761012
1.6179999999999999	0.2233143716673723	-0.10672412870163775	1.2294308633605002	0.9463874265581674	-0.004042657166320752	0.5502497029006559	0.02818502493978223
1.6189999999999998	0.22331400816871738	-0.1067263113770182	1.229432798010277	0.9454277497617717	-0.0039956301495622975	0.5503918789765084	0.02798652635428229
1.62	0.22331363345749913	-0.10672851973671961	1.229434449727431	0.94447325501816	-0.003948769492296183	0.5505330956063326	0.027788822608304523
1.621	0.2233132470104662	-0.10673075474180937	1.2294358291987613	0.9435239194731868	-0.0039020752094990753	0.550673358538891	0.027591916925678944
1.6219999999999999	0.22331284830715012	-0.10673301733179257	1.2294369469082393	0.9425797198519006	-0.0038555472804206715	0.5508126735832445	0.02739581231905953
1.6229999999999998	0.223312436830242	-0.10673530842469127	1.2294378131356596	0.9416406325173842	-0.0038091856513308518	0.5509510465997223	0.027200511601219286
1.624	0.22331201206598136	-0.10673762891672088	1.2294384379555452	0.9407066335302279	-0.0037629902386528565	0.5510884834908437	0.027006017396417437
1.625	0.22331157350455735	-0.10673997968193852	1.2294388312362992	0.9397776987075315	-0.0037169609319953343	0.5512249901922421	0.026812332151836
1.626	0.22331112064052283	-0.10674236157223913	1.2294390026395905	0.9388538036807095	-0.003671097596839735	0.5513605726637105	0.02661945814902229
1.6269999999999998	0.22331065297322195	-0.10674477541694581	1.2294389616199666	0.9379349239524972	-0.0036254000775530685	0.5514952368804227	0.026427397515334915
1.6280000000000001	0.22331017000723175	-0.10674722202236987	1.229438717424681	0.9370210349528061	-0.003579868200543452	0.551628988824445	0.026236152235330233
1.629	0.22330967125281803	-0.1067497021720912	1.2294382790937304	0.936112112091948	-0.003534501776827785	0.551761834476718	0.026045724161721684
1.63	0.2233091562264062	-0.10675221662757976	1.229437655460086	0.935208130811255	-0.0034893006041335295	0.5518937798093776	0.025856115025849204
1.6309999999999998	0.22330862445106756	-0.1067547661287824	1.229436855150118	0.9343090666326206	-0.0034442644690219747	0.5520248307781682	0.025667326448083227
1.6320000000000001	0.2233080754570213	-0.10675735139467828	1.2294358865841983	0.9334148952073623	-0.0033993931492158932	0.552154993314942	0.025479359948283348
1.633	0.223307508782153	-0.10675997312342711	1.2294347579774763	0.932525592363671	-0.0033546864161926857	0.5522842733202974	0.025292216956005607
1.634	0.22330692397254964	-0.1067626319917311	1.229433477340819	0.9316411341515485	-0.0033101440379823426	0.5524126766565365	0.02510589882015235
1.6349999999999998	0.2233063205830522	-0.10676532865416126	1.229432052481907	0.9307614968837543	-0.0032657657816832254	0.5525402091412993	0.024920406817941516
1.6360000000000001	0.22330569817782556	-0.1067680637431992	1.229430491006477	0.9298866571727884	-0.003221551415452298	0.5526668765419305	0.024735742163315796
1.637	0.22330505633094674	-0.10677083786961508	1.229428800319709	0.9290165919650532	-0.0031775007102136303	0.5527926845703292	0.02455190601491226
1.638	0.2233043946270116	-0.10677365162280593	1.2294269876277422	0.9281512785722202	-0.003133613441146308	0.5529176388781544	0.024368899483469406
1.6389999999999998	0.22330371266176036	-0.10677650557109826	1.22942505993932	0.9272906946994469	-0.0030898893890737643	0.5530417450524421	0.024186723638487825
1.6400000000000001	0.2233030100427227	-0.10677940026201509	1.229423024067552	0.9264348184700879	-0.00304632834199836	0.5531650086118098	0.02400537951414344
1.641	0.22330228638988242	-0.10678233622250494	1.2294208866317902	0.9255836284465493	-0.0030029300966596213	0.5532874350033065	0.02382486811463489
1.642	0.2233015413363622	-0.10678531395913118	1.229418654059608	0.9247371036480615	-0.002959694459811838	0.5534090295996547	0.023645190419085926
1.6429999999999998	0.22330077452912905	-0.10678833395822111	1.2294163325888816	0.9238952235762974	-0.0029166212497084253	0.5535297976953014	0.023466347388011503
1.6440000000000001	0.2232999856297203	-0.10679139668597333	1.2294139282699612	0.9230579682687741	-0.00287371029901125	0.5536497444984665	0.02328833997554881
1.645	0.22329917431499113	-0.10679450258852065	1.2294114469679303	0.9222253183695308	-0.002830961458698795	0.5537688751206478	0.023111169145442548
1.646	0.22329834027788326	-0.10679765209157313	1.229408894364946	0.9213972551761256	-0.0027883746010853977	0.5538871945695448	0.02293483588207469
1.6469999999999998	0.22329748322821583	-0.10680084559926853	1.2294062759626534	0.9205737606520702	-0.0027459496215254	0.5540047077471635	0.022759341194101827
1.6480000000000001	0.22329660289349804	-0.10680408349298348	1.229403597084671	0.9197548174246457	-0.0027036864393504465	0.5541214194501106	0.022584686115083897
1.649	0.22329569901976462	-0.10680736613085542	1.229400862879139	0.9189404087790172	-0.002661584998344529	0.5542373343703105	0.022410871703600316
1.65	0.22329477137243361	-0.10681069384763762	1.2293980783213276	0.9181305186505435	-0.002619645267122261	0.5543524570959528	0.022237899043156966
1.6509999999999998	0.22329381973718723	-0.10681406695450944	1.229395248216298	0.9173251316160528	-0.0025778672394104435	0.5544667921126087	0.022065769241822127
1.6520000000000001	0.22329284392087595	-0.10681748573883958	1.2293923772016138	0.9165242328822175	-0.002536250934111142	0.5545803438047536	0.021894483431163982
1.653	0.22329184375244587	-0.10682095046390291	1.2293894697500967	0.9157278082691661	-0.002494796395268084	0.5546931164579965	0.021724042764184128
1.654	0.22329081908388965	-0.10682446136893131	1.2293865301726212	0.9149358441900959	-0.0024535036916927657	0.554805114261828	0.021554448412367765
1.6549999999999998	0.223289769791221	-0.10682801866987536	1.2293835626209466	0.9141483276284088	-0.0024123729160066072	0.5549163413126424	0.02138570156221488
1.6560000000000001	0.22328869577547344	-0.10683162256012114	1.2293805710905787	0.913365246112756	-0.0023714041836472074	0.5550268016170872	0.021217803411494852
1.657	0.22328759696372266	-0.10683527321040608	1.229377559423659	0.912586587690756	-0.0023305976322649065	0.5551364990956758	0.021050755165345162
1.658	0.2232864733101331	-0.10683897076831095	1.2293745313118782	0.911812340901774	-0.002289953421205048	0.5552454375865401	0.02088455803209121
1.6589999999999998	0.22328532479702867	-0.1068427153577086	1.2293714902994095	0.9110424947472704	-0.002249471730893097	0.5553536208494381	0.020719213218420667
1.6600000000000001	0.22328415143598765	-0.10684650707816998	1.2293684397858566	0.9102770386579763	-0.002209152762244264	0.5554610525701356	0.02055472192385034
1.661	0.22328295326896178	-0.10685034600432551	1.2293653830292168	0.9095159624594109	-0.002168996736097459	0.5555677363650375	0.020391085334849682
1.662	0.22328173036941965	-0.10685423218518056	1.22936232314885	0.9087592563365069	-0.00212900389255158	0.5556736757860027	0.020228304618802567
1.6629999999999998	0.22328048284351412	-0.1068581656437601	1.2293592631284562	0.9080069107966012	-0.002089174489960317	0.555778874325461	0.02006638091762344
1.6640000000000001	0.22327921083127394	-0.10686214637745675	1.2293562058190564	0.907258916631177	-0.002049508803463434	0.5558833354217704	0.019905315341087623
1.665	0.2232779145078192	-0.10686617435833054	1.2293531539419724	0.9065152648767393	-0.0020100071235414885	0.5559870624646835	0.019745108959996423
1.666	0.22327659408460068	-0.1068702495329886	1.2293501100918045	0.905775946774082	-0.0019706697548373224	0.5560900588009278	0.01958576279905425
1.6669999999999998	0.22327524981066305	-0.10687437182317334	1.2293470767394046	0.9050409537267072	-0.0019314970146959314	0.556192327739767	0.01942727782963932
1.6680000000000001	0.22327388197393125	-0.10687854112743153	1.2293440562348399	0.9043102772599083	-0.0018924892311788211	0.5562938725584239	0.01926965496277149
1.669	0.2232724909025203	-0.10688275732273517	1.2293410508103486	0.9035839089797733	-0.0018536467409788393	0.5563946965075408	0.019112895042093615
1.67	0.2232710769660679	-0.10688702026492998	1.2293380625832815	0.9028618405302338	-0.0018149698877223776	0.5564948028169813	0.018956998836378237
1.6709999999999998	0.22326964057708987	-0.10689132978838888	1.2293350935590293	0.9021440635485536	-0.0017764590205368088	0.5565941947019073	0.018801967031558897
1.6720000000000002	0.2232681821923575	-0.10689568570637233	1.2293321456339337	0.901430569621891	-0.001738114492334723	0.5566928753687029	0.018647800222894285
1.673	0.2232667023142971	-0.10690008781246911	1.2293292205981792	0.9007213502464457	-0.001699936657814621	0.5567908480204992	0.018494498907690837
1.674	0.2232652014924108	-0.1069045358823659	1.2293263201386653	0.9000163967884434	-0.0016619258714822267	0.5568881158624153	0.018342063478583262
1.6749999999999998	0.2232636803247183	-0.106909029675573	1.2293234458418552	0.8993157004458452	-0.0016240824856311737	0.5569846821067007	0.01819049421712888
1.6760000000000002	0.22326213945884374	-0.106913568936729	1.2293205991966019	0.898619252210788	-0.0015864068484045199	0.5570805499777703	0.018039791287471782
1.677	0.22326057959199694	-0.10691815339573092	1.2293177815969476	0.8979270428331416	-0.001548899302302156	0.5571757227170708	0.01788995473001568
1.678	0.22325900147022293	-0.10692278276706979	1.2293149943448975	0.8972390627848157	-0.0015115601828901654	0.5572702035878373	0.017740984455166135
1.6789999999999998	0.223257405888421	-0.10692745674987783	1.2293122386531639	0.8965553022252001	-0.001474389817285494	0.5573639958796729	0.01759288023744668
1.6800000000000002	0.2232557936911304	-0.10693217502868546	1.229309515647882	0.8958757509696267	-0.0014373885227201139	0.5574571029127074	0.017445641710293395
1.681	0.22325416577220344	-0.10693693727338137	1.2293068263712945	0.8952003984616131	-0.0014005566054888596	0.5575495280413303	0.017299268361528206
1.682	0.22325252307261312	-0.10694174313837354	1.2293041717844044	0.894529233747022	-0.0013638943597934277	0.5576412746577384	0.017153759529328485
1.6829999999999998	0.22325086657790003	-0.10694659226245795	1.2293015527695947	0.8938622454490168	-0.001327402066116834	0.5577323461952965	0.017009114398571726
1.6840000000000002	0.22324919731601084	-0.10695148426977465	1.2292989701332155	0.8931994217460795	-0.0012910799894325475	0.5578227461314006	0.01686533199786042
1.685	0.223247516354401	-0.10695641877109793	1.2292964246081346	0.8925407503546031	-0.001254928377308932	0.5579124779897212	0.016722411197471518
1.686	0.22324582479602276	-0.10696139536470747	1.2292939168562542	0.891886218514195	-0.0012189474579087315	0.5580015453420657	0.016580350707805124
1.6869999999999998	0.22324412377494784	-0.1069664136360912	1.2292914474709906	0.8912358129749515	-0.0011831374385532752	0.5580899518099155	0.016439149078089958
1.6880000000000002	0.22324241445199997	-0.106971473156857	1.2292890169797182	0.8905895199885968	-0.0011474985049729736	0.5581777010653952	0.01629880469583397
1.689	0.22324069801039773	-0.10697657348397767	1.2292866258461745	0.8899473253034965	-0.0011120308205740039	0.5582647968317876	0.016159315787265226
1.69	0.22323897565140363	-0.10698171415899381	1.2292842744728294	0.8893092141620513	-0.0010767345258427992	0.5583512428838371	0.016020680418399127
1.6909999999999998	0.2232372485899777	-0.10698689470680264	1.2292819632032137	0.8886751713012401	-0.0010416097381926908	0.5584370430475939	0.01588289649661197
1.6920000000000002	0.22323551805043906	-0.10699211463516338	1.2292796923242106	0.888045180956704	-0.0010066565517044567	0.5585222011997338	0.015745961772844513
1.693	0.22323378526213422	-0.10699737343529243	1.2292774620683076	0.887419226868887	-0.0009718750363952611	0.5586067212667161	0.015609873844376638
1.694	0.2232320514551077	-0.10700267058241723	1.22927527261581	0.8867972922916167	-0.0009372652374421956	0.558690607223713	0.015474630158236259
1.6949999999999998	0.22323031785577482	-0.1070080055351611	1.229273124097013	0.886179360004647	-0.0009028271750911647	0.558773863092945	0.015340228015366593
1.6960000000000002	0.22322858568259657	-0.10701337773414037	1.229271016594335	0.8855654123294238	-0.000868560845311972	0.5588564929414751	0.015206664575432483
1.697	0.22322685614175317	-0.10701878660127942	1.229268950144412	0.8849554311465935	-0.0008344662203469763	0.5589385008787655	0.01507393686208569
1.698	0.22322513042281628	-0.10702423154021604	1.2292669247401504	0.8843493979156463	-0.000800543248727017	0.5590198910539909	0.014942041768691924
1.6989999999999998	0.22322340969441973	-0.10702971193704526	1.229264940332741	0.8837472936970857	-0.0007667918551200404	0.559100667652923	0.014810976064583412
1.7000000000000002	0.2232216950999244	-0.10703522716103013	1.2292629968336317	0.883149099176392	-0.0007332119402560783	0.5591808348944423	0.014680736401779132
1.701	0.22321998775307614	-0.10704077656528015	1.2292610941164628	0.8825547946901683	-0.0006998033809895558	0.5592603970268557	0.014551319322114955
1.702	0.22321828873365976	-0.10704635948701727	1.2292592320189595	0.881964360255244	-0.0006665660307426249	0.5593393583240782	0.014422721264786931
1.7029999999999998	0.2232165990831482	-0.10705197524667776	1.2292574103447864	0.8813777756000042	-0.0006334997205732492	0.5594177230816112	0.014294938574250236
1.7039999999999997	0.22321491980034264	-0.10705762314623092	1.2292556288653618	0.8807950201968362	-0.0006006042605636758	0.5594954956122543	0.014167967508355384
1.705	0.22321325183737944	-0.10706330246822057	1.229253887321633	0.8802160732957148	-0.0005678794410422554	0.5595726802416064	0.014041804246786206
1.706	0.22321159609723346	-0.1070690124759018	1.2292521854258132	0.8796409139593189	-0.000535325033943296	0.5596492813034136	0.01391644489992502
1.7069999999999999	0.22320995343308955	-0.10707475241372133	1.229250522862701	0.8790695210993249	-0.0005029407946096593	0.5597253031347583	0.013791885517783315
1.7079999999999997	0.2232083246480752	-0.10708052150776909	1.229248899289835	0.8785018735135218	-0.00047072646342931395	0.5598007500710865	0.013668122098392717
1.709	0.22320671049460306	-0.10708631896620051	1.2292473143368547	0.8779379499233928	-0.00043868176712337894	0.559875626441191	0.013545150595781902
1.71	0.22320511167445267	-0.10709214397925321	1.2292457676055797	0.8773777290118057	-0.00040680642066032396	0.5599499365623275	0.013422966928335028
1.7109999999999999	0.22320352883959046	-0.10709799571810931	1.2292442586711765	0.8768211894612084	-0.0003751001303446964	0.5600236847353393	0.013301566987779272
1.7119999999999997	0.2232019625922221	-0.10710387333298146	1.2292427870836662	0.8762683099919744	-0.0003435625971062405	0.560096875239603	0.013180946648318197
1.713	0.223200413484077	-0.10710977595192558	1.2292413523693957	0.8757190693994212	-0.0003121935188934799	0.5601695123280344	0.013061101775549573
1.714	0.22319888201642907	-0.10711570268113012	1.2292399540324714	0.8751734465895182	-0.00028099259229385674	0.5602416002223936	0.012942028235232548
1.7149999999999999	0.2231973686412298	-0.10712165260668294	1.2292385915561574	0.8746314206144298	-0.0002499595137461231	0.560313143108765	0.012823721902090916
1.7159999999999997	0.2231958737626002	-0.10712762479706618	1.2292372644042375	0.8740929707075393	-0.00021909398058888392	0.5603841451331457	0.012706178668473773
1.717	0.2231943977383052	-0.1071336183048771	1.2292359720223447	0.8735580763172249	-0.00018839569255459394	0.560454610397199	0.012589394452573122
1.718	0.22319294088121025	-0.10713963216777672	1.2292347138392532	0.8730267171394079	-0.00015786435358750052	0.5605245429541706	0.012473365206324166
1.7189999999999999	0.2231915034607193	-0.1071456654101703	1.2292334892681387	0.8724988731488936	-0.0001274996730723143	0.5605939468049618	0.012358086923235923
1.7199999999999998	0.2231900857041944	-0.10715171704561949	1.229232297707805	0.8719745246298973	-9.730136653479538e-05	0.5606628258942344	0.012243555646095156
1.721	0.22318868779835602	-0.10715778607886031	1.229231138543877	0.8714536522053997	-6.726915648444668e-05	0.5607311841064836	0.012129767474243054
1.722	0.2231873098906646	-0.10716387150780339	1.229230011149962	0.8709362368642244	-3.740277321688836e-05	0.5607990252623165	0.012016718570367582
1.7229999999999999	0.22318595209068257	-0.10716997232589116	1.2292289148887803	0.8704222599858557	-7.701955393481426e-06	0.5608663531151787	0.011904405166998023
1.7239999999999998	0.2231846144714169	-0.10717608752406192	1.2292278491132624	0.8699117033630175	2.1833549357934064e-05	0.5609331713485836	0.011792823572522733
1.725	0.2231832970706422	-0.1071822160926999	1.2292268131676196	0.8694045492212774	5.120398406453471e-05	0.5609994835738421	0.011681970176429288
1.726	0.22318199989220391	-0.10718835702394973	1.2292258063883816	0.8689007802356928	8.040958225199774e-05	0.5610652933281681	0.01157184145383149
1.7269999999999999	0.22318072290730231	-0.10719450931326534	1.2292248281054066	0.8684003795452683	0.00010945056740072927	0.5611306040729102	0.011462433969408598
1.7279999999999998	0.22317946605575623	-0.10720067195981689	1.2292238776428617	0.8679033307652434	0.00013832715195370902	0.5611954191919691	0.011353744380638344
1.729	0.22317822924724756	-0.10720684396651148	1.2292229543201783	0.8674096179972275	0.00016703953630203898	0.5612597419906415	0.011245769440448963
1.73	0.22317701236254592	-0.1072130243400037	1.229222057452977	0.8669192258383238	0.00019558790793069173	0.5613235756947015	0.011138505999841534
1.7309999999999999	0.2231758152547138	-0.10721921209107234	1.2292211863539682	0.866432139389257	0.00022397244090696604	0.5613869234494758	0.011031951010546727
1.7319999999999998	0.22317463775029245	-0.10722540623611876	1.2292203403338264	0.8659483442603929	0.0002521932960768708	0.5614497883190912	0.010926101527292708
1.733	0.2231734796504685	-0.10723160579941066	1.22921951870204	0.8654678265752894	0.00028025062178656636	0.5615121732861332	0.010820954709443583
1.734	0.22317234073222136	-0.107237809814566	1.2292187207677343	0.8649905729714148	0.00030814455433699606	0.5615740812517166	0.010716507821828519
1.7349999999999999	0.22317122074945184	-0.10724401732490385	1.2292179458404737	0.8645165705984219	0.00033587521786706046	0.5616355150358385	0.010612758234825246
1.7359999999999998	0.22317011943446824	-0.10725022738379093	1.2292171932310392	0.8640458071147448	0.00036344272415240667	0.5616964773780159	0.010509703424005076
1.737	0.22316903650058295	-0.1072564390561114	1.2292164622521842	0.8635782706817807	0.0003908471728069175	0.5617569709382609	0.010407340969402925
1.738	0.22316797164544339	-0.10726265142048573	1.2292157522193679	0.8631139499556718	0.0004180886517649906	0.5618169982983361	0.010305668554353878
1.7389999999999999	0.2231669245535924	-0.10726886357111261	1.229215062451468	0.8626528340778206	0.0004451672379227084	0.5618765619632193	0.010204683963959581
1.7399999999999998	0.22316589489788236	-0.10727507461961251	1.2292143922714724	0.8621949126637736	0.0004720829983641176	0.5619356643627822	0.010104385083308508
1.741	0.2231648823404955	-0.10728128369724758	1.2292137410071526	0.8617401757897339	0.0004988359919898414	0.5619943078537359	0.01000476989539134
1.742	0.2231638865339475	-0.10728748995676422	1.2292131079917163	0.8612886139774656	0.0005254262708171489	0.5620524947218455	0.00990583647859175
1.7429999999999999	0.22316290712207434	-0.10729369257423657	1.2292124925644425	0.860840218178351	0.000551853881255928	0.5621102271842235	0.009807583003876354
1.7439999999999998	0.22316194374100273	-0.10729989075129	1.229211894071299	0.8603949797558577	0.0005781188658477148	0.5621675073917061	0.00971000773162477
1.745	0.22316099602010459	-0.10730608371695399	1.2292113118655414	0.8599528904652964	0.0006042212651023314	0.5622243374315473	0.009613109007736228
1.746	0.22316006358293605	-0.10731227072951942	1.229210745308298	0.8595139424308791	0.0006301611193711864	0.562280719330496	0.009516885259014347
1.7469999999999999	0.22315914604816106	-0.10731845107877597	1.2292101937691364	0.859078128121588	0.0006559384708181011	0.5623366550580045	0.009421334988318972
1.7479999999999998	0.22315824303046014	-0.10732462408750398	1.2292096566266162	0.8586454403277413	0.0006815533649395122	0.5623921465293272	0.009326456769912868
1.749	0.22315735414142468	-0.10733078911184395	1.2292091332688269	0.8582158721382646	0.0007070058515122098	0.5624471956086273	0.009232249245004745
1.75	0.22315647899043697	-0.10733694554129565	1.229208623093911	0.8577894169167947	0.0007322959854557703	0.5625018041123335	0.009138711117063701
1.751	0.2231556171855366	-0.1073430927987274	1.2292081255105747	0.8573660682754963	0.000757423827853238	0.5625559738126851	0.00904584114648011
1.7519999999999998	0.2231547683342733	-0.10734923034039562	1.2292076399385856	0.8569458200477269	0.0007823894470691034	0.5626097064412783	0.008953638144756899
1.7530000000000001	0.2231539320445471	-0.10735535765597125	1.2292071658092574	0.8565286662610553	0.0008071929198427116	0.5626630036926162	0.008862100968780567
1.754	0.22315310792543536	-0.10736147426857355	1.2292067025659235	0.8561146011102679	0.0008318343323570389	0.5627158672277782	0.008771228515294877
1.755	0.22315229558800811	-0.10736757973481484	1.2292062496643985	0.8557036189299917	0.0008563137814045596	0.562768298678149	0.008681019715395661
1.7559999999999998	0.22315149464613113	-0.10737367364485563	1.2292058065734313	0.8552957141676882	0.0008806313756501225	0.5628202996490226	0.008591473528986886
1.7570000000000001	0.22315070471725768	-0.10737975562246964	1.2292053727751455	0.854890881356655	0.0009047872368689366	0.562871871723139	0.008502588939077255
1.758	0.22314992542320922	-0.10738582532474579	1.2292049477654723	0.8544891150890358	0.0009287815009159588	0.5629230164642152	0.00841436494597924
1.759	0.2231491563909453	-0.1073918824406752	1.2292045310545723	0.8540904099907257	0.0009526143180002606	0.5629737354202846	0.00832680056183784
1.7599999999999998	0.22314839725332294	-0.10739792668899546	1.2292041221672512	0.8536947606981734	0.0009762858524469411	0.5630240301268435	0.008239894805490072
1.7610000000000001	0.22314764764984638	-0.10740395781679747	1.2292037206433648	0.85330216183521	0.000999796282859951	0.5630739021099871	0.00815364669735162
1.762	0.22314690722740682	-0.10740997559927588	1.229203326038219	0.8529126079899072	0.0010231458028683725	0.5631233528894704	0.008068055254514322
1.763	0.22314617564101316	-0.10741597983987063	1.2292029379229599	0.8525260936925968	0.0010463346219078695	0.5631723839815734	0.00798311948623816
1.7639999999999998	0.22314545255451346	-0.10742197037004306	1.229202555884583	0.8521426133958112	0.0010693629657326199	0.563220996901767	0.007898838389534183
1.7650000000000001	0.22314473764130804	-0.10742794704793433	1.229202179524807	0.8517621614565277	0.0010922310764748214	0.5632691931671177	0.007815210944413061
1.766	0.22314403058505433	-0.10743390975628671	1.229201808458187	0.8513847321199673	0.0011149392124342524	0.5633169742984301	0.007732236108982921
1.767	0.22314333107998718	-0.10743985840113304	1.2292014423109783	0.8510103195038282	0.0011374876482675605	0.5633643418222475	0.00764991281525009
1.7679999999999998	0.22314263883010307	-0.10744579291125023	1.2292010807211198	0.8506389175829555	0.0011598766756379297	0.5634112972727698	0.007568239965867354
1.7690000000000001	0.2231419535475841	-0.10745171323687172	1.2292007233385924	0.8502705201755809	0.001182106603472245	0.5634578421936869	0.007487216431343584
1.77	0.22314127495196756	-0.10745761934766342	1.2292003698257716	0.8499051209318916	0.0012041777575818695	0.5635039781398655	0.007406841047593976
1.771	0.22314060277043768	-0.1074635112310927	1.229200019857775	0.8495427133241868	0.001226090480255738	0.5635497066787666	0.007327112613832026
1.7719999999999998	0.22313993673848684	-0.10746938889081256	1.2291996731228083	0.8491832906378741	0.001247845129642752	0.5635950293915907	0.0072480298905607705
1.7730000000000001	0.22313927660057073	-0.10747525234430688	1.2291993293225043	0.8488268459640615	0.0012694420784968338	0.5636399478742118	0.007169591597786248
1.774	0.22313862211075755	-0.10748110162017228	1.2291989881722625	0.8484733721945037	0.0012908817127105954	0.5636844637378366	0.007091796413758918
1.775	0.22313797303337127	-0.10748693675541063	1.2291986494015843	0.8481228620181558	0.0013121644298808685	0.5637285786094484	0.007014642974061567
1.7759999999999998	0.2231373291436295	-0.10749275779273322	1.229198312754405	0.8477753079185942	0.0013332906377230122	0.5637722941322169	0.006938129870862291
1.7770000000000001	0.22313669022827615	-0.10749856477788089	1.2291979779894242	0.8474307021726848	0.0013542607523945149	0.5638156119658123	0.006862255652577486
1.778	0.22313605608583256	-0.10750435775696103	1.2291976448804334	0.8470890368505021	0.0013750751969710973	0.5638585337865598	0.00678701882394623
1.779	0.2231354265257152	-0.10751013677379931	1.2291973132166436	0.8467503038161353	0.0013957344001967115	0.5639010612875549	0.006712417846273849
1.7799999999999998	0.22313480136659578	-0.10751590186692889	1.2291969828030085	0.8464144947297666	0.0014162387950807209	0.5639431961786785	0.006638451137846136
1.7810000000000001	0.22313418043551012	-0.10752165306583955	1.229196653460549	0.8460816010514065	0.0014365888167937374	0.5639849401863251	0.006565117074515725
1.782	0.22313356356809072	-0.10752739038723715	1.2291963250266742	0.8457516140466693	0.0014567849002270984	0.5640262950527227	0.00649241399058395
1.783	0.2231329506087969	-0.1075331138316909	1.2291959973551287	0.8454245247945947	0.0014768274777027669	0.5640672625348419	0.006420340179979784
1.7839999999999998	0.2231323414100151	-0.10753882337991998	1.22919567031481	0.8451003241963997	0.0014967169768332319	0.564107844403135	0.006348893897189361
1.7850000000000001	0.22313173583002852	-0.1075445189890968	1.2291953437878378	0.8447790029847871	0.001516453818774593	0.5641480424403492	0.006278073358059566
1.786	0.22313113373060514	-0.10755020058991754	1.2291950176683717	0.8444605517341977	0.0015360384169333112	0.5641878584404716	0.00620787674132997
1.787	0.22313053497457852	-0.10755586808406249	1.2291946918625543	0.8441449608716385	0.0015554711757608153	0.5642272942076826	0.006138302190894885
1.7879999999999998	0.22312993942342454	-0.10756152134166895	1.229194366288828	0.8438322206877268	0.001574752489391956	0.5642663515550733	0.006069347818249174
1.7890000000000001	0.22312934693483563	-0.1075671601988148	1.2291940408778779	0.8435223213483323	0.0015938827401269162	0.5643050323030621	0.006001011704876046
1.79	0.2231287573602954	-0.10757278445501386	1.2291937155714425	0.8432152529075736	0.0016128622969997961	0.5643433382776936	0.005933291904335054
1.791	0.22312817054302822	-0.1075783938707272	1.2291933903203742	0.842911005322179	0.0016316915144335012	0.5643812713090004	0.005866186444173972
1.7919999999999998	0.22312758631707333	-0.10758398816489217	1.2291930650834506	0.8426095684664713	0.0016503707305542694	0.5644188332293641	0.0057996933283972615
1.7930000000000001	0.2231270045074812	-0.10758956701284302	1.2291927398273153	0.842310932147616	0.0016689002652872955	0.5644560258716919	0.0057338105407366445
1.794	0.22312642493088305	-0.10759513004499896	1.2291924145267945	0.8420150861207643	0.0016872804187203273	0.564492851067528	0.005668536048116711
1.795	0.22312584739605779	-0.10760067684556619	1.2291920891652153	0.8417220201033461	0.001705511469430421	0.564529310645343	0.005603867803769444
1.7959999999999998	0.22312527170449684	-0.10760620695049963	1.229191763734721	0.8414317237889006	0.0017235936724081602	0.5645654064289364	0.005539803750182307
1.7970000000000002	0.2231246976509671	-0.10761171984510207	1.2291914382365892	0.8411441868615805	0.0017415272568226698	0.564601140235771	0.0054763418223082285
1.798	0.22312412502407192	-0.10761721496201798	1.2291911126815485	0.8408593990105881	0.0017593124239925816	0.5646365138752335	0.005413479950856756
1.799	0.22312355360681055	-0.10762269168037528	1.2291907870897196	0.8405773499434259	0.0017769493460499362	0.564671529146944	0.005351216065120301
1.7999999999999998	0.22312298317713625	-0.10762814932607073	1.2291904614894276	0.8402980293987231	0.0017944381654186265	0.5647061878391737	0.005289548095093881
1.8010000000000002	0.2231224135085132	-0.10763358717207165	1.2291901359152604	0.8400214271586482	0.0018117789944373062	0.5647404917274284	0.00522847397319488
1.802	0.2231218443704724	-0.10763900443760913	1.229189810406883	0.8397475330601697	0.0018289719143349187	0.5647744425731962	0.005167991636193843
1.803	0.22312127552916697	-0.1076444002870166	1.2291894850089766	0.8394763370059252	0.0018460169738632366	0.5648080421226769	0.005108099027601939
1.8039999999999998	0.22312070674792686	-0.10764977383046785	1.229189159771181	0.8392078289747077	0.0018629141889870539	0.5648412921054886	0.005048794100029875
1.8050000000000002	0.2231201377878131	-0.10765512412661488	1.229188834746911	0.8389419990304501	0.0018796635438755834	0.5648741942335346	0.004990074816789475
1.806	0.22311956840817218	-0.1076604501852488	1.2291885099914222	0.8386788373300954	0.0018962649920379316	0.5649067502000285	0.004931939152922602
1.807	0.22311899836719062	-0.10766575096998332	1.229188185560626	0.8384183341311146	0.0019127184573590613	0.5649389616786752	0.004874385096572931
1.8079999999999998	0.22311842742244986	-0.10767102540133613	1.229187861511032	0.8381604797979256	0.001929023835340793	0.5649708303230672	0.004817410650702541
1.8090000000000002	0.22311785533148193	-0.10767627235908114	1.2291875379000643	0.8379052648064715	0.0019451809940607102	0.5650023577662341	0.004761013834485375
1.81	0.22311728185232574	-0.10768149068387504	1.2291872147863752	0.8376526797477221	0.00196118977478817	0.5650335456202827	0.004705192684440419
1.811	0.22311670674408476	-0.10768667917966537	1.229186892230162	0.8374027153308596	0.001977049992988358	0.5650643954760651	0.004649945255671932
1.8119999999999998	0.22311612976748604	-0.10769183661687896	1.2291865702934828	0.8371553623854081	0.001992761439653637	0.5650949089028731	0.004595269622975035
1.8130000000000002	0.22311555068544045	-0.10769696173526108	1.2291862490401917	0.8369106118615565	0.002008323882536065	0.5651250874483398	0.0045411638812604465
1.814	0.22311496926360522	-0.10770205324674384	1.2291859285347504	0.8366684548294409	0.002023737067768497	0.5651549326385478	0.004487626145178445
1.815	0.22311438527094823	-0.1077071098387234	1.229185608840281	0.8364288824781497	0.0020390007218744847	0.5651844459782199	0.004434654548370213
1.8159999999999998	0.22311379848031473	-0.10771213017699582	1.229185290017375	0.8361918861137067	0.002054114553436424	0.5652136289511127	0.004382247242713807
1.8170000000000002	0.22311320866899648	-0.10771711290872692	1.2291849721240276	0.8359574571549087	0.0020690782548485115	0.5652424830206728	0.004330402397566575
1.818	0.22311261561930354	-0.10772205666620784	1.2291846552159482	0.8357255871266532	0.002083891504763805	0.5652710096308934	0.004279118198884011
1.819	0.2231120191191392	-0.1077269600710226	1.2291843393464952	0.8354962676515167	0.002098553970809383	0.565299210207308	0.004228392847973248
1.8199999999999998	0.2231114189625779	-0.10773182173825463	1.2291840245654777	0.8352694904410953	0.002113065312265406	0.5653270861579992	0.004178224559578431
1.8210000000000002	0.22311081495044668	-0.10773664028073467	1.2291837109172072	0.8350452472871159	0.0021274251828302085	0.5653546388747427	0.004128611559421541
1.822	0.2231102068909099	-0.1077414143133295	1.2291833984392986	0.8348235300511994	0.0021416332334717476	0.5653818697344667	0.004079552081748513
1.823	0.22310959460005803	-0.10774614245727043	1.229183087162599	0.8346043306536599	0.0021556891152439512	0.5654087801008448	0.004031044367186875
1.8239999999999998	0.22310897790250014	-0.10775082334452422	1.2291827771114936	0.8343876410620993	0.002169592482068295	0.5654353713258362	0.003983086660794842
1.8250000000000002	0.22310835663196074	-0.10775545562220853	1.2291824683042079	0.8341734532790495	0.002183342993602752	0.565461644751295	0.003935677209999058
1.826	0.22310773063188066	-0.10776003795705359	1.22918216075311	0.833961759327919	0.002196940318259355	0.5654876017107683	0.003888814262240018
1.827	0.22310709975602258	-0.10776456903991219	1.2291818544650113	0.8337525512380053	0.0022103841363097943	0.565513243531361	0.003842496062509555
1.8279999999999998	0.22310646386908098	-0.10776904759032047	1.2291815494414666	0.8335458210293303	0.0022236741429575773	0.5655385715355432	0.0037967208508430297
1.8290000000000002	0.223105822847297	-0.1077734723611087	1.229181245679072	0.8333415606965624	0.002236810051377056	0.5655635870430208	0.0037514868594025015
1.83	0.2231051765790781	-0.10777784214306092	1.2291809431697633	0.8331397621912746	0.00224979159584142	0.5655882913728513	0.0037067923090308183
1.831	0.22310452496562283	-0.10778215576962621	1.2291806419011106	0.8329404174032998	0.002262618535000837	0.5656126858458035	0.0036626354057046426
1.8319999999999999	0.2231038679215504	-0.10778641212130796	1.229180341856614	0.8327435181423188	0.0022752906550673898	0.5656367717867762	0.0036190143371926577
1.8329999999999997	0.22310320537553593	-0.10779061012935764	1.2291800430159967	0.8325490561196891	0.002287807772602542	0.5656605505271539	0.003575927269677095
1.834	0.22310253727095045	-0.10779474877952439	1.2291797453554971	0.8323570229297728	0.0023001697373336476	0.5656840234071585	0.0035333723440967553
1.835	0.22310186356650674	-0.10779882711623535	1.229179448848161	0.8321674100303947	0.002312376435365082	0.565707191778256	0.003491347672335111
1.8359999999999999	0.2231011842369102	-0.10780284424608047	1.2291791534641314	0.8319802087224386	0.0023244277921142358	0.5657300570056192	0.003449851333316196
1.8369999999999997	0.2231004992735154	-0.10780679934022805	1.2291788591709363	0.8317954101289611	0.0023363237745461663	0.5657526204706422	0.0034088813689492374
1.838	0.22309980868498805	-0.10781069163615072	1.2291785659337775	0.8316130051745891	0.002348064392889696	0.5657748835735072	0.003368435779984791
1.839	0.22309911249797237	-0.10781452043828503	1.2291782737158177	0.8314329845655832	0.0023596497017131716	0.5657968477357405	0.003328512521845202
1.8399999999999999	0.22309841075776402	-0.1078182851179976	1.229177982478465	0.8312553387701981	0.002371079800664389	0.5658185144026956	0.0032891095004313337
1.8409999999999997	0.2230977035289885	-0.1078219851143635	1.229177692181659	0.8310800579989769	0.0023823548357881363	0.5658398850459637	0.003250224568029361
1.842	0.22309699089628482	-0.10782561993576172	1.229177402784154	0.8309071321857374	0.0023934750012994522	0.5658609611656457	0.0032118555195023786
1.843	0.22309627296499468	-0.10782918916078432	1.2291771142438017	0.830736550970014	0.0024044405408380548	0.565881744292487	0.0031740000886471102
1.8439999999999999	0.22309554986185673	-0.10783269243808127	1.2291768265178338	0.8305683036802144	0.002415251748081938	0.5659022359899962	0.003136655944413369
1.8449999999999998	0.2230948217357061	-0.10783612948589186	1.2291765395631427	0.830402379316373	0.0024259089672071152	0.5659224378566035	0.0030998206869275787
1.846	0.22309408875817902	-0.1078395000916371	1.229176253336562	0.830238766532886	0.0024364125932541123	0.5659423515277384	0.003063491843627132
1.847	0.22309335112442197	-0.10784280411119837	1.2291759677951464	0.8300774536227433	0.002446763072096383	0.5659619786776431	0.00302766686581243
1.8479999999999999	0.22309260905380612	-0.1078460414671338	1.2291756828964497	0.8299184285036397	0.002456960899766648	0.5659813210209773	0.0029923431254972113
1.8489999999999998	0.2230918627906458	-0.10784921214583416	1.2291753985988045	0.8297616787048521	0.0024670066213234366	0.5660003803143991	0.0029575179123160545
1.85	0.2230911126045452	-0.10785231619474463	1.229175114861599	0.8296071913537718	0.0024769008299881457	0.5660191583582402	0.0029231884304307164
1.851	0.2230903587896204	-0.10785535372078024	1.2291748316455533	0.8294549531628546	0.002486644167282902	0.5660376569982744	0.0028893517956815476
1.8519999999999999	0.2230896016629725	-0.10785832488955895	1.2291745489129968	0.8293049504192522	0.002496237323681439	0.5660558781272721	0.002856005033352119
