# Supplementary material for: JcvPCA and JsvCRP: A set of metrics to evaluate changes in joint coordination strategies
Source: PLoS One. 2025 Aug 5;20(8):e0325792. doi: 10.1371/journal.pone.0325792 (PMC12324137; doi:10.1371/journal.pone.0325792)
Supplement: S4 Dataset — This zip file contains one folder for each condition. For each condition, the 3 repetitions of the movements for the 3 different targets’ height are presented in individual csv files. (ZIP) [file pone.0325792.s004.zip › Data/Desynch/data_nat_desync_50_1.csv]

index	1	2	3	4	ee_pos1	ee_pos2	ee_pos3
0.0	0.22313054376303412	-0.09572432031431591	-0.1798766676728181	1.6836815169503452	0.08029101545970824	0.1955443475444104	-0.3597991051613504
0.0009999999999998899	0.22313562879251203	-0.09572638169737187	-0.17980932545129358	1.6836971281371167	0.0802888256031617	0.19556945400691172	-0.3597819720441425
0.0020000000000000018	0.2231407018515455	-0.09572843730985721	-0.1797409274802789	1.6837130771606885	0.08028656320930684	0.19559495366824023	-0.3597645520449348
0.0029999999999998916	0.22314576287389662	-0.09573048701305974	-0.1796714662512505	1.683729366536011	0.08028422772188679	0.19562084925956955	-0.3597468430348366
0.0040000000000000036	0.22315081181423851	-0.09573253068427238	-0.1796009343892028	1.6837459986755854	0.08028181860495946	0.19564714345942913	-0.3597288429325499
0.004999999999999893	0.22315584864923796	-0.09573456821630108	-0.17952932465830476	1.683762975887874	0.08027933534340756	0.19567383889155138	-0.359710549705731
0.006000000000000005	0.2231608733786505	-0.09573659951622603	-0.17945662996634512	1.683780300376883	0.08027677744315467	0.19570093812324388	-0.3596919613719662
0.006999999999999895	0.22316588602642767	-0.09573862450492138	-0.17938284336872085	1.6837979742421632	0.08027414443157554	0.19572844366397968	-0.3596730759996065
0.008000000000000007	0.2231708866418348	-0.09574064311733363	-0.1793079580727277	1.6838159994792248	0.08027143585803993	0.1957563579637769	-0.35965389170852463
0.008999999999999897	0.2231758753005827	-0.09574265530201355	-0.17923196744141212	1.6838343779807354	0.08026865129416426	0.1957846834116696	-0.3596344066704913
0.010000000000000009	0.2231808521059733	-0.09574466101990073	-0.1791548649962388	1.6838531115369997	0.08026579033395409	0.19581342233463295	-0.35961461910941667
0.010999999999999899	0.22318581719005462	-0.09574666024386376	-0.1790766444193314	1.6838722018357177	0.08026285259420347	0.1958425769967169	-0.35959452730164126
0.01200000000000001	0.22319077071478524	-0.09574865295899708	-0.17899729955604404	1.6838916504629038	0.08025983771496864	0.19587214959820332	-0.3595741295760342
0.0129999999999999	0.22319571287321138	-0.09575063916217383	-0.178916824417118	1.6839114589049606	0.080256745359812	0.19590214227502795	-0.35955342431383974
0.014000000000000012	0.2232006438906549	-0.09575261886085552	-0.17883521318005502	1.6839316285507824	0.08025357521593862	0.19593255709840396	-0.3595324099484568
0.014999999999999902	0.22320556402591146	-0.09575459207266182	-0.1787524601908397	1.6839521606935068	0.08025032699446907	0.19596339607415833	-0.35951108496533507
0.016000000000000014	0.22321047357246088	-0.09575655882569906	-0.17866855996601821	1.6839730565319155	0.08024700043072716	0.19599466114196112	-0.35948944790186815
0.016999999999999904	0.22321537285931123	-0.09575851915814268	-0.17858350719400848	1.6839943171718568	0.08024359528423831	0.19602635417499428	-0.35946749734710165
0.018000000000000016	0.22322026225110014	-0.095760473116697	-0.1784972967356471	1.6840159436284434	0.0802401113384389	0.1960584769798752	-0.35944523194131955
0.018999999999999906	0.22322514214858416	-0.0957624207550613	-0.17840992362435731	1.6840379368290244	0.08023654840052305	0.19609103129652855	-0.35942265037544846
0.020000000000000018	0.22323001299064513	-0.09576436213353101	-0.1783213830663203	1.6840602976161736	0.0802329063017315	0.19612401879800498	-0.3593997513902817
0.020999999999999908	0.22323487525667976	-0.09576629731935737	-0.17823167044102584	1.6840830267503206	0.08022918489771762	0.19615744109030547	-0.3593765337758284
0.02200000000000002	0.22323972946824364	-0.09576822638636091	-0.178140781301453	1.6841061249120184	0.0802253840685641	0.1961912997124537	-0.35935299637078943
0.02299999999999991	0.22324457619032803	-0.09577014941342198	-0.17804871137313755	1.684129592704233	0.08022150371857242	0.19622559613693633	-0.3593291380617348
0.02400000000000002	0.22324941603264478	-0.09577206648297619	-0.17795545655288247	1.6841534306554025	0.08021754377612982	0.1962603317702056	-0.35930495778186144
0.02499999999999991	0.22325424965054086	-0.09577397768064143	-0.17786101290786574	1.6841776392228884	0.08021350419371438	0.1962955079529987	-0.3592804545098209
0.026000000000000023	0.22325907774479323	-0.09577588309560109	-0.17776537667439807	1.6842022187956864	0.08020938494773437	0.19633112596071645	-0.3592556272689204
0.026999999999999913	0.2232639010606602	-0.09577778282024246	-0.17766854425558612	1.6842271696967788	0.08020518603801864	0.1963671870041647	-0.3592304751262745
0.028000000000000025	0.22326872038769072	-0.09577967694905162	-0.17757051221827688	1.6842524921855035	0.08020090748732382	0.19640369223065668	-0.3592049971916015
0.028999999999999915	0.22327353656028756	-0.09578156557826736	-0.17747127728928558	1.6842781864588074	0.08019654934116277	0.19644064272547548	-0.3591791926159715
0.030000000000000027	0.22327835045751993	-0.09578344880629307	-0.17737083635053658	1.6843042526513812	0.08019211166764957	0.19647803951369544	-0.35915306059075014
0.030999999999999917	0.22328316300218862	-0.09578532673373773	-0.17726918643387454	1.6843306908361884	0.08018759455705687	0.19651588356205685	-0.35912660034661675
0.03200000000000003	0.22328797516027266	-0.09578719946346227	-0.1771663247163004	1.6843575010253866	0.08018299812132879	0.1965541757807105	-0.35909981115253625
0.03299999999999992	0.2232927879403775	-0.09578906710100725	-0.17706224851488306	1.6843846831705072	0.08017832249367113	0.1965929170251961	-0.3590726923146855
0.03400000000000003	0.22329760239242757	-0.09579092975427306	-0.17695695528059657	1.684412237162645	0.08017356782791459	0.19663210809883683	-0.35904524317521297
0.03499999999999992	0.22330241960598016	-0.09579278753245152	-0.17685044259183344	1.6844401628337917	0.0801687342975896	0.19667174975512258	-0.35901746311083205
0.03600000000000003	0.2233072407085392	-0.0957946405457117	-0.17674270814834886	1.6844684599581818	0.0801638220950172	0.1967118426998985	-0.35898935153155426
0.03699999999999992	0.22331206686387023	-0.09579648890564084	-0.17663374976489155	1.6844971282525292	0.08015883143053779	0.19675238759372365	-0.3589609078796221
0.038000000000000034	0.2233168992703122	-0.09579833272493961	-0.17652356536377237	1.6845261673751504	0.08015376253169465	0.19679338505464228	-0.3589321316285224
0.038999999999999924	0.22332173915908327	-0.09580017211599612	-0.17641215296712173	1.6845555769235947	0.0801486156423112	0.19683483566112406	-0.35890302228226106
0.040000000000000036	0.22332658779257739	-0.09580200718946555	-0.17629951068958796	1.6845853564307836	0.08014339102164453	0.1968767399548068	-0.35887357937502423
0.040999999999999925	0.22333144646265152	-0.09580383805398289	-0.17618563673072798	1.6846155053607896	0.0801380889437367	0.19691909844322383	-0.35884380247085823
0.04200000000000004	0.22333631648890637	-0.0958056648166323	-0.176070529366339	1.6846460231057636	0.08013270969678087	0.1969619116029422	-0.35881369116282263
0.04299999999999993	0.2233411992169604	-0.09580748758266824	-0.17595418693948384	1.6846769089847557	0.08012725358225838	0.19700517988292798	-0.358783245071555
0.04400000000000004	0.22334609601671415	-0.09580930645411165	-0.17583660785196809	1.6847081622436815	0.0801217209138465	0.19704890370777312	-0.3587524638437352
0.04499999999999993	0.22335100828022547	-0.09581112152835	-0.17571779055551937	1.6847397820549255	0.08011611201615762	0.1970930834809661	-0.35872134715075427
0.04600000000000004	0.22335593741881893	-0.09581293289787007	-0.17559773354191854	1.684771767515461	0.08011042722349185	0.19713771958844956	-0.3586898946875876
0.04699999999999993	0.22336088486017974	-0.09581474065074691	-0.17547643533283439	1.6848041176438608	0.08010466687884682	0.19718281240222058	-0.3586581061718131
0.04800000000000004	0.223365852046183	-0.0958165448703838	-0.17535389447048771	1.6848368313777065	0.0800988313330014	0.1972283622836086	-0.35862598134259
0.04899999999999993	0.22337084043145436	-0.09581834563450332	-0.17523010950914567	1.6848699075717664	0.08009292094361206	0.19727436958629044	-0.3585935199594789
0.050000000000000044	0.2233758514826618	-0.09582014301489437	-0.17510507900632155	1.6849033449961972	0.0800869360746871	0.19732083465953038	-0.35856072180104087
0.050999999999999934	0.22338088667778905	-0.09582193707791502	-0.17497880151293266	1.6849371423343902	0.08008087709619456	0.19736775785182684	-0.3585275866632772
0.052000000000000046	0.2233859475046372	-0.09582372788424624	-0.17485127556316982	1.6849712981804665	0.08007474438319476	0.19741513951453937	-0.3584941143582762
0.052999999999999936	0.22339103545892694	-0.09582551548751998	-0.17472249966483147	1.6850058110364214	0.08006853831461862	0.1974629800053129	-0.3584603047132483
0.05400000000000005	0.22339615204274868	-0.09582729993294935	-0.17459247228974784	1.6850406793089205	0.08006225927230062	0.19751127969154234	-0.35842615756970764
0.05499999999999994	0.22340129876373663	-0.09582908125708754	-0.1744611918642941	1.6850759013061223	0.0800559076405095	0.1975600389538165	-0.3583916727825559
0.05600000000000005	0.2234064771342172	-0.09583085948834037	-0.1743286567603683	1.6851114752352843	0.08004948380555003	0.1976092581891582	-0.3583568502190077
0.05699999999999994	0.2234116886695787	-0.09583263464710756	-0.17419486528646053	1.685147399200778	0.0800429881550702	0.19765893781424276	-0.3583216897574795
0.05800000000000005	0.2234169348862347	-0.09583440674593036	-0.17405981567881693	1.6851836712013821	0.08003642107731686	0.19770907826865544	-0.35828619128668604
0.05899999999999994	0.22342221729955564	-0.09583617579001942	-0.17392350609307847	1.6852202891272348	0.0800297829604614	0.19775968001794395	-0.35825035470494426
0.06000000000000005	0.22342753742176485	-0.09583794177740942	-0.17378593459602026	1.6852572507571955	0.08002307419175139	0.1978107435565265	-0.3582141799194409
0.06099999999999994	0.2234328967597968	-0.09583970469911661	-0.17364709915739068	1.6852945537566273	0.08001629515654882	0.1978622694106373	-0.3581776668452816
0.062000000000000055	0.22343829681311603	-0.09584146453967567	-0.1735069976422279	1.685332195675594	0.08000944623743704	0.1979142581412487	-0.35814081540438236
0.06299999999999994	0.2234437390715002	-0.09584322127692703	-0.1733656278029027	1.6853701739471014	0.08000252781327456	0.1979667103470906	-0.35810362552444713
0.06400000000000006	0.22344922501278658	-0.09584497488105354	-0.1732229872701375	1.6854084858853857	0.07999554025819498	0.1980196266679499	-0.35806609713790943
0.06499999999999995	0.22345475610095386	-0.0958467253143695	-0.1730790735437562	1.685447128684249	0.0799884839408574	0.1980730077880052	-0.35802823018071667
0.06600000000000006	0.2234603337849104	-0.09584847253186327	-0.17293388398429724	1.6854860994146932	0.07998135922394692	0.19812685443883157	-0.35799002459138357
0.06699999999999995	0.22346595949723677	-0.09585021648136871	-0.1727874158058701	1.6855253950226112	0.07997416646355941	0.19818116740195174	-0.3579514803103143
0.06800000000000006	0.22347163465213224	-0.09585195710374306	-0.1726396660698814	1.6855650123280341	0.07996690600847031	0.1982359475110559	-0.357912597278785
0.06899999999999995	0.22347736064294138	-0.09585369433342524	-0.17249063167887677	1.685604948025191	0.07995957819940874	0.19829119565419331	-0.3578733754376468
0.07000000000000006	0.22348313883963375	-0.09585542809862112	-0.17234030937050276	1.6856451986818757	0.07995218336821493	0.1983469127760567	-0.3578338147264206
0.07099999999999995	0.22348897058623393	-0.09585715832149225	-0.17218869571234563	1.685685760738506	0.0799447218370023	0.1984030998800543	-0.35779391508278224
0.07200000000000006	0.22349485719857587	-0.09585888491872407	-0.1720357870980228	1.6857266305076304	0.07993719391756772	0.19845975802980284	-0.35775367644201256
0.07299999999999995	0.22350079996275446	-0.0958606078013451	-0.1718815797445307	1.6857678041738866	0.07992959991092752	0.19851688834998024	-0.35771309873641266
0.07400000000000007	0.22350680013352164	-0.0958623268737971	-0.17172606969048046	1.6858092777947815	0.0799219401066137	0.1985744920268408	-0.35767218189474465
0.07499999999999996	0.2235128589318772	-0.09586404203376142	-0.17156925279409707	1.6858510473023012	0.07991421478173018	0.19863257030894013	-0.35763092584157663
0.07600000000000007	0.22351897754223068	-0.09586575317274161	-0.1714111247302326	1.685893108504604	0.07990642420001204	0.19869112450831258	-0.3575893304964709
0.07699999999999996	0.2235251571098825	-0.09586746017589731	-0.17125168098714988	1.6859354570874308	0.07989856861088794	0.19875015600173407	-0.35754739577307626
0.07800000000000007	0.22353139873957228	-0.09586916292112842	-0.17109091686420788	1.6859780886152282	0.07989064824866689	0.19880966623164298	-0.3575051215783685
0.07899999999999996	0.2235377034947184	-0.09587086127891264	-0.17092882747045146	1.6860209985319974	0.079882663332032	0.19886965670671788	-0.35746250781222144
0.08000000000000007	0.22354407239584656	-0.0958725551128977	-0.1707654077229851	1.6860641821622384	0.07987461406353656	0.19893012900247578	-0.35741955436694317
0.08099999999999996	0.22355050641820642	-0.0958742442797473	-0.17060065234475888	1.6861076347127546	0.07986650062879737	0.19899108476201138	-0.35737626112641274
0.08200000000000007	0.2235570064900763	-0.09587592862786594	-0.1704345558632722	1.686151351275318	0.07985832319569018	0.19905252569638873	-0.35733262796524307
0.08299999999999996	0.22356357349213093	-0.09587760799612928	-0.1702671126109535	1.6861953268294452	0.07985008191385111	0.19911445358450086	-0.35728865474833577
0.08400000000000007	0.22357020825674728	-0.09587928221374808	-0.1700983167257199	1.686239556244915	0.07984177691430133	0.1991768702730046	-0.3572443413304631
0.08499999999999996	0.22357691156611928	-0.09588095110088958	-0.16992816215059503	1.686284034284411	0.07983340830889042	0.1992397776766335	-0.35719968755557213
0.08600000000000008	0.22358368414955415	-0.09588261446892747	-0.16975664263088525	1.6863287556066724	0.07982497618943636	0.19930317777925263	-0.3571546932555064
0.08699999999999997	0.22359052668145135	-0.09588427212069726	-0.16958375170553722	1.6863737147694038	0.07981648062668402	0.19936707263699271	-0.3571093582475374
0.08800000000000008	0.2235974397803406	-0.09588592385113318	-0.16940948269719483	1.6864189062311914	0.07980792166944718	0.19943146438200068	-0.3570636823317403
0.08899999999999997	0.223604424007854	-0.0958875694471581	-0.1692338287111126	1.68646432435281	0.07979929934411709	0.19949635522296724	-0.357017665290346
0.09000000000000008	0.2236114798665027	-0.09588920868645046	-0.1690567826380439	1.6865099633986802	0.07979061365392806	0.19956174744407418	-0.3569713068880956
0.09099999999999997	0.22361860779662973	-0.09589084133621613	-0.1688783371532142	1.6865558175392386	0.07978186457773691	0.19962764340528244	-0.3569246068717697
0.09199999999999986	0.2236258081740432	-0.09589246715309205	-0.16869848472040916	1.6866018808542163	0.07977305206935131	0.1996940455407307	-0.356877564970355
0.09299999999999997	0.22363308130871057	-0.09589408588380673	-0.16851721760268917	1.6866481473360837	0.07976417605765074	0.19976095635481603	-0.3568301808962139
0.09399999999999986	0.22364042744413676	-0.09589569726547328	-0.1683345278669547	1.6866946108932939	0.07975523644658644	0.19982837842064394	-0.35678245434506445
0.09499999999999997	0.22364784675779834	-0.09589730102589256	-0.1681504073823722	1.6867412653533247	0.07974623311506072	0.19989631438066194	-0.3567343849948323
0.09599999999999986	0.2236553393622557	-0.0958988968842407	-0.16796484782094104	1.68678810446553	0.07973716591705082	0.19996476694642967	-0.35668597250495826
0.09699999999999998	0.2236629053054406	-0.09590048455138801	-0.1677778406632142	1.6868351219038016	0.07972803468179501	0.20003373889660953	-0.356637216516831
0.09799999999999986	0.22367054457011967	-0.09590206373022536	-0.16758937720917855	1.686882311269054	0.07971883921416256	0.20010323307311376	-0.35658811665528584
0.09899999999999998	0.22367825707403902	-0.09590363411637498	-0.16739944858641134	1.6869296660915367	0.07970957929514719	0.20017325237808536	-0.3565386725295848
0.09999999999999987	0.22368604267075098	-0.09590519539853214	-0.16720804574913162	1.6869771798333548	0.07970025468193578	0.20024379977414608	-0.356488883732601
0.10099999999999998	0.22369390114999557	-0.09590674725881217	-0.167015159477928	1.687024845891956	0.07969086510779641	0.2003148782845587	-0.3564387498397895
0.10199999999999987	0.22370183223801055	-0.09590828937348059	-0.16682078038881512	1.6870726576045902	0.07968141028245565	0.20038649099013442	-0.3563882704095303
0.10299999999999998	0.2237098355981458	-0.09590982141331822	-0.1666248989448604	1.6871206082529973	0.07967188989272198	0.20045864102513541	-0.35633744498392855
0.10399999999999987	0.22371791083103187	-0.09591134304399898	-0.16642750546400276	1.6871686910679518	0.0796623036028681	0.20053133157436204	-0.35628627308903854
0.10499999999999998	0.2237260574746779	-0.09591285392685485	-0.16622859012495533	1.6872168992336747	0.07965265105489475	0.20060456587093448	-0.3562347542347547
0.10599999999999987	0.22373427500487483	-0.09591435371927468	-0.166028142973454	1.6872652258917373	0.07964293186879748	0.20067834719415661	-0.3561828879149794
0.10699999999999998	0.22374256283515412	-0.09591584207511353	-0.16582615392923386	1.6873136641440936	0.0796331456428374	0.20075267886715473	-0.3561306736083113
0.10799999999999987	0.22375092031667693	-0.09591731864586535	-0.16562261279299367	1.6873622070559977	0.07962329195393762	0.2008275642544092	-0.3560781107787072
0.10899999999999999	0.22375934673880565	-0.09591878308222307	-0.16541750925260812	1.687410847659567	0.07961337035814503	0.2009030067595418	-0.35602519887569095
0.10999999999999988	0.2237678413299827	-0.09592023503527383	-0.1652108328893495	1.687459578957992	0.07960338039097523	0.20097900982305061	-0.35597193733435417
0.11099999999999999	0.2237764032585421	-0.09592167415695255	-0.16500257318525482	1.6875083939304036	0.07959332156770169	0.20105557691956288	-0.35591832557539255
0.11199999999999988	0.2237850316338309	-0.09592310010050437	-0.1647927195320252	1.6875572855366516	0.07958319338395521	0.20113271155460266	-0.3558643630054826
0.11299999999999999	0.2237937255080178	-0.09592451252171011	-0.16458126124109423	1.687606246721624	0.07957299531669512	0.20121041726093059	-0.35581004901806096
0.11399999999999988	0.2238024838778367	-0.09592591108050286	-0.16436818755374544	1.6876552704198662	0.07956272682506506	0.2012886975947569	-0.35575538299401893
0.11499999999999999	0.2238113056858906	-0.09592729544222472	-0.1641534876505356	1.6877043495601332	0.07955238735107359	0.2013675561322506	-0.3557003643021915
0.11599999999999988	0.22382018982264487	-0.0959286652781456	-0.16393715066078837	1.687753477069504	0.07954197632052593	0.20144699646615874	-0.3556449922998845
0.11699999999999999	0.22382913512911132	-0.09593002026599574	-0.16371916567329806	1.6878026458781996	0.07953149314414676	0.20152702220204466	-0.35558926633344173
0.11799999999999988	0.22383814039871924	-0.09593136009088882	-0.16349952174825272	1.6878518489251026	0.07952093721846823	0.20160763695408154	-0.35553318573903364
0.119	0.2238472043783741	-0.09593268444588195	-0.1632782079292566	1.6879010791624873	0.07951030792654465	0.20168884434076237	-0.3554767498438526
0.11999999999999988	0.22385632577021053	-0.09593399303254757	-0.16305521325471387	1.6879503295595841	0.07949960463898169	0.2017706479807669	-0.35541995796734854
0.121	0.22386550323404053	-0.09593528556193424	-0.16283052676933724	1.6879995931057445	0.07948882671521981	0.2018530514887385	-0.35536280942238513
0.12199999999999989	0.2238747353889933	-0.09593656175516888	-0.16260413753654443	1.6880488628139594	0.07947797350446346	0.20193605847078425	-0.35530530351655953
0.123	0.22388402081434786	-0.09593782134407768	-0.16237603465100092	1.6880981317251167	0.07946704434625666	0.20201967252006062	-0.35524743955350496
0.12399999999999989	0.22389335805106395	-0.09593906407220042	-0.16214620725056655	1.688147392912251	0.0794560385712539	0.2021038972126236	-0.35518921683405363
0.125	0.22390274560438764	-0.09594028969544456	-0.16191464452840457	1.6881966394840444	0.07944495550236934	0.20218873610305282	-0.3551306346575663
0.1259999999999999	0.22391218194678283	-0.09594149798275577	-0.1616813357460163	1.6882458645879614	0.07943379445624446	0.20227419271960254	-0.3550716923234892
0.127	0.22392166552081572	-0.09594268871718142	-0.16144627024646405	1.6882950614133947	0.07942255474479097	0.2023602705593628	-0.3550123891328964
0.1279999999999999	0.22393119474199302	-0.09594386169657478	-0.16120943746704036	1.6883442231948342	0.07941123567650513	0.20244697308373263	-0.3549527243900171
0.129	0.22394076800155405	-0.09594501673431606	-0.1609708269517704	1.6883933432154399	0.07939983655773697	0.20253430371401857	-0.3548926974037496
0.1299999999999999	0.22395038366921835	-0.09594615366042729	-0.1607304283637577	1.6884424148113992	0.07938835669403693	0.2026222658271551	-0.3548323074888575
0.131	0.22396004009588935	-0.09594727232232717	-0.16048823149700778	1.6884914313763288	0.07937679539139758	0.20271086275154435	-0.35477155396697035
0.1319999999999999	0.22396973561631464	-0.09594837258560045	-0.16024422628811372	1.6885403863649668	0.07936515195745246	0.2028000977628282	-0.35471043616775627
0.133	0.22397946855170633	-0.09594945433515922	-0.15999840282781266	1.688589273296169	0.07935342570269323	0.20288997407971196	-0.3546489534302039
0.1339999999999999	0.2239892372119496	-0.09595051747604794	-0.15975075137204645	1.6886380857548353	0.07934161594164506	0.20298049485989697	-0.35458710510407815
0.135	0.22399903989664652	-0.09595156193426975	-0.15950126235328904	1.688686817392778	0.07932972199400098	0.20307166319581482	-0.35452489055179087
0.1359999999999999	0.22400887489537297	-0.0959525876580082	-0.15924992639290345	1.6887354619296613	0.07931774318559393	0.20316348211009888	-0.354462309150507
0.137	0.22401874048903092	-0.0959535946181146	-0.1589967343137873	1.6887840131551448	0.07930567884920722	0.2032559545510949	-0.35439936029393754
0.1379999999999999	0.224028634953426	-0.09595458280786118	-0.15874167715218715	1.6888324649318665	0.07929352832571143	0.20334908338865115	-0.35433604339363667
0.139	0.2240385565639419	-0.09595555224346493	-0.15848474616831226	1.6888808111977618	0.07928129096577163	0.20344287141024622	-0.3542723578802317
0.1399999999999999	0.22404850359943376	-0.09595650296538234	-0.15822593285613173	1.6889290459673563	0.07926896613151697	0.20353732131732985	-0.3542083032048889
0.14100000000000001	0.22405847434496817	-0.09595743503886985	-0.15796522895311715	1.688977163332782	0.07925655319768572	0.20363243572169148	-0.3541438788409563
0.1419999999999999	0.22406846709416015	-0.09595834855343367	-0.15770262644994087	1.6890251574649018	0.07924405155249022	0.20372821714197556	-0.3540790842856006
0.14300000000000002	0.22407848015148754	-0.09595924362192158	-0.15743811759976228	1.6890730226145512	0.0792314605985068	0.2038246680004628	-0.354013919061256
0.1439999999999999	0.22408851183458597	-0.09596012037963263	-0.1571716949274843	1.6891207531138974	0.07921877975359111	0.2039217906198717	-0.3539483827169473
0.14500000000000002	0.224098560476525	-0.095960978983445	-0.15690335123898966	1.6891683433779252	0.07920600845169788	0.2040195872201165	-0.35388247482960755
0.1459999999999999	0.2241086244280663	-0.09596181961096158	-0.1566330796296095	1.6892157879060536	0.07919314614360556	0.20411805991526355	-0.35381619500533223
0.14700000000000002	0.22411870205990506	-0.09596264245967323	-0.15636087349145314	1.6892630812835134	0.07918019229766805	0.20421721071080506	-0.3537495428805076
0.1479999999999999	0.22412879176489556	-0.09596344774613963	-0.15608672651998273	1.6893102181817374	0.0791671464006553	0.20431704150118793	-0.3536825181229358
0.14900000000000002	0.22413889196026124	-0.09596423570518726	-0.15581063272059723	1.689357193358146	0.07915400795862203	0.2044175540674734	-0.35361512043307985
0.1499999999999999	0.22414900108941666	-0.09596500658912471	-0.15553258641522894	1.689404001656841	0.07914077649756175	0.204518750075126	-0.35354734954518413
0.15100000000000002	0.22415911762265273	-0.09596576066697472	-0.1552525822482022	1.6894506380102077	0.07912745156360278	0.2046206310720516	-0.3534792052281489
0.1519999999999999	0.22416924005706146	-0.09596649822372288	-0.15497061519098518	1.689497097439923	0.07911403272292943	0.2047231984869442	-0.3534106872864036
0.15300000000000002	0.22417936691720622	-0.09596721955958275	-0.1546866805462195	1.689543375057383	0.07910051956185536	0.20482645362781746	-0.3533417955606566
0.15399999999999991	0.2241894967572913	-0.09596792498927698	-0.15440077395178342	1.6895894660646793	0.07908691168729272	0.20493039768047708	-0.3532725299283389
0.15500000000000003	0.2241996281648311	-0.09596861484133429	-0.15411289138489145	1.6896353657553764	0.07907320872773958	0.20503503170693155	-0.3532028903040472
0.15599999999999992	0.22420975976506693	-0.09596928945740202	-0.15382302916548382	1.6896810695139608	0.0790594103345424	0.20514035664404562	-0.3531328766401676
0.15700000000000003	0.22421989022462954	-0.09596994919157363	-0.15353118395853288	1.689726572815104	0.07904551618282467	0.20524637330267834	-0.3530624889273775
0.15799999999999992	0.22423001825407493	-0.09597059440973127	-0.15323735277527156	1.6897718712238723	0.07903152597196063	0.2053530823673052	-0.35299172719471966
0.15900000000000003	0.22424014261004596	-0.09597122548890266	-0.15294153297334676	1.6898169603968838	0.07901743942589849	0.20546048439600148	-0.35292059150924915
0.15999999999999992	0.22425026209743537	-0.09597184281663229	-0.15264372225589862	1.6898618360844144	0.07900325629345563	0.20556857982072546	-0.35284908197537496
0.16100000000000003	0.22426037557154993	-0.09597244679036626	-0.1523439186695672	1.6899064941327062	0.07898897634864657	0.20567736894796199	-0.35277719873401764
0.16199999999999992	0.2242704819399034	-0.09597303781685056	-0.15204212060142994	1.6899509304857316	0.07897459939092248	0.2057868519598471	-0.3527049419615832
0.16300000000000003	0.2242805801628883	-0.09597361631154233	-0.15173832677487467	1.6899951411864227	0.07896012524501773	0.20589702891577427	-0.3526323118688141
0.16399999999999992	0.22429066925370336	-0.0959741826980338	-0.15143253624441222	1.6900391223773619	0.07894555376052559	0.20600789975435968	-0.3525593086996384
0.16500000000000004	0.22430074827866497	-0.09597473740748833	-0.15112474838942772	1.6900828703016908	0.0789308848115077	0.20611946429570593	-0.35248593272971324
0.16599999999999993	0.22431081635752761	-0.09597528087808838	-0.15081496290724442	1.6901263813049918	0.07891611829601568	0.20623172224384215	-0.35241218426453963
0.16700000000000004	0.22432087266306147	-0.09597581355449473	-0.1505031798062521	1.6901696518377762	0.07890125413540318	0.20634467318909736	-0.3523380636375756
0.16799999999999993	0.22433091642026556	-0.09597633588769196	-0.15018939939872444	1.6902126784578297	0.07888629227361123	0.20645831661058972	-0.3522635712083463
0.16900000000000004	0.2243409469059706	-0.09597684833596992	-0.1498736222918208	1.690255457831664	0.07887123267667051	0.2065726518794416	-0.35218870736018637
0.16999999999999993	0.22435096344920658	-0.09597735136666591	-0.1495558493767747	1.6902979867350783	0.07885607533248144	0.20668767826272025	-0.35211347249773556
0.17100000000000004	0.22436096543158135	-0.09597784545716588	-0.14923608181777337	1.6903402620539598	0.07884082025050694	0.20680339492749655	-0.35203786704449147
0.17199999999999993	0.22437095228729406	-0.09597833109478932	-0.14891432104090244	1.6903822807864592	0.07882546746119484	0.206919800944839	-0.351961891440176
0.17299999999999982	0.2243809235035372	-0.09597880877630752	-0.14859056872240364	1.6904240400461588	0.07881001701537392	0.20703689529404887	-0.351885546137671
0.17400000000000015	0.2243908786209142	-0.09597927900747015	-0.1482648267758674	1.690465537064738	0.07879446898356221	0.20715467686731986	-0.3518088315998883
0.17500000000000004	0.22440081723312416	-0.09597974230253953	-0.14793709733873303	1.6905067691937652	0.07877882345506616	0.2072731444745796	-0.35173174829681736
0.17599999999999993	0.22441073898628675	-0.09598019918383219	-0.14760738275884752	1.6905477339067472	0.07876308053699203	0.20739229684820965	-0.35165429670244547
0.17699999999999982	0.22442064357828126	-0.0959806501812672	-0.14727568558070717	1.6905884288025663	0.07874724035310879	0.20751213264795	-0.3515764772911236
0.17800000000000016	0.22443053075810088	-0.09598109583192067	-0.14694200853025244	1.6906288516095567	0.07873130304250124	0.20763265046641466	-0.3514982905334999
0.17900000000000005	0.22444040032522486	-0.09598153667958609	-0.14660635449896176	1.6906690001879585	0.0787152687582572	0.20775384883485548	-0.3514197368928108
0.17999999999999994	0.22445025212863337	-0.09598197327433976	-0.14626872652836828	1.6907088725311354	0.0786991376662492	0.20787572622874828	-0.3513408168215918
0.18099999999999983	0.224460086065087	-0.09598240617211098	-0.1459291277942463	1.6907484667685626	0.07868290994376709	0.20799828107344676	-0.3512615307578316
0.18200000000000016	0.2244699020774213	-0.0959828359342564	-0.1455875615904636	1.690787781170588	0.07866658577806228	0.20812151174990562	-0.3511818791206312
0.18300000000000005	0.22447970015361032	-0.09598326312713781	-0.14524403131362404	1.6908268141519627	0.078650165365047	0.20824541660010898	-0.35110186230640184
0.18399999999999994	0.22448948032660015	-0.09598368832170324	-0.14489854044850045	1.690865564273759	0.07863364890820938	0.20836999393226657	-0.35102148068548056
0.18499999999999983	0.22449924267491242	-0.09598411209307033	-0.1445510925538807	1.690904030245941	0.07861703661774411	0.2084952420260228	-0.3509407345984314
0.18600000000000017	0.2245089873232651	-0.09598453502011176	-0.1442016912484468	1.6909422109309629	0.07860032870977661	0.20862115913774174	-0.35085962435215384
0.18700000000000006	0.22451871444245836	-0.09598495768504202	-0.14385034019630563	1.6909801053468905	0.07858352540549801	0.20874774350574715	-0.35077815021622505
0.18799999999999994	0.2245284242489011	-0.0959853806730051	-0.14349704309254033	1.6910177126700494	0.07856662693014953	0.20887499335539794	-0.35069631241941396
0.18899999999999983	0.22453811700453108	-0.09598580457166225	-0.14314180364915688	1.6910550322383282	0.07854963351203907	0.2090029069041226	-0.3506141111460628
0.19000000000000017	0.2245477930175053	-0.09598622997077959	-0.14278462558179983	1.6910920635547604	0.07853254538183309	0.20913148236629217	-0.3505315465325182
0.19100000000000006	0.22455745264253296	-0.09598665746181474	-0.1424255125976094	1.6911288062906351	0.07851536277181934	0.2092607179575684	-0.3504486186639785
0.19199999999999995	0.22456709627971944	-0.09598708763750208	-0.14206446838383877	1.6911652602885117	0.07849808591471368	0.20939061189878969	-0.3503653275715107
0.19299999999999984	0.22457672437304807	-0.09598752109143582	-0.14170149659685255	1.6912014255655163	0.07848071504225451	0.20952116241970092	-0.3502816732289359
0.19400000000000017	0.22458633740925246	-0.0959879584176506	-0.14133660085112926	1.6912373023165477	0.07846325038388899	0.20965236776283355	-0.35019765554982385
0.19500000000000006	0.22459593591595267	-0.09598840021019882	-0.1409697847078873	1.691272890917013	0.07844569216542906	0.2097842261875984	-0.3501132743847812
0.19599999999999995	0.22460552045868012	-0.09598884706272422	-0.14060105166408185	1.6913081919254662	0.07842804060761625	0.2099167359741668	-0.3500285295187891
0.19699999999999984	0.22461509163754284	-0.0959892995680311	-0.14023040514289567	1.6913432060857732	0.07841029592471661	0.21004989542683716	-0.3499434206687735
0.19800000000000018	0.22462465008390192	-0.09598975831764865	-0.13985784848571933	1.6913779343280526	0.07839245832320672	0.2101837028769494	-0.3498579474818947
0.19900000000000007	0.2246341964570589	-0.0959902239013897	-0.13948338494449194	1.6914123777691477	0.0783745280004895	0.2103181566855928	-0.3497721095341923
0.19999999999999996	0.22464373144095667	-0.09599069690690337	-0.13910701767365	1.6914465377129984	0.07835650514351776	0.21045325524641317	-0.3496859063290366
0.20099999999999985	0.22465325574089212	-0.09599117791922121	-0.1387287497220538	1.691480415650537	0.07833838992738652	0.21058899698845995	-0.3495993372955703
0.20200000000000018	0.22466277008061397	-0.09599166752029595	-0.13834858402526304	1.6915140132594877	0.07832018251419806	0.21072538037883165	-0.3495124017873842
0.20300000000000007	0.22467227520055882	-0.09599216628853256	-0.13796652339853757	1.6915473324044363	0.07830188305232141	0.21086240392505962	-0.34942509908130587
0.20399999999999996	0.22468177185685037	-0.09599267479831085	-0.1375825705309381	1.6915803751368002	0.07828349167574186	0.21100006617717126	-0.3493374283762411
0.20499999999999985	0.2246912608195585	-0.09599319361949918	-0.1371967279797696	1.691613143693939	0.07826500850319555	0.21113836572955583	-0.34924938879225087
0.20600000000000018	0.22470074286983974	-0.09599372331695874	-0.13680899816423434	1.691645640497787	0.07824643363708923	0.21127730122306015	-0.349160979369744
0.20700000000000007	0.224710218797083	-0.0959942644500377	-0.13641938335829373	1.6916778681545033	0.07822776716232656	0.21141687134743803	-0.3490721990682981
0.20799999999999996	0.22471968939718787	-0.09599481757205477	-0.1360278856838672	1.6917098294547621	0.07820900914528489	0.21155707484372804	-0.348983046765293
0.20899999999999985	0.22472915547160033	-0.09599538322977169	-0.1356345071054937	1.6917415273724306	0.07819015963312484	0.21169791050607356	-0.3488935212552709
0.2100000000000002	0.22473861782560206	-0.09599596196285395	-0.1352392494264497	1.6917729650616196	0.07817121865318903	0.211839377182926	-0.34880362125008507
0.21100000000000008	0.22474807726547857	-0.09599655430331938	-0.13484211428519272	1.6918041458543696	0.07815218621218559	0.2119814737781188	-0.34871334537886484
0.21199999999999997	0.22475753459569314	-0.09599716077497392	-0.13444310315138056	1.6918350732597147	0.07813306229527799	0.21212419925217946	-0.34862269218743136
0.21299999999999986	0.2247669906171902	-0.09599778189283424	-0.134042217322219	1.691865750963375	0.07811384686538586	0.21226755262357572	-0.34853166013765374
0.2140000000000002	0.22477644612682648	-0.09599841816253651	-0.13363945791988954	1.691896182827318	0.07809453986275768	0.21241153296959256	-0.3484402476071118
0.21500000000000008	0.2247859019171787	-0.09599907007973092	-0.13323482588930075	1.6919263728884373	0.07807514120469344	0.2125561394270845	-0.3483484528890671
0.21599999999999997	0.2247953587763515	-0.09599973812946146	-0.13282832199540676	1.6919563253563423	0.07805565078535673	0.21270137119334784	-0.34825627419262234
0.21699999999999986	0.22480481748778536	-0.09600042278553042	-0.13241994682084543	1.6919860446110087	0.07803606847567594	0.2128472275268698	-0.3481637096430094
0.2180000000000002	0.22481427883006336	-0.09600112450984728	-0.13200970076502536	1.6920155352006578	0.07801639412333503	0.21299370774759044	-0.3480707572820078
0.21900000000000008	0.2248237435770926	-0.09600184375176128	-0.131597584044659	1.69204480183949	0.07799662755291471	0.2131408112366774	-0.34797741506855684
0.21999999999999997	0.2248332124990352	-0.09600258094737746	-0.13118359669499013	1.6920738494045142	0.07797676856624518	0.21328853743599752	-0.34788368087968435
0.22099999999999986	0.2248426863628602	-0.09600333651885554	-0.13076773857171756	1.69210268293184	0.07795681694272676	0.21343688584722437	-0.34778955251175503
0.22199999999999975	0.22485216593138693	-0.09600411087369151	-0.1303500093536148	1.6921313076135578	0.07793677243931443	0.21358585603076566	-0.3476950276817956
0.2230000000000001	0.22486165196194977	-0.09600490440398113	-0.12993040854471732	1.6921597287944539	0.07791663479034909	0.2137354476050585	-0.3476001040287784
0.22399999999999998	0.22487114520543333	-0.09600571748566515	-0.12950893547607564	1.6921879519674266	0.07789640370741822	0.21388566024598954	-0.34750477911516886
0.22499999999999987	0.224880646404548	-0.09600655047775598	-0.12908558930820196	1.6922159827687238	0.07787607887900308	0.2140364936858316	-0.3474090504288017
0.22599999999999976	0.2248901562913467	-0.0960074037215452	-0.12866036903421485	1.692243826973753	0.07785565996997311	0.21418794771187946	-0.3473129153847816
0.2270000000000001	0.22489967558548687	-0.09600827753979174	-0.1282332734833082	1.6922714904923226	0.07783514662141543	0.2143400221650897	-0.3472163713274737
0.22799999999999998	0.22490920499361008	-0.09600917223589028	-0.12780430132454457	1.6922989793629344	0.07781453845092148	0.21449271693866404	-0.3471194155327679
0.22899999999999987	0.22491874520908825	-0.09601008809301965	-0.12737345107134693	1.6923262997468758	0.07779383505302644	0.2146460319763933	-0.3470220452106203
0.22999999999999976	0.22492829691175975	-0.09601102537327093	-0.12694072108668944	1.6923534579224857	0.07777303599949754	0.21479996727076253	-0.34692425750775163
0.2310000000000001	0.2249378607680312	-0.09601198431675485	-0.12650610958786154	1.692380460279208	0.0777521408395325	0.2149545228611824	-0.34682604951026313
0.23199999999999998	0.22494743743172088	-0.09601296514068842	-0.12606961465080735	1.6924073133106787	0.07773114910029466	0.215109698832347	-0.3467274182462933
0.23299999999999987	0.22495702754489	-0.09601396803883663	-0.1256312342151705	1.692434023606834	0.07771006028784652	0.21526549531235256	-0.3466283606889625
0.23399999999999976	0.22496663173791026	-0.09601499318206182	-0.1251909660896716	1.6924605978457867	0.07768887388811618	0.21542191247075987	-0.3465288737593649
0.2350000000000001	0.22497625062876778	-0.09601604071960386	-0.12474880795669104	1.6924870427858398	0.07766758936759327	0.21557895051702633	-0.3464289543293663
0.236	0.22498588482122442	-0.09601711077958638	-0.12430475737606064	1.6925133652576343	0.07764620617357165	0.2157366096991859	-0.34632859922439446
0.23699999999999988	0.22499553490183505	-0.09601820346837223	-0.1238588117888187	1.6925395721564203	0.07762472373400066	0.21589489030241119	-0.34622780522646807
0.23799999999999977	0.2250052014365747	-0.09601931886989694	-0.1234109685213051	1.6925656704344507	0.07760314145718888	0.21605379264739655	-0.3461265690773459
0.2390000000000001	0.22501488496745015	-0.09602045704610916	-0.12296122478997439	1.69259166709349	0.07758145873160457	0.216213317088562	-0.3460248874816161
0.24	0.22502458600909445	-0.09602161803814131	-0.12250957770692895	1.6926175691770537	0.07755967492583438	0.21637346401213856	-0.3459227571098513
0.24099999999999988	0.22503430504534705	-0.09602280186670566	-0.12205602428467137	1.692643383761618	0.07753778938851806	0.21653423383449974	-0.34582017460189307
0.24199999999999977	0.225044042525819	-0.09602400853133926	-0.12160056143932813	1.6926691179471631	0.07751580144813817	0.21669562700092215	-0.3457171365700863
0.2430000000000001	0.2250537988624386	-0.09602523800962673	-0.12114318599385274	1.6926947788481808	0.07749371041278703	0.21685764398440877	-0.3456136396024676
0.244	0.2250635744259767	-0.09602649025752956	-0.12068389468233814	1.6927203735847614	0.0774715155702162	0.2170202852841485	-0.3455096802662142
0.24499999999999988	0.22507336954255502	-0.09602776521044572	-0.12022268415431131	1.6927459092730028	0.07744921618810828	0.21718355142391593	-0.345405255111236
0.24599999999999977	0.2250831844901356	-0.09602906278349459	-0.11975955097750933	1.6927713930151058	0.07742681151402346	0.21734744295108094	-0.3453003606734259
0.2470000000000001	0.2250930194949901	-0.09603038287102617	-0.119294491639895	1.692796831889899	0.07740430077496087	0.21751196043598345	-0.34519499347757315
0.248	0.2251028747281511	-0.09603172534685761	-0.1188275025524202	1.6928222329441682	0.07738168317702245	0.21767710447094288	-0.345089150040246
0.2489999999999999	0.2251127503018436	-0.0960330900652382	-0.1183585800521622	1.6928476031840316	0.07735895790530192	0.2178428756690226	-0.3449828268728308
0.24999999999999978	0.2251226462662722	-0.0960344768610422	-0.11788772040470642	1.6928729495659778	0.07733612412381718	0.21800927466315861	-0.34487602048454824
0.2510000000000001	0.2251325626075184	-0.09603588554881423	-0.11741491980578042	1.6928982789883098	0.07731318097554744	0.21817630210571218	-0.34476872738520575
0.252	0.22514249924654678	-0.09603731592179444	-0.11694017438327341	1.6929235982826123	0.0772901275827589	0.2183439586678981	-0.3446609440879949
0.2529999999999999	0.22515245603894182	-0.09603876775205102	-0.1164634802003979	1.6929489142048593	0.07726696304768058	0.2185122450386614	-0.3445526671123972
0.2539999999999998	0.22516243277537654	-0.09604024079134416	-0.11598483325924233	1.6929742334269062	0.07724368645334856	0.2186811619233064	-0.3444438929868978
0.2550000000000001	0.22517242918206135	-0.09604173477159286	-0.11550422950396498	1.692999562527983	0.07722029686437565	0.21885071004236478	-0.3443346182518154
0.256	0.22518244492079734	-0.09604324940532113	-0.11502166482401047	1.6930249079858057	0.07719679332783047	0.21902089013064086	-0.34422483946237187
0.2569999999999999	0.22519247958976307	-0.09604478438645993	-0.11453713505735369	1.6930502761684325	0.07717317487434829	0.2191917029362509	-0.34411455319139816
0.2579999999999998	0.22520253272541016	-0.0960463393907518	-0.11405063599339692	1.6930756733272354	0.07714944051923114	0.21936314921959454	-0.34400375603155614
0.2590000000000001	0.22521260380509087	-0.09604791407613242	-0.11356216337627562	1.693101105590229	0.0771255892637209	0.21953522975207534	-0.34389244459756796
0.26	0.2252226922507967	-0.09604950808384308	-0.11307171290933268	1.6931265789553687	0.0771016200967506	0.21970794531456922	-0.34378061552863914
0.2609999999999999	0.22523279743363298	-0.09605112103990242	-0.11257928026039023	1.693152099283811	0.07707753199693151	0.21988129669576226	-0.34366826549101664
0.2619999999999998	0.22524291867752305	-0.0960527525565625	-0.11208486106782077	1.693177672293133	0.07705332393453332	0.22005528469011318	-0.34355539118074746
0.2630000000000001	0.2252530552617673	-0.0960544022337475	-0.11158845094742222	1.6932033035505083	0.07702899487339752	0.22022991009544002	-0.343441989326579
0.264	0.22526320642321235	-0.09605606966047325	-0.11109004549897408	1.6932289984658266	0.07700454377260225	0.22040517371067805	-0.3433280566928222
0.2649999999999999	0.22527337135840658	-0.0960577544162459	-0.1105896403124782	1.693254762285139	0.07697996958787968	0.22058107633374752	-0.34321359008218094
0.2659999999999998	0.22528354922574018	-0.0960594560720649	-0.11008723097521379	1.6932806000851652	0.07695527127290863	0.2207576187591039	-0.3430985863385501
0.2670000000000001	0.22529373914756984	-0.0960611741906587	-0.10958281307961235	1.6933065167681136	0.07693044778048366	0.220934801775092	-0.34298304234996896
0.268	0.22530394021233074	-0.09606290832670711	-0.10907638223158234	1.6933325170549276	0.07690549806380499	0.2211126261611635	-0.3428669550521583
0.2689999999999999	0.225314151476639	-0.09606465802780133	-0.10856793405891188	1.6933586054777032	0.07688042107807314	0.22129109268501881	-0.3427503214322798
0.2699999999999998	0.22532437196700805	-0.09606642283576453	-0.10805746421937841	1.6933847863735292	0.07685521578202384	0.22147020209991533	-0.3426331385321286
0.27100000000000013	0.22533460068042632	-0.09606820228795736	-0.10754496840932104	1.693411063880118	0.07682988113903892	0.22164995514183744	-0.3425154034508837
0.272	0.22534483658417334	-0.09606999591856871	-0.10703044237342818	1.693437441932473	0.07680441611807762	0.22183035252616182	-0.342397113347967
0.2729999999999999	0.22535507861638038	-0.09607180325989116	-0.10651388191499202	1.693463924259456	0.07677881969491668	0.2220113949441218	-0.3422782654461364
0.2739999999999998	0.22536532568733667	-0.09607362384357937	-0.10599528290588578	1.6934905143798877	0.07675309085357841	0.22219308305937488	-0.34215885703457094
0.27500000000000013	0.22537557668003716	-0.09607545720189299	-0.10547464129702142	1.6935172155992972	0.07672722858752136	0.2223754175044287	-0.3420388854718301
0.276	0.2253858304499728	-0.09607730286892892	-0.10495195313004312	1.6935440310076997	0.07670123190071632	0.22255839887668177	-0.34191834818893246
0.2769999999999999	0.22539608582566945	-0.09607916038184412	-0.10442721454950936	1.6935709634776415	0.0766750998089134	0.22274202773432125	-0.3417972426925572
0.2779999999999998	0.2254063416103532	-0.09608102928206765	-0.10390042181481347	1.6935980156621324	0.07664883134110091	0.22292630459232146	-0.3416755665681264
0.27900000000000014	0.22541659658398905	-0.09608290911649997	-0.10337157131259603	1.6936251899924626	0.07662242554103516	0.22311122991823784	-0.34155331748295453
0.28	0.22542684950531713	-0.09608479943869808	-0.10284065957040611	1.6936524886758981	0.07659588146878152	0.22329680412749103	-0.34143049318970925
0.2809999999999999	0.22543709911388993	-0.09608669981004776	-0.10230768327086479	1.6936799136936376	0.07656919820232828	0.22348302757850655	-0.3413070915298835
0.2819999999999998	0.22544734413211337	-0.09608860980092777	-0.10177263926520508	1.6937074667997793	0.07654237483921351	0.2236699005681356	-0.3411831104368525
0.28300000000000014	0.22545758326729237	-0.09609052899186743	-0.10123552458581668	1.6937351495209145	0.07651541049798294	0.22385742332735697	-0.341058547938642
0.28400000000000003	0.22546781521368098	-0.09609245697469594	-0.10069633645817463	1.6937629631552178	0.07648830431954076	0.22404559601719837	-0.34093340216077234
0.2849999999999999	0.22547803865453797	-0.09609439335368263	-0.10015507231328159	1.6937909087717888	0.07646105546857697	0.22423441872457303	-0.34080767132912243
0.2859999999999998	0.22548825226418856	-0.09609633774666869	-0.09961172980137775	1.6938189872117486	0.07643366313507195	0.22442389145760477	-0.34068135377256903
0.28700000000000014	0.22549845471046745	-0.09609828978581449	-0.09906630680616857	1.6938471990907096	0.07640612653575737	0.22461401414068496	-0.34055444792540523
0.28800000000000003	0.22550864465829817	-0.09610024911758536	-0.09851880145844466	1.6938755448011154	0.07637844491559505	0.2248047866098708	-0.3404269523296602
0.2889999999999999	0.22551882077403795	-0.09610221540272683	-0.09796921214872184	1.6939040245133221	0.07635061754939639	0.22499620860874633	-0.3402988656375053
0.2899999999999998	0.2255289817290856	-0.09610418831660682	-0.09741753753890313	1.6939326381761777	0.07632264374327864	0.225188279784503	-0.34017018661362525
0.29100000000000015	0.2255391262027509	-0.096106167549177	-0.0968637765729631	1.6939613855193485	0.076294522835776	0.22538099968424014	-0.34004091413694804
0.29200000000000004	0.22554925288589087	-0.09610815280493076	-0.09630792848665724	1.6939902660573982	0.07626625419915407	0.2255743677517288	-0.33991104720161097
0.2929999999999999	0.22555936048531194	-0.09611014380360869	-0.0957499928162569	1.6940192790933577	0.07623783724111158	0.22576838332464	-0.3397805849177753
0.2939999999999998	0.22556944772743737	-0.0961121402812744	-0.09518996940668518	1.6940484237210351	0.0762092714062603	0.22596304563187228	-0.3396495265127147
0.29500000000000015	0.2255795133604899	-0.09611414199100866	-0.0946278584198053	1.6940776988271984	0.0761805561770189	0.22615835379067442	-0.3395178713321187
0.29600000000000004	0.22558955615519044	-0.09611614870284425	-0.09406366034248664	1.694107103094755	0.07615169107398177	0.22635430680386903	-0.3393856188411856
0.29699999999999993	0.2255995749047253	-0.0961181602036928	-0.09349737599257008	1.6941366350069338	0.07612267565606821	0.2265509035579694	-0.339252768625017
0.2979999999999998	0.22560956842548796	-0.09612017629764075	-0.09292900652160525	1.694166292851719	0.07609350952069557	0.22674814282249492	-0.33911932038819464
0.29900000000000015	0.2256195355589722	-0.09612219680586655	-0.09235855341548599	1.694196074726161	0.07606419230391628	0.22694602324987748	-0.33898527395384254
0.30000000000000004	0.22562947517368767	-0.09612422156655655	-0.09178601849486061	1.6942259785405662	0.07603472368058005	0.2271445433752899	-0.3388506292626633
0.30099999999999993	0.2256393861659733	-0.09612625043557017	-0.09121140391569213	1.6942560020225625	0.07600510336452114	0.22734370161645853	-0.33871538637213067
0.3019999999999998	0.22564926746008934	-0.0961282832874772	-0.09063471216921616	1.694286142721426	0.07597533110864987	0.2275434962738882	-0.33857954545553437
0.30300000000000016	0.2256591180090898	-0.09613032001621481	-0.0900559460805418	1.6943163980134122	0.0759454067049481	0.22774392553168307	-0.3384431068004506
0.30400000000000005	0.2256689367968482	-0.09613236053498711	-0.08947510880513942	1.6943467651081021	0.07591532998436928	0.22794498745896571	-0.3383060708064553
0.30499999999999994	0.2256787228404888	-0.09613440477615764	-0.08889220382359023	1.6943772410546354	0.07588510081682569	0.22814668001171318	-0.33816843798238444
0.3059999999999998	0.2256884751928505	-0.09613645269151243	-0.0883072349360991	1.6944078227470847	0.07585471911126329	0.22834900103464628	-0.33803020894362834
0.30700000000000016	0.22569819294498422	-0.09613850425214508	-0.08772020625676576	1.6944385069297274	0.07582418481551972	0.2285519482632357	-0.3378913844093987
0.30800000000000005	0.22570787522868135	-0.09614055944834173	-0.0871311222064803	1.6944692902029637	0.07579349791608718	0.22875551932619143	-0.33775196519966255
0.30899999999999994	0.2257175212194106	-0.09614261828983947	-0.08653998750519283	1.6945001690298869	0.07576265843808498	0.22895971174819527	-0.3376119522318042
0.30999999999999983	0.22572713014004173	-0.09614468080532901	-0.08594680716468488	1.6945311397435094	0.07573166644531988	0.2291645229525122	-0.33747134651713534
0.31100000000000017	0.2257367012642304	-0.09614674704120085	-0.08535158648071026	1.6945621985539006	0.07570052204006869	0.2293699502638492	-0.33733014915725357
0.31200000000000006	0.2257462339183353	-0.09614881706104075	-0.08475433102336748	1.6945933415544778	0.07566922536252234	0.22957599091182934	-0.3371883613402469
0.31299999999999994	0.22575572748261916	-0.09615089094587392	-0.08415504662607252	1.6946245647282105	0.07563777659007391	0.22978264203496138	-0.3370459843366834
0.31399999999999983	0.2257651813921115	-0.09615296879402933	-0.08355373937388251	1.6946558639544942	0.07560617593638962	0.22998990068480382	-0.33690301949538465
0.31500000000000017	0.22577459513675635	-0.09615505072100014	-0.08295041559229431	1.6946872350159496	0.07557442365032345	0.2301977638298385	-0.33675946823934616
0.31600000000000006	0.22578396826122268	-0.09615713685967667	-0.08234508183726377	1.6947186736047732	0.07554252001491897	0.23040622835887406	-0.3366153320620488
0.31699999999999995	0.22579330036513007	-0.09615922735982273	-0.08173774488568777	1.6947501753293919	0.07551046534649784	0.23061529108440865	-0.3364706125238539
0.31799999999999984	0.22580259110406634	-0.09616132238679433	-0.08112841172558923	1.6947817357210513	0.07547825999383498	0.23082494874613724	-0.33632531124835924
0.3190000000000002	0.22581184019064557	-0.09616342212100339	-0.08051708954637155	1.694813350239966	0.07544590433741998	0.23103519801436356	-0.3361794299187754
0.32000000000000006	0.2258210473948543	-0.09616552675812746	-0.07990378572876151	1.6948450142821694	0.07541339878862166	0.23124603549350212	-0.3360329702739557
0.32099999999999995	0.22583021254406468	-0.09616763650856455	-0.079288507833308	1.6948767231870605	0.07538074378857283	0.23145745772609982	-0.3358859341038945
0.32199999999999984	0.2258393355230881	-0.09616975159575739	-0.07867126358817864	1.6949084722441463	0.07534793980683568	0.23166946119707665	-0.33573832324530245
0.3230000000000002	0.22584841627426774	-0.09617187225413752	-0.07805206087775013	1.6949402566986114	0.07531498734003005	0.23188204233757884	-0.335590139577804
0.32400000000000007	0.22585745479761116	-0.0961739987274406	-0.07743090773161161	1.6949720717568477	0.07528188691048504	0.2320951975285704	-0.33544138502032955
0.32499999999999996	0.22586645115096388	-0.0961761312681449	-0.07680781231284646	1.6950039125930807	0.07524863906503544	0.2323089231047144	-0.33529206152696955
0.32599999999999985	0.22587540545022425	-0.09617827013765676	-0.07618278290558507	1.6950357743570963	0.07521524437396206	0.23252321535866927	-0.3351421710823495
0.3270000000000002	0.22588431786922394	-0.09618041560573765	-0.07555582790257086	1.695067652181946	0.0751817034297105	0.23273807054543824	-0.3349917156970722
0.32800000000000007	0.2258931886388993	-0.09618256794879607	-0.07492695579310343	1.6950995411905014	0.07514801684526583	0.23295348488653234	-0.33484069740346867
0.32899999999999996	0.22590201804650303	-0.09618472744817322	-0.07429617515172722	1.6951314365016101	0.07511418525254766	0.23316945457382815	-0.3346891182515344
0.32999999999999985	0.2259108064352312	-0.09618689438955061	-0.07366349462803755	1.6951633332377494	0.0750802093010084	0.2333859757730027	-0.3345369803048048
0.3310000000000002	0.22591955420313625	-0.09618906906310334	-0.07302892293684457	1.695195226533424	0.07504608965618983	0.23360304462685355	-0.33438428563622913
0.3320000000000001	0.22592826180132888	-0.09619125176289361	-0.07239246884755661	1.6952271115420627	0.07501182699811602	0.23382065725887313	-0.3342310363242847
0.33299999999999996	0.22593692973297402	-0.09619344278550294	-0.07175414117277551	1.6952589834417893	0.07497742201982607	0.23403880977702024	-0.3340772344491459
0.33399999999999985	0.22594555855307852	-0.09619564242940613	-0.07111394875684808	1.6952908374419546	0.07494287542622904	0.2342574982775099	-0.3339228820885414
0.3350000000000002	0.225954148867939	-0.09619785099508729	-0.07047190046436283	1.6953226687904284	0.07490818793297567	0.23447671884868612	-0.3337679813132967
0.3360000000000001	0.2259627013346268	-0.09620006878439728	-0.06982800516820603	1.6953544727805332	0.0748733602651637	0.2346964675750421	-0.3336125341828048
0.33699999999999997	0.22597121666088768	-0.09620229609915293	-0.06918227173792119	1.6953862447579986	0.07483839315599759	0.23491674054102682	-0.33345654274054337
0.33799999999999986	0.22597969560432918	-0.09620453324048099	-0.06853470902949181	1.695417980128321	0.07480328734540227	0.23513753383427588	-0.33330000900988127
0.3390000000000002	0.22598813897051717	-0.09620678050890527	-0.06788532587654032	1.6954496743634029	0.07476804357852915	0.2353588435483925	-0.3331429349905368
0.3400000000000001	0.22599654761110602	-0.09620903820367173	-0.067234131081431	1.6954813230071049	0.07473266260421446	0.23558066578583042	-0.332985322655321
0.34099999999999997	0.22600492242312875	-0.09621130662131104	-0.06658113340476375	1.6955129216804554	0.07469714517363306	0.2358029966613698	-0.33282717394643285
0.34199999999999986	0.2260132643490727	-0.0962135860549437	-0.06592634155400019	1.6955444660869048	0.07466149203926858	0.23602583230594654	-0.3326684907714269
0.3430000000000002	0.22602157437623663	-0.09621587679432711	-0.06526976417271779	1.6955759520176297	0.0746257039538338	0.23624916887035108	-0.33250927499939825
0.3440000000000001	0.22602985353499402	-0.09621817912513934	-0.0646114098301082	1.6956073753568925	0.07458978166883612	0.23647300252886175	-0.3323495284573845
0.345	0.22603810289671353	-0.0962204933274996	-0.06395128700958476	1.6956387320874557	0.0745537259329699	0.23669732948306	-0.33218925292661666
0.34599999999999986	0.22604632357170723	-0.09622281967522958	-0.06328940409611457	1.6956700182960547	0.07451753749051794	0.2369221459659528	-0.3320284501384343
0.3470000000000002	0.2260545167072059	-0.09622515843623132	-0.06262576936226469	1.6957012301785612	0.07448121707976109	0.23714744824652803	-0.3318671217699859
0.3480000000000001	0.2260626834857392	-0.09622750987322613	-0.0619603909533306	1.69573236404409	0.07444476543157805	0.23737323263468535	-0.3317052694398944
0.349	0.22607082512467214	-0.0962298742441031	-0.06129327687266986	1.6957634163184219	0.07440818326835652	0.23759949548612	-0.33154289470388726
0.34999999999999987	0.2260789428765169	-0.09623225180150481	-0.06062443496836068	1.6957943835478817	0.07437147130297139	0.2378262332066759	-0.33137999905044946
0.35099999999999976	0.2260870380288923	-0.09623464279240361	-0.05995387292117452	1.6958252624029195	0.07433463023782905	0.23805344225617164	-0.33121658389692493
0.3520000000000001	0.22609511190450746	-0.09623704745804247	-0.05928159823272727	1.6958560496802721	0.07429766076409926	0.23828111915219008	-0.33105265058618644
0.353	0.2261031658615458	-0.0962394660334864	-0.058607618213051195	1.6958867423048316	0.07426056356076814	0.2385092604741392	-0.33088820038332456
0.35399999999999987	0.22611120129331724	-0.09624189874716058	-0.057931939967955405	1.6959173373319782	0.07422333929339017	0.23873786286746654	-0.3307232344721107
0.35499999999999976	0.2261192196267999	-0.0962443458207511	-0.05725457038654307	1.695947831949254	0.07418598861284276	0.2389669230478468	-0.3305577539516595
0.3560000000000001	0.2261272223208247	-0.09624680746871488	-0.0565755161292558	1.695978223477002	0.07414851215408273	0.2391964378051033	-0.33039175983359326
0.357	0.22613521086427638	-0.09624928389777204	-0.05589478361681671	1.6960085093687316	0.07411091053490446	0.23942640400674398	-0.33022525303940437
0.3579999999999999	0.22614318677468542	-0.0962517753071348	-0.05521237901968863	1.6960386872115853	0.074073184355003	0.23965681860135893	-0.3300582343977079
0.35899999999999976	0.2261511515975878	-0.09625428188910017	-0.05452830824803665	1.6960687547269084	0.07403533419546386	0.23988767862194355	-0.3298907046416904
0.3600000000000001	0.22615910690552343	-0.09625680382963137	-0.05384257694294185	1.6960987097709226	0.07399736061825231	0.24011898118884545	-0.3297226644070571
0.361	0.22616705429553782	-0.09625934130892547	-0.053155190469240686	1.696128550335503	0.07395926416533624	0.2403507235120948	-0.32955411423029435
0.3619999999999999	0.22617499538669	-0.09626189450158977	-0.05246615390960954	1.6961582745486945	0.0739210453577467	0.24058290289324227	-0.3293850545470642
0.36299999999999977	0.22618293181944837	-0.09626446357604952	-0.05177547205913449	1.6961878806742081	0.07388270469487987	0.2408155167270122	-0.3292154856908524
0.3640000000000001	0.22619086525622265	-0.09626704869393708	-0.05108314942036018	1.696217367110281	0.07384424265404017	0.2410485625027126	-0.3290454078919304
0.365	0.22619879738114967	-0.09626965000983974	-0.05038919019918955	1.6962467323894002	0.07380565969010204	0.24128203780534316	-0.3288748212763865
0.3659999999999999	0.22620672989875365	-0.09627226767065779	-0.049693598301253666	1.6962759751788965	0.07376695623498551	0.24151594031670928	-0.3287037258651671
0.36699999999999977	0.22621466453223002	-0.09627490181495002	-0.048996377328372386	1.6963050942805264	0.07372813269688423	0.2417502678165433	-0.3285321215734293
0.3680000000000001	0.22622260302173136	-0.09627755257301687	-0.04829753057510414	1.6963340886282947	0.07368918945955004	0.2419850181834532	-0.3283600082102085
0.369	0.226230547122653	-0.09628022006734384	-0.04759706102613286	1.696362957286022	0.07365012688187719	0.24222018939563983	-0.32818738547821497
0.3699999999999999	0.22623849860353684	-0.09628290441265237	-0.046894971355613366	1.6963916994454087	0.07361094529760324	0.2424557795311412	-0.3280142529740666
0.3709999999999998	0.22624645924283837	-0.09628560571518194	-0.04619126392771981	1.6964203144238457	0.07357164501470005	0.24269178676766645	-0.32784061018901756
0.3720000000000001	0.22625443082493643	-0.09628832407195569	-0.045485940796893616	1.6964488016623485	0.07353222631451517	0.24292820938238732	-0.32766645650957493
0.373	0.22626241513651324	-0.0962910595707811	-0.04477900370816616	1.69647716072399	0.07349268945096814	0.24316504575156633	-0.32749179121794253
0.3739999999999999	0.226270413962924	-0.09629381229060703	-0.044070454098680614	1.6965053912920849	0.07345303464980119	0.24340229434971958	-0.3273166134928412
0.3749999999999998	0.2262784290841743	-0.09629658230148574	-0.04336029310078669	1.6965334931685006	0.07341326210788429	0.2436399537483152	-0.32714092241082693
0.3760000000000001	0.2262864622716342	-0.0962993696637677	-0.04264852154670676	1.69656146627247	0.07337337199269596	0.24387802261407038	-0.3269647169479875
0.377	0.22629451528549074	-0.09630217442728267	-0.04193513997439597	1.696589310638775	0.07333336444210155	0.24411649970690863	-0.32678799598195596
0.3779999999999999	0.22630258987143373	-0.0963049966312576	-0.04122014863346683	1.6966170264149227	0.07329323956424615	0.24435538387782266	-0.32661075829399905
0.3789999999999998	0.2263106877565697	-0.09630783630459384	-0.040503547490048794	1.696644613858074	0.0732529974371964	0.24459467406700944	-0.32643300257093877
0.3800000000000001	0.22631881064606413	-0.09631069346575094	-0.039785336230583716	1.6966720733320997	0.07321263810839232	0.2448343693024001	-0.32625472740684586
0.381	0.22632696022088739	-0.09631356812186	-0.03906551426568817	1.6966994053043878	0.07317216159421319	0.2450744686982814	-0.32607593130469065
0.3819999999999999	0.22633513813591422	-0.09631646026781679	-0.03834408073521169	1.6967266103416454	0.07313156787990151	0.2453149714536443	-0.32589661267843895
0.3829999999999998	0.2263433460179969	-0.09631936988610805	-0.03762103451486576	1.6967536891046964	0.07309085691984453	0.24555587685007796	-0.32571676985589887
0.3840000000000001	0.22635158546400969	-0.0963222969469994	-0.03689637422367063	1.6967806423430265	0.07305002863790923	0.24579718424933109	-0.3255364010818948
0.385	0.2263598580388652	-0.09632524140833298	-0.036170098230339905	1.6968074708898269	0.07300908292758702	0.24603889309115126	-0.3253555045209773
0.3859999999999999	0.22636816527350034	-0.09632820321455668	-0.03544220465785246	1.6968341756579088	0.07296801965188736	0.2462810028917068	-0.3251740782595492
0.3869999999999998	0.22637650866282835	-0.09633118229573644	-0.03471269138772079	1.696860757635738	0.07292683864316311	0.24652351324204352	-0.3249921203080197
0.3880000000000001	0.2263848896636598	-0.09633417856730418	-0.033981556065461466	1.6968872178828387	0.07288553970311144	0.2467664238060902	-0.3248096286033516
0.389	0.22639330969259003	-0.09633719193016513	-0.03324879610726662	1.696913557524945	0.07284412260295017	0.24700973431833437	-0.32462660101188395
0.3899999999999999	0.22640177012384818	-0.09634022227078744	-0.032514408706751	1.6969397777492707	0.07280258708364838	0.24725344458159523	-0.32444303533212626
0.3909999999999998	0.226410272287481	-0.0963432694612719	-0.031778390841026696	1.696965879799523	0.07276093285621114	0.2474975544650771	-0.32425892929740546
0.3920000000000001	0.22641881746862533	-0.096346333359403	-0.031040739276860792	1.696991864969906	0.07271915960226233	0.2477420639023374	-0.3240742805787321
0.393	0.22642740690749336	-0.09634941380868571	-0.030301450577672525	1.697017734598487	0.07267726697486501	0.24798697288892638	-0.32388908678807204
0.3939999999999999	0.22643604179856675	-0.09635251063836923	-0.029560521110995712	1.6970434900614266	0.0726352545990924	0.2482322814798809	-0.3237033454815982
0.3949999999999998	0.22644472328899715	-0.09635562366345558	-0.028817947056405606	1.6970691327680716	0.07259312207241055	0.24847798978701183	-0.3235170541628037
0.39600000000000013	0.22645345247771304	-0.09635875268469124	-0.028073724413913658	1.6970946641554077	0.07255086896529966	0.24872409797598433	-0.32333021028578357
0.397	0.22646223041523028	-0.09636189748891605	-0.027327849011709367	1.6971200856814965	0.07250849482211427	0.2489706062636789	-0.3231428112586256
0.3979999999999999	0.22647105810266277	-0.09636505785014705	-0.02658031651325417	1.6971453988186425	0.07246599916199994	0.24921751491589345	-0.32295485444679173
0.3989999999999998	0.2264799364895579	-0.096368233530649	-0.025831122424858115	1.6971706050466642	0.0724233814796235	0.24946482424502087	-0.32276633717655323
0.40000000000000013	0.22648886647130914	-0.09637142428161552	-0.02508026210336729	1.6971957058462734	0.07238064124559535	0.2497125346077627	-0.3225772567383603
0.401	0.22649784888689603	-0.09637462984420966	-0.02432773076321594	1.6972207026929331	0.07233777790688889	0.2499606464029396	-0.32238761039002706
0.4019999999999999	0.2265068845177012	-0.09637784995058749	-0.023573523483600353	1.697245597051947	0.07229479088750125	0.250209160069033	-0.32219739535973463
0.4029999999999998	0.22651597408740634	-0.09638108432453313	-0.022817635216529568	1.697270390374404	0.07225167958935563	0.25045807608139603	-0.32200660884897636
0.40400000000000014	0.22652511826221278	-0.09638433268245922	-0.0220600607953804	1.6972950840928442	0.07220844339338524	0.25070739494949973	-0.3218152480356312
0.405	0.22653431765100718	-0.09638759473439434	-0.021300794943585402	1.6973196796170276	0.07216508166055544	0.25095711721421315	-0.32162331007704553
0.4059999999999999	0.2265435728058495	-0.09639087018457967	-0.0205398322834588	1.69734417833017	0.07212159373288601	0.25120724344493445	-0.32143079211300485
0.4069999999999998	0.22655288422353576	-0.09639415873242525	-0.01977716734554285	1.6973685815849042	0.07207797893490019	0.2514577742365726	-0.32123769126884166
0.40800000000000014	0.22656225234823446	-0.09639746007345111	-0.019012794578857246	1.6973928906993316	0.07203423657537925	0.2517087102062575	-0.3210440046586822
0.40900000000000003	0.22657167757444213	-0.09640077389984154	-0.018246708361302152	1.697417106953921	0.0719903659490582	0.25196005198983795	-0.32084972938846906
0.4099999999999999	0.22658116024988392	-0.09640409990174154	-0.017478903009090437	1.6974412315892515	0.07194636633826297	0.25221180023859446	-0.3206548625585198
0.4109999999999998	0.22659070067798426	-0.0964074377692914	-0.016709372785594073	1.697465265804975	0.07190223701436814	0.25246395561622625	-0.32045940126574535
0.41200000000000014	0.22660029911915364	-0.09641078719389501	-0.015938111911492556	1.6974892107596191	0.0718579772388931	0.2527165187955639	-0.32026334260620115
0.41300000000000003	0.226609955791267	-0.09641414786872589	-0.015165114576604256	1.6975130675697288	0.07181358626460284	0.25296949045482453	-0.32006668367827884
0.4139999999999999	0.22661967087046156	-0.09641751948997791	-0.014390374951525944	1.6975368373083382	0.07176906333697945	0.2532228712738958	-0.3198694215858098
0.4149999999999998	0.22662944449187802	-0.09642090175885859	-0.01361388719870886	1.69756052100466	0.07172440769563883	0.2534766619307092	-0.3196715534406573
0.41600000000000015	0.22663927674959344	-0.09642429438281806	-0.012835645483726324	1.6975841196461119	0.07167961857520591	0.25373086309739745	-0.319473076364983
0.41700000000000004	0.2266491676961228	-0.09642769707601201	-0.012055643985987123	1.6976076341815531	0.07163469520583217	0.2539854754364785	-0.3192739874931908
0.4179999999999999	0.22665911734223892	-0.09643110956050488	-0.011273876908902435	1.6976310655238567	0.07158963681390401	0.25424049959730965	-0.31907428397379356
0.4189999999999998	0.2266691256574832	-0.09643453156821792	-0.010490338490639755	1.6976544145514325	0.07154444262318647	0.25449593621262834	-0.31887396297157167
0.42000000000000015	0.22667919257061944	-0.0964379628421174	-0.00970502301509211	1.697677682109457	0.07149911185591584	0.2547517858951788	-0.3186730216699044
0.42100000000000004	0.22668931796928196	-0.09644140313663868	-0.00891792482194042	1.6977008690111781	0.07145364373347643	0.25500804923454556	-0.3184714572729112
0.42199999999999993	0.2266995016991917	-0.0964448522184755	-0.008129038315440413	1.6977239760396796	0.07140803747690598	0.255264726794194	-0.3182692670070399
0.4229999999999998	0.2267097435636894	-0.0964483098673626	-0.007338357971940695	1.6977470039508549	0.07136229230735218	0.255521819108838	-0.31806644812198354
0.42400000000000015	0.22672004332396323	-0.0964517758761004	-0.00654587834651365	1.6977699534772086	0.07131640744642018	0.2557793266821963	-0.31786299789135436
0.42500000000000004	0.22673040069922024	-0.09645525005019613	-0.005751594079455025	1.6977928253309806	0.07127038211635094	0.25603724998489247	-0.3176589136136658
0.42599999999999993	0.22674081536642465	-0.0964587322074967	-0.004955499902654276	1.697815620206596	0.07122421554009216	0.25629558945231595	-0.31745419261350327
0.4269999999999998	0.22675128696073296	-0.09646222217781276	-0.004157590645090486	1.697838338783947	0.07117790694150608	0.2565543454826256	-0.3172488322422774
0.42800000000000016	0.22676181507700083	-0.09646571980290786	-0.0033578612374621725	1.6978609817325019	0.07113145554583658	0.2568135184351403	-0.3170428298784408
0.42900000000000005	0.22677239927160864	-0.09646922493723047	-0.002556306717081649	1.6978835497147327	0.07108486058043664	0.2570731086288707	-0.31683618292777943
0.42999999999999994	0.226783039064232	-0.09647273744864072	-0.0017529222334130366	1.6979060433888618	0.07103812127551301	0.25733311634082834	-0.31662888882402557
0.4309999999999998	0.2267937339391836	-0.0964762572183804	-0.0009477030527568372	1.697928463412437	0.07099123686452367	0.25759354180441524	-0.3164209450291235
0.43200000000000016	0.226804483345573	-0.0964797841406595	-0.00014064456133432545	1.697950810446733	0.07094420658422866	0.25785438520825893	-0.3162123490329087
0.43300000000000005	0.2268152866966603	-0.09648331812223247	0.0006682577317206727	1.6979730851600923	0.07089702967469962	0.258115646695128	-0.3160030983530541
0.43399999999999994	0.22682614336990928	-0.09648685908196548	0.0014790081899530253	1.6979952882290812	0.07084970537959327	0.2583773263603793	-0.3157931905360177
0.43499999999999983	0.22683705270811666	-0.09649040695077502	0.0022916110437540653	1.6980174203385858	0.0708022329467505	0.258639424249937	-0.31558262315862745
0.43600000000000017	0.2268480140208659	-0.09649396167231554	0.003106070383855245	1.698039482182736	0.070754611628939	0.2589019403581688	-0.3153713938295156
0.43700000000000006	0.2268590265859284	-0.0964975232036604	0.00392239015452302	1.6980614744666505	0.07070684068455753	0.25916487462584153	-0.31515950019034233
0.43799999999999994	0.22687008965061212	-0.09650109151522024	0.004740574146826182	1.6980833979074985	0.0706589193782418	0.2594282269382177	-0.31494693991717737
0.43899999999999983	0.22688120243306018	-0.0965046665902765	0.005560625992345964	1.6981052532348775	0.07061084698137235	0.25969199712323165	-0.3147337107220421
0.44000000000000017	0.2268923641235025	-0.09650824842451028	0.006382549156573721	1.6981270411916325	0.07056262277254642	0.25995618494938016	-0.3145198103545525
0.44100000000000006	0.22690357388546	-0.09651183702552789	0.0072063469308649205	1.6981487625347433	0.070514246038136	0.2602207901230843	-0.31430523660397114
0.44199999999999995	0.22691483085690115	-0.09651543241238084	0.00803202242294498	1.6981704180359007	0.07046571607299383	0.26048581228564405	-0.3140899873017291
0.44299999999999984	0.22692613415097537	-0.0965190346150793	0.00885957854671525	1.698192008482523	0.0704170321812472	0.26075125100996926	-0.3138740603239966
0.4440000000000002	0.22693748285557172	-0.09652264367409878	0.009689018011358252	1.6982135346788372	0.07036819367699737	0.261017105797087	-0.3136574535943625
0.44500000000000006	0.22694887603207994	-0.09652625963987932	0.010520343309364102	1.6982349974462672	0.07031919988486446	0.26128337607236446	-0.3134401650869921
0.44599999999999995	0.2269603127148586	-0.09652988257269084	0.011353556704601126	1.6982563976235092	0.07027005014068306	0.26155006118175356	-0.31322219282983793
0.44699999999999984	0.22697179191141034	-0.0965335125432424	0.012188660221932303	1.6982777360666717	0.07022074379247095	0.2618171603885433	-0.31300353490729727
0.4480000000000002	0.22698331260176363	-0.09653714963328666	0.013025655637623791	1.6982990136494756	0.07017128020118428	0.2620846728704394	-0.3127841894626825
0.44900000000000007	0.2269948737370642	-0.09654079393546813	0.013864544469037478	1.6983202312635157	0.07012165874101642	0.2623525977164231	-0.31256415470105586
0.44999999999999996	0.22700647423850384	-0.09654444555278827	0.014705327963983116	1.6983413898185777	0.07007187879960636	0.26262093392351155	-0.3123434288921247
0.45099999999999985	0.22701811299620764	-0.09654810459806022	0.015548007090860606	1.6983624902430141	0.0700219397782792	0.2628896803938475	-0.31212201037277304
0.4520000000000002	0.22702978886770533	-0.09655177119335448	0.016392582529589084	1.6983835334841795	0.06997184109219742	0.26315883593205797	-0.31189989754935316
0.45300000000000007	0.22704150067674186	-0.09655544546943931	0.01723905466256613	1.6984045205089253	0.06992158217054532	0.26342839924257866	-0.3116770889001037
0.45399999999999996	0.22705324721205167	-0.09655912756521706	0.018087423566034856	1.6984254523037712	0.06987116245680819	0.26369836892706683	-0.3114535829777576
0.45499999999999985	0.22706502722572175	-0.09656281762715395	0.018937689003363577	1.69844632987438	0.0698205814090248	0.26396874348245275	-0.31122937841185294
0.4560000000000002	0.22707683943227244	-0.09656651580870242	0.019789850420235865	1.6984671542454635	0.06976983849995318	0.26423952129962974	-0.31100447391032293
0.4570000000000001	0.2270886825084559	-0.09657022226971547	0.020643906940249368	1.698487926462245	0.06971893321714971	0.2645107006621158	-0.3107788682606093
0.45799999999999996	0.22710055509227192	-0.09657393717547705	0.02149985736092598	1.6985086475923505	0.06966786506277983	0.26478227974468754	-0.3105525603306055
0.45899999999999985	0.22711245578120512	-0.09657766069497062	0.02235770015125886	1.6985293187269983	0.06961663355303878	0.26505425661259713	-0.3103255490693079
0.4600000000000002	0.22712438313118624	-0.09658139299913632	0.023217433450417945	1.6985499409818614	0.06956523821760922	0.2653266292213745	-0.31009783350723846
0.4610000000000001	0.2271363356562742	-0.09658513425987023	0.02407905506724138	1.6985705154979795	0.06951367859933895	0.2655993954170336	-0.3098694127566993
0.46199999999999997	0.22714831182755965	-0.09658888464939339	0.024942562481270324	1.6985910434423417	0.06946195425377373	0.2658725529367456	-0.30964028601174026
0.46299999999999986	0.22716031007129592	-0.09659264433961527	0.025807952844954126	1.6986115260077628	0.06941006474860657	0.26614609940967676	-0.3094104525480204
0.4640000000000002	0.22717232876775903	-0.0965964135014895	0.026675222986275764	1.6986319644128065	0.06935800966328758	0.26642003235781064	-0.30917991172244536
0.4650000000000001	0.2271843662512114	-0.09660019230435939	0.0275443694121755	1.6986523599025036	0.06930578858867287	0.2666943491971221	-0.30894866297227414
0.46599999999999997	0.22719642081022046	-0.0966039809152911	0.028415388312773755	1.698672713749491	0.06925340112665217	0.26696904723910536	-0.3087167058140023
0.46699999999999986	0.22720849068796098	-0.09660777949839526	0.029288275565644013	1.6986930272548144	0.06920084688987714	0.2672441236922936	-0.3084840398423865
0.4680000000000002	0.22722057408250235	-0.09661158821414109	0.03016302674014061	1.6987133017476446	0.0691481255015911	0.2675195756638947	-0.30825066472961093
0.4690000000000001	0.2272326691470794	-0.09661540721866411	0.031039637102160518	1.6987335385842797	0.06909523659537754	0.26779540016166636	-0.30801658022447537
0.47	0.22724477399072454	-0.09661923666306506	0.031918101619343525	1.6987537391479381	0.06904217981476693	0.2680715940958528	-0.30778178615142043
0.47099999999999986	0.22725688668001714	-0.09662307669269747	0.03279841496709381	1.6987739048493404	0.06898895481294605	0.2683481542813058	-0.30754628240920956
0.4720000000000002	0.22726900524157728	-0.09662692744644227	0.03368057153505257	1.6987940371269497	0.06893556125263073	0.26862507743967273	-0.30731006896938867
0.4730000000000001	0.2272811276641742	-0.09663078905559336	0.0345645654332733	1.698814137446873	0.06888199880579804	0.26890236020140973	-0.3070731458747672
0.474	0.2272932519008293	-0.0966346616419825	0.03545039049885556	1.6988342073024192	0.06882826715327826	0.26917999910805096	-0.3068355132379817
0.47499999999999987	0.2273053758712927	-0.09663854531609678	0.036338040303419396	1.6988542482133164	0.06877436598445047	0.2694579906148579	-0.3065971712400201
0.4760000000000002	0.22731749746376426	-0.09664244017593887	0.03722750816105202	1.6988742617253314	0.06872029499692033	0.26973633109354794	-0.3063581201284631
0.4770000000000001	0.2273296145358626	-0.096646346306253	0.038118787136734285	1.6988942494099148	0.06866605389611938	0.270015016835106	-0.3061183602155639
0.478	0.22734172491634982	-0.09665026377773986	0.03901187005487604	1.6989142128631196	0.06861164239513083	0.2702940440526212	-0.30587789187647063
0.47899999999999987	0.2273538264076124	-0.09665419264663569	0.03990674950758871	1.6989341537041676	0.06855706021480276	0.27057340888409226	-0.305636715547592
0.47999999999999976	0.22736591678739562	-0.0966581329550299	0.040803417862326934	1.6989540735740412	0.06850230708378385	0.2708531073951429	-0.3053948317251648
0.4810000000000001	0.22737799380979576	-0.09666208473116926	0.04170186726853332	1.6989739741340955	0.06844738273829906	0.27113313558147023	-0.30515224096408644
0.482	0.22739005520701408	-0.09666604798900066	0.042602089664420514	1.6989938570646925	0.06839228692197018	0.27141348937133236	-0.30490894387664386
0.4829999999999999	0.227402098692253	-0.09667002272732955	0.0435040767854001	1.6990137240638574	0.06833701938580304	0.2716941646285075	-0.30466494113071374
0.48399999999999976	0.22741412196300484	-0.09667400892896826	0.044407820173416775	1.6990335768459532	0.06828157988809837	0.2719751571554221	-0.30442023344767677
0.4850000000000001	0.22742612270435564	-0.0966780065598721	0.045313311186069245	1.6990534171399945	0.06822596819428625	0.2722564626962104	-0.304174821600593
0.486	0.2274380985923068	-0.09668201556863744	0.04622054100627543	1.6990732466868417	0.06817018407698912	0.2725380769401339	-0.3039287064125764
0.4869999999999999	0.22745004729712068	-0.09668603588673894	0.04712950065248921	1.6990930672356537	0.06811422731643517	0.2728199955253051	-0.3036818887551257
0.48799999999999977	0.22746196648669254	-0.09669006742875796	0.048040180988349744	1.6991128805407287	0.06805809770085715	0.273102214042111	-0.3034343695464695
0.4890000000000001	0.22747385382994698	-0.09669411009185055	0.04895257273214708	1.6991326883583582	0.06800179502663303	0.27338472803646086	-0.30318614974986613
0.49	0.22748570700026083	-0.09669816375482931	0.04986666646761825	1.6991524924433101	0.06794531909829062	0.27366753301353436	-0.3029372303715509
0.4909999999999999	0.22749752367854312	-0.09670222827760959	0.050782452656837465	1.6991722945456962	0.06788866972837618	0.2739506244422158	-0.3026876124581486
0.49199999999999977	0.2275093015555977	-0.09670630350139439	0.051699921654081875	1.6991920964078375	0.06783184673724847	0.27423399775973195	-0.3024372970939147
0.4930000000000001	0.22752103833452053	-0.09671038924884658	0.052619063719175886	1.6992118997607597	0.06777484995285897	0.274517648376133	-0.30218628539817016
0.494	0.22753273173351093	-0.09671448532387643	0.0535398690306978	1.6992317063210656	0.06771767921045764	0.27480157167880287	-0.3019345785226239
0.4949999999999999	0.22754437948797263	-0.09671859151179855	0.05446232769981169	1.6992515177878045	0.06766033435228536	0.27508576303706517	-0.3016821776485214
0.4959999999999998	0.22755597935190527	-0.09672270757947864	0.055386429783984774	1.6992713358389597	0.06760281522719232	0.27537021780664483	-0.3014290839840443
0.4970000000000001	0.22756752910009223	-0.09672683327471464	0.056312165300221526	1.6992911621283069	0.06754512169012147	0.2756549313340515	-0.3011752987617771
0.498	0.22757902653108525	-0.09673096832522995	0.05723952423932507	1.699310998282269	0.06748725360157917	0.2759398989613763	-0.300920823235753
0.4989999999999999	0.22759046946986172	-0.0967351124380357	0.0581684965819491	1.6993308458960135	0.06742921082721477	0.2762251160316886	-0.30066565867819844
0.4999999999999998	0.22760185577053405	-0.09673926529991472	0.05909907231494936	1.6993507065291606	0.0673709932377531	0.2765105778944903	-0.30040980637634257
0.5010000000000001	0.22761318331948607	-0.0967434265786472	0.06003124144654238	1.699370581701856	0.067312600709158	0.2767962799106829	-0.30015326762934863
0.502	0.22762445003818646	-0.09674759592347318	0.0609649940202803	1.6993904728915832	0.06725403312241805	0.2770822174571747	-0.29989604374524637
0.5029999999999999	0.22763565388606138	-0.09675177296479642	0.061900320129351226	1.6994103815299673	0.06719529036307657	0.2773683859317408	-0.2996381360377414
0.5039999999999998	0.2276467928638048	-0.09675595731463614	0.06283720993271669	1.6994303089991807	0.06713637232111482	0.2776547807585064	-0.2993795458227179
0.5050000000000001	0.22765786501599633	-0.09676014856819999	0.06377565367197024	1.6994502566290852	0.06707727889106675	0.2779413973935096	-0.29912027441443295
0.506	0.22766886843265371	-0.09676434630582323	0.06471564168629827	1.6994702256951049	0.06701800997206102	0.2782282313294952	-0.29886032312188887
0.5069999999999999	0.22767980125085124	-0.09676855009489876	0.06565716442442453	1.6994902174153326	0.066958565467973	0.27851527809976223	-0.2985996932460521
0.5079999999999998	0.2276906616575329	-0.09677275949180221	0.06660021245354597	1.699510232946863	0.06689894528793046	0.2788025332811899	-0.29833838607816077
0.5090000000000001	0.22770144789314692	-0.09677697404343455	0.06754477646602047	1.69953027338248	0.06683914934699031	0.2790899924966304	-0.2980764028987541
0.51	0.22771215825460037	-0.09678119328762969	0.06849084728531972	1.6995503397473168	0.06677917756649941	0.27937765141709825	-0.29781374497705804
0.5109999999999999	0.22772279109715823	-0.0967854167528064	0.0694384158716305	1.6995704329954946	0.06671902987413933	0.27966550576382204	-0.2975504135704808
0.5119999999999998	0.2277333448360391	-0.09678964395837147	0.07038747332636172	1.6995905540082399	0.06665870620414248	0.27995355130985766	-0.29728640992391364
0.5130000000000001	0.22774381794808427	-0.09679387441624762	0.07133801089557047	1.6996107035927275	0.0665982064978624	0.28024178388132864	-0.29702173526901776
0.514	0.22775420897350385	-0.09679810763277075	0.07229001997306914	1.6996308824797681	0.06653753070451547	0.2805301993586017	-0.2967563908238009
0.5149999999999999	0.22776451651770332	-0.096802343110582	0.07324349210284276	1.699651091321093	0.06647667878191144	0.2808187936773411	-0.2964903777924217
0.5159999999999998	0.2277747392531916	-0.09680658035014296	0.07419841897965307	1.6996713306873599	0.06641565069705105	0.2811075628290801	-0.29622369736534193
0.5170000000000001	0.22778487592156887	-0.09681081885012194	0.07515479244859094	1.699691601066505	0.06635444642646897	0.2813965028613748	-0.2959563507198868
0.518	0.2277949253355952	-0.09681505810702387	0.07611260450509363	1.6997119028620657	0.06629306595650479	0.28168560987803065	-0.2956883390208463
0.5189999999999999	0.22780488638134277	-0.09681929761556944	0.07707184729505756	1.6997322363914737	0.06623150928392836	0.28197488003940685	-0.29541966342087367
0.5199999999999998	0.22781475802005918	-0.09682353687020438	0.07803251311354809	1.6997526018843208	0.06616977641685864	0.2822643095621918	-0.2951503250609831
0.5210000000000001	0.22782453928898877	-0.09682777536661172	0.07899459440098737	1.699772999480596	0.06610786737554976	0.2825538947182891	-0.2948803250718165
0.522	0.2278342293015288	-0.09683201260209542	0.07995808373757825	1.6997934292292654	0.06604578219292234	0.2828436318332441	-0.2946096645756781
0.5229999999999999	0.22784382724785074	-0.09683624807520917	0.08092297383822583	1.6998138910879474	0.06598352091502303	0.28313351728494424	-0.29433834468829995
0.5239999999999998	0.22785333239561273	-0.09684048128613658	0.08188925754796847	1.699834384923684	0.06592108360159465	0.28342354750253723	-0.29406636651997214
0.5250000000000001	0.22786274409000903	-0.09684471173820323	0.0828569278360479	1.699854910514056	0.06585847032681802	0.28371371896490033	-0.2937937311768282
0.526	0.22787206175353153	-0.09684893893976701	0.08382597778862143	1.6998754675482675	0.06579568118016424	0.28400402819860276	-0.29352043976258985
0.5269999999999999	0.22788128488582132	-0.09685316240611015	0.084796400600495	1.699896055628202	0.06573271626723594	0.28429447177554784	-0.2932464933805856
0.5279999999999998	0.22789041306361155	-0.09685738166096032	0.0857681895651344	1.699916674269444	0.06566957571053612	0.28458504631005466	-0.2929718931361665
0.5290000000000001	0.22789944594076278	-0.09686159623688854	0.08674133806371627	1.6999373229022738	0.06560625965010382	0.2848757484555651	-0.29269664013945396
0.53	0.22790838324801518	-0.09686580567495669	0.08771583955472784	1.6999580008726278	0.06554276824395555	0.28516657490152797	-0.2924207355081781
0.5309999999999999	0.2279172247920835	-0.09687000952511979	0.0886916875637473	1.699978707443407	0.06547910166851495	0.2854575223704021	-0.29214418037048123
0.5319999999999998	0.22792597045484495	-0.0968742073473881	0.08966887567228286	1.6999994417965036	0.0654152601192742	0.2857485876144776	-0.29186697586762583
0.5330000000000001	0.22793462019337066	-0.09687839871224534	0.0906473975052988	1.700020203034805	0.06535124381162628	0.2860397674123961	-0.2915891231569101
0.534	0.227943174040426	-0.09688258320032009	0.09162724671743563	1.700040990183795	0.06528705298180654	0.2863310585651915	-0.2913106234150944
0.5349999999999999	0.227951632104689	-0.09688676040281292	0.09260841697793173	1.7000618021938843	0.06522268788806564	0.286622457891792	-0.2910314778420939
0.5359999999999998	0.22795999456993538	-0.09689092992268064	0.09359090195462572	1.7000826379434675	0.06515814881182981	0.2869139622241707	-0.29075168766475357
0.5370000000000001	0.22796826169318826	-0.09689509137507715	0.0945746952977971	1.7001034962412038	0.06509343605836093	0.28720556840245126	-0.290471254140948
0.538	0.22797643380258345	-0.09689924438705146	0.09555979062385382	1.7001243758271456	0.06502854995715991	0.2874972732701549	-0.29019017856418733
0.5389999999999999	0.22798451129532876	-0.09690338859762762	0.09654618149849727	1.7001452753730912	0.06496349086272186	0.2877890736694702	-0.2899084622686069
0.5399999999999998	0.22799249463575602	-0.09690752365789082	0.09753386141937238	1.7001661934821677	0.06489825915546034	0.2880809664363655	-0.2896261066341557
0.5410000000000001	0.22800038435346384	-0.0969116492307078	0.09852282379745753	1.700187128688767	0.06483285524255641	0.288372948395304	-0.2893431130918614
0.542	0.22800818104155457	-0.09691576499083578	0.09951306193719721	1.7002080794599714	0.06476727955897593	0.28866501635356395	-0.2890594831290479
0.5429999999999999	0.22801588535496436	-0.09691987062504155	0.1005045690176386	1.7002290441973378	0.06470153256841106	0.2889571670957772	-0.2887752182943834
0.5439999999999998	0.2280234980088817	-0.09692396583147773	0.10149733807571047	1.7002500212379137	0.06463561476377999	0.2892493973790529	-0.28849032020263454
0.5450000000000002	0.2280310197768777	-0.09692805031869135	0.10249136199014804	1.700271008854865	0.06456952666752841	0.28954170392838674	-0.28820479053924786
0.546	0.22803845148799892	-0.09693212380501587	0.10348663346493873	1.70029200525809	0.06450326883209714	0.28983408343205325	-0.28791863106506055
0.5469999999999999	0.22804579402282296	-0.0969361860187239	0.10448314501304717	1.7003130085944487	0.06443684184055593	0.29012653253704546	-0.2876318436211398
0.5479999999999998	0.22805304830922568	-0.0969402366981929	0.10548088894155638	1.7003340169472292	0.06437024630703703	0.29041904784487044	-0.28734443013344396
0.5490000000000002	0.228060215318232	-0.09694427559133238	0.10647985733860768	1.7003550283356084	0.06430348287678557	0.290711625907885	-0.28705639261693827
0.55	0.22806729605995063	-0.09694830245464611	0.10748004206177074	1.70037604071486	0.06423655222600874	0.29100426322605527	-0.28676773317910303
0.5509999999999999	0.22807429157959572	-0.09695231705267898	0.10848143472710069	1.700397051977312	0.06416945506176676	0.2912969562439588	-0.28647845402307487
0.5519999999999998	0.22808120295321985	-0.09695631915860208	0.10948402669889166	1.7004180599540515	0.06410219212202674	0.29158970134803386	-0.28618855745048066
0.5530000000000002	0.22808803128277824	-0.09696030855556458	0.11048780908051105	1.7004390624166341	0.06403476417569612	0.29188249486407886	-0.28589804586402257
0.554	0.2280947776912752	-0.0969642850373073	0.11149277270556925	1.700460057078042	0.06396717202251305	0.2921753330547619	-0.2856069217701168
0.5549999999999999	0.2281014433187426	-0.09696824840803393	0.11249890812867895	1.7004810415929004	0.06389941649303675	0.2924682121170835	-0.28531518778176607
0.5559999999999998	0.22810802931867166	-0.09697219848266904	0.1135062056165666	1.7005020135569495	0.0638314984488587	0.2927611281800999	-0.2850228466214194
0.5570000000000002	0.228114536854521	-0.09697613508713095	0.11451465514030071	1.7005229705069023	0.06376341878272937	0.2930540773029114	-0.28472990112339147
0.558	0.2281209670966809	-0.09698005805786822	0.11552424636826851	1.7005439099221895	0.06369517841835617	0.2933470554726751	-0.28443635423565544
0.5589999999999999	0.22812732122026963	-0.09698396724103409	0.11653496865990605	1.7005648292278464	0.06362677831005425	0.29364005860282993	-0.284142209021128
0.5599999999999998	0.22813360040300618	-0.09698786249204927	0.1175468110605705	1.7005857257966657	0.06355821944255402	0.29393308253171874	-0.2838474686588099
0.5610000000000002	0.22813980582277976	-0.09699174367592771	0.11855976229719398	1.70060659695062	0.0634895028310251	0.2942261230213695	-0.2835521364449
0.562	0.22814593865604177	-0.09699561066761361	0.11957381077435326	1.7006274399630612	0.06342062952107232	0.294519175756317	-0.2832562157935765
0.563	0.22815200007702013	-0.09699946335158194	0.12058894457038594	1.7006482520620723	0.06335160058851991	0.294812236342469	-0.2829597102375622
0.5639999999999998	0.22815799125625374	-0.09700330162107944	0.12160515143318684	1.7006690304342227	0.06328241713904398	0.29510530030590026	-0.28266262342883725
0.5650000000000002	0.2281639133584462	-0.09700712537738085	0.12262241877607495	1.7006897722279752	0.06321308030783475	0.2953983630916382	-0.2823649591393736
0.5660000000000001	0.2281697675407621	-0.09701093452905794	0.12364073367411878	1.700710474555997	0.06314359125940937	0.2956914200626286	-0.2820667212617661
0.567	0.2281755549511886	-0.09701472899125972	0.12466008286130681	1.7007311344967548	0.06307395118733052	0.29598446649900667	-0.28176791380969474
0.5679999999999998	0.22818127672658894	-0.09701850868500443	0.12568045272895179	1.7007517490968986	0.06300416131364706	0.29627749759773936	-0.28146854091797213
0.5690000000000002	0.22818693399120044	-0.09702227353686457	0.12670182932459137	1.7007723153748189	0.06293422288842093	0.29657050847246064	-0.281168606842232
0.5700000000000001	0.2281925278551976	-0.09702602347942181	0.127724198350647	1.700792830324623	0.0628641371895218	0.29686349415320007	-0.2808681159584987
0.571	0.22819805941294088	-0.09702975845173752	0.1287475451632306	1.700813290920161	0.06279390552232282	0.29715644958594817	-0.28056707276269455
0.5719999999999998	0.22820352974165997	-0.09703347839908527	0.12977185477111347	1.7008336941191018	0.06272352921917448	0.29744936963218577	-0.2802654818702024
0.5730000000000002	0.22820893990019597	-0.09703718327232064	0.13079711183487033	1.7008540368670557	0.06265300963877712	0.2977422490685645	-0.2799633480153575
0.5740000000000001	0.22821429092742912	-0.09704087302763857	0.13182330066771578	1.7008743161017552	0.06258234816557251	0.298035082587048	-0.27966067605025474
0.575	0.22821958384151952	-0.09704454762709608	0.13285040523880237	1.700894528757293	0.06251154620945776	0.29832786479564116	-0.27935747094274527
0.5759999999999998	0.22822481963995625	-0.09704820703915157	0.13387840917786958	1.7009146717684271	0.06244060520563745	0.2986205902195294	-0.2790537377741656
0.5770000000000002	0.22822999929890822	-0.09705185123846972	0.13490729578050445	1.7009347420749499	0.06236952661400369	0.2989132533024506	-0.27874948173703795
0.5780000000000001	0.2282351237718804	-0.09705548020536489	0.1359370480136509	1.7009547366261228	0.062298311918042575	0.2992058484081223	-0.2784447081326763
0.579	0.22824019398917939	-0.09705909392525602	0.13696764852138668	1.7009746523851785	0.062226962623752935	0.299498369821791	-0.27813942236857087
0.5799999999999998	0.22824521085818308	-0.09706269238813438	0.13799907963249206	1.7009944863339	0.0621554802586977	0.2997908117523348	-0.2778336299551808
0.5810000000000002	0.2282501752629089	-0.09706627558842451	0.13903132337020008	1.7010142354772797	0.0620838663710037	0.3000831683348636	-0.27752733650212963
0.5820000000000001	0.22825508806288297	-0.09706984352561589	0.14006436146188703	1.7010338968482586	0.06201212252843019	0.300375433633215	-0.277220547714407
0.583	0.22825995009244063	-0.0970733962049092	0.14109817534759386	1.7010534675125473	0.06194025031756558	0.3006676016421676	-0.2769132693888152
0.5839999999999999	0.22826476216007774	-0.09707693363712197	0.14213274618852642	1.701072944573154	0.061868251342907125	0.3009596662896211	-0.276605507410472
0.5850000000000002	0.22826952504747436	-0.09708045583823066	0.14316805487592837	1.7010923251738728	0.06179612722582216	0.3012516214388719	-0.27629726774948554
0.5860000000000001	0.2282742395093165	-0.09708396282892953	0.14420408203959326	1.70111160650211	0.06172387960357183	0.30154346089086714	-0.27598855645785736
0.587	0.22827890627429243	-0.09708745463420781	0.14524080805640896	1.7011307857925582	0.061651510128395974	0.30183517838638296	-0.27567937966605893
0.5879999999999999	0.22828352604613836	-0.09709093128294255	0.1462782130608331	1.7011498603320943	0.06157902046647467	0.3021267676086201	-0.27536974357860605
0.5890000000000002	0.22828809950360393	-0.09709439280750637	0.1473162769576946	1.7011688274651553	0.06150641229664313	0.30241822218652725	-0.275059654468808
0.5900000000000001	0.2282926272997087	-0.09709783924338991	0.14835497943508477	1.7011876845988418	0.061433687309040995	0.30270953569818837	-0.2747491186737204
0.591	0.22829711006179437	-0.09710127062883803	0.149394299976231	1.7012064292069973	0.06136084720399891	0.30300070167379367	-0.27443814258978333
0.5919999999999999	0.22830154839275243	-0.09710468700487368	0.15043421787187639	1.7012250588336384	0.06128789369128248	0.3032917135986257	-0.2741267326684072
0.5930000000000002	0.22830594287229874	-0.097108088416087	0.15147471223469156	1.701243571097249	0.06121482848944845	0.3035825649166157	-0.27381489541064813
0.5940000000000001	0.22831029405716274	-0.09711147491144101	0.15251576201573824	1.701261963696309	0.061141653324763276	0.30387324903459845	-0.27350263736096586
0.595	0.2283146024805637	-0.09711484654434273	0.1535573460218753	1.701280234415317	0.06106836992962146	0.3041637593269057	-0.27318996510060656
0.5959999999999999	0.2283188686521031	-0.0971182033723523	0.15459944293374803	1.7012983811305564	0.0609949800408884	0.30445408914006256	-0.2728768852409085
0.5970000000000002	0.22832309305770102	-0.09712154545690359	0.1556420313255096	1.7013164018148534	0.06092148539816594	0.304744231797896	-0.27256340441634114
0.5980000000000001	0.2283272761591995	-0.09712487286303706	0.1566850896862991	1.7013342945417018	0.06084788774185724	0.30503418060706333	-0.27224952927708906
0.599	0.22833141839438081	-0.09712818565914905	0.15772859644274695	1.7013520574902636	0.06077418881109003	0.30532392886276283	-0.2719352664810519
0.5999999999999999	0.2283355201770237	-0.09713148391675865	0.1587725299836541	1.7013696889512477	0.06070039034137494	0.3056134698550598	-0.27162062268501075
0.6010000000000002	0.22833958189662548	-0.0971347677102898	0.15981686868724257	1.7013871873321607	0.060626494062118855	0.30590279687607785	-0.27130560453519786
0.6020000000000001	0.2283436039189193	-0.09713803711686755	0.16086159094911975	1.7014045511615588	0.06055250169441795	0.30619190322745277	-0.270990218657811
0.603	0.2283475865871839	-0.09714129221612851	0.16190667521097596	1.7014217790926756	0.06047841494900698	0.30648078222793446	-0.27067447164934466
0.6039999999999999	0.2283515302228386	-0.09714453309004412	0.16295209999191396	1.7014388699060519	0.06040423552387589	0.30676942722169076	-0.2703583700664273
0.6049999999999998	0.2283554351253209	-0.09714775982275477	0.16399784392205752	1.7014558225115466	0.06032996510161297	0.30705783158719846	-0.27004192041527925
0.6060000000000001	0.22835930157312753	-0.09715097250041561	0.16504388577695595	1.701472635951233	0.06025560534689923	0.30734598874624	-0.26972512914066366
0.607	0.22836312982715026	-0.0971541712110583	0.16609020451318032	1.7014893094031815	0.060181157904213294	0.3076338921731961	-0.26940800261408054
0.6079999999999999	0.22836692013480242	-0.09715735604446953	0.16713677930626153	1.7015058421846263	0.06010662439544057	0.3079215354050663	-0.26909054712138003
0.6089999999999998	0.22837067273267983	-0.09716052709208443	0.16818358959098967	1.7015222337541394	0.06003200641720255	0.3082089120521018	-0.2687727688499109
0.6100000000000001	0.22837438784812988	-0.09716368444689222	0.16923061510296936	1.7015384837139411	0.059957305537965445	0.3084960158086315	-0.26845467387519795
0.611	0.22837806570085636	-0.0971668282033522	0.17027783592069876	1.7015545918134785	0.059882523294926625	0.30878284046402515	-0.26813626814720254
0.6119999999999999	0.22838170650418643	-0.09716995845732102	0.1713252325081893	1.7015705579535159	0.05980766119073829	0.309069379913923	-0.2678175574763446
0.6129999999999998	0.22838531046637742	-0.09717307530599509	0.17237278575701634	1.7015863821884891	0.05973272069043221	0.3093556281713719	-0.26749854752000957
0.6140000000000001	0.22838887779271205	-0.0971761788478697	0.1734204770263194	1.701602064727116	0.05965770321872681	0.30964157937732545	-0.2671792437699619
0.615	0.22839240868800265	-0.0971792691827119	0.1744682881815225	1.701617605933521	0.05958261015747157	0.30992722781063614	-0.26685965153998936
0.6159999999999999	0.22839590335912913	-0.09718234641154662	0.17551620163329495	1.7016330063292457	0.05950744284298376	0.31021256789803286	-0.266539775953346
0.6169999999999998	0.22839936201761338	-0.09718541063665546	0.17656420037601928	1.7016482665946442	0.059432202563337005	0.31049759422402734	-0.2662196219305987
0.6180000000000001	0.22840278488222884	-0.09718846196158738	0.1776122680242793	1.7016633875696638	0.0593568905558441	0.31078230154039044	-0.26589919417817626
0.619	0.22840617218164427	-0.09719150049117865	0.17866038884738608	1.7016783702551426	0.05928150800485449	0.31106668477514227	-0.2655784971771891
0.6199999999999999	0.2284095241567283	-0.09719452633158342	0.1797085478023331	1.7016932158142433	0.059206056039743486	0.3113507390411227	-0.2652575351725778
0.6209999999999998	0.22841284106176277	-0.09719753959031881	0.18075673056519437	1.7017079255732679	0.05913053573278755	0.31163445964408515	-0.2649363121629494
0.6220000000000001	0.22841612316493826	-0.09720054037632556	0.18180492356060252	1.7017225010222279	0.059054948096924534	0.31191784209013684	-0.2646148318910992
0.623	0.22841937074963273	-0.09720352880004202	0.18285311398857274	1.7017369438155474	0.05897929408382416	0.3122008820924081	-0.26429309783527355
0.6239999999999999	0.22842258411647487	-0.09720650497311403	0.18390128984831242	1.7017512557725245	0.05890357458226773	0.312483575577015	-0.26397111320147565
0.6249999999999998	0.2284257635846904	-0.09720946900736316	0.18494943995902705	1.7017654388767915	0.05882779041647074	0.3127659186883212	-0.26364888091705374
0.6260000000000001	0.22842890949273148	-0.09721242101376378	0.18599755397735446	1.7017794952747738	0.05875194234453025	0.31304790779325753	-0.2633264036255692
0.627	0.22843202219931302	-0.09721536110218233	0.18704562241106099	1.701793427273898	0.05867603105736159	0.31332953948458286	-0.26300368368275834
0.6279999999999999	0.22843510208447984	-0.09721828938150676	0.18809363663013973	1.7018072373409285	0.058600057178001874	0.3136108105835151	-0.26268072315315966
0.6289999999999998	0.22843814954995564	-0.09722120595979072	0.189141588876827	1.7018209281000458	0.05852402126103605	0.3138917181421621	-0.26235752380709965
0.6300000000000001	0.22844116501915082	-0.09722411094441039	0.19018947227416932	1.7018345023299155	0.05844792379208396	0.3141722594456341	-0.26203408711827797
0.631	0.2284441489372029	-0.09722700444223151	0.19123728083164135	1.701847962960121	0.058371765187408824	0.314452432013414	-0.26171041426231695
0.6319999999999999	0.22844710177067212	-0.09722988655978468	0.19228500944669225	1.701861313068087	0.058295545793768375	0.31473223359956204	-0.2613865061165773
0.6329999999999998	0.2284500240065137	-0.09723275740344967	0.1933326539022301	1.7018745558761117	0.058219265888569266	0.31501166219175697	-0.2610623632614225
0.6340000000000001	0.2284529161510776	-0.09723561707965285	0.19438021086080248	1.7018876947477553	0.0581429256803852	0.31529071600948066	-0.26073798598268677
0.635	0.22845577872988823	-0.09723846569470267	0.19542767785584964	1.7019007331835805	0.05806652530977768	0.3155693935014699	-0.2604133742751027
0.6359999999999999	0.22845861228783212	-0.09724130335388446	0.19647505328003098	1.7019136748162424	0.05799006485017556	0.3158476933424976	-0.26008852784674935
0.6369999999999998	0.2284614173890011	-0.09724413016056602	0.19752233637100747	1.701926523405303	0.05791354430887413	0.3161256144296077	-0.2597634461243988
0.6380000000000001	0.2284641946154361	-0.09724694621569015	0.19856952719543514	1.7019392828313884	0.05783696362821461	0.3164031558779864	-0.25943812825963924
0.639	0.2284669445647697	-0.0972497516169015	0.19961662663079527	1.7019519570889339	0.05776032268676128	0.3166803170163505	-0.2591125731360197
0.6399999999999999	0.22846966784751982	-0.0972525464576839	0.20066363634393056	1.7019645502786307	0.05768362130072002	0.3169570973814263	-0.25878677937721656
0.6409999999999998	0.22847236508440982	-0.0972553308268843	0.20171055876703733	1.7019770666007152	0.05760685922565911	0.3172334967117022	-0.25846074535579655
0.6420000000000001	0.22847503690409085	-0.09725810480786977	0.20275739707261564	1.7019895103483336	0.057530036158106305	0.3175095149410054	-0.2581344692023955
0.643	0.22847768394201837	-0.09726086847769136	0.2038041551470004	1.7020018858998527	0.05745315173726598	0.31778515219190034	-0.2578079488155573
0.6439999999999999	0.22848030684010606	-0.09726362190700871	0.20485083756134315	1.7020141977104921	0.05737620554734383	0.31806040876848496	-0.25748118187235713
0.6449999999999998	0.2284829062456513	-0.0972663651604029	0.2058974495400411	1.7020264503043994	0.057299197120296776	0.3183352851484613	-0.2571541658396282
0.6460000000000001	0.22848548280915532	-0.09726909829670262	0.20694399692735913	1.702038648266791	0.057222125938704016	0.31860978197484663	-0.2568268979857942
0.647	0.22848803718179012	-0.09727182136932119	0.20799048615186375	1.7020507962353977	0.0571449914387596	0.3188839000472625	-0.2564993753936756
0.6479999999999999	0.22849057001288728	-0.09727453442660257	0.20903692418753628	1.7020628988915851	0.05706779301344799	0.31915764031231575	-0.2561715949744546
0.6489999999999998	0.22849308194744888	-0.0972772375121738	0.210083318512687	1.7020749609515207	0.056990530015781374	0.3194310038533121	-0.2558435534823145
0.6500000000000001	0.228495573623679	-0.09727993066492893	0.21112967706891672	1.7020869871570052	0.056913201761916554	0.3197039918800341	-0.2555152475293313
0.651	0.2284980456705359	-0.09728261391827214	0.2121760082201188	1.7020989822655952	0.0568358075341521	0.319976605718703	-0.25518667360074043
0.6519999999999999	0.2285004987053035	-0.09728528729937383	0.21322232071076502	1.7021109510407613	0.05675834658404995	0.3202488468017582	-0.25485782807034035
0.6529999999999998	0.22850293333155905	-0.09728795082881359	0.2142686236234691	1.7021228982424563	0.05668081813586498	0.32052071665733195	-0.2545287072157913
0.6540000000000001	0.2285053501382872	-0.09729060451985669	0.2153149263358163	1.7021348286169553	0.05660322139016136	0.3207922168987213	-0.2541993072342399
0.655	0.22850774969976526	-0.09729324837773996	0.21636123847720154	1.7021467468859643	0.0565255555274947	0.3210633492142219	-0.25386962425821213
0.6559999999999999	0.22851013257471295	-0.09729588239971997	0.21740756988641757	1.702158657736497	0.05644781971203899	0.3213341153572003	-0.2535396543711692
0.6569999999999998	0.22851249930433032	-0.09729850657550695	0.2184539305699869	1.702170565811894	0.05637001309497632	0.32160451713615884	-0.2532093936225476
0.6580000000000001	0.22851485040997552	-0.09730112088770738	0.21950033066160432	1.7021824757032187	0.05629213481771126	0.32187455640497525	-0.2528788380424085
0.659	0.2285171863908584	-0.09730372531227285	0.2205467803826778	1.7021943919402802	0.05621418401509323	0.3221442350534967	-0.25254798365600584
0.6599999999999999	0.22851950772174945	-0.09730631981858019	0.22159329000320505	1.7022063189819028	0.05613615981858699	0.32241355499842667	-0.25221682649857996
0.6609999999999998	0.22852181485070308	-0.09730890436877085	0.22263986980222733	1.7022182612061922	0.056058061359270134	0.3226825181741971	-0.25188536263032135
0.6620000000000001	0.22852410819679572	-0.09731147891710305	0.22368653002709857	1.7022302229011705	0.05597988777096307	0.32295112652352104	-0.251553588151568
0.663	0.22852638814787746	-0.0973140434100673	0.22473328085193106	1.7022422082550175	0.05590163819379668	0.32321938198780514	-0.25122149921824094
0.6639999999999999	0.2285286550587123	-0.09731659778688802	0.2257801323367135	1.7022542213462948	0.05582331177797502	0.3234872864977861	-0.2508890920569125
0.6649999999999998	0.22853090925025735	-0.09731914198003375	0.22682709438747178	1.7022662661348986	0.05574490768749032	0.3237548419644501	-0.25055636297932815
0.6660000000000001	0.22853315100970495	-0.09732167591573412	0.22787417671708618	1.702278346453734	0.05566642510373005	0.32402205027011205	-0.25022330839669055
0.667	0.22853538059016315	-0.0973241995145046	0.2289213888071278	1.702290466001109	0.05558786322885521	0.32428891325965137	-0.24988992483358693
0.6679999999999999	0.22853759821035152	-0.09732671269168337	0.22996873987032734	1.7023026283330953	0.05550922128913329	0.324555432731904	-0.24955620894174688
0.6689999999999998	0.2285398040546861	-0.09732921535798147	0.23101623881216363	1.7023148368554808	0.05543049853853119	0.32482161043096447	-0.2492221575141202
0.6700000000000002	0.2285419982726235	-0.09733170742041936	0.2320638941911896	1.7023270948160543	0.0553516942625688	0.3250874480372136	-0.24888776749921804
0.671	0.2285441809772642	-0.09733418878402306	0.2331117141792172	1.7023394052972225	0.055272807782312305	0.32535294715819235	-0.2485530360154759
0.6719999999999999	0.22854635224471914	-0.0973366593535286	0.2341597065224809	1.7023517712093283	0.05519383845820319	0.3256181093195628	-0.24821796036527694
0.6729999999999998	0.22854851211461602	-0.09733911903434637	0.23520787850376806	1.7023641952854183	0.0551147856935411	0.325882935956339	-0.24788253804833343
0.6740000000000002	0.22855066059098936	-0.09734156773278663	0.23625623690475456	1.7023766800763331	0.05503564893774287	0.32614742840438443	-0.24754676677491624
0.675	0.22855279764280337	-0.09734400535554417	0.23730478796816426	1.70238922794499	0.05495642768943927	0.32641158789199387	-0.24721064447954386
0.6759999999999999	0.22855492320373572	-0.09734643180919379	0.23835353735974749	1.702401841060231	0.054877121499653514	0.3266754155314343	-0.2468741693349502
0.6769999999999998	0.2285570371719754	-0.09734884700044888	0.23940249013007187	1.7024145213909916	0.054797729975244805	0.326938912310507	-0.2465373397657858
0.6780000000000002	0.2285591394107855	-0.09735125083680735	0.2404516506768727	1.7024272707015282	0.054718252782312835	0.32720207908424953	-0.24620015446168766
0.679	0.2285612297494537	-0.09735364322720738	0.24150102270983856	1.70244009054771	0.05463868964931996	0.3274649165670215	-0.24586261238947704
0.6799999999999999	0.22856330798425395	-0.09735602408269108	0.2425506092185776	1.7024529822739911	0.05455904037005328	0.3277274253252162	-0.2455247128043633
0.6809999999999998	0.22856537387979525	-0.09735839331707717	0.243600412442258	1.7024659470110675	0.05447930480660946	0.32798960577047614	-0.24518645526046023
0.6820000000000002	0.2285674271711314	-0.09736075084764703	0.2446504338397928	1.7024789856734617	0.054399482892402574	0.3282514581531677	-0.24484783962110254
0.683	0.22856946756588062	-0.09736309659584526	0.24570067406131824	1.7024920989566674	0.05431957463501247	0.3285129825562372	-0.24450886606884092
0.6839999999999999	0.22857149474560734	-0.09736543048799266	0.2467511329217134	1.7025052873345972	0.05423958011875169	0.32877417888962984	-0.2441695351148116
0.6849999999999998	0.22857350836684312	-0.0973677524560097	0.2478018093757872	1.7025185510573326	0.054159499507073036	0.32903504688508955	-0.24382984760760168
0.6860000000000002	0.22857550806212182	-0.09737006243814829	0.24885270149513497	1.7025318901491775	0.05407933304493921	0.3292955860912174	-0.24348980474142753
0.687	0.2285774934410267	-0.09737236037973306	0.2499038064474147	1.7025453044073893	0.05399908106103283	0.32955579586909384	-0.24314940806332047
0.688	0.22857946409162444	-0.09737464623391648	0.2509551204780406	1.7025587934015884	0.05391874396968454	0.32981567538864787	-0.24280865947944055
0.6889999999999998	0.2285814195826632	-0.09737691996244884	0.2520066388931718	1.702572356473846	0.05383832227264088	0.33007522362534675	-0.24246756126076055
0.6900000000000002	0.22858335946578748	-0.09737918153646105	0.2530583560432527	1.7025859927390734	0.053757816560793245	0.3303344393568428	-0.24212611604842268
0.6910000000000001	0.2285852832773934	-0.09738143093725939	0.2541102653074862	1.7025997010857197	0.05367722751586739	0.330593321159821	-0.24178432685882692
0.692	0.22858719054087356	-0.09738366815713188	0.25516235907924273	1.7026134801771449	0.0535965559121339	0.3308518674072315	-0.24144219708838727
0.6929999999999998	0.22858908076887524	-0.09738589320016569	0.25621462875240836	1.7026273284533007	0.05351580261801709	0.33111007626578715	-0.24109973051795316
0.6940000000000002	0.22859095346520064	-0.09738810608307298	0.2572670647101843	1.702641244132342	0.053434968597358	0.3313679456939094	-0.24075693131640544
0.6950000000000001	0.2285928081271032	-0.09739030683565038	0.2583196563170995	1.7026552252121747	0.05335405491033067	0.33162547344042964	-0.24041380404317955
0.696	0.2285946442476021	-0.09739249550049982	0.2593723919131168	1.7026692694719345	0.05327306271401067	0.3318826570438648	-0.24007035365026005
0.6969999999999998	0.22859646131743694	-0.09739467213276437	0.2604252588094651	1.7026833744737768	0.05319199326277766	0.33213949383202623	-0.2397265854836421
0.6980000000000002	0.2285982588274136	-0.09739683680062948	0.26147824328658953	1.7026975375657312	0.053110847908916174	0.3323959809220247	-0.23938250528370672
0.6990000000000001	0.2286000362707666	-0.09739898958621215	0.2625313305934782	1.702711755885628	0.05302962810329165	0.3326521152206138	-0.2390381191848096
0.7	0.22860179314516635	-0.09740113058646081	0.2635845049476281	1.7027260263649708	0.05294833539579582	0.33290789342481253	-0.238693433714747
0.7009999999999998	0.22860352895512515	-0.09740325991406343	0.2646377495360397	1.7027403457320052	0.0528669714355602	0.3331633120228729	-0.2383484557940327
0.7020000000000002	0.2286052432144237	-0.09740537769798878	0.26569104651763276	1.7027547105151113	0.052785537970875054	0.33341836729541074	-0.23800319273455287
0.7030000000000001	0.228606935447802	-0.09740748408328874	0.266744377027474	1.7027691170476495	0.052704036848751516	0.33367305531670505	-0.23765765223740934
0.704	0.22860860519191678	-0.09740957923091483	0.2677977211835843	1.7027835614735156	0.05262247001436862	0.33392737195659483	-0.23731184238988373
0.7049999999999998	0.22861025199556995	-0.0974116633182996	0.26885105809634213	1.7027980397530276	0.05254083951046446	0.3341813128830387	-0.23696577166139243
0.7060000000000002	0.22861187541996195	-0.0974137365403252	0.2699043658793782	1.7028125476691576	0.052459147476547695	0.3344348735649748	-0.23661944889879066
0.7070000000000001	0.22861347503972135	-0.09741579910992641	0.27095762166160753	1.7028270808333492	0.05237739614786653	0.334688049275426	-0.23627288332144314
0.708	0.2286150504443333	-0.0974178512579507	0.272010801601547	1.7028416346916866	0.05229558785401139	0.3349408350950971	-0.23592608451550504
0.7089999999999999	0.2286166012395913	-0.0974198932330254	0.27306388090394174	1.7028562045329168	0.05221372501739252	0.3351932259164686	-0.2355790624269774
0.7100000000000002	0.22861812704907233	-0.0974219253021855	0.2741168338379708	1.7028707854975833	0.05213181015189492	0.33544521644827163	-0.235231827353894
0.7110000000000001	0.22861962751563525	-0.09742394775188977	0.27516963375780396	1.7028853725863908	0.05204984586152541	0.3356968012204684	-0.23488438993787233
0.712	0.22862110230331628	-0.0974259608886733	0.27622225312553417	1.702899960667806	0.05196783483880592	0.3359479745896846	-0.23453676115520258
0.7129999999999999	0.22862255109999968	-0.09742796503905808	0.2772746635353893	1.7029145444864002	0.05188577986278855	0.33619873074485396	-0.23418895230752426
0.7140000000000002	0.2286239736197394	-0.09742996054947259	0.27832683573962813	1.7029291186723199	0.05180368379668983	0.3364490637132033	-0.23384097501159315
0.7150000000000001	0.22862536960360405	-0.09743194778655635	0.27937873967726995	1.702943677751515	0.05172154958514148	0.3366989673667659	-0.23349284118770092
0.716	0.2286267388201723	-0.09743392713709674	0.28043034450568644	1.7029582161571075	0.05163938025105482	0.3369484354293677	-0.23314456304685804
0.7169999999999999	0.22862808106680552	-0.0974358990079737	0.2814816186335834	1.7029727282415255	0.051557178892522336	0.33719746148391105	-0.2327961530773983
0.7180000000000002	0.22862939617131978	-0.09743786382648852	0.2825325297535263	1.7029872082879023	0.05147494868005795	0.3374460389796558	-0.23244762403190636
0.7190000000000001	0.2286306839933053	-0.09743982204032253	0.28358304487403563	1.7030016505207521	0.05139269285380753	0.33769416123938356	-0.2320989889145177
0.72	0.22863194442434615	-0.0974417741174994	0.2846331303531614	1.7030160491174309	0.05131041472042212	0.3379418214666944	-0.23175026096760287
0.7209999999999999	0.2286331773871405	-0.09744372054672813	0.2856827519346999	1.7030303982207595	0.051228117649529774	0.338189012753686	-0.2314014536572769
0.7220000000000002	0.2286343828342726	-0.09744566183700148	0.2867318747859593	1.7030446919520656	0.051145805069741805	0.3384357280889623	-0.2310525806583286
0.7230000000000001	0.22863556074701127	-0.09744759851607432	0.28778046353559944	1.7030589244242738	0.05106348046443401	0.3386819603657321	-0.23070365583922725
0.724	0.22863671113413542	-0.09744953112894804	0.28882848231195546	1.703073089755049	0.05098114736766469	0.338927702389947	-0.2303546932469498
0.7249999999999999	0.22863783403116245	-0.09745146023748825	0.2898758947822609	1.7030871820796243	0.05089880936040884	0.3391729468885432	-0.2300057070913708
0.7260000000000002	0.22863892950073236	-0.09745338642079901	0.2909226641920515	1.7031011955629414	0.05081647006698338	0.33941768651779625	-0.22965671172950697
0.7270000000000001	0.2286399976333951	-0.0974553102748478	0.2919687534051598	1.7031151244118665	0.05073413315111168	0.3396619138718563	-0.2293077216495404
0.728	0.22864103854654286	-0.09745723241096474	0.2930141249450887	1.703128962887855	0.050651802311380306	0.3399056214915313	-0.22895875145442496
0.7289999999999999	0.22864205238148794	-0.09745915345396759	0.2940587410374252	1.7031427053189458	0.0505694812765108	0.3401488018733263	-0.2286098158453043
0.7300000000000002	0.2286430393009434	-0.09746107404028849	0.2951025636525762	1.703156346110716	0.05048717380074723	0.34039144747856226	-0.2282609296050326
0.7310000000000001	0.22864399948765868	-0.09746299481610178	0.2961455545481124	1.703169879756956	0.050404883659295144	0.34063355074221746	-0.22791210758196592
0.732	0.2286449331434579	-0.09746491643545226	0.29718767531075674	1.7031833008504442	0.0503226146437473	0.3408751040814982	-0.2275633646738881
0.7329999999999999	0.22864584048830414	-0.0974668395583832	0.29822888739843045	1.703196604093822	0.05024037055749246	0.3411160999044505	-0.22721471581193495
0.7339999999999998	0.22864672175938958	-0.09746876484906361	0.29926915218201905	1.7032097843102016	0.05015815521110362	0.34135653061868154	-0.22686617594474595
0.7350000000000001	0.22864757721025125	-0.097470692973914	0.3003084309868992	1.7032228364527595	0.050075972417701904	0.3415963886401981	-0.22651776002282875
0.736	0.22864840710991222	-0.09747262459973004	0.3013466851350135	1.7032357556137026	0.04999382598829255	0.3418356664023692	-0.22616948298263467
0.7369999999999999	0.22864921174204786	-0.09747456039180342	0.30238387598752864	1.7032485370337351	0.04991171972712996	0.34207435636477707	-0.2258213597301482
0.7379999999999998	0.22864999140417705	-0.09747650101241562	0.3034199649873643	1.7032611761112793	0.049829657427351896	0.3423124510218415	-0.22547340512452363
0.7390000000000001	0.22865074640687796	-0.09747844712045638	0.30445491370200545	1.7032736684099488	0.04974764286706173	0.34254994291159085	-0.22512563396205942
0.74	0.22865147707302827	-0.0974803993717901	0.30548868386738726	1.7032860096646565	0.04966567980555054	0.3427868246248914	-0.22477806096019068
0.7409999999999999	0.22865218373706925	-0.09748235841886431	0.3065212374317634	1.7032981957874929	0.049583771979229155	0.34302308881483745	-0.22443070074154653
0.7419999999999998	0.22865286674429366	-0.09748432490918331	0.30755253659884085	1.7033102228737518	0.04950192309726638	0.3432587282059442	-0.22408356781824104
0.7430000000000001	0.22865352645015702	-0.09748629948339893	0.3085825438709706	1.7033220872081074	0.04942013683711249	0.3434937356031512	-0.22373667657613924
0.744	0.22865416321961185	-0.09748828277339405	0.30961122209243386	1.7033337852705652	0.049338416839965364	0.3437281039008247	-0.22339004125896275
0.7449999999999999	0.22865477742646473	-0.09749027540035826	0.3106385344924856	1.703345313741067	0.04925676670629741	0.34396182609188924	-0.22304367595258634
0.7459999999999998	0.22865536945275558	-0.09749227797285498	0.3116644447278161	1.7033566695023794	0.049175189991622376	0.34419489527685093	-0.22269759456999857
0.7470000000000001	0.22865593968815912	-0.09749429108487957	0.3126889169237128	1.703367849642773	0.04909369020237691	0.34442730467241484	-0.22235181083691305
0.748	0.22865648852940756	-0.09749631531390769	0.3137119157132021	1.7033788514592458	0.04901227079179143	0.34465904761964233	-0.22200633827801658
0.7489999999999999	0.22865701637973504	-0.09749835121893344	0.3147334062734538	1.7033896724601643	0.04893093515599058	0.3448901175915946	-0.22166119020426722
0.7499999999999998	0.22865752364834244	-0.0975003993384966	0.3157533543598589	1.7034003103669515	0.04884968663038085	0.34512050820052875	-0.22131637970110712
0.7510000000000001	0.22865801074988287	-0.09750246018907378	0.3167717263393226	1.7034107631152005	0.04876852848626098	0.3453502132048974	-0.2209719196169685
0.752	0.22865847810396722	-0.09750453426458339	0.31778848922280634	1.7034210288548364	0.04868746392795668	0.3455792265160963	-0.22062782255205965
0.7529999999999999	0.2286589261346893	-0.09750662203662845	0.3188036106952718	1.7034311059493308	0.04860649609053708	0.34580754220460125	-0.22028410084802771
0.7539999999999998	0.22865935527017034	-0.09750872395397621	0.31981705914193004	1.7034409929743448	0.0485256280376228	0.3460351545054393	-0.21994076657903397
0.7550000000000001	0.22865976594212203	-0.09751084044089882	0.3208288036715751	1.7034506887158045	0.04844486275897801	0.34626205782318203	-0.21959783154410772
0.756	0.22866015858542824	-0.09751297189550125	0.3218388141381606	1.7034601921681594	0.048364203168127035	0.34648824673646744	-0.2192553072600973
0.7569999999999999	0.22866053363774466	-0.09751511868916385	0.3228470611610287	1.7034695025328308	0.048283652100479926	0.3467137160021162	-0.21891320495502387
0.7579999999999998	0.2286608915387409	-0.09751728116672292	0.32385351614382474	1.703478619214968	0.048203212311964075	0.3469384605590914	-0.21857153556225328
0.7590000000000001	0.22866123272823363	-0.09751945964626002	0.3248581512921242	1.7034875418181374	0.04812288647767191	0.34716247553236784	-0.21823030971553545
0.76	0.22866155764358675	-0.09752165441887603	0.3258609396294206	1.7034962701384495	0.04804267719052201	0.3473857562365327	-0.21788953774459685
0.7609999999999999	0.2286618667178776	-0.09752386574882593	0.32686185501075105	1.703504804159251	0.04796258696017457	0.34760829817881805	-0.21754922967127513
0.7619999999999998	0.2286621603792052	-0.09752609387326144	0.32786087213398457	1.703513144046754	0.04788261821213802	0.34783009706138784	-0.21720939520630783
0.7630000000000001	0.22866243905038855	-0.09752833900233268	0.3288579665495499	1.703521290145476	0.047802773287307504	0.3480511487831867	-0.2168700437467048
0.764	0.2286627031486806	-0.09753060132077551	0.3298531146690035	1.7035292429719908	0.047723054442116115	0.3482714494417823	-0.21653118437369426
0.7649999999999999	0.22866295308549622	-0.09753288098985634	0.3308462937724636	1.703537003207367	0.04764346384880892	0.3484909953352047	-0.21619282585129473
0.7659999999999998	0.22866318926615492	-0.0975351781485498	0.3318374820149331	1.7035445716894164	0.047564003595533394	0.3487097829636044	-0.2158549766253821
0.7670000000000001	0.22866341208963697	-0.09753749291432653	0.3328266584311569	1.7035519494051332	0.047484675686426635	0.34892780903054854	-0.21551764482324304
0.768	0.22866362194835302	-0.0975398253839249	0.33381380293828217	1.7035591374833186	0.04740548204188019	0.3491450704437171	-0.21518083825391138
0.7689999999999999	0.2286638192279269	-0.09754217563410447	0.3347988963367198	1.7035661371873907	0.047326424498980446	0.3493615643151226	-0.2148445644091576
0.7699999999999998	0.22866400430699088	-0.09754454372237924	0.33578192031072895	1.7035729499083807	0.047247504811939976	0.3495772879612827	-0.2145088304644538
0.7710000000000001	0.22866417755699328	-0.0975469296877312	0.3367628574287463	1.703579577158111	0.047168724652518215	0.34979223890328875	-0.21417364327984578
0.772	0.22866433934201796	-0.09754933355130883	0.3377416911415946	1.7035860205625553	0.047090085610673175	0.3500064148663455	-0.2138390094015788
0.7729999999999999	0.22866449001861527	-0.09755175531711124	0.3387184057774591	1.7035922818553815	0.047011589195503564	0.3502198137786625	-0.21350493506495605
0.7739999999999998	0.22866462993564432	-0.09755419497265604	0.3396929865344011	1.7035983628716718	0.04693323683629705	0.35043243376988337	-0.21317142619793764
0.7750000000000001	0.22866475943412584	-0.09755665248962972	0.340665419471177	1.7036042655418209	0.04685502988362229	0.35064427316911423	-0.21283848842504682
0.776	0.22866487884710585	-0.09755912782452059	0.341635691496003	1.7036099918856096	0.04677696961064602	0.3508553305024328	-0.21250612707188252
0.7769999999999999	0.22866498849952915	-0.09756162091923336	0.34260379035327815	1.7036155440064513	0.04669905721467391	0.3510656044900003	-0.21217434717047623
0.7779999999999998	0.22866508870812302	-0.09756413170205931	0.3435697046090278	1.7036209240858124	0.04662129381885304	0.3512750940429614	-0.2118431534651228
0.7790000000000001	0.22866517978129	-0.0975666600893797	0.3445334236354521	1.703626134377801	0.046543680474156586	0.3514837982600108	-0.21151255041837555
0.78	0.22866526201901016	-0.097569205987354	0.3454949375942203	1.7036311772039228	0.046466218161467	0.3516917164235061	-0.21118254221744465
0.7809999999999999	0.2286653357127523	-0.0975717692928416	0.3464542374177708	1.7036360549480032	0.046388907793573915	0.35189884799518906	-0.2108531327812991
0.7819999999999998	0.22866540114539358	-0.09757434989393032	0.34741131478862475	1.7036407700512728	0.04631175021726848	0.35210519261169787	-0.21052432576840724
0.7830000000000001	0.2286654585911476	-0.09757694767044461	0.3483661621174723	1.7036453250076127	0.046234746215533314	0.3523107500799326	-0.2101961245848682
0.784	0.2286655083155005	-0.09757956249443488	0.34931877252004095	1.703649722358959	0.04615789650970537	0.3525155203720301	-0.20986853239287015
0.7849999999999999	0.2286655505751549	-0.09758219423065216	0.35026913979162466	1.7036539646908635	0.04608120176173283	0.352719503619705	-0.20954155211989825
0.7859999999999998	0.22866558561798128	-0.0975848427370094	0.35121725837890216	1.703658054628207	0.046004662576647065	0.3529227001080181	-0.20921518646899329
0.7870000000000001	0.22866561368297667	-0.09758750786502735	0.35216312335093475	1.7036619948310647	0.0459282795051272	0.353125110268998	-0.2088894379293279
0.788	0.22866563500023043	-0.09759018946026296	0.35310673037122825	1.7036657879907198	0.045852053046035	0.3533267346755423	-0.20856430878624493
0.7889999999999999	0.2286656497908967	-0.0975928873627185	0.3540480756701122	1.703669436825822	0.04577598364904121	0.35352757403541435	-0.20823980113105983
0.7899999999999998	0.22866565826717372	-0.09759560140723247	0.3549871560155581	1.7036729440786915	0.045700071717464714	0.3537276291847882	-0.20791591687141683
0.7910000000000001	0.22866566063228913	-0.09759833142385671	0.3559239686820627	1.7036763125117604	0.045624317611202295	0.3539269010812793	-0.20759265774237948
0.792	0.22866565708049158	-0.09760107723822105	0.35685851141873093	1.703679544904155	0.0455487216495659	0.35412539079688676	-0.207270025317888
0.7929999999999999	0.22866564779704854	-0.09760383867225965	0.35779078241806683	1.703682644048412	0.045473284114087915	0.3543230995111509	-0.20694802102203416
0.7939999999999998	0.22866563295824943	-0.09760661554567455	0.35872078028584853	1.7036856127473274	0.04539800525147684	0.3545200285045239	-0.20662664613990805
0.7950000000000002	0.22866561273141475	-0.09760940767738298	0.3596485040105815	1.7036884538109354	0.04532288527666225	0.3547161791517718	-0.20630590182844208
0.796	0.22866558727491043	-0.09761221488619373	0.3605739529317826	1.703691170053614	0.04524792437574608	0.3549115529152825	-0.20598578912749418
0.7969999999999999	0.2286655567381674	-0.09761503699109046	0.36149712670822504	1.7036937642913152	0.045173122708799036	0.35510615133834156	-0.20566630897092567
0.7979999999999998	0.2286655212617064	-0.09761787381150226	0.36241802528652084	1.7036962393389181	0.04509848041262386	0.3552999760383722	-0.20534746219773367
0.7990000000000002	0.22866548097716752	-0.09762072516756304	0.3633366488692891	1.703698598007698	0.04502399760360705	0.3554930287000181	-0.20502924956341978
0.8	0.2286654360073449	-0.09762359088035753	0.3642529978825346	1.703700843102914	0.04494967438053706	0.35568531106800494	-0.20471167175159424
0.8009999999999999	0.22866538646622586	-0.0976264707721521	0.36516707294260964	1.70370297742151	0.0448755108273281	0.35587682493990236	-0.20439472938569306
0.8019999999999998	0.22866533245903456	-0.09762936466660838	0.3660788748238874	1.7037050037499246	0.04480150701571009	0.35606757215914836	-0.20407842304038099
0.8030000000000002	0.22866527408228035	-0.09763227238898099	0.3669884044278982	1.7037069248620105	0.04472766300788497	0.35625755460857983	-0.20376275325239634
0.804	0.2286652114238103	-0.09763519376630372	0.3678956627531772	1.7037087435170584	0.04465397885921003	0.3564467742041615	-0.20344772053120247
0.8049999999999999	0.22866514456286602	-0.09763812862756537	0.36880065086469593	1.7037104624579245	0.04458045462090818	0.3566352328884856	-0.20313332536981038
0.8059999999999998	0.22866507357014468	-0.09764107680387339	0.3697033698625023	1.7037120844092557	0.04450709034274427	0.35682293262410153	-0.20281956825577258
0.8070000000000002	0.22866499850786412	-0.09764403812860446	0.37060382084994	1.703713612075815	0.0444338860757284	0.3570098753869171	-0.20250644968222561
0.808	0.22866491942983208	-0.09764701243754192	0.37150200490219637	1.7037150481408985	0.04436084187484591	0.35719606315960806	-0.20219397015885887
0.8089999999999999	0.22866483638151924	-0.09764999956899949	0.3723979230351812	1.7037163952648458	0.044287957801753326	0.3573814979249132	-0.20188213022287002
0.8099999999999998	0.22866474940051146	-0.09765299936392906	0.37329157617435965	1.7037176560836398	0.04421523392750106	0.35756618165899484	-0.20157093044996807
0.8110000000000002	0.22866465851809148	-0.09765601166601388	0.3741829651239133	1.7037188332075923	0.04414267033528274	0.3577501163251069	-0.20126037146517903
0.812	0.2286645637615751	-0.09765903632175156	0.37507209053660284	1.7037199292201144	0.044070267123089334	0.3579333038675075	-0.2009504539533326
0.813	0.2286644651559003	-0.09766207318052796	0.37595895288470865	1.7037209466765677	0.0439980244062071	0.3581157462054924	-0.2006411786692289
0.8139999999999998	0.22866436272409507	-0.09766512209468026	0.3768435524324241	1.7037218881031957	0.04392594231955924	0.358297445227548	-0.2003325464474235
0.8150000000000002	0.22866425648737324	-0.09766818291917179	0.3777258892093268	1.7037227559961312	0.04385402101976939	0.35847840278562026	-0.20002455821175216
0.8160000000000001	0.2286641464652343	-0.09767125551050151	0.3786059629845525	1.703723552820477	0.043782260686885795	0.3586586206896223	-0.1997172149846554
0.817	0.2286640326755671	-0.09767433972559864	0.3794837732416724	1.70372428100946	0.043710661526131615	0.3588381007022979	-0.1994105178961796
0.8179999999999998	0.22866391513475678	-0.09767743542145631	0.3803593191546478	1.703724942963653	0.0436392237698637	0.3590168445343798	-0.19910446819253277
0.8190000000000002	0.22866379385779587	-0.09768054245513233	0.3812325995656135	1.703725541050264	0.04356794767937429	0.35919485384004113	-0.19879906724401009
0.8200000000000001	0.2286636688583987	-0.09768366068374187	0.3821036129648649	1.7037260776024905	0.04349683354641367	0.35937213021275904	-0.19849431655210636
0.821	0.22866354014911963	-0.09768678996444013	0.3829723574726773	1.7037265549189349	0.043425881694677086	0.35954867518152916	-0.1981902177559351
0.8219999999999998	0.22866340774147476	-0.09768993015439315	0.38383883082220743	1.7037269752630808	0.04335509248131651	0.3597244902072459	-0.1978867726382575
0.8230000000000002	0.22866327164606745	-0.09769308111073455	0.38470303034347775	1.703727340862827	0.04328446629835516	0.35989957667936956	-0.1975839831310589
0.8240000000000001	0.22866313187271722	-0.09769624269050964	0.38556495294882237	1.7037276539100767	0.043214003573943525	0.3600739359130605	-0.19728185132054923
0.825	0.22866298843059243	-0.09769941475061106	0.38642459511904403	1.70372791656038	0.043143704773517436	0.36024756914647577	-0.19698037945195063
0.8259999999999998	0.22866284132834644	-0.09770259714770727	0.3872819528899121	1.703728130932628	0.04307357040091862	0.36042047753792134	-0.1966795699342533
0.8270000000000002	0.22866269057425737	-0.09770578973816195	0.38813702184050963	1.7037282991087956	0.04300360099935553	0.3605926621632858	-0.1963794253443892
0.8280000000000001	0.2286625361763715	-0.09770899237794328	0.38898979708455955	1.7037284231337326	0.04293379715208212	0.3607641240143021	-0.19607994843033352
0.829	0.22866237814265009	-0.09771220492252326	0.38984027326473003	1.7037285050149975	0.04286415948279403	0.3609348639975754	-0.19578114211313244
0.8299999999999998	0.22866221648111984	-0.09771542722676627	0.39068844455030116	1.7037285467227363	0.042794688655680785	0.3611048829341936	-0.19548300948779257
0.8310000000000002	0.22866205120002694	-0.09771865914480467	0.39153430463782346	1.7037285501896018	0.04272538537519417	0.36127418155985835	-0.19518555382309075
0.8320000000000001	0.2286618823079945	-0.0977219005299029	0.39237784675327114	1.7037285173107117	0.0426562503857759	0.36144276052529245	-0.1948887785607882
0.833	0.22866170981418363	-0.09772515123469047	0.39321906365569703	1.7037284499436445	0.04258728447166554	0.3616106203968624	-0.1945926873143067
0.8339999999999999	0.22866153372845804	-0.09772841111214159	0.39405794764352287	1.7037283499084708	0.042518488456727205	0.3617777616577191	-0.19429728386643721
0.8350000000000002	0.22866135406155205	-0.09773168001617037	0.39489449056309334	1.7037282189878176	0.04244986320398956	0.36194418470951734	-0.1940025721661993
0.8360000000000001	0.22866117082524223	-0.09773495780071109	0.39572868381874987	1.7037280589269652	0.04238140961459408	0.36210988987447057	-0.1937085563252126
0.837	0.22866098403252239	-0.09773824431841008	0.39656051838443446	1.703727871433974	0.042313128626394136	0.36227487739761816	-0.19341524061363854
0.8379999999999999	0.22866079369778214	-0.0977415394196831	0.39738998481683363	1.7037276581798402	0.042245021212508595	0.36243914744936573	-0.1931226294556256
0.8390000000000002	0.22866059983698905	-0.09774484295139022	0.39821707327044825	1.7037274207986757	0.042177088379707205	0.3626027001283598	-0.1928307274240124
0.8400000000000001	0.22866040246787386	-0.0977481547555053	0.3990417735142194	1.7037271608879172	0.04210933116668777	0.362765535464574	-0.19253953923440426
0.841	0.22866020161011952	-0.09775147466853107	0.3998640749485898	1.7037268800085559	0.04204175064242676	0.3629276534225464	-0.19224906973904649
0.8419999999999999	0.2286599972855535	-0.09775480252128224	0.400683966623012	1.7037265796853902	0.04197434790454153	0.3630890539048894	-0.19195932392048892
0.8430000000000002	0.22865978951834348	-0.0977581381386609	0.40150143725428816	1.7037262614072983	0.041907124077602095	0.36324973675601163	-0.1916703068850374
0.8440000000000001	0.2286595783351964	-0.09776148133942404	0.4023164752457538	1.7037259266275302	0.041840080311330595	0.3634097017658694	-0.19138202385604808
0.845	0.22865936376556087	-0.09776483193556727	0.40312906870694	1.7037255767640176	0.04177321777862641	0.36356894867362466	-0.191094480166999
0.8459999999999999	0.228659145841833	-0.09776818973094759	0.40393920547335155	1.703725213199699	0.041706537673415825	0.36372747717121223	-0.19080768125439404
0.8470000000000002	0.22865892459956547	-0.0977715545198957	0.4047468731267498	1.7037248372828593	0.04164004120844686	0.36388528690705735	-0.1905216326504949
0.8480000000000001	0.2286587000776798	-0.09777492608619558	0.4055520590159492	1.7037244503274849	0.041573729613089035	0.36404237749006774	-0.19023633997593617
0.849	0.228658472318682	-0.09777830420168289	0.40635475027739026	1.703724053613628	0.04150760413101514	0.3641987484936558	-0.18995180893246183
0.8499999999999999	0.22865824136888127	-0.09778168862484017	0.40715493385512275	1.7037236483877842	0.041441666018007285	0.36435439945960946	-0.18966804529589965
0.8510000000000002	0.22865800727861188	-0.09778507910013923	0.4079525965205877	1.7037232358632777	0.04137591654012974	0.3645093299019325	-0.18938505490918484
0.8520000000000001	0.22865777010245822	-0.09778847535775356	0.4087477248929616	1.703722817220655	0.041310356971962815	0.36466353931077866	-0.18910284367506267
0.853	0.22865752989948285	-0.0977918771132639	0.40954030546007525	1.703722393608088	0.0412449885947138	0.3648170271563558	-0.1888214175484634
0.8539999999999999	0.22865728673345764	-0.09779528406735492	0.41033032459916996	1.7037219661417797	0.04117981269426465	0.36496979289268106	-0.18854078252891013
0.8550000000000002	0.22865704067309778	-0.09779869590550455	0.4111177685971297	1.7037215359063773	0.04111483055921609	0.3651218359613079	-0.18826094465313567
0.8560000000000001	0.2286567917922986	-0.09780211229767018	0.4119026236705811	1.7037211039553881	0.04105004347910956	0.36527315579514746	-0.1879819099877813
0.857	0.22865654017037548	-0.09780553289797345	0.41268487598662246	1.7037206713115978	0.040985452742764876	0.36542375182232484	-0.18770368462192785
0.8579999999999999	0.22865628589230608	-0.09780895734438169	0.41346451168419246	1.7037202389674915	0.040921059636427795	0.36557362347006966	-0.18742627465939196
0.8590000000000002	0.2286560290486004	-0.0978123852583841	0.41424151689572053	1.7037198078856743	0.04085686544172628	0.36572277016870325	-0.1871496862107821
0.8600000000000001	0.22865576973404778	-0.09781581624466103	0.41501587776944765	1.7037193789992926	0.040792871433556	0.36587119135566165	-0.18687392538524714
0.861	0.22865550804571566	-0.09781924989074778	0.4157875804924306	1.7037189532124535	0.0407290788778938	0.36601888647955505	-0.1865989982821553
0.8619999999999999	0.22865524408170146	-0.09782268576669756	0.4165566113138653	1.7037185314006416	0.040665489029598836	0.3661658550043861	-0.18632491098281917
0.8629999999999998	0.22865497794101236	-0.09782612342474505	0.4173229565691196	1.7037181144111346	0.04060210313020006	0.36631209641398854	-0.1860516695418957
0.8640000000000001	0.2286547097238224	-0.09782956239934508	0.4180866027048678	1.7037177030634132	0.040538922405668996	0.36645761021668644	-0.18577927997821134
0.865	0.22865443953173178	-0.09783300220796223	0.4188475363053401	1.7037172981495672	0.04047594806429819	0.36660239595011407	-0.18550774826506758
0.8659999999999999	0.22865416746802822	-0.09783644235185793	0.4196057441189466	1.7037169004346955	0.04041318129462342	0.3667464531860138	-0.18523708032044722
0.8669999999999998	0.22865389363795002	-0.09783988231649746	0.4203612130837846	1.7037165106573013	0.040350623263449306	0.3668897815348301	-0.1849672819976636
0.8680000000000001	0.2286536181489513	-0.09784332157270699	0.42111393035129	1.7037161295296783	0.04028827511440341	0.36703238064997756	-0.1846983590765691
0.869	0.22865334111096866	-0.09784675957858545	0.4218638833084191	1.7037157577382909	0.04022613796689607	0.36717425023178457	-0.18443031725525597
0.8699999999999999	0.22865306263668964	-0.09785019578066667	0.422611059599878	1.7037153959441442	0.040164212914692965	0.36731539003141606	-0.1841631621418786
0.8709999999999998	0.22865278284182258	-0.09785362961432813	0.42335544715154116	1.703715044782772	0.040102501024038464	0.3674557998550202	-0.18389689924622651
0.8720000000000001	0.22865250184536787	-0.09785706050495183	0.4240970341935698	1.7037147048630876	0.0400410033321814	0.3675954795679162	-0.1836315339715901
0.873	0.22865221976989059	-0.09786048787021845	0.42483580928098563	1.7037143767654739	0.03997972084660658	0.3677344290984583	-0.18336707160758442
0.8739999999999999	0.22865193674179415	-0.09786391112240758	0.42557176131133495	1.7037140610406145	0.03991865454436218	0.3678726484412709	-0.18310351732380345
0.8749999999999998	0.2286516528915953	-0.09786732966957257	0.4263048795405814	1.7037137582094375	0.03985780537093379	0.3680101376599164	-0.18284087616387343
0.8760000000000001	0.22865136835419964	-0.0978707429159636	0.427035153598366	1.7037134687634223	0.03979717423890783	0.3681468968894224	-0.18257915303965702
0.877	0.2286510832691782	-0.09787415026320584	0.427762573502644	1.7037131931648954	0.03973676202709334	0.36828292633884946	-0.18231835272566357
0.8779999999999999	0.22865079778104475	-0.09787755111261258	0.42848712967258085	1.703712931847312	0.03967656958028395	0.36841822629359644	-0.18205847985402693
0.8789999999999998	0.228650512039157	-0.0978809448675042	0.42920881293896457	1.7037126852155235	0.03961659770923276	0.36855279711713784	-0.18179953891034997
0.8800000000000001	0.2286502261964899	-0.09788433093440344	0.429927614552895	1.703712453646033	0.03955684719029145	0.3686866392522539	-0.18154153423028987
0.881	0.22864994040765602	-0.09788770872348727	0.4306435261942657	1.703712237487235	0.03949731876471251	0.3688197532221184	-0.18128446999633166
0.8819999999999999	0.22864965482730307	-0.09789107764980208	0.4313565399807985	1.7037120370596408	0.03943801313822312	0.3689521396316092	-0.18102835023425853
0.8829999999999998	0.2286493696085106	-0.0978944371356155	0.4320666484765097	1.7037118526560886	0.039378930981174294	0.36908379916865885	-0.18077317880968016
0.8840000000000001	0.22864908490043545	-0.09789778661277392	0.43277384469811186	1.7037116845419396	0.039320072928899254	0.36921473260521714	-0.18051895942540705
0.885	0.22864880084558376	-0.09790112552393801	0.4334781221197347	1.7037115329552568	0.039261439581732296	0.3693449407978874	-0.1802656956196669
0.8859999999999999	0.22864851757746057	-0.09790445332307783	0.4341794746771017	1.7037113981069696	0.03920303150468746	0.36947442468841674	-0.18001339076448963
0.8869999999999998	0.22864823521934594	-0.09790776947673271	0.4348778967715435	1.7037112801810197	0.03914484922740547	0.3696031853040415	-0.17976204806389218
0.8880000000000001	0.2286479538841955	-0.09791107346603246	0.43557338327385264	1.703711179334494	0.03908689324449027	0.3697312237578065	-0.17951167055210349
0.889	0.22864767367491573	-0.09791436478797517	0.43626592952761123	1.7037110956977386	0.03902916401568633	0.3698585412489195	-0.17926226109219148
0.8899999999999999	0.22864739468463782	-0.09791764295596657	0.43695553135086573	1.703711029374458	0.03897166196595738	0.36998513906283514	-0.1790138223752726
0.8909999999999998	0.2286471169969908	-0.09792090750075101	0.43764218503502517	1.7037109804417951	0.03891438748601404	0.3701110185707014	-0.1787663569205441
0.8920000000000001	0.2286468406863734	-0.09792415797135547	0.4383258873409881	1.7037109489503972	0.03885734093304646	0.37023618122816715	-0.17851986707631914
0.893	0.22864656581822443	-0.0979273939352908	0.43900663549400964	1.7037109349244624	0.03880052263111337	0.3703606285739767	-0.17827435502163644
0.8939999999999999	0.22864629244929216	-0.09793061497838865	0.43968442717919065	1.7037109383613946	0.038743932871309124	0.37048436222889664	-0.1780298227677718
0.8949999999999998	0.22864602062790204	-0.09793382070503051	0.4403592605375885	1.7037109592303128	0.0386875719122564	0.3706073838950966	-0.17778627215971052
0.8960000000000001	0.22864575039422308	-0.09793701073914737	0.44103113416144596	1.7037109974697888	0.03863143998110704	0.3707296953554947	-0.17754370487806576
0.897	0.22864548178015642	-0.09794018472523518	0.44170004708854066	1.7037110529863224	0.038575537274441775	0.3708512984726998	-0.1773021224413196
0.8979999999999999	0.22864521480809352	-0.09794334232863298	0.4423659987971638	1.703711125653928	0.03851986395864228	0.3709721951878549	-0.1770615262077756
0.8989999999999998	0.22864494948892022	-0.09794648323543954	0.44302898920172973	1.7037112153140803	0.03846442017010081	0.371092387519622	-0.1768219173771002
0.9000000000000001	0.22864468582077183	-0.09794960715281886	0.4436890186475092	1.7037113217756439	0.03840920601575439	0.37121187756300267	-0.17658329699193845
0.901	0.22864442378891536	-0.09795271381007238	0.4443460879044893	1.7037114448147859	0.038354221574065345	0.3713306674878712	-0.1763456659397856
0.9019999999999999	0.22864416336600646	-0.09795580295972992	0.44500019816186326	1.703711584174872	0.038299466896021594	0.37144875953758205	-0.17610902495480923
0.9029999999999998	0.2286439045123448	-0.09795887437790801	0.44565135102314923	1.7037117395663472	0.038244942005791434	0.37156615602783394	-0.17587337461962088
0.9040000000000001	0.2286436471761278	-0.09796192786430905	0.4462995485008091	1.7037119106666003	0.038190646901215236	0.3716828593456045	-0.17563871536724018
0.905	0.22864339129370304	-0.09796496324261071	0.44694479301074147	1.703712097119812	0.03813658155443874	0.371798871948032	-0.17540504748300728
0.9059999999999999	0.22864313678981865	-0.0979679803616234	0.44758708736702246	1.7037122985367883	0.038082745912809614	0.3719141963611806	-0.17517237110626038
0.9069999999999998	0.22864288357787316	-0.09797097909646725	0.4482264347761399	1.7037125144947796	0.03802913989973287	0.372028835178687	-0.1749406862321435
0.9080000000000001	0.22864263156016315	-0.09797395934901783	0.44886283883109096	1.7037127445372837	0.03797576341518065	0.3721427910605298	-0.1747099927135446
0.909	0.22864238062813028	-0.09797692104799417	0.44949630350534175	1.703712988173837	0.03792261633616097	0.3722560667319184	-0.17448029026316358
0.9099999999999999	0.22864213066260686	-0.09797986414906519	0.45012683314439267	1.7037132448797898	0.03786969851757188	0.37236866498175136	-0.17425157845650252
0.9109999999999998	0.22864188153406032	-0.09798278863497277	0.45075443245419755	1.7037135140960689	0.03781700979338011	0.37248058866039724	-0.1740238567360217
0.9120000000000001	0.22864163310283692	-0.09798569451566999	0.45137910648868346	1.703713795228928	0.0377645499777591	0.37259184067728357	-0.1737971244156092
0.913	0.22864138521940452	-0.09798858182809896	0.45200086063749134	1.7037140876496863	0.037712318866003826	0.3727024239985946	-0.17357138068499967
0.9139999999999999	0.2286411377245948	-0.09799145063523641	0.4526197006128047	1.7037143906944539	0.03766031623528341	0.3728123416447709	-0.17334662461462919
0.9149999999999998	0.22864089044984484	-0.09799430102516052	0.45323563243488996	1.703714703663847	0.037608541845475484	0.37292159668762537	-0.1731228551610501
0.9160000000000001	0.22864064321743835	-0.09799713311051314	0.4538486624170939	1.703715025822694	0.03755699544020411	0.373030192247316	-0.1729000711725402
0.917	0.22864039584112297	-0.09799994702760363	0.4544587971510419	1.703715356399731	0.03750567674789906	0.37313813148947705	-0.1726782713945423
0.9179999999999999	0.2286401481278564	-0.09800274293553059	0.4550660434927834	1.7037156945872867	0.03745458548287641	0.3732454176226884	-0.1724574544746311
0.9189999999999998	0.2286398998803052	-0.09800552101569739	0.45567040854987884	1.7037160395405855	0.037403721346380085	0.37335205389628	-0.17223761896725157
0.9200000000000002	0.22863965089859123	-0.09800828147096814	0.45627189966866866	1.7037163903759136	0.037353084027340805	0.37345804359828505	-0.1720187633387788
0.921	0.22863940098091004	-0.09801102452483768	0.4568705244213411	1.7037167461680247	0.03730267320315736	0.37356339005329614	-0.17180088597277862
0.9219999999999999	0.22863914992377352	-0.09801375042099285	0.4574662905927948	1.703717105948294	0.0372524885407441	0.3736680966200986	-0.171583985175105
0.9229999999999998	0.2286388975222535	-0.09801645942214042	0.4580592061672861	1.7037174687036203	0.03720252969735772	0.3737721666892603	-0.17136805917901915
0.9240000000000002	0.22863864357022662	-0.09801915180810225	0.45864927931485255	1.7037178333745688	0.037152796321081816	0.3738756036809803	-0.17115310615063545
0.925	0.22863838786024393	-0.09802182787468063	0.45923651837712937	1.703718198852387	0.037103288051639635	0.3739784110431307	-0.17093912419475762
0.9259999999999999	0.22863813018227344	-0.09802448793329221	0.4598209318517991	1.7037185639756434	0.03705400452177873	0.37408059224906304	-0.1707261113612286
0.9269999999999998	0.22863787032206798	-0.0980271323098654	0.46040252837604334	1.703718927526868	0.037004945358558125	0.3741821507950541	-0.1705140656517346
0.9280000000000002	0.22863760806141645	-0.09802976134262445	0.4609813167104935	1.703719288229192	0.03695611018405104	0.3742830901977522	-0.1703029850265179
0.929	0.22863734318027845	-0.09803237537988889	0.4615573057236738	1.7037196447429839	0.03690749861595088	0.374383413991804	-0.1700928674108166
0.9299999999999999	0.22863707545854503	-0.09803497477901667	0.4621305043757967	1.7037199956624889	0.03685911026875061	0.3744831257274765	-0.16988371070146094
0.9309999999999998	0.22863680467667322	-0.09803755990611449	0.46270092170265364	1.7037203395124734	0.03681094475519148	0.37458222896826837	-0.16967551277350504
0.9320000000000002	0.22863653061594696	-0.09804013113500981	0.4632685668010954	1.7037206747448777	0.0367630016872506	0.37468072728875373	-0.16946827148634908
0.933	0.22863625305874113	-0.09804268884548321	0.4638334488153425	1.7037209997358538	0.03671528067685053	0.37477862427253067	-0.16926198468947512
0.9339999999999999	0.22863597178878864	-0.09804523342226353	0.46439557692223754	1.703721312783563	0.03666778133702204	0.37487592350984594	-0.16905665022834693
0.9349999999999998	0.22863568659145092	-0.09804776525478676	0.46495496031543015	1.7037216121059797	0.03662050328345941	0.3749726285950143	-0.16885226595059802
0.9360000000000002	0.2286353972539923	-0.0980502847362172	0.4655116081899885	1.7037218958379519	0.03657344613567713	0.37506874312411503	-0.16864882971220496
0.937	0.22863510356585776	-0.09805279226135546	0.46606552972818194	1.7037221620279022	0.03652660951746373	0.3751642706930853	-0.16844633938346573
0.938	0.22863480531895516	-0.09805528822455947	0.4666167340864266	1.703722408634918	0.036479993057120325	0.37525921489602354	-0.1682447928546025
0.9389999999999998	0.22863450230794147	-0.09805777301880605	0.46716523038301005	1.7037226335269875	0.03643359638809332	0.3753535793233945	-0.16804418804074694
0.9400000000000002	0.22863419433051343	-0.09806024703551629	0.4677110276858299	1.7037228344803839	0.03638741915000156	0.37544736756001157	-0.16784452288655424
0.9410000000000001	0.228633881187703	-0.09806271066363917	0.46825413500013824	1.7037230091794482	0.03634146098944935	0.37554058318297423	-0.16764579537081284
0.942	0.22863356268417742	-0.09806516428799326	0.4687945612574114	1.7037231552163938	0.036295721560442945	0.3756332297597414	-0.16744800351074765
0.9429999999999998	0.22863323862854457	-0.09806760828837105	0.4693323153060919	1.7037232700911378	0.036250200524898024	0.37572531084645805	-0.16725114536553126
0.9440000000000002	0.22863290883366333	-0.09807004303940552	0.46986740590381554	1.70372335121116	0.03620489755336038	0.37581682998659244	-0.16705521903912723
0.9450000000000001	0.22863257311695953	-0.09807246891006985	0.4703998417107362	1.703723395891392	0.03615981232557468	0.3759077907098202	-0.16686022268277134
0.946	0.22863223130074728	-0.09807488626318622	0.47092963128356147	1.7037234013541394	0.036114944530901645	0.3759981965309686	-0.16666615449715422
0.9469999999999998	0.2286318832125562	-0.09807729545569463	0.47145678306992134	1.7037233647290393	0.03607029386876664	0.376088050948957	-0.1664730127343674
0.9480000000000002	0.2286315286854646	-0.0980796968393032	0.4719813054034405	1.7037232830530575	0.036025860049140025	0.37617735744591224	-0.16628079569967583
0.9490000000000001	0.2286311675584388	-0.09808209076076795	0.4725032064995025	1.7037231532705246	0.035981642793049495	0.37626611948651734	-0.16608950175317932
0.95	0.22863079967667857	-0.09808447756105354	0.4730224944513174	1.7037229722332177	0.03593764183282024	0.37635434051746747	-0.16589912931136477
0.9509999999999998	0.22863042489196914	-0.09808685757375196	0.473539177227039	1.703722736700488	0.035893856911799554	0.37644202396703025	-0.16570967684824578
0.9520000000000002	0.2286300430630398	-0.09808923112426172	0.4740532626686777	1.7037224433394385	0.035850287783992504	0.3765291732448287	-0.16552114289584824
0.9530000000000001	0.228629654055929	-0.09809159852972618	0.47456475849167234	1.7037220887251558	0.03580693421391337	0.37661579174178256	-0.16533352604440837
0.954	0.22862925774435666	-0.09809396009860198	0.4750736722836095	1.7037216693409982	0.035763795976470426	0.37670188282996137	-0.16514682494277175
0.9549999999999998	0.22862885401010313	-0.09809631613023341	0.4755800115028314	1.7037211815789408	0.03572087285688424	0.37678744986234525	-0.1649610382988125
0.9560000000000002	0.2286284427433955	-0.09809866691518399	0.4760837834784306	1.703720621739988	0.0356781646507616	0.3768724961727348	-0.16477616487944705
0.9570000000000001	0.22862802384330103	-0.09810101273594649	0.4765849954116264	1.7037199860346497	0.03563567116426431	0.3769570250759276	-0.16459220351012235
0.958	0.22862759721812798	-0.09810335386727974	0.47708365437814226	1.7037192705834883	0.03559339221412945	0.3770410398681587	-0.16440915307384046
0.9589999999999999	0.2286271627854575	-0.0981056905757998	0.47757976733157564	1.7037184714177411	0.035551327627297714	0.37712454382774085	-0.16422701250984267
0.9600000000000002	0.2286267204710544	-0.09810802311957888	0.47807334110775057	1.7037175844800188	0.03550947724033268	0.3772075402157793	-0.16404578081195384
0.9610000000000001	0.22862627020740892	-0.0981103517485022	0.4785643824296689	1.7037166056250856	0.03546784089893575	0.3772900322768969	-0.16386545702664926
0.962	0.22862581193416798	-0.09811267670500523	0.4790528979126801	1.7037155306207268	0.03542641845761773	0.37737202323996716	-0.1636860402509058
0.9629999999999999	0.22862534560045522	-0.09811499822443845	0.47953889407024036	1.7037143551487033	0.03538520977940542	0.37745351631885105	-0.16350752962977722
0.9640000000000002	0.22862487116644645	-0.09811731653468309	0.48002237732025343	1.7037130748058016	0.03534421473533985	0.37753451471319605	-0.16332992435393837
0.9650000000000001	0.2286243886026951	-0.09811963185577031	0.4805033539912325	1.703711685104982	0.03530343320388792	0.37761502160935473	-0.16315322365738177
0.966	0.22862389788833715	-0.09812194440025496	0.4809818303282807	1.703710181476628	0.03526286507051137	0.3776950401813593	-0.16297742681502367
0.9669999999999999	0.228623399010056	-0.09812425437396523	0.48145781249925923	1.703708559269902	0.03522251022721033	0.3777745735918876	-0.16280253314009846
0.9680000000000002	0.22862289196218447	-0.09812656197675314	0.4819313066003834	1.7037068137542137	0.035182368572041656	0.37785362499309616	-0.16262854198170773
0.9690000000000001	0.22862237674719094	-0.09812886740324937	0.4824023186608628	1.7037049401208024	0.035142440008916635	0.37793219752719526	-0.16245545272276812
0.97	0.2286218533761734	-0.0981311708432476	0.482870854647712	1.7037029334844407	0.035102724447434584	0.3780102943269452	-0.16228326477799343
0.9709999999999999	0.22862132186936154	-0.09813347248133922	0.4833369204714779	1.7037007888852624	0.03506322180220423	0.3780879185163151	-0.16211197759148474
0.9720000000000002	0.22862078225662655	-0.09813577249655017	0.4838005219928756	1.7036985012907202	0.03502393199189675	0.3781650732113612	-0.16194159063380809
0.9730000000000001	0.22862023457799915	-0.09813807106273095	0.48426166502994966	1.7036960655976774	0.03498485493863933	0.3782417615212007	-0.16177210339886397
0.974	0.22861967888419538	-0.0981403683493213	0.484720355365381	1.7036934766346405	0.034945990567627684	0.3783179865488948	-0.16160351540085433
0.9749999999999999	0.22861911523715014	-0.09814266452173788	0.4851765987543099	1.7036907291641343	0.03490733880640951	0.37839375139236003	-0.1614358261710424
0.9760000000000002	0.22861854371055873	-0.09814495974101285	0.4856304009326719	1.7036878178852268	0.034868899583777924	0.3784690591454871	-0.16126903525412403
0.9770000000000001	0.22861796439042603	-0.09814725416343663	0.4860817676249092	1.70368473743621	0.03483067282882315	0.37854391289916034	-0.16110314220469713
0.978	0.22861737737562327	-0.09814954794095532	0.4865307045499255	1.7036814823974389	0.03479265847050794	0.378618315741809	-0.16093814658437863
0.9789999999999999	0.22861678277845257	-0.098151841221945	0.48697721742565336	1.7036780472943351	0.03475485643752318	0.3786922707597307	-0.1607740479594471
0.9800000000000002	0.2286161807252189	-0.09815413415161052	0.48742131197373	1.7036744266005623	0.034717266657875556	0.3787657810375504	-0.1606108458984637
0.9810000000000001	0.2286155713568092	-0.09815642687163119	0.48786299392503163	1.7036706147413756	0.03467988905796394	0.37883884965874937	-0.16044853996962768
0.982	0.2286149548292793	-0.09815871951980348	0.48830226902568785	1.7036666060967764	0.034642723561692464	0.37891147970620237	-0.16028712973798964
0.9829999999999999	0.22861433131444728	-0.09816101223043451	0.4887391430424412	1.7036623950037297	0.0346057700901686	0.37898367426271795	-0.16012661476307002
0.9840000000000002	0.22861370100049436	-0.09816330513511388	0.4891736217669662	1.7036579757578216	0.03456902856168174	0.37905543641139733	-0.1599669945970667
0.9850000000000001	0.22861306409219598	-0.09816559836348872	0.48960571102027095	1.703653342615864	0.03453249889147519	0.3791267692358092	-0.15980826878286006
0.986	0.2286124208100309	-0.09816789204403951	0.49003541665717554	1.7036484897998283	0.034496180991372596	0.37919767582015856	-0.15965043685157249
0.9869999999999999	0.22861177138854397	-0.0981701863044795	0.4904627445689844	1.7036434115013637	0.03446007476944146	0.37926815924926577	-0.1594934983205353
0.9879999999999998	0.2286111160750915	-0.09817248127140091	0.4908877006835949	1.7036381018861515	0.03442418012969395	0.3793382226080469	-0.15933745269227267
0.9890000000000001	0.22861045512859254	-0.09817477706992071	0.49131029096491363	1.7036325550973515	0.03438849697200772	0.37940786898079754	-0.15918229945407641
0.99	0.2286097888179098	-0.098177073823702	0.49173052141345436	1.703626765258145	0.03435302519214516	0.37947710145082514	-0.15902803807738095
0.9909999999999999	0.22860911742061307	-0.09817937165459716	0.49214839806773725	1.7036207264737555	0.03431776468138376	0.3795459231004267	-0.1588746680169384
0.9919999999999998	0.22860844122175134	-0.0981816706822869	0.4925639270053591	1.7036144328329546	0.034282715326001474	0.37961433701084335	-0.15872218871015997
0.9930000000000001	0.2286077605122556	-0.09818397102429252	0.4929771143433504	1.7036078784098105	0.03424787700704341	0.3796823462620065	-0.15857059957656344
0.994	0.22860707558809676	-0.09818627279561264	0.49338796623781317	1.7036010572664426	0.034213249600187276	0.37974995393219363	-0.1584199000173878
0.9949999999999999	0.22860638675057357	-0.09818857610836204	0.4937964888828314	1.7035939634564063	0.03417883297564684	0.37981716309765273	-0.1582700894154976
0.9959999999999998	0.22860569430660357	-0.09819088107178642	0.4942026885086471	1.7035865910279608	0.03414462699817426	0.3798839768320084	-0.15812116713545618
0.9970000000000001	0.22860499856788916	-0.0981931877918992	0.4946065713787213	1.703578934026471	0.03411063152716168	0.3799503982053259	-0.15797313252407189
0.998	0.22860429984933442	-0.098195496371117	0.49500814378492636	1.703570986495955	0.034076846417085555	0.38001643028289017	-0.15782598491190633
0.9989999999999999	0.22860359846821787	-0.09819780690864464	0.4954074120412381	1.7035627424805317	0.034043271518294074	0.3800820761239416	-0.1576797236154399
0.9999999999999998	0.22860289474412057	-0.09820011950123156	0.4958043824774218	1.7035541960257792	0.03400990667777221	0.3801473387806075	-0.15753434793922552
1.0010000000000001	0.22860218899810433	-0.09820243424354787	0.4961990614330817	1.7035453411792492	0.033976751739641105	0.38021222129696713	-0.15738985717803175
1.002	0.22860148155113963	-0.09820475122780802	0.4965914552516942	1.7035361719905264	0.033943806545391815	0.3802767267080632	-0.15724625061909692
1.003	0.22860077272291285	-0.09820707054339553	0.49698157027499396	1.7035266825123399	0.033911070934097294	0.38034085803879697	-0.15710352754400853
1.0039999999999998	0.22860006283063838	-0.09820939227686291	0.49736941283770447	1.7035168668027318	0.033878544742724476	0.38040461830276473	-0.1569616872302081
1.0050000000000001	0.22859935218749777	-0.09821171651155301	0.4977549892618573	1.7035067189267912	0.033846227806485704	0.3804680105011533	-0.15682072895285315
1.006	0.2285986411014543	-0.098214043327218	0.4981383058503175	1.703496232957573	0.03381411995935159	0.3805310376216938	-0.15668065198715897
1.007	0.22859792987406505	-0.09821637280001222	0.4985193688802636	1.7034854029769675	0.03378222103460347	0.38059370263760794	-0.15654145561067248
1.0079999999999998	0.2285972187989158	-0.09821870500210624	0.49889818459811913	1.7034742230772724	0.03375053086506042	0.3806560085065446	-0.15640313910493106
1.0090000000000001	0.22859650816080912	-0.09822104000129829	0.4992747592159302	1.7034626873638505	0.033719049283163514	0.3807179581695044	-0.15626570175638504
1.01	0.22859579823570422	-0.09822337786099941	0.49964909890805415	1.7034507899577571	0.03368777612116124	0.3807795545499919	-0.15612914285707186
1.011	0.2285950892899044	-0.09822571863983841	0.5000212098081492	1.703438524996832	0.03365671121121341	0.38084080055363734	-0.1559934617054688
1.0119999999999998	0.22859438157849102	-0.09822806239126093	0.5003910980068372	1.7034258866360157	0.03362585438553562	0.3809016990679789	-0.15585865760734247
1.0130000000000001	0.22859367534450897	-0.0982304091634998	0.5007587695500346	1.7034128690487764	0.03359520547658439	0.38096225296203934	-0.1557247298761694
1.014	0.2285929708192801	-0.09823275899916835	0.5011242304375692	1.7033994664296535	0.03356476431685684	0.38102246508575327	-0.1555916778331889
1.015	0.22859226822309098	-0.09823511193485399	0.5014874866213234	1.703385672996041	0.03353453073860955	0.38108233826942645	-0.1554595008076984
1.0159999999999998	0.22859156776587955	-0.09823746800108607	0.5018485440025221	1.7033714829884707	0.033504504573984	0.38114187532316174	-0.15532819813801815
1.0170000000000001	0.22859086964791955	-0.09823982722192458	0.5022074084285377	1.7033568906708965	0.03347468565523427	0.38120107903612926	-0.15519776917282097
1.018	0.2285901740601267	-0.09824218961454563	0.5025640856903365	1.7033418903317403	0.03344507381487444	0.38125995217598035	-0.1550682132720975
1.019	0.22858948118323358	-0.09824455518957552	0.5029185815216866	1.7033264762845817	0.03341566888586758	0.3813184974887699	-0.15493952980739184
1.0199999999999998	0.22858879118621003	-0.09824692395179468	0.5032709016001212	1.7033106428677367	0.033386470701795776	0.381376717699261	-0.15481171816149072
1.0210000000000001	0.22858810422543283	-0.09824929590083649	0.503621051548527	1.7032943844431114	0.03335747909701108	0.38143461551136704	-0.15468477772799383
1.022	0.2285874204449818	-0.09825167103188492	0.5039690369365954	1.703277695395466	0.033328693906767896	0.3814921936086055	-0.15455870791094767
1.023	0.2285867399773092	-0.09825404933637259	0.5043148632825075	1.7032605701324723	0.03330011496727571	0.3815494546545007	-0.1544335081243616
1.0239999999999998	0.22858606294390574	-0.0982564308026765	0.504658536055222	1.703243003084063	0.03327174211579441	0.3816064012931154	-0.15430917779160627
1.0250000000000001	0.2285853894559638	-0.09825881541681072	0.5050000606777412	1.7032249886999489	0.03324357519089397	0.38166303614995234	-0.15418571634469497
1.026	0.22858471961503693	-0.09826120316311618	0.505339442531723	1.7032065214464374	0.03321561403269603	0.3817193618331011	-0.1540631232231442
1.027	0.22858405351369615	-0.0982635940245709	0.5056766869630588	1.7031875958040628	0.03318785848267125	0.38177538093444535	-0.153941397872353
1.0279999999999998	0.22858339123618257	-0.09826598798234368	0.5060117992884094	1.7031682062656586	0.033160308382870686	0.38183109603104926	-0.1538205397416233
1.0290000000000001	0.22858273285905634	-0.09826838501534155	0.5063447848030757	1.7031483473341231	0.03313296357507871	0.38188650968678217	-0.1537005482817001
1.03	0.22858207845184214	-0.09827078510050458	0.5066756487894395	1.7031280135198859	0.03310582390025286	0.38194162445411733	-0.15358142294207586
1.031	0.22858142807729517	-0.09827318821347616	0.50700439652522	1.7031071993373241	0.03307888919819002	0.3819964428761637	-0.15346316316872885
1.0319999999999998	0.2285807817905382	-0.09827559432927346	0.507331033291917	1.7030858992993876	0.033052159307358095	0.382050967488928	-0.1533457684022969
1.0330000000000001	0.2285801396374439	-0.09827800342295598	0.5076555643830633	1.7030641079115652	0.033025634064832436	0.3821052008235	-0.15322923807626015
1.034	0.22857950165376373	-0.09828041547029015	0.5079779951107755	1.7030418196667025	0.03299931330633725	0.38215914540779367	-0.15311357161537711
1.035	0.22857886786537848	-0.09828283044840787	0.5082983308105972	1.7030190290399216	0.0329731968663921	0.38221280376802347	-0.15299876843486196
1.0359999999999998	0.22857823828891982	-0.09828524833645991	0.5086165768465081	1.7029957304821441	0.03294728457831997	0.3822661784304627	-0.152884827939938
1.0370000000000001	0.22857761293238804	-0.09828766911626875	0.5089327386172224	1.7029719184129746	0.03292157627399545	0.382319271923541	-0.15277174952497619
1.038	0.22857699179576527	-0.09829009277298165	0.5092468215633946	1.7029475872148319	0.03289607178351575	0.3823720867799142	-0.15265953257203685
1.039	0.22857637487162502	-0.09829251929572201	0.5095588311757265	1.7029227312279573	0.03287077093491652	0.3824246255385643	-0.15254817644899749
1.0399999999999998	0.22857576214573735	-0.09829494867786169	0.5098687730043496	1.7028973447440516	0.03284567355381092	0.38247689074735414	-0.15243768050745024
1.0410000000000001	0.22857515359767017	-0.09829738091653682	0.5101766526687251	1.7028714219985437	0.032820779462769345	0.3825288849659111	-0.15232804408055237
1.042	0.22857454920138595	-0.09829981601215775	0.5104824758673043	1.702844957163373	0.03279608848062271	0.3825806107684127	-0.1522192664808301
1.043	0.2285739489258351	-0.09830225396829023	0.5107862483876945	1.7028179443402944	0.032771600421872105	0.38263207074633176	-0.15211134699781498
1.0439999999999998	0.22857335273554463	-0.09830469479115983	0.5110879761176997	1.7027903775539601	0.03274731509602238	0.3826832675111988	-0.15200428489551346
1.0450000000000002	0.22857276059120327	-0.09830713848915663	0.5113876650561023	1.7027622507447833	0.03272323230696161	0.38273420369725875	-0.15189807940995345
1.046	0.22857217245024222	-0.09830958507271448	0.511685321323179	1.7027335577615914	0.032699351852386566	0.38278488196426197	-0.1517927297467484
1.047	0.22857158826741242	-0.09831203455381118	0.5119809511720758	1.7027042923544462	0.03267567352284823	0.38283530500050944	-0.15168823507831367
1.0479999999999998	0.22857100799535743	-0.0983144869454659	0.5122745610006614	1.7026744481676415	0.032652197100660946	0.3828854755258445	-0.15158459454098
1.0490000000000002	0.2285704315851828	-0.09831694226198626	0.5125661573623489	1.7026440187325047	0.03262892235928459	0.38293539629440604	-0.15148180723255275
1.05	0.2285698589870216	-0.09831940051958883	0.5128557469747479	1.7026129974603874	0.03260584906324084	0.3829850700970798	-0.15137987221056123
1.051	0.22856929015059588	-0.09832186173664063	0.5131433367265191	1.7025813776362244	0.03258297696807648	0.38303449976358406	-0.15127878849107762
1.0519999999999998	0.22856872502577485	-0.09832432593314398	0.513428933683555	1.7025491524123015	0.03256030581994772	0.3830836881643692	-0.15117855504780142
1.0530000000000002	0.22856816356312912	-0.09832679313021545	0.5137125450937271	1.7025163148018503	0.032537835355252114	0.3831326382123905	-0.15107917081165437
1.054	0.2285676057144813	-0.09832926334993587	0.5139941783886856	1.7024828576732307	0.03251556530067363	0.38318135286432353	-0.15098063467131295
1.055	0.22856705143345324	-0.09833173661482347	0.5142738411830815	1.7024487737454614	0.03249349537327581	0.3832298351210986	-0.15088294547443593
1.0559999999999998	0.22856650067600962	-0.0983342129473071	0.5145515412719562	1.7024140555843559	0.032471625280704165	0.38327808802811664	-0.1507861020294054
1.0570000000000002	0.22856595340099795	-0.09833669236957387	0.5148272866259153	1.7023786955981428	0.03244995472168074	0.383326114675204	-0.15069010310800857
1.058	0.22856540957068538	-0.0983391749030376	0.5151010853844535	1.7023426860329531	0.032428483386486705	0.3833739181962426	-0.15059494744893986
1.059	0.22856486915129198	-0.0983416605678041	0.5153729458485554	1.7023060189693051	0.032407210957554985	0.3834215017685946	-0.15050063376133285
1.0599999999999998	0.22856433211314428	-0.09834414938288513	0.5156428764718071	1.7022686863192202	0.03238613711053872	0.38346886861219576	-0.15040716072856639
1.0610000000000002	0.2285637984296969	-0.09834664136678214	0.5159108858485091	1.70223067982323	0.03236526151579487	0.38351602198813295	-0.15031452701326045
1.062	0.22856326807579816	-0.09834913653768873	0.516176982699533	1.7021919910476575	0.03234458383991797	0.38356296519694505	-0.1502227312632187
1.063	0.22856274102670507	-0.09835163491293948	0.5164411758581716	1.7021526113829333	0.032324103746897974	0.38360970157688856	-0.15013177211722317
1.0639999999999998	0.22856221725784756	-0.09835413650845902	0.5167034742571028	1.7021125320437056	0.03230382089902435	0.3836562345019815	-0.15004164821007349
1.0650000000000002	0.22856169674383695	-0.09835664133896138	0.5169638869157063	1.7020717440703754	0.03228373495802399	0.3837025673797619	-0.1499523581771761
1.066	0.22856117945671872	-0.09835914941852267	0.5172224229265957	1.70203023833056	0.03226384558649406	0.38374870364900054	-0.14986390065929406
1.067	0.2285606653649746	-0.09836166076115044	0.5174790914409795	1.7019880055204921	0.03224415244938665	0.3837946467772435	-0.14977627430758073
1.0679999999999998	0.2285601544336504	-0.09836417538135003	0.5177339016532155	1.7019450361674922	0.03222465521542366	0.3838404002579981	-0.14968947778865452
1.0690000000000002	0.22855964662485698	-0.09836669329468654	0.5179868627856812	1.701901320633151	0.03220535355850315	0.3838859676079849	-0.149603509789534
1.07	0.22855914189826795	-0.09836921451834056	0.518237984075078	1.7018568491164816	0.03218624715903663	0.38393135236475784	-0.14951836902219026
1.071	0.22855864021161473	-0.09837173907128213	0.5184872747601621	1.7018116116570459	0.03216733570491307	0.38397655808444425	-0.14943405422765793
1.0719999999999998	0.22855814152117832	-0.09837426697369116	0.5187347440693895	1.7017655981380657	0.03214861889215081	0.38402158833935857	-0.14935056418019207
1.0730000000000002	0.22855764578227808	-0.09837679824637775	0.5189804012069621	1.7017187982906572	0.03213009642578585	0.3840664467152422	-0.14926789769165622
1.074	0.22855715294975779	-0.09837933291095297	0.5192242553380159	1.7016712017003255	0.03211176802105769	0.3841111368080048	-0.14918605361565415
1.075	0.2285566629780934	-0.0983818709903724	0.5194663155740689	1.7016227978146015	0.03209363340452756	0.3841556622202671	-0.14910503085140792
1.0759999999999998	0.22855617582037258	-0.09838441250910031	0.5197065909579698	1.7015735759507002	0.03207569231500755	0.3842000265578854	-0.14902482834793018
1.0770000000000002	0.22855569142652077	-0.09838695749251677	0.5199450904483364	1.7015235253032095	0.03205794450430092	0.3842442334263927	-0.14894544510849275
1.078	0.22855520974227522	-0.09838950596631833	0.520181822904234	1.701472634951826	0.03204038973805835	0.38428828642741436	-0.1488668801950266
1.079	0.2285547307092816	-0.09839205795628933	0.5204167970693306	1.7014208938699031	0.032023027796872126	0.38433218915493267	-0.1487891327323933
1.0799999999999998	0.22855425426556358	-0.09839461348769575	0.5206500215555185	1.7013682909341923	0.032005858477121285	0.3843759451912744	-0.148712201912529
1.0810000000000002	0.22855378034598953	-0.09839717258467888	0.5208815048271188	1.7013148149346633	0.03198888159156805	0.38441955810312395	-0.1486360869984011
1.082	0.22855330888273678	-0.09839973527039901	0.5211112551852878	1.7012604545840335	0.031972096970192765	0.3844630314377398	-0.14856078732796046
1.083	0.22855283980575353	-0.09840230156755203	0.5213392807518652	1.7012051985277739	0.031955504461328624	0.3845063687191275	-0.14848630231827328
1.0839999999999999	0.22855237304321827	-0.09840487149850619	0.5215655894534034	1.7011490353553549	0.031939103932669854	0.38454957344392315	-0.14841263146940636
1.0850000000000002	0.2285519085219968	-0.09840744508468174	0.5217901890064988	1.701091953613492	0.03192289527172733	0.38459264907704327	-0.1483397743673361
1.086	0.22855144616809722	-0.09841002234592398	0.5220130869044226	1.7010339418206504	0.0319068783860362	0.38463559904740346	-0.14826773068600313
1.087	0.22855098590674625	-0.09841260330062292	0.5222342904039151	1.7009749884805627	0.03189105320378559	0.3846784267438235	-0.14819650018948727
1.0879999999999999	0.22855052766133463	-0.09841518796620789	0.5224538065117574	1.7009150820944026	0.03187541967480945	0.384721135511055	-0.14812608273454733
1.0890000000000002	0.22855007135160813	-0.09841777635964187	0.5226716419726186	1.700854211172743	0.03185997777132982	0.38476372864611097	-0.1480564782727336
1.09	0.22854961689260897	-0.09842036849791301	0.5228878032593008	1.7007923642473142	0.031844727488269574	0.38480620939501553	-0.14798768685164732
1.091	0.22854916419474422	-0.09842296439814643	0.5231022965646249	1.7007295298821983	0.03182966884337858	0.38484858094978885	-0.14791970861571224
1.0919999999999999	0.22854871316422865	-0.09842556407695975	0.5233151277938212	1.7006656966844722	0.03181480187729483	0.38489084644554056	-0.14785254380694593
1.0930000000000002	0.22854826370352588	-0.09842816754981501	0.5235263025574143	1.7006008533146852	0.031800126653662476	0.3849330089577314	-0.147786192765669
1.094	0.22854781571178803	-0.0984307748311183	0.5237358261653493	1.7005349884975578	0.03178564325936758	0.3849750714997205	-0.1477206559307267
1.095	0.22854736908529358	-0.09843338593468885	0.5239437036227308	1.70046809103216	0.03177135180470881	0.3850170370206565	-0.14765593383916056
1.0959999999999999	0.22854692371788404	-0.09843600087422226	0.5241499396267985	1.7004001498008308	0.0317572524234421	0.3850589084036495	-0.1475920271255744
1.0970000000000002	0.22854647950177545	-0.09843861966375217	0.5243545385643804	1.7003311537776031	0.03174334527276008	0.38510068846403683	-0.14752893652137583
1.098	0.22854603632949752	-0.09844124231811129	0.5245575045101908	1.7002610920368906	0.031729630533084335	0.385142379947741	-0.14746666285377152
1.099	0.22854559409658406	-0.09844386885338985	0.524758841227474	1.7001899537620722	0.03171610840760945	0.3851839855300209	-0.1474052070440281
1.0999999999999999	0.22854515270313386	-0.09844649928701393	0.524958552170994	1.7001177282536084	0.03170277912165952	0.3852255078146752	-0.147344570104876
1.1010000000000002	0.22854471205311264	-0.09844913363706642	0.5251566404904868	1.700044404936707	0.031689642921857025	0.3852669493333896	-0.1472847531377254
1.102	0.2285442720525257	-0.09845177192160104	0.5253531090330631	1.699969973368548	0.031676700075408216	0.38530831254498366	-0.14722575733036314
1.103	0.22854383260834224	-0.09845441415870287	0.5255479603445592	1.6998944232446958	0.03166395086980942	0.38534959983461353	-0.14716758395525115
1.1039999999999999	0.22854339362854784	-0.09845706036692357	0.525741196670961	1.6998177444043303	0.031651395612730324	0.38539081351317356	-0.1471102343680602
1.1050000000000002	0.22854295502257263	-0.0984597105657158	0.525932819961028	1.699739926834692	0.0316390346317694	0.38543195581701506	-0.1470537100058894
1.106	0.22854251670171924	-0.09846236477586494	0.5261228318704915	1.6996609606751207	0.03162686827402042	0.38547302890798074	-0.14699801238492652
1.107	0.22854207857959008	-0.09846502301954053	0.5263112337674524	1.6995808362207043	0.03161489690538873	0.38551403487369107	-0.1469431430977303
1.1079999999999999	0.22854164057251458	-0.09846768531959146	0.526498026738222	1.6994995439255414	0.03160312090965693	0.38555497572795944	-0.1468891038104383
1.1090000000000002	0.22854120259997607	-0.09847035169883699	0.5266832115936012	1.6994170744060042	0.03159154068754328	0.3855958534112726	-0.14683589625971527
1.11	0.22854076458503875	-0.09847302218010544	0.5268667888755965	1.6993334184440112	0.03158015665599603	0.3856366697913345	-0.1467835222494413
1.111	0.22854032645477426	-0.098475696786642	0.5270487588634474	1.6992485669891886	0.03156896924772331	0.38567742666367155	-0.1467319836479897
1.1119999999999999	0.22853988814068876	-0.09847837554213408	0.5272291215793423	1.6991625111603117	0.031557978910531755	0.3857181257522983	-0.14668128238591113
1.1130000000000002	0.22853944957914982	-0.09848105846998224	0.5274078767960786	1.6990752422475346	0.03154718610610823	0.38575876871050124	-0.14663142045274236
1.114	0.22853901071181343	-0.09848374559257027	0.5275850240470404	1.6989867517142885	0.03153659130873126	0.38579935712192304	-0.14658239989299932
1.115	0.22853857148605153	-0.0984864369312848	0.5277605626369916	1.6988970311977287	0.03152619500433808	0.38583989250200595	-0.14653422280208303
1.1159999999999999	0.2285381318553795	-0.0984891325069071	0.5279344916533055	1.6988060725092435	0.03151599768970329	0.3858803762996102	-0.14648689132185289
1.1169999999999998	0.22853769177988434	-0.09849183233999984	0.5281068099783877	1.6987138676354125	0.03150599987154585	0.38592080989880556	-0.14644040763568242
1.118	0.228537251226653	-0.0984945364512862	0.5282775163036649	1.6986204087382921	0.031496202065442166	0.3859611946209574	-0.14639477396330028
1.119	0.2285368101702012	-0.09849724486164685	0.5284466091447712	1.698525688155409	0.03148660479436212	0.38600153172692214	-0.14634999255541398
1.1199999999999999	0.22853636859290266	-0.098499957591362	0.5286140868571763	1.6984296984002227	0.03147720858688836	0.3860418224192296	-0.1463060656879926
1.1209999999999998	0.22853592648541907	-0.09850267465935265	0.5287799476522622	1.69833243216232	0.031468013975483815	0.3860820678444943	-0.14626299565620607
1.122	0.22853548384713016	-0.09850539608317121	0.5289441896142182	1.6982338823065857	0.03145902149511138	0.38612226909617703	-0.14622078476820197
1.123	0.2285350406865646	-0.09850812187936402	0.5291068107170072	1.6981340418721125	0.03145023168208346	0.38616242721738975	-0.14617943533902159
1.1239999999999999	0.2285345970218313	-0.09851085206382873	0.5292678088406538	1.6980329040716118	0.031441645072836394	0.3862025432035009	-0.14613894968465332
1.1249999999999998	0.22853415288105117	-0.09851358665216425	0.5294271817879845	1.6979304622902025	0.03143326220256823	0.38624261800484283	-0.14609933011597753
1.1260000000000001	0.22853370830278955	-0.09851632565963787	0.5295849273037001	1.6978267100820792	0.03142508360361768	0.38628265253000893	-0.14606057893229588
1.127	0.22853326333648885	-0.09851906910039776	0.5297410430957826	1.6977216411661937	0.031417109803400886	0.3863226476496777	-0.1460226984141996
1.128	0.22853281804290176	-0.09852181698668436	0.5298955268573602	1.6976152494232126	0.031409341322331856	0.3863626042004158	-0.14598569081595686
1.1289999999999998	0.2285323724945248	-0.09852456932879103	0.5300483762879064	1.6975075288937578	0.03140177867209148	0.38640252298821437	-0.14594955835784368
1.1300000000000001	0.22853192677603212	-0.0985273261353967	0.5301995891141499	1.697398473776808	0.03139442235400096	0.38644240479188063	-0.14591430321865934
1.131	0.22853148098470977	-0.09853008741389407	0.5303491631106945	1.6972880784275186	0.0313872728573774	0.3864822503663444	-0.1458799275286073
1.132	0.22853103523088977	-0.0985328531707136	0.5304970961199769	1.6971763373540845	0.031380330657931936	0.38652206044600057	-0.14584643336247824
1.1329999999999998	0.2285305896383846	-0.09853562341164193	0.5306433860719447	1.6970632452140306	0.03137359621627086	0.3865618357482086	-0.14581382273282883
1.1340000000000001	0.22853014434492136	-0.09853839814213289	0.5307880310034526	1.6969487968103083	0.03136706997656016	0.3866015769768272	-0.14578209758333693
1.135	0.22852969950219978	-0.09854117736761189	0.5309310290766264	1.6968329870875785	0.031360752365292115	0.3866412848255384	-0.1457512597826965
1.136	0.22852925527482076	-0.0985439610937782	0.5310723785958238	1.696715811129064	0.031354643790153576	0.38668095998090113	-0.14572131111898975
1.1369999999999998	0.2285288118384623	-0.09854674932690587	0.5312120780231959	1.6965972641536018	0.031348744639056306	0.3867206031252541	-0.14569225329447327
1.1380000000000001	0.228528369378807	-0.09854954207414145	0.5313501259928449	1.6964773415128982	0.031343055279207284	0.3867602149393461	-0.14566408792083796
1.139	0.2285279280912227	-0.09855233934379623	0.5314865213232025	1.696356038688998	0.03133757605615766	0.3867997961045719	-0.1456368165151233
1.14	0.22852748817969265	-0.09855514114563094	0.5316212630268818	1.696233351290834	0.03133230729307357	0.38683934730499375	-0.14561044049671093
1.1409999999999998	0.22852704985499417	-0.09855794749075743	0.531754350318759	1.6961092750502402	0.031327249290167634	0.3868788692291505	-0.14558496118503056
1.1420000000000001	0.22852661333325006	-0.09856075839078585	0.5318857826249165	1.6959838058189363	0.03132240232386449	0.38691836257177303	-0.14556037979675895
1.143	0.22852617883447524	-0.09856357385697027	0.532015559593197	1.6958569395657366	0.03131776664582186	0.3869578280358334	-0.1455366974423886
1.144	0.2285257465807445	-0.09856639390010373	0.5321436811034864	1.695728672373617	0.03131334248211141	0.3869972663346825	-0.14551391512295708
1.1449999999999998	0.22852531679511062	-0.09856921853078487	0.5322701472773527	1.695599000437765	0.031309130032437314	0.38703667819378873	-0.14549203372687466
1.1460000000000001	0.22852488970164908	-0.09857204775968037	0.5323949584885503	1.6954679200634926	0.03130512946933149	0.3870760643525025	-0.14547105402642313
1.147	0.22852446552587682	-0.09857488159778263	0.5325181153747615	1.6953354276628825	0.03130134093732517	0.3871154255663349	-0.1454509766739249
1.148	0.22852404449479213	-0.09857772005666218	0.5326396188490673	1.695201519751683	0.031297764552096805	0.3871547626093208	-0.14543180219788618
1.1489999999999998	0.2285236268357826	-0.0985805631487122	0.5327594701096481	1.6950661929468267	0.03129440039983963	0.38719407627598135	-0.14541353099972257
1.1500000000000001	0.22852321277477766	-0.09858341088738652	0.5328776706484613	1.6949294439638238	0.03129124853690974	0.38723336738294356	-0.14539616335100555
1.151	0.22852280253477422	-0.09858626328743517	0.5329942222604048	1.6947912696147853	0.031288308989389224	0.38727263677040075	-0.14537969939037718
1.152	0.22852239633435845	-0.09858912036513867	0.5331091270525852	1.6946516668070781	0.03128558175238149	0.38731188530359434	-0.14536413912019322
1.1529999999999998	0.22852199438584786	-0.0985919821385388	0.533222387452558	1.6945106325414905	0.03128306678928244	0.38735111387437804	-0.14534948240374768
1.1540000000000001	0.22852159689380683	-0.09859484862766371	0.5333340062155434	1.6943681639099109	0.03128076403127115	0.3873903234027415	-0.1453357289631389
1.155	0.22852120405356086	-0.0985977198547453	0.53344398643174	1.6942242580928981	0.03127867337701991	0.3874295148383531	-0.1453228783771084
1.156	0.22852081604933272	-0.09860059584405366	0.5335523315344849	1.6940789123575226	0.031276794692258546	0.3874686891621823	-0.14531093007842552
1.1569999999999998	0.2285204330531242	-0.0986034766209763	0.5336590453088816	1.6939321240554805	0.03127512780882748	0.3875078473881398	-0.14529988335100177
1.1580000000000001	0.2285200552247188	-0.09860636221109619	0.5337641319005181	1.6937838906203493	0.031273672523585164	0.38754699056485586	-0.14528973732716108
1.159	0.22851968271205503	-0.09860925264001846	0.533867595823893	1.6936342095639962	0.031272428597657324	0.38758611977753543	-0.14528049098518875
1.16	0.22851931565159445	-0.0986121479335689	0.5339694419701708	1.6934830784732637	0.031271395755906276	0.38762523614964517	-0.14527214314703835
1.1609999999999998	0.22851895416868448	-0.09861504811761138	0.5340696756146375	1.6933304950069403	0.03127057368631613	0.3876643408444921	-0.1452646924761362
1.1620000000000001	0.2285185983779162	-0.09861795321710687	0.5341683024238528	1.6931764568926435	0.031269962039172365	0.387703435066754	-0.14525813747534583
1.163	0.22851824838347629	-0.09862086325516467	0.5342653284617463	1.6930209619232361	0.03126956042634047	0.38774252006389925	-0.1452524764853373
1.164	0.22851790427949387	-0.0986237782528391	0.5343607601942706	1.6928640079527808	0.031269368420948664	0.3877815971274345	-0.14524770768354534
1.1649999999999998	0.22851756615038135	-0.09862669822929987	0.5344546044929842	1.6927055928931591	0.03126938555729219	0.38782066759385614	-0.14524382908347447
1.1660000000000001	0.2285172340711698	-0.09862962320200078	0.5345468686386793	1.6925457147109857	0.031269611330777054	0.38785973284561026	-0.14524083853404848
1.167	0.22851690810783837	-0.09863255318684463	0.5346375603258025	1.6923843714233107	0.031270045197842704	0.3878987943125455	-0.14523873371888407
1.168	0.2285165883176377	-0.09863548819796703	0.534726687666912	1.6922215610932487	0.031270686575620425	0.38793785347349313	-0.1452375121554302
1.1689999999999998	0.22851627474940772	-0.09863842824676268	0.5348142591960405	1.69205728182666	0.03127153484126732	0.38797691185736405	-0.14523717119434063
1.1700000000000002	0.2285159674438891	-0.09864137334090686	0.5349002838705741	1.691891531768006	0.03127258933152432	0.38801597104394214	-0.14523770801969113
1.171	0.22851566643402882	-0.0986443234841235	0.5349847710712601	1.69172430909425	0.03127384934292525	0.38805503266467994	-0.14523911965034828
1.172	0.22851537174527956	-0.09864727867632131	0.5350677305995841	1.691555612008313	0.03127531413247492	0.38809409840330983	-0.14524140294243215
1.1729999999999998	0.22851508339589305	-0.09865023891372297	0.5351491726728874	1.691385438733591	0.031276982918492305	0.3881331699960876	-0.14524455459226618
1.1740000000000002	0.22851480139720717	-0.09865320418899147	0.5352291079183423	1.6912137875095292	0.031278854881376064	0.38817224923172766	-0.1452485711393913
1.175	0.228514525753927	-0.09865617449135476	0.5353075473657746	1.6910406565867526	0.031280929164353974	0.3882113379512105	-0.14525344897019582
1.176	0.2285142564643994	-0.09865914980672655	0.5353845024396959	1.6908660442202523	0.03128320487452164	0.3882504380477656	-0.1452591843223468
1.1769999999999998	0.22851399352088184	-0.0986621301178211	0.5354599849512928	1.6906899486613869	0.03128568108411032	0.3882895514670277	-0.14526577328947846
1.1780000000000002	0.22851373690980464	-0.0986651154046363	0.5355340070896056	1.6905123681502012	0.03128835683186308	0.38832868020699896	-0.14527321182608038
1.179	0.22851348661202725	-0.09866810564568221	0.5356065814118843	1.690333300907683	0.03129123112464186	0.3883678263178159	-0.14528149575258942
1.18	0.22851324260308822	-0.09867110081920698	0.5356777208342383	1.6901527451268328	0.03129430293908371	0.3884069919016229	-0.1452906207605672
1.1809999999999998	0.2285130048534493	-0.09867410090366846	0.5357474386225726	1.6899706989625518	0.031297571223063606	0.3884461791126725	-0.1453005824181503
1.1820000000000002	0.22851277332873302	-0.09867710587782594	0.5358157483834186	1.6897871605214825	0.031301034897025695	0.38848539015752803	-0.14531137617565523
1.183	0.22851254798995446	-0.09868011572082694	0.535882664053891	1.689602127852547	0.03130469285530583	0.3885246272951242	-0.14532299737134266
1.184	0.22851232879374694	-0.09868313041191315	0.5359481998892546	1.689415598939688	0.0313085439674464	0.3885638928361948	-0.145335441237589
1.1849999999999998	0.22851211569258145	-0.09868614992936786	0.5360123704480922	1.6892275717001997	0.031312587079261024	0.38860318914139597	-0.1453487029067997
1.1860000000000002	0.22851190863498042	-0.09868917424945549	0.5360751905769359	1.6890380439863981	0.03131682101377184	0.3886425186187323	-0.1453627774168256
1.187	0.22851170756572523	-0.09869220334610697	0.5361366753958544	1.688847013582737	0.031321244572507935	0.388681883721927	-0.14537765971698324
1.188	0.22851151242605816	-0.09869523719097872	0.5361968402853576	1.6886544781968635	0.03132585653710498	0.3887212869499781	-0.14539334467486642
1.1889999999999998	0.22851132315387826	-0.09869827575351017	0.5362557008742235	1.6884604354483828	0.03133065567090283	0.3887607308471055	-0.14540982708322342
1.1900000000000002	0.2285111396839315	-0.09870131900135297	0.5363132730274843	1.6882648828568314	0.03133564072066404	0.3888002180027836	-0.1454271016667828
1.191	0.22851096194799525	-0.09870436690154497	0.536369572834559	1.6880678178292445	0.031340810418536334	0.38883975105191626	-0.1454451630890331
1.192	0.2285107898750572	-0.09870741942167746	0.5364246165975122	1.6878692376476865	0.031346163484016615	0.3888793326751527	-0.14546400595908343
1.1929999999999998	0.22851062339148842	-0.09871047653030753	0.5364784208182959	1.6876691394571293	0.03135169862585685	0.38891896559897554	-0.14548362483903593
1.1940000000000002	0.22851046242121115	-0.0987135381969927	0.5365310021849569	1.687467520253678	0.03135741454403489	0.3889586525954983	-0.14550401425175422
1.195	0.22851030688586102	-0.09871660439232235	0.5365823775579233	1.687264376872017	0.03136330993166968	0.3889983964824564	-0.14552516868866738
1.196	0.228510156704944	-0.09871967508794448	0.5366325639559786	1.687059705972083	0.03136938347682127	0.389038200123267	-0.14554708261773644
1.1969999999999998	0.22851001179598796	-0.09872275025658828	0.5366815785407801	1.6868535040260972	0.03137563386435945	0.38907806642672926	-0.14556975049195453
1.1980000000000002	0.228509872074689	-0.09872582987208106	0.5367294386002809	1.6866457673055826	0.0313820597779634	0.38911799834660493	-0.14559316675838596
1.199	0.2285097374550528	-0.09872891390935777	0.5367761615329191	1.6864364918679957	0.03138865990207073	0.3891579988813822	-0.1456173258669576
1.2	0.22850960784953067	-0.09873200234446398	0.5368217648333077	1.6862256735444763	0.03139543292371647	0.3891980710740357	-0.1456422222783386
1.2009999999999998	0.22850948316915087	-0.09873509515455674	0.5368662660779041	1.6860133079290964	0.03140237753438496	0.3892382180115985	-0.14566785047146144
1.2020000000000002	0.22850936332364494	-0.09873819231790422	0.5369096829091364	1.6857993903677357	0.031409492431997775	0.389278442824542	-0.14569420495172547
1.203	0.2285092482215692	-0.0987412938138823	0.5369520330179702	1.6855839159465824	0.03141677632303895	0.38931874868590033	-0.1457212802599487
1.204	0.2285091377704216	-0.0987443996229658	0.5369933341260313	1.6853668794821437	0.031424227924636096	0.3893591388101972	-0.1457490709811604
1.2049999999999998	0.22850903187675387	-0.09874750972671227	0.5370336039683937	1.6851482755120226	0.0314318459665377	0.38939961645247645	-0.14577757175287354
1.2060000000000002	0.22850893044627926	-0.09875062410773945	0.5370728602773909	1.684928098284208	0.031439629193048844	0.38944018490761584	-0.14580677727326938
1.207	0.22850883338397573	-0.09875374274970071	0.5371111207670562	1.6847063417456383	0.03144757636492653	0.38948084750973827	-0.14583668230942098
1.208	0.22850874059418488	-0.09875686563725945	0.537148403117421	1.6844829995322959	0.031455686261296696	0.38952160763141236	-0.14586728170543875
1.2089999999999999	0.2285086519807064	-0.09875999275643577	0.5371847249590266	1.6842580649608414	0.03146395768165514	0.38956246868264005	-0.1458985703902391
1.2100000000000002	0.22850856744688877	-0.09876312409569811	0.5372201038587648	1.6840315310210432	0.031472389447831636	0.3896034341098705	-0.14593054338439268
1.211	0.22850848689571548	-0.09876625964704887	0.5372545573066552	1.683803390369007	0.03148098040567484	0.3896445073950984	-0.145963195806301
1.212	0.2285084102298876	-0.09876939940635539	0.5372881027027923	1.6835736353208401	0.031489729426459175	0.3896856920549221	-0.14599652287837608
1.2129999999999999	0.2285083373519022	-0.09877254337330377	0.5373207573444452	1.6833422578467527	0.031498635408258355	0.38972699163949537	-0.14603051993322802
1.2140000000000002	0.22850826816412714	-0.09877569155134958	0.5373525384132899	1.6831092495659792	0.03150769727740851	0.38976840973143256	-0.14606518241962116
1.215	0.22850820256887208	-0.09877884394766458	0.5373834629635101	1.6828746017417735	0.03151691398994012	0.38980994994484514	-0.14610050590802132
1.216	0.22850814046845602	-0.09878200057307922	0.5374135479114965	1.6826383052757363	0.031526284532736266	0.38985161592462775	-0.14613648609567695
1.2169999999999999	0.22850808176527126	-0.09878516144202011	0.5374428100267566	1.6824003507022416	0.031535807924418166	0.3898934113458693	-0.14617311881136094
1.2180000000000002	0.22850802636184395	-0.09878832657244005	0.5374712659232693	1.6821607281840905	0.03154548321620258	0.38993533991314144	-0.14621040001977656
1.219	0.2285079741608912	-0.0987914959857418	0.5374989320505171	1.6819194275097826	0.03155530949279303	0.38997740535947784	-0.14624832582557162
1.22	0.22850792506537534	-0.09879466970669992	0.537525824684177	1.6816764380924105	0.03156528587324473	0.3900196114451023	-0.14628689247696383
1.2209999999999999	0.22850787897855468	-0.09879784776300529	0.5375519599172025	1.681431748969813	0.03157541151168241	0.3900619619561451	-0.1463260963691036
1.2220000000000002	0.22850783580403153	-0.09880103018405394	0.5375773536516572	1.681185348805251	0.03158568559762823	0.3901044607034052	-0.14636593404729953
1.223	0.22850779544579697	-0.0988042169997316	0.5376020215912835	1.6809372258886115	0.03159610735612336	0.3901471115210322	-0.14640640220986642
1.224	0.22850775780827307	-0.09880740823994569	0.5376259792347959	1.6806873681388999	0.03160667604807031	0.3901899182650641	-0.14644749771029478
1.2249999999999999	0.22850772279635229	-0.09881060393452581	0.5376492418695056	1.680435763108411	0.03161739097073582	0.39023288481175616	-0.14648921755886676
1.2260000000000002	0.2285076903154342	-0.09881380411311809	0.5376718245645113	1.6801823979882158	0.03162825145817147	0.3902760150556355	-0.14653155892414804
1.227	0.22850766027145952	-0.09881700880507707	0.5376937421638178	1.6799272596142225	0.031639256881491794	0.3903193129074612	-0.14657451913448016
1.228	0.228507632570942	-0.09882021803898036	0.5377150092808667	1.6796703344738266	0.03165040664882783	0.39036278229232974	-0.14661809567892814
1.2289999999999999	0.22850760712099755	-0.09882343184138716	0.5377356402944653	1.6794116087139095	0.031661700204774004	0.39040642714779905	-0.1466622862073204
1.2300000000000002	0.22850758382937145	-0.0988266502355926	0.5377556493445972	1.6791510681505806	0.03167313702975526	0.3904502514216633	-0.14670708852981015
1.231	0.22850756260446312	-0.0988298732411301	0.537775050327726	1.6788886982806779	0.03168471663974128	0.3904942590692518	-0.146752500616325
1.232	0.22850754335534879	-0.09883310087364539	0.5377938568923322	1.6786244842950333	0.031696438586003794	0.3905384540504926	-0.14679852059572557
1.2329999999999999	0.22850752599180235	-0.09883633314476517	0.5378120824354163	1.6783584110931429	0.03170830245467377	0.3905828403270406	-0.1468451467543695
1.2340000000000002	0.2285075104243141	-0.098839570061958	0.5378297401007074	1.6780904632985074	0.031720307866220904	0.3906274218596497	-0.14689237753390025
1.235	0.2285074965641077	-0.0988428116283885	0.5378468427785649	1.6778206252746586	0.03173245447479468	0.39067220260566293	-0.14694021152820183
1.236	0.22850748432315537	-0.09884605784276919	0.5378634031068118	1.6775488811422616	0.03174474196736673	0.39071718651637305	-0.14698864747964235
1.2369999999999999	0.2285074736141915	-0.09884930869921105	0.537879433472112	1.6772752147965535	0.031757170062796346	0.39076237753443327	-0.1470376842750342
1.2380000000000002	0.22850746435072444	-0.09885256418707049	0.5378949460118776	1.6769996099243827	0.031769738510758816	0.3908077795914955	-0.14708732094161664
1.239	0.2285074564470473	-0.09885582429079084	0.537909952616692	1.676722050021614	0.0317824470904758	0.39085339660583	-0.14713755664275754
1.24	0.22850744981824672	-0.09885908898973614	0.5379244649332331	1.6764425184116745	0.03179529560943068	0.39089923247986114	-0.14718839067307007
1.2409999999999999	0.22850744438021073	-0.09886235825764189	0.537938494367689	1.6761609982644998	0.03180828390200836	0.3909452910977981	-0.14723982245318976
1.2420000000000002	0.22850744004963522	-0.09886563206131115	0.5379520520896562	1.6758774726151493	0.031821411827876775	0.39099157632329584	-0.1472918515245162
1.243	0.22850743674402937	-0.09886891035968541	0.537965149036507	1.6755919243828532	0.03183467927053679	0.3910380919969605	-0.14734447754373792
1.244	0.2285074343817199	-0.09887219310441737	0.5379777959182191	1.675304336391263	0.03184808613634498	0.39108484193369386	-0.1473977002768358
1.2449999999999999	0.22850743288185413	-0.09887548024043928	0.5379900032222806	1.6750146913891666	0.031861632353339546	0.391131829920058	-0.14745151959299221
1.2459999999999998	0.2285074321644026	-0.09887877170502075	0.5380017812179066	1.674722972070563	0.031875317869504115	0.39117905971183714	-0.14750593545913657
1.247	0.22850743215016037	-0.09888206742644293	0.5380131399599305	1.6744291610941089	0.03188914265101749	0.3912265350317944	-0.14756094793476207
1.248	0.2285074327607478	-0.09888536732341878	0.5380240892934872	1.6741332411030825	0.0319031066807331	0.3912742595673753	-0.1476165571661004
1.2489999999999999	0.22850743391861067	-0.09888867130488771	0.538034638859107	1.6738351947462524	0.031917209956705404	0.3913222369681724	-0.1476727633798976
1.2499999999999998	0.22850743554701958	-0.09889197926980926	0.5380447980974582	1.673535004698172	0.031931452490702415	0.3913704708433903	-0.14772956687758282
1.2510000000000001	0.2285074375700688	-0.09889529110733017	0.5380545762537265	1.6732326536781619	0.03194583430688708	0.3914189647594908	-0.14778696802989066
1.252	0.2285074399126749	-0.09889860669770009	0.5380639823816209	1.6729281244687522	0.031960355440911005	0.39146772223789283	-0.14784496727169322
1.253	0.2285074425005746	-0.09890192591318256	0.5380730253477529	1.672621399933599	0.03197501593905521	0.391516746752845	-0.14790356509679783
1.2539999999999998	0.22850744526032263	-0.09890524861820646	0.5380817138371292	1.6723124630348882	0.031989815856991476	0.3915660417295893	-0.1479627620523448
1.2550000000000001	0.22850744811928927	-0.09890857466913562	0.5380900563593716	1.6720012968506253	0.0320047552584079	0.39161561054263094	-0.14802255873280423
1.256	0.22850745100565767	-0.09891190391403715	0.5380980612552845	1.6716878845914511	0.032019834213681375	0.39166545651398715	-0.14808295577399852
1.257	0.228507453848421	-0.09891523619244966	0.5381057367037626	1.671372209616241	0.03203505279847491	0.3917155829115963	-0.14814395384745346
1.2579999999999998	0.2285074565773798	-0.09891857133514952	0.5381130907286495	1.671054255446135	0.032050411092259985	0.3917659929481265	-0.14820555365513916
1.2590000000000001	0.22850745912313924	-0.09892190916391304	0.538120131204789	1.6707340057777629	0.03206590917694638	0.39181668977993717	-0.14826775592453845
1.26	0.22850746141710646	-0.09892524949127264	0.5381268658632615	1.6704114444964366	0.03208154713574132	0.39186767650582566	-0.14833056140386003
1.261	0.228507463391488	-0.09892859212026839	0.5381333022965498	1.6700865556885716	0.032097325052116	0.39191895616579836	-0.14839397085739522
1.2619999999999998	0.22850746497928795	-0.09893193684419914	0.5381394479640011	1.6697593236522228	0.032113243008757585	0.39197053174029056	-0.14845798506132232
1.2630000000000001	0.2285074661143056	-0.09893528344637467	0.5381453101975836	1.6694297329061332	0.032129301086567544	0.3920224061497099	-0.14852260479983584
1.264	0.22850746673113437	-0.09893863169986686	0.5381508962075497	1.6690977681984331	0.03214549936370628	0.3920745822539348	-0.14858783086129562
1.265	0.22850746676516032	-0.09894198136725893	0.5381562130872483	1.6687634145150076	0.032161837914622966	0.39212706285170473	-0.14865366403476019
1.2659999999999998	0.22850746615256184	-0.09894533220076851	0.5381612678170754	1.6684266570875408	0.03217831680931419	0.39217985067996014	-0.14872010510696465
1.2670000000000001	0.22850746483030965	-0.09894868394311845	0.5381660672679369	1.6680874814012563	0.032194936113054955	0.3922329484131899	-0.1487871548593769
1.268	0.2285074627361673	-0.09895203632840452	0.5381706182042136	1.6677458732012413	0.032211695886236485	0.392286358662967	-0.1488548140655143
1.269	0.22850745980869255	-0.09895538908221173	0.5381749272869777	1.6674018184973691	0.03222859618388457	0.39234008397773024	-0.14892308348845854
1.2699999999999998	0.22850745598723957	-0.09895874192135705	0.5381790010778273	1.667055303569334	0.03224563705498009	0.3923941268425658	-0.1489919638783252
1.2710000000000001	0.22850745121196156	-0.09896209455400791	0.5381828460422045	1.666706314971816	0.03226281854200805	0.39244848967892587	-0.14906145597005196
1.272	0.22850744542381465	-0.09896544668055014	0.5381864685518132	1.666354839538281	0.03228014068091771	0.39250317484452446	-0.14913156048168782
1.273	0.22850743856456263	-0.0989687979944538	0.5381898748868846	1.6660008643830597	0.03229760350106755	0.39255818463340914	-0.14920227811299963
1.2739999999999998	0.22850743057678247	-0.09897214818276547	0.5381930712386589	1.66564437690284	0.032315207025033134	0.39261352127602317	-0.14927360954421293
1.2750000000000001	0.22850742140387117	-0.09897549692698086	0.5381960637117019	1.6652853647783357	0.03233295126870428	0.3926691869391948	-0.14934555543476413
1.276	0.2285074109900536	-0.09897884390391837	0.5381988583253029	1.664923815975395	0.032350836241488615	0.3927251837261126	-0.14941811642242916
1.277	0.2285073992803913	-0.0989821887862147	0.5382014610143163	1.6645597187451882	0.03236886194631723	0.39278151367640696	-0.14949129312288875
1.2779999999999998	0.2285073862207928	-0.09898553124357257	0.5382038776305714	1.6641930616242357	0.03238702837987854	0.39283817876639543	-0.1495650861290597
1.2790000000000001	0.2285073717580249	-0.09898887094476515	0.5382061139440891	1.6638238334339124	0.032405335533324024	0.3928951809094303	-0.14963949601043502
1.28	0.2285073558397256	-0.0989922075588935	0.5382081756426017	1.6634520232790617	0.03242378339295873	0.3929525219561633	-0.14971452331328558
1.281	0.22850733841441803	-0.09899554075589417	0.5382100683301225	1.6630776205468565	0.032442371940672746	0.3930102036946031	-0.1497901685613565
1.2819999999999998	0.22850731943152625	-0.0989988702077992	0.5382117975264394	1.6627006149059194	0.03246110115447923	0.3930682278501479	-0.14986643225620577
1.2830000000000001	0.22850729884139198	-0.09900219559112598	0.5382133686675253	1.6623209963042105	0.03247997100940255	0.3931265960858944	-0.1499433148773061
1.284	0.22850727659529335	-0.0990055165896483	0.5382147871053559	1.6619387549653188	0.03249898147871659	0.3931853100032228	-0.1500208168825186
1.285	0.22850725264546481	-0.09900883289717122	0.5382160581067519	1.6615538813839166	0.03251813253541134	0.3932443711424115	-0.15009893870912022
1.2859999999999998	0.2285072269451189	-0.09901214422030917	0.538217186851995	1.6611663663211333	0.03253742415364437	0.39330378098315855	-0.1501776807751416
1.2870000000000001	0.22850719944846962	-0.09901545028089455	0.5382181784335864	1.6607762008002391	0.03255685630993346	0.39336354094506953	-0.1502570434807097
1.288	0.22850717011075738	-0.09901875081726542	0.5382190378551447	1.6603833761018962	0.03257642898390777	0.39342365238829297	-0.15033702720933426
1.289	0.22850713888827606	-0.0990220455844307	0.538219770030437	1.6599878837586108	0.03259614215873934	0.3934841166143015	-0.1504176323291985
1.2899999999999998	0.2285071057384014	-0.09902533435386326	0.5382203797825393	1.6595897155495198	0.03261599582149859	0.39354493486657444	-0.15049885919445374
1.2910000000000001	0.22850707061962156	-0.09902861691329554	0.5382208718431207	1.6591888634955199	0.03263598996343384	0.3936061083313019	-0.15058070814663932
1.292	0.22850703349156934	-0.09903189306651881	0.5382212508518468	1.6587853198532434	0.032656124580113875	0.39366763813841393	-0.15066317951634925
1.293	0.22850699431505656	-0.0990351626331907	0.5382215213558978	1.6583790771082672	0.032676399671494584	0.39372952536268985	-0.15074627362484086
1.2939999999999998	0.2285069530521101	-0.09903842544827572	0.5382216878095977	1.6579701279694363	0.03269681524190958	0.39379177102458135	-0.15082999078521964
1.2950000000000002	0.22850690966601028	-0.09904168136074089	0.5382217545741476	1.6575584653635616	0.03271737129986303	0.3938543760909918	-0.15091433130356544
1.296	0.22850686412133084	-0.0990449302322578	0.538221725917462	1.6571440824286194	0.03273806785780747	0.393917341476376	-0.15099929548042595
1.297	0.2285068163839814	-0.09904817193666297	0.538221606014102	1.6567269725065916	0.03275890493221087	0.3939806680439166	-0.1510848836123118
1.2979999999999998	0.22850676642125192	-0.09905140635979806	0.5382213989453001	1.6563071291378262	0.03277988254379153	0.394044356606349	-0.15117109599276643
1.2990000000000002	0.22850671420185908	-0.09905463339897873	0.538221108699076	1.655884546056176	0.03280100071755492	0.39410840792661694	-0.15125793291325476
1.3	0.22850665969599498	-0.09905785296172015	0.538220739170436	1.6554592171834177	0.03282225948251105	0.39417282271878495	-0.15134539466429572
1.301	0.2285066028753782	-0.0990610649644729	0.5382202941616538	1.6550311366237072	0.03284365887143747	0.394237601649023	-0.15143348153659555
1.3019999999999998	0.22850654371330667	-0.09906426933211968	0.5382197773826294	1.654600298659582	0.032865198920931614	0.3943027453362984	-0.15152219382169382
1.3030000000000002	0.2285064821847133	-0.09906746599785578	0.5382191924513197	1.6541666977491405	0.032886879671508856	0.39436825435289524	-0.15161153181224418
1.304	0.22850641826622356	-0.09907065490307689	0.5382185428942416	1.653730328522902	0.03290870116762431	0.39443412922506615	-0.15170149580241618
1.305	0.22850635193621532	-0.09907383599727443	0.5382178321470396	1.6532911857796018	0.03293066345774033	0.3945003704338756	-0.15179208608860134
1.3059999999999998	0.22850628317488136	-0.09907700923756223	0.5382170635551169	1.65284926448205	0.0329527665942568	0.39456697841599137	-0.15188330297005684
1.3070000000000002	0.22850621196429385	-0.09908017458745713	0.5382162403743269	1.6524045597545651	0.03297501063299974	0.39463395356430225	-0.151975146749183
1.308	0.22850613828847138	-0.09908333201566406	0.5382153657717201	1.6519570668816084	0.032997395632633604	0.3947012962284823	-0.15206761773155533
1.309	0.22850606213344848	-0.09908648149561929	0.5382144428263448	1.6515067813064979	0.03301992165448432	0.3947690067155022	-0.15216071622583305
1.3099999999999998	0.22850598348734721	-0.09908962300541962	0.5382134745300976	1.6510536986302091	0.03304258876252956	0.39483708529002587	-0.15225444254354353
1.3110000000000002	0.22850590234045157	-0.09909275652776281	0.5382124637886216	1.6505978146110187	0.033065397023190606	0.3949055321746927	-0.15234879699874265
1.312	0.228505818685284	-0.0990958820498964	0.5382114134222484	1.6501391251649928	0.03308834650504771	0.3949743475502843	-0.15244377990755043
1.313	0.2285057325166845	-0.09909899956357376	0.5382103261669814	1.6496776263669468	0.033111437278722386	0.3950435315557155	-0.15253939158756194
1.3139999999999998	0.2285056438318922	-0.0991021090650143	0.5382092046755184	1.6492133144522594	0.03313466941686571	0.3951130842878482	-0.15263563235707212
1.3150000000000002	0.22850555263062927	-0.0991052105548696	0.5382080515183094	1.6487461858195456	0.033158042994069804	0.39518300580137367	-0.15273250253405316
1.316	0.2285054589151873	-0.09910830403819938	0.5382068691846483	1.6482762370334398	0.03318155808664164	0.3952532961088825	-0.1528300024350673
1.317	0.22850536269051624	-0.09911138952445858	0.5382056600837952	1.6478034648274906	0.033205214772238964	0.39532395518088015	-0.15292813237423594
1.3179999999999998	0.2285052639643157	-0.09911446702749309	0.5382044265461272	1.6473278661079238	0.03322901312942926	0.3953949829455652	-0.15302689266196068
1.3190000000000002	0.2285051627471287	-0.09911753656554241	0.5382031708243157	1.646849437957902	0.033252953237354305	0.3954663792884915	-0.15312628360333505
1.32	0.22850505905206156	-0.09912059816124678	0.5382018950945272	1.646368177641158	0.03327703517556121	0.3955381440522368	-0.15322630549667257
1.321	0.22850495289337752	-0.09912365184166005	0.5382006014576458	1.6458840826057524	0.033301259023756274	0.3956102770360164	-0.1533269586322122
1.3219999999999998	0.2285048442847163	-0.09912669763827223	0.5381992919405154	1.6453971504894604	0.033325624861359676	0.39568277799524304	-0.15342824329057447
1.3230000000000002	0.22850473323919754	-0.09912973558704313	0.5381979684971989	1.644907379126417	0.03335013276704373	0.3957556466410923	-0.15353015974078488
1.324	0.22850461977140812	-0.09913276572844469	0.5381966330102534	1.644414766553893	0.03337478281831544	0.39582888263995425	-0.1536327082381696
1.325	0.22850450389901528	-0.09913578810713461	0.5381952872920189	1.643919311019206	0.03339957509089978	0.39590248561258684	-0.15373588902236598
1.3259999999999998	0.22850438564287723	-0.09913880277088512	0.538193933085919	1.643421010987896	0.03342450965774081	0.39597645513297286	-0.15383970231514374
1.3270000000000002	0.22850426502565105	-0.09914180976951924	0.5381925720677709	1.6429198651535435	0.033449586587925156	0.3960507907271234	-0.1539441483177317
1.328	0.22850414206965022	-0.09914480915460609	0.5381912058471043	1.642415872447731	0.03347480594595401	0.3961254918720726	-0.15404922720801553
1.329	0.22850401679545698	-0.09914780097953681	0.5381898359684871	1.6419090320490153	0.03350016779130276	0.39620055799500253	-0.1541549391380324
1.3299999999999998	0.22850388922166595	-0.09915078529922935	0.5381884639128554	1.641399343391666	0.03352567217778087	0.39627598847231715	-0.15426128423164082
1.3310000000000002	0.22850375936500608	-0.09915376216909035	0.5381870910988477	1.6408868061752981	0.033551319152448515	0.3963517826286033	-0.15436826258206057
1.332	0.2285036272404651	-0.09915673164398739	0.5381857188841415	1.640371420375401	0.033577108754516014	0.3964279397355421	-0.1544758742491006
1.333	0.2285034928614159	-0.09915969377798227	0.53818434856679	1.6398531862540133	0.03360304101459163	0.39650445901083037	-0.1545841192561348
1.3339999999999999	0.22850335623974533	-0.09916264862444757	0.538182981386559	1.639332104370164	0.033629115954155735	0.39658133961705405	-0.154692997587131
1.3350000000000002	0.22850321738598517	-0.09916559623581427	0.5381816185262608	1.638808175590454	0.033655333584896016	0.39665858066045157	-0.15480250918385444
1.336	0.22850307630944516	-0.09916853666219755	0.5381802611130867	1.6382814011001559	0.03368169390747733	0.39673618118962994	-0.154912653943063
1.337	0.22850293301834845	-0.0991714699492761	0.5381789102199337	1.6377517824140828	0.033708196909989815	0.39681414019441685	-0.15502343171369462
1.3379999999999999	0.2285027875199689	-0.0991743961369277	0.5381775668667269	1.6372193213868442	0.03373484256680609	0.3968924566048499	-0.15513484229416838
1.3390000000000002	0.2285026398207707	-0.0991773152586223	0.5381762320217357	1.6366840202236184	0.033761630837786646	0.3969711292899986	-0.15524688542967802
1.34	0.2285024899265504	-0.09918022734044772	0.5381749066028817	1.6361458814914394	0.033788561667285305	0.39705015705662156	-0.15535956080947766
1.341	0.22850233784258045	-0.09918313240014556	0.5381735914790392	1.63560490812987	0.03381563498301575	0.3971295386479636	-0.15547286806422128
1.3419999999999999	0.2285021835737555	-0.09918603044690759	0.5381722874713267	1.6350611034614286	0.03384285069508366	0.3972092727426937	-0.15558680676311235
1.3430000000000002	0.22850202712474055	-0.09918892148155511	0.5381709953543874	1.6345144712025257	0.03387020869524539	0.3972893579538033	-0.15570137641086407
1.344	0.2285018685001212	-0.09919180549634903	0.5381697158576594	1.6339650154745267	0.03389770885621062	0.3973697928274044	-0.1558165764447753
1.345	0.22850170770455625	-0.09919468247405415	0.5381684496666349	1.6334127408141852	0.03392535103068461	0.3974505758415508	-0.15593240623198323
1.3459999999999999	0.22850154474293202	-0.09919755238701033	0.5381671974241062	1.6328576521826899	0.03395313505039365	0.3975317054053281	-0.15604886506689372
1.3470000000000002	0.22850137962051928	-0.0992004151965868	0.5381659597313995	1.6322997549733222	0.03398106072533765	0.39761317985827416	-0.1561659521689114
1.348	0.2285012123431318	-0.09920327085226596	0.5381647371495943	1.6317390550184756	0.034009127842904434	0.3976949974699492	-0.1562836666804706
1.349	0.2285010429172875	-0.099206119290731	0.5381635302007302	1.6311755585964014	0.034037336166967865	0.39777715643947403	-0.15640200766518453
1.3499999999999999	0.22850087135037128	-0.09920896043533463	0.5381623393689964	1.6306092724376737	0.034065685437274465	0.3978596548950393	-0.1565209741059926
1.3510000000000002	0.22850069765080006	-0.09921179419482432	0.5381611651019089	1.6300402037313744	0.03409417536869243	0.39794249089344663	-0.156640564903367
1.352	0.22850052182819008	-0.09921462046132548	0.5381600078114702	1.629468360131365	0.03412280565014063	0.39802566241956294	-0.1567607788734579
1.353	0.22850034389352614	-0.09921743910908531	0.5381588678753129	1.628893749763016	0.034151575943624175	0.39810916738562874	-0.15688161474599593
1.3539999999999999	0.2285001638593328	-0.09922024999397655	0.5381577456378274	1.6283163812296295	0.0341804858834377	0.3981930036306656	-0.1570030711623182
1.3550000000000002	0.2284999817398479	-0.0992230529526324	0.538156641411273	1.6277362636178023	0.03420953507535409	0.398277168920168	-0.15712514667382357
1.356	0.2284997975511979	-0.09922584780158898	0.5381555554768707	1.627153406502088	0.03423872309598159	0.39836166094602027	-0.15724783974049347
1.357	0.22849961131157534	-0.09922863433718711	0.5381544880858793	1.6265678199493283	0.03426804949235068	0.39844647732651944	-0.15737114872923547
1.3579999999999999	0.2284994230414183	-0.0992314123358549	0.5381534394606534	1.6259795145226454	0.0342975137816093	0.3985316156063232	-0.15749507191229528
1.3590000000000002	0.2284992327635919	-0.09923418155439653	0.5381524097956834	1.6253885012854676	0.03432711545082681	0.3986170732562039	-0.1576196074658604
1.36	0.22849904050357173	-0.09923694173029134	0.5381513992586168	1.6247947918059482	0.03435685395678549	0.3987028476727928	-0.15774475346867414
1.361	0.22849884628962921	-0.09923969258200468	0.5381504079912619	1.6241983981610155	0.034386728725759874	0.3987889361785622	-0.15787050790060128
1.3619999999999999	0.22849865015301898	-0.09924243380930882	0.5381494361105723	1.6235993329396627	0.03441673915340645	0.39887533602192443	-0.15799686864120777
1.3630000000000002	0.22849845212816805	-0.0992451650936116	0.5381484837096124	1.622997609246597	0.0344468846045815	0.39896204437720795	-0.15812383346829584
1.364	0.22849825225286696	-0.09924788609829155	0.5381475508585054	1.6223932407062358	0.03447716441296583	0.39904905834457366	-0.1582514000564575
1.365	0.22849805056808645	-0.09925059646904036	0.5381466376053597	1.6217862414659119	0.03450757788074066	0.399136374949996	-0.15837956597583083
1.3659999999999999	0.228497847116667	-0.0992532958342177	0.5381457439771794	1.6211766261986453	0.034538124278498006	0.3992239911452507	-0.15850832869094028
1.3670000000000002	0.2284976419412579	-0.09925598380521947	0.538144869980753	1.6205644101062258	0.03456880284526447	0.3993119038079123	-0.15863768555943983
1.368	0.22849743508301024	-0.09925865997685783	0.5381440156035249	1.619949608922588	0.034599612788456406	0.3994001097414252	-0.158767633830823
1.369	0.22849722658140056	-0.0992613239277525	0.5381431808144469	1.6193322389174656	0.03463055328370627	0.3994886056751902	-0.15889817064516315
1.3699999999999999	0.22849701647443238	-0.09926397522073337	0.5381423655648105	1.6187123168995525	0.03466162347462195	0.3995773882646701	-0.15902929303200783
1.3710000000000002	0.22849680479883935	-0.09926661340325409	0.5381415697890605	1.6180898602184068	0.03469282247266247	0.39966645409157797	-0.15916099790949204
1.372	0.22849659159029004	-0.09926923800781473	0.5381407934055892	1.6174648867654564	0.03472414935725268	0.3997557996640905	-0.15929328208355034
1.373	0.2284963768835941	-0.09927184855239521	0.5381400363175122	1.616837414974468	0.03475560317601618	0.3998454214170902	-0.15942614224723178
1.3739999999999999	0.22849616071290996	-0.09927444454090394	0.5381392984134249	1.6162074638218362	0.034787182944944366	0.39993531571250024	-0.1595595749800591
1.3749999999999998	0.22849594311195423	-0.09927702546364353	0.5381385795681402	1.6155750528274286	0.034818887648442015	0.40002547883965495	-0.15969357674725307
1.3760000000000001	0.2284957241138369	-0.09927959079816678	0.5381378796434074	1.6149402020555914	0.0348507162394327	0.4001159070157088	-0.15982814389894726
1.377	0.22849550374977257	-0.09928214001089687	0.5381371984886133	1.614302932115169	0.03488266763976883	0.40020659638614964	-0.15996327266957902
1.378	0.22849528204704259	-0.0992846725587605	0.5381365359414632	1.613663264159263	0.03491474074070371	0.4002975430252964	-0.16009895917721698
1.3789999999999998	0.22849505902770892	-0.09928718789046269	0.5381358918286457	1.613021219886228	0.034946934403244	0.4003887429366041	-0.16023519942258468
1.3800000000000001	0.22849483470845497	-0.09928968544815724	0.5381352659664783	1.6123768215414966	0.03497924745868795	0.4004801920527785	-0.1603719892880284
1.381	0.22849460910042663	-0.09929216466913503	0.5381346581615345	1.611730091918717	0.03501167870922903	0.40057188623594864	-0.16050932453679762
1.382	0.22849438220794568	-0.0992946249871523	0.5381340682112542	1.6110810543590428	0.03504422692844317	0.4006638212781448	-0.16064720081270387
1.3829999999999998	0.2284941540264721	-0.09929706583414992	0.5381334959045362	1.6104297327493144	0.035076890861904464	0.4007559929019641	-0.16078561363991797
1.3840000000000001	0.22849392454131995	-0.09929948664198891	0.5381329410223126	1.6097761515209812	0.035109669227747775	0.4008483967611836	-0.16092455842266656
1.385	0.2284936937275035	-0.09930188684345453	0.5381324033381069	1.6091203356489907	0.03514256071699685	0.4009410284413874	-0.16106403044501455
1.386	0.22849346154996084	-0.09930426587290683	0.538131882618575	1.6084623106491245	0.035175563993902696	0.4010338834607319	-0.1612040248709823
1.3869999999999998	0.2284932279637789	-0.09930662316732755	0.538131378624029	1.607802102575252	0.03520867769641542	0.40112695727073344	-0.16134453674463606
1.3880000000000001	0.22849299291441957	-0.09930895816813692	0.5381308911089449	1.6071397380172356	0.03524190043685155	0.4012202452570208	-0.16148556098991318
1.389	0.22849275633794736	-0.09931127032302972	0.5381304198224532	1.6064752440979522	0.035275230802575656	0.40131374274023995	-0.16162709241061293
1.39	0.22849251816125854	-0.09931355908708234	0.5381299645088151	1.605808648469034	0.0353086673564539	0.40140744497717623	-0.1617691256908018
1.3909999999999998	0.2284922783023117	-0.09931582392350931	0.5381295249078806	1.6051399793052987	0.03534220863726365	0.40150134716203834	-0.16191165539557706
1.3920000000000001	0.22849203667035972	-0.09931806430481864	0.5381291007555333	1.6044692652978463	0.03537585316036498	0.4015954444278467	-0.16205467597207251
1.393	0.2284917931661838	-0.09932027971474007	0.5381286917841187	1.6037965356469206	0.03540959941875742	0.40168973184774953	-0.1621981817504673
1.394	0.22849154768232863	-0.09932246965017476	0.5381282977228572	1.6031218200548873	0.03544344588421877	0.4017842044362698	-0.16234216694500414
1.3949999999999998	0.22849130010333998	-0.09932463362241913	0.5381279182982431	1.602445148718538	0.03547739100816209	0.4018788571507331	-0.16248662565520441
1.3960000000000001	0.22849105030600395	-0.09932677115804024	0.5381275532344286	1.601766552320321	0.03551143322227328	0.40197368489300234	-0.1626315518673471
1.397	0.22849079815958803	-0.09932888179977771	0.5381272022535937	1.6010860620184728	0.035545570939113404	0.40206868251146227	-0.16277693945621713
1.398	0.22849054352608483	-0.09933096510747115	0.5381268650763018	1.6004037094360195	0.03557980255287008	0.4021638448030782	-0.16292278218712916
1.3989999999999998	0.22849028626045773	-0.09933302065938927	0.5381265414218426	1.5997195266489888	0.03561412644050292	0.40225916651534965	-0.16306907371804982
1.4000000000000001	0.22849002621088904	-0.09933504805433474	0.5381262310085597	1.599033546174929	0.03564854096322391	0.40235464234810353	-0.16321580760145935
1.401	0.2284897632190308	-0.09933704691339781	0.5381259335541669	1.5983458009620846	0.035683044467644184	0.4024502669551929	-0.1633629772860803
1.402	0.22848949712025832	-0.09933901688023436	0.5381256487760505	1.5976563243776924	0.03571763528622356	0.40254603494635033	-0.16351057611908884
1.4029999999999998	0.22848922774392638	-0.09934095762099872	0.5381253763915594	1.5969651501946145	0.03575231173769424	0.402641940889444	-0.1636585973488151
1.4040000000000001	0.2284889549136287	-0.09934286882505812	0.5381251161182828	1.5962723125777745	0.03578707212800842	0.4027379793128991	-0.16380703412732975
1.405	0.22848867844746046	-0.09934475020611196	0.5381248676743153	1.5955778460711254	0.035821914751567895	0.40283414470786266	-0.16395587951286258
1.406	0.22848839815828428	-0.09934660150296357	0.5381246307785114	1.5948817855836024	0.03585683789231101	0.4029304315303	-0.1641051264725473
1.4069999999999998	0.22848811385399964	-0.09934842247919218	0.5381244051507268	1.594184166373282	0.03589183982435402	0.40302683420339475	-0.16425476788562035
1.4080000000000001	0.2284878253378162	-0.09935021292210064	0.5381241905120502	1.5934850240308387	0.03592691881231044	0.4031233471201948	-0.16440479654683812
1.409	0.22848753240853084	-0.0993519726424419	0.538123986585023	1.5927843944630165	0.03596207311183814	0.4032199646463289	-0.1645552051699356
1.41	0.2284872348608089	-0.0993537014749258	0.5381237930938483	1.592082313876079	0.035997300970537584	0.4033166811226761	-0.16470598639107345
1.4109999999999998	0.22848693248546975	-0.09935539927800524	0.5381236097645902	1.5913788187592042	0.03603260062865499	0.4034134908679339	-0.1648571327722801
1.4120000000000001	0.2284866250697768	-0.09935706593294322	0.5381234363253622	1.590673945867788	0.03606797031947013	0.4035103881810897	-0.16500863680477443
1.413	0.22848631239773218	-0.09935870134366358	0.5381232725065059	1.5899677322062495	0.03610340827004054	0.40360736734392316	-0.1651604909122374
1.414	0.22848599425037655	-0.09936030543738468	0.5381231180407606	1.5892602150099207	0.03613891270236468	0.40370442262366674	-0.16531268745446573
1.4149999999999998	0.22848567040609372	-0.09936187816453097	0.5381229726634223	1.588551431735015	0.03617448183380863	0.40380154827455145	-0.16546521872964937
1.4160000000000001	0.22848534064092083	-0.09936341949754623	0.5381228361124951	1.5878414200746753	0.036210113875762825	0.40389873853580704	-0.16561807697107772
1.417	0.22848500472886402	-0.09936492942973742	0.5381227081288323	1.5871302179931768	0.036245807031383186	0.4039959876272791	-0.1657712543396832
1.418	0.22848466244221988	-0.09936640797527777	0.5381225884562703	1.5864178637428983	0.03628155949461068	0.40409328974741965	-0.16592474292010267
1.4189999999999998	0.2284843135519029	-0.09936785516999322	0.5381224768417527	1.5857043958538848	0.03631736945089749	0.4041906390749351	-0.1660785347226401
1.4200000000000002	0.228483957827779	-0.09936927107142678	0.5381223730354479	1.5849898531143787	0.03635323507817995	0.40428802977160044	-0.166232621687301
1.421	0.2284835950390057	-0.09937065575780456	0.5381222767908568	1.584274274552058	0.0363891545474909	0.40438545598496717	-0.16638699568789692
1.422	0.22848322495437887	-0.0993720093266561	0.5381221878649152	1.5835576994140679	0.03642512602351781	0.4044829118512128	-0.16654164853653214
1.4229999999999998	0.2284828473426862	-0.0993733318938413	0.5381221060180872	1.5828401671446812	0.03646114766535205	0.4045803914983219	-0.1666965719884198
1.4240000000000002	0.22848246197306815	-0.09937462359373658	0.538122031014452	1.5821217173620534	0.0364972176276747	0.4046778890494201	-0.16685175774667002
1.425	0.2284820686153858	-0.09937588458020369	0.5381219626217838	1.5814023898355285	0.036533334062137095	0.404775398625964	-0.16700719746699683
1.426	0.2284816670405966	-0.09937711502683606	0.5381219006116249	1.5806822244638394	0.03656949511838972	0.4048729143507306	-0.16716288276235255
1.4269999999999998	0.22848125702113775	-0.09937831512610633	0.5381218447593527	1.5799612612537839	0.03660569894482232	0.4049704303507947	-0.16731880520749715
1.4280000000000002	0.2284808383313176	-0.09937948508816724	0.5381217948442396	1.5792395402978419	0.036641943689321325	0.4050679407607445	-0.16747495634387663
1.429	0.22848041074771533	-0.09938062513968218	0.5381217506495087	1.578517101749565	0.036678227500046616	0.40516543972613966	-0.16763132768506195
1.43	0.22847997404958897	-0.099381735522685	0.5381217119623816	1.577793985798574	0.036714548526168296	0.4052629214068543	-0.16778791072220878
1.4309999999999998	0.22847952801929214	-0.09938281649346907	0.5381216785741214	1.5770702326470067	0.03675090491856548	0.40536037998024715	-0.16794469692911998
1.4320000000000002	0.22847907244269972	-0.09938386832150514	0.5381216502800712	1.576345882485495	0.036787294830549724	0.4054578096445927	-0.1681016777674671
1.433	0.22847860710964257	-0.09938489128838794	0.5381216268796862	1.5756209754671326	0.036823716418736614	0.40555520462277866	-0.16825884469260588
1.434	0.22847813181435156	-0.09938588568681113	0.5381216081765622	1.5748955516812746	0.036860167844006586	0.4056525591658486	-0.1684161891595063
1.4349999999999998	0.22847764635591108	-0.09938685181957028	0.5381215939784574	1.5741696511282548	0.036896647272373906	0.40574986755639547	-0.16857370262837978
1.4360000000000002	0.228477150538346	-0.0993877899985939	0.5381215840973116	1.5734433136938535	0.03693315287582662	0.4058471241119952	-0.16873137657025508
1.437	0.22847664416958965	-0.09938870054400177	0.5381215783492593	1.572716579123104	0.03696968283326102	0.4059443231886236	-0.16888920247269376
1.438	0.22847612705970957	-0.09938958378356588	0.5381215765546403	1.5719894869941429	0.037006235331634135	0.4060414591841241	-0.16904717184547166
1.4389999999999998	0.22847559901989573	-0.09939044005332387	0.5381215785380045	1.5712620766924557	0.0370428085675798	0.40613852654179244	-0.16920527622611167
1.4400000000000002	0.22847505986258834	-0.09939126969896941	0.5381215841281145	1.5705343873854687	0.03707940074924625	0.40623551975383976	-0.16936350718533788
1.441	0.22847450940199246	-0.09939207307651864	0.5381215931579435	1.5698064579974547	0.03711601009774818	0.4063324333646188	-0.169521856332581
1.442	0.22847394745460345	-0.09939285055187666	0.5381216054646696	1.5690783271847042	0.037152634848174014	0.40642926197386026	-0.16968031532154276
1.4429999999999998	0.22847337383974334	-0.09939360250005465	0.5381216208896675	1.568350033310932	0.0371892732505155	0.4065260002400488	-0.16983887585570653
1.4440000000000002	0.22847278838010862	-0.09939432930441197	0.5381216392784968	1.567621614422879	0.03722592357070412	0.4066226428837592	-0.16999752969374024
1.445	0.2284721909023292	-0.09939503135592342	0.5381216604808858	1.5668931082264546	0.03726258409163418	0.4067191846907763	-0.17015626865474007
1.446	0.22847158123753897	-0.09939570905247075	0.5381216843507156	1.5661645520645022	0.03729925311405251	0.40681562051482084	-0.17031508462313905
1.4469999999999998	0.22847095922195818	-0.09939636279815837	0.5381217107459977	1.5654359828965274	0.03733592895737727	0.4069119452799476	-0.17047396955328947
1.4480000000000002	0.22847032469748738	-0.09939699300265284	0.5381217395288518	1.564707437278853	0.03737260996050852	0.407008153983046	-0.17063291547409185
1.449	0.22846967751231373	-0.09939760008054563	0.5381217705654799	1.5639789513447837	0.03740929448257112	0.4071042416964496	-0.17079191449367845
1.45	0.22846901752152932	-0.09939818445073884	0.5381218037261386	1.5632505607866312	0.03744598090347003	0.4072002035702318	-0.17095095880361116
1.4509999999999998	0.22846834458738563	-0.09939874653585345	0.5381218388851081	1.5625223008399345	0.03748266762432031	0.40729603483413274	-0.17111004068247931
1.4520000000000002	0.22846765857843154	-0.09939928676165978	0.538121875920661	1.5617942062687182	0.03751935306799701	0.40739173079924307	-0.17126915249920976
1.453	0.22846695936791162	-0.09939980555652943	0.5381219147150272	1.5610663113517522	0.03755603567980664	0.40748728685951036	-0.17142828671615779
1.454	0.22846624683292935	-0.09940030335090877	0.5381219551543588	1.5603386498697778	0.03759271392803805	0.4075826984932555	-0.17158743589204678
1.4549999999999998	0.2284655208547524	-0.09940078057681322	0.538121997128691	1.5596112550932895	0.03762938630433328	0.40767796126470396	-0.1717465926849471
1.4560000000000002	0.2284647813191317	-0.0994012376673419	0.5381220405319044	1.5588841597712157	0.03766605132400189	0.40777307082535286	-0.17190574985517915
1.457	0.228464028115508	-0.09940167505621246	0.5381220852616826	1.5581573961204704	0.03770270752634087	0.40786802291517854	-0.17206490026790477
1.458	0.22846326113548138	-0.0994020931773155	0.5381221312194713	1.5574309958163413	0.03773935347496178	0.40796281336368917	-0.17222403689535276
1.4589999999999999	0.22846248027204435	-0.09940249246428812	0.5381221783104336	1.5567049899848122	0.037775987758126475	0.4080574380907042	-0.17238315281862443
1.4600000000000002	0.22846168541995407	-0.09940287335010624	0.5381222264434065	1.555979409197165	0.037812608989031826	0.40815189310680416	-0.17254224122908643
1.461	0.22846087647649324	-0.09940323626669544	0.5381222755308536	1.5552542834664516	0.037849215805923195	0.40824617451351547	-0.1727012954294182
1.462	0.22846005334224467	-0.09940358164455954	0.5381223254888197	1.5545296422454262	0.03788580687203788	0.4083402785034172	-0.1728603088343817
1.4629999999999999	0.2284592159218796	-0.09940390991242674	0.5381223762368819	1.553805514424788	0.03792238087550164	0.4084342013602949	-0.17301927497144176
1.4640000000000002	0.22845836412495982	-0.09940422149691296	0.5381224276981014	1.5530819283317052	0.03795893652924062	0.40852793945922405	-0.17317818748112151
1.465	0.22845749786675368	-0.09940451682220162	0.5381224797989742	1.5523589117297225	0.03799547257090989	0.408621489266403	-0.17333704011697756
1.466	0.22845661706906611	-0.09940479630973999	0.538122532469381	1.5516364918200203	0.03803198776283979	0.40871484733867935	-0.17349582674544473
1.4669999999999999	0.22845572166108286	-0.09940506037795106	0.538122585642536	1.5509146952436221	0.03806848089194053	0.40880801032283315	-0.17365454134567812
1.4680000000000002	0.22845481158022862	-0.09940530944196112	0.5381226392549361	1.5501935480841458	0.03810495076944438	0.40890097495480326	-0.17381317800927684
1.469	0.22845388677266348	-0.09940554391334214	0.5381226932463089	1.5494730758706994	0.038141396230547554	0.40899373805898215	-0.17397173093977314
1.47	0.22845294719266449	-0.09940576419986899	0.5381227475595604	1.5487533035812726	0.03817781613419649	0.4090862965475209	-0.1741301944518931
1.4709999999999999	0.2284519928012692	-0.09940597070529068	0.5381228021407227	1.5480342556466016	0.03821420936301977	0.40917864741964816	-0.1742885629708379
1.4720000000000002	0.2284510235656863	-0.09940616382911559	0.5381228569389009	1.547315955954102	0.038250574823163117	0.4092707877610664	-0.17444683103171313
1.473	0.2284500394598491	-0.09940634396640996	0.5381229119062202	1.546598427852228	0.03828691144396764	0.40936271474330715	-0.17460499327892878
1.474	0.22844904046536005	-0.09940651150760961	0.5381229669977721	1.545881694155228	0.038323218177614256	0.4094544256229255	-0.1747630444654534
1.4749999999999999	0.22844802657244975	-0.09940666683834415	0.538123022171561	1.54516577714828	0.0383594939987962	0.40954591774059834	-0.1749209794518059
1.4760000000000002	0.22844699778095034	-0.0994068103392736	0.538123077388451	1.5444506985941053	0.038395737904420635	0.4096371885201283	-0.17507879320466851
1.477	0.22844595410128346	-0.09940694238593681	0.5381231326121116	1.5437364797410418	0.03843194891327949	0.4097282354672349	-0.1752364807953081
1.478	0.22844489555546266	-0.09940706334861146	0.5381231878089642	1.543023141331428	0.03846812606556863	0.40981905616813447	-0.17539403739793305
1.4789999999999999	0.22844382217811046	-0.09940717359218518	0.5381232429481279	1.5423107036102792	0.038504268422317356	0.40990964828809523	-0.17555145828792962
1.4800000000000002	0.22844273401711343	-0.09940727347603755	0.5381232980013664	1.541599186334233	0.03854037506497261	0.4100000095700904	-0.17570873884010352
1.481	0.228441631133163	-0.09940736335393248	0.5381233529430337	1.5408886087803684	0.038576445095138925	0.4100901378334306	-0.17586587452693256
1.482	0.2284405135985581	-0.09940744357392071	0.5381234077500205	1.5401789897552554	0.03861247763423133	0.41018003097225586	-0.17602286091671188
1.4829999999999999	0.2284393814967748	-0.09940751447825211	0.5381234624017013	1.539470347604598	0.03864847182298128	0.41026968695401084	-0.1761796936716578
1.4840000000000002	0.22843823492280366	-0.09940757640329725	0.5381235168798802	1.5387627002238218	0.03868442682085719	0.41035910381802765	-0.17633636854585266
1.485	0.22843707398275187	-0.09940762967947823	0.5381235711687383	1.5380560650699613	0.03872034180533974	0.4104482796740957	-0.17649288138285182
1.486	0.22843589879270929	-0.09940767463120816	0.5381236252547804	1.537350459174464	0.03875621597111352	0.41053721270077737	-0.17664922811301853
1.4869999999999999	0.22843470947837877	-0.09940771157683902	0.5381236791267817	1.5366458991565073	0.038792048529419455	0.41062590114335007	-0.17680540475065107
1.4880000000000002	0.228433506175846	-0.0994077408286178	0.5381237327757359	1.5359424012364413	0.03882783870756877	0.41071434331161855	-0.17696140739108893
1.489	0.2284322890327384	-0.09940776269265028	0.5381237861948017	1.5352399812485855	0.03886358574837574	0.41080253757802726	-0.17711723220804576
1.49	0.2284310582093973	-0.09940777746887243	0.5381238393792517	1.5345386546533697	0.03889928890944899	0.41089048237607306	-0.17727287545111156
1.4909999999999999	0.22842981388006417	-0.09940778545102892	0.5381238923264193	1.533838436549932	0.038934947462463926	0.410978176198594	-0.177428333443124
1.4920000000000002	0.2284285562337034	-0.09940778692665861	0.5381239450356476	1.5331393416899073	0.038970560692477924	0.4110656175957535	-0.17758360257722905
1.493	0.22842728547370966	-0.0994077821770866	0.5381239975082375	1.5324413844916365	0.03900612789728901	0.4111528051729639	-0.17773867931387863
1.494	0.22842600181687564	-0.0994077714774227	0.5381240497473961	1.531744579053658	0.03904164838683861	0.41123973758899574	-0.17789356017807323
1.4949999999999999	0.22842470549312505	-0.09940775509656588	0.538124101758186	1.531048939167466	0.03907712148265924	0.4113264135542121	-0.17804824175679188
1.4960000000000002	0.2284233967463871	-0.09940773329721456	0.5381241535474744	1.5303544783306517	0.03911254651730673	0.4114128318286864	-0.1782027206963084
1.497	0.2284220758358595	-0.09940770633588246	0.5381242051238821	1.5296612097615392	0.03914792283365599	0.41149899122014333	-0.17835699369909302
1.498	0.2284207430372837	-0.09940767446291976	0.5381242564977332	1.5289691464153037	0.03918324978406086	0.411584890581786	-0.1785110575203021
1.4989999999999999	0.22841939864385544	-0.09940763792253916	0.5381243076810049	1.5282783010004355	0.0392185267295005	0.41167052881000965	-0.17866490896416426
1.5000000000000002	0.22841804296601823	-0.09940759695284689	0.5381243586872774	1.5275886859947803	0.039253753038773945	0.4117559048421248	-0.17881854488044835
1.5010000000000001	0.2284166763305156	-0.09940755178587815	0.5381244095316835	1.526900313661518	0.03928892808774333	0.4118410176542747	-0.1789719621609557
1.502	0.22841529907983157	-0.09940750264763701	0.5381244602308599	1.526213196064695	0.03932405125862648	0.41192586625954664	-0.17912515773616158
1.503	0.22841391157164517	-0.09940744975814017	0.5381245108028968	1.525527345083173	0.039359121939339436	0.4120104497060964	-0.1792781285723129
1.5039999999999998	0.22841251417792088	-0.09940739333146488	0.5381245612672892	1.5248427724241094	0.039394139522889525	0.4120947670751039	-0.17943087166868157
1.5050000000000001	0.2284111072847597	-0.09940733357580024	0.5381246116448871	1.5241594896378319	0.039429103406758675	0.41217881747862156	-0.1795833840543665
1.506	0.2284096912933853	-0.09940727069350218	0.5381246619578461	1.5234775081329712	0.03946401299215577	0.4122626000576214	-0.1797356627849523
1.507	0.22840826662151473	-0.09940720488115153	0.5381247122295789	1.5227968391907172	0.039498867683138594	0.4123461139802409	-0.1798877049394535
1.5079999999999998	0.22840683370473813	-0.09940713632961523	0.538124762484706	1.522117493979682	0.039533666885788805	0.41242935843980294	-0.18003950761712123
1.5090000000000001	0.2284053929979065	-0.09940706522411036	0.5381248127490066	1.5214394835713656	0.039568410007622894	0.41251233265261017	-0.18019106793411488
1.51	0.22840394497652783	-0.09940699174427083	0.5381248630493698	1.5207628189539533	0.03960309645717917	0.4125950358560021	-0.1803423830206508
1.511	0.22840249013779457	-0.09940691606421659	0.5381249134137455	1.5200875110440597	0.03963772564353756	0.41267746730679705	-0.18049345001856976
1.5119999999999998	0.22840102900048898	-0.09940683835262513	0.5381249638710953	1.5194135706982912	0.03967229697571192	0.4127596262798156	-0.1806442660788388
1.5130000000000001	0.22839956210414317	-0.09940675877280519	0.5381250144513439	1.5187410087257427	0.03970680986203718	0.4128415120663033	-0.18079482835886881
1.514	0.22839809000858094	-0.09940667748277235	0.5381250651853289	1.5180698359006668	0.03974126370961298	0.41292312397231473	-0.18094513401983262
1.515	0.22839661329346575	-0.09940659463532651	0.5381251161047527	1.5174000629741742	0.039775657923804164	0.41300446131711976	-0.1810951802241698
1.5159999999999998	0.22839513255710073	-0.09940651037813104	0.5381251672421322	1.5167317006845789	0.03980999190779887	0.41308552343169413	-0.18124496413334132
1.5170000000000001	0.2283936484148572	-0.09940642485379345	0.5381252186307497	1.5160647597667598	0.03984426506216373	0.41316630965735585	-0.18139448290577617
1.518	0.2283921614976083	-0.09940633819994732	0.5381252703046023	1.5153992509616483	0.039878476784275176	0.4132468193444259	-0.18154373369483
1.519	0.22839067245016856	-0.09940625054933573	0.5381253222983527	1.5147351850265849	0.03991262646768817	0.41332705185079294	-0.1816927136465758
1.5199999999999998	0.22838918192973895	-0.0994061620298955	0.5381253746472785	1.5140725727457855	0.03994671350168655	0.41340700654050283	-0.1818414198974294
1.5210000000000001	0.22838769060435143	-0.09940607276484256	0.5381254273872212	1.5134114249397799	0.03998073727101569	0.41348668278255857	-0.18198984957185618
1.522	0.22838619915168823	-0.09940598287275827	0.5381254805545357	1.5127517524738103	0.04001469715555442	0.41356607994992906	-0.1821379997804053
1.523	0.22838470825865315	-0.09940589246767614	0.5381255341860383	1.5120935662666846	0.04004859252986579	0.4136451974185252	-0.18228586761783086
1.5239999999999998	0.22838321862094332	-0.09940580165916954	0.5381255883189554	1.5114368773015736	0.04008242276268845	0.4137240345658388	-0.18243345016081552
1.5250000000000001	0.2283817309418688	-0.09940571055243962	0.5381256429908713	1.5107816966379914	0.040116187216308004	0.4138025907692449	-0.18258074446542094
1.526	0.22838024593079767	-0.09940561924840381	0.5381256982396746	1.510128035423445	0.04014988524587022	0.41388086540427305	-0.18272774756469462
1.527	0.22837876430160156	-0.09940552784378454	0.5381257541035058	1.5094759049047415	0.04018351619887999	0.413958857843091	-0.1828744564663748
1.5279999999999998	0.22837728677109637	-0.09940543643119808	0.5381258106207033	1.508825316438941	0.040217079414886926	0.4140365674532023	-0.1830208681505747
1.5290000000000001	0.22837581405747648	-0.09940534509924367	0.5381258678297485	1.5081762815031952	0.04025057422511446	0.4141139935962357	-0.18316697956763162
1.53	0.22837434687874408	-0.09940525393259254	0.5381259257692109	1.5075288117034593	0.040283999951972245	0.414191135626767	-0.18331278763618475
1.531	0.2283728859511335	-0.09940516301207677	0.5381259844776926	1.5068829187828146	0.04031735590857439	0.41426799289117333	-0.18345828924136295
1.5319999999999998	0.2283714319875304	-0.09940507241477822	0.5381260439937712	1.5062386146293967	0.0403506413983249	0.4143445647265814	-0.18360348123308529
1.5330000000000001	0.22836998569588582	-0.09940498221411696	0.5381261043559435	1.5055959112839155	0.04038385571457121	0.41442085045991073	-0.18374836042441664
1.534	0.22836854777762663	-0.09940489247993958	0.5381261656025672	1.504954820947884	0.04041699814032633	0.4144968494068299	-0.18389292358967713
1.535	0.22836711892606076	-0.09940480327860703	0.5381262277718012	1.5043153559925408	0.04045006794799946	0.41457256087062544	-0.18403716746236876
1.5359999999999998	0.228365699824772	-0.09940471467308201	0.538126290901547	1.5036775289673279	0.04048306439901399	0.414647984141168	-0.18418108873334946
1.5370000000000001	0.2283642911463791	-0.09940462672301592	0.5381263550293873	1.503041352607915	0.04051598674337436	0.41472311849391486	-0.18432468404925728
1.538	0.22836289355203682	-0.09940453948483509	0.5381264201925253	1.5024068398441306	0.04054883421936547	0.4147979631888282	-0.18446795001088345
1.539	0.228361507690927	-0.09940445301182647	0.5381264864277214	1.5017740038081633	0.040581606053263254	0.41487251746926984	-0.184610883171376
1.5399999999999998	0.2283601341989871	-0.09940436735422269	0.5381265537712302	1.5011428578430206	0.04061430145887468	0.4149467805609351	-0.1847534800343988
1.5410000000000001	0.22835877369725444	-0.09940428255928617	0.5381266222587354	1.5005134155097313	0.04064691963709057	0.41502075167088665	-0.18489573705255413
1.542	0.22835742679020046	-0.0994041986713927	0.5381266919252851	1.4998856905929019	0.04067945977557378	0.41509442998675056	-0.18503765062613292
1.543	0.22835609406405002	-0.09940411573211394	0.5381267628052239	1.4992596971064904	0.040711921048461726	0.41516781467601416	-0.18517921710189153
1.5439999999999998	0.22835477608508464	-0.09940403378029913	0.5381268349321259	1.4986354493001652	0.04074430261614499	0.41524090488536497	-0.18532043277173718
1.5450000000000002	0.22835347339793052	-0.09940395285215597	0.5381269083387251	1.4980129616651028	0.040776603625183656	0.4153136997400124	-0.18546129387138596
1.546	0.2283521865238335	-0.09940387298133044	0.5381269830568455	1.497392248939215	0.040808823208179516	0.41538619834293006	-0.1856017965790584
1.547	0.2283509159589221	-0.09940379419898554	0.5381270591173292	1.4967733261117864	0.04084096048354411	0.41545839977414245	-0.1857419370144594
1.5479999999999998	0.2283496621728339	-0.09940371653387925	0.5381271365499637	1.496156208426758	0.040873014555285164	0.4155303030902397	-0.18588171123822958
1.5490000000000002	0.22834842560807606	-0.09940364001244119	0.5381272153834078	1.4955409113842668	0.04090498451287327	0.4156019073241819	-0.18602111525181023
1.55	0.22834720667936656	-0.09940356465884832	0.5381272956451162	1.4949274507408044	0.04093686943118966	0.4156732114852717	-0.1861601449975435
1.551	0.22834600577258138	-0.09940349049509947	0.5381273773612624	1.4943158425090983	0.04096866837055592	0.4157442145589927	-0.18629879635870694
1.5519999999999998	0.22834482324443678	-0.09940341754108876	0.5381274605566607	1.493706102958464	0.041000380376846564	0.4158149155066521	-0.18643706515942574
1.5530000000000002	0.2283436594232832	-0.09940334581467787	0.5381275452546869	1.4930982486148552	0.04103200448168545	0.4158853132651961	-0.1865749471647708
1.554	0.22834251461025723	-0.09940327533176709	0.5381276314771966	1.49249229625947	0.041063539702665956	0.4159554067473798	-0.18671243808116877
1.555	0.22834138908003934	-0.09940320610636522	0.5381277192444428	1.491888262925519	0.04109498504347412	0.41602519484211076	-0.18684953355712816
1.5559999999999998	0.22834028308046408	-0.09940313815065824	0.5381278085749922	1.491286165893518	0.04112633949397664	0.4160946764149067	-0.18698622918434651
1.5570000000000002	0.22833919683135914	-0.09940307147507679	0.5381278994856393	1.4906860226858376	0.04115760203051821	0.41616385030852904	-0.18712252049902015
1.558	0.2283381305241178	-0.09940300608836235	0.5381279919913199	1.4900878510604965	0.041188771616429226	0.416232715343671	-0.18725840298330018
1.559	0.22833708432238103	-0.0994029419976322	0.5381280861050217	1.4894916690038016	0.04121984720250133	0.41630127031958064	-0.18739387206708147
1.5599999999999998	0.22833605836307647	-0.09940287920844311	0.5381281818376947	1.4888974947221967	0.04125082772737074	0.416369514014741	-0.18752892313000713
1.5610000000000002	0.22833505275743768	-0.09940281772485389	0.5381282791981595	1.4883053466332956	0.041281712117932336	0.41643744518779147	-0.18766355150357172
1.562	0.2283340675920039	-0.09940275754948642	0.5381283781930135	1.48771524335571	0.04131249928984639	0.41650506257869196	-0.1877977524734488
1.563	0.22833310292959977	-0.09940269868358567	0.5381284788265368	1.48712720369803	0.04134318814813892	0.4165723649099472	-0.18793152128204765
1.5639999999999998	0.22833215881029545	-0.09940264112707832	0.5381285811005951	1.4865412466469419	0.04137377758789679	0.4166393508878331	-0.18806485313130417
1.5650000000000002	0.22833123525234642	-0.09940258487863007	0.5381286850145419	1.4859573913540902	0.04140426649499779	0.41670601920380806	-0.18819774318577054
1.566	0.2283303322531135	-0.09940252993570178	0.538128790565119	1.4853756571224133	0.0414346537467548	0.4167723685360496	-0.1883301865758267
1.567	0.22832944978996267	-0.09940247629460422	0.5381288977463549	1.4847960633926858	0.04146493821253617	0.4168383975508136	-0.18846217840083476
1.5679999999999998	0.22832858782114515	-0.09940242395055168	0.5381290065494623	1.4842186297294968	0.041495118754606916	0.41690410490373886	-0.18859371373248518
1.5690000000000002	0.22832774628665709	-0.0994023728977142	0.5381291169627334	1.4836433758058964	0.041525194229191924	0.41696948924146393	-0.18872478761852207
1.57	0.2283269251090797	-0.09940232312926854	0.5381292289714338	1.483070321387441	0.041555163487518594	0.41703454920343525	-0.18885539508654803
1.571	0.2283261241943992	-0.09940227463744807	0.5381293425576953	1.4824994863163672	0.04158502537677919	0.41709928342354313	-0.18898553114773034
1.5719999999999998	0.22832534343280705	-0.09940222741359107	0.5381294577004063	1.481930890494753	0.04161477874113572	0.41716369053170815	-0.18911519080071812
1.5730000000000002	0.22832458269948047	-0.09940218144818816	0.5381295743751019	1.4813645538651377	0.04164442242276865	0.4172277691557854	-0.18924436903607977
1.574	0.22832384185534318	-0.0994021367309282	0.5381296925538505	1.4808004963897123	0.04167395526284852	0.4172915179237263	-0.18937306084102187
1.575	0.22832312074780678	-0.09940209325074313	0.5381298122051414	1.4802387380303161	0.041703376102492806	0.41735493546575564	-0.1895012612039073
1.5759999999999998	0.22832241921149274	-0.09940205099585157	0.5381299332937691	1.4796792987292189	0.041732683783891535	0.4174180204165052	-0.18962896511863842
1.5770000000000002	0.2283217370689351	-0.0994020099538012	0.5381300557807165	1.4791221983895466	0.04176187715148122	0.4174807714170436	-0.18975616758933608
1.578	0.22832107413126415	-0.09940197011150989	0.538130179623037	1.4785674568545764	0.041790955052985426	0.4175431871169255	-0.18988286363544207
1.579	0.22832043019887124	-0.09940193145530567	0.5381303047737357	1.4780150938858767	0.04181991634050583	0.417605266176506	-0.1900090482969442
1.5799999999999998	0.22831980506205482	-0.09940189397096567	0.538130431181648	1.4774651291414087	0.041848759871786684	0.4176670072693371	-0.19013471663936427
1.5810000000000002	0.228319198501648	-0.09940185764375374	0.5381305587913183	1.4769175821539373	0.04187748451147111	0.4177284090844057	-0.19025986375857448
1.582	0.22831861028962785	-0.09940182245845694	0.5381306875428765	1.4763724723093614	0.04190608913228942	0.4177894703283357	-0.19038448478569045
1.583	0.22831804018970644	-0.099401788399421	0.5381308173719138	1.4758298188249444	0.041934572616241526	0.41785018972761534	-0.19050857489210685
1.5839999999999999	0.22831748795790424	-0.09940175545058459	0.5381309482093571	1.475289640727051	0.041962933855713494	0.41791056603079174	-0.19063212929474108
1.5850000000000002	0.22831695334310562	-0.09940172359551251	0.5381310799813431	1.4747519568283722	0.041991171754590446	0.4179705980106937	-0.1907551432614897
1.586	0.2283164360875972	-0.09940169281742782	0.53813121260909	1.474216785704991	0.04201928522954939	0.4180302844667451	-0.19087761211678073
1.587	0.22831593592758875	-0.0994016630992429	0.5381313460087698	1.473684145673274	0.04204727321141136	0.4180896242273707	-0.19099953124704325
1.5879999999999999	0.2283154525937176	-0.0994016344235894	0.5381314800913787	1.4731540547673232	0.042075134646310276	0.4181486161523726	-0.19112089610591665
1.5890000000000002	0.2283149858115359	-0.09940160677284725	0.5381316147626075	1.4726265307173465	0.04210286849674052	0.4182072591350966	-0.1912417022193863
1.59	0.22831453530198173	-0.0994015801291726	0.5381317499227107	1.4721015909281807	0.042130473742666784	0.4182655521044506	-0.1913619451910332
1.591	0.22831410078183426	-0.09940155447452477	0.538131885466752	1.4715792524583164	0.04215794938269751	0.4183234940270189	-0.1914816207068534
1.5919999999999999	0.22831368196415266	-0.09940152979069221	0.5381320212859769	1.4710595319997861	0.0421852944351399	0.4183810839095178	-0.19160072453922553
1.5930000000000002	0.2283132785586998	-0.09940150605931754	0.5381321572699396	1.4705424458577716	0.04221250793887673	0.4184383208015323	-0.19171925255070033
1.594	0.2283128902723503	-0.09940148326192154	0.5381322933078744	1.4700280099295444	0.04223958895430951	0.41849520379804783	-0.19183720069840823
1.595	0.22831251680948395	-0.09940146137992638	0.5381324292889407	1.4695162396834704	0.042266536564490725	0.41855173204153395	-0.19195456503902789
1.5959999999999999	0.2283121578723641	-0.09940144039467777	0.5381325651020895	1.4690071501388153	0.04229334987626338	0.4186079047237641	-0.19207134173377152
1.5970000000000002	0.22831181316150184	-0.09940142028746632	0.5381327006359321	1.4685007558467102	0.04232002802134776	0.41866372108755445	-0.19218752705296477
1.598	0.2283114823760057	-0.09940140103954799	0.5381328357786066	1.4679970708715144	0.04234657015743728	0.418719180428545	-0.1923031173803464
1.599	0.22831116521391784	-0.0994013826321637	0.538132970417647	1.4674961087721867	0.042372975469243346	0.41877428209702316	-0.1924181092173352
1.5999999999999999	0.22831086137253642	-0.0994013650465581	0.5381331044398504	1.4669978825844012	0.04239924316948997	0.4188290254996688	-0.19253249918720697
1.6010000000000002	0.2283105705487249	-0.09940134826399748	0.5381332377311471	1.4665024048030195	0.04242537249991996	0.4188834101011607	-0.19264628403930592
1.602	0.22831029243920817	-0.09940133226578696	0.538133370176469	1.466009687364525	0.042451362732252466	0.41893743542570583	-0.192759460653295
1.603	0.22831002674085613	-0.0994013170332868	0.5381335016596204	1.4655197416305417	0.042477213169092566	0.4189911010586136	-0.19287202604308182
1.6039999999999999	0.2283097731509547	-0.09940130254792807	0.5381336320631487	1.4650325783724227	0.04250292314485468	0.41904440664791565	-0.19298397736048487
1.6050000000000002	0.22830953136746504	-0.09940128879122742	0.5381337612682167	1.4645482077557685	0.042528492026578546	0.41909735190591	-0.19309531189894702
1.606	0.22830930108927075	-0.09940127574480129	0.5381338891544751	1.4640666393252397	0.04255391921457752	0.4191499366105686	-0.19320602709717735
1.607	0.2283090820164135	-0.09940126339037922	0.5381340155999373	1.4635878819900314	0.04257920414316344	0.41920216060680854	-0.19331612054266323
1.6079999999999999	0.22830887385031784	-0.09940125170981667	0.538134140480854	1.4631119440092515	0.0426043462815705	0.41925402380762794	-0.1934255899752376
1.6090000000000002	0.22830867629400442	-0.09940124068510703	0.5381342636715907	1.46263883297757	0.04262934513489583	0.4193055261951666	-0.1935344332905822
1.61	0.22830848905229328	-0.099401230298393	0.5381343850445061	1.4621685558122575	0.042654200244935714	0.4193566678217526	-0.19364264854342517
1.611	0.22830831183199643	-0.09940122053197735	0.5381345044702068	1.46170111874198	0.04267891119085679	0.4194074488109356	-0.1937502339501917
1.6119999999999999	0.22830814434210037	-0.09940121136833303	0.5381346218189305	1.4612365272965877	0.04270347758964195	0.4194578693586881	-0.19385718789092654
1.6130000000000002	0.22830798629393895	-0.09940120279011276	0.5381347369626805	1.460774786296773	0.04272789909643311	0.41950792973483725	-0.19396350891091693
1.614	0.22830783740135674	-0.09940119478015787	0.5381348497766129	1.4603158998439634	0.04275217540495385	0.4195576302842989	-0.1940691957225651
1.615	0.22830769738086312	-0.09940118732150673	0.5381349601392984	1.4598598713115722	0.042776306248012375	0.41960697142781056	-0.19417424720732945
1.6159999999999999	0.2283075659517776	-0.09940118039740256	0.538135067932614	1.4594067033379785	0.042800291397902306	0.41965595366228375	-0.19427866241730926
1.6170000000000002	0.22830744283636625	-0.09940117399130072	0.5381351730416345	1.458956397820859	0.04282413066657979	0.41970457756101953	-0.19438244057653462
1.618	0.22830732775997	-0.0994011680868754	0.538135275354528	1.4585089559121176	0.042847823905739005	0.4197528437739081	-0.19448558108226763
1.619	0.22830722045112473	-0.09940116266802591	0.5381353747624532	1.458064378013032	0.04287137100696879	0.4198007530276124	-0.19458808350637585
1.6199999999999999	0.22830712064167355	-0.09940115771888249	0.5381354711594601	1.4576226637699947	0.04289477190205165	0.4198483061257955	-0.19468994759653552
1.6210000000000002	0.22830702806687145	-0.0994011532238115	0.5381355644423927	1.4571838120715999	0.04291802656334416	0.41989550394939135	-0.1947911732770209
1.622	0.22830694246548272	-0.09940114916742036	0.5381356545107957	1.456747821047452	0.042941135004056316	0.4199423474567353	-0.19489176064908048
1.623	0.22830686357987126	-0.09940114553456185	0.5381357412668232	1.4563146880683235	0.04296409727830782	0.4199888376834318	-0.19499170999102147
1.6239999999999999	0.22830679115608415	-0.09940114231033807	0.5381358246151512	1.45588440974653	0.042986913481083334	0.42003497574208004	-0.19509102175824627
1.6250000000000002	0.22830672494392856	-0.09940113948010404	0.538135904462893	1.4554569819365304	0.04300958374820826	0.42008076282191753	-0.19518969658330168
1.6260000000000001	0.2283066646970425	-0.09940113702947083	0.5381359807195182	1.4550323997372574	0.04303210825628418	0.4201262001882586	-0.19528773527557478
1.627	0.22830661017295945	-0.09940113494430833	0.5381360532967748	1.4546106574958062	0.043054487222583766	0.42017128918178803	-0.19538513882057407
1.628	0.22830656113316722	-0.09940113321074759	0.538136122108615	1.454191748811354	0.0430767209049659	0.42021603121782947	-0.19548190837903873
1.6289999999999998	0.2283065173431611	-0.09940113181518292	0.5381361870711241	1.4537756665400725	0.04309880960168895	0.4202604277855273	-0.19557804528581396
1.6300000000000001	0.22830647857249184	-0.09940113074427362	0.5381362481024544	1.4533624028014152	0.043120753651000265	0.4203044804468792	-0.19567355104849146
1.631	0.22830644459480845	-0.09940112998494526	0.5381363051227612	1.4529519489850402	0.04314255343062322	0.420348190835679	-0.19576842734599642
1.632	0.22830641518789602	-0.09940112952439074	0.5381363580541438	1.452544295757994	0.04316420935732439	0.4203915606564904	-0.19586267602711946
1.6329999999999998	0.22830639013370901	-0.09940112935007109	0.5381364068205895	1.4521394330721653	0.043185721886621224	0.4204345916836495	-0.195956299108931
1.6340000000000001	0.22830636921839995	-0.09940112944971587	0.5381364513479223	1.4517373501720165	0.04320709151256899	0.420477285760233	-0.1960492987750764
1.635	0.2283063522323439	-0.09940112981132343	0.5381364915637559	1.4513380356026018	0.04322831876744382	0.4205196447970536	-0.1961416773740107
1.636	0.22830633897015912	-0.0994011304231607	0.5381365273974493	1.450941477217884	0.04324940422119957	0.42056167077167733	-0.19623343741723145
1.6369999999999998	0.22830632923072353	-0.09940113127376296	0.5381365587800688	1.4505476621893645	0.04327034848081981	0.42060336572734275	-0.1963245815773863
1.6380000000000001	0.22830632281718788	-0.09940113235193317	0.538136585644352	1.4501565770150358	0.04329115218974706	0.4206447317717768	-0.1964151126861303
1.639	0.2283063195369852	-0.09940113364674115	0.538136607924678	1.4497682075286722	0.043311816027449566	0.42068577107603	-0.19650503373185246
1.64	0.2283063192018373	-0.09940113514752257	0.5381366255570413	1.449382538909843	0.04333234070906415	0.4207264858732658	-0.1965943478573299
1.6409999999999998	0.22830632162775782	-0.09940113684387764	0.5381366384790297	1.4489995556954112	0.0433527269849317	0.42076687845732036	-0.1966830583571235
1.6420000000000001	0.22830632663505293	-0.09940113872566976	0.5381366466298073	1.44861924179216	0.04337297563990286	0.42080695118115263	-0.19677116867477326
1.643	0.22830633404831888	-0.09940114078302378	0.5381366499501021	1.4482415804890598	0.04339308749253493	0.4208467064554251	-0.19685868240009471
1.644	0.22830634369643718	-0.09940114300632419	0.5381366483821979	1.447866554468815	0.043413063394362	0.4208861467471531	-0.19694560326657268
1.6449999999999998	0.22830635541256758	-0.09940114538621311	0.5381366418699309	1.4474941458239712	0.04343290422905471	0.42092527457781015	-0.19703193514769196
1.6460000000000001	0.22830636903413873	-0.09940114791358817	0.538136630358692	1.4471243360866195	0.04345261091092078	0.4209640925200358	-0.1971176820501918
1.647	0.2283063844028367	-0.09940115057960013	0.5381366137954323	1.446757106266452	0.04347218438286726	0.4210026031935511	-0.19720284810533614
1.648	0.228306401364592	-0.09940115337565046	0.5381365921286749	1.446392436879519	0.04349162561479795	0.4210408092621069	-0.19728743756221565
1.6489999999999998	0.22830641976956448	-0.09940115629338879	0.5381365653085309	1.4460303079646992	0.043510935602749594	0.421078713431767	-0.1973714547838688
1.6500000000000001	0.22830643947212703	-0.09940115932471011	0.5381365332870967	1.4456706990973005	0.04353011536815699	0.42111631844954894	-0.19745490424396495
1.651	0.22830646033084764	-0.09940116246175199	0.5381364960199853	1.4453135894031923	0.04354916595694142	0.4211536271021152	-0.19753779052294856
1.652	0.22830648220847027	-0.09940116569689159	0.5381364534686154	1.4449589575723611	0.04356808843866505	0.4211906422146343	-0.19762011830406673
1.6529999999999998	0.22830650497189464	-0.09940116902274262	0.5381364056017526	1.4446067818715345	0.04358688390587212	0.4212273666497481	-0.19770189237000643
1.6540000000000001	0.22830652849215485	-0.09940117243215224	0.5381363523959269	1.4442570401558967	0.04360555347343315	0.42126380330651986	-0.19778311760013684
1.655	0.22830655264439742	-0.0994011759181977	0.5381362938354801	1.4439097098806686	0.043624098277830155	0.4212999551191793	-0.19786379896774284
1.656	0.22830657730785836	-0.09940117947418316	0.5381362299126167	1.4435647681136943	0.04364251947650368	0.4213358250555991	-0.19794394153700182
1.6569999999999998	0.22830660236583972	-0.0994011830936362	0.5381361606274616	1.443222191548689	0.04366081824726049	0.42137141611568407	-0.19802355045988107
1.6580000000000001	0.2283066277056856	-0.09940118677030443	0.5381360859881226	1.442881956518411	0.04367899578761891	0.4214067313297914	-0.19810263097301242
1.659	0.2283066532187578	-0.09940119049815191	0.5381360060107568	1.4425440390081676	0.0436970533140909	0.42144177375723935	-0.19818118839447751
1.66	0.22830667880041103	-0.09940119427135555	0.5381359207196449	1.4422084146700458	0.04371499206146027	0.42147654648496363	-0.198259228120499
1.6609999999999998	0.22830670434996841	-0.09940119808430158	0.538135830147268	1.4418750588375153	0.04373281328199527	0.4215110526261954	-0.19833675562203248
1.6620000000000001	0.22830672977069633	-0.09940120193158179	0.5381357343343905	1.4415439465392987	0.04375051824459413	0.42154529531903717	-0.19841377644149735
1.663	0.22830675496977965	-0.09940120580798986	0.5381356333301495	1.4412150525117842	0.043768108233984256	0.4215792777250541	-0.19849029618994588
1.664	0.22830677985829712	-0.09940120970851758	0.5381355271921471	1.440888351211134	0.043785584550034645	0.4216130030279403	-0.1985663205443606
1.6649999999999998	0.22830680435119666	-0.09940121362835107	0.5381354159865491	1.4405638168266122	0.0438029485071195	0.42164647443207254	-0.1986418552445872
1.6660000000000001	0.22830682836727131	-0.09940121756286703	0.5381352997881887	1.4402414232947855	0.04382020143340984	0.4216796951609494	-0.19871690608995846
1.667	0.22830685182913538	-0.09940122150762891	0.5381351786806744	1.4399211443138684	0.043837344670091906	0.42171266845569494	-0.1987914789357864
1.668	0.22830687466320096	-0.09940122545838305	0.5381350527565033	1.439602953358237	0.043854379570571936	0.4217453975736241	-0.19886557968977742
1.6689999999999998	0.2283068967996553	-0.09940122941105485	0.5381349221171792	1.439286823692766	0.04387130749960515	0.4217778857868055	-0.19893921430854822
1.6700000000000002	0.2283069181724383	-0.09940123336174493	0.538134786873335	1.4389727283866318	0.04388812983240843	0.4218101363806185	-0.1990123887943577
1.671	0.22830693871922136	-0.09940123730672529	0.5381346471448605	1.4386606403266147	0.043904847953938224	0.4218421526523625	-0.19908510919198888
1.672	0.22830695838138623	-0.09940124124243543	0.5381345030610332	1.4383505322302956	0.04392146325821032	0.421873937909976	-0.19915738158559165
1.6729999999999998	0.22830697710400527	-0.09940124516547853	0.5381343547606553	1.4380423766599288	0.043937977147477665	0.4219054954707398	-0.19922921209535924
1.6740000000000002	0.22830699483582212	-0.09940124907261763	0.5381342023921936	1.437736146037016	0.0439543910314474	0.4219368286598405	-0.19930060687415382
1.675	0.22830701152923363	-0.09940125296077176	0.5381340461139236	1.4374318126564851	0.04397070632665763	0.42196794080891226	-0.19937157210425824
1.676	0.2283070271402726	-0.0994012568270122	0.5381338860940786	1.4371293486997456	0.04398692445582985	0.42199883525473586	-0.1994421139942478
1.6769999999999998	0.22830704162859133	-0.09940126066855863	0.5381337225110018	1.436828726247398	0.04400304684713471	0.4220295153380926	-0.19951223877585422
1.6780000000000002	0.2283070549574467	-0.09940126448277539	0.5381335555533014	1.4365299172923784	0.04401907493349157	0.4220599844025865	-0.19958195270081594
1.679	0.2283070670936859	-0.09940126826716777	0.5381333854200108	1.4362328937531847	0.044035010151900436	0.42209024579331034	-0.1996512620377693
1.68	0.22830707800773356	-0.09940127201937825	0.5381332123207505	1.4359376274872175	0.04405085394268309	0.42212030285547303	-0.19972017306905296
1.6809999999999998	0.2283070876735799	-0.09940127573718281	0.5381330364758943	1.4356440903046384	0.044066607748692865	0.42215015893310837	-0.19978869208735817
1.6820000000000002	0.22830709606877003	-0.09940127941848731	0.5381328581167374	1.4353522539823962	0.04408227301461361	0.42217981736773874	-0.19985682539234131
1.683	0.22830710317439462	-0.09940128306132384	0.5381326774856682	1.4350620902776954	0.04409785118622441	0.4222092814969303	-0.19992457928731358
1.684	0.22830710897508175	-0.09940128666384719	0.5381324948363414	1.434773570940182	0.04411334370962888	0.42223855465298	-0.1999919600762456
1.6849999999999998	0.22830711345899	-0.09940129022433121	0.5381323104338542	1.434486667723627	0.044128752030569256	0.42226764016179136	-0.20005897406102013
1.6860000000000002	0.22830711661780265	-0.09940129374116538	0.5381321245549243	1.434201352399012	0.04414407759370217	0.42229654134163286	-0.2001256275383783
1.687	0.2283071184467236	-0.09940129721285129	0.5381319374880689	1.4339175967686748	0.04415932184177377	0.4223252615017735	-0.20019192679649236
1.688	0.228307118944474	-0.09940130063799925	0.5381317495337861	1.433635372680038	0.04417448621481459	0.4223538039412992	-0.20025787811164647
1.6889999999999998	0.22830711811329063	-0.09940130401532486	0.538131561004737	1.4333546520393214	0.04418957214935272	0.42238217194804345	-0.20032348774507944
1.6900000000000002	0.22830711595892533	-0.09940130734364575	0.5381313722259289	1.4330754068260199	0.04420458107758307	0.4224103687973269	-0.2003887619396797
1.691	0.22830711249064595	-0.0994013106218782	0.538131183534898	1.4327976091074142	0.04421951442661299	0.4224383977504396	-0.20045370691652595
1.692	0.2283071077212383	-0.09940131384903393	0.5381309952818943	1.432521231052403	0.044234373617843895	0.42246626205310794	-0.20051832887138912
1.6929999999999998	0.22830710166700957	-0.09940131702421698	0.5381308078300645	1.4322462449454247	0.04424916006630468	0.4224939649341861	-0.20058263397118992
1.6940000000000002	0.228307094347793	-0.09940132014662045	0.5381306215556355	1.4319726232012502	0.04426387517987476	0.4225215096044466	-0.20064662835046643
1.695	0.2283070857869537	-0.09940132321552349	0.538130436848097	1.4317003383799203	0.04427852035851703	0.42254889925522415	-0.20071031810790707
1.696	0.2283070760113958	-0.0994013262302882	0.5381302541103828	1.431429363201108	0.04429309699351949	0.4225761370569697	-0.20077370930294267
1.6969999999999998	0.22830706505157083	-0.09940132919035671	0.5381300737590505	1.431159670559062	0.04430760646656139	0.4226032261578341	-0.20083680795214812
1.6980000000000002	0.22830705294148718	-0.09940133209524817	0.5381298962244591	1.4308912335396582	0.04432205014854165	0.4226301696821557	-0.2008996200250216
1.699	0.22830703971872074	-0.09940133494455587	0.5381297219509447	1.4306240254384566	0.04433642939847278	0.422656970728789	-0.20096215143943968
1.7	0.22830702542442677	-0.09940133773794448	0.5381295513969937	1.4303580197775305	0.044350745562682446	0.4226836323695132	-0.2010244080575746
1.7009999999999998	0.22830701010335275	-0.0994013404751472	0.5381293850354121	1.430093190321473	0.04436499997407791	0.4227101576476417	-0.20108639568214584
1.7020000000000002	0.22830699380385214	-0.0994013431559631	0.538129223353491	1.429829511094111	0.044379193951167364	0.42273654957664486	-0.2011481200524522
1.703	0.2283069765778995	-0.0994013457802544	0.5381290668531693	1.4295669563959539	0.044393328796897884	0.4227628111386624	-0.20120958684023998
1.704	0.2283069584811062	-0.09940134834794388	0.5381289160511903	1.429305500822027	0.04440740579755229	0.42278894528290184	-0.20127080164552297
1.7049999999999998	0.22830693957273715	-0.0994013508590123	0.5381287714792543	1.4290451192797373	0.044421426221886294	0.42281495492398163	-0.20133176999234895
1.7060000000000002	0.22830691991572855	-0.09940135331349598	0.5381286336841654	1.4287857870064171	0.044435391320382926	0.4228408429402766	-0.20139249732456832
1.707	0.22830689957632988	-0.09940135571148417	0.5381285032279716	1.428527479586952	0.04444930232425765	0.42286661217220156	-0.20145298900147746
1.708	0.22830687862261811	-0.09940135805311692	0.538128380688099	1.4282701729715137	0.04446316044421285	0.4228922654204316	-0.20151325029339245
1.7089999999999999	0.22830685712225957	-0.09940136033858253	0.5381282666574789	1.4280138434926704	0.044476966869305926	0.42291780544417645	-0.20157328637751334
1.7100000000000002	0.22830683514102548	-0.09940136256811535	0.5381281617446672	1.4277584678818978	0.04449072276605169	0.4229432349595682	-0.20163310233407386
1.711	0.2283068127424365	-0.09940136474199357	0.538128066573954	1.4275040232862635	0.044504429277635954	0.4229685566381595	-0.20169270314240612
1.712	0.22830678998816037	-0.099401366860537	0.5381279817854665	1.4272504872853111	0.044518087523117554	0.42299377310546854	-0.20175209367685454
1.7129999999999999	0.22830676693953886	-0.09940136892410495	0.5381279080352617	1.426997837907791	0.04453169859649576	0.42301888693944584	-0.2018112787027167
1.7140000000000002	0.2283067436598675	-0.09940137093309426	0.5381278459954079	1.426746053648254	0.04454526356570293	0.42304390066892267	-0.2018702628722673
1.715	0.22830672021554685	-0.09940137288793717	0.5381277963540565	1.4264951134827817	0.044558783471764965	0.42306881677221975	-0.20192905072098247
1.716	0.22830669667497633	-0.09940137478909941	0.5381277598155022	1.4262449968834974	0.044572259328128486	0.42309363767585395	-0.2019876466640207
1.7169999999999999	0.22830667310631939	-0.0994013766370783	0.5381277371002312	1.4259956838330092	0.04458569211991011	0.423118365753218	-0.20204605499277342
1.7180000000000002	0.22830664957602126	-0.0994013784324009	0.5381277289449558	1.4257471548391774	0.044599082803006035	0.42314300332329235	-0.20210427987141985
1.719	0.22830662614845576	-0.09940138017562224	0.5381277361026371	1.4254993909494718	0.04461243230318259	0.4231675526494472	-0.2021623253336039
1.72	0.22830660288594812	-0.09940138186732346	0.5381277593424919	1.4252523737645635	0.04462574151526883	0.4231920159382722	-0.2022201952792289
1.7209999999999999	0.2283065798487977	-0.09940138350811023	0.5381277994499856	1.425006085451171	0.04463901130251105	0.4232163953383701	-0.2022778934712447
1.7220000000000002	0.2283065570953008	-0.09940138509861104	0.5381278572268089	1.4247605087541786	0.04465224249596653	0.4232406929392344	-0.20233542353248363
1.723	0.2283065346817728	-0.09940138663947562	0.5381279334908389	1.4245156270080443	0.04466543589387486	0.4232649107703305	-0.20239278894278634
1.724	0.22830651266257074	-0.09940138813137338	0.5381280290760818	1.4242714241475185	0.04467859226112775	0.4232890508003177	-0.20244999303647357
1.7249999999999999	0.22830649109011464	-0.0994013895749919	0.5381281448325986	1.424027884717687	0.04469171232877574	0.42331311493628754	-0.20250703900003988
1.7260000000000002	0.22830647001490925	-0.09940139097103551	0.5381282816264116	1.4237849938833502	0.04470479679344916	0.42333710502289584	-0.20256392987000424
1.727	0.228306449485565	-0.09940139232022384	0.5381284403393906	1.4235427374377512	0.044717846316753566	0.42336102284144683	-0.20262066853091498
1.728	0.22830642954881838	-0.09940139362329052	0.5381286218691197	1.4233011018106723	0.04473086152476085	0.4233848701091708	-0.20267725771350603
1.7289999999999999	0.22830641024955203	-0.0994013948809818	0.5381288271287421	1.423060074075912	0.04474384300765612	0.4234086484786947	-0.20273369999300123
1.7300000000000002	0.2283063916308142	-0.09940139609405534	0.5381290570467825	1.422819641958158	0.04475679131941813	0.4234323595375197	-0.20278999778756462
1.731	0.22830637373383736	-0.0994013972632789	0.538129312566947	1.4225797938388942	0.04476970697747166	0.42345600480756707	-0.2028461533569549
1.732	0.22830635659805654	-0.09940139838942924	0.5381295946478986	1.4223405187606004	0.044782590462494	0.4234795857449107	-0.20290216880150322
1.7329999999999999	0.22830634026112656	-0.09940139947329094	0.5381299042630076	1.4221018064296282	0.04479544221837511	0.4235031037396344	-0.20295804606135148
1.7340000000000002	0.2283063247589388	-0.09940140051565531	0.5381302424000761	1.4218636472188935	0.04480826265208732	0.4235265601157532	-0.20301378691582764
1.735	0.22830631012563712	-0.09940140151731937	0.5381306100610362	1.421626032170019	0.04482105213346419	0.4235499561311944	-0.20306939298313784
1.736	0.22830629639363287	-0.09940140247908474	0.5381310082616199	1.4213889529941905	0.04483381099513171	0.42357329297783985	-0.2031248657204355
1.7369999999999999	0.22830628359361918	-0.09940140340175677	0.5381314380309999	1.4211524020721036	0.04484653953265232	0.4235965717816266	-0.20318020642396095
1.7380000000000002	0.2283062717545843	-0.0994014042861435	0.5381319004114019	1.4209163724533835	0.04485923800475981	0.4236197936026444	-0.2032354162291282
1.739	0.22830626090382417	-0.09940140513305486	0.5381323964576847	1.4206808578551182	0.044871906633623664	0.42364295943516805	-0.20329049611080138
1.74	0.2283062510669538	-0.09940140594330175	0.5381329272368897	1.4204458526587571	0.04488454560508186	0.42366607020780617	-0.20334544688406442
1.7409999999999999	0.22830624226791787	-0.09940140671769528	0.538133493827756	1.4202113519053783	0.04489715506872007	0.42368912678400905	-0.20340026920548235
1.7420000000000002	0.22830623452900034	-0.09940140745704584	0.5381340973202038	1.4199773512900846	0.044909735137858	0.42371212996281304	-0.20345496357461076
1.743	0.22830622787083296	-0.09940140816216249	0.5381347388147816	1.4197438471559074	0.04492228588968625	0.42373508047951564	-0.20350953033563024
1.744	0.22830622231240286	-0.09940140883385212	0.5381354194220769	1.4195108364872222	0.04493480736561455	0.423757979006281	-0.20356396967910562
1.7449999999999999	0.22830621787105898	-0.0994014094729189	0.5381361402620911	1.4192783169026806	0.04494729957170952	0.42378082615285806	-0.20361828164386975
1.7460000000000002	0.2283062145625175	-0.09940141008016351	0.5381369024635755	1.4190462866476592	0.04495976247916095	0.42380362246734876	-0.20367246611903125
1.747	0.2283062124008662	-0.09940141065638256	0.5381377071633286	1.4188147445858537	0.04497219602483748	0.42382636843696586	-0.20372652284616766
1.748	0.22830621139856758	-0.09940141120236798	0.5381385555054532	1.4185836901892641	0.0449846001120536	0.4238490644889617	-0.20378045142188622
1.7489999999999999	0.22830621156646103	-0.0994014117189065	0.5381394486405707	1.4183531235269597	0.04499697461148709	0.4238717109917286	-0.203834251300753
1.7500000000000002	0.22830621291376382	-0.09940141220677907	0.538140387724995	1.4181230452541187	0.0450093193620033	0.42389430825582525	-0.20388792179822512
1.7510000000000001	0.2283062154480709	-0.0994014126667604	0.5381413739198609	1.4178934566017174	0.045021634171325674	0.4239168565348693	-0.20394146209340386
1.752	0.2283062191753535	-0.09940141309961845	0.5381424083902089	1.417664359365744	0.045033918816674276	0.42393935602647786	-0.20399487123185298
1.753	0.22830622409995677	-0.09940141350611398	0.5381434923040233	1.417435755894809	0.045046173045433596	0.4239618068734381	-0.20404814812878788
1.7540000000000002	0.22830623022459617	-0.09940141388700013	0.5381446268312241	1.4172076490765255	0.04505839657584969	0.42398420916504775	-0.20410129157263585
1.7550000000000001	0.22830623755035256	-0.09940141424302208	0.53814581314261	1.4169800423241552	0.04507058909775704	0.4240065629383809	-0.20415430022860356
1.756	0.22830624607666633	-0.09940141457491657	0.5381470524087524	1.4167529395635226	0.04508275027333529	0.4240288681794184	-0.20420717264219213
1.757	0.2283062558013302	-0.09940141488341164	0.5381483457988386	1.4165263452186956	0.045094879737896214	0.4240511248242256	-0.20425990724302598
1.7579999999999998	0.2283062667204809	-0.0994014151692263	0.538149694479464	1.4163002641964189	0.04510697710070127	0.42407333276029957	-0.20431250234893658
1.7590000000000001	0.2283062788285898	-0.09940141543307023	0.5381510996133712	1.4160747018708029	0.045119041945810054	0.42409549182796324	-0.2043649561699368
1.76	0.22830629211845216	-0.09940141567564338	0.5381525623581349	1.4158496640686389	0.04513107383296001	0.42411760182168534	-0.20441726681208763
1.761	0.22830630658117532	-0.09940141589763592	0.538154083864793	1.415625157054586	0.0451430722985388	0.42413966249132634	-0.2044694322815027
1.7619999999999998	0.2283063222061659	-0.09940141609972783	0.5381556652764197	1.4154011875158492	0.045155036856771476	0.42416167354331	-0.20452145048861395
1.7630000000000001	0.2283063389811156	-0.09940141628258882	0.5381573077266429	1.4151777625467152	0.04516696700100112	0.42418363464184383	-0.2045733192524574
1.764	0.22830635689198597	-0.09940141644687801	0.5381590123381033	1.4149548896336896	0.04517886220469803	0.4242055454102477	-0.2046250363046757
1.765	0.22830637592299213	-0.09940141659324382	0.5381607802208516	1.4147325766408578	0.045190721922197974	0.4242274054322103	-0.20467659929348408
1.7659999999999998	0.22830639605658531	-0.09940141672232378	0.5381626124706891	1.4145108317943307	0.04520254558953534	0.42424921425291173	-0.20472800578796638
1.7670000000000001	0.22830641727343434	-0.09940141683474439	0.5381645101674432	1.4142896636661453	0.04521433262549364	0.4242709713801951	-0.20477925328258265
1.768	0.22830643955240595	-0.09940141693112102	0.538166474373182	1.414069081158362	0.04522608243275202	0.4242926762859103	-0.20483033920164628
1.769	0.22830646287054418	-0.0994014170120578	0.5381685061303644	1.4138490934873567	0.045237794399006596	0.4243143284072472	-0.20488126090365155
1.7699999999999998	0.2283064872030486	-0.09940141707814752	0.538170606459926	1.413629710168664	0.04524946789794532	0.424335927147876	-0.20493201568545436
1.7710000000000001	0.22830651252325174	-0.09940141712997153	0.5381727763596744	1.413410941002371	0.04526110229007708	0.42435747187913914	-0.2049826007863692
1.772	0.2283065388025953	-0.09940141716809965	0.538175016803748	1.4131927960582946	0.04527269692353733	0.4243789619415389	-0.20503301339194174
1.773	0.22830656601060548	-0.0994014171930902	0.5381773287427585	1.4129752856605622	0.04528425113499283	0.4244003966462772	-0.20508325063746036
1.7739999999999998	0.2283065941148675	-0.09940141720548991	0.5381797131031124	1.412758420371961	0.045295764250706784	0.42442177527654495	-0.2051333096118795
1.7750000000000001	0.22830662308099897	-0.0994014172058339	0.5381821707851342	1.4125422109788002	0.04530723558764353	0.4244430970886212	-0.20518318736221838
1.776	0.22830665287262253	-0.09940141719464568	0.5381847026607421	1.4123266684762694	0.045318664454491384	0.4244643613129661	-0.20523288089801156
1.777	0.22830668345133773	-0.09940141717243713	0.5381873095710535	1.4121118040539096	0.04533005015260438	0.4244855671553085	-0.20528238719569256
1.7779999999999998	0.228306714776692	-0.09940141713970851	0.5381899923239171	1.4118976290815575	0.045341391976863675	0.42450671379760685	-0.2053317032028526
1.7790000000000001	0.22830674680615087	-0.09940141709694852	0.5381927516913717	1.411684155095763	0.04535268921658099	0.42452780039888444	-0.2053808258424989
1.78	0.2283067794950674	-0.09940141704463432	0.5381955884074084	1.411471393786285	0.045363941156444744	0.42454882609606104	-0.20542975201725494
1.781	0.22830681279665097	-0.09940141698323147	0.5381985031667813	1.4112593569830358	0.045375147077266115	0.4245697900048436	-0.20547847861289653
1.7819999999999998	0.2283068466619356	-0.09940141691319417	0.5382014966244942	1.4110480566434553	0.04538630625664742	0.42459069122067594	-0.20552700250134853
1.7830000000000001	0.22830688103974744	-0.09940141683496516	0.5382045693944615	1.4108375048399284	0.04539741796987799	0.42461152881968794	-0.20557532054405858
1.784	0.22830691587667182	-0.09940141674897585	0.5382077220473419	1.4106277137476129	0.045408481490875674	0.4246323018595841	-0.20562342959581228
1.785	0.2283069511170197	-0.09940141665564639	0.5382109551090498	1.410418695632668	0.04541949609286998	0.42465300938059364	-0.20567132650832234
1.7859999999999998	0.22830698670279384	-0.0994014165553858	0.5382142690599402	1.410210462840496	0.045430461048949614	0.4246736504064839	-0.20571900813347352
1.7870000000000001	0.22830702257365446	-0.09940141644859195	0.5382176643335397	1.4100030277843576	0.045441375632779384	0.42469422394539424	-0.2057664713265303
1.788	0.22830705866688458	-0.09940141633565176	0.5382211413151983	1.4097964029343493	0.04545223911948729	0.4247147289905511	-0.20581371294925035
1.789	0.2283070949173551	-0.0994014162169413	0.5382247003414151	1.4095906008063512	0.045463050786418054	0.4247351645211111	-0.20586072987266232
1.7899999999999998	0.22830713125748972	-0.0994014160928258	0.53822834169946	1.409385633951318	0.045473809913631875	0.4247555295031304	-0.20590751897963336
1.7910000000000001	0.22830716761722952	-0.09940141596365983	0.5382320656265394	1.4091815149448939	0.04548451578445369	0.424775822890481	-0.20595407716771647
1.792	0.22830720392399775	-0.09940141582978748	0.5382358723081283	1.4089782563769624	0.04549516768631727	0.42479604362553064	-0.2060004013524635
1.793	0.22830724010266426	-0.09940141569154239	0.5382397618765956	1.4087758708418752	0.04550576491160024	0.42481619063977133	-0.206046488470354
1.7939999999999998	0.22830727607551038	-0.09940141554924789	0.53824373441125	1.4085743709300993	0.04551630675808544	0.42483626285463966	-0.20609233548061248
1.7950000000000002	0.2283073117621935	-0.09940141540321722	0.5382477899386855	1.40837376922052	0.04552679252929283	0.4248562591822879	-0.20613793936670832
1.796	0.2283073470797121	-0.09940141525375358	0.5382519284326708	1.4081740782722552	0.04553722153498715	0.42487617852624493	-0.20618329713833336
1.797	0.22830738194237113	-0.09940141510115034	0.5382561498147084	1.4079753106155954	0.045547593091618446	0.4248960197823946	-0.20622840583343363
1.7979999999999998	0.22830741626174747	-0.09940141494569113	0.538260453955264	1.4077774787424335	0.04555790652257427	0.42491578184027307	-0.20627326252005468
1.7990000000000002	0.22830744994665617	-0.09940141478764998	0.5382648406741641	1.4075805950972982	0.04556816115854876	0.42493546358413725	-0.2063178642983077
1.8	0.2283074829031169	-0.09940141462729152	0.5382693097397869	1.4073846720701095	0.045578356338090174	0.4249550638935021	-0.20636220830233748
1.801	0.22830751503432126	-0.09940141446487111	0.5382738608677989	1.4071897219906413	0.0455884914080839	0.42497458164332935	-0.2064062917020518
1.8019999999999998	0.22830754624060076	-0.09940141430063502	0.5382784937201851	1.4069957571235487	0.0455985657241107	0.4249940157042953	-0.20645011170461453
1.8030000000000002	0.22830757641939542	-0.09940141413482058	0.5382832079053258	1.4068027896631996	0.045608578650741714	0.4250133649433837	-0.20649366555552293
1.804	0.22830760546522358	-0.09940141396765627	0.5382880029791204	1.4066108317286703	0.04561852956170996	0.4250326282246201	-0.20653695053921062
1.805	0.22830763326965242	-0.09940141379936199	0.5382928784464087	1.4064198953592777	0.04562841783995893	0.42505180440970675	-0.20657996397948364
1.8059999999999998	0.22830765972126973	-0.09940141363014912	0.5382978337623142	1.4062299925110073	0.04563824287769076	0.42507089235849704	-0.20662270323991402
1.8070000000000002	0.22830768470565688	-0.09940141346022077	0.5383028683335074	1.4060411350538264	0.045648004076475346	0.42508989092943383	-0.20666516572419327
1.808	0.22830770810536313	-0.09940141328977191	0.5383079815193936	1.4058533347683633	0.04565770084742113	0.4251087989801339	-0.2067073488766315
1.809	0.22830772979988131	-0.09940141311898953	0.5383131726336025	1.4056666033415666	0.04566733261128629	0.4251276153681206	-0.20674925018256038
1.8099999999999998	0.22830774966562511	-0.09940141294805283	0.5383184409461502	1.4054809523635923	0.04567689879834818	0.42514633895158455	-0.2067908671680343
1.8110000000000002	0.22830776757590793	-0.09940141277713334	0.5383237856851488	1.405296393327036	0.045686398848214314	0.42516496858986685	-0.20683219739919687
1.812	0.2283077834009237	-0.09940141260639515	0.53832920603656	1.405112937626993	0.04569583220987995	0.42518350314336406	-0.20687323848235079
1.813	0.22830779700772938	-0.099401412435995	0.5383347011423719	1.4049305965608077	0.04570519834191101	0.4252019414730368	-0.20691398806479433
1.8139999999999998	0.2283078082602297	-0.0994014122660825	0.5383402700987003	1.4047493813278702	0.04571449671257018	0.42522028244001137	-0.2069544438356351
1.8150000000000002	0.2283078170191639	-0.0994014120968003	0.5383459119545668	1.4045693030294564	0.04572372679994761	0.42523852490545755	-0.2069946035262788
1.816	0.2283078231420948	-0.09940141192828422	0.5383516257106082	1.40439037266822	0.04573288809209674	0.4252566677303788	-0.20703446491102145
1.817	0.22830782648340045	-0.09940141176066344	0.5383574103173393	1.4042126011480827	0.04574198008705395	0.425274709775133	-0.20707402580774767
1.8179999999999998	0.22830782689426815	-0.09940141159406066	0.5383632646740973	1.4040359992756384	0.045751002292742544	0.42529264989898935	-0.20711328407806656
1.8190000000000002	0.22830782422269122	-0.09940141142859225	0.5383691876290436	1.4038605777630604	0.04575995422688333	0.4253104869598442	-0.20715223762676635
1.82	0.22830781831346883	-0.09940141126436845	0.5383751779794755	1.4036863472313739	0.04576883541697323	0.4253282198140364	-0.20719088440107658
1.821	0.22830780900820852	-0.0994014111014935	0.5383812344720744	1.4035133182129556	0.04577764540027147	0.4253458473162022	-0.2072292223899834
1.8219999999999998	0.22830779614533217	-0.09940141094006577	0.5383873558030845	1.4033415011532473	0.045786383723671935	0.4253633683191098	-0.2072672496236005
1.8230000000000002	0.2283077795600851	-0.09940141078017799	0.5383935406180503	1.403170906412424	0.04579504994352317	0.42538078167341387	-0.2073049641727797
1.824	0.22830775908454856	-0.0994014106219173	0.5383997875103634	1.4030015442673853	0.04580364362557904	0.4253980862271483	-0.20734236414926813
1.825	0.22830773454765615	-0.09940141046536559	0.5384060950189973	1.4028334249144376	0.0458121643450197	0.4254152808250197	-0.20737944770604816
1.8259999999999998	0.22830770577521378	-0.09940141031059944	0.5384124616269318	1.4026665584726552	0.04582061168642143	0.4254323643078065	-0.2074162130371922
1.8270000000000002	0.22830767258992368	-0.09940141015769043	0.5384188857606456	1.4025009549864076	0.04582898524373661	0.4254493355118654	-0.20745265837753843
1.828	0.2283076348114125	-0.09940141000670519	0.5384253657899297	1.402336624426286	0.04583728462034525	0.4254661932686855	-0.20748878200267692
1.829	0.22830759225626368	-0.09940140985770567	0.5384319000276461	1.4021735766895478	0.04584550942911751	0.4254829364046729	-0.20752458222900363
1.8299999999999998	0.22830754473805448	-0.09940140971074914	0.5384384867294312	1.402011821600454	0.04585365929236574	0.4254995637411682	-0.20756005741372255
1.8310000000000002	0.22830749206739748	-0.09940140956588842	0.5384451240933431	1.4018513689101102	0.045861733841747424	0.4255160740944541	-0.2075952059549803
1.832	0.22830743405198692	-0.09940140942317201	0.5384518102598358	1.4016922282961755	0.04586973271830205	0.42553246627575314	-0.20763002629201283
1.833	0.2283073704966502	-0.09940140928264424	0.5384585433128126	1.4015344093624271	0.04587765557250043	0.4255487390914623	-0.20766451690500157
1.8339999999999999	0.22830730120340445	-0.09940140914434539	0.5384653212813829	1.4013779216377984	0.045885502064124145	0.42556489134356273	-0.20769867631470101
1.8350000000000002	0.22830722597151853	-0.09940140900831183	0.5384721421408192	1.4012227745752577	0.0458932718621582	0.4255809218298421	-0.20773250308226585
1.836	0.22830714459758075	-0.09940140887457617	0.5384790038123424	1.401068977550143	0.04590096464487985	0.4255968293439292	-0.20776599580964455
1.837	0.2283070568755722	-0.09940140874316739	0.538485904162493	1.4009165398568146	0.04590858010008312	0.42561261267544753	-0.2077991531406623
1.8379999999999999	0.2283069625969462	-0.09940140861411094	0.5384928410028404	1.4007654707043662	0.04591611792531733	0.4256282706103501	-0.20783197376230772
1.8390000000000002	0.22830686155071375	-0.09940140848742891	0.5384998120911568	1.4006157792128955	0.04592357782795752	0.4256438019314958	-0.2078644564051892
1.84	0.22830675352353572	-0.09940140836314013	0.5385068151344311	1.4004674744099441	0.04593095952504588	0.4256592054195931	-0.20789659984297934
1.841	0.22830663829982112	-0.09940140824126027	0.5385138477922261	1.4003205652263446	0.04593826274314828	0.4256744798542656	-0.20792840289182365
1.8419999999999999	0.22830651566183277	-0.09940140812180204	0.5385209076792565	1.4001750604918428	0.04594548721840879	0.42568962401493876	-0.20795986441026224
1.8430000000000002	0.22830638538979947	-0.09940140800477522	0.5385279923671862	1.4000309689304922	0.04595263269674152	0.4257046366815475	-0.20799098329966573
1.844	0.2283062472620357	-0.09940140789018685	0.5385350993852693	1.3998882991554333	0.04595969893409925	0.4257195166350662	-0.2080217585053697
1.845	0.22830610105506857	-0.09940140777804131	0.5385422262198393	1.3997470596634234	0.045966685696819	0.4257342626578623	-0.2080521890182644
1.8459999999999999	0.2283059465437727	-0.0994014076683404	0.5385493703137763	1.3996072588291069	0.045973592761983866	0.4257488735341794	-0.20808227387623238
1.8470000000000002	0.22830578350151265	-0.0994014075610835	0.5385565290670817	1.3994689048982665	0.04598041991774058	0.42576334805099403	-0.20811201216531294
1.848	0.22830561170029365	-0.09940140745626766	0.5385636998385648	1.399332005979672	0.045987166963694634	0.42577768499912666	-0.20814140302095954
1.849	0.2283054309109205	-0.0994014073538877	0.5385708799482656	1.3991965700358981	0.04599383371138334	0.42579188317454575	-0.20817044562939163
1.8499999999999999	0.22830524090316529	-0.0994014072539363	0.5385780666809973	1.399062604873852	0.04600041998452237	0.4258059413799279	-0.20819913922843214
1.8510000000000002	0.22830504144594338	-0.09940140715640414	0.5385852572910058	1.3989301181350005	0.04600692561896518	0.42581985842647513	-0.20822748310783168
1.852	0.22830483230749893	-0.09940140706127995	0.5385924490070014	1.3987991172852945	0.04601335046261905	0.4258336331359294	-0.2082554766096284
1.853	0.22830461325559911	-0.09940140696855063	0.5385996390371857	1.3986696096059055	0.04601969437543959	0.42584726434254194	-0.2082831191284222
1.8539999999999999	0.22830438405773829	-0.09940140687820134	0.5386068245742756	1.3985416021847734	0.04602595722944323	0.4258607508948768	-0.2083104101113205
1.8550000000000002	0.22830414448135136	-0.09940140679021563	0.5386140028005287	1.3984151019078288	0.046032138908676606	0.42587409165757123	-0.20833734905779966
1.856	0.22830389429403727	-0.09940140670457542	0.5386211708927717	1.3982901154495035	0.04603823930926504	0.4258872855131158	-0.208363935519787
1.857	0.2283036332637926	-0.0994014066212612	0.5386283260274384	1.3981666492621474	0.04604425833960093	0.42590033136377603	-0.2083901691021469
1.8579999999999999	0.2283033611592554	-0.09940140654025205	0.5386354653852419	1.398044709565096	0.04605019592048958	0.42591322813359656	-0.20841604946338843
1.8590000000000002	0.22830307774995973	-0.09940140646152572	0.5386425861547317	1.3979243023348915	0.04605605198525252	0.42592597477012295	-0.20844157631641227
1.86	0.22830278280660088	-0.09940140638505876	0.5386496855351128	1.3978054332955216	0.04606182647997101	0.42593857024596454	-0.20846674942954102
1.861	0.22830247610131166	-0.09940140631082654	0.5386567607398355	1.3976881079071652	0.046067519363748144	0.42595101356062515	-0.2084915686277111
1.8619999999999999	0.22830215740794987	-0.09940140623880339	0.5386638090013351	1.3975723313541875	0.046073130608806835	0.4259633037426031	-0.2085160337934003
1.8630000000000002	0.2283018265023973	-0.09940140616896258	0.5386708275757954	1.397458108532763	0.04607866020066724	0.4259754398515784	-0.20854014486759603
1.864	0.22830148316287036	-0.09940140610127646	0.5386778137468082	1.3973454440377449	0.0460841081386474	0.4259874209804446	-0.2085639018514123
1.865	0.2283011271702426	-0.09940140603571652	0.5386847648279351	1.3972343421495201	0.04608947443644341	0.4259992462570038	-0.20858730480817414
1.8659999999999999	0.2283007583083794	-0.09940140597225344	0.538691678164923	1.3971248068216007	0.04609475912254553	0.4260109148455077	-0.20861035386548135
1.8670000000000002	0.22830037636448497	-0.09940140591085717	0.5386985511383304	1.3970168416681916	0.04609996224061208	0.4260224259483509	-0.20863304921713005
1.868	0.22829998112946182	-0.09940140585149695	0.5387053811669436	1.396910449950989	0.04610508384986191	0.42603377880797766	-0.20865539112483084
1.869	0.22829957239828308	-0.09940140579414146	0.5387121657108546	1.3968056345659552	0.046110124025485436	0.42604497270863784	-0.20867737992002805
1.8699999999999999	0.2282991499703778	-0.09940140573875873	0.5387189022730773	1.3967023980308149	0.04611508285919607	0.42605600697774815	-0.20869901600624613
1.8710000000000002	0.22829871365002918	-0.09940140568531634	0.5387255884008308	1.3966007424725193	0.04611996045986089	0.4260668809872872	-0.20872029986159726
