# Supplementary material for: JcvPCA and JsvCRP: A set of metrics to evaluate changes in joint coordination strategies
Source: PLoS One. 2025 Aug 5;20(8):e0325792. doi: 10.1371/journal.pone.0325792 (PMC12324137; doi:10.1371/journal.pone.0325792)
Supplement: S4 Dataset — This zip file contains one folder for each condition. For each condition, the 3 repetitions of the movements for the 3 different targets’ height are presented in individual csv files. (ZIP) [file pone.0325792.s004.zip › Data/Desynch/data_nat_desync_50_2.csv]

index	1	2	3	4	ee_pos1	ee_pos2	ee_pos3
0.0	0.2242102793587085	-0.09727145667866845	-0.1830437331346983	1.6993222075194012	0.08011977590965216	0.1946300341940077	-0.35630970388498373
0.0009999999999998899	0.22421450943519092	-0.09727145344484213	-0.1830010407022835	1.6993463282615384	0.08011759840704119	0.19464600234725868	-0.3562953001783131
0.0020000000000000018	0.22421879150018992	-0.09727145020922458	-0.18295762716514116	1.6993706178024675	0.08011539243418819	0.1946622360325726	-0.3562807144648857
0.0029999999999998916	0.22422312525718002	-0.09727144697500659	-0.18291348722780557	1.699395077061171	0.08011315760488158	0.19467873716437845	-0.35626594550937013
0.0040000000000000036	0.22422751040863906	-0.09727144374552242	-0.1828686154394316	1.6994197069742012	0.08011089352407623	0.19469550771259087	-0.3562509920414803
0.004999999999999893	0.22423194665784146	-0.09727144052425293	-0.18282300618266925	1.699444508498914	0.080108599787818	0.1947125497067494	-0.3562358527530101
0.006000000000000005	0.2242364337106038	-0.09727143731482875	-0.18277665366325235	1.6994694826165386	0.08010627598319672	0.19472986524001676	-0.3562205262949873
0.006999999999999895	0.22424097127697823	-0.09727143412103341	-0.18272955190030588	1.6994946303347038	0.08010392168820638	0.19474745647279115	-0.3562050112751303
0.008000000000000007	0.22424555907289445	-0.09727143094680649	-0.18268169471700044	1.69951995268904	0.08010153647151265	0.19476532563605167	-0.35618930625548745
0.008999999999999897	0.2242501968217534	-0.09727142779624666	-0.1826330757308091	1.6995454507446186	0.08009911989212848	0.19478347503486143	-0.3561734097498334
0.010000000000000009	0.22425488425634837	-0.09727142467361484	-0.18258368834374783	1.6995711255979704	0.08009667149924156	0.19480190705184358	-0.3561573202209465
0.010999999999999899	0.22425962112186504	-0.09727142158333721	-0.18253352573410975	1.6995969783796885	0.08009419083255954	0.19482062415007956	-0.3561410360781945
0.01200000000000001	0.22426440717958698	-0.09727141853000833	-0.18248258084970315	1.6996230102576053	0.08009167742299077	0.19483962887561007	-0.3561245556753691
0.0129999999999999	0.22426924221017633	-0.09727141551839404	-0.1824308464010943	1.6996492224397952	0.08008913079317379	0.19485892386002385	-0.3561078773085279
0.014000000000000012	0.2242741260169047	-0.09727141255343455	-0.18237831485485825	1.6996756161770283	0.08008655045785608	0.1948785118228878	-0.3560909992137833
0.014999999999999902	0.22427905842921148	-0.0972714096402473	-0.1823249784283493	1.6997021927654263	0.08008393592430513	0.19489839557352875	-0.356073919565224
0.016000000000000014	0.22428403930546306	-0.09727140678412988	-0.18227082908637823	1.699728953548942	0.08008128669263052	0.19491857801222545	-0.35605663647339664
0.016999999999999904	0.2242890685345381	-0.0972714039905628	-0.18221585853905037	1.699755899921281	0.08007860225595666	0.1949390621309902	-0.35603914798440944
0.018000000000000016	0.22429414603736533	-0.0972714012652124	-0.1821600582403945	1.6997830333283979	0.08007588210069029	0.1949598510139987	-0.3560214520791132
0.018999999999999906	0.22429927176954237	-0.09727139861393341	-0.18210341938779348	1.6998103552719375	0.08007312570712675	0.19498094783778677	-0.3560035466719946
0.020000000000000018	0.22430444572466057	-0.09727139604277174	-0.1820459329222234	1.699837867312871	0.080070332550152	0.19500235587114978	-0.3559854296099676
0.020999999999999908	0.22430966793683085	-0.09727139355796698	-0.1819875895293078	1.699865571074951	0.08006750209961438	0.19502407847468167	-0.3559670986713687
0.02200000000000002	0.2243149384824075	-0.09727139116595492	-0.18192837964119682	1.6998934682479818	0.08006463382061069	0.1950461191000709	-0.35594855156528044
0.02299999999999991	0.22432025748241644	-0.09727138887336997	-0.18186829343890637	1.6999215605909026	0.08006172717417369	0.19506848128921214	-0.3559297859310021
0.02400000000000002	0.22432562510569015	-0.09727138668704752	-0.18180732085437615	1.6999498499346812	0.08005878161811855	0.19509116867331228	-0.3559107993374882
0.02499999999999991	0.22433104157120587	-0.0972713846140261	-0.18174545157263106	1.6999783381853912	0.0800557966075002	0.1951141849720485	-0.35589158928287723
0.026000000000000023	0.22433650714924971	-0.09727138266154955	-0.18168267503518076	1.700007027327847	0.08005277159474325	0.1951375339924704	-0.35587215319417576
0.026999999999999913	0.22434202216177854	-0.09727138083706909	-0.18161898044429095	1.700035919428671	0.08004970602974945	0.19516121962758162	-0.3558524884271595
0.028000000000000025	0.2243475869816029	-0.0972713791482451	-0.1815543567677635	1.7000650166376632	0.08004659935986144	0.19518524585453606	-0.3558325922667997
0.028999999999999915	0.22435320203039527	-0.09727137760294897	-0.1814887927449876	1.7000943211885984	0.08004345102956151	0.19520961673226284	-0.3558124619282168
0.030000000000000027	0.22435886777627656	-0.09727137620926476	-0.18142227689389548	1.700123835400573	0.08004026048002763	0.19523433639888074	-0.3557920945577985
0.030999999999999917	0.22436458473135457	-0.09727137497549064	-0.18135479751808348	1.7001535616795258	0.08003702714860847	0.19525940906920342	-0.35577148723430246
0.03200000000000003	0.22437035344883696	-0.09727137391014026	-0.18128634271411206	1.700183502519179	0.08003375046827846	0.1952848390321481	-0.3557506369700077
0.03299999999999992	0.22437617451934064	-0.09727137302194404	-0.18121690037861665	1.7002136605006453	0.08003042986713466	0.19531063064798312	-0.3557295407120993
0.03400000000000003	0.22438204856714744	-0.09727137231985006	-0.181146458214864	1.7002440382910748	0.08002706476793578	0.1953367883456534	-0.35570819534429016
0.03499999999999992	0.22438797624715928	-0.09727137181302502	-0.18107500373876584	1.7002746386428387	0.0800236545876232	0.19536331662048456	-0.35568659768837796
0.03600000000000003	0.22439395824217997	-0.09727137151085485	-0.1810025242847381	1.7003054643932516	0.08002019873676351	0.1953902200320781	-0.3556647445057404
0.03699999999999992	0.22439999526014812	-0.09727137142294529	-0.18092900701179385	1.7003365184633257	0.08001669661897397	0.19541750320208928	-0.35564263249901534
0.038000000000000034	0.22440608803131784	-0.09727137155912206	-0.1808544389095077	1.7003678038551786	0.08001314763045358	0.19544517081206558	-0.35562025831384714
0.038999999999999924	0.2244122373053852	-0.09727137192943107	-0.18077880680386557	1.7003993236488444	0.08000955115968093	0.19547322760128072	-0.35559761854064176
0.040000000000000036	0.2244184438485568	-0.0972713725441382	-0.18070209736376464	1.7004310809992347	0.08000590658709673	0.1955016783641938	-0.35557470971651667
0.040999999999999925	0.22442470844056134	-0.09727137341372893	-0.18062429710817243	1.70046307913362	0.08000221328458924	0.19553052794759024	-0.3555515283273874
0.04200000000000004	0.22443103187160737	-0.09727137454890782	-0.18054539241283113	1.7004953213488776	0.07999847061496543	0.19555978124788675	-0.3555280708101337
0.04299999999999993	0.22443741493891153	-0.09727137596059751	-0.18046536951576883	1.7005278110077546	0.0799946779314698	0.1955894432089615	-0.3555043335549096
0.04400000000000004	0.22444385844241793	-0.09727137765993778	-0.18038421452238343	1.7005605515345183	0.07999083457716853	0.19561951882019935	-0.35548031290753995
0.04499999999999993	0.22445036318045927	-0.09727137965828402	-0.18030191341086335	1.7005935464107427	0.07998693988432153	0.19565001311432226	-0.3554560051717628
0.04600000000000004	0.22445692994611186	-0.09727138196720567	-0.18021845203758388	1.7006267991719743	0.07998299317386459	0.19568093116524227	-0.3554314066110785
0.04699999999999993	0.224463559523867	-0.09727138459848421	-0.18013381614249369	1.700660313405282	0.07997899375488095	0.19571227808611583	-0.3554065134504522
0.04800000000000004	0.22447025268624116	-0.09727138756411097	-0.1800479913548791	1.7006940927465535	0.07997494092406242	0.19574405902728967	-0.3553813218782995
0.04899999999999993	0.22447701019069777	-0.09727139087628446	-0.17996096319876723	1.7007281408764114	0.07997083396534375	0.19577627917425505	-0.3553558280486985
0.050000000000000044	0.22448383277725756	-0.09727139454740756	-0.1798727170968554	1.7007624615151187	0.07996667214977182	0.19580894374609248	-0.3553300280834052
0.050999999999999934	0.22449072116604835	-0.09727139859008425	-0.17978323837298282	1.700797058417972	0.07996245473524471	0.19584205799434118	-0.35530391807343314
0.051999999999999824	0.2244976760544174	-0.09727140301711605	-0.17969251225428573	1.7008319353715569	0.0799581809659999	0.19587562720186183	-0.3552774940804434
0.052999999999999936	0.22450469811472987	-0.09727140784149804	-0.17960052387380482	1.7008670961901124	0.07995385007233927	0.19590965668162635	-0.3552507521382548
0.053999999999999826	0.2245117879928531	-0.09727141307641456	-0.17950725827318106	1.700902544711619	0.07994946127065265	0.19594415177561267	-0.3552236882544768
0.05499999999999994	0.22451894630582486	-0.09727141873523447	-0.17941270040545076	1.700938284793613	0.0799450137631925	0.195979117853677	-0.35519629841226974
0.05599999999999983	0.2245261736387063	-0.09727142483150614	-0.1793168351379542	1.7009743203087202	0.07994050673747877	0.1960145603123991	-0.35516857857217515
0.05699999999999994	0.22453347054212072	-0.09727143137895179	-0.17921964725424921	1.7010106551399045	0.07993593936582179	0.19605048457438184	-0.3551405246737156
0.05799999999999983	0.2245408375308508	-0.09727143839146166	-0.17912112145504627	1.7010472931754326	0.07993131080520774	0.1960868960879391	-0.35511213263676805
0.05899999999999994	0.22454827508274205	-0.09727144588308757	-0.17902124235930456	1.701084238303547	0.07992662019736473	0.19612380032655805	-0.35508339836301905
0.05999999999999983	0.22455578363716405	-0.0972714538680361	-0.17891999450512594	1.7011214944068398	0.07992186666876666	0.1961612027882518	-0.35505431773750584
0.06099999999999994	0.22456336359227608	-0.09727146236066124	-0.17881736234971174	1.701159065356329	0.0799170493303322	0.19619910899528473	-0.35502488663012555
0.06199999999999983	0.22457101530146903	-0.09727147137545664	-0.17871333026915168	1.7011969550056052	0.07991216727688055	0.19623752449408202	-0.35499510089711656
0.06299999999999994	0.2245787390704881	-0.09727148092704736	-0.17860788255880997	1.7012351671858013	0.07990721958671025	0.196276454855014	-0.3549649563823939
0.06399999999999983	0.22458653515599178	-0.097271491030181	-0.17850100343357078	1.7012737057010006	0.07990220532148476	0.19631590567229282	-0.35493444891868264
0.06499999999999995	0.2245944037655458	-0.09727150169971845	-0.178392677026829	1.7013125743229551	0.07989712352642549	0.19635588256422054	-0.3549035743285131
0.06599999999999984	0.22460234505829793	-0.09727151295062399	-0.17828288738824205	1.701351776785489	0.07989197323063067	0.1963963911737214	-0.3548723284250219
0.06699999999999995	0.22461035914483102	-0.09727152479795494	-0.17817161848138777	1.7013913167793322	0.07988675344715562	0.19643743716897058	-0.35484070701274534
0.06799999999999984	0.22461844608619222	-0.09727153725685063	-0.17805885418209907	1.7014311979473804	0.07988146317285506	0.19647902624393124	-0.35480870588853086
0.06899999999999995	0.22462660589360203	-0.0972715503425209	-0.17794457827673785	1.7014714238803783	0.07987610138835423	0.19652116411891588	-0.3547763208422058
0.06999999999999984	0.2246348385288438	-0.09727156407023395	-0.17782877445966971	1.7015119981122688	0.07987066705821039	0.19656385654134934	-0.35474354765712834
0.07099999999999995	0.22464314390420712	-0.09727157845530353	-0.1777114263307065	1.7015529241148317	0.07986515913108318	0.19660710928648426	-0.35471038211105216
0.07199999999999984	0.2246515218827384	-0.0972715935130756	-0.17759251739328613	1.7015942052927346	0.0798595765400365	0.1966509281578807	-0.35467681997694256
0.07299999999999995	0.224659972279926	-0.09727160925891429	-0.1774720310526555	1.7016358449789928	0.07985391820315585	0.19669531898800977	-0.35464285702338366
0.07399999999999984	0.22466849486568868	-0.09727162570818722	-0.17734995061331968	1.7016778464297093	0.07984818302429912	0.19674028763915785	-0.35460848901494546
0.07499999999999996	0.2246770893655397	-0.09727164287625015	-0.17722625927614813	1.7017202128184634	0.07984236989373875	0.19678584000432203	-0.3545737117127587
0.07599999999999985	0.22468575546092942	-0.09727166077843094	-0.17710094013552896	1.7017629472310987	0.07983647768851311	0.19683198200802932	-0.3545385208751801
0.07699999999999996	0.22469449278876724	-0.09727167943001286	-0.176973976176588	1.7018060526605305	0.07983050527236686	0.1968787196071964	-0.3545029122585519
0.07799999999999985	0.22470330094087393	-0.09727169884621709	-0.17684535027211262	1.7018495320011946	0.07982445149552458	0.19692605879208452	-0.35446688161805967
0.07899999999999996	0.22471217946411487	-0.09727171904218453	-0.17671504517882178	1.7018933880435096	0.07981831519460363	0.19697400558740474	-0.3544304247084494
0.07999999999999985	0.22472112786083945	-0.09727174003295691	-0.17658304353337737	1.7019376234691064	0.07981209519266702	0.19702256605350724	-0.3543935372843027
0.08099999999999996	0.22473014558925217	-0.09727176183345707	-0.17644932784852987	1.701982240846816	0.07980579029935694	0.197071746287648	-0.35435621509999726
0.08199999999999985	0.22473923206409177	-0.09727178445846851	-0.17631388050978963	1.7020272426279113	0.0797993993112314	0.19712155242514517	-0.3543184539100253
0.08299999999999996	0.22474838665837166	-0.09727180792261418	-0.17617668377301557	1.7020726311391	0.0797929210125491	0.19717199064011373	-0.3542802494700405
0.08399999999999985	0.2247576087058059	-0.09727183224033437	-0.1760377197621865	1.7021184085747656	0.079786354176321	0.1972230671461387	-0.354241597538028
0.08499999999999996	0.22476689750241644	-0.09727185742586383	-0.1758969704662441	1.7021645769914682	0.07977969756495965	0.1972747881974285	-0.3542024938748709
0.08599999999999985	0.22477625230732182	-0.09727188349320816	-0.1757544177350274	1.702211138304692	0.07977294993040576	0.19732716009025994	-0.354162934244379
0.08699999999999997	0.22478567234421376	-0.09727191045611915	-0.1756100432754437	1.7022580942863437	0.07976611001434238	0.19738018916416047	-0.35412291441308724
0.08799999999999986	0.22479515680389683	-0.09727193832806942	-0.17546382864864363	1.7023054465629892	0.07975917654880217	0.1974338818026997	-0.3540824301498284
0.08899999999999997	0.22480470484713902	-0.09727196712222617	-0.17531575526746718	1.7023531966144587	0.07975214825698655	0.1974882444343107	-0.35404147722520657
0.08999999999999986	0.2248143156078356	-0.09727199685142401	-0.17516580439305426	1.7024013457716918	0.07974502385423664	0.19754328353349976	-0.3540000514112185
0.09099999999999997	0.22482398819724111	-0.09727202752813684	-0.17501395713063572	1.7024498952145724	0.07973780204921865	0.19759900562231705	-0.3539581484807833
0.09199999999999986	0.2248337217088916	-0.09727205916444889	-0.17486019442564796	1.7024988459712587	0.07973048154508107	0.19765541727165503	-0.35391576420688076
0.09299999999999997	0.22484351522309035	-0.09727209177202492	-0.17470449706131905	1.7025481989186235	0.07972306104034128	0.19771252510200335	-0.3538728943615452
0.09399999999999986	0.22485336781133541	-0.09727212536207923	-0.1745468456577473	1.7025979547826784	0.07971553922980756	0.19777033578365344	-0.35382953471496287
0.09499999999999997	0.22486327854106383	-0.09727215994534401	-0.17438722067136103	1.7026481141386065	0.07970791480572019	0.19782885603677297	-0.3537856810346777
0.09599999999999986	0.22487324647958565	-0.09727219553203652	-0.1742256023940246	1.7026986774107804	0.0797001864587478	0.19788809263170876	-0.3537413290849082
0.09699999999999998	0.2248832706968337	-0.09727223213182545	-0.17406197095218767	1.7027496448735113	0.07969235287865738	0.1979480523893292	-0.35369647462585874
0.09799999999999986	0.22489335026768026	-0.09727226975379621	-0.17389630630647362	1.7028010166525342	0.07968441275478097	0.19800874218103398	-0.3536511134129687
0.09899999999999998	0.22490348427419882	-0.09727230840641525	-0.1737285882517257	1.7028527927264758	0.07967636477640232	0.1980701689284246	-0.3536052411962851
0.09999999999999987	0.22491367180787403	-0.09727234809749345	-0.1735587964171542	1.702904972927927	0.07966820763318629	0.1981323396029942	-0.3535588537200254
0.10099999999999998	0.22492391197175962	-0.09727238883414838	-0.17338691026622888	1.7029575569445	0.07965994001571353	0.19819526122607373	-0.35351194672215
0.10199999999999987	0.22493420388220803	-0.09727243062276565	-0.1732129090967133	1.7030105443202408	0.07965156061599962	0.1982589408689059	-0.3534645159338897
0.10299999999999998	0.22494454666941976	-0.09727247346895923	-0.1730367720412367	1.7030639344570293	0.07964306812769553	0.19832338565259616	-0.35341655707941366
0.10399999999999987	0.22495493947719	-0.09727251737753069	-0.17285847806879806	1.7031177266163324	0.07963446124590992	0.19838860274756903	-0.3533680658755807
0.10499999999999998	0.2249653814629816	-0.09727256235242752	-0.172678005987598	1.7031719199220718	0.07962573866695877	0.19845459937240015	-0.35331903803159725
0.10599999999999987	0.22497587179757328	-0.09727260839670027	-0.17249533444846937	1.7032265133638458	0.07961689908804397	0.19852138279250506	-0.35326946924870656
0.10699999999999998	0.2249864096627796	-0.09727265551245874	-0.17231044194817594	1.703281505800139	0.07960794120655719	0.19858896031898188	-0.35321935521991304
0.10799999999999987	0.22499699424799693	-0.09727270370082716	-0.1721233068329751	1.7033368959615192	0.07959886371919347	0.19865733930735724	-0.35316869162980785
0.10899999999999999	0.22500762474783215	-0.09727275296189819	-0.17193390730246552	1.703392682453074	0.07958966532148451	0.19872652715616726	-0.3531174741547431
0.10999999999999988	0.22501830036156487	-0.09727280329468606	-0.17174222141336234	1.7034488637568328	0.07958034470781389	0.1987965313055493	-0.35306569846305436
0.11099999999999999	0.2250290202929403	-0.09727285469707847	-0.17154822708397297	1.7035054382356802	0.07957090057130654	0.1988673592356547	-0.3530133602149699
0.11199999999999988	0.22503978374954173	-0.0972729071657877	-0.17135190210015028	1.7035624041380142	0.07956133160347188	0.19893901846450945	-0.3529604550625162
0.11299999999999999	0.22505058994287244	-0.09727296069630034	-0.17115322412236955	1.703619759601649	0.07955163649414998	0.1990115165453768	-0.3529069786497281
0.11399999999999988	0.22506143808952397	-0.0972730152828263	-0.17095217069357252	1.7036775026573376	0.07954181393194484	0.19908486106391873	-0.3528529266129842
0.11499999999999999	0.22507232741305438	-0.09727307091824658	-0.17074871924742296	1.7037356312326657	0.07953186260496327	0.199159059635332	-0.3527982945812911
0.11599999999999988	0.22508325714657584	-0.09727312759406015	-0.17054284711662027	1.7037941431559402	0.07952178120173879	0.19923411990138976	-0.3527430781766404
0.11699999999999999	0.22509422653492592	-0.09727318530032966	-0.17033453154167166	1.7038530361597028	0.07951156841197665	0.19931004952713854	-0.35268727301462677
0.11799999999999988	0.22510523483529654	-0.0972732440256263	-0.17012374968052138	1.7039123078842453	0.07950122292687727	0.19938685619730356	-0.35263087470526994
0.119	0.2251162813174491	-0.09727330375697349	-0.16991047861905653	1.7039719558815054	0.07949074343946608	0.1994645476125776	-0.3525738788538626
0.11999999999999988	0.22512736526464291	-0.09727336447978975	-0.16969469538213505	1.704031977618595	0.07948012864523532	0.19954313148572536	-0.3525162810619082
0.121	0.2251384859749011	-0.09727342617783044	-0.16947637694478251	1.7040923704805842	0.07946937724285548	0.19962261553743463	-0.35245807692827663
0.12199999999999989	0.2251496427622393	-0.09727348883312867	-0.16925550024395758	1.7041531317736753	0.0794584879348359	0.19970300749190692	-0.3523992620505195
0.123	0.22516083495786132	-0.09727355242593508	-0.16903204219090648	1.7042142587287668	0.07944745942819664	0.19978431507236244	-0.35233983202635005
0.12399999999999989	0.2251720619113202	-0.09727361693465691	-0.16880597968337646	1.704275748504281	0.07943629043509216	0.19986654599669598	-0.35227978245529207
0.125	0.2251833229916451	-0.09727368233579599	-0.16857728961733953	1.7043375981886386	0.07942497967338774	0.1999497079732758	-0.3522191089401971
0.1259999999999999	0.22519461758843404	-0.09727374860388588	-0.16834594889862559	1.704399804803129	0.07941352586725109	0.2000338086966953	-0.35215780708845223
0.127	0.22520594511291256	-0.09727381571142818	-0.16811193445560954	1.7044623653051834	0.0794019277476994	0.2001188558431049	-0.3520958725131865
0.1279999999999999	0.22521730499895734	-0.09727388362882797	-0.16787522325372659	1.7045252765920476	0.07939018405316395	0.20020485706487265	-0.35203330083484596
0.129	0.22522869670408796	-0.09727395232432844	-0.16763579231109108	1.7045885355041113	0.07937829353031715	0.20029181998487075	-0.35197008768332455
0.1299999999999999	0.2252401197100528	-0.09727402176394469	-0.16739361871411426	1.7046521388275175	0.07936625493504143	0.2003797521908679	-0.35190622870047233
0.131	0.22525157352225622	-0.09727409191139687	-0.16714867963276323	1.7047160832968153	0.07935406703305393	0.20046866123014143	-0.35184171954255833
0.1319999999999999	0.2252630576680264	-0.09727416272804248	-0.1669009523354808	1.7047803655972769	0.07934172860006652	0.2005585546041805	-0.35177655588263224
0.133	0.22527457169410176	-0.09727423417280807	-0.1666504142037934	1.704844982366506	0.07932923842160416	0.20064943976341193	-0.35171073341284975
0.1339999999999999	0.225286115162961	-0.09727430620212023	-0.16639704274700803	1.7049099301960948	0.07931659529248257	0.2007413241018191	-0.35164424784682663
0.135	0.22529768764837144	-0.09727437876983595	-0.16614081561776983	1.7049752056329524	0.07930379801625119	0.20083421495126494	-0.35157709492245176
0.1359999999999999	0.22530928873166042	-0.09727445182717262	-0.16588171062812185	1.7050408051799317	0.0792908454049678	0.20092811957575446	-0.35150927040516394
0.137	0.22532091799871157	-0.09727452532263715	-0.16561970576496085	1.7051067252968874	0.07927773627906246	0.2010230451659957	-0.3514407700910261
0.1379999999999999	0.22533257503655735	-0.09727459920195493	-0.16535477920528918	1.7051729624025498	0.07926446946698743	0.20111899883400805	-0.35137158980941857
0.139	0.22534425943031816	-0.09727467340799818	-0.16508690933166037	1.7052395128764632	0.07925104380501952	0.20121598760758838	-0.3513017254255997
0.1399999999999999	0.2253559707619946	-0.09727474788071405	-0.16481607474708831	1.705306373060615	0.07923745813758161	0.2013140184249327	-0.35123117284313626
0.14100000000000001	0.22536770861036193	-0.09727482255705228	-0.16454225428981864	1.705373539260756	0.07922371131777976	0.20141309812940622	-0.35115992800639256
0.1419999999999999	0.2253794725500858	-0.09727489737089268	-0.16426542704835878	1.7054410077474227	0.07920980220773083	0.2015132334643333	-0.35108798690332393
0.14300000000000002	0.22539126215005958	-0.09727497225297245	-0.16398557237565803	1.705508774756662	0.0791957296786817	0.20161443106804472	-0.35101534556827513
0.1439999999999999	0.22540307697246764	-0.0972750471311895	-0.1637026699024558	1.7055768364904638	0.07918149261134767	0.2017166974691138	-0.3509420000845435
0.14500000000000002	0.22541491657257423	-0.09727512193203465	-0.1634166995513218	1.7056451891168993	0.07916708989677532	0.20182003908128887	-0.35086794658701576
0.1459999999999999	0.22542678049773615	-0.09727519658277639	-0.1631276415514104	1.7057138287699687	0.07915252043730482	0.20192446219811472	-0.3507931812650032
0.14700000000000002	0.22543866828564305	-0.09727527101289302	-0.16283547645244828	1.705782751549168	0.07913778314714567	0.20202997298778563	-0.3507177003649755
0.1479999999999999	0.22545057946291144	-0.09727534515437629	-0.16254018513759624	1.7058519535187784	0.07912287695268844	0.20213657748846697	-0.3506415001931961
0.14900000000000002	0.22546251354365326	-0.09727541894165892	-0.16224174883595244	1.705921430706879	0.07910780079267565	0.20224428160383603	-0.3505645771185678
0.1499999999999999	0.22547447002764415	-0.09727549231154234	-0.16194014913509241	1.7059911791040834	0.07909255361835447	0.20235309109865335	-0.35048692757563094
0.15100000000000002	0.2254864483992223	-0.09727556520312483	-0.16163536799366746	1.7060611946620108	0.07907713439397773	0.20246301159441968	-0.35040854806747435
0.1519999999999999	0.225498448127293	-0.09727563755773008	-0.16132738775407626	1.7061314732918715	0.0790615420975934	0.20257404856505237	-0.35032943516850157
0.15300000000000002	0.22551046866568614	-0.09727570931883618	-0.16101619115484989	1.7062020108639198	0.07904577572175811	0.2026862073325143	-0.3502495855269337
0.15399999999999991	0.22552250945349275	-0.09727578043200512	-0.16070176134202008	1.7062728032070225	0.07902983427417562	0.20279949306275594	-0.3501689958671745
0.15500000000000003	0.2255345699153836	-0.09727585084481292	-0.16038408187948888	1.7063438461064744	0.07901371677844415	0.20291391076214757	-0.35008766299252775
0.15599999999999992	0.2255466494619089	-0.09727592050678041	-0.16006313675878886	1.7064151353008135	0.07899742227491326	0.20302946527409252	-0.3500055837880876
0.15700000000000003	0.22555874748940283	-0.09727598936930452	-0.15973891040787389	1.7064866664795193	0.07898094982134687	0.20314616127581636	-0.3499227552231959
0.15799999999999992	0.22557086337874035	-0.09727605738559053	-0.15941138769895605	1.706558435281222	0.07896429849302813	0.20326400327551014	-0.34983917435353074
0.15900000000000003	0.22558299649332383	-0.09727612451058493	-0.15908055395577786	1.706630437291677	0.07894746738255017	0.20338299560976197	-0.3497548383230722
0.15999999999999992	0.22559514617780455	-0.0972761907009092	-0.15874639495995818	1.7067026680411357	0.07893045559990315	0.20350314244133383	-0.3496697443660098
0.16100000000000003	0.22560731175754004	-0.09727625591479445	-0.15840889695642996	1.7067751230011083	0.0789132622727974	0.20362444775733993	-0.3495838898086543
0.16199999999999992	0.2256194925372828	-0.09727632011201688	-0.15806804665836083	1.7068477975816545	0.07889588654673613	0.203746915367701	-0.3494972720711753
0.16300000000000003	0.2256316877987247	-0.09727638325383428	-0.15772383125119302	1.706920687129583	0.07887832758477797	0.2038705489038706	-0.34940988866904404
0.16399999999999992	0.22564389679765018	-0.09727644530292354	-0.1573762383958112	1.7069937869268155	0.0788605845671727	0.20399535181776857	-0.34932173721436705
0.16500000000000004	0.2256561187610756	-0.09727650622331901	-0.15702525623122734	1.7070670921885416	0.0788426566909318	0.20412132738085753	-0.34923281541717494
0.16599999999999993	0.22566835288437498	-0.09727656598035227	-0.1566708733760458	1.7071405980607939	0.07882454316933495	0.20424847868372445	-0.34914312108660606
0.16700000000000004	0.2256805983283932	-0.09727662454059259	-0.15631307892796875	1.707214299617068	0.07880624323143379	0.20437680863640728	-0.34905265213198844
0.16799999999999993	0.22569285421654747	-0.09727668187178878	-0.15595186246210452	1.7072881918551266	0.07878775612155385	0.20450631996915974	-0.34896140656363944
0.16900000000000004	0.22570511963229392	-0.09727673794281219	-0.1555872140288391	1.7073622696951156	0.07876908109873466	0.20463701523340733	-0.3488693824931409
0.16999999999999993	0.22571739361733778	-0.09727679272360082	-0.15521912415053088	1.7074365279778714	0.0787502174362303	0.20476889680307492	-0.3487765781331529
0.17100000000000004	0.22572967517021245	-0.0972768461851047	-0.15484758381628785	1.7075109614626665	0.07873116442107128	0.20490196687658768	-0.3486829917969509
0.17199999999999993	0.22574196324560206	-0.09727689829923251	-0.15447258447558715	1.7075855648255343	0.07871192135368843	0.2050362274794215	-0.3485886218977488
0.17300000000000004	0.2257542567551572	-0.09727694903879958	-0.1540941180314946	1.7076603326585518	0.07869248754784315	0.2051716804667742	-0.34849346694774846
0.17399999999999993	0.2257665545686799	-0.097276998377477	-0.1537121768331167	1.707735259469332	0.07867286233068187	0.2053083275262949	-0.34839752555685666
0.17500000000000004	0.2257788555145513	-0.09727704628974228	-0.1533267536672961	1.7078103396803586	0.07865304504255001	0.20544617018099132	-0.3483007964312532
0.17599999999999993	0.22579115838015357	-0.09727709275083125	-0.1529378417499362	1.7078855676281617	0.07863303503674902	0.2055852097923743	-0.34820327837199483
0.17700000000000005	0.22580346191341527	-0.09727713773669143	-0.15254543471620752	1.7079609375623486	0.07861283167954128	0.2057254475640819	-0.3481049702734117
0.17799999999999994	0.22581576482548565	-0.09727718122393668	-0.15214952660888656	1.7080364436444866	0.07859243435034285	0.20586688454616406	-0.3480058711209944
0.17900000000000005	0.225828065793787	-0.09727722318980347	-0.15175011186558585	1.7081120799464748	0.07857184244198294	0.20600952163984435	-0.3479059799890146
0.17999999999999994	0.2258403634646901	-0.09727726361210846	-0.15134718530601313	1.7081878404476527	0.07855105536096942	0.20615335960239206	-0.347805296038491
0.18099999999999983	0.22585265645506278	-0.09727730246920765	-0.15094074211964345	1.7082637190310328	0.07853007252751786	0.20629839905179942	-0.3477038185156216
0.18199999999999994	0.22586494335269505	-0.09727733973995698	-0.15053077785380725	1.708339709480165	0.0785088933752225	0.20644464047108038	-0.3476015467502586
0.18299999999999983	0.2258772227163537	-0.0972773754036745	-0.1501172884021955	1.7084158054766365	0.07848751735067443	0.2065920842122515	-0.347498480154364
0.18399999999999994	0.22588949307621775	-0.09727740944010406	-0.14970026999340943	1.708492000596708	0.07846594391339276	0.20674073050042036	-0.3473946182206913
0.18499999999999983	0.22590175293544837	-0.09727744182938053	-0.14927971917880709	1.7085682883070952	0.07844417253606957	0.20689057943840786	-0.34728996052144995
0.18599999999999994	0.22591400077251966	-0.0972774725519967	-0.14885563281965347	1.7086446619610312	0.07842220270482438	0.20704163101172138	-0.3471845067067094
0.18699999999999983	0.2259262350428087	-0.0972775015887717	-0.14842800807433276	1.7087211147942372	0.07840003391922518	0.20719388509333025	-0.3470782565029087
0.18799999999999994	0.22593845417906702	-0.09727752892082106	-0.14799684238562302	1.708797639920438	0.07837766569201579	0.2073473414482442	-0.34697120971153245
0.18899999999999983	0.2259506565915293	-0.09727755452952846	-0.14756213346728078	1.7088742303275517	0.07835509754861061	0.2075019997383814	-0.34686336620746727
0.18999999999999995	0.22596284066841393	-0.09727757839651906	-0.147123879290313	1.7089508788749348	0.07833232902666189	0.20765785952760513	-0.3467547259370372
0.19099999999999984	0.2259750047775679	-0.09727760050363463	-0.1466820780700688	1.7090275782909399	0.07830935967606549	0.20781492028638085	-0.3466452889160854
0.19199999999999995	0.2259871472688819	-0.09727762083291022	-0.14623672825377942	1.7091043211704133	0.07828618905922279	0.20797318139629795	-0.346535055228162
0.19299999999999984	0.22599926647597438	-0.09727763936655266	-0.14578782850779826	1.7091810999721442	0.07826281675107186	0.2081326421548829	-0.3464240250227574
0.19399999999999995	0.22601136071676944	-0.09727765608692078	-0.1453353777049163	1.709257907015896	0.07823924233888861	0.20829330178039987	-0.34631219851364187
0.19499999999999984	0.22602342829371946	-0.09727767097650733	-0.14487937491212724	1.7093347344782772	0.0782154654221016	0.2084551594163353	-0.34619957597749446
0.19599999999999995	0.22603546749405024	-0.09727768401792271	-0.14441981937884282	1.709411574387834	0.07819148561206024	0.2086182141356273	-0.34608615775282003
0.19699999999999984	0.22604747659003213	-0.09727769519388046	-0.1439567105255598	1.7094884186208752	0.0781673025316958	0.20878246494476374	-0.3459719442387898
0.19799999999999995	0.22605945383928094	-0.0972777044871846	-0.1434900479329819	1.709565258898789	0.07814291581525838	0.2089479107878703	-0.34585693589376043
0.19899999999999984	0.2260713974854654	-0.09727771188071871	-0.14301983133159682	1.7096420867868574	0.0781183251082518	0.20911455055072992	-0.3457411332335335
0.19999999999999996	0.22608330576017358	-0.09727771735743684	-0.14254606059170813	1.7097188936938257	0.07809353006762794	0.20928238306448996	-0.3456245368295359
0.20099999999999985	0.22609517688556238	-0.09727772090035644	-0.1420687357139231	1.7097956708707325	0.0780685303621798	0.20945140710905902	-0.3455071473072268
0.20199999999999996	0.22610700907628906	-0.09727772249255291	-0.14158785682009767	1.709872409408631	0.0780433256727682	0.2096216214164374	-0.34538896534485136
0.20299999999999985	0.22611880054035088	-0.0972777221171562	-0.14110342414473878	1.7099491002363434	0.07801791569213902	0.20979302467404387	-0.34526999167223665
0.20399999999999996	0.22613054947996217	-0.09727771975734927	-0.14061543802686147	1.7100257341197542	0.07799230012457464	0.20996561552791804	-0.3451502270692024
0.20499999999999985	0.22614225409359942	-0.09727771539636845	-0.14012389890229765	1.7101023016630317	0.0779664786858673	0.2101393925856775	-0.345029672363586
0.20599999999999996	0.22615391257884165	-0.09727770901750579	-0.1396288072964582	1.7101787933102803	0.0779404511036754	0.21031435441910956	-0.3449083284294297
0.20699999999999985	0.2261655231345003	-0.09727770060411327	-0.13913016381755217	1.7102551993465054	0.07791421711783693	0.21049049956646	-0.34478619618563244
0.20799999999999996	0.22617708396166525	-0.09727769013960903	-0.13862796915026165	1.710331509898276	0.0778877764804573	0.21066782653466315	-0.34466327659476215
0.20899999999999985	0.22618859326442348	-0.09727767760748562	-0.1381222240498686	1.7104077149348476	0.077861128955833	0.21084633380157652	-0.3445395706616614
0.20999999999999996	0.22620004925062712	-0.09727766299132017	-0.13761292933683247	1.7104838042705062	0.07783427432021113	0.21102601981809893	-0.3444150794317247
0.21099999999999985	0.22621145013308694	-0.09727764627478656	-0.13710008589219708	1.7105597675681428	0.0778072123616288	0.21120688300999108	-0.34428980398902764
0.21199999999999997	0.2262227941315683	-0.0972776274416698	-0.1365836946545778	1.710635594343315	0.07777994288013694	0.21138892177915683	-0.3441637454546126
0.21299999999999986	0.22623407947484062	-0.09727760647588218	-0.13606375661835127	1.7107112739680532	0.07775246568816535	0.21157213450450796	-0.34403690498511247
0.21399999999999997	0.22624530440203214	-0.09727758336148173	-0.13554027283154133	1.7107867956740521	0.07772478061060258	0.2117565195429017	-0.3439092837716501
0.21499999999999986	0.2262564671636663	-0.09727755808269263	-0.13501324439302315	1.7108621485563829	0.07769688748459117	0.21194207523027403	-0.3437808830385247
0.21599999999999997	0.22626756602313236	-0.09727753062392769	-0.13448267244979806	1.710937321578863	0.07766878615940354	0.21212879988272687	-0.343651704041381
0.21699999999999986	0.22627859925896707	-0.0972775009698131	-0.13394855819471618	1.7110123035799638	0.0776404764966424	0.2123166917974491	-0.3435217480652238
0.21799999999999997	0.22628956516719834	-0.09727746910521506	-0.13341090286464408	1.7110870832781393	0.07761195837046139	0.2125057492534729	-0.34339101642264286
0.21899999999999986	0.22630046206300178	-0.09727743501526881	-0.13286970773907578	1.711161649276966	0.07758323166756237	0.2126959705122671	-0.3432595104523079
0.21999999999999997	0.22631128828204503	-0.09727739868540959	-0.1323249741391884	1.711235990070859	0.0775542962871522	0.2128873538181693	-0.3431272315174885
0.22099999999999986	0.22632204218189966	-0.09727736010140592	-0.13177670342733883	1.7113100940521242	0.07752515214092014	0.21307989739865826	-0.34299418100423185
0.22199999999999998	0.226332722143524	-0.09727731924939498	-0.13122489700700052	1.7113839495193581	0.07749579915297491	0.21327359946446847	-0.34286036031932016
0.22299999999999986	0.22634332657281733	-0.09727727611592021	-0.13066955632314056	1.7114575446864566	0.0774662372597416	0.21346845820954866	-0.34272577088824807
0.22399999999999998	0.22635385390224624	-0.09727723068797116	-0.1301106828630331	1.7115308676918646	0.07743646640987926	0.2136644718108656	-0.3425904141531597
0.22499999999999987	0.22636430259254453	-0.09727718295302548	-0.12954827815712894	1.7116039066080775	0.07740648656428042	0.2138616384281774	-0.3424542915706816
0.22599999999999998	0.22637467113411205	-0.09727713289909326	-0.12898234377923182	1.711676649451032	0.07737629769596961	0.21405995620402107	-0.3423174046096508
0.22699999999999987	0.22638495804736122	-0.09727708051476344	-0.12841288134598264	1.711749084189019	0.07734589978959656	0.21425942326391656	-0.34217975474879797
0.22799999999999998	0.22639516188238798	-0.09727702578925268	-0.12783989251640115	1.7118211987518868	0.07731529284064577	0.21446003771654504	-0.34204134347438264
0.22899999999999987	0.22640528121909662	-0.09727696871245639	-0.1272633789918572	1.7118929810412962	0.07728447685478891	0.21466179765384305	-0.34190217227778097
0.22999999999999998	0.22641531466740633	-0.09727690927500206	-0.12668334251609473	1.7119644189416638	0.07725345184731924	0.2148647011512572	-0.34176224265308425
0.23099999999999987	0.22642526086716835	-0.09727684746830485	-0.12609978487493098	1.7120355003314303	0.07722221784248495	0.21506874626822256	-0.3416215560945855
0.23199999999999998	0.2264351184889191	-0.09727678328462555	-0.12551270789638014	1.7121062130946618	0.07719077487308729	0.21527393104837958	-0.34148011409409135
0.23299999999999987	0.2264448862358429	-0.09727671671713074	-0.1249221134515775	1.712176545133002	0.07715912298052584	0.2154802535193483	-0.34133791813805814
0.23399999999999999	0.2264545628461965	-0.09727664775995545	-0.12432800345537329	1.7122464843779799	0.07712726221492566	0.21568771169254924	-0.34119496970442853
0.23499999999999988	0.22646414709582277	-0.09727657640826792	-0.12373037986659226	1.7123160188036919	0.07709519263510253	0.21589630356307296	-0.34105127025935056
0.236	0.2264736378007548	-0.09727650265833686	-0.12312924468946229	1.712385136439864	0.07706291430848815	0.21610602710899085	-0.34090682125420346
0.23699999999999988	0.22648303381953322	-0.09727642650760096	-0.12252459997621218	1.7124538253849337	0.07703042731107615	0.21631688029017046	-0.34076162412305055
0.238	0.22649233405448616	-0.09727634795474074	-0.12191644782933159	1.7125220738184148	0.07699773172714508	0.21652886104732785	-0.34061568028033584
0.23899999999999988	0.2265015374523487	-0.09727626699975277	-0.12130479040349015	1.7125898700125497	0.07696482764875857	0.21674196730137993	-0.34046899111863904
0.24	0.22651064300535215	-0.09727618364402617	-0.12068962990861978	1.7126572023440139	0.0769317151754077	0.21695619695248983	-0.340321558006489
0.24099999999999988	0.22651964975240732	-0.09727609789042156	-0.12007096861415803	1.7127240593060586	0.07689839441373478	0.21717154787874635	-0.3401733822862939
0.242	0.22652855677963094	-0.09727600974335227	-0.11944880885294426	1.7127904295211058	0.07686486547709485	0.21738801793490595	-0.34002446527226554
0.24299999999999988	0.22653736322059168	-0.09727591920886781	-0.11882315302476754	1.7128563017538065	0.07683112848513733	0.21760560495107742	-0.33987480824821514
0.244	0.22654606825665471	-0.0972758262947399	-0.1181940036010678	1.7129216649242034	0.0767971835635296	0.217824306730925	-0.33972441246540075
0.24499999999999988	0.22655467111742625	-0.09727573101055052	-0.1175613631311613	1.7129865081198683	0.0767630308437617	0.2180441210494533	-0.3395732791407921
0.246	0.22656317108167207	-0.0972756333677826	-0.1169252342492373	1.7130508206066573	0.07672867046309244	0.21826504565055832	-0.3394214094558113
0.2469999999999999	0.22657156747908377	-0.09727553337991279	-0.11628561968137524	1.7131145918395958	0.07669410256463736	0.2184870782445299	-0.33926880455512204
0.248	0.22657985969176928	-0.09727543106250658	-0.11564252225182642	1.7131778114746568	0.07665932729735436	0.21871021650587294	-0.3391154655452237
0.2489999999999999	0.22658804715434305	-0.09727532643331575	-0.11499594488893133	1.7132404693799366	0.07662434481580527	0.21893445807126716	-0.33896139349327364
0.25	0.22659612935374288	-0.09727521951237804	-0.11434589063180015	1.7133025556451178	0.07658915527999777	0.21915980053717998	-0.3388065894265036
0.2509999999999999	0.22660410582952376	-0.09727511032211911	-0.11369236263737682	1.7133640605903486	0.07655375885530724	0.21938624145731833	-0.3386510543318025
0.252	0.2266119761738792	-0.0972749988874567	-0.11303536418750695	1.7134249747760557	0.07651815571217425	0.21961377834010354	-0.3384947891550374
0.2529999999999999	0.22661974003176544	-0.09727488523590705	-0.1123748986971348	1.7134852890125674	0.07648234602594257	0.21984240864580698	-0.3383377948006003
0.254	0.2266273971015031	-0.0972747693976934	-0.11171096972400052	1.7135449943673062	0.07644632997714237	0.22007212978322666	-0.3381800721317878
0.2549999999999999	0.22663494713472926	-0.09727465140585681	-0.11104358097908179	1.7136040821703078	0.07641010775179186	0.22030293910609025	-0.33802162197176955
0.256	0.2266423899353256	-0.0972745312963689	-0.11037273633740537	1.7136625440203397	0.07637367954147369	0.22053483390924772	-0.33786244510459673
0.2569999999999999	0.22664972535807779	-0.09727440910824695	-0.10969843984884964	1.7137203717912441	0.07633704554324697	0.22076781142489985	-0.3377025422762491
0.258	0.22665695330744143	-0.09727428488367078	-0.10902069574817772	1.7137775576370102	0.07630020595945539	0.22100186881916992	-0.3375419141959031
0.2589999999999999	0.22666407373678668	-0.09727415866810189	-0.10833950846467133	1.713834093995959	0.07626316099773589	0.22123700318871647	-0.33738056153729895
0.26	0.22667108664887342	-0.09727403051040444	-0.107654882632491	1.713889973594802	0.07622591087147122	0.22147321155696395	-0.33721848494014345
0.2609999999999999	0.22667799209718256	-0.09727390046296817	-0.10696682310138428	1.7139451894522066	0.07618845580044273	0.22171049087019737	-0.33705568501167166
0.262	0.22668479018660043	-0.09727376858183337	-0.10627533494698603	1.713999734882251	0.07615079601131748	0.22194883799388937	-0.33689216232824365
0.2629999999999999	0.22669148107308248	-0.09727363492681747	-0.10558042348070584	1.7140536034985248	0.07611293173790896	0.22218824970938456	-0.3367279174367326
0.264	0.22669806496304729	-0.09727349956164352	-0.10488209425919671	1.714106789217373	0.07607486322139355	0.2224287227108832	-0.3365629508560694
0.2649999999999999	0.22670454211287283	-0.09727336255407046	-0.10418035309415133	1.7141592862595463	0.0760365907106044	0.22267025360217937	-0.33639726307930784
0.266	0.22671091282887024	-0.09727322397602496	-0.10347520606317294	1.7142110891525184	0.07599811446246355	0.22291283889273034	-0.3362308545757233
0.2669999999999999	0.22671717746848907	-0.09727308390373482	-0.10276665952133683	1.7142621927338526	0.07595943474279543	0.223156474993365	-0.33606372579270105
0.268	0.22672333644238016	-0.09727294241786409	-0.10205472011268396	1.7143125921537383	0.07592055182746066	0.2234011582121833	-0.335895877157717
0.2689999999999999	0.22672939021581112	-0.09727279960364942	-0.10133939478051807	1.7143622828767051	0.07588146600320099	0.22364688475107566	-0.3357273090802903
0.27	0.22673533930905607	-0.09727265555103791	-0.10062069077574934	1.7144112606836444	0.07584217756795132	0.22389365070292774	-0.33555802195354084
0.2709999999999999	0.2267411842975106	-0.09727251035482624	-0.09989861566402407	1.7144595216741485	0.07580268683098418	0.22414145204908728	-0.3353880161554124
0.272	0.2267469258119106	-0.09727236411480102	-0.0991731773323837	1.714507062268412	0.07576299411319051	0.22439028465691446	-0.335217292049866
0.2729999999999999	0.22675256453865492	-0.09727221693588013	-0.09844438399507482	1.7145538792087058	0.07572309974749691	0.2246401442777242	-0.33504584998804227
0.274	0.2267581012206026	-0.09727206892825527	-0.0977122441985035	1.7145999695611782	0.07568300407935767	0.2248910265450634	-0.3348736903092713
0.2749999999999999	0.2267635366590964	-0.0972719202075352	-0.09697676682569806	1.7146453307179848	0.07564270746744343	0.22514292697314478	-0.33470081334192975
0.276	0.22676887171683666	-0.09727177089489003	-0.09623796109951833	1.7146899603989958	0.07560221028446501	0.22539584095580636	-0.3345272194040225
0.2769999999999999	0.2267741073201026	-0.09727162111719602	-0.09549583658385331	1.7147338566530879	0.07556151291770584	0.22564976376618473	-0.3343529088033063
0.278	0.22677924445994585	-0.097271471007181	-0.09475040318355182	1.714777017859399	0.07552061576920176	0.22590469055674003	-0.33417788183707636
0.2789999999999999	0.22678428419310634	-0.09727132070357024	-0.09400167114420266	1.714819442727793	0.07547951925593314	0.22616061635927284	-0.3340021387921037
0.28	0.22678922764302248	-0.09727117035123269	-0.09324965105212955	1.7148611302977839	0.07543822381021169	0.22641753608481507	-0.3338256799450876
0.2809999999999999	0.2267940760009336	-0.09727102010132735	-0.09249435383421703	1.7149020799366708	0.07539672988020049	0.22667544452364394	-0.3336485055634403
0.28200000000000003	0.22679883052707758	-0.09727087011144968	-0.09173579075680623	1.714942291338017	0.0753550379303845	0.2269343363457281	-0.33347061590585575
0.2829999999999999	0.22680349255160467	-0.09727072054577797	-0.09097397342365023	1.71498176452047	0.07531314844174701	0.22719420610142843	-0.3332920112224795
0.28400000000000003	0.22680806347445293	-0.09727057157521943	-0.09020891377329088	1.7150204998261775	0.07527106191153018	0.22745504822227602	-0.33311269175504454
0.2849999999999999	0.22681254476456328	-0.09727042337755575	-0.0894406240754684	1.7150584979187955	0.07522877885282264	0.22771685702207628	-0.3329326577369734
0.28600000000000003	0.22681693795956284	-0.09727027613758824	-0.08866911692692976	1.7150957597814587	0.07518629979433901	0.22797962669828342	-0.3327519093932629
0.2869999999999999	0.22682124466553633	-0.09727013004728212	-0.08789440524812865	1.7151322867143406	0.07514362528039097	0.2282433513331642	-0.3325704469405779
0.28800000000000003	0.22682546655650637	-0.09726998530590997	-0.08711650228080596	1.715168080331426	0.0751007558709275	0.22850802489469493	-0.3323882705877372
0.2889999999999999	0.2268296053747472	-0.09726984212019385	-0.08633542158493317	1.7152031425568748	0.07505769214170464	0.22877364123756372	-0.3322053805361636
0.29000000000000004	0.2268336629323076	-0.09726970070444636	-0.08555117703462826	1.7152374756221012	0.07501443468464516	0.22904019410446586	-0.3320217769800562
0.2909999999999999	0.22683764111261695	-0.09726956128071003	-0.0847637828137847	1.7152710820635646	0.0749709841082658	0.22930767712763786	-0.33183746010640425
0.29200000000000004	0.22684154187104377	-0.09726942407889493	-0.08397325341139979	1.7153039647193926	0.07492734103786693	0.22957608383057512	-0.33165243009502765
0.2929999999999999	0.22684536723477686	-0.09726928933691452	-0.08317960361583521	1.7153361267248302	0.07488350611542315	0.2298454076300614	-0.33146668711852
0.29400000000000004	0.2268491193031559	-0.09726915730081917	-0.08238284850799747	1.7153675715083954	0.07483947999947882	0.23011564183851618	-0.3312802313419733
0.29499999999999993	0.22685280024807783	-0.09726902822492736	-0.08158300345380257	1.7153983027887347	0.07479526336510872	0.23038677966648405	-0.3310930629226057
0.29600000000000004	0.22685641231372508	-0.09726890237195418	-0.08078008409590665	1.715428324571423	0.0747508569036995	0.2306588142252719	-0.33090518200916996
0.29699999999999993	0.22685995781598675	-0.097268780013137	-0.07997410634543632	1.7154576411457085	0.07470626132249056	0.2309317385296195	-0.33071658874114346
0.29800000000000004	0.22686343914194393	-0.09726866142835797	-0.07916508637445781	1.7154862570804454	0.07466147734411717	0.2312055455002271	-0.33052728324818537
0.29899999999999993	0.22686685874904122	-0.09726854690626305	-0.07835304060879755	1.7155141772184603	0.07461650570633785	0.23148022796626852	-0.3303372656501059
0.30000000000000004	0.22687021916319414	-0.09726843674437755	-0.07753798572044482	1.7155414066700967	0.07457134716170163	0.23175577866807986	-0.3301465360570422
0.30099999999999993	0.22687352297583097	-0.09726833124921744	-0.07671993861876468	1.7155679508070605	0.07452600247685026	0.23203219026015198	-0.3299550945694752
0.30200000000000005	0.22687677284099333	-0.09726823073639666	-0.07589891644088126	1.7155938152569394	0.07448047243163694	0.23230945531431235	-0.3297629412779663
0.30299999999999994	0.2268799714736208	-0.09726813553072966	-0.07507493654234694	1.71561900589839	0.07443475781848741	0.23258756632279906	-0.3295700762625522
0.30400000000000005	0.2268831216486404	-0.09726804596632925	-0.07424801648732915	1.715643528856609	0.07438885944194162	0.2328665157014775	-0.32937649959173687
0.30499999999999994	0.2268862261993537	-0.09726796238669919	-0.0734181740367898	1.715667390497958	0.07434277811794901	0.23314629579381627	-0.32918221132132486
0.30600000000000005	0.226889288014742	-0.09726788514482126	-0.07258542713501628	1.7156905974233585	0.0742965146728555	0.23342689887556853	-0.3289872114933998
0.30699999999999994	0.22689231003643992	-0.09726781460323662	-0.07174979389561793	1.715713156461579	0.07425006994232523	0.2337083171596188	-0.32879150013532643
0.30799999999999983	0.2268952952557504	-0.09726775113412077	-0.070911292586968	1.7157350746627893	0.07420344477031801	0.23399054280094073	-0.32859507725847115
0.30899999999999994	0.22689824671069858	-0.09726769511935221	-0.07006994161632137	1.7157563592919884	0.07415664000799967	0.23427356790197923	-0.3283979428564595
0.30999999999999983	0.2269011674831215	-0.09726764695057406	-0.06922575951221673	1.71577701782231	0.0741096565125238	0.2345573845185242	-0.32820009690309115
0.31099999999999994	0.22690406069579075	-0.09726760702924846	-0.06837876490514462	1.715797057927811	0.07406249514580582	0.23484198466614567	-0.32800153935015675
0.31199999999999983	0.22690692950956481	-0.09726757576670328	-0.06752897650721223	1.7158164874757451	0.07401515677328846	0.23512736032713624	-0.32780227012509516
0.31299999999999994	0.22690977712094462	-0.09726755358417087	-0.06667641309191596	1.715835314518684	0.07396764226275873	0.23541350345748194	-0.32760228912849204
0.31399999999999983	0.22691260676078176	-0.09726754091281829	-0.06582109347363035	1.7158535472861058	0.07391995248339832	0.23570040599374723	-0.3274015962316014
0.31499999999999995	0.22691542169375964	-0.0972675381937687	-0.06496303648604458	1.7158711941754476	0.07387208830488377	0.23598805986018667	-0.32720019127383054
0.31599999999999984	0.22691822521713995	-0.09726754587811351	-0.06410226095990246	1.7158882637433583	0.0738240505962312	0.23627645697615196	-0.32699807406000475
0.31699999999999995	0.2269210206583943	-0.09726756442691481	-0.06323878570040062	1.715904764697525	0.07377584022450642	0.2365655892637412	-0.3267952443574123
0.31799999999999984	0.22692381137247092	-0.09726759431119765	-0.062372629464225476	1.715920705888683	0.07372745805352138	0.2368554486556374	-0.3265917018928131
0.31899999999999995	0.2269266007390689	-0.09726763601193175	-0.06150381093621076	1.7159360963016732	0.0736789049423945	0.23714602710302252	-0.32638744634959294
0.31999999999999984	0.22692939215991748	-0.09726769002000217	-0.060632348705974545	1.7159509450447896	0.07363018174409557	0.2374373165834527	-0.32618247736518646
0.32099999999999995	0.2269321890560563	-0.09726775683616837	-0.059758261245648585	1.715965261338535	0.07358128930421819	0.23772930910839837	-0.3259767945288295
0.32199999999999984	0.22693499486511376	-0.09726783697101135	-0.05888156688905817	1.7159790545056632	0.073532228459857	0.2380219967302741	-0.3257703973793974
0.32299999999999995	0.22693781303857993	-0.09726793094486838	-0.058002283810828316	1.7159923339624916	0.07348300003834542	0.23831537154945345	-0.3255632854029648
0.32399999999999984	0.226940647039071	-0.09726803928775456	-0.057120430005022114	1.7160051092095963	0.07343360485591373	0.23860942572145882	-0.3253554580303913
0.32499999999999996	0.22694350033758146	-0.09726816253927104	-0.0562360232651729	1.716017389820748	0.07338404371644969	0.23890415146366467	-0.32514691463566464
0.32599999999999985	0.2269463764107209	-0.09726830124849918	-0.055349081166067786	1.716029185430836	0.0733343174104216	0.23919954106139946	-0.32493765453494144
0.32699999999999996	0.22694927873793205	-0.0972684559738802	-0.054459621046516	1.7160405057238974	0.07328442671396306	0.23949558687375846	-0.32472767698579774
0.32799999999999985	0.22695221079868666	-0.09726862728307971	-0.053567659993838425	1.7160513604216174	0.07323437238805776	0.239792281338831	-0.3245169811866913
0.32899999999999996	0.22695517606965565	-0.09726881575283673	-0.05267321483005939	1.7160617592722953	0.0731841551777019	0.24008961697834863	-0.32430556627651375
0.32999999999999985	0.22695817802185048	-0.0972690219687964	-0.05177630209865418	1.716071712040262	0.0731337758110431	0.24038758640218877	-0.3240934313339901
0.33099999999999996	0.226961220117732	-0.09726924652532612	-0.05087693805221207	1.7160812284957425	0.07308323499861746	0.2406861823125578	-0.32388057537723086
0.33199999999999985	0.22696430580828364	-0.09726949002531428	-0.04997513864212774	1.7160903184051544	0.07303253343274434	0.24098539750749584	-0.3236669973638641
0.33299999999999996	0.22696743853004545	-0.09726975307995116	-0.049070919510306135	1.7160989915218279	0.07298167178701769	0.2412852248837709	-0.32345269619168726
0.33399999999999985	0.22697062170210572	-0.09727003630849136	-0.04816429598173867	1.7161072575771454	0.07293065071571049	0.2415856574394741	-0.3232376706993525
0.33499999999999996	0.2269738587234231	-0.09727034033799724	-0.04725528305680668	1.7161151262720855	0.07287947085309142	0.24188668827662724	-0.323021919666722
0.33599999999999985	0.2269771529712282	-0.09727066580306255	-0.04634389540291976	1.7161226072691627	0.07282813281295795	0.24218831060393164	-0.3228054418148931
0.33699999999999997	0.22698050780012546	-0.09727101334551591	-0.04543014734547567	1.716129710184756	0.0727766371883241	0.24249051773972546	-0.3225882358059565
0.33799999999999986	0.2269839265403866	-0.09727138361410335	-0.04451405285850244	1.7161364445818146	0.07272498455089688	0.24279330311509548	-0.3223703002425488
0.33899999999999997	0.22698741249505633	-0.09727177726414934	-0.0435956255560935	1.7161428199629323	0.07267317545040186	0.24309666027672353	-0.3221516336674452
0.33999999999999986	0.22699096893661952	-0.0972721949571957	-0.042674878685374715	1.7161488457637804	0.07262121041387903	0.2434005828891694	-0.32193223456343634
0.34099999999999997	0.22699459910360276	-0.09727263736061766	-0.04175182512024175	1.716154531346891	0.07256908994482664	0.2437050647368402	-0.32171210135336964
0.34199999999999986	0.2269983061974826	-0.09727310514721654	-0.040826477354351846	1.7161598859957818	0.0725168145223142	0.24401009972620014	-0.32149123239992994
0.34299999999999997	0.22700209338064756	-0.09727359899478841	-0.039898847492605034	1.7161649189094095	0.07246438460030805	0.2443156818885318	-0.32126962600491743
0.34399999999999986	0.22700596377503562	-0.09727411958566783	-0.03896894724223028	1.7161696391969492	0.07241180060708675	0.2446218053828283	-0.32104728040839
0.345	0.22700992045994325	-0.0972746676062464	-0.038036787905344066	1.7161740558728855	0.07235906294450284	0.2449284644982128	-0.32082419378821964
0.34599999999999986	0.22701396646862776	-0.0972752437464651	-0.03710238037372141	1.7161781778524081	0.07230617198708993	0.24523565365570904	-0.32060036426012584
0.347	0.22701810478482665	-0.09727584869927997	-0.03616573512539218	1.7161820139471047	0.07225312808119796	0.24554336740936786	-0.32037578987794313
0.34799999999999986	0.22702233834031882	-0.09727648316010042	-0.03522686222192308	1.7161855728609392	0.07219993154439963	0.24585160044699905	-0.3201504686338826
0.349	0.22702667001314825	-0.09727714782619933	-0.034285771305247535	1.71618886318651	0.07214658266504571	0.24616034759100097	-0.319924398458605
0.34999999999999987	0.22703110262537887	-0.09727784339609456	-0.033342471594035646	1.7161918934015785	0.07209308170166477	0.2464696037994758	-0.319697577221109
0.351	0.22703563894075363	-0.09727857056890094	-0.03239697188072377	1.7161946718658583	0.07203942888238943	0.24677936416727017	-0.3194700027286784
0.35199999999999987	0.22704028166300685	-0.09727933004365208	-0.03144928053032025	1.7161972068180582	0.07198562440459186	0.24708962392639772	-0.31924167272725723
0.353	0.2270450334348249	-0.0972801225185916	-0.030499405481351896	1.716199506373171	0.07193166843466713	0.24740037844560503	-0.31901258490237594
0.35399999999999987	0.22704989683745358	-0.09728094869080889	-0.029547354248567838	1.7162015785199995	0.07187756110808627	0.24771162322932908	-0.318782736880327
0.355	0.22705487439020133	-0.09728180925697177	-0.028593133926269505	1.7162034311189123	0.07182330252977955	0.24802335391653785	-0.31855212622922563
0.35599999999999987	0.22705996854908464	-0.0972827049147787	-0.027636751191133745	1.71620507189982	0.07176889277454553	0.24833556627976322	-0.3183207504598376
0.357	0.22706518170498668	-0.09728363636362496	-0.026678212304519063	1.7162065084603677	0.07171433188705938	0.2486482562243301	-0.3180886070262972
0.3579999999999999	0.22707051618207785	-0.0972846043041059	-0.025717523115372915	1.7162077482643305	0.07165961988160224	0.24896141978742065	-0.31785569332702274
0.359	0.22707597423724582	-0.097285609437109	-0.024754689064487707	1.7162087986402113	0.07160475674205963	0.2492750531365514	-0.3176220067059538
0.3599999999999999	0.22708155806053426	-0.09728665246287026	-0.02378971518972554	1.7162096667800295	0.07154974242224982	0.24958915256758862	-0.3173875444539908
0.361	0.22708726977583837	-0.09728773407999455	-0.02282260613220538	1.7162103597382932	0.07149457684633864	0.2499037145024887	-0.3171523038107009
0.3619999999999999	0.22709311144147792	-0.0972888549844389	-0.021853366143822942	1.71621088443115	0.07143925990927974	0.25021873548664514	-0.31691628196629235
0.363	0.2270990850506448	-0.09729001586845815	-0.02088199909534623	1.7162112476357085	0.07138379147721961	0.2505342121860895	-0.3166794760634942
0.3639999999999999	0.22710519253172476	-0.09729121741951252	-0.019908508484330012	1.7162114559895236	0.07132817138786736	0.2508501413849145	-0.31644188319922395
0.365	0.22711143574849094	-0.09729246031913599	-0.0189328974435991	1.7162115159902398	0.07127239945089034	0.25116651998267986	-0.3162035004264699
0.3659999999999999	0.22711781650016566	-0.09729374524176522	-0.017955168751051645	1.7162114339953847	0.07121647544827485	0.2514833449913765	-0.31596432475669756
0.367	0.2271243365213522	-0.09729507285352809	-0.01697532484002691	1.716211216222307	0.07116039913465216	0.25180061353201433	-0.31572435316247743
0.3679999999999999	0.22713099748183463	-0.09729644381099137	-0.01599336780948006	1.7162108687482542	0.07110417023765082	0.25211832283107927	-0.3154835825799109
0.369	0.22713780098624015	-0.097297858760243	-0.015009299434336872	1.716210397510581	0.07104778845827571	0.2524364702169231	-0.3152420099108572
0.3699999999999999	0.22714474857356157	-0.09729931833706097	-0.01402312117602734	1.7162098083070858	0.07099125347143569	0.25275505311621155	-0.314999632025087
0.371	0.22715184171654237	-0.097300823167792	-0.013034834192822304	1.7162091067964667	0.07093456492662029	0.2530740690504931	-0.31475644576242484
0.3719999999999999	0.2271590818209211	-0.097302373869434	-0.01204443935034793	1.7162082984988927	0.07087772244836033	0.2533935156327701	-0.31451244793506805
0.373	0.22716647022453304	-0.09730397104854573	-0.011051937231898552	1.7162073887966847	0.07082072563628991	0.2537133905642565	-0.3142676353299621
0.3739999999999999	0.22717400819627095	-0.09730561530011078	-0.010057328147417088	1.7162063829351006	0.07076357406517592	0.2540336916315686	-0.31402200471080965
0.375	0.2271816969349032	-0.09730730720748172	-0.009060612141896117	1.7162052860232189	0.07070626728534138	0.25435441670398584	-0.31377555281983865
0.3759999999999999	0.22718953756774438	-0.09730904734302892	-0.00806178900470649	1.7162041030349167	0.07064880482323967	0.2546755637303571	-0.31352827637981895
0.377	0.22719753114917657	-0.0973108362679925	-0.007060858279853459	1.716202838809936	0.07059118618163193	0.25499713073565444	-0.313280172096392
0.3779999999999999	0.227205678659024	-0.09731267453116166	-0.0060578192771583725	1.716201498055034	0.07053341083948977	0.2553191158171769	-0.3130312366605954
0.379	0.2272139810007785	-0.09731456266750754	-0.0050526710847415965	1.7162000853452128	0.07047547825211117	0.2556415171404666	-0.3127814667515848
0.3799999999999999	0.22722243900004932	-0.09731650119789687	-0.004045412582054783	1.716198605125023	0.0704173878516935	0.25596433293518306	-0.31253085903943495
0.381	0.22723105340398975	-0.09731849062950942	-0.0030360424527108255	1.7161970617099394	0.07035913904824259	0.25628756149099774	-0.31227941018790095
0.3819999999999999	0.22723982488132569	-0.09732053145545404	-0.002024559197489912	1.7161954592877995	0.07030073123027002	0.25661120115339	-0.31202711685720497
0.383	0.22724875402185787	-0.09732262415358235	-0.0010109611475250893	1.7161938019203071	0.07024216376509683	0.25693525031940534	-0.31177397570685
0.3839999999999999	0.22725784133581092	-0.09732476918600508	4.7535227074886175e-06	1.7161920935445905	0.07018343599931211	0.25725970743350096	-0.31151998339846526
0.385	0.22726708725377928	-0.09732696699931026	0.0010225867818415828	1.7161903379748158	0.07012454725963072	0.2575845709831743	-0.31126513659892957
0.3859999999999999	0.22727649212689424	-0.09732921802435318	0.0020425407267639093	1.7161885389038503	0.07006549685384637	0.2579098394940728	-0.3110094319838366
0.387	0.2272860562264614	-0.09733152267599174	0.0030646175668215593	1.7161866999049706	0.07000628407169802	0.2582355115248294	-0.3107528662410624
0.3879999999999999	0.22729577974269252	-0.09733388135314403	0.0040888196074669704	1.7161848244336149	0.06994690818558917	0.2585615856618683	-0.31049543607443747
0.389	0.2273056627832827	-0.09733629443804337	0.005115149233712459	1.7161829158291717	0.06988736845103918	0.2588880605142445	-0.31023713820752763
0.3899999999999999	0.22731570537258233	-0.09733876229469127	0.006143608893393126	1.716180977316807	0.06982766410704992	0.2592149347084563	-0.3099779693874042
0.391	0.22732590745098905	-0.09734128526801095	0.007174201079110202	1.7161790120093225	0.06976779437687566	0.2595422068828067	-0.30971792638865075
0.3919999999999999	0.22733626887418515	-0.09734386368407642	0.008206928308475114	1.7161770229090423	0.06970775846919695	0.2598698756811324	-0.30945700601779236
0.393	0.22734678941259828	-0.09734649785066411	0.009241793103402276	1.7161750129097262	0.06964755557939485	0.26019793974620536	-0.3091952051179672
0.3939999999999999	0.22735746875183444	-0.09734918805737416	0.010278797969201765	1.7161729847985072	0.06958718489098693	0.2605263977131134	-0.30893252057366205
0.395	0.22736830649370438	-0.09735193457494382	0.011317945374221986	1.7161709412578485	0.06952664557710439	0.2608552482029259	-0.3086689493153917
0.3959999999999999	0.2273793021563417	-0.09735473765450303	0.012359237730414053	1.7161688848675185	0.06946593680164526	0.26118448981682774	-0.3084044883242649
0.397	0.22739045517341616	-0.0973575975275257	0.013402677374815446	1.7161668181065806	0.0694050577201658	0.26151412113060224	-0.30813913463637954
0.3979999999999999	0.22740176489394692	-0.09736051440610403	0.014448266551951732	1.7161647433553961	0.06934400748087605	0.26184414068928064	-0.30787288534692714
0.399	0.22741323058309096	-0.09736348848279472	0.015496007396776696	1.7161626628976367	0.06928278522580135	0.2621745470017773	-0.3076057376141322
0.3999999999999999	0.22742485142315558	-0.09736651992965789	0.01654590191777244	1.7161605789223047	0.06922139009180606	0.26250533853545127	-0.3073376886632112
0.401	0.22743662651408228	-0.09736960889724042	0.017597951980961	1.716158493525759	0.06915982121135868	0.26283651371102185	-0.30706873579005045
0.4019999999999999	0.227448554872651	-0.0973727555142559	0.018652159295200733	1.716156408713746	0.06909807771316093	0.263168070898083	-0.3067988763644826
0.403	0.22746063543078132	-0.09737595988758482	0.019708525397637896	1.7161543264034298	0.06903615872276338	0.2635000084107314	-0.3065281078335916
0.4039999999999999	0.22747286703443695	-0.09737922210221758	0.020767051638938716	1.7161522484254226	0.06897406336329036	0.2638323245030658	-0.30625642772510914
0.405	0.22748524844313472	-0.09738254222113796	0.021827739168675597	1.716150176525813	0.06891179075627492	0.2641650173648029	-0.30598383365078374
0.4059999999999999	0.22749777832855347	-0.09738592028477192	0.022890588920487835	1.71614811236819	0.06884934002230032	0.2644980851170116	-0.30571032330996756
0.40700000000000003	0.22751045527224498	-0.09738935630962946	0.023955601597391962	1.716146057535661	0.06878671028120519	0.2648315258079069	-0.30543589449336334
0.4079999999999999	0.22752327776395226	-0.09739285028689341	0.025022777658743764	1.716144013532862	0.06872390065221864	0.2651653374089478	-0.30516054508638507
0.40900000000000003	0.22753624420128907	-0.09739640218170514	0.026092117309225497	1.7161419817879606	0.06866091025445256	0.2654995178114857	-0.30488427307183014
0.4099999999999999	0.2275493528907804	-0.0974000119327702	0.02716362048910843	1.716139963654645	0.06859773820769087	0.26583406482396477	-0.30460707653198693
0.41100000000000003	0.22756260204951545	-0.09740367945153132	0.0282372868650423	1.7161379604141047	0.06853438363317238	0.26616897616937246	-0.3043289536505454
0.4119999999999999	0.22757598980628646	-0.0974074046205313	0.029313115820241806	1.7161359732769952	0.06847084565412423	0.2665042494823929	-0.30404990271479876
0.41300000000000003	0.22758951420258905	-0.09741118729171654	0.03039110644369209	1.7161340033853902	0.06840712339622963	0.2668398823061452	-0.3037699221182003
0.4139999999999999	0.2276031731938614	-0.09741502728543484	0.031471257519878906	1.716132051814717	0.06834321598821343	0.2671758720891777	-0.3034890103627889
0.41500000000000004	0.22761696464984	-0.09741892438975545	0.032553567519795865	1.716130119575675	0.06827912256236357	0.2675122161830865	-0.3032071660613632
0.4159999999999999	0.22763088635403386	-0.09742287835973665	0.03363803459247737	1.7161282076161382	0.06821484225492849	0.26784891184033427	-0.30292438793964993
0.41700000000000004	0.22764493600382119	-0.09742688891663856	0.03472465655743607	1.7161263168230358	0.06815037420645223	0.2681859562121501	-0.30264067483816204
0.4179999999999999	0.22765911121117163	-0.0974309557470808	0.035813430898758186	1.7161244480242168	0.06808571756204793	0.2685233463468788	-0.30235602571344516
0.41900000000000004	0.2276734095024937	-0.09743507850214479	0.03690435476010727	1.7161226019902895	0.06802087147154985	0.2688610791887818	-0.302070439639199
0.41999999999999993	0.22768782831760825	-0.09743925679642033	0.03799742493951326	1.7161207794364444	0.06795583508954466	0.26919915157686686	-0.30178391580776287
0.42100000000000004	0.2277023650093535	-0.09744349020699446	0.039092637883947505	1.7161189810242514	0.06789060757552624	0.26953756024356645	-0.3014964535317228
0.42199999999999993	0.22771701684419837	-0.09744777827238403	0.040189989684058874	1.7161172073634356	0.06782518809429713	0.26987630181339006	-0.30120805224527447
0.42300000000000004	0.22773178100311517	-0.09745212049141685	0.04128947606907549	1.71611545901363	0.06775957581637318	0.27021537280167485	-0.30091871150534416
0.42399999999999993	0.22774665458196588	-0.0974565163220627	0.042391092403007896	1.716113736486102	0.06769376991808829	0.270554769613804	-0.30062843099234526
0.42500000000000004	0.2277616345910288	-0.09746096518058785	0.04349483368366298	1.7161120402454595	0.06762776958139967	0.2708944885452609	-0.3003372105103278
0.42599999999999993	0.22777671795441723	-0.09746546644140676	0.04460069454409356	1.7161103707113259	0.06756157399369914	0.27123452578234064	-0.3000450499865818
0.42700000000000005	0.22779190151014744	-0.09747001943688	0.0457086692553588	1.716108728259995	0.0674951823476311	0.27157487740321745	-0.29975194947093914
0.42799999999999994	0.227807182010483	-0.09747462345668696	0.04681875173022749	1.7161071132260564	0.06742859384073546	0.2719155393793719	-0.29945790913489384
0.42900000000000005	0.22782255612217941	-0.0974792777475277	0.04793093552745456	1.7161055259039963	0.06736180767509878	0.27225650757726005	-0.29916292927054355
0.42999999999999994	0.22783802042700765	-0.09748398151277493	0.04904521385588322	1.7161039665497715	0.06729482305713645	0.27259777775992355	-0.2988670102894102
0.43100000000000005	0.22785357142293877	-0.09748873391169782	0.050161579578755194	1.7161024353823546	0.06722763919738468	0.2729393455887282	-0.2985701527210806
0.43199999999999994	0.22786920552524412	-0.09749353405901151	0.05128002521936454	1.7161009325852552	0.06716025531018145	0.2732812066255993	-0.29827235721160483
0.43300000000000005	0.2278849190671368	-0.0974983810243816	0.05240054296768677	1.71609945830801	0.06709267061323691	0.2736233563355162	-0.2979736245218343
0.43399999999999994	0.2279007083010826	-0.09750327383150886	0.05352312468686178	1.7160980126676482	0.067024884327399	0.27396579008884187	-0.2976739555256998
0.43499999999999983	0.2279165694007842	-0.09750821145792109	0.05464776191916068	1.716096595750128	0.06695689567679715	0.27430850316337163	-0.2973733512084281
0.43599999999999994	0.2279324984623409	-0.09751319283584572	0.05577444589182105	1.716095207611744	0.0668887038889998	0.2746514907462882	-0.2970718126648791
0.43699999999999983	0.22794849150458824	-0.0975182168530369	0.056903167523133756	1.7160938482805095	0.06682030819488197	0.2749947479363315	-0.2967693410979415
0.43799999999999994	0.2279645444701217	-0.09752328235243304	0.058033917428413774	1.7160925177575082	0.06675170782838616	0.27533826974612724	-0.296465937816926
0.43899999999999983	0.22798065322738378	-0.09752838813102262	0.059166685925489654	1.7160912160182187	0.06668290202642116	0.275682051104314	-0.2961616042360746
0.43999999999999995	0.22799681357306778	-0.09753353293941981	0.06030146303972187	1.716089943013811	0.06661389002896015	0.2760260868573513	-0.2958563418731875
0.44099999999999984	0.22801302123446762	-0.0975387154825278	0.061438238508935684	1.7160886986724155	0.06654467107933906	0.27637037177131885	-0.2955501523481807
0.44199999999999995	0.22802927187140187	-0.09754393442091745	0.06257700178902986	1.7160874829003627	0.06647524442469498	0.2767149005340154	-0.29524303738145324
0.44299999999999984	0.22804556107734233	-0.0975491883732983	0.06371774206064523	1.7160862955833964	0.06640560931648432	0.27705966775736374	-0.29493499879200036
0.44399999999999995	0.2280618843808795	-0.09755447591970537	0.06486044823652722	1.7160851365878582	0.06633576501114254	0.2774046679799428	-0.29462603849521035
0.44499999999999984	0.22807823724865312	-0.09755979560390052	0.06600510896846601	1.716084005761844	0.06626571077082519	0.2777498956693488	-0.29431615850070886
0.44599999999999995	0.2280946150886229	-0.09756514593461224	0.06715171265307399	1.7160829029363345	0.06619544586398733	0.2780953452242685	-0.29400536091067486
0.44699999999999984	0.2281110132525566	-0.09757052538636683	0.06830024743753887	1.7160818279262962	0.06612496956568037	0.2784410109766349	-0.29369364791826114
0.44799999999999995	0.22812742703811761	-0.0975759324002918	0.06945070122686708	1.7160807805317564	0.06605428115762785	0.2787868871942372	-0.2933810218055688
0.44899999999999984	0.22814385169093288	-0.09758136538526933	0.0706030616918763	1.716079760538851	0.06598337992832447	0.2791329680834855	-0.2930674849413571
0.44999999999999996	0.22816028240664535	-0.09758682272018969	0.07175731627644587	1.7160787677208447	0.0659122651734636	0.2794792477919086	-0.2927530397789116
0.45099999999999985	0.22817671433295733	-0.09759230275692854	0.07291345220441363	1.7160778018391256	0.06584093619663321	0.2798257204106367	-0.2924376888540082
0.45199999999999996	0.22819314257204593	-0.09759780382254703	0.07407145648688154	1.7160768626441725	0.06576939230997599	0.28017237997705463	-0.29212143478272723
0.45299999999999985	0.2282095621841065	-0.09760332422034196	0.07523131592919116	1.7160759498764957	0.0656976328348148	0.28051922047720657	-0.2918042802592969
0.45399999999999996	0.22822596819165114	-0.09760886223087772	0.07639301713683233	1.7160750632675532	0.06562565710236577	0.2808662358478359	-0.29148622805426905
0.45499999999999985	0.2282423555830637	-0.0976144161141281	0.07755654652104937	1.7160742025406392	0.0655534644545394	0.2812134199784923	-0.29116728101284145
0.45599999999999996	0.22825871931503985	-0.09761998411235243	0.07872189030490821	1.7160733674117494	0.06548105424476995	0.2815607667137733	-0.2908474420530801
0.45699999999999985	0.22827505431504294	-0.09762556445220479	0.07988903452908623	1.7160725575904185	0.06540842583869068	0.2819082698553401	-0.29052671416422204
0.45799999999999996	0.22829135548491045	-0.09763115534570076	0.08105796505702313	1.7160717727805357	0.0653355786145947	0.28225592316377546	-0.2902051004051161
0.45899999999999985	0.2283076177056175	-0.09763675499079472	0.082228667580574	1.716071012681132	0.06526251196386498	0.2826037203606538	-0.2898826039024947
0.45999999999999996	0.22832383584244975	-0.09764236157194787	0.08340112762617631	1.716070276987147	0.06518922529161744	0.2829516551305877	-0.2895592278491345
0.46099999999999985	0.22834000474983765	-0.09764797326068794	0.08457533056003981	1.7160695653901679	0.06511571801755792	0.2832997211227682	-0.2892349755023894
0.46199999999999997	0.22835611927548144	-0.09765358821616081	0.08575126159162275	1.7160688775791482	0.06504198957674895	0.283647911952067	-0.2889098501832771
0.46299999999999986	0.2283721742649	-0.09765920458605477	0.08692890577616251	1.7160682132410996	0.06496803942034801	0.28399622120013207	-0.28858385527574837
0.46399999999999997	0.22838816456753816	-0.0976648205086502	0.08810824801778006	1.7160675720617637	0.06489386701674388	0.2843446424167886	-0.28825699422558987
0.46499999999999986	0.22840408504330803	-0.0976704341156195	0.08928927307279654	1.7160669537262594	0.06481947185303073	0.2846931691213847	-0.2879292705391386
0.46599999999999997	0.22841993056881632	-0.09767604353407583	0.09047196555101902	1.7160663579197066	0.06474485343651636	0.28504179480348085	-0.2876006877826571
0.46699999999999986	0.2284356960444087	-0.09768164688787181	0.09165630991463407	1.71606578432783	0.06467001129638628	0.2853905129229483	-0.28727124958242867
0.46799999999999997	0.22845137640203775	-0.0976872422996525	0.0928422904766043	1.71606523263754	0.06459494498564641	0.28573931690991117	-0.28694095962477456
0.46899999999999986	0.22846696661245863	-0.0976928278936658	0.09402989139970998	1.7160647025374907	0.06451965408304007	0.28608820016471936	-0.2866098216558098
0.47	0.22848246169175807	-0.09769840179782922	0.09521909669549919	1.716064193718618	0.06444413819469624	0.2864371560577778	-0.28627783948148
0.47099999999999986	0.22849785670872488	-0.09770396214505567	0.09640989022203655	1.7160637058746575	0.06436839695587479	0.2867861779289933	-0.28594501696799857
0.472	0.2285131467934421	-0.09770950707534325	0.09760225568046506	1.7160632387026382	0.06429243003323551	0.2871352590869682	-0.28561135804237564
0.47299999999999986	0.2285283271459762	-0.09771503473862975	0.09879617661152322	1.71606279190336	0.06421623712720483	0.2874843928083124	-0.28527686669297375
0.474	0.22854339304404026	-0.09772054329728692	0.0999916363927873	1.716062365181848	0.0641398179738926	0.28783357233720214	-0.28494154697008733
0.47499999999999987	0.2285583398496347	-0.09772603092863152	0.10118861823590293	1.716061958247789	0.06406317234686354	0.2881827908848876	-0.2846054029864804
0.476	0.22857316301542252	-0.09773149582783029	0.10238710518306887	1.7160615708159452	0.06398630005900746	0.2885320416289122	-0.28426843891793957
0.47699999999999987	0.22858785809121815	-0.09773693621007369	0.10358708010353966	1.7160612026065543	0.06390920096420372	0.28888131771229425	-0.2839306590038387
0.478	0.22860242073059694	-0.09774235031201942	0.10478852569129246	1.716060853345704	0.06383187495884121	0.289230612243042	-0.283592067547528
0.47899999999999987	0.22861684669763144	-0.09774773639401	0.10599142446387692	1.7160605227656927	0.06375432198355929	0.28957991829400986	-0.28325266891642237
0.48	0.2286311318733824	-0.09775309274306766	0.10719575876096196	1.716060210605369	0.06367654202508798	0.2899292289026759	-0.28291246754214855
0.48099999999999987	0.2286452722613965	-0.0977584176755401	0.10840151074109254	1.716059916610455	0.06359853511794385	0.29027853707048135	-0.2825714679212975
0.482	0.22865926399221206	-0.0977637095397752	0.10960866237742294	1.7160596405338497	0.06352030134616451	0.2906278357619224	-0.2822296746165317
0.4829999999999999	0.22867310332762772	-0.09776896671920383	0.1108171954539458	1.7160593821359156	0.0634418408450205	0.2909771179036446	-0.28188709225749586
0.484	0.22868678666473816	-0.09777418763470531	0.11202709156223768	1.7160591411847486	0.06336315380227824	0.29132637638354586	-0.2815437255415881
0.4849999999999999	0.22870031053899081	-0.09777937074588006	0.11323833209874118	1.716058917456429	0.06328424045895327	0.2916756040501399	-0.2811995792345856
0.486	0.2287136716266452	-0.09778451455235537	0.11445089826297433	1.7160587107352565	0.06320510110997955	0.29202479371230766	-0.2808546581709391
0.4869999999999999	0.22872686674814185	-0.0977896175962538	0.11566477105630846	1.7160585208139698	0.06312573610540377	0.292373938139079	-0.28050896725391267
0.488	0.22873989287238064	-0.09779467846545105	0.11687993128133342	1.7160583474939457	0.0630461458520435	0.29272303005945166	-0.28016251145562665
0.4889999999999999	0.22875274712002955	-0.09779969579612229	0.11809635954220442	1.7160581905853862	0.0629663308146953	0.293072062162619	-0.27981529581687553
0.49	0.228765426765119	-0.09780466827420384	0.11931403624523723	1.716058049907487	0.06288629151652687	0.29342102709843254	-0.27946732544689984
0.4909999999999999	0.2287779292364292	-0.09780959463652311	0.12053294159864643	1.7160579252885892	0.06280602853932293	0.2937699174776176	-0.27911860552341106
0.492	0.228790252119423	-0.09781447367197003	0.12175305561144555	1.716057816566319	0.06272554252407132	0.2941187258716285	-0.2787691412929257
0.4929999999999999	0.2288023931575985	-0.09781930422271141	0.12297435809302948	1.7160577235877064	0.06264483417152342	0.2944674448125154	-0.2784189380709159
0.494	0.22881435025288915	-0.09782408518545235	0.12419682865496129	1.7160576462092934	0.06256390424236288	0.29481606679335814	-0.2780680012411633
0.4949999999999999	0.22882612146586329	-0.09782881551274485	0.12542044671423083	1.7160575842972232	0.06248275355722565	0.2951645842692748	-0.27771633625455366
0.496	0.22883770501572784	-0.09783349421396743	0.12664519149650194	1.716057537727317	0.06240138299663118	0.2955129896585849	-0.2773639486279771
0.4969999999999999	0.2288490992793886	-0.09783812035522735	0.12787104203899627	1.716057506385133	0.062319793500519874	0.295861275343893	-0.27701084394357284
0.498	0.22886030278994035	-0.09784269305856376	0.12909797719265764	1.7160574901660128	0.06223798606763932	0.29620943367285407	-0.27665702784831253
0.4989999999999999	0.22887131423609006	-0.09784721150195458	0.13032597562436588	1.7160574889751112	0.06215596175526556	0.29655745695875135	-0.27630250605349044
0.5	0.22888213246289335	-0.09785167492012474	0.13155501582110063	1.7160575027274139	0.062073721679075884	0.29690533748156417	-0.2759472843335061
0.5009999999999999	0.22889275647268037	-0.09785608260465269	0.13278507609607756	1.716057531347736	0.061991267012623814	0.29725306748977587	-0.2755913685241168
0.502	0.22890318542504198	-0.09786043390337994	0.13401613459612371	1.7160575747707103	0.06190859898635451	0.29760063920268637	-0.27523476452045803
0.5029999999999999	0.22891341863625264	-0.09786472822062971	0.13524816930993724	1.716057632940759	0.06182571888676823	0.29794804481287157	-0.27487747827470566
0.504	0.22892345557925942	-0.09786896501823077	0.13648115807574987	1.716057705812052	0.061742628056035385	0.2982952764883097	-0.2745195157937379
0.5049999999999999	0.22893329588348554	-0.09787314381584221	0.13771507858766274	1.71605779334845	0.0616593278915136	0.2986423263741214	-0.2741608831372193
0.506	0.22894293933332102	-0.09787726419020748	0.13894990840218394	1.7160578955234322	0.061575819844739324	0.2989891865943574	-0.27380158641573393
0.5069999999999999	0.2289523858664308	-0.09788132577409184	0.14018562494649062	1.716058012320013	0.06149210542007533	0.2993358492542682	-0.2734416317884758
0.508	0.22896163557263052	-0.09788532825565299	0.14142220552805898	1.716058143730642	0.06140818617343886	0.2996823064430628	-0.2730810254604898
0.5089999999999999	0.22897068869220102	-0.09788927137861839	0.14265962734380516	1.7160582897570889	0.061324063711352746	0.3000285502364946	-0.2727197736799449
0.51	0.22897954561289105	-0.09789315494251784	0.14389786748801028	1.716058450410316	0.06123973968989149	0.30037457269891643	-0.2723578827358596
0.5109999999999999	0.22898820686560903	-0.0978969788022236	0.14513690296055462	1.7160586257103372	0.06115521581303367	0.3007203658853614	-0.2719953589559084
0.512	0.22899667311955077	-0.09790074286679915	0.14637671067660882	1.7160588156860597	0.0610704938306017	0.3010659218440825	-0.2716322087038151
0.5129999999999999	0.22900494517826858	-0.09790444709765454	0.14761726747705314	1.7160590203751143	0.06098557553621365	0.30141123261931607	-0.2712684383765108
0.514	0.22901302397706103	-0.09790809150676008	0.1488585501392743	1.7160592398236698	0.06090046276554984	0.30175629025415424	-0.2709040544011103
0.5149999999999999	0.22902091058055515	-0.09791167615567073	0.15010053538986487	1.7160594740862334	0.060815157394810686	0.3021010867940217	-0.27053906323121374
0.5159999999999998	0.2290286061793481	-0.09791520115498514	0.15134319991999728	1.7160597232254378	0.060729661338937806	0.3024456142910086	-0.27017347134234476
0.5170000000000001	0.2290361120860801	-0.09791866666348661	0.1525865204023658	1.7160599873118112	0.06064397654947455	0.30278986480863973	-0.26980728522694486
0.518	0.22904342973206795	-0.09792207288658847	0.15383047350934756	1.7160602664235358	0.06055810501212524	0.3031338304267851	-0.2694405113891615
0.5189999999999999	0.22905056066412513	-0.09792542007483428	0.1550750359331578	1.7160605606461907	0.06047204874413278	0.3034775032468395	-0.2690731563390579
0.5199999999999998	0.22905750654081602	-0.09792870852320618	0.15632018440839823	1.7160608700724784	0.06038580979171648	0.3038208753974846	-0.26870522658593393
0.5210000000000001	0.22906426912814068	-0.09793193857086914	0.15756589573701738	1.7160611948019393	0.060299390227568105	0.30416393904134553	-0.2683367286308739
0.522	0.22907085029464597	-0.09793511060059934	0.15881214681607997	1.7160615349406503	0.06021279214803859	0.3045066863826095	-0.2679676689585138
0.5229999999999999	0.2290772520067123	-0.09793822503714167	0.16005891466912353	1.7160618906009066	0.06012601766970916	0.30484910967549417	-0.2675980540277798
0.5239999999999998	0.22908347632439124	-0.09794128234487122	0.161306176480754	1.7160622619008925	0.060039068925466406	0.3051912012334499	-0.26722789026165056
0.5250000000000001	0.22908952539666724	-0.09794428302626339	0.16255390963299626	1.7160626489643331	0.05995194806044474	0.3055329534389213	-0.266857184036365
0.526	0.22909540145576698	-0.09794722762117222	0.1638020917430395	1.7160630519201336	0.05986465722795596	0.3058743587534933	-0.26648594167025147
0.5269999999999999	0.22910110681126392	-0.09795011670541133	0.16505070070277525	1.7160634709020017	0.059777198585221146	0.3062154097283063	-0.2661141694120497
0.5279999999999998	0.22910664384435142	-0.09795295088826061	0.16629971471977928	1.7160639060480538	0.05968957428884182	0.3065560990146884	-0.26574187342878103
0.5290000000000001	0.22911201500228226	-0.09795573080965086	0.167549112359759	1.7160643575004086	0.05960178649006923	0.3068964193751928	-0.26536905979322195
0.53	0.22911722279297211	-0.09795845713740177	0.16879887259086115	1.7160648254047615	0.0595138373299306	0.30723636369523194	-0.26499573447085184
0.5309999999999999	0.2291222697801408	-0.09796113056451275	0.1700489748291087	1.7160653099099448	0.05942572893445371	0.30757592499507047	-0.26462190330639235
0.5319999999999998	0.22912715857974172	-0.09796375180688134	0.17129939898385826	1.7160658111674727	0.05933746341023152	0.3079150964418196	-0.26424757201017524
0.5330000000000001	0.2291318918573003	-0.09796632160219863	0.17255012550292406	1.7160663293310678	0.05924904284038548	0.3082538713613173	-0.2638727461443333
0.534	0.22913647232465403	-0.09796884070964598	0.17380113541739003	1.7160668645561739	0.05916046928068202	0.308592243249901	-0.2634974311088698
0.5349999999999999	0.22914090273571547	-0.0979713099088915	0.17505241038612818	1.7160674169994499	0.059071744755312905	0.30893020578601815	-0.2631216321279051
0.5359999999999998	0.22914518588200736	-0.09797372999801017	0.1763039327400402	1.716067986818249	0.058982871252276546	0.30926775284156055	-0.26274535423627854
0.5370000000000001	0.22914932458834442	-0.09797610179107749	0.17755568552566467	1.7160685741700792	0.05889385071872378	0.3096048784928653	-0.2623686022664393
0.538	0.2291533217086584	-0.0979784261158109	0.17880765254703734	1.71606917921205	0.058804685056509674	0.30994157703126896	-0.261991380835682
0.5389999999999999	0.2291571801219638	-0.09798070381125826	0.1800598184054465	1.7160698021002978	0.05871537611801052	0.31027784297315836	-0.2616136943338443
0.5399999999999998	0.2291609027284617	-0.0979829357255326	0.1813121685382297	1.7160704429893976	0.05862592570208214	0.31061367106982796	-0.2612355469113403
0.5410000000000001	0.22916449244577866	-0.09798512271396861	0.1825646892562507	1.7160711020317556	0.05853633555021884	0.31094905631708974	-0.2608569424676477
0.542	0.22916795220533798	-0.09798726563845245	0.18381736777818727	1.7160717793769849	0.05844660734327648	0.311283993963969	-0.2604778846406087
0.5429999999999999	0.22917128494886027	-0.09798936536754799	0.18507019226164242	1.7160724751712626	0.05835674269857538	0.31161847952030913	-0.260098376796543
0.5439999999999998	0.22917449362499093	-0.09799142277591333	0.18632315183146808	1.7160731895566705	0.058266743166894175	0.3119525087635339	-0.2597184220212885
0.5450000000000002	0.22917758118605122	-0.09799343874263072	0.18757623660456324	1.716073922670516	0.0581766102295357	0.31228607774457084	-0.25933802311247334
0.546	0.22918055058491024	-0.09799541414957762	0.18882943771153285	1.7160746746446371	0.05808634529582893	0.3126191827930012	-0.25895718257277145
0.5469999999999999	0.2291834047719749	-0.09799734988096692	0.19008274731559233	1.7160754456046874	0.057995949701126245	0.3129518205214403	-0.25857590260389535
0.5479999999999998	0.22918614669229506	-0.09799924682367935	0.19133615862797498	1.7160762356694035	0.057905424705233965	0.3132839878289691	-0.2581941851015067
0.5490000000000002	0.22918877928278109	-0.09800110586688193	0.19258966592022642	1.7160770449498532	0.05781477149097016	0.313615681903742	-0.2578120316510427
0.55	0.2291913054695305	-0.09800292790055541	0.19384326453376613	1.7160778735486664	0.05772399116260502	0.313946900224835	-0.25742944352445557
0.5509999999999999	0.2291937281652614	-0.09800471381405865	0.19509695088559367	1.7160787215592452	0.057633084744547994	0.3142776405630322	-0.25704642167816905
0.5519999999999998	0.22919605026684944	-0.0980064644958578	0.19635072246977045	1.716079589064958	0.05754205318076782	0.3146079009804921	-0.2566629667522506
0.5530000000000002	0.22919827465296577	-0.09800818083404338	0.19760457785543434	1.7160804761383124	0.05745089733470089	0.3149376798295402	-0.2562790790704932
0.554	0.22920040418181298	-0.098009863716129	0.19885851668134638	1.71608138284011	0.057359617989159804	0.315266975750589	-0.25589475864152805
0.5549999999999999	0.22920244168895615	-0.09801151402775483	0.20011253964621853	1.716082309218582	0.05726821584630211	0.3155957876690045	-0.25551000516133415
0.5559999999999998	0.2292043899852465	-0.09801313265104725	0.201366648495201	1.716083255308505	0.057176691527841286	0.31592411479104276	-0.25512481801702214
0.5570000000000002	0.22920625185483462	-0.09801472046301041	0.20262084600403155	1.7160842211302993	0.05708504557543827	0.3162519565991004	-0.254739196291466
0.558	0.22920803005327067	-0.09801627833432382	0.20387513596122056	1.7160852066891066	0.056993278451333895	0.3165793128463414	-0.254353138768602
0.5589999999999999	0.22920972730568887	-0.09801780712929557	0.20512952314751712	1.716086211973849	0.05690139053946534	0.3169061835507612	-0.2539666439394549
0.5599999999999998	0.22921134630507334	-0.09801930770659514	0.2063840133122766	1.7160872369562683	0.05680938214700508	0.317232568988628	-0.2535797100090767
0.5610000000000002	0.2292128897106031	-0.09802078091926418	0.20763861314672608	1.7160882815899465	0.05671725350595678	0.3175584696871173	-0.2531923349045204
0.562	0.2292143601460732	-0.09802222761362907	0.20889333025449816	1.7160893458093078	0.056625004774685864	0.3178838864162022	-0.2528045162837291
0.563	0.22921576019838943	-0.09802364862786506	0.21014817312055353	1.7160904295286	0.05653263603950641	0.3182088201800407	-0.25241625154497666
0.5639999999999998	0.22921709241613442	-0.09802504479058614	0.2114031510792362	1.7160915326408577	0.05644014731638508	0.31853327220804317	-0.25202753783655857
0.5649999999999997	0.22921835930820186	-0.09802641691946003	0.21265827428107706	1.7160926550168465	0.05634753855276205	0.3188572439456792	-0.2516383720668558
0.5660000000000001	0.22921956334212126	-0.09802776581984726	0.21391355365833636	1.7160937965039882	0.05625480962942793	0.31918073704508426	-0.25124875091483717
0.567	0.22922070694131694	-0.09802909228346386	0.2151690008896522	1.7160949569252673	0.056161960362395964	0.3195037533555249	-0.25085867084088
0.5679999999999998	0.22922179248205224	-0.09803039708744281	0.21642462836340812	1.7160961360781184	0.056068990505074016	0.3198262949136603	-0.25046812809803454
0.5689999999999997	0.22922282229231414	-0.09803168099454622	0.2176804491398116	1.7160973337332959	0.05597589975116279	0.320148363933599	-0.2500771187436753
0.5700000000000001	0.2292237986526357	-0.0980329447541512	0.21893647691242235	1.7160985496337247	0.05588268773791529	0.3204699627968693	-0.24968563865129795
0.571	0.2292247237962203	-0.09803418910250351	0.22019272596948974	1.7160997834933338	0.055789354048965976	0.32079109404236306	-0.2492936835224066
0.5719999999999998	0.22922559990723668	-0.09803541476223841	0.22144921115470984	1.7161010349958716	0.05569589821685173	0.32111176035612876	-0.2489012488986155
0.5729999999999997	0.22922642911916374	-0.09803662244267276	0.22270594782626363	1.7161023037937038	0.05560231972607782	0.3214319645607065	-0.24850833017439664
0.5740000000000001	0.22922721351468847	-0.09803781284086814	0.22396295181337048	1.7161035895065937	0.055508618016850926	0.3217517096038806	-0.24811492261072096
0.575	0.22922795512602565	-0.09803898664195873	0.22522023937109334	1.7161048917204667	0.055414792488688136	0.32207099854709065	-0.2477210213492323
0.5759999999999998	0.22922865593452893	-0.0980401445187426	0.22647782713450906	1.7161062099861568	0.055320842503658846	0.32238983455374204	-0.2473266214265322
0.5769999999999997	0.2292293178699671	-0.09804128713203841	0.22773573207260223	1.7161075438181388	0.055226767389929966	0.3227082208774737	-0.24693171778851958
0.5780000000000001	0.22922994280984035	-0.09804241513180807	0.22899397144186423	1.7161088926932433	0.055132566445737004	0.3230261608503793	-0.24653630530497275
0.579	0.2292305325787345	-0.09804352915754394	0.23025256273958214	1.716110256049358	0.055038238943111606	0.32334365787118025	-0.24614037878443962
0.5799999999999998	0.22923108894771085	-0.0980446298375446	0.23151152365642608	1.7161116332841126	0.05494378413118369	0.323660715393285	-0.24574393298931915
0.5809999999999997	0.2292316136337309	-0.09804571778820526	0.23277087202756727	1.7161130237535522	0.05484920123954591	0.3239773369126101	-0.24534696265126124
0.5820000000000001	0.22923210829911322	-0.09804679361445007	0.2340306257823068	1.7161144267707937	0.05475448948210771	0.32429352595515953	-0.2449494624870723
0.583	0.22923257455102153	-0.09804785791092932	0.23529080289294846	1.7161158416046727	0.05465964806131769	0.32460928606442	-0.24455142721494952
0.5839999999999999	0.22923301394098172	-0.09804891126285223	0.23655142132365176	1.7161172674783756	0.05456467617238978	0.32492462078862944	-0.244152851570744
0.5849999999999997	0.22923342796442697	-0.09804995424683098	0.23781249897962603	1.716118703568063	0.05446957300765577	0.32523953366809805	-0.2437537303241974
0.5860000000000001	0.22923381806026874	-0.09805098743211166	0.23907405365589662	1.7161201490014788	0.05437433776110587	0.3255540282225787	-0.2433540582954003
0.587	0.2292341856104927	-0.09805201138143799	0.2403361029852475	1.7161216028565527	0.05427896963269174	0.3258681079386214	-0.24295383037153898
0.5879999999999999	0.22923453193977794	-0.09805302665192138	0.24159866438682567	1.7161230641599918	0.054183467832392924	0.32618177625727557	-0.24255304152350865
0.5889999999999997	0.22923485831513812	-0.09805403379629427	0.24286175501689564	1.716124531885864	0.05408783158429081	0.3264950365624999	-0.24215168682191118
0.5900000000000001	0.22923516594558346	-0.09805503336342128	0.2441253917213504	1.716126004954175	0.053992060130468485	0.32680789217003486	-0.24174976145250335
0.591	0.22923545598217837	-0.09805602589806918	0.2453895909884596	1.7161274822294386	0.053896152734797836	0.3271203463162461	-0.24134726073164808
0.5919999999999999	0.22923572951924626	-0.09805701194143765	0.24665436890183925	1.716128962519241	0.0538001086870412	0.3274324021469969	-0.24094418012177385
0.5929999999999997	0.22923598759634395	-0.09805799203244951	0.24791974109475268	1.7161304445728043	0.05370392730708542	0.32774406270685136	-0.24054051524635903
0.5940000000000001	0.22923623119949973	-0.09805896670829481	0.2491857227053499	1.7161319270795419	0.05360760794870004	0.32805533092854294	-0.2401362619045679
0.595	0.229236461261713	-0.09805993650422802	0.25045232833170333	1.7161334086676165	0.05351115000300299	0.32836620962252494	-0.23973141608602958
0.5959999999999999	0.22923667866421713	-0.09806090195412316	0.25171957198662614	1.7161348879024965	0.05341455290242612	0.3286767014665369	-0.2393259739857637
0.5969999999999998	0.22923688423850624	-0.09806186359178624	0.2529874670530117	1.7161363632855116	0.053317816125120265	0.32898680899530797	-0.2389199320189529
0.5980000000000001	0.2292370787676237	-0.09806282195151927	0.25425602624005683	1.7161378332524135	0.053220939198886826	0.3292965345905146	-0.2385132868355043
0.599	0.22923726298633676	-0.09806377756793556	0.2555252615407316	1.7161392961719386	0.05312392170445377	0.32960588047105244	-0.23810603533428182
0.5999999999999999	0.2292374375813228	-0.0980647309765307	0.2567951841912358	1.7161407503443762	0.05302676327882724	0.329914848683863	-0.2376981746766474
0.6009999999999998	0.22923760319249464	-0.09806568271500876	0.25806580463280265	1.716142194000144	0.052929463618962835	0.33022344109555685	-0.23728970229919202
0.6020000000000001	0.22923776041508773	-0.09806663332423332	0.2593371324754613	1.7161436252983722	0.0528320224853915	0.33053165938470913	-0.23688061592590318
0.603	0.22923790980100356	-0.09806758334917699	0.2606091764630009	1.7161450423254976	0.0527344397057393	0.33083950503439974	-0.23647091358001457
0.6039999999999999	0.22923805185940876	-0.09806853334024607	0.26188194443950374	1.7161464430938695	0.052636715178080655	0.3311469793249356	-0.23606059359535808
0.6049999999999998	0.22923818705809437	-0.0980694838538554	0.26315544331856583	1.7161478255403702	0.05253884887375952	0.3314540833271792	-0.2356496546269147
0.6060000000000001	0.22923831582597112	-0.09807043545225394	0.2644296790548182	1.7161491875250505	0.05244084083986157	0.33176081789660516	-0.2352380956606276
0.607	0.22923843855594767	-0.09807138870410334	0.2657046566173662	1.7161505268297852	0.05234269120188528	0.332067183667961	-0.23482591602241726
0.6079999999999999	0.22923855560781395	-0.09807234418580807	0.26698037996627094	1.7161518411569456	0.05224440016642936	0.3323731810507142	-0.23441311538615647
0.6089999999999998	0.22923866731112752	-0.09807330248209137	0.26825685203244476	1.7161531281280957	0.052145968023409074	0.33267881022534584	-0.2339996937807273
0.6100000000000001	0.22923877396810302	-0.0980742641858165	0.26953407470020435	1.7161543852827141	0.052047395147923094	0.3329840711401868	-0.23358565159634298
0.611	0.22923887585650918	-0.09807522989855776	0.2708120487924778	1.7161556100769388	0.05194868200207514	0.33328896350885534	-0.2331709895900136
0.6119999999999999	0.22923897323219755	-0.09807620023192072	0.27209077405941756	1.7161567998823457	0.05184982913662819	0.3335934868087243	-0.23275570888997146
0.6129999999999998	0.22923906633088445	-0.09807717580848124	0.2733702491704171	1.7161579519847552	0.05175083719230808	0.33389764028035646	-0.23233981099899537
0.6140000000000001	0.2292391553699374	-0.09807815726271676	0.2746504717087761	1.716159063583074	0.051651706900938774	0.3342014229274819	-0.23192329779669307
0.615	0.22923924055054187	-0.09807914524230665	0.27593143816864585	1.7161601317881747	0.051552439086469455	0.3345048335173364	-0.2315061715409842
0.6159999999999999	0.22923932205911965	-0.0980801404090527	0.2772131439542573	1.7161611536218138	0.051453034665710065	0.33480787058142175	-0.23108843486902572
0.6169999999999998	0.2292394000676218	-0.09808114343979632	0.2784955833814333	1.7161621260155917	0.051353494648896374	0.3351105324168727	-0.23067009079751627
0.6180000000000001	0.22923947473382456	-0.09808215502770623	0.2797787496813867	1.716163045809959	0.05125382014014442	0.3354128170885532	-0.23025114272219446
0.619	0.22923954620275397	-0.0980831758828058	0.28106263500681	1.7161639097532706	0.05115401233748898	0.33571472243176176	-0.22983159441646736
0.6199999999999999	0.2292396146088644	-0.09808420673173955	0.28234723044026444	1.7161647145008905	0.05105407253250491	0.33601624605536573	-0.22941145002922644
0.6209999999999998	0.22923968007784598	-0.0980852483182832	0.28363252600487665	1.7161654566143518	0.05095400210993656	0.33631738534536587	-0.22899071408196947
0.6220000000000001	0.229239742728438	-0.09808630140459643	0.2849185106773514	1.716166132560575	0.050853802547394814	0.33661813746901614	-0.22856939146522398
0.623	0.22923980267462288	-0.09808736677208889	0.2862051724033091	1.7161667387111452	0.050753475414755105	0.33691849937950025	-0.22814748743414648
0.6239999999999999	0.22923986002707009	-0.09808844522227515	0.287492498114962	1.7161672713416567	0.05065302237331578	0.3372184678211078	-0.22772500760323122
0.6249999999999998	0.22923991489345397	-0.0980895375779938	0.2887804737511409	1.716167726631123	0.05055244517489804	0.3375180393349732	-0.22730195794018487
0.6260000000000001	0.22923996737839775	-0.09809064468386126	0.2900690842796846	1.7161681006614604	0.05045174566052042	0.3378172102653808	-0.22687834475908306
0.627	0.22924001758342008	-0.0980917674055833	0.29135831372182736	1.716168389417046	0.050350925758463394	0.3381159767664572	-0.2264541747129249
0.6279999999999999	0.22924006560688384	-0.09809290662925095	0.2926481451778463	1.7161685887843552	0.05024998748214861	0.33841433480913174	-0.22602945478570116
0.6289999999999998	0.22924011154394716	-0.09809406326174706	0.29393856085398534	1.716168694551682	0.050148932928196284	0.3387122801884914	-0.22560419228390866
0.6300000000000001	0.22924015548651655	-0.09809523823188691	0.2952295420914236	1.7161687024089476	0.05004776427447615	0.33900980853165574	-0.22517839482732135
0.631	0.22924019752320215	-0.09809643249079161	0.296521069397307	1.7161686079475982	0.04994648377778441	0.3393069153059927	-0.22475207033913286
0.6319999999999999	0.22924023773965108	-0.09809764701111796	0.2978131224767363	1.7161684066606007	0.04984509377120552	0.33960359582731503	-0.22432522703582858
0.6329999999999998	0.22924027622001164	-0.09809888278589428	0.2991056802649779	1.716168093942537	0.04974359666146118	0.33989984526799993	-0.22389787341696188
0.6340000000000001	0.2292403130491516	-0.09810014082733641	0.3003987209606649	1.716167665089801	0.04964199492624409	0.3401956586654025	-0.22347001825464424
0.635	0.22924034831412585	-0.09810142216564317	0.30169222206113405	1.716167115300907	0.04954029111122988	0.3404910309308113	-0.22304167058231433
0.6359999999999999	0.22924038210451658	-0.09810272784814622	0.3029861604002987	1.7161664396769092	0.049438487826764466	0.34078595685888935	-0.22261283968241247
0.6369999999999998	0.2292404145123991	-0.09810405893956611	0.30428051218870555	1.7161656332215636	0.049336587744711925	0.3410804311375454	-0.22218353507313388
0.6380000000000001	0.22924044563230864	-0.0981054165229971	0.30557525305467204	1.7161646908404844	0.04923459359558183	0.3413744483581789	-0.22175376649504397
0.639	0.2292404755612089	-0.09810680170011474	0.3068703580853961	1.7161636073396733	0.049132508165507315	0.34166800302606115	-0.221323543898033
0.6399999999999999	0.2292405043984617	-0.0981082155902287	0.30816580186768777	1.7161623774249364	0.049030334292949417	0.3419610895705524	-0.22089287742835756
0.6409999999999998	0.22924053224579752	-0.09810965932893256	0.3094615585287225	1.7161609957025656	0.04892807486524667	0.3422537023551606	-0.22046177741539347
0.6420000000000001	0.22924055920728767	-0.09811113406672549	0.31075760177796924	1.71615945668054	0.04882573281488548	0.34254583568769137	-0.22003025435778578
0.643	0.22924058538931683	-0.09811264096760494	0.31205390495107105	1.716157754769875	0.04872331111548846	0.3428374838305547	-0.21959831890880313
0.6439999999999999	0.22924061090055695	-0.09811418120762902	0.3133504410541964	1.7161558842861244	0.048620812777761376	0.3431286410109911	-0.2191659818613735
0.6449999999999998	0.22924063585194152	-0.09811575597344763	0.3146471828062564	1.7161538394510416	0.0485182408455787	0.3434193014308569	-0.21873325413370437
0.6460000000000001	0.2292406603566408	-0.09811736646080103	0.31594410267863987	1.7161516143944053	0.04841559839226551	0.34370945927585256	-0.21830014675572026
0.647	0.22924068453003735	-0.09811901387298483	0.3172411729339959	1.7161492031560144	0.04831288851695117	0.3439991087244433	-0.21786667085582054
0.6479999999999999	0.22924070848970207	-0.09812069941928006	0.318538365664844	1.7161465996878593	0.048210114340869865	0.3442882439567216	-0.2174328376476412
0.6489999999999998	0.22924073235537065	-0.09812242431334735	0.3198356528316616	1.716143797856475	0.048107279003665966	0.3445768591631558	-0.2169986584169932
0.6500000000000001	0.22924075624892018	-0.09812418977158394	0.32113300630010244	1.7161407914451032	0.048004385659762006	0.34486494855310923	-0.21656414450914882
0.651	0.22924078029396952	-0.09812599701144233	0.32243039787812294	1.7161375741549219	0.04790143747472533	0.3451525063633784	-0.21612930731622165
0.6519999999999999	0.22924080461435087	-0.09812784724970941	0.3237277993534178	1.7161341396057184	0.04779843762150861	0.3454395268668178	-0.21569415826438557
0.6529999999999998	0.22924082933182868	-0.09812974170074483	0.3250251825300652	1.7161304813371485	0.04769538927662196	0.3457260043806295	-0.21525870880116477
0.6540000000000001	0.22924085456457077	-0.09813168157467754	0.3263225192640345	1.7161265928102034	0.047592295616477195	0.3460119332743241	-0.2148229703831499
0.655	0.22924088042674795	-0.09813366807555923	0.3276197814979625	1.7161224674085203	0.04748915981396206	0.3462973079775406	-0.2143869544641893
0.6559999999999999	0.2292409070285093	-0.09813570239947354	0.32891694129484905	1.7161180984402937	0.04738598503511949	0.3465821229874874	-0.21395067248392274
0.6569999999999998	0.22924093447595698	-0.09813778573259974	0.3302139708710727	1.7161134791404227	0.04728277443580707	0.3468663728761316	-0.21351413585640305
0.6580000000000001	0.22924096287112025	-0.09813991924922993	0.3315108426302555	1.7161086026721426	0.047179531158211774	0.34715005229756807	-0.2130773559583678
0.659	0.22924099231192865	-0.09814210410973845	0.33280752919800516	1.7161034621281477	0.04707625832727778	0.34743315599551317	-0.21264034411721108
0.6599999999999999	0.2292410228921843	-0.09814434145850233	0.334104003455684	1.716098050530833	0.046972959047287946	0.3477156788106839	-0.2122031115994361
0.6609999999999998	0.22924105470153314	-0.09814663242177185	0.3354002385721037	1.7160923608316672	0.04686963639859596	0.3479976156879466	-0.21176566959994259
0.6620000000000001	0.22924108782543517	-0.09814897810548986	0.33669620803392336	1.716086385910831	0.04676629343426234	0.3482789616831184	-0.21132802923159025
0.663	0.2292411223451334	-0.09815137959305893	0.3379918856755266	1.7160801185778782	0.04666293317659157	0.34855971196942526	-0.2108902015146621
0.6639999999999999	0.2292411583376214	-0.0981538379430551	0.3392872457072786	1.7160735515722947	0.04655955861387161	0.3488398618436229	-0.21045219736694712
0.6649999999999998	0.22924119587560968	-0.0981563541868874	0.3405822627406827	1.7160666775628406	0.04645617269749578	0.34911940673154074	-0.21001402759522378
0.6660000000000001	0.22924123502749075	-0.09815892932640184	0.34187691181121577	1.7160594891464347	0.046352778339342156	0.34939834219305377	-0.20957570288770694
0.667	0.2292412758573023	-0.09816156433142914	0.3431711684003665	1.7160519788469633	0.04624937840922497	0.349676663926852	-0.20913723380683927
0.6679999999999999	0.22924131842468917	-0.09816426013727493	0.3444650084569049	1.7160441391136418	0.046145975732354225	0.34995436777507316	-0.20869863078241604
0.6689999999999998	0.22924136278486332	-0.09816701764215177	0.3457584084174097	1.7160359623189396	0.046042573086800785	0.35023144972780235	-0.20825990410497278
0.6700000000000002	0.22924140898856257	-0.09816983770455184	0.3470513452268253	1.716027440756069	0.04593917320096417	0.3505079059276865	-0.20782106391924238
0.671	0.22924145708200727	-0.09817272114055965	0.34834379635906987	1.716018566636804	0.04583577875104034	0.3507837326745456	-0.20738212021755023
0.6719999999999999	0.22924150710685523	-0.09817566872110367	0.34963573983658774	1.7160093320900105	0.04573239235854768	0.3510589264295586	-0.20694308283331997
0.6729999999999998	0.22924155910015476	-0.09817868116914635	0.35092715424811827	1.715999729159396	0.04562901658803049	0.351333483819027	-0.20650396143516725
0.6740000000000002	0.22924161309429608	-0.09818175915718787	0.35221801876508124	1.7159897497997294	0.04552565394499817	0.3516074016380246	-0.20606476552169406
0.675	0.22924166911696053	-0.09818490330583549	0.35350831315659886	1.7159793858730443	0.04542230687415867	0.35188067685387525	-0.20562550441679123
0.6759999999999999	0.22924172719106795	-0.09818811418343698	0.3547980178027981	1.7159686291455845	0.04531897775806542	0.3521533066092795	-0.20518618726543994
0.6769999999999998	0.22924178733472209	-0.09819139230602247	0.35608711370716645	1.715957471284373	0.04521566891617542	0.3524252882252145	-0.20474682302988137
0.6780000000000002	0.229241849561154	-0.09819473813717934	0.3573755825087312	1.7159459038526574	0.04511238260413355	0.3526966192037324	-0.2043074204860236
0.679	0.22924191387866352	-0.09819815208823997	0.35866340649370115	1.7159339183046187	0.04500912101315885	0.3529672972306588	-0.20386798822019928
0.6799999999999999	0.2292419802905585	-0.09820163451953444	0.35995056860621133	1.715921505980483	0.04490588626965258	0.353237320178073	-0.2034285346260214
0.6809999999999998	0.2292420487950922	-0.09820518574232737	0.361237052457818	1.7159086581024134	0.04480268043508661	0.3535066861063889	-0.20298906790138982
0.6820000000000002	0.2292421193853985	-0.09820880601993333	0.36252284233501025	1.7158953657696865	0.04469950550592671	0.3537753932661604	-0.2025495960464934
0.683	0.22924219204942536	-0.09821249556801481	0.3638079232040004	1.7158816199520406	0.0445963634135885	0.3540434400997357	-0.20211012686322555
0.6839999999999999	0.22924226676986578	-0.09821625455556872	0.36509228071242844	1.7158674114823271	0.044493256024850575	0.35431082524239577	-0.20167066795564015
0.6849999999999998	0.22924234352408715	-0.09822008310659897	0.366375901189123	1.715852731049986	0.04439018514266199	0.35457754752279663	-0.20123122673077043
0.6860000000000002	0.22924242228405842	-0.09822398130096784	0.36765877164381466	1.715837569194593	0.04428715250673319	0.35484360596326475	-0.2007918103994989
0.687	0.22924250301627533	-0.0982279491744238	0.36894087976719026	1.7158219162979909	0.04418415979384786	0.3551089997804333	-0.20035242597771452
0.688	0.22924258568168368	-0.09823198671931203	0.3702222139297978	1.7158057625753855	0.04408120861844199	0.3553737283859164	-0.19991308028805477
0.6889999999999998	0.22924267023560066	-0.09823609388634676	0.37150276317793446	1.7157890980665438	0.04397830053375311	0.3556377913863522	-0.1994737799625303
0.6900000000000002	0.2292427566276344	-0.09824027058631588	0.37278251722652817	1.7157719126270992	0.043875437033294495	0.355901188582693	-0.1990345314461471
0.6910000000000001	0.2292428448016015	-0.09824451669058785	0.3740614664509042	1.7157541959192304	0.04377261955210468	0.3561639199692911	-0.1985953410012155
0.692	0.22924293469544296	-0.09824883203080041	0.3753396018785734	1.7157359374017196	0.04366984946764905	0.3564259857331466	-0.19815621471197417
0.6929999999999998	0.22924302624113826	-0.09825321639923736	0.3766169151803001	1.7157171263197755	0.04356712810098114	0.3566873862531339	-0.1977171584895229
0.6939999999999997	0.22924311936461775	-0.0982576695498916	0.3778933986597087	1.7156977516946315	0.04346445671834499	0.35694812209896276	-0.19727817807718023
0.6950000000000001	0.22924321398567354	-0.09826219119870731	0.3791690452421887	1.7156778023136836	0.04336183653254737	0.35720819402987436	-0.19683927905595572
0.696	0.22924331001786877	-0.09826678102299935	0.38044384846423296	1.7156572667211774	0.04325926870397674	0.35746760299337565	-0.19640046684982632
0.6969999999999998	0.22924340736844556	-0.09827143866155634	0.3817178024635914	1.7156361332075725	0.043156754341937845	0.35772635012443826	-0.19596174673099476
0.6979999999999997	0.2292435059382313	-0.09827616371580729	0.38299090197024566	1.7156143897976048	0.04305429450642248	0.3579844367450991	-0.19552312382506315
0.6990000000000001	0.22924360562154397	-0.09828095575092204	0.3842631422982114	1.715592024239304	0.04295189020970639	0.3582418643639757	-0.19508460311569079
0.7	0.22924370630609608	-0.0982858142957163	0.3855345193377965	1.7155690239943566	0.04284954241734494	0.35849863467557175	-0.1946461894488527
0.7009999999999998	0.22924380787289766	-0.09829073884174096	0.3868050295471911	1.7155453762283221	0.042747252048871115	0.35875474955955516	-0.1942078875373642
0.7019999999999997	0.2292439101961581	-0.09829572884306223	0.38807466994264106	1.7155210678003412	0.04264501997886476	0.3590102110800067	-0.1937697019660318
0.7030000000000001	0.22924401314318735	-0.09830078371710646	0.38934343808796035	1.7154960852531036	0.04254284703845312	0.3592650214845761	-0.1933316371971218
0.704	0.22924411657429622	-0.09830590284581425	0.390611332084516	1.7154704148034543	0.04244073401681548	0.35951918320354403	-0.19289369757553276
0.7049999999999998	0.22924422034269615	-0.09831108557672918	0.391878350561689	1.7154440423332862	0.0423386816626911	0.3597726988488486	-0.19245588733348498
0.7059999999999997	0.22924432429439856	-0.09831633122364984	0.3931444926666856	1.7154169533799706	0.042236690685950595	0.3600255712130739	-0.19201821059539254
0.7070000000000001	0.2292444282681137	-0.0983216390660932	0.3944097580529443	1.715389133126345	0.04213476175880372	0.3602778032682153	-0.1915806713835229
0.708	0.22924453209514944	-0.098327008347942	0.3956741468675155	1.7153605663910219	0.04203289551664289	0.36052939816415824	-0.1911432736241962
0.7089999999999999	0.22924463559931016	-0.09833243827678206	0.3969376597377899	1.7153312376194156	0.04193109255919157	0.3607803592269888	-0.19070602115415547
0.7099999999999997	0.22924473859679556	-0.0983379280243095	0.39820029775832816	1.715301130875869	0.04182935345207894	0.3610306899573163	-0.19026891772661586
0.7110000000000001	0.2292448408961	-0.0983434767270552	0.39946206247892174	1.7152702298372735	0.041727678728352785	0.3612803940287866	-0.18983196701638097
0.712	0.22924494229791206	-0.09834908348705	0.400722955892756	1.7152385177874498	0.04162606888980845	0.36152947528654084	-0.1893951726246312
0.7129999999999999	0.22924504259501507	-0.09835474737243448	0.4019829804224164	1.7152059776115485	0.041524524408376874	0.36177793774512607	-0.18895853808453783
0.7139999999999997	0.22924514157218848	-0.09836046741763918	0.40324213890410815	1.7151725917908691	0.041423045727510294	0.3620257855859176	-0.1885220668675771
0.7150000000000001	0.22924523900611	-0.0983662426223803	0.40450043457159496	1.715138342398485	0.04132163326326069	0.3622730231544127	-0.18808576238987176
0.716	0.2292453346652595	-0.09837207194984504	0.4057578710398567	1.7151032110956919	0.041220287405233175	0.3625196549574538	-0.18764962801849483
0.7169999999999999	0.2292454283098241	-0.09837795432557353	0.4070144522880837	1.7150671791292997	0.04111900851790131	0.362765685660315	-0.18721366707779385
0.7179999999999997	0.22924551969160506	-0.09838388863741797	0.4082701826416242	1.7150302273294067	0.0410177969422837	0.3630111200835872	-0.18677788285591487
0.7190000000000001	0.22924560855392656	-0.0983898737362027	0.40952506675250794	1.714992336107297	0.04091665299779899	0.3632559631997355	-0.18634227861182714
0.72	0.229245694631547	-0.0983959084374613	0.41077910957929636	1.714953485454234	0.04081557698442072	0.363500220129324	-0.1859068575823585
0.7209999999999999	0.22924577765057239	-0.09840199152387794	0.4120323163670082	1.7149136549419226	0.04071456918500985	0.36374389613702474	-0.18547162298869005
0.7219999999999998	0.22924585732837255	-0.09840812174692791	0.41328469262636136	1.7148728237239097	0.04061362986739841	0.3639869966274673	-0.18503657804285475
0.7230000000000001	0.22924593337350055	-0.09841429782734096	0.414536244111574	1.7148309705368125	0.04051275928622401	0.3642295271409233	-0.18460172595490723
0.724	0.22924600548561508	-0.09842051845514362	0.41578697679709375	1.7147880737017636	0.040411957684758484	0.3644714933486993	-0.18416706994057858
0.7249999999999999	0.22924607335540648	-0.0984267822900332	0.4170368968536235	1.7147441111276054	0.040311225296852306	0.3647129010481102	-0.183732613228865
0.7259999999999998	0.22924613666452673	-0.09843308796283495	0.41828601062381887	1.7146990603158547	0.04021056234923807	0.3649537561572719	-0.18329835906930372
0.7270000000000001	0.22924619508552327	-0.09843943407766872	0.4195343245980283	1.7146528983655807	0.04010996906419287	0.3651940647099511	-0.18286431073923728
0.728	0.22924624828177778	-0.09844581921332331	0.42078184538969027	1.7146056019774625	0.04000944566201119	0.3654338328503441	-0.18243047155142864
0.7289999999999999	0.22924629590744916	-0.09845224192346574	0.4220285797100051	1.7145571474585555	0.039908992362983585	0.3656730668276577	-0.18199684486184084
0.7299999999999998	0.22924633760742194	-0.09845870073681491	0.4232745343414983	1.714507510728913	0.03980860938930735	0.3659117729904245	-0.18156343407745693
0.7310000000000001	0.22924637301726009	-0.098465194158405	0.4245197161100923	1.7144566673297148	0.039708296967416006	0.36614995778048626	-0.18113024266425778
0.732	0.22924640176316646	-0.0984717206715633	0.42576413185605777	1.7144045924321714	0.039608055330605664	0.36638762772669997	-0.1806972741553551
0.7329999999999999	0.2292464234619486	-0.0984782787391006	0.42700778840384107	1.7143512608464742	0.03950788472153183	0.36662478943835997	-0.1802645321596415
0.7339999999999998	0.22924643772099082	-0.09848486680371796	0.4282506925300092	1.7142966470311944	0.0394077853945762	0.36686144959814715	-0.17983202037119747
0.7350000000000001	0.2292464441382333	-0.0984914832891373	0.4294928509289256	1.71424072510466	0.039307757618509756	0.3670976149543557	-0.1793997425790261
0.736	0.2292464423021584	-0.0984981266019554	0.4307342701765241	1.714183468858332	0.03920780167951262	0.3673332923123906	-0.17896770267692855
0.7369999999999999	0.22924643179178458	-0.09850479513309177	0.4319749566933067	1.7141248517703296	0.039107917884185155	0.3675684885260766	-0.17853590467363872
0.7379999999999998	0.22924641217666838	-0.09851148725920936	0.43321491670768875	1.714064847018373	0.03900810656254986	0.36780321048932174	-0.1781043527029698
0.7390000000000001	0.22924638301691483	-0.09851820134486325	0.4344541562200588	1.7140034274936753	0.03890836807122667	0.36803746512794455	-0.177673051033542
0.74	0.22924634386319687	-0.09852493574500257	0.4356926809675457	1.7139405658165656	0.038808702796659336	0.3682712593912939	-0.1772420040779666
0.7409999999999999	0.22924629425678394	-0.09853168880745214	0.4369304963894849	1.7138762343527354	0.03870911115827089	0.3685046002438367	-0.17681121640172442
0.7419999999999998	0.22924623372958045	-0.09853845887537642	0.4381676075935788	1.713810405229388	0.038609593611547685	0.3687374946570725	-0.17638069273191834
0.7430000000000001	0.22924616180417415	-0.09854524428972537	0.4394040193223746	1.7137430503513171	0.038510150651051754	0.3689699496017072	-0.17595043796589463
0.744	0.2292460779938955	-0.09855204339166149	0.4406397359193029	1.7136741414173196	0.03841078281336085	0.36920197203965255	-0.1755204571797897
0.7449999999999999	0.22924598180288788	-0.09855885452497085	0.44187476129464637	1.713603649937717	0.03831149067993584	0.3694335689157236	-0.17509075563687576
0.7459999999999998	0.22924587272618968	-0.09856567603846192	0.4431090988929387	1.7135315472533914	0.03821227487991491	0.3696647471493307	-0.17466133879527382
0.7470000000000001	0.229245750249828	-0.09857250628835476	0.444342751662165	1.7134578045559887	0.03811313609277304	0.36989551362634276	-0.17423221231484656
0.748	0.22924561385092543	-0.09857934364066011	0.4455757220240058	1.7133823929078142	0.038014075050785225	0.37012587519123724	-0.17380338206363094
0.7489999999999999	0.22924546299781956	-0.09858618647354782	0.4468080118447462	1.713305283259941	0.03791509254141475	0.3703558386397112	-0.17337485412429215
0.7499999999999998	0.22924529715019612	-0.09859303317970727	0.44803962240647655	1.7132264464693094	0.037816189409747375	0.37058541071150514	-0.17294663480077632
0.7510000000000001	0.22924511575923623	-0.09859988216870255	0.44927055437783053	1.7131458533163555	0.03771736656097081	0.3708145980830051	-0.1725187306252162
0.752	0.22924491826777835	-0.09860673186969991	0.45050080778463397	1.713063474522814	0.03761862496308132	0.3710434073598616	-0.17209114836496278
0.7529999999999999	0.22924470411049525	-0.09861358073494574	0.4517303819815917	1.712979280768607	0.03751996564993839	0.3712718450700434	-0.17166389502943125
0.7539999999999998	0.22924447271408668	-0.09862042724324376	0.45295927562463584	1.712893242707841	0.03742138972430104	0.37149991765707785	-0.17123697787681577
0.7550000000000001	0.2292442234974884	-0.09862726990305672	0.4541874866431834	1.7128053309846945	0.037322898360662195	0.3717276314731654	-0.17081040442078854
0.756	0.22924395587209792	-0.09863410725598674	0.45541501221230557	1.7127155162492194	0.0372244928081844	0.37195499277228516	-0.1703841824372969
0.7569999999999999	0.22924366924201756	-0.09864093788025925	0.4566418487248089	1.7126237691727109	0.03712617439373582	0.3721820077034062	-0.16995831997163485
0.7579999999999998	0.2292433630043157	-0.09864776039383587	0.4578679917643621	1.7125300604630527	0.03702794452484264	0.3724086823039814	-0.169532825345111
0.7590000000000001	0.22924303654930608	-0.09865457345791016	0.4590934360811754	1.7124343608800643	0.03692980469255644	0.3726350224940226	-0.16910770716063492
0.76	0.22924268926084682	-0.09866137578041122	0.46031817556986143	1.7123366412505079	0.0368317564740526	0.3728610340706295	-0.16868297430764087
0.7609999999999999	0.22924232051665855	-0.09866816611914017	0.4615422032483524	1.712236872483155	0.03673380153495823	0.3730867227026002	-0.16825863596676616
0.7619999999999998	0.22924192968866325	-0.09867494328529329	0.46276551123750126	1.7121350255839405	0.03663594163171249	0.3733120939251191	-0.16783470161433647
0.7630000000000001	0.2292415161433439	-0.09868170614699699	0.4639880907417514	1.7120310716704836	0.036538178613836146	0.3735371531347591	-0.16741118102664967
0.764	0.2292410792421255	-0.09868845363247913	0.46520993203163846	1.7119249819859996	0.03644051442598655	0.37376190558485417	-0.1669880842836828
0.7649999999999999	0.2292406183417784	-0.09869518473363063	0.46643102442813383	1.7118167279137635	0.03634295111003999	0.37398635638099337	-0.16656542177190872
0.7659999999999998	0.22924013279484434	-0.09870189850958201	0.4676513562884583	1.7117062809925245	0.036245490807077715	0.37421051047663123	-0.16614320418639503
0.7670000000000001	0.22923962195008593	-0.09870859408991955	0.4688709149941275	1.7115936129313958	0.036148135759090906	0.3744343726692964	-0.16572144253229693
0.768	0.22923908515295996	-0.0987152706782946	0.4700896869419949	1.7114786956234957	0.036050888310524304	0.37465794759757687	-0.16530014812555124
0.7689999999999999	0.22923852174611564	-0.0987219275560506	0.47130765753792636	1.7113615011594983	0.03595375090953457	0.37488123973851156	-0.16487933259263854
0.7699999999999998	0.22923793106991783	-0.09872856408511604	0.47252481119312134	1.711242001842625	0.03585672610877831	0.37510425340507897	-0.16445900786909826
0.7710000000000001	0.2292373124629964	-0.09873517971016504	0.47374113132347506	1.711120170206985	0.03575981656560558	0.37532699274365705	-0.1640391861962981
0.772	0.2292366652628222	-0.09874177395967211	0.47495660035124443	1.7109959790385325	0.035663025041473805	0.375549461731511	-0.16361988011693332
0.7729999999999999	0.22923598880631013	-0.09874834644586054	0.4761711997079008	1.710869401394167	0.035566354400883834	0.37577166417473123	-0.16320110247052297
0.7739999999999998	0.22923528243045	-0.09875489686429322	0.47738490983780923	1.710740410617113	0.03546980761038372	0.37599360370692164	-0.16278286638937786
0.7750000000000001	0.2292345454729661	-0.09876142499348246	0.478597710202755	1.710608980350493	0.03537338773769824	0.3762152837883919	-0.16236518529472346
0.776	0.2292337772730058	-0.0987679306945224	0.47980957928808904	1.710475084550619	0.03527709795067677	0.3764367077055445	-0.16194807289241678
0.7769999999999999	0.22923297717185798	-0.09877441391036666	0.4810204946120184	1.7103386975007786	0.03518094151563022	0.3766578785705149	-0.16153154316751328
0.7779999999999998	0.22923214451370177	-0.09878087466399815	0.48223043273806104	1.7101997938255429	0.03508492179487134	0.3768787993211837	-0.16111561037760957
0.7790000000000001	0.22923127864638676	-0.09878731305587019	0.4834393692891798	1.7100583485052478	0.03498904224394223	0.3770994727214345	-0.16070028904543562
0.78	0.22923037892224446	-0.09879372926174888	0.48464727896249055	1.7099143368906737	0.03489330640901319	0.3773199013614739	-0.16028559395104772
0.7809999999999999	0.22922944469893236	-0.09880012353057745	0.4858541355441966	1.7097677347171918	0.03479771792420573	0.37754008765826996	-0.15987154012403462
0.7819999999999998	0.22922847534031102	-0.09880649618198248	0.4870599119259032	1.709618518118029	0.03470228050865382	0.37776003385635126	-0.15945814283547874
0.7830000000000001	0.22922747021735457	-0.09881284760417583	0.4882645801238403	1.7094666636378022	0.03460699796354325	0.37797974202902507	-0.1590454175889269
0.784	0.22922642870909568	-0.09881917825187948	0.48946811130064005	1.7093121482467188	0.03451187416900374	0.37819921407989066	-0.15863338011041686
0.7849999999999999	0.22922535020360524	-0.09882548864389817	0.49067047578856904	1.7091549493543376	0.03441691308078923	0.37841845174464495	-0.15822204633797063
0.7859999999999998	0.22922423409900752	-0.09883177936146471	0.4918716431138692	1.7089950448221618	0.034322118727229754	0.37863745659317966	-0.15781143241066095
0.7870000000000001	0.22922307980453133	-0.09883805104773057	0.4930715820222367	1.7088324129758372	0.034227495206511915	0.3788562300317239	-0.15740155465723593
0.788	0.2292218867415979	-0.09884430440727356	0.49427026050546613	1.7086670326177347	0.03413304668367508	0.3790747733049707	-0.15699242958428536
0.7889999999999999	0.22922065434494587	-0.09885054020449732	0.4954676458296697	1.7084988830399332	0.03403877738689298	0.37929308749848906	-0.1565840738637508
0.7899999999999998	0.22921938206379414	-0.09885675926129822	0.4966637045658537	1.708327944037626	0.03394469160334112	0.379511173541544	-0.15617650431951943
0.7910000000000001	0.22921806936304304	-0.09886296245549968	0.49785840262250586	1.7081541959222184	0.03385079367531586	0.37972903221013926	-0.15576973791338977
0.792	0.22921671572451416	-0.09886915072042961	0.499051705279098	1.7079776195333833	0.03375708799672274	0.37994666413022193	-0.15536379173075873
0.7929999999999999	0.22921532064822991	-0.09887532504451531	0.5002435772212915	1.7077981962504691	0.033663579009442626	0.38016406978135187	-0.15495868296564766
0.7939999999999998	0.22921388365373266	-0.09888148646976731	0.5014339825790081	1.7076159080040334	0.03357027119908425	0.38038124950089697	-0.1545544289048073
0.7950000000000002	0.22921240428144432	-0.09888763608952417	0.5026228849658938	1.7074307372878939	0.033477169090240476	0.38059820348820533	-0.15415104691143316
0.796	0.2292108820940669	-0.09889377504695916	0.5038102475187088	1.7072426671705854	0.0333842772419749	0.38081493180863213	-0.15374855440896132
0.7969999999999999	0.22920931667802413	-0.09889990453472527	0.5049960329378045	1.7070516813051126	0.03329160024371698	0.3810314343979085	-0.1533469688646236
0.7979999999999998	0.229207707644945	-0.09890602579461252	0.5061802035298542	1.7068577639381453	0.03319914271095225	0.38124771106691263	-0.15294630777219684
0.7990000000000002	0.2292060546331891	-0.09891214011608791	0.507362721252497	1.7066608999197976	0.03310690928033779	0.3814637615066008	-0.15254658863392936
0.8	0.22920435730941494	-0.0989182488340886	0.5085435477605558	1.7064610747132576	0.03301490460448204	0.3816795852932184	-0.15214782894193188
0.8009999999999999	0.2292026153698144	-0.09892435332757232	0.509722644454241	1.7062582744031525	0.0329231333468107	0.3818951818940979	-0.1517500461590162
0.8019999999999998	0.2292008285402617	-0.09893045501882786	0.5108999725297565	1.7060524857026595	0.03283160017651427	0.38211055067398164	-0.15135325769884245
0.8030000000000002	0.2291989965757532	-0.09893655537203921	0.5120754930315904	1.7058436959601362	0.03274030976320723	0.3823256909015053	-0.1509574809055409
0.804	0.2291971192606437	-0.09894265589109787	0.5132491669057765	1.7056318931660273	0.03264926677129431	0.3825406017556598	-0.15056273303285198
0.8049999999999999	0.22919519641005515	-0.0989487581177903	0.514420955054541	1.7054170659600674	0.03255847585428295	0.38275528233241496	-0.15016903122270683
0.8059999999999998	0.22919322787170615	-0.09895486362998773	0.5155908183927493	1.705199203637281	0.032467941648854644	0.3829697316518714	-0.14977639248353644
0.8070000000000002	0.2291912135277857	-0.09896097403946076	0.5167587179058132	1.7049782961524196	0.03237766876862975	0.3831839486658195	-0.14938483366835287
0.808	0.2291891532968713	-0.09896709099006845	0.5179246147079681	1.704754334124349	0.03228766179804764	0.38339793226515795	-0.1489943714525257
0.8089999999999999	0.22918704713589189	-0.09897321615594137	0.5190884701002088	1.7045273088403976	0.03219792528635757	0.38361168128711315	-0.14860502231160255
0.8099999999999998	0.22918489504213535	-0.09897935123890252	0.5202502456290491	1.704297212259918	0.032108463741350506	0.38382519452262454	-0.14821680249897443
0.8110000000000002	0.2291826970553007	-0.09898549796550192	0.5214099031476515	1.7040640370170719	0.03201928162282737	0.3840384707241413	-0.14782972802288324
0.812	0.22918045325959527	-0.09899165808441987	0.5225674048786073	1.7038277764224738	0.031930383336103936	0.38425150861383195	-0.14744381462312034
0.813	0.22917816378587622	-0.0989978333646146	0.5237227134768995	1.703588424463698	0.03184177322566979	0.3844643068920853	-0.14705907774770563
0.8139999999999998	0.22917582881383697	-0.0990040255934568	0.5248757920934597	1.7033459758050338	0.03175345556869251	0.3846768642462439	-0.1466755325292879
0.8150000000000002	0.22917344857423796	-0.09901023657409377	0.5260266044401114	1.703100425786113	0.03166543456824108	0.38488917935951034	-0.14629319376137348
0.8160000000000001	0.2291710233508066	-0.0990164681224186	0.527175114854803	1.7028517704190482	0.0315777143465289	0.3851012509199047	-0.14591207587485538
0.817	0.22916855348105558	-0.09902272206402302	0.5283212883652872	1.7026000063840774	0.031490298938354984	0.38531307762921574	-0.14553219291519415
0.8179999999999998	0.22916603935639457	-0.09902900023113367	0.5294650907509094	1.7023451310241007	0.03140319228473926	0.38552465821188364	-0.14515355852029693
0.8190000000000002	0.22916348142303597	-0.09903530445952743	0.5306064886032914	1.7020871423384856	0.03131639822668731	0.3857359914237569	-0.14477618589902094
0.8200000000000001	0.2291608801836929	-0.09904163658542318	0.5317454493866952	1.7018260389757662	0.03122992049889778	0.3859470760608448	-0.14440008781016517
0.821	0.2291582361985664	-0.0990479984423482	0.5328819414984706	1.7015618202248644	0.031143762723408977	0.38615791096825014	-0.14402527654181665
0.8219999999999998	0.22915555008524593	-0.09905439185797628	0.5340159343281164	1.7012944860048327	0.031057928403607094	0.3863684950492227	-0.1436517638915864
0.8229999999999997	0.22915282251827512	-0.09906081865093375	0.5351473983127342	1.7010240368534981	0.030972420918775397	0.3865788272739683	-0.1432795611483323
0.8240000000000001	0.22915005422875978	-0.0990672806275725	0.5362763049892755	1.7007504739153838	0.030887243518754562	0.3867889066879718	-0.14290867907499175
0.825	0.22914724600364317	-0.09907377957871279	0.5374026270447405	1.7004737989285317	0.030802399318589132	0.38699873241995636	-0.142539127892331
0.8259999999999998	0.229144398683894	-0.09908031727635477	0.5385263383632276	1.7001940142098473	0.0307178912936441	0.38720830368954073	-0.14217091726426978
0.8269999999999997	0.229141513161979	-0.09908689547035522	0.5396474140687363	1.699911122638961	0.030633722275432197	0.38741761981453493	-0.1418040562850766
0.8280000000000001	0.22913859038012263	-0.0990935158850654	0.54076583056337	1.6996251276409882	0.030549894947905384	0.3876266802178138	-0.14143855346836376
0.829	0.22913563132935666	-0.09910018021592629	0.5418815655598356	1.699336033168556	0.030466411844025106	0.38783548443358656	-0.1410744167382998
0.8299999999999998	0.2291326370482329	-0.09910689012602047	0.5429945981090124	1.6990438436827162	0.030383275342669564	0.38804403211312377	-0.14071165342290937
0.8309999999999997	0.22912960862157347	-0.09911364724295983	0.5441049086256231	1.6987485641323647	0.030300487665997366	0.3882523230303682	-0.14035027024829547
0.8320000000000001	0.22912654717962946	-0.09912045315648442	0.5452124789124021	1.6984501999317896	0.030218050877326118	0.3884603570876135	-0.1399902733336553
0.833	0.22912345389651806	-0.09912730941601651	0.5463172921805244	1.698148756935967	0.030135966879402017	0.388668134321006	-0.13963166818824027
0.8339999999999999	0.22912032998794155	-0.09913421752778975	0.5474193330655613	1.6978442414143569	0.03005423741305841	0.3888756549056884	-0.13927445971049762
0.8349999999999997	0.229117176709692	-0.09914117895267863	0.5485185876397304	1.6975366600243107	0.0299728640565051	0.38908291916052296	-0.13891865218859678
0.8360000000000001	0.22911399535656102	-0.09914819510472783	0.5496150434212058	1.6972260197844633	0.029891848225063942	0.3892899275522741	-0.13856424930184852
0.837	0.2291107872593964	-0.09915526734887933	0.5507086893812562	1.6969123280481024	0.029811191170801162	0.38949668069936944	-0.1382112541229516
0.8379999999999999	0.2291075537803063	-0.09916239699789571	0.5517995159492173	1.696595592476515	0.029730893982115876	0.38970317937542404	-0.13785966912112435
0.8389999999999997	0.22910429630826332	-0.09916958530997923	0.552887515014564	1.6962758210119226	0.029650957583953474	0.38990942451246435	-0.13750949616636185
0.8400000000000001	0.22910101625585994	-0.09917683348746174	0.5539726799257149	1.6959530218488756	0.029571382738886487	0.39011541720397436	-0.13716073653524247
0.841	0.22909771505646598	-0.09918414267581477	0.5550550054859547	1.695627203403342	0.029492170048635646	0.3903211587080056	-0.13681339091834308
0.8419999999999999	0.2290943941610348	-0.09919151396297758	0.556134487947231	1.6952983742802306	0.029413319955786835	0.39052665045028967	-0.13646745942865224
0.8429999999999997	0.22909105503380234	-0.09919894837975363	0.5572111250014504	1.6949665432404726	0.029334832746129656	0.39073189402710806	-0.13612294161079852
0.8440000000000001	0.22908769914725172	-0.09920644690089996	0.5582849157681528	1.6946317191680242	0.02925670855179985	0.3909368912077355	-0.13577983645158065
0.845	0.22908432797746978	-0.0992140104454028	0.5593558607793183	1.6942939110367898	0.02917894735449452	0.39114164393651596	-0.13543814239167834
0.8459999999999999	0.22908094299952	-0.09922163987556074	0.5604239619624383	1.6939531278778288	0.029101548988272774	0.39134615433463055	-0.13509785733811835
0.8469999999999998	0.2290775456824551	-0.09922933599600556	0.5614892226207147	1.6936093787475928	0.02902451314242905	0.39155042470125095	-0.13475897867768002
0.8480000000000001	0.22907413748509453	-0.0992370995537878	0.5625516474092618	1.693262672696806	0.028947839364987394	0.39175445751401544	-0.1344215032916078
0.849	0.2290707198529427	-0.09924493123914885	0.5636112423080613	1.692913018738477	0.028871527066695133	0.3919582554293123	-0.13408542757169414
0.8499999999999999	0.22906729421511918	-0.09925283168585215	0.5646680145931686	1.6925604258146543	0.028795575525211947	0.3921618212827337	-0.13375074743724857
0.8509999999999998	0.22906386198016784	-0.09926080147144799	0.5657219728069162	1.6922049027622943	0.028719983889616683	0.39236515808969763	-0.13341745835246918
0.8520000000000001	0.22906042453112166	-0.09926884111822175	0.5667731267263546	1.6918464582782353	0.028644751185354405	0.39256826904593034	-0.13308555534458621
0.853	0.22905698322095194	-0.09927695109444994	0.5678214873291745	1.6914851008843934	0.028569876319380922	0.3927711575273802	-0.13275503302308614
0.8539999999999999	0.22905353936802414	-0.09928513181558796	0.5688670667578487	1.6911208388943038	0.02849535808532302	0.39297382708962053	-0.13242588559953442
0.8549999999999998	0.2290500942508046	-0.09929338364576588	0.5699098782831108	1.6907536803798697	0.028421195168899096	0.393176281467287	-0.13209810690757542
0.8560000000000001	0.22904664910219358	-0.09930170689996773	0.5709499362667574	1.6903836331375561	0.028347386153784012	0.3933785245737277	-0.13177169042311554
0.857	0.22904320510423481	-0.09931010184614145	0.5719872561226368	1.6900107046551494	0.02827392952755413	0.3935805605004364	-0.13144662928499956
0.8579999999999999	0.2290397633835755	-0.09931856870686315	0.5730218542754334	1.689634902079449	0.028200823687652893	0.39378239351602257	-0.13112291631636971
0.8589999999999998	0.22903632500692528	-0.09932710766168404	0.5740537481191141	1.6892562321841356	0.028128066947743943	0.3939840280650775	-0.1308005440461658
0.8600000000000001	0.2290328909761376	-0.09933571885015974	0.5750829559768962	1.6888747013374323	0.028055657544087828	0.3941854687672998	-0.13047950473016431
0.861	0.22902946222403953	-0.09934440237405691	0.5761094970619687	1.6884903154695576	0.027983593641334997	0.3943867204168141	-0.13015979037180772
0.8619999999999999	0.22902603961138623	-0.09935315829873703	0.5771333914374498	1.6881030800399601	0.0279118733381022	0.39458778798149535	-0.12984139274325737
0.8629999999999998	0.22902262392418746	-0.09936198665522102	0.5781546599759327	1.6877130000047023	0.027840494673003934	0.3947886766022341	-0.12952430340643437
0.8640000000000001	0.22901921587140237	-0.0993708874433102	0.579173324318979	1.687320079785114	0.02776945563107994	0.3949893915920156	-0.12920851373393472
0.865	0.22901581608375335	-0.09937986063501283	0.5801894068354077	1.6869243232384665	0.027698754150316144	0.3951899384346252	-0.12889401493025315
0.8659999999999999	0.22901242511328473	-0.0993889061779023	0.5812029305779861	1.6865257336299062	0.027628388128200062	0.39539032278309594	-0.1285807980533849
0.8669999999999998	0.22900904343216444	-0.09939802399878206	0.582213919239629	1.6861243136049022	0.02755835542837364	0.395590550458138	-0.12826885403638771
0.8680000000000001	0.22900567143035017	-0.0994072140084078	0.583222397110213	1.6857200651625743	0.027488653887629118	0.3957906274464824	-0.12795817370848658
0.869	0.22900230941286928	-0.09941647610688974	0.5842283890336079	1.6853129896302745	0.027419281323189153	0.39599055989888976	-0.12764874781579075
0.8699999999999999	0.22899895759708935	-0.09942581018827192	0.5852319203633944	1.6849030876397983	0.027350235539664213	0.39619035412763676	-0.12734056704218022
0.8709999999999998	0.2289956161103563	-0.09943521614391461	0.5862330169172434	1.684490359105974	0.02728151433538497	0.3963900166035335	-0.12703362203037064
0.8720000000000001	0.22899228498874943	-0.09944469386543134	0.5872317049314331	1.6840748032080044	0.027213115508355354	0.3965895539527105	-0.1267279034025566
0.873	0.22898896417657671	-0.09945424324755488	0.5882280110154833	1.6836564183731917	0.027145036862193817	0.39678897295322957	-0.12642340178064265
0.8739999999999999	0.228985653525486	-0.09946386419093106	0.5892219621053765	1.6832352022626644	0.027077276212247713	0.39698828053126795	-0.12612010780661892
0.8749999999999998	0.22898235279394447	-0.09947355660484299	0.5902135854149649	1.6828111517598612	0.027009831391639254	0.39718748375656576	-0.12581801216309088
0.8760000000000001	0.22897906164858772	-0.0994833204098673	0.5912029083866668	1.6823842629625227	0.026942700257001618	0.39738658983718955	-0.1255171055934848
0.877	0.2289757796666847	-0.09949315554008596	0.5921899586429265	1.6819545311782007	0.02687588069384638	0.39758560611391097	-0.12521737892139015
0.8779999999999999	0.22897250633783964	-0.09950306194409932	0.5931747639387873	1.681521950923284	0.026809370621320782	0.3977845400541922	-0.124918823068865
0.8789999999999998	0.2289692410649327	-0.09951303958521734	0.5941573521136695	1.6810865159247963	0.02674316799653958	0.3979833992455892	-0.12462142907456616
0.8800000000000001	0.22896598316580474	-0.09952308844233385	0.5951377510408253	1.6806482191249699	0.026677270819163396	0.39818219138838257	-0.12432518811226086
0.881	0.228962731875687	-0.0995332085118601	0.5961159885763253	1.680207052690481	0.026611677136286507	0.3983809242873067	-0.12403009150857161
0.8819999999999999	0.22895948634887064	-0.09954339980958912	0.5970920925101783	1.6797630080267338	0.026546385047026944	0.39857960584267416	-0.12373613075892773
0.8829999999999998	0.22895624565961772	-0.09955366237136166	0.5980660905191818	1.679316075795687	0.026481392706272748	0.3987782440413146	-0.12344329754234061
0.8840000000000001	0.22895300880381914	-0.09956399625290925	0.5990380101195937	1.678866245936109	0.02641669832782983	0.3989768469473194	-0.12315158373592482
0.885	0.2289497747017764	-0.09957440153000179	0.6000078786192219	1.6784135076855198	0.026352300187704007	0.39917542269240275	-0.12286098142929479
0.8859999999999999	0.22894654220135643	-0.0995848782985269	0.6009757230700344	1.677957849603827	0.026288196627397172	0.39937397946587067	-0.12257148293847968
0.8869999999999998	0.2289433100811433	-0.09959542667412753	0.6019415702220167	1.6774992595990474	0.026224386056793007	0.3995725255043726	-0.12228308081905959
0.8880000000000001	0.22894007705358863	-0.09960604679214732	0.6029054464778756	1.6770377249543726	0.026160866956877384	0.3997710690816719	-0.12199576787871322
0.889	0.2289368417681617	-0.09961673880750391	0.6038673778481881	1.676573232355459	0.026097637882355956	0.3999696184986089	-0.12170953718954979
0.8899999999999999	0.2289336028145003	-0.09962750289411518	0.60482738990659	1.67610576791758	0.026034697464170403	0.40016818207318877	-0.12142438210047561
0.8909999999999998	0.228930358725564	-0.09963833924463157	0.6057855077446024	1.6756353172126508	0.025972044412219234	0.40036676813060246	-0.12114029624972414
0.8920000000000001	0.22892710798041468	-0.09964924807009821	0.6067417559264486	1.6751618652961389	0.02590967751810181	0.4005653849932337	-0.12085727357749478
0.893	0.2289238490058732	-0.09966022959879413	0.6076961584442143	1.674685396734256	0.02584759565758228	0.40076404097070545	-0.12057530833858511
0.8939999999999999	0.22892058017743014	-0.09967128407462438	0.6086487386740759	1.674205895632198	0.02578579779277466	0.40096274434989576	-0.12029439511447403
0.8949999999999998	0.22891729982091702	-0.09968241175544158	0.6095995193350807	1.6737233456630676	0.02572428297392833	0.40116150338522055	-0.12001452882419181
0.8960000000000001	0.22891400621531602	-0.09969361291129615	0.6105485224512087	1.673237730095989	0.02566305034081494	0.4013603262895399	-0.11973570473404302
0.897	0.22891069759595728	-0.0997048878226164	0.6114957693166925	1.672749031823059	0.025602099123961285	0.401559221225558	-0.11945791846643095
0.8979999999999999	0.22890737215772916	-0.09971623677831902	0.6124412804638214	1.6722572333858956	0.02554142864578989	0.4017581962975269	-0.1191811660079099
0.8989999999999998	0.22890402805830293	-0.09972766007384785	0.6133850756317026	1.6717623170025666	0.025481038321546183	0.4019572595431842	-0.11890544371671331
0.9000000000000001	0.22890066342137413	-0.09973915800876197	0.6143271737359619	1.6712642645952804	0.025420927659769443	0.4021564189257949	-0.11863074832976146
0.901	0.22889727633992196	-0.09975073088349784	0.6152675928412445	1.6707630578177377	0.02536109626206432	0.40235568232653496	-0.11835707696890888
0.9019999999999999	0.22889386487948873	-0.09976237899605966	0.6162063501372493	1.6702586780810267	0.025301543822538995	0.4025550575375717	-0.11808442714625181
0.9029999999999998	0.22889042708148122	-0.09977410263939157	0.6171434619164005	1.6697511065788315	0.025242270127580103	0.4027545522555307	-0.11781279676874208
0.9040000000000001	0.22888696096649583	-0.09978590209905253	0.6180789435512617	1.6692403243123455	0.025183275055964877	0.4029541740749144	-0.11754218414277992
0.905	0.22888346453766936	-0.09979777765043946	0.6190128094720507	1.6687263121149083	0.025124558578701547	0.40315393048152665	-0.11727258797897022
0.9059999999999999	0.22887993578405735	-0.0998097295551828	0.6199450731457401	1.668209050677144	0.02506612075823288	0.40335382884607723	-0.11700400739637423
0.9069999999999998	0.22887637268404218	-0.09982175805746901	0.6208757470582353	1.6676885205718637	0.025007961747307253	0.4035538764182649	-0.11673644192552692
0.9080000000000001	0.2288727732087723	-0.09983386338104329	0.621804842700372	1.667164702277246	0.02495008178788268	0.4037540803216352	-0.11646989151015995
0.909	0.22886913532563535	-0.09984604572651404	0.6227323705565886	1.6666375761986894	0.024892481210063627	0.40395444754896326	-0.1162043565081791
0.9099999999999999	0.2288654570017664	-0.09985830526820405	0.6236583400943899	1.6661071226904849	0.024835160430826765	0.40415498495772767	-0.11593983769250492
0.9109999999999998	0.22886173620759367	-0.09987064215017297	0.6245827597545855	1.665573322077707	0.024778119952291757	0.40435569926566894	-0.11567633625177633
0.9120000000000001	0.22885797092042395	-0.09988305648216471	0.6255056369441759	1.66503615467834	0.02472136035965844	0.40455659704660873	-0.1154138537900639
0.913	0.22885415912806895	-0.09989554833623189	0.6264269780330025	1.6644956008252836	0.024664882318992675	0.40475768472664436	-0.11515239232492164
0.9139999999999999	0.2288502988325153	-0.09990811774366229	0.6273467883530297	1.6639516408871242	0.02460868657492113	0.4049589685808961	-0.11489195428444568
0.9149999999999998	0.22884638805363966	-0.09992076469183184	0.6282650721983718	1.6634042552869435	0.0245527739483562	0.40516045473086043	-0.11463254250449505
0.9160000000000001	0.22884242483297146	-0.0999334891209821	0.6291818328253119	1.6628534245199316	0.024497145334250306	0.4053621491419993	-0.11437416022631564
0.917	0.22883840723750434	-0.09994629092092011	0.6300970724523036	1.6622991291709566	0.024441801699317908	0.4055640576211318	-0.11411681109419938
0.9179999999999999	0.22883433336355902	-0.09995916992801786	0.6310107922603289	1.661741349932106	0.02438674407984612	0.40576618581374496	-0.11386049915287079
0.9189999999999998	0.22883020134069892	-0.09997212592288902	0.6319229923943622	1.6611800676190984	0.024331973579714828	0.4059685392017053	-0.1136052288445366
0.9200000000000002	0.22882600933570083	-0.0999851586279906	0.6328336719666918	1.6606152631854458	0.02427749136832076	0.4061711231017301	-0.11335100500559439
0.921	0.2288217555565819	-0.09999826770477299	0.6337428290628483	1.660046917734389	0.024223298678221778	0.4063739426646754	-0.11309783286269146
0.9219999999999999	0.22881743825668543	-0.100011452751132	0.6346504607501444	1.6594750125301279	0.024169396802743815	0.4065770028752081	-0.11284571802794653
0.9229999999999998	0.2288130557388266	-0.1000247132987861	0.635556563088453	1.6588995290098694	0.024115787093244752	0.40678030855143105	-0.11259466649339016
0.9240000000000002	0.2288086063595001	-0.10003804881020367	0.6364611311435974	1.65832044879559	0.02406247095579043	0.40698386434482225	-0.11234468462455723
0.925	0.2288040885331513	-0.10005145867620915	0.6373641590033593	1.657737753702894	0.024009449847972212	0.4071876747410309	-0.11209577915340872
0.9259999999999999	0.22879950073651256	-0.10006494221464401	0.6382656397953576	1.65715142574698	0.023956725276230207	0.40739174406134315	-0.11184795717082005
0.9269999999999998	0.22879484151300625	-0.10007849866932934	0.6391655657060554	1.6565614471483756	0.023904298793193446	0.4075960764642658	-0.11160122611856828
0.9280000000000002	0.22879010947721573	-0.10009212720895679	0.6400639280005256	1.6559678003392002	0.023852171994792035	0.4078006759471008	-0.11135559378099445
0.929	0.2287853033194262	-0.10010582692591052	0.6409607170437286	1.6553704679680978	0.023800346517200602	0.4080055463478728	-0.11111106827645519
0.9299999999999999	0.22878042181023617	-0.10011959683502016	0.6418559223240641	1.6547694329034788	0.023748824033611504	0.4082106913477882	-0.11086765804812986
0.9309999999999998	0.2287754638048659	-0.10013343587224317	0.6427495324792075	1.6541646782365926	0.02369760625089714	0.40841611447403925	-0.11062537185374913
0.9320000000000002	0.22877042824641405	-0.10014734289327697	0.6436415353246191	1.6535561872848268	0.023646694906159654	0.4086218191028889	-0.11038421875417569
0.933	0.2287653141684378	-0.10016131667210353	0.6445319178843614	1.6529439435941202	0.02359609176304469	0.4088278084631542	-0.11014420810131582
0.9339999999999999	0.22876012069835924	-0.10017535589984525	0.6454206664223571	1.6523279309397538	0.02354579860800008	0.4090340856400251	-0.10990534952614485
0.9349999999999998	0.2287548470616976	-0.10018945918468351	0.6463077664733476	1.6517081333262849	0.023495817246965048	0.40924065357897066	-0.109667652926898
0.9360000000000002	0.22874949258562507	-0.10020362505246602	0.6471932028750653	1.651084534987771	0.02344614950230543	0.4094475150896092	-0.10943112845668682
0.937	0.22874405670184822	-0.10021785194687663	0.6480769598023869	1.650457120387921	0.0233967972093842	0.4096546728496597	-0.10919578651047032
0.938	0.22873853894994428	-0.10023213822954312	0.6489590208023572	1.6498258742186849	0.023347762213069983	0.40986212940927785	-0.10896163771204097
0.9389999999999998	0.22873293898077687	-0.10024648218083806	0.6498393688301	1.6491907813972981	0.023299046364608084	0.41006988719589504	-0.10872869290077189
0.9400000000000002	0.22872725655923984	-0.10026088200137556	0.6507179862867564	1.6485518270629267	0.02325065151866956	0.410277948519375	-0.10849696311738397
0.9410000000000001	0.2287214915663318	-0.10027533581420213	0.6515948550583406	1.6479089965729259	0.023202579530637413	0.4104863155773034	-0.10826645958927057
0.942	0.22871564400018446	-0.10028984166693117	0.6524699565532733	1.6472622754987245	0.02315483225406718	0.41069499046022556	-0.10803719371640427
0.9429999999999998	0.22870971397604015	-0.10030439753345065	0.6533432717386127	1.646611649622479	0.02310741153813746	0.4109039751565858	-0.10780917705769302
0.9440000000000002	0.22870370172593144	-0.1003190013163348	0.6542147811757512	1.645957104935264	0.02306031922545392	0.4111132715572459	-0.10758242131728725
0.9450000000000001	0.22869760759844324	-0.1003336508503338	0.6550844650555999	1.6452986276360588	0.02301355715026593	0.41132288145976187	-0.10735693833082689
0.946	0.22869143205818185	-0.10034834390618998	0.6559523032336526	1.6446362041315417	0.0229671271366677	0.41153280657253993	-0.10713274005137317
0.9469999999999998	0.22868517568419588	-0.1003630781944082	0.656818275264947	1.6439698210389637	0.022921030996660326	0.4117430485184438	-0.10690983853470906
0.9479999999999997	0.22867883916734782	-0.10037785136898408	0.6576823604385665	1.6432994651936206	0.022875270528073005	0.41195360883742427	-0.10668824592405787
0.9490000000000001	0.22867242330738788	-0.10039266103109193	0.6585445378128328	1.6426251236601834	0.022829847512280683	0.41216448898847574	-0.10646797443384269
0.95	0.22866592901010488	-0.10040750473273594	0.6594047862527134	1.6419467837467745	0.022784763711777383	0.4123756903514641	-0.10624903633192676
0.9509999999999998	0.22865935728417602	-0.10042237998036899	0.6602630844687156	1.6412644330214243	0.022740020867664294	0.41258721422876554	-0.10603144392068825
0.9519999999999997	0.22865270923734032	-0.10043728423848053	0.6611194110554061	1.640578059330165	0.022695620697111864	0.41279906184640963	-0.10581520951789215
0.9530000000000001	0.22864598607264988	-0.10045221493315148	0.6619737445291968	1.6398876508156484	0.022651564890794125	0.413011234354847	-0.10560034543777322
0.954	0.2286391890851725	-0.10046716945557782	0.6628260633669237	1.6391931959370503	0.022607855110050104	0.41322373282958474	-0.10538686397152655
0.9549999999999998	0.22863231965801517	-0.10048214516556724	0.6636763460463647	1.6384946834924086	0.02256449298370963	0.4134365582717482	-0.10517477736646294
0.9559999999999997	0.22862537925729146	-0.10049713939501276	0.6645245710872167	1.6377921026418913	0.02252148010494741	0.41364971160856956	-0.10496409780473047
0.9570000000000001	0.22861836942678537	-0.10051214945134557	0.6653707170910518	1.6370854429297588	0.022478818028346486	0.41386319369392266	-0.10475483738268676
0.958	0.2286112917826845	-0.10052717262097097	0.6662147627810246	1.6363746943042714	0.022436508266986798	0.4140770053091476	-0.10454700809084899
0.9589999999999999	0.22860414800837847	-0.10054220617269202	0.6670566870417265	1.6356598471359318	0.022394552289496432	0.4142911471641641	-0.10434062179416635
0.9599999999999997	0.22859693984932233	-0.1005572473614979	0.6678964689584509	1.6349408922348225	0.0223529515173686	0.414505619898629	-0.10413569021260338
0.9610000000000001	0.22858966910796566	-0.10057229343309024	0.6687340878551409	1.6342178208678038	0.02231170732284743	0.4147204240829551	-0.10393222490214415
0.962	0.22858233763874625	-0.10058734162802384	0.6695695233302883	1.6334906247763297	0.022270821026954865	0.41493556021906797	-0.10373023723651072
0.9629999999999999	0.22857494734314487	-0.10060238918434056	0.670402755291181	1.6327592961941375	0.022230293897048347	0.41515102874102294	-0.10352973838964522
0.9639999999999997	0.22856750016479707	-0.10061743333982603	0.6712337639880218	1.6320238278633186	0.02219012714421246	0.41536683001572483	-0.10333073931851844
0.9650000000000001	0.22855999808466118	-0.1006324713350174	0.67206253004794	1.6312842130495282	0.022150321920970554	0.4155829643436893	-0.1031332507461321
0.966	0.22855244311624176	-0.10064750041658951	0.6728890345070344	1.630540445557095	0.022110879319315147	0.4157994319597844	-0.10293728314537395
0.9669999999999999	0.22854483730124267	-0.10066251784074824	0.6737132588389622	1.6297925197432819	0.02207180036905598	0.4160162330338913	-0.10274284672432452
0.9679999999999997	0.22853718270640075	-0.10067752087663563	0.6745351849804699	1.6290404305317028	0.022033086036423774	0.41623336767130104	-0.10254995141282237
0.9690000000000001	0.22852948142112126	-0.10069250680937236	0.6753547953557589	1.628284173425282	0.021994737222563267	0.41645083591296955	-0.10235860684960824
0.97	0.22852173555440958	-0.10070747294198312	0.6761720729004579	1.6275237445191362	0.0219567547616101	0.4166686377356905	-0.10216882236979447
0.9709999999999999	0.22851394723072166	-0.10072241659658304	0.6769870010840928	1.6267591405133828	0.021919139418655177	0.4168867730520048	-0.1019806069930771
0.9719999999999998	0.2285061185854815	-0.10073733511633473	0.6777995639303216	1.6259903587247466	0.021881891888326465	0.41710524170996727	-0.10179396941304644
0.9730000000000001	0.22849825176063807	-0.1007522258685573	0.6786097460345691	1.6252173970973485	0.021845012794231164	0.4173240434928323	-0.10160891798758774
0.974	0.2284903489002603	-0.1007670862478629	0.6794175325790774	1.6244402542145546	0.021808502688709378	0.4175431781184753	-0.1014254607299978
0.9749999999999999	0.22848241214616935	-0.10078191367819361	0.6802229093465137	1.623658929311516	0.021772362052289735	0.41776264523867257	-0.10124360530050516
0.9759999999999998	0.22847444363398228	-0.10079670561413336	0.6810258627317767	1.6228734222865173	0.02173659129302909	0.41798244443836136	-0.10106335899885573
0.9770000000000001	0.22846644549031753	-0.10081145954300112	0.6818263797505135	1.6220837337103875	0.021701190746344867	0.41820257523475846	-0.10088472875862634
0.978	0.2284584198307838	-0.10082617298773146	0.682624448045488	1.6212898648343441	0.021666160675278722	0.418423037076399	-0.10070772114252842
0.9789999999999999	0.22845036875762176	-0.10084084350904243	0.6834200558930639	1.6204918175974	0.021631501270521297	0.4186438293422786	-0.10053234233772061
0.9799999999999998	0.22844229435737234	-0.10085546870689276	0.6842131922105703	1.6196895946340826	0.02159721265001514	0.4188649513410989	-0.10035859815094102
0.9810000000000001	0.22843419869932258	-0.1008700462227311	0.685003846563812	1.618883199281718	0.02156329485880546	0.41908640231055705	-0.10018649400375791
0.982	0.22842608383435026	-0.10088457374253994	0.6857920091728485	1.6180726355861417	0.021529747869504044	0.41930818141680093	-0.10001603492866376
0.9829999999999999	0.22841795179378932	-0.10089904899917543	0.6865776709149283	1.6172579083058325	0.021496571582879077	0.4195302877540507	-0.09984722556655551
0.9839999999999998	0.2284098045883142	-0.10091346977362933	0.6873608233257139	1.6164390229155976	0.021463765828205483	0.419752720344084	-0.09968007016504814
0.9850000000000001	0.22840164420646436	-0.10092783389596337	0.6881414586006888	1.6156159856105539	0.021431330363497675	0.4199754781355236	-0.09951457257670343
0.986	0.22839347261205498	-0.10094213924629454	0.68891956959713	1.6147888033100228	0.02139926487586851	0.42019856000311195	-0.09935073625710884
0.9869999999999999	0.22838529174084782	-0.10095638375546152	0.6896951498359036	1.61395748366096	0.021367568981892862	0.42042196474703436	-0.09918856426316829
0.9879999999999998	0.22837710349798565	-0.1009705654049978	0.6904681935027093	1.613122035040539	0.02133624222761072	0.4206456910924132	-0.09902805925172314
0.9890000000000001	0.22836890975618832	-0.10098468222716311	0.6912386954484055	1.6122824665571271	0.021305284088535582	0.4208697376890972	-0.09886922347868324
0.99	0.2283607123532033	-0.10099873230578851	0.6920066511876721	1.611438788049644	0.02127469397027762	0.421094103111624	-0.09871205879909152
0.9909999999999999	0.228352513088133	-0.10101271377756209	0.6927720568956391	1.6105910100867982	0.02124447120966028	0.42131878585899285	-0.09855656666818115
0.9919999999999998	0.22834431371738942	-0.1010266248330022	0.6935349094021098	1.6097391439673217	0.021214615075904643	0.42154378435394385	-0.09840274814330138
0.9930000000000001	0.22833611595065123	-0.10104046371636884	0.6942952061830022	1.6088832017193078	0.021185124771638544	0.4217690969420498	-0.09825060388713712
0.994	0.22832792144682384	-0.1010542287245157	0.6950529453497659	1.6080231960963898	0.021155999433852993	0.4219947218911703	-0.09810013417228206
0.9949999999999999	0.22831973181037254	-0.10106791820581061	0.6958081256382828	1.6071591405722496	0.021127238135111158	0.4222206573912701	-0.09795133888619013
0.9959999999999998	0.22831154858877734	-0.10108153056025443	0.6965607463983778	1.6062910493364566	0.021098839885132552	0.42244690155417614	-0.09780421753559199
0.9970000000000001	0.22830337327111064	-0.10109506424042823	0.6973108075839431	1.605418937292375	0.021070803632509776	0.42267345241291054	-0.0976587692504369
0.998	0.2282952072869875	-0.10110851775176635	0.6980583097425468	1.6045428200559961	0.021043128266071465	0.422900307920601	-0.09751499278809177
0.9989999999999999	0.22828705200550878	-0.1011218896517782	0.6988032540030267	1.6036627139650776	0.021015812615405388	0.4231274659473876	-0.09737288653651914
0.9999999999999998	0.22827890873419562	-0.10113517854897193	0.6995456420606927	1.6027786361196288	0.02098885545005548	0.4233549242717944	-0.0972324485124767
1.0010000000000001	0.22827077871791318	-0.10114838310185767	0.7002854761620129	1.6018906044432017	0.02096225547800298	0.4235826805685794	-0.09709367635595806
1.002	0.2282626631381582	-0.1011615020180305	0.7010227590906608	1.600998637710081	0.020936011345564443	0.42381073240268596	-0.09695656733049889
1.003	0.22825456311308398	-0.10117453405333335	0.7017574941545474	1.6001027555154206	0.020910121639560415	0.42403907723313605	-0.09682111833379653
1.0039999999999998	0.22824647969751133	-0.10118747801147979	0.7024896851723281	1.5992029782435715	0.02088458488974645	0.42426771241712147	-0.09668732590884088
1.0050000000000001	0.22823841388255017	-0.10120033274489125	0.7032193364578821	1.5982993270797023	0.020859399570107066	0.4244966352064419	-0.09655518624764207
1.006	0.22823036659558255	-0.10121309715637149	0.7039464528020076	1.5973918240316043	0.02083456410029301	0.42472584274201514	-0.09642469519401432
1.007	0.22822233870022718	-0.10122577019973918	0.7046710394520781	1.5964804919278293	0.02081007684781233	0.4249553320523094	-0.09629584825163105
1.0079999999999998	0.22821433099590777	-0.101238350878293	0.7053931020907847	1.5955653544026627	0.020785936129941483	0.4251851000538735	-0.09616864059522419
1.0090000000000001	0.22820634421815494	-0.10125083824223795	0.7061126468143382	1.5946464358788088	0.02076214021529714	0.42541514355214	-0.0960430670827392
1.01	0.22819837904001844	-0.10126323138695421	0.7068296801101238	1.593723761548518	0.02073868732592297	0.42564545924250596	-0.09591912226802468
1.011	0.22819043607383405	-0.10127552945248573	0.7075442088341778	1.5927973573546401	0.020715575640014892	0.42587604371150994	-0.09579680041345216
1.0119999999999998	0.22818251587296975	-0.1012877316231205	0.7082562401896042	1.5918672499712043	0.020692803294616566	0.4261068934382313	-0.09567609550216705
1.0130000000000001	0.22817461893355112	-0.10129983712593481	0.7089657817063043	1.590933466781616	0.020670368387799776	0.4263380047962194	-0.09555700125034174
1.014	0.2281667456961624	-0.10131184522867819	0.7096728412205063	1.589996035854822	0.020648268980696844	0.4265693740557123	-0.09543951111998479
1.015	0.2281588965475231	-0.10132375523812898	0.7103774268533376	1.5890549859209189	0.020626503099813277	0.4268009973858444	-0.0953236183322514
1.0159999999999998	0.22815107182214334	-0.10133556649854467	0.7110795469891843	1.5881103463458066	0.020605068739257115	0.427032870856968	-0.09520931588107885
1.0170000000000001	0.22814327180433427	-0.10134727838983155	0.7117792102534539	1.5871621471044846	0.020583963862825995	0.42726499044315397	-0.09509659654739712
1.018	0.22813549673132152	-0.10135889032618689	0.712476425489733	1.5862104187540853	0.020563186406380236	0.42749735202481365	-0.09498545291361697
1.019	0.22812774679708475	-0.10137040175483784	0.7131712017382129	1.5852551924062368	0.020542734280321148	0.4277299513916297	-0.09487587737767174
1.0199999999999998	0.22812002215542276	-0.10138181215412526	0.713863548215373	1.5842964996972204	0.020522605371933036	0.42796278424585965	-0.09476786216692461
1.0210000000000001	0.22811232292224354	-0.10139312103130911	0.7145534742926553	1.5833343727570262	0.020502797547712708	0.4281958462055907	-0.0946613993528012
1.022	0.22810464917858023	-0.10140432792084861	0.7152409894737468	1.5823688441787862	0.020483308655871252	0.4284291328078281	-0.0945564808660944
1.023	0.2280970009743326	-0.10141543238353494	0.71592610337159	1.5813999469877915	0.020464136529192854	0.42866263951172534	-0.0944530985124008
1.0239999999999998	0.22808937833123355	-0.10142643400572532	0.7166088256843575	1.5804277146096852	0.020445278988130984	0.4288963617018397	-0.09435124398794036
1.0250000000000001	0.2280817812450399	-0.10143733239792443	0.7172891661692549	1.579452180838175	0.020426733843900403	0.42913029469123365	-0.09425090889631527
1.026	0.22807420968844916	-0.10144812719308764	0.7179671346152705	1.5784733798018626	0.02040849890144535	0.42936443372467104	-0.09415208476603357
1.027	0.2280666636147406	-0.10145881804502364	0.7186427408163656	1.5774913459297795	0.02039057196234693	0.4295987739820954	-0.09405476306825733
1.0279999999999998	0.2280591429606387	-0.10146940462689819	0.7193159945458474	1.576506113915595	0.020372950827915473	0.42983331058245494	-0.09395893523423579
1.0290000000000001	0.22805164764802646	-0.1014798866298389	0.7199869055322912	1.5755177186812148	0.020355633302409016	0.43006803858781956	-0.09386459267206618
1.03	0.22804417758525955	-0.10149026376164191	0.7206554834362504	1.5745261953408645	0.020338617196136576	0.4303029530075494	-0.09377172678309512
1.031	0.2280367326688301	-0.10150053574595645	0.7213217378269962	1.5735315791648719	0.020321900328630935	0.43053804880258206	-0.09368032897851712
1.0319999999999998	0.22802931278613242	-0.10151070232270054	0.7219856781600268	1.5725339055419838	0.020305480532258533	0.4307733208899639	-0.0935903906959349
1.0330000000000001	0.22802191781858294	-0.10152076324933168	0.7226473137564673	1.5715332099416908	0.020289355656085892	0.431008764147388	-0.09350190341497629
1.034	0.228014547642836	-0.10153071830146769	0.7233066537847221	1.5705295278787785	0.02027352356945656	0.43124437341762045	-0.09341485867142817
1.035	0.22800720213009348	-0.10154056727285789	0.7239637072436202	1.5695228948804496	0.020257982165280658	0.43148014351282166	-0.09332924807026094
1.0359999999999998	0.2279998811457662	-0.10155030997621006	0.7246184829451623	1.5685133464548464	0.020242729363587245	0.4317160692185832	-0.09324506329852625
1.0370000000000001	0.2279925845502412	-0.10155994624524849	0.7252709894961166	1.5675009180601964	0.020227763115524208	0.43195214529762604	-0.09316229613850158
1.038	0.22798531220000057	-0.10156947593724963	0.7259212352795803	1.5664856450752964	0.020213081407442345	0.43218836649322484	-0.09308093848054164
1.039	0.22797806394909245	-0.1015788989356816	0.7265692284368717	1.565467562772425	0.020198682264761104	0.43242472753224237	-0.09300098233540095
1.0399999999999998	0.22797083965170864	-0.10158821515257324	0.7272149768493684	1.5644467062922784	0.020184563755435245	0.43266122312777894	-0.09292241984627926
1.0410000000000001	0.2279636391654888	-0.10159742452985941	0.7278584881210349	1.5634231106190069	0.020170723992841623	0.4328978479818682	-0.09284524330065819
1.042	0.2279564623544221	-0.1016065270397016	0.7284997695627612	1.5623968105545691	0.02015716113820983	0.4331345967885289	-0.09276944514163253
1.043	0.22794930909172564	-0.10161552268453723	0.729138828178882	1.5613678406938805	0.02014387340284208	0.43337146423699563	-0.09269501797825645
1.0439999999999998	0.22794217926307908	-0.10162441149723532	0.7297756706554936	1.5603362354018435	0.020130859050185038	0.43360844501488904	-0.09262195459478995
1.0450000000000002	0.2279350727690862	-0.10163319354098002	0.7304103033494348	1.5593020287914787	0.020118116397694476	0.4338455338112713	-0.09255024795946198
1.046	0.22792798952658222	-0.10164186890812828	0.7310427322771723	1.5582652547027402	0.02010564381825077	0.4340827253194683	-0.09247989123330544
1.047	0.2279209294695405	-0.1016504377180438	0.731672963104337	1.5572259466834915	0.02009343974100516	0.43432001423942235	-0.09241087777852244
1.0479999999999998	0.22791389254995842	-0.1016589001150349	0.7323010011366539	1.556184137973358	0.02008150265202371	0.43455739527963905	-0.0923432011656561
1.0490000000000002	0.22790687873872262	-0.10166725626752397	0.7329268513115089	1.5551398614892986	0.020069831095278583	0.4347948631590402	-0.09227685517987952
1.05	0.22789988802645098	-0.10167550636807436	0.7335505181893968	1.5540931498124835	0.020058423673988194	0.4350324126086659	-0.09221183382689559
1.051	0.22789292042431183	-0.1016836506327679	0.7341720059459945	1.5530440351772046	0.020047279051637643	0.43527003837298683	-0.09214813133827086
1.0519999999999998	0.2278859759648219	-0.10169168929993141	0.7347913183656147	1.551992549461787	0.02003639595243729	0.43550773521095526	-0.09208574217596588
1.0530000000000002	0.2278790547029956	-0.10169962262971768	0.7354084588356555	1.5509387241803325	0.02002577316182969	0.43574549789710293	-0.09202466103625008
1.054	0.22787215671859773	-0.10170745090454286	0.7360234303420385	1.5498825904745184	0.020015409527228866	0.43598332122275246	-0.09196488285306773
1.055	0.2278652821191258	-0.10171517442887616	0.7366362354660101	1.5488241791061714	0.020005303958384162	0.43622119999716474	-0.09190640280067731
1.0559999999999998	0.22785843104202047	-0.1017227935283794	0.7372468763823046	1.5477635204517148	0.01999545542730876	0.4364591290484443	-0.09184921629544743
1.0570000000000002	0.22785160365572646	-0.10173030854989999	0.7378553548594224	1.5467006444988323	0.019985862968322173	0.4366971032242082	-0.0917933189963877
1.058	0.22784480016072836	-0.1017377198623193	0.7384616722620191	1.5456355808449516	0.01997652567814671	0.43693511739214475	-0.09173870680447999
1.059	0.2278380207916901	-0.10174502785712622	0.7390658295531422	1.5445683586963825	0.019967442715693524	0.43717316644052845	-0.09168537586203229
1.0599999999999998	0.2278312658199495	-0.10175223294908957	0.7396678272951901	1.5434990068673335	0.019958613301904442	0.43741124527869585	-0.09163332255254628
1.0610000000000002	0.22782453555411	-0.1017593355774064	0.7402676656507213	1.5424275537795251	0.01995003672001593	0.4376493488374265	-0.09158254350031071
1.062	0.22781783033872618	-0.10176633620619913	0.7408653443834892	1.5413540274635027	0.01994171231575859	0.43788747206905154	-0.09153303556948064
1.063	0.22781115055334172	-0.10177323532436192	0.7414608628593251	1.5402784555616216	0.019933639497249418	0.43812560994723315	-0.09148479586295015
1.0639999999999998	0.22780449661225707	-0.10178003344625919	0.7420542200472455	1.539200865331552	0.01992581773518639	0.4383637574666643	-0.09143782172096072
1.0650000000000002	0.2277978689635213	-0.10178673111327441	0.7426454145207821	1.5381212836495204	0.01991824656352867	0.43860190964281504	-0.09139211071963098
1.066	0.2277912680867698	-0.10179332889470576	0.7432344444591654	1.5370397370140105	0.01991092557993219	0.4388400615115478	-0.09134766066965368
1.067	0.22778469449066005	-0.10179982738763091	0.7438213076491129	1.5359562515510325	0.01990385444557557	0.4390782081285449	-0.09130446961455355
1.0679999999999998	0.22777814871028018	-0.10180622721649181	0.7444060014883518	1.5348708530213042	0.019897032884681372	0.43931634456861507	-0.09126253582777728
1.0690000000000002	0.2277716313045289	-0.10181252903277715	0.7449885229912533	1.533783566828946	0.0198904606837938	0.4395544659248828	-0.0912218578085566
1.07	0.22776514285384453	-0.10181873351480113	0.7455688687965794	1.5326944180305357	0.019884137690691462	0.4397925673080492	-0.09118243427678964
1.071	0.22775868395903628	-0.10182484136720017	0.7461470351773439	1.5316034313441214	0.01987806381281344	0.44003064384591056	-0.09114426416700323
1.0719999999999998	0.2277522552408388	-0.10183085331939802	0.7467230180527917	1.5305106311596737	0.01987223901495536	0.4402686906828963	-0.0911073466211535
1.0730000000000002	0.22774585733868538	-0.10183677012341535	0.7472968130021271	1.5294160415513316	0.019866663316600863	0.44050670297938815	-0.09107168098038773
1.074	0.2277394909087001	-0.10184259255252559	0.7478684152788682	1.5283196862895392	0.01986133678968024	0.4407446759110066	-0.091037266776621
1.075	0.22773315662241164	-0.10184832140075269	0.7484378198250781	1.5272215888526683	0.01985625955657354	0.4409826046680532	-0.09100410372429345
1.0759999999999998	0.22772685516656518	-0.10185395748170618	0.749005021286231	1.5261217724392329	0.019851431787566338	0.4412204844550525	-0.09097219171169986
1.0769999999999997	0.2277205872432802	-0.10185950162675701	0.7495700140278456	1.5250202599806728	0.019846853697758095	0.44145831049033596	-0.09094153079146532
1.078	0.22771435356979905	-0.10186495468405843	0.7501327921538867	1.5239170741543084	0.019842525544153687	0.44169607800573557	-0.09091212117022818
1.079	0.22770815487707408	-0.10187031751840687	0.7506933495261885	1.5228122373964421	0.01983844762324242	0.441933782246451	-0.09088396319765193
1.0799999999999998	0.22770199190757073	-0.1018755910104369	0.751251679784909	1.5217057719155889	0.019834620268394443	0.44217141847097413	-0.09085705735488768
1.0809999999999997	0.22769586541379042	-0.10188077605477737	0.7518077763703992	1.5205976997050634	0.01983104384652605	0.4424089819510748	-0.09083140424273028
1.082	0.22768977615750988	-0.10188587355792157	0.7523616325461105	1.5194880425537665	0.019827718754399044	0.4426464679721577	-0.09080700456971168
1.083	0.22768372490823044	-0.10189088443656086	0.752913241422552	1.518376822055905	0.01982464541516276	0.44288387183399447	-0.09078385913982595
1.0839999999999999	0.22767771244083837	-0.10189580961675619	0.7534625959826785	1.5172640596211318	0.019821824275260212	0.44312118885153146	-0.09076196883952023
1.0849999999999997	0.22767173953398176	-0.10190065003319294	0.7540096891075914	1.5161497764847047	0.01981925580127157	0.4433584143557163	-0.0907413346246205
1.086	0.22766580696953756	-0.10190540662776347	0.7545545136010509	1.5150339937168955	0.01981694047651193	0.44359554369434856	-0.09072195750804411
1.087	0.22765991553241616	-0.10191008034785393	0.7550970622131862	1.5139167322319942	0.019814878797565553	0.44383257223289757	-0.09070383854799353
1.0879999999999999	0.22765406601032773	-0.10191467214471484	0.7556373276641591	1.512798012796899	0.019813071270817047	0.4440694953553529	-0.09068697883614316
1.0889999999999997	0.22764825919350648	-0.10191918297191567	0.756175302667788	1.5116778560388886	0.019811518409100767	0.44430630846517327	-0.09067137948587903
1.09	0.2276424958743918	-0.10192361378388021	0.7567109799551393	1.5105562824529362	0.019810220728528886	0.44454300698627747	-0.09065704162059049
1.091	0.22763677684727007	-0.10192796553449986	0.7572443522973458	1.5094333124085404	0.019809178745436716	0.44477958636402015	-0.0906439663623171
1.0919999999999999	0.22763110290787605	-0.10193223917582163	0.7577754125272824	1.508308966155687	0.01980839297338389	0.4450160420662794	-0.0906321548210543
1.0929999999999997	0.2276254748525739	-0.10193643565681108	0.7583041535612305	1.5071832638306688	0.019807863920089066	0.44525236958472164	-0.09062160808422942
1.094	0.22761989347636538	-0.10194055592256981	0.7588305684209139	1.5060562254624956	0.01980759208460222	0.44548856443606505	-0.09061232720592086
1.095	0.22761435957010293	-0.10194460091438381	0.7593546502555383	1.5049278709791163	0.019807577955079383	0.44572462216334585	-0.09060431319594094
1.0959999999999999	0.2276088739180346	-0.10194857156984619	0.7598763923642192	1.5037982202123084	0.019807822006733047	0.44596053833743593	-0.09059756700890342
1.0969999999999998	0.22760343729530177	-0.10195246882229729	0.7603957882184286	1.5026672929008442	0.01980832469965329	0.44619630855881587	-0.09059208953357903
1.098	0.227598050464635	-0.10195629359995913	0.760912831482585	1.501535108692669	0.019809086476742708	0.4464319284592419	-0.09058788158320805
1.099	0.2275927141726259	-0.10196004682551953	0.7614275160316689	1.5004016871479462	0.019810107761947467	0.44666739370294645	-0.09058494388689106
1.0999999999999999	0.227587429146329	-0.10196372941654276	0.7619398359669907	1.4992670477433288	0.0198113889589058	0.4469026999874372	-0.0905832770815087
1.1009999999999998	0.2275821960909442	-0.1019673422859509	0.7624497856319995	1.4981312098755526	0.01981293044964816	0.44713784304432436	-0.09058288170386533
1.102	0.22757701568857694	-0.10197088634219666	0.7629573596285166	1.4969941928639618	0.019814732592983192	0.4473728186404253	-0.0905837581829342
1.103	0.2275718885973209	-0.10197436248987729	0.7634625528326481	1.495856015953071	0.019816795722995557	0.4476076225790279	-0.09058590683214272
1.1039999999999999	0.2275668154502873	-0.10197777163041341	0.7639653604096305	1.4947166983147728	0.019819120147837817	0.4478422507011343	-0.09058932784218464
1.1049999999999998	0.22756179685458452	-0.10198111466204358	0.7644657778268603	1.493576259049423	0.019821706148511652	0.4480766988866284	-0.09059402127490676
1.106	0.22755683339024685	-0.10198439247951105	0.7649638008654873	1.492434717186532	0.019824553977516306	0.44831096305531004	-0.09059998705790485
1.107	0.22755192560910958	-0.10198760597381605	0.7654594256324573	1.4912920916857975	0.019827663857363922	0.44854503916786126	-0.09060722497885411
1.1079999999999999	0.22754707403363	-0.1019907560320305	0.7659526485741353	1.4901484014380868	0.019831035979083426	0.44877892322705215	-0.09061573467914806
1.1089999999999998	0.22754227915565545	-0.10199384353754858	0.7664434664907598	1.4890036652663483	0.01983467050101713	0.4490126112791915	-0.0906255156471505
1.11	0.2275375414351343	-0.10199686937114937	0.76693187655023	1.4878579019264289	0.019838567548092656	0.4492460994155203	-0.09063656721166996
1.111	0.2275328612987698	-0.10199983441212276	0.7674178763001028	1.4867111301066562	0.019842727211326395	0.44947938377349217	-0.09064888853638783
1.1119999999999999	0.22752823913899636	-0.102002739538706	0.7679014636778028	1.4855633684261629	0.019847149547192963	0.44971246053800484	-0.09066247861536281
1.1129999999999998	0.22752367531403092	-0.10200558562820423	0.7683826370194181	1.4844146354330696	0.019851834576799697	0.44994532594258646	-0.09067733626924693
1.114	0.2275191701489945	-0.1020083735571695	0.7688613950667131	1.4832649496025037	0.019856782285109707	0.45017797627047973	-0.09069346014227517
1.115	0.22751472393734984	-0.10201110420163617	0.769337736972732	1.4821143293344374	0.01986199262033528	0.4504104078555667	-0.09071084869984691
1.1159999999999999	0.22751033694228107	-0.10201377843740983	0.7698116623074991	1.480962792952076	0.019867465493258067	0.45064261708319836	-0.09072950022597005
1.1169999999999998	0.227506009398392	-0.10201639714040991	0.7702831710641931	1.4798103587007823	0.01987320077641514	0.450874600391055	-0.0907494128204471
1.118	0.22750174151410057	-0.10201896118706943	0.7707522636654184	1.4786570447463931	0.01987919830339471	0.4511063542702225	-0.0907705843961707
1.119	0.22749753347397844	-0.10202147145479194	0.7712189409699525	1.4775028691717762	0.01988545786830241	0.4513378752666117	-0.09079301267659101
1.1199999999999999	0.22749338544028191	-0.10202392882246283	0.7716832042799705	1.4763478499719886	0.01989197922527662	0.45156915998259994	-0.09081669519335729
1.1209999999999998	0.22748929755367012	-0.10202633417101208	0.7721450553479898	1.4751920050498974	0.01989876208811386	0.45180020507859625	-0.0908416292840138
1.122	0.22748526993310886	-0.10202868838402512	0.7726044963835361	1.474035352212998	0.019905806130065408	0.45203100727434853	-0.09086781208944816
1.123	0.2274813026757159	-0.10203099234840257	0.7730615300602773	1.4728779091702862	0.01991311098350094	0.4522615633502412	-0.09089524055103368
1.1239999999999999	0.227477395856927	-0.10203324695507165	0.7735161595236238	1.4717196935287864	0.0199206762393786	0.4524918701487686	-0.09092391140759042
1.1249999999999998	0.22747354952985274	-0.10203545309974994	0.7739683883980439	1.4705607227901014	0.019928501446948105	0.45272192457594324	-0.09095382119241144
1.1260000000000001	0.2274697637234455	-0.10203761168375815	0.7744182207880768	1.4694010143465817	0.01993658611441824	0.4529517236020337	-0.09098496623309804
1.127	0.22746603844060423	-0.10203972361488022	0.7748656612617602	1.4682405854774865	0.019944929711441628	0.45318126426066047	-0.09101734265914024
1.128	0.22746237365734934	-0.10204178980826967	0.7753107148221048	1.4670794533462383	0.019953531672564702	0.45341054364667926	-0.09105094641468825
1.1289999999999998	0.227458769322694	-0.10204381118740041	0.7757533868891708	1.4659176349980048	0.019962391399511933	0.4536395589150463	-0.09108577326671376
1.1300000000000001	0.22745522535808266	-0.10204578868505891	0.7761936832987559	1.4647551473560827	0.019971508262000278	0.453868307281461	-0.0911218188060071
1.131	0.22745174165676857	-0.10204772324437786	0.7766316103128001	1.4635920072174482	0.01998088159744985	0.4540967860242405	-0.09115907844314602
1.132	0.2274483180838814	-0.10204961581991479	0.7770671746467702	1.462428231248203	0.019990510708799758	0.45432499248767205	-0.09119754739706505
1.1329999999999998	0.22744495447681298	-0.10205146737839932	0.7775003835072487	1.4612638359785322	0.020000394860977832	0.4545529240862372	-0.09123722067921428
1.1340000000000001	0.22744165064554736	-0.10205327889839375	0.7779312446179124	1.460098837797526	0.020010533278095523	0.45478057830782226	-0.09127809308287353
1.135	0.22743840637293455	-0.10205505136886459	0.7783597662297586	1.4589332529489871	0.020020925141916862	0.4550079527154914	-0.09132015917921019
1.136	0.2274352214149042	-0.10205678578779319	0.7787859571264767	1.4577670975274508	0.02003156959087137	0.45523504494886013	-0.09136341331539644
1.1369999999999998	0.22743209550099386	-0.1020584831619533	0.7792098266242055	1.4566003874732698	0.02004246572003805	0.4554618527250714	-0.09140784961552205
1.1380000000000001	0.22742902833557138	-0.10206014450747809	0.7796313845543852	1.455433138568256	0.02005361258319748	0.45568837383803695	-0.09145346198905843
1.139	0.22742601959862332	-0.10206177084971085	0.7800506412338344	1.4542653664333638	0.020065009195978548	0.4559146061560679	-0.09150024414456537
1.14	0.227423068944981	-0.10206336322196195	0.7804676074423439	1.4530970865272765	0.020076654537725534	0.456140547620089	-0.09154818959975503
1.1409999999999998	0.22742017600311445	-0.10206492266429873	0.7808822944137925	1.4519283141451271	0.020088547551842962	0.4563661962432306	-0.09159729168542234
1.1420000000000001	0.22741734037462574	-0.10206645022349432	0.7812947138309981	1.450759064418464	0.020100687146202584	0.4565915501105214	-0.09164754354738934
1.143	0.2274145616344403	-0.10206794695375881	0.7817048778182764	1.449589352316827	0.02011307219410079	0.45681660737795243	-0.0916989381492104
1.144	0.22741183933206952	-0.10206941391675108	0.7821127989309448	1.448419192650161	0.020125701535097525	0.4570413662712201	-0.09175146827631521
1.1449999999999998	0.22740917299356708	-0.1020708521804951	0.7825184901428861	1.4472486000716809	0.020138573975494293	0.45726582508439223	-0.09180512654104779
1.1460000000000001	0.22740656212267668	-0.10207226281794995	0.7829219648340405	1.4460775890811748	0.020151688288695884	0.4574899821784385	-0.09185990538757384
1.147	0.22740400620117285	-0.1020736469056079	0.783323236778192	1.444906174028731	0.0201650432155789	0.457713835979566	-0.09191579709654125
1.148	0.22740150468990006	-0.10207500552211922	0.7837223201306607	1.4437343691192457	0.020178637464807258	0.4579373849773621	-0.09197279378968433
1.1489999999999998	0.22739905703088728	-0.1020763397469431	0.7841192294162608	1.4425621884188284	0.02019246971297421	0.4581606277226839	-0.09203088743395245
1.1500000000000001	0.2273966626497858	-0.10207765065902324	0.7845139795175144	1.4413896458634663	0.02020653860457202	0.4583835628252365	-0.0920900698450496
1.151	0.22739432095787826	-0.1020789393354872	0.7849065856623516	1.4402167552684326	0.020220842752034302	0.4586061889509617	-0.09215033269112281
1.152	0.22739203135290684	-0.1020802068503686	0.7852970634109051	1.4390435303376736	0.020235380736034966	0.4588285048193006	-0.09221166749697346
1.1529999999999998	0.2273897932187226	-0.10208145427372706	0.7856854286417608	1.4378699846739098	0.020250151106045146	0.45905050920026963	-0.0922740656482509
1.1540000000000001	0.22738760592451082	-0.10208268267191775	0.7860716975380257	1.436696131788683	0.020265152381454033	0.45927220091159593	-0.09233751839539359
1.155	0.22738546882396835	-0.10208389310863301	0.786455886572446	1.435521985111214	0.02028038305331584	0.4594935788160946	-0.09240201685805645
1.156	0.22738338125442936	-0.10208508664520993	0.786838012491185	1.434347557997186	0.02029584158593273	0.45971464181898575	-0.09246755203033785
1.1569999999999998	0.22738134253593895	-0.10208626433982666	0.787218092296996	1.4331728637385632	0.020311526417848808	0.45993538886490803	-0.09253411478632746
1.1580000000000001	0.2273793519702774	-0.10208742724633887	0.7875961432313981	1.4319979155740585	0.02032743596268298	0.4601558189346907	-0.09260169588610556
1.159	0.2273774088403132	-0.10208857641313174	0.7879721827550865	1.4308227266994864	0.02034356861010676	0.46037593104200764	-0.0926702859826291
1.16	0.227375512410438	-0.10208971288198623	0.7883462285269334	1.429647310277238	0.02035992272690759	0.46059572423003564	-0.0927398756294525
1.1609999999999998	0.22737366192808386	-0.10209083768695885	0.7887182983823168	1.4284716794452392	0.020376496658078412	0.46081519756805683	-0.09281045528880522
1.1620000000000001	0.22737185662557183	-0.10209195185327377	0.7890884103115134	1.4272958473268813	0.020393288727874128	0.4610343501478239	-0.09288201533930424
1.163	0.2273700957219152	-0.10209305639622626	0.7894565824385141	1.426119827041911	0.020410297240775685	0.4612531810798717	-0.0929545460831893
1.164	0.22736837842457916	-0.10209415232009661	0.7898228330006166	1.424943631716385	0.02042752048242432	0.46147168949020195	-0.09302803775351627
1.1649999999999998	0.22736670393119698	-0.10209524061707327	0.7901871803287809	1.4237672744905538	0.020444956720588513	0.4616898745173427	-0.09310248052162272
1.1660000000000001	0.2273650714308685	-0.1020963222661846	0.7905496428272287	1.4225907685257924	0.020462604206287125	0.46190773530929546	-0.0931778645051188
1.167	0.2273634801042914	-0.10209739823223785	0.7909102389515152	1.421414127012441	0.020480461175253088	0.46212527102006645	-0.09325417977623036
1.168	0.22736192912310094	-0.10209846946476468	0.7912689871865564	1.4202373631785397	0.020498525849556668	0.4623424808060882	-0.09333141636995579
1.1689999999999998	0.227360417649544	-0.10209953689697243	0.7916259060257231	1.4190604902979405	0.020516796439024636	0.4625593638229569	-0.09340956429192421
1.1700000000000002	0.2273589448361105	-0.10210060144507596	0.7919810139498543	1.4178835216974126	0.02053527114276152	0.46277591922242745	-0.0934886135265133
1.171	0.2273575098243725	-0.10210166400876226	0.7923343294042905	1.4167064707631032	0.020553948151566456	0.46299214614942136	-0.09356855404602787
1.172	0.22735611174340975	-0.10210272547241031	0.7926858707739136	1.4155293509459665	0.020572825651125563	0.46320804373905045	-0.09364937582100982
1.1729999999999998	0.22735474970857436	-0.10210378670556039	0.7930356563580537	1.4143521757665218	0.020591901824885375	0.46342361111359454	-0.09373106883071505
1.1740000000000002	0.2273534228213486	-0.10210484856225562	0.7933837043463741	1.413174958820053	0.020611174856061006	0.4636388473792521	-0.0938136230730361
1.175	0.22735213017029615	-0.1021059118800074	0.7937300327945854	1.411997713781859	0.020630642929207146	0.4638537516227864	-0.09389702857448941
1.176	0.22735087083235547	-0.10210697747876038	0.7940746595984682	1.41082045441179	0.020650304231962614	0.4640683229083116	-0.0939812754011294
1.1769999999999998	0.22734964387409987	-0.1021080461602312	0.7944176024669397	1.409643194558062	0.02067015695727478	0.4642825602742198	-0.09406635367003388
1.1780000000000002	0.22734844835296503	-0.10210911870837051	0.7947588788956531	1.4084659481599584	0.020690199306166498	0.4644964627302495	-0.09415225356076123
1.179	0.2273472833184451	-0.10211019589057266	0.7950985061411108	1.4072887292490281	0.02071042949080374	0.46471002925481886	-0.09423896532697192
1.18	0.22734614781325793	-0.1021112784581309	0.7954365011952717	1.4061115519487706	0.020730845737256618	0.46492325879262436	-0.09432647930822366
1.1809999999999998	0.22734504087410473	-0.10211236714556267	0.7957728807613904	1.404934430473162	0.02075144628765108	0.465136150252445	-0.09441478594146277
1.1820000000000002	0.22734396153127165	-0.10211346266955441	0.7961076612310711	1.403757379124765	0.02077222940213931	0.46534870250521376	-0.09450387577209912
1.183	0.22734290880745142	-0.10211456572790033	0.7964408586617702	1.4025804122924095	0.020793193361116822	0.46556091438235814	-0.09459373946491768
1.184	0.2273418817172903	-0.1021156769984346	0.796772488755107	1.4014035444476731	0.02081433646744436	0.46577278467434857	-0.09468436781477499
1.1849999999999998	0.22734087926803817	-0.10211679713833245	0.7971025668370914	1.400226790140156	0.020835657048493557	0.4659843121294578	-0.09477575175678497
1.1860000000000002	0.22733990046054986	-0.10211792678453219	0.7974311078398751	1.3990501639919046	0.020857153458505237	0.4661954954527303	-0.09486788237606437
1.187	0.22733894429026227	-0.1021190665549009	0.7977581262842639	1.3978736806909788	0.020878824081261984	0.46640633330516484	-0.09496075091722875
1.188	0.22733800974814883	-0.10212021704863862	0.7980836362633535	1.3966973549848891	0.02090066733222394	0.46661682430298806	-0.09505434879340466
1.1889999999999998	0.22733709582165157	-0.10212137884554366	0.7984076514276528	1.39552120167427	0.020922681659824954	0.4668269670170217	-0.09514866759452258
1.1900000000000002	0.22733620149559225	-0.10212255250526756	0.798730184970922	1.3943452356056445	0.02094486554672226	0.4670367599723265	-0.09524369909544726
1.191	0.22733532575306337	-0.10212373856768779	0.7990512496152112	1.3931694716628973	0.020967217511853917	0.4672462016480029	-0.09533943526480616
1.192	0.22733446757630027	-0.10212493755402159	0.7993708575950869	1.3919939247581907	0.020989736113000843	0.46745529047702833	-0.09543586827434142
1.1929999999999998	0.22733362594753467	-0.10212614996717505	0.7996890206425384	1.3908186098226811	0.021012419948941517	0.46766402484625386	-0.09553299050794042
1.1940000000000002	0.22733279984983165	-0.10212737629132707	0.8000057499736796	1.3896435417970268	0.02103526766113975	0.46787240309656186	-0.09563079456986551
1.195	0.2273319882679101	-0.10212861699225285	0.800321056277608	1.3884687356216678	0.021058277935575926	0.4680804235231258	-0.09572927329212921
1.196	0.22733119018894826	-0.10212987251838639	0.8006349497066632	1.3872942062268658	0.021081449504723064	0.4682880843757733	-0.09582841974138781
1.1969999999999998	0.22733040460337492	-0.10213114330111635	0.8009474398673203	1.3861199685224843	0.021104781148999042	0.46849538385951517	-0.0959282272256036
1.1980000000000002	0.22732963050564767	-0.10213242975431397	0.8012585358120853	1.3849460373875024	0.02112827169775712	0.468702320135303	-0.09602868930023907
1.199	0.2273288668950188	-0.10213373227459546	0.8015682460331347	1.3837724276596226	0.021151920030546775	0.4689088913208954	-0.09612979977356338
1.2	0.22732811277629011	-0.10213505124231949	0.8018765784584426	1.3825991541253322	0.02117572507852418	0.46911509549177377	-0.09623155271071174
1.2009999999999998	0.22732736716055751	-0.10213638702219491	0.8021835404503861	1.3814262315096504	0.02119968582546529	0.4693209306823524	-0.09633394243668654
1.2020000000000002	0.22732662906594625	-0.1021377399638757	0.8024891388060674	1.380253674465172	0.021223801308565306	0.46952639488754705	-0.09643696353861068
1.203	0.22732589751833795	-0.10213911040291687	0.8027933797589727	1.3790814975611465	0.02124807061914731	0.4697314860643977	-0.09654061086729923
1.204	0.22732517155209034	-0.10214049866096096	0.8030962689815837	1.377909715272193	0.021272492902854677	0.4699362021336881	-0.09664487953870295
1.2049999999999998	0.2273244502107504	-0.10214190504515516	0.8033978115878104	1.3767383419655217	0.021297067359571775	0.47014054098180685	-0.09674976493595958
1.2059999999999997	0.22732373254776245	-0.10214332984830346	0.8036980121348587	1.3755673918862632	0.021321793243865485	0.4703445004629738	-0.09685526271193572
1.207	0.22732301762717133	-0.10214477334975373	0.8039968746260341	1.3743968791416545	0.02134666986576564	0.4705480784017733	-0.09696136879135035
1.208	0.22732230452432217	-0.10214623581551442	0.8042944025152303	1.373226817685563	0.02137169659109333	0.4707512725958133	-0.09706807937211881
1.2089999999999999	0.22732159232655755	-0.10214771749759927	0.8045905987123453	1.3720572213037154	0.021396872841337865	0.47095408081839113	-0.09717539092628653
1.2099999999999997	0.22732088013391274	-0.10214921863410299	0.8048854655896216	1.370888103598857	0.021422198093691888	0.4711565008212286	-0.09728330020055649
1.211	0.22732016705981012	-0.1021507394500087	0.8051790049881569	1.3697194779754573	0.021447671881428005	0.471358530337218	-0.09739180421683968
1.212	0.22731945223175354	-0.10215228015722586	0.8054712182230797	1.3685513576243284	0.021473293794191103	0.47156016708293663	-0.097500900273624
1.2129999999999999	0.22731873479202366	-0.10215384095385978	0.8057621060881403	1.367383755507893	0.021499063478024067	0.471761408760934	-0.09761058594755499
1.2139999999999997	0.22731801389837483	-0.10215542202421538	0.8060516688604665	1.366216684345712	0.02152498063561458	0.47196225306209616	-0.09772085909462241
1.215	0.22731728872473458	-0.10215702353953379	0.8063399063051067	1.3650501565987523	0.0215510450268242	0.4721626976683348	-0.09783171785150281
1.216	0.22731655846190657	-0.10215864565833309	0.806626817680486	1.3638841844523861	0.02157725646889098	0.47236274025560254	-0.09794316063681682
1.2169999999999999	0.22731582231827746	-0.10216028852672901	0.8069124017455334	1.3627187797996176	0.02160361483642774	0.47256237849699273	-0.09805518615163296
1.2179999999999997	0.22731507952052896	-0.10216195227911194	0.8071966567673455	1.3615539542248927	0.021630120061581472	0.47276161006568346	-0.09816779337964579
1.219	0.22731432931435552	-0.10216363703805106	0.8074795805290179	1.3603897189881065	0.021656772133866905	0.47296043263778814	-0.09828098158733434
1.22	0.22731357096518845	-0.10216534291342569	0.8077611703383935	1.3592260850091746	0.021683571099552393	0.4731588438952368	-0.09839475032361426
1.2209999999999999	0.22731280375892735	-0.10216707000228867	0.8080414230384855	1.3580630628531578	0.02171051706120721	0.47335684152875174	-0.09850909941855854
1.2219999999999998	0.22731202700267925	-0.10216881838946176	0.8083203350199533	1.3569006627155518	0.0217376101773493	0.4735544232410408	-0.09862402898106505
1.223	0.22731124002550668	-0.10217058814773297	0.808597902234504	1.3557388944084845	0.02176485066176702	0.4737515867500287	-0.09873953939583671
1.224	0.2273104421791848	-0.10217237933802999	0.8088741202077213	1.3545777673481851	0.021792238782819322	0.4739483297918235	-0.09885563132028306
1.2249999999999999	0.22730963283896866	-0.10217419200994692	0.809148984052078	1.3534172905425943	0.021819774862835865	0.4741446501236034	-0.09897230568134305
1.2259999999999998	0.2273088114039955	-0.10217602620187606	0.8094224884820158	1.3522574725787264	0.021847459277190583	0.4743405455267915	-0.09908956367155813
1.227	0.22730797729657307	-0.10217788194112189	0.8096946278310961	1.351098321610153	0.021875292453291912	0.47453601381052063	-0.09920740674415168
1.228	0.22730712996072894	-0.10217975924437141	0.8099653960697246	1.3499398453445939	0.021903274869733	0.47473105281508565	-0.09932583660772201
1.2289999999999999	0.22730626886152272	-0.10218165811776728	0.8102347868230773	1.348782051031983	0.021931407055114194	0.4749256604152644	-0.09944485522079165
1.2299999999999998	0.2273053934854968	-0.10218357855695988	0.8105027933899849	1.347624945467292	0.02195968958592841	0.4751198345216811	-0.0995644647827396
1.231	0.2273045033415156	-0.10218552054788992	0.8107694087631626	1.3464685350359258	0.021988123082534384	0.4753135730762571	-0.09968466771490296
1.232	0.2273035979616189	-0.10218748406792301	0.81103462565079	1.3453128257873963	0.022016708203704518	0.4755068740436377	-0.09980546663507334
1.2329999999999999	0.22730267690188924	-0.10218946908658498	0.8112984364990696	1.344157823481248	0.022045445642243613	0.4756997354065758	-0.09992686433756602
1.2339999999999998	0.2273017397433346	-0.10219147556552567	0.8115608335142677	1.3430035335916979	0.022074336122408656	0.47589215516728406	-0.10004886378226968
1.235	0.22730078609278584	-0.10219350345846509	0.8118218086827395	1.341849961298807	0.022103380398093685	0.47608413135073774	-0.1001714680874366
1.236	0.22729981558381027	-0.1021955527114959	0.8120813537897018	1.3406971114797073	0.022132579251170018	0.47627566200786	-0.10029468052310435
1.2369999999999999	0.2272988278776409	-0.10219762326298883	0.8123394604382635	1.339544988700632	0.022161933489676607	0.4764667452184688	-0.1004185045041717
1.2379999999999998	0.22729782266412246	-0.1021997150434772	0.8125961200687217	1.3383935972108751	0.022191443945981555	0.4766573790939892	-0.10054294358276011
1.239	0.22729679966267383	-0.10220182797627231	0.8128513239777521	1.3372429409382993	0.02222111147515764	0.47684756178005216	-0.10066800144028366
1.24	0.2272957586232678	-0.10220396197843108	0.8131050633375075	1.3360930234848836	0.02225093695357098	0.477037291459045	-0.1007936818796505
1.2409999999999999	0.22729469932742793	-0.1022061169617011	0.8133573292150095	1.3349438481226812	0.02228092127749934	0.47722656635255284	-0.1009199888172874
1.2419999999999998	0.22729362158924307	-0.10220829283344715	0.8136081125922145	1.333795417792064	0.02231106536141386	0.4774153847235718	-0.10104692627437518
1.243	0.22729252525602342	-0.10221048949718431	0.8138574043863884	1.332647735102256	0.02234137013580142	0.4776037448784953	-0.10117449836735151
1.244	0.22729141020784557	-0.10221270685233912	0.8141051954704204	1.331500802333399	0.022371836544709596	0.477791645168936	-0.10130270929798227
1.2449999999999999	0.22729027635636329	-0.10221494479399056	0.8143514766930885	1.3303546214405155	0.022402465543317672	0.47797908399326394	-0.1014315633430578
1.2459999999999998	0.22728912364438897	-0.1022172032133434	0.8145962389000386	1.329209194059374	0.022433258095593805	0.4781660597978613	-0.101561064843406
1.247	0.2272879520466222	-0.1022194819985578	0.8148394729566066	1.3280645215134994	0.022464215171854613	0.47835257107840096	-0.10169121819179124
1.248	0.227286761570773	-0.10222178103518259	0.8150811697717435	1.3269206048223325	0.022495337746104512	0.47853861638114953	-0.10182202782012169
1.2489999999999999	0.22728555225870348	-0.10222410020581514	0.8153213203211752	1.3257774447109094	0.02252662679303203	0.4787241943039926	-0.10195349818687403
1.2499999999999998	0.2272843241872115	-0.1022264393897384	0.8155599156694311	1.3246350416210602	0.022558083284905765	0.47890930349712185	-0.10208563376473119
1.2510000000000001	0.22728307746770396	-0.10222879846291233	0.8157969469918757	1.3234933957245	0.02258970818849082	0.4790939426635081	-0.10221843902763712
1.252	0.22728181224513563	-0.10223117729757175	0.8160324055971252	1.322352506937816	0.022621502461680296	0.47927811055922165	-0.10235191843720358
1.253	0.227280528697719	-0.10223357576180803	0.8162662829483569	1.3212123749385938	0.022653467050206277	0.47946180599348015	-0.10248607642937768
1.2539999999999998	0.22727922703778064	-0.10223599371950876	0.8164985706831419	1.320072999181937	0.022685602884672983	0.4796450278284247	-0.10262091740167065
1.2550000000000001	0.2272779075130118	-0.10223843102952591	0.8167292606340651	1.3189343789173786	0.022717910877058604	0.479827774978869	-0.1027564457000299
1.256	0.2272765704073615	-0.10224088754407235	0.8169583448512676	1.3177965132073102	0.02275039191644123	0.4800100464120836	-0.10289266560461927
1.257	0.22727521604082124	-0.10224336310785194	0.8171858156254198	1.3166594009473074	0.02278304686492247	0.4801918411475558	-0.10302958131486872
1.2579999999999998	0.22727384476810025	-0.10224585755829897	0.8174116655100089	1.3155230408879761	0.02281587655423507	0.4803731582566037	-0.10316719693421555
1.2590000000000001	0.22727245697656281	-0.10224837072617185	0.8176358873433187	1.3143874316583217	0.02284888178266828	0.4805539968616631	-0.10330551645447211
1.26	0.22727105308304998	-0.10225090243575011	0.8178584742697319	1.31325257178989	0.022882063312005686	0.4807343561352483	-0.10344454374036424
1.261	0.227269633529964	-0.10225345250426278	0.8180794197592304	1.3121184597409248	0.02291542186441381	0.48091423529864796	-0.10358428251508907
1.2619999999999998	0.2272681987821216	-0.10225602074130186	0.8182987176254815	1.3109850939213004	0.022948958119402545	0.4810936336204185	-0.10372473634652306
1.2630000000000001	0.22726674932437885	-0.10225860694859516	0.8185163620432674	1.3098524727189775	0.022982672710856702	0.4812725504147968	-0.10386590863334583
1.264	0.22726528565851972	-0.10226121091938532	0.8187323475652659	1.3087205945272409	0.023016566223955356	0.48145098504009437	-0.10400780259113723
1.265	0.22726380829940487	-0.1022638324377912	0.8189466691385633	1.307589457771586	0.023050639192100104	0.4816289368970738	-0.10415042123856616
1.2659999999999998	0.2272623177718843	-0.10226647127852834	0.8191593221209038	1.3064590609358817	0.023084892093912648	0.48180640542730724	-0.1042937673838506
1.2670000000000001	0.22726081460847827	-0.10226912720585964	0.8193703022963026	1.3053294025878104	0.02311932534999663	0.4819833901115793	-0.10443784361185156
1.268	0.22725929934669684	-0.1022717999714005	0.8195796058904036	1.3042004814039636	0.02315393931928053	0.4821598904683956	-0.10458265227161527
1.269	0.2272577725267457	-0.1022744893119072	0.8197872295855892	1.3030722961957233	0.023188734295184914	0.48233590605241433	-0.10472819546387398
1.2699999999999998	0.22725623469074593	-0.1022771949481778	0.8199931705350934	1.3019448459363012	0.02322371050222257	0.48251143645255845	-0.10487447502850317
1.2710000000000001	0.2272546863823401	-0.10227991658468938	0.8201974263757416	1.30081812978744	0.02325886809309226	0.48268648128986885	-0.10502149253248107
1.272	0.2272531281455575	-0.1022826539084668	0.8203999952393257	1.2996921471246439	0.02329420714559589	0.4828610402153436	-0.10516924925889706
1.273	0.22725156052331696	-0.10228540658718245	0.8206008757626113	1.298566897561319	0.023329727659500768	0.4830351129079456	-0.105317746197068
1.2739999999999998	0.22724998405631708	-0.10228817426798986	0.8208000670959811	1.2974423809725697	0.023365429554077714	0.4832086990727183	-0.10546698403333518
1.2750000000000001	0.22724839928268653	-0.10229095657746927	0.820997568910712	1.2963185975190372	0.02340131266619319	0.48338179843876616	-0.1056169631422364
1.276	0.22724680673763956	-0.10229375312193681	0.8211933814052658	1.2951955476700254	0.023437376748529228	0.48355441075710015	-0.10576768357823511
1.277	0.22724520695238604	-0.10229656348774274	0.821387505311723	1.2940732322251578	0.023473621467931312	0.48372653579865316	-0.1059191450678237
1.2779999999999998	0.22724360045267294	-0.10229938724193205	0.8215799419031146	1.2929516523345674	0.023510046404067217	0.48389817335270896	-0.10607134700145257
1.2790000000000001	0.22724198775770887	-0.10230222393364094	0.8217706930005182	1.29183080951762	0.023546651048579722	0.4840693232256235	-0.10622428842571187
1.28	0.22724036938022418	-0.10230507309547819	0.8219597609780385	1.2907107056809193	0.023583434804429197	0.48423998523941203	-0.1063779680366796
1.281	0.22723874582728953	-0.10230793424414351	0.8221471487656665	1.2895913431359687	0.02362039698500022	0.4844101592301415	-0.10653238417437653
1.2819999999999998	0.22723711760038764	-0.10231080688066062	0.8223328598515216	1.2884727246157388	0.023657536813094612	0.484579845046433	-0.10668753481771993
1.2830000000000001	0.22723548519473732	-0.10231369049059971	0.8225168982838533	1.2873548532905117	0.02369485341993335	0.4847490425479523	-0.1068434175797951
1.284	0.2272338490989995	-0.10231658454428776	0.822699268672049	1.2862377327829988	0.023732345844229036	0.48491775160376754	-0.10700002970381209
1.285	0.22723220979499054	-0.10231948849700478	0.8228799761862607	1.2851213671808568	0.02377001303163425	0.4850859720909385	-0.10715736806029807
1.2859999999999998	0.2272305677566487	-0.10232240178916807	0.823059026555648	1.2840057610469628	0.02380785383456675	0.48525370389333883	-0.10731542914540619
1.2870000000000001	0.22722892344862528	-0.10232532384688486	0.8232364260648595	1.2828909194304585	0.02384586701235162	0.4854209469002231	-0.10747420907973493
1.288	0.2272272773252516	-0.10232825408325193	0.8234121815476179	1.2817768478785547	0.02388405123198601	0.4855877010044784	-0.10763370360820959
1.289	0.22722562983025973	-0.1023311918996475	0.8235863003766469	1.280663552446095	0.023922405069344958	0.48575396610086535	-0.1077939081023695
1.2899999999999998	0.22722398139650474	-0.10233413668626279	0.8237587904510616	1.2795510397028587	0.023960927010342383	0.48591974208418676	-0.1079548175645776
1.2910000000000001	0.22722233244493714	-0.10233708782224878	0.8239296601830988	1.2784393167416122	0.023999615452048685	0.4860850288471417	-0.1081164266322695
1.292	0.22722068338282664	-0.10234004467622929	0.8240989184845564	1.2773283911868978	0.02403846870413173	0.4862498262780469	-0.10827872958200281
1.293	0.22721903460123596	-0.10234300660755828	0.8242665747525557	1.2762182712015528	0.024077484990866496	0.4864141342588521	-0.10844172033428659
1.2939999999999998	0.2272173864724931	-0.10234597296757371	0.8244326388568746	1.27510896549057	0.024116662453045053	0.48657795266363224	-0.10860539245834391
1.2950000000000002	0.22721573934841197	-0.10234894310047235	0.8245971211326014	1.2740004833045477	0.02415599914911871	0.4867412813576177	-0.10876973917455998
1.296	0.22721409355926453	-0.10235191634455439	0.8247600323754655	1.2728928344434771	0.024195493056244056	0.48690412019657925	-0.1089347533554749
1.297	0.22721244941350413	-0.10235489203346222	0.8249213838304366	1.2717860292601029	0.02423514207208738	0.48706646902571654	-0.1091004275299559
1.2979999999999998	0.2272108071974877	-0.10235786949666585	0.8250811871690757	1.270680078662846	0.024274944017450367	0.487228327677318	-0.10926675389293128
1.2990000000000002	0.22720916717482	-0.10236084805957277	0.8252394544616393	1.2695749941190353	0.024314896639231903	0.4873896959676805	-0.10943372431770917
1.3	0.2272075295864487	-0.1023638270440135	0.825396198151819	1.2684707876576797	0.024354997613301784	0.487550573694385	-0.10960133036717369
1.301	0.22720589465151067	-0.10236680576947856	0.8255514310348573	1.2673674718695185	0.02439524454747125	0.4877109606342933	-0.10976956330380559
1.3019999999999998	0.22720426256742693	-0.10236978355435392	0.8257051662356416	1.2662650599047063	0.02443563498456259	0.48787085654177953	-0.10993841410011904
1.3030000000000002	0.22720263350924416	-0.1023727597167774	0.8258574171856404	1.265163565471138	0.024476166405336567	0.4880302611467087	-0.1101078734495838
1.304	0.22720100762972428	-0.10237573357624628	0.8260081975994196	1.2640630028337696	0.02451683623164544	0.48818917415228524	-0.11027793177749375
1.305	0.22719938506018023	-0.10237870445635643	0.8261575214522292	1.2629633868122938	0.024557641830118552	0.4883475952333186	-0.1104485792516078
1.3059999999999998	0.22719776591055504	-0.10238167168754359	0.8263054029597731	1.26186473277603	0.024598580515956668	0.48850552403509073	-0.11061980579245102
1.3070000000000002	0.2271961502687452	-0.10238463460869777	0.8264518565575167	1.260767056637892	0.024639649556350448	0.4886629601722147	-0.1107916010841989
1.308	0.2271945382006732	-0.10238759256803079	0.8265968968765117	1.259670374848919	0.024680846173769273	0.48881990322693847	-0.11096395458718986
1.309	0.22719292975110938	-0.10239054492432735	0.8267405387153501	1.2585747043926048	0.02472216754979296	0.4889763527468927	-0.11113685555231971
1.3099999999999998	0.22719132494373753	-0.10239349104820214	0.8268827970086116	1.257480062778634	0.02476361082942821	0.4891323082424064	-0.1113102930372065
1.3110000000000002	0.2271897237804645	-0.10239643032260978	0.8270236867951699	1.2563864680360108	0.02480517312518168	0.4892877691839373	-0.11148425592255293
1.312	0.227188126241479	-0.10239936214298347	0.8271632231908522	1.255293938704429	0.02484685152052712	0.48944273500041036	-0.11165873292682871
1.313	0.22718653228643537	-0.10240228591737718	0.8273014213654413	1.2542024938234972	0.024888643072952018	0.48959720507846427	-0.11183371261934512
1.3139999999999998	0.22718494185601038	-0.10240520106623671	0.8274382965198661	1.2531121529209253	0.02493054481683024	0.4897511787618154	-0.11200918343349837
1.3150000000000002	0.22718335487345634	-0.10240810702142805	0.8275738638624399	1.2520229360007833	0.02497255376594082	0.4899046553503735	-0.1121851336806195
1.316	0.22718177124615094	-0.10241100322527746	0.8277081385867646	1.2509348635318147	0.02501466691575757	0.49005763409941516	-0.11236155156316302
1.317	0.2271801908671436	-0.10241388912999777	0.8278411358486544	1.2498479564350269	0.02505688124624327	0.49021011421869376	-0.1125384251885857
1.3179999999999998	0.22717861361669872	-0.10241676419674789	0.8279728707375501	1.2487622360701642	0.02509919372527312	0.49036209487112026	-0.11271574258617997
1.3190000000000002	0.22717703936383554	-0.10241962789470245	0.8281033582454164	1.24767772422142	0.025141601312264124	0.4905135751712608	-0.11289349172522956
1.32	0.22717546796749005	-0.10242247970088332	0.828232613239126	1.2465944430831228	0.025184100961708804	0.4906645541841379	-0.11307166053139285
1.321	0.227173899276548	-0.10242531910075173	0.828360650437071	1.245512415244997	0.025226689626799022	0.4908150309244583	-0.11325023690114312
1.3219999999999998	0.22717233312912508	-0.10242814558956222	0.8284874843869735	1.2444316636754735	0.025269364263508114	0.4909650043562076	-0.11342920871598247
1.3230000000000002	0.22717076935259456	-0.10243095867373102	0.8286131294437561	1.2433522117030216	0.02531212183464723	0.49111447339261277	-0.1136085638569895
1.324	0.22716920776473837	-0.10243375787146737	0.828737599748207	1.242274082996992	0.02535495931335071	0.491263436896351	-0.11378829021916435
1.325	0.22716764817527085	-0.10243654271266672	0.8288609092068047	1.241197301548326	0.0253978736860543	0.491411893679824	-0.11396837572533929
1.3259999999999998	0.22716609038736052	-0.10243931273806359	0.8289830714726868	1.240121891649722	0.025440861955030116	0.491559842505438	-0.1141488083397276
1.3270000000000002	0.22716453419914986	-0.10244206749839532	0.8291040999273747	1.2390478778756195	0.025483921140846653	0.4917072820858899	-0.1143295760811834
1.328	0.22716297940527327	-0.10244480655395448	0.829224007662111	1.237975285061593	0.025527048285061322	0.4918542110845223	-0.11451066703685399
1.329	0.22716142579837365	-0.10244752947378184	0.8293428074580489	1.2369041382816368	0.025570240453026537	0.49200062811593115	-0.11469206937696722
1.3299999999999998	0.2271598731706174	-0.10245023583487797	0.8294605117660291	1.2358344628233102	0.02561349473693411	0.49214653174688805	-0.11487377137021741
1.3309999999999997	0.22715832131520847	-0.1024529252221841	0.8295771326870606	1.2347662841626037	0.025656808259100737	0.4922919204973355	-0.11505576139872607
1.332	0.22715677002752502	-0.10245559722895542	0.8296926819542443	1.233699627939252	0.025700178175253868	0.492436792841395	-0.1152380279722232
1.333	0.2271552191051266	-0.10245825145677455	0.8298071709168837	1.2326345199313409	0.025743601677638044	0.4925811472086334	-0.11542055974146082
1.3339999999999999	0.22715366834700815	-0.10246088751482955	0.829920610526765	1.2315709860291837	0.025787075997639936	0.4927249819855885	-0.1156033455108088
1.3349999999999997	0.22715211755360634	-0.10246350501920913	0.8300330113262214	1.2305090522095699	0.025830598408056668	0.4928682955174954	-0.11578637424986135
1.336	0.22715056652793442	-0.10246610359296704	0.8301443834383468	1.229448744510356	0.02587416622537549	0.49301108611027517	-0.11596963510394342
1.337	0.2271490150770934	-0.10246868286657772	0.8302547365593514	1.2283900890050021	0.025917776812006577	0.4931533520326664	-0.11615311740371026
1.3379999999999999	0.22714746301378347	-0.10247124247803191	0.8303640799522958	1.227333111776654	0.025961427578288863	0.4932950915185006	-0.11633681067421624
1.3389999999999997	0.22714591015781596	-0.10247378207220068	0.8304724224418184	1.2262778388909894	0.026005115984149656	0.49343630276930606	-0.11652070464370694
1.34	0.2271443563376256	-0.10247630130022173	0.8305797724098472	1.2252242963678057	0.026048839540603292	0.4935769839571816	-0.11670478925214461
1.341	0.2271428013917839	-0.10247879981928266	0.8306861377922861	1.224172510152448	0.026092595811213082	0.4937171332277584	-0.1168890546592944
1.3419999999999999	0.22714124517051315	-0.10248127729167146	0.8307915260770461	1.2231225060881832	0.026136382413031775	0.49385674870319113	-0.11707349125207656
1.3429999999999997	0.2271396875372018	-0.10248373338309456	0.8308959443041639	1.2220743098894924	0.026180197017022906	0.4939958284852412	-0.1172580896508898
1.344	0.22713812836954442	-0.10248616776176811	0.830999399068002	1.2210279471155125	0.026224037348817987	0.4941343706585756	-0.11744284071485421
1.345	0.2271365675595547	-0.10248858009828243	0.8311018965207712	1.219983443143594	0.02626790118987268	0.49427237329422213	-0.11762773554616565
1.3459999999999999	0.22713500501282693	-0.1024909700651105	0.8312034423762381	1.2189408231433265	0.02631178637835426	0.49440983445287917	-0.11781276549424013
1.3469999999999998	0.22713344064855198	-0.10249333733613454	0.8313040419124859	1.2179001120506339	0.02635569080994526	0.49454675218795885	-0.11799792216044915
1.348	0.22713187440066357	-0.10249568158656865	0.8314036999748489	1.2168613345419155	0.026399612438687166	0.49468312454867075	-0.11818319740284469
1.349	0.2271303062193626	-0.10249800249252938	0.8315024209808987	1.215824515009335	0.02644354927731814	0.49481894958339195	-0.11836858333966471
1.3499999999999999	0.2271287360726434	-0.10250029973063192	0.8316002089267238	1.2147896775379814	0.02648749939741127	0.4949542253431418	-0.11855407235174836
1.3509999999999998	0.22712716394744545	-0.10250257297798636	0.8316970673933706	1.2137568458837584	0.026531460929802454	0.495088949884981	-0.11873965708466054
1.352	0.2271255898496784	-0.10250482191184082	0.8317929995538169	1.2127260434508442	0.0265754320649444	0.495223121275337	-0.11892533045071595
1.353	0.22712401380349617	-0.10250704620924785	0.8318880081808522	1.2116972932698324	0.02661941105312772	0.4953567375931967	-0.11911108563042244
1.3539999999999999	0.22712243585132577	-0.1025092455475071	0.8319820956562345	1.2106706179772764	0.026663396204814387	0.49548979693328987	-0.11929691607286358
1.3549999999999998	0.2271208560550266	-0.1025114196050083	0.8320752639818755	1.2096460397958633	0.026707385890841758	0.4956222974095696	-0.11948281549490503
1.356	0.22711927449742822	-0.10251356806209748	0.8321675147926761	1.208623580515576	0.026751378542316014	0.49575423715880995	-0.11966877787941405
1.357	0.22711769128386944	-0.10251569060196464	0.8322588493695098	1.2076032614765693	0.02679537265037939	0.49588561434383377	-0.11985479747304618
1.3579999999999999	0.22711610654373954	-0.10251778691155417	0.8323492686519722	1.2065851035533663	0.026839366765913548	0.4960164271564348	-0.1200408687838487
1.3589999999999998	0.22711452043202077	-0.10251985668250278	0.8324387732520212	1.2055691271396014	0.026883359499119734	0.4961466738204823	-0.12022698657826002
1.36	0.22711293313083256	-0.10252189961210605	0.8325273634696326	1.2045553521329115	0.02692734951897707	0.4962763525953928	-0.12041314587708428
1.361	0.22711134485060172	-0.10252391540468721	0.8326150393100986	1.2035437979207146	0.02697133555276309	0.4964054617796668	-0.12059934195044594
1.3619999999999999	0.22710975583010812	-0.10252590377374134	0.8327018005014662	1.2025344833679807	0.027015316385881387	0.49653399971412554	-0.120785570312095
1.3629999999999998	0.22710816633578104	-0.10252786444410397	0.8327876465121179	1.2015274268077258	0.027059290861510387	0.4966619647848506	-0.12097182671294526
1.364	0.22710657666137024	-0.10252979715339587	0.8328725765699968	1.2005226460342082	0.027103257879465496	0.4967893554261316	-0.12115810713324136
1.365	0.22710498712761434	-0.10253170165312182	0.8329565896834766	1.19952015829731	0.027147216394701978	0.49691617012354644	-0.12134440777378475
1.3659999999999999	0.22710339808115582	-0.10253357770979772	0.8330396846619958	1.1985199802973299	0.027191165416068697	0.49704240741686984	-0.12153072504731888
1.3669999999999998	0.2271018098930794	-0.10253542510610396	0.8331218601349516	1.1975221281816777	0.027235104005252805	0.4971680659023861	-0.12171705557032098
1.368	0.22710022295782642	-0.10253724364206347	0.8332031145688585	1.1965266175442062	0.02727903127561186	0.4972931442346073	-0.1219033961548992
1.369	0.22709863769286182	-0.10253903313586925	0.8332834462835247	1.19553346342566	0.027322946390772467	0.49741764112788583	-0.12208974380085957
1.3699999999999999	0.22709705453834325	-0.10254079342398947	0.8333628534672454	1.1945426803144796	0.02736684856311816	0.4975415553580438	-0.12227609568831105
1.3709999999999998	0.22709547395603794	-0.10254252436130427	0.833441334190638	1.193554282149445	0.027410737052410865	0.4976648857635947	-0.12246244917062908
1.372	0.2270938964278593	-0.10254422582202437	0.8335188864198733	1.1925682823252695	0.02745461116454677	0.4977876312464366	-0.12264880176692777
1.373	0.22709232245439756	-0.10254589770101477	0.8335955080304325	1.1915846937000079	0.027498470250325514	0.49790979077238334	-0.1228351511536168
1.3739999999999999	0.2270907525534466	-0.10254753991477078	0.8336711968221459	1.1906035286027548	0.027542313704050643	0.4980313633719002	-0.1230214951551675
1.3749999999999998	0.22708918725852822	-0.10254915240167024	0.8337459505362673	1.1896247988420048	0.027586140961535697	0.4981523481411059	-0.12320783173390752
1.3760000000000001	0.22708762711741573	-0.10255073512225485	0.8338197668742106	1.18864851571541	0.027629951497699184	0.49827274424285983	-0.12339415897884638
1.377	0.22708607269065506	-0.10255228805991647	0.833892643516447	1.1876746900205475	0.027673744824236235	0.4983925509076902	-0.12358047509420352
1.378	0.22708452454970257	-0.10255381122086013	0.8339645781411879	1.1867033320666882	0.027717520487062938	0.4985117674344443	-0.1237667783878237
1.3789999999999998	0.2270829832743014	-0.102555304632967	0.834035568443603	1.1857344516886825	0.02776127806322928	0.4986303931907817	-0.12395306725887242
1.3800000000000001	0.22708144944985076	-0.10255676834468543	0.8341056121559578	1.184768058262955	0.027805017157666624	0.49874842761369387	-0.1241393401846301
1.381	0.22707992366514582	-0.1025582024250766	0.8341747070682937	1.1838041607233392	0.02784873740037909	0.4988658702101133	-0.12432559570705687
1.382	0.2270784065097373	-0.10255960696463946	0.8342428510489053	1.1828427675759923	0.027892438444079227	0.49898272055754983	-0.12451183241961636
1.3829999999999998	0.22707689857128507	-0.10256098207541414	0.8343100420646127	1.1818838869148849	0.027936119961476658	0.499098978304634	-0.12469804895399465
1.3840000000000001	0.22707540043365435	-0.10256232788998854	0.834376278201583	1.1809275264378636	0.02797978164191548	0.4992146431716286	-0.12488424396641126
1.385	0.2270739126753753	-0.10256364456015828	0.8344415576867068	1.1799736934625153	0.02802342318778713	0.4993297149510909	-0.12507041612382785
1.386	0.2270724358680927	-0.10256493225561526	0.8345058789084019	1.1790223949422112	0.02806704431096252	0.4994441935085649	-0.1252565640904826
1.3869999999999998	0.22707097057500594	-0.10256619116266469	0.8345692404360939	1.1780736374826926	0.028110644729243833	0.49955807878305963	-0.12544268651493393
1.3880000000000001	0.227069517349302	-0.1025674214833464	0.8346316410387487	1.1771274273588215	0.028154224163079795	0.49967137078737445	-0.1256287820174932
1.389	0.22706807673257912	-0.10256862343571323	0.8346930797028347	1.1761837705307354	0.02819778233297103	0.49978406960845434	-0.125814849177926
1.39	0.22706664925325665	-0.10256979725488968	0.8347535556497218	1.1752426726594034	0.028241318957322174	0.4998961754077755	-0.12600088652342326
1.3909999999999998	0.22706523542496937	-0.10257094319340573	0.8348130683525123	1.174304139122324	0.028284833750010202	0.5000076884216385	-0.12618689251684342
1.3920000000000001	0.22706383574494812	-0.10257206152042914	0.8348716175526815	1.1733681750297338	0.028328326417486543	0.5001186089613696	-0.12637286554504498
1.393	0.22706245069238698	-0.10257315252064875	0.8349292032765276	1.1724347852409505	0.028371796655717787	0.500228937413491	-0.1265588039073711
1.394	0.22706108072679668	-0.10257421649318464	0.8349858258499324	1.1715039743800906	0.028415244147330623	0.5003386742397364	-0.12674470580507996
1.3949999999999998	0.2270597262863449	-0.1025752537505249	0.8350414859102974	1.1705757468511622	0.02845866855908318	0.5004478199767318	-0.12693056933214883
1.3960000000000001	0.22705838778618512	-0.1025762646174887	0.8350961844164074	1.1696501068528982	0.028502069539541226	0.5005563752353981	-0.12711639246708809
1.397	0.22705706561714842	-0.10257724943021541	0.8351499226577299	1.1687270583929517	0.028545446716898654	0.5006643407003828	-0.1273021730652799
1.398	0.22705576014554693	-0.10257820853517953	0.8352027022635251	1.1678066053014513	0.028588799696881738	0.5007717171296405	-0.12748790885159997
1.3989999999999998	0.22705447171371043	-0.10257914228823074	0.8352545252102632	1.166888751244291	0.028632128060798373	0.5008785053539793	-0.1276735974139332
1.4000000000000001	0.22705320063975312	-0.10258005105365933	0.8353053938269666	1.1659734997357647	0.028675431363854514	0.50098470627651	-0.1278592361979514
1.401	0.22705194721657138	-0.10258093520328605	0.8353553108007297	1.1650608541505518	0.02871870913355553	0.5010903208721222	-0.12804482250193688
1.402	0.22705071171157698	-0.10258179511557652	0.8354042791835431	1.164150817735798	0.028761960868010153	0.5011953501869829	-0.12823035347074122
1.4029999999999998	0.22704949436754215	-0.10258263117477939	0.8354523023989175	1.1632433936232882	0.028805186034198463	0.5012997953379372	-0.1284158260897342
1.4040000000000001	0.22704829540380325	-0.10258344377008838	0.8354993842468017	1.1623385848405798	0.02884838406632613	0.5014036575118096	-0.12860123717996402
1.405	0.22704711501744684	-0.10258423329482733	0.835545528906412	1.1614363943203458	0.028891554364448176	0.501506937964665	-0.12878658339489685
1.406	0.22704595338447797	-0.10258500014565824	0.8355907409369737	1.1605368249086707	0.028934696293484583	0.5016096380209067	-0.12897186121843443
1.4069999999999998	0.22704481066097018	-0.10258574472181176	0.8356350252763675	1.1596398793734255	0.02897780918250657	0.5017117590720289	-0.1291570669638477
1.4080000000000001	0.22704368698419738	-0.10258646742433973	0.8356783872376742	1.1587455604127195	0.0290208923241723	0.5018133025750195	-0.12934219677369055
1.409	0.227042582473371	-0.10258716865538953	0.8357208325036171	1.1578538706626786	0.029063944974434545	0.5019142700505976	-0.12952724662094103
1.41	0.22704149722922978	-0.10258784881749958	0.8357623671188927	1.1569648127041716	0.029106966352703618	0.5020146630814649	-0.12971221231131289
1.4109999999999998	0.22704043133285828	-0.10258850831291597	0.8358029974807664	1.156078389068476	0.029149955642405464	0.5021144833105707	-0.12989708948655848
1.4120000000000001	0.22703938484523922	-0.10258914754292943	0.8358427303290502	1.155194602242255	0.02919291199163114	0.5022137324392668	-0.1300818736282803
1.413	0.2270383578079158	-0.10258976690723252	0.8358815727365891	1.1543134546718457	0.029235834513695765	0.5023124122254714	-0.13026656006164594
1.414	0.22703735024401148	-0.10259036680329663	0.8359195321006205	1.1534349487661077	0.02927872228760779	0.5024105244821471	-0.13045114395901114
1.4149999999999998	0.2270363621592306	-0.10259094762576812	0.8359566161346234	1.1525590868985867	0.029321574358449447	0.5025080710759673	-0.13063562034363813
1.4160000000000001	0.2270353935428402	-0.10259150976588376	0.8359928328598975	1.1516858714097309	0.02936438973779108	0.5026050539258664	-0.13081998409369666
1.417	0.22703444436863293	-0.10259205361090445	0.8360281905968685	1.1508153046076617	0.029407167404262066	0.5027014750015929	-0.13100422994667438
1.418	0.22703351459549556	-0.10259257954356735	0.8360626979568627	1.1499473887674885	0.029449906304218423	0.5027973363224459	-0.1311883525036533
1.4189999999999998	0.22703260416683307	-0.10259308794155571	0.8360963638347193	1.1490821261314286	0.029492605352386257	0.5028926399561333	-0.1313723462327879
1.4200000000000002	0.2270317130092234	-0.10259357917698625	0.8361291974018538	1.1482195189101023	0.029535263432421237	0.5029873880176875	-0.13155620547229435
1.421	0.22703084103180377	-0.10259405361591357	0.8361612080990142	1.1473595692831233	0.029577879397506873	0.503081582668499	-0.1317399244339307
1.422	0.22702998812676395	-0.10259451161785133	0.8361924056283466	1.1465022793978537	0.029620452071114554	0.5031752261155252	-0.13192349720733904
1.4229999999999998	0.22702915417019587	-0.10259495353530973	0.8362227999447582	1.145647651367075	0.02966298024786555	0.5032683206104912	-0.13210691776488973
1.4240000000000002	0.22702833902292482	-0.10259537971372541	0.8362524012465677	1.1447956872670768	0.029705462694617876	0.5033608684487737	-0.13229017996666811
1.425	0.22702754253132218	-0.1025957904925357	0.8362812199650563	1.1439463891369102	0.029747898152144677	0.5034528719679078	-0.1324732775657317
1.426	0.22702676452809964	-0.10259618620702082	0.8363092667525353	1.1430997589776772	0.02979028533722255	0.5035443335458945	-0.13265620421419114
1.4269999999999998	0.22702600483308547	-0.10259656718940854	0.8363365524696739	1.1422557987507262	0.029832622944461203	0.503635255599491	-0.13283895347000016
1.4280000000000002	0.22702526325398276	-0.10259693376886475	0.8363630881732054	1.1414145103754998	0.029874909647753817	0.5037256405826028	-0.13302151880360738
1.429	0.2270245395871097	-0.10259728627112201	0.8363888851039972	1.140575895727789	0.029917144101593053	0.503815490984775	-0.13320389360423304
1.43	0.2270238336181223	-0.1025976250181222	0.8364139546743461	1.1397399566387714	0.029959324942375753	0.5039048093294758	-0.1333860711863249
1.4309999999999998	0.22702314512271962	-0.1025979503276729	0.8364383084537387	1.1389066948948268	0.030001450789819476	0.5039935981719881	-0.133568044796748
1.4320000000000002	0.22702247386733185	-0.1025982625131172	0.836461958153817	1.1380761122370004	0.030043520248431273	0.504081860097271	-0.13374980762259284
1.433	0.22702181960979123	-0.10259856188301647	0.8364849156132907	1.137248210359738	0.030085531908969152	0.5041695977180937	-0.13393135279906074
1.434	0.2270211820999863	-0.10259884874084607	0.8365071927827843	1.1364229909092638	0.030127484350019416	0.504256813673256	-0.13411267341724986
1.4349999999999998	0.22702056108049945	-0.10259912338470346	0.8365288017103539	1.1356004554812293	0.030169376139630298	0.5043435106257727	-0.1342937625317881
1.4360000000000002	0.22701995628722837	-0.1025993861070286	0.8365497545280454	1.1347806056180056	0.030211205836881527	0.5044296912611389	-0.13447461316819748
1.437	0.22701936744999124	-0.1025996371943361	0.8365700634387244	1.1339634428067416	0.03025297199339118	0.5045153582856756	-0.13465521832999708
1.438	0.22701879429311614	-0.10259987692695913	0.8365897407035482	1.1331489684781888	0.030294673154700354	0.5046005144248903	-0.13483557100524649
1.4389999999999998	0.22701823653601505	-0.10260010557880464	0.8366087986304399	1.1323371840066665	0.03033630786147615	0.5046851624217296	-0.1350156641722933
1.4400000000000002	0.22701769389374235	-0.10260032341749482	0.8366272495620546	1.1315280907119145	0.030377874650777983	0.504769305034538	-0.13519549080534013
1.441	0.22701716607753863	-0.10260053070564501	0.8366451058620928	1.1307216898613361	0.03041937205799765	0.5048529450347806	-0.13537504388063018
1.442	0.2270166527953594	-0.10260072770290254	0.836662379901078	1.129917982670748	0.0304607986194137	0.5049360852048326	-0.13555431638307494
1.4429999999999998	0.2270161537523896	-0.10260091466724551	0.8366790840434614	1.1291169703040098	0.03050215287432622	0.5050187283361356	-0.13573330131247874
1.4440000000000002	0.2270156686515439	-0.10260109185516586	0.8366952306364224	1.1283186538726644	0.030543433366407975	0.5051008772276596	-0.13591199168906215
1.445	0.22701519719395316	-0.10260125952148712	0.8367108319996006	1.1275230344363336	0.03058463864476069	0.5051825346843002	-0.13609038055847394
1.446	0.22701473907943723	-0.1026014179191916	0.8367259004149952	1.1267301130046221	0.030625767264860423	0.5052637035150878	-0.13626846099642018
1.4469999999999998	0.22701429400696455	-0.1026015672992569	0.8367404481162657	1.1259398905401523	0.030666817789393577	0.5053443865313276	-0.13644622611334326
1.4480000000000002	0.22701386167509852	-0.10260170791050147	0.8367544872778016	1.12515236796085	0.03070778878910667	0.5054245865447898	-0.1366236690594019
1.449	0.22701344178243152	-0.10260183999943887	0.8367680300046791	1.1243675461399754	0.030748678843793113	0.5055043063661286	-0.1368007830295144
1.45	0.22701303402800618	-0.1026019638101407	0.8367810883231144	1.1235854259039018	0.03078948654347928	0.5055835488036512	-0.13697756126865485
1.4509999999999998	0.22701263811172478	-0.10260207958410769	0.8367936741710224	1.1228060080291418	0.030830210489628543	0.5056623166622489	-0.13715399707728756
1.4520000000000002	0.22701225373474662	-0.10260218756014906	0.8368057993897988	1.1220292932405003	0.030870849296121022	0.5057406127422468	-0.13733008381597117
1.453	0.2270118805998741	-0.1026022879742695	0.8368174757173118	1.1212552822107302	0.030911401590071382	0.5058184398382273	-0.13750581490907854
1.454	0.22701151841192724	-0.10260238105956382	0.836828714780592	1.1204839755605642	0.030951866012668652	0.5058958007379488	-0.13768118384861291
1.4549999999999998	0.22701116687810755	-0.1026024670461191	0.8368395280882099	1.1197153738576153	0.030992241220039424	0.5059726982213558	-0.13785618419831003
1.4560000000000002	0.22701082570835093	-0.10260254616092378	0.8368499270238305	1.1189494776137676	0.031032525884014006	0.5060491350597383	-0.13803080959736203
1.457	0.22701049461567058	-0.10260261862778382	0.8368599228413082	1.1181862872825625	0.031072718692735857	0.5061251140150389	-0.1382050537634652
1.458	0.22701017331648937	-0.10260268466724544	0.8368695266601883	1.1174258032573336	0.031112818351176567	0.5062006378391823	-0.13837891049562423
1.4589999999999999	0.22700986153096267	-0.10260274449652446	0.8368787494604749	1.1166680258783581	0.03115282358125311	0.506275709272511	-0.13855237367513518
1.4599999999999997	0.2270095589832916	-0.10260279832944182	0.8368876020766497	1.1159129554674474	0.031192733120635155	0.5063503310395581	-0.13872543726042982
1.461	0.22700926540202682	-0.10260284637636517	0.8368960951916837	1.1151605923809553	0.03123254572054815	0.5064245058430088	-0.1388980952776748
1.462	0.22700898052036375	-0.10260288884415635	0.8369042393317883	1.114410937043233	0.03127226014440045	0.5064982363595608	-0.1390703418156578
1.4629999999999999	0.2270087040764285	-0.1026029259361244	0.8369120448626479	1.113663989951126	0.03131187516778386	0.506571525238778	-0.13924217102673261
1.4639999999999997	0.2270084358135558	-0.10260295785198417	0.8369195219867478	1.1129197516690699	0.03135138957905694	0.5066443751030475	-0.13941357712938335
1.465	0.22700817548055827	-0.10260298478782	0.8369266807402772	1.1121782228249257	0.0313908021800862	0.5067167885474794	-0.13958455441076864
1.466	0.22700792283198812	-0.10260300693605455	0.836933530989597	1.1114394041069353	0.031430111786902484	0.5067887681396255	-0.13975509722919116
1.4669999999999999	0.22700767762839089	-0.1026030244854225	0.8369400824287684	1.1107032962606695	0.031469317230091255	0.5068603164191973	-0.13992520001601036
1.4679999999999997	0.22700743963655176	-0.10260303762094883	0.8369463445781368	1.1099699000848402	0.03150841735510046	0.5069314358979624	-0.14009485727724785
1.469	0.22700720862973459	-0.10260304652393161	0.8369523267824565	1.1092392164271039	0.031547411022710845	0.5070021290596359	-0.1402640635954387
1.47	0.22700698438791386	-0.10260305137192921	0.8369580382085424	1.1085112461809816	0.031586297109547926	0.5070723983597014	-0.14043281363161228
1.4709999999999999	0.22700676669800002	-0.1026030523387514	0.8369634878435697	1.1077859902831397	0.03162507450845412	0.5071422462254042	-0.14060110212698193
1.4719999999999998	0.22700655535405787	-0.10260304959445465	0.8369686844936383	1.1070634497099088	0.031663742128843896	0.5072116750558534	-0.1407689239046526
1.473	0.22700635015751905	-0.10260304330534109	0.8369736367822205	1.1063436254730368	0.031702298897043	0.5072806872221083	-0.1409362738715346
1.474	0.2270061509173879	-0.10260303363396105	0.8369783531496072	1.1056265186150565	0.03174074375649104	0.5073492850674897	-0.1411031470197988
1.4749999999999999	0.22700595745044155	-0.10260302073911914	0.8369828418533416	1.1049121302042553	0.03177907566799122	0.5074174709080542	-0.141269538427817
1.4759999999999998	0.2270057695814241	-0.10260300477588366	0.8369871109681286	1.1042004613300052	0.03181729361012997	0.5074852470328025	-0.14143544326120122
1.477	0.2270055871432353	-0.10260298589559898	0.8369911683848392	1.103491513098828	0.031855396579684815	0.5075526157036797	-0.14160085677413015
1.478	0.22700540997711363	-0.10260296424590104	0.8369950218093557	1.102785286630069	0.03189338359196061	0.5076195791556707	-0.14176577431090565
1.4789999999999999	0.2270052379328142	-0.10260293997073575	0.8369986787616248	1.1020817830511762	0.03193125368111601	0.5076861395968657	-0.14193019130756185
1.4799999999999998	0.22700507086878147	-0.10260291321037997	0.8370021465745328	1.1013810034937146	0.03196900590048108	0.5077522992083737	-0.14209410329340932
1.481	0.22700490865231682	-0.10260288410146506	0.8370054323918439	1.1006829490897314	0.03200663932298886	0.507818060144262	-0.1422575058929452
1.482	0.22700475115974156	-0.10260285277700298	0.8370085431651938	1.0999876209673436	0.03204415304178265	0.5078834245315824	-0.14242039482843796
1.4829999999999999	0.22700459827617878	-0.10260281936641451	0.83701148565126	1.0992950202451752	0.03208154617081726	0.5079483944704206	-0.14258276592276506
1.4839999999999998	0.22700444989420165	-0.10260278399555971	0.837014266410228	1.0986051480263945	0.03211881784539417	0.5080129720340272	-0.14274461510177636
1.485	0.22700430591172496	-0.10260274678677046	0.8370168918051722	1.0979180053931037	0.032155967222753316	0.5080771592690285	-0.142905938396127
1.486	0.22700416623064454	-0.10260270785888485	0.8370193680008441	1.0972335934003234	0.03219299348272225	0.508140958195594	-0.14306673194337516
1.4869999999999999	0.22700403075660133	-0.10260266732728335	0.8370217009618623	1.0965519130695742	0.03222989582824092	0.508204370807557	-0.14322699199034844
1.4879999999999998	0.22700389939911764	-0.10260262530392672	0.8370238964518025	1.095872965382807	0.032266673485701905	0.5082673990726706	-0.14338671489499136
1.489	0.22700377207172906	-0.10260258189739545	0.8370259600335545	1.0951967512759249	0.03230332570528947	0.5083300449331792	-0.14354589712775792
1.49	0.2270036486921127	-0.10260253721293064	0.8370278970705658	1.0945232716315216	0.03233985176131845	0.5083923103067036	-0.14370453527285776
1.4909999999999999	0.22700352918221112	-0.10260249135247625	0.83702971272934	1.0938525272715882	0.03237625095239076	0.5084541970872546	-0.14386262602893282
1.4919999999999998	0.2270034134683526	-0.10260244441472255	0.8370314119835599	1.0931845189505611	0.03241252260130944	0.5085157071462528	-0.14402016620868086
1.493	0.22700330148136771	-0.10260239649515086	0.8370329996198363	1.0925192473490897	0.032448666054690024	0.5085768423336127	-0.14417715273736778
1.494	0.22700319315670217	-0.10260234768607915	0.8370344802443229	1.0918567130692731	0.032484680682391666	0.5086376044788884	-0.1443335826506584
1.4949999999999999	0.22700308843452574	-0.10260229807670868	0.8370358582890606	1.0911969166309916	0.032520565877073145	0.5086979953924203	-0.1444894530923779
1.4959999999999998	0.2270029872594618	-0.1026022477531716	0.8370371380184264	1.0905398584678245	0.03255632105387439	0.5087580168665407	-0.144644761312267
1.497	0.22700288957918416	-0.10260219679857921	0.8370383235360591	1.0898855389221802	0.032591945650102365	0.5088176706768354	-0.1447995046637346
1.498	0.2270027953422581	-0.10260214529307092	0.8370394187911314	1.0892339582403916	0.03262743912492175	0.5088769585833408	-0.14495368060203612
1.4989999999999999	0.22700270449673046	-0.1026020933138639	0.8370404275835874	1.0885851165689056	0.03266280095899023	0.5089358823315501	-0.14510728668269798
1.4999999999999998	0.22700261698984522	-0.10260204093530322	0.8370413535690895	1.0879390139530636	0.0326980306540388	0.5089944436531061	-0.14526032055945923
1.5010000000000001	0.22700253276813212	-0.10260198822891242	0.8370422002640476	1.0872956503377236	0.03273312773245848	0.5090526442663011	-0.14541277998179425
1.502	0.22700245177749176	-0.10260193526344465	0.8370429710503552	1.086655025566342	0.03276809173689411	0.5091104858767472	-0.14556466279293204
1.503	0.2270023739632779	-0.10260188210493379	0.8370436691790754	1.0860171393773919	0.03280292222996721	0.5091679701782151	-0.1457159669289224
1.5039999999999998	0.2270022992703764	-0.1026018288167462	0.8370442977734472	1.0853819914007394	0.0328376187941286	0.5092250988533357	-0.14586669041795952
1.5050000000000001	0.22700222764328087	-0.10260177545963244	0.8370448598327127	1.0847495811562402	0.03287218103133655	0.5092818735741628	-0.14601683137874646
1.506	0.22700215902616572	-0.1026017220917791	0.8370453582371421	1.0841199080541764	0.03290660856250004	0.5093382960027167	-0.14616638801790355
1.507	0.2270020933629558	-0.10260166876886087	0.837045795753504	1.0834929713964128	0.03294090102687022	0.509394367791508	-0.14631535862709105
1.5079999999999998	0.2270020305973933	-0.10260161554409238	0.837046175040594	1.0828687703778943	0.032975058081380355	0.5094500905840988	-0.1464637415799709
1.5090000000000001	0.22700197067310193	-0.10260156246828027	0.8370464986548206	1.0822473040881082	0.03300907939993471	0.509505466015702	-0.14661153532900834
1.51	0.22700191353364793	-0.10260150958987496	0.8370467690558505	1.081628571511759	0.03304296467270757	0.5095604957137555	-0.14675873840248066
1.511	0.2270018591225986	-0.10260145695502233	0.8370469886123061	1.0810125715290342	0.03307671360539184	0.5096151812985298	-0.14690534940169497
1.5119999999999998	0.22700180738357795	-0.10260140460761526	0.8370471596071389	1.0803993029169643	0.033110325918458326	0.509669524383707	-0.1470513669980503
1.5130000000000001	0.22700175826031968	-0.10260135258934489	0.8370472842419259	1.0797887643522588	0.033143801346608825	0.509723526576687	-0.14719678993018961
1.514	0.22700171169671776	-0.10260130093975159	0.8370473646404619	1.0791809544148643	0.03317713963830143	0.5097771894786779	-0.14734161700136458
1.515	0.22700166763687427	-0.10260124969627564	0.8370474028527725	1.0785758715918712	0.033210340555165536	0.5098305146848767	-0.14748584707652707
1.5159999999999998	0.2270016260251447	-0.10260119889430754	0.8370474008587899	1.0779735142817695	0.033243403871489684	0.5098835037846136	-0.14762947907951407
1.5170000000000001	0.22700158680618113	-0.10260114856723791	0.8370473605705696	1.0773738807990503	0.03327632937384315	0.5099361583612172	-0.14777251199093616
1.518	0.2270015499249725	-0.10260109874650704	0.8370472838341708	1.0767769693791616	0.03330911686052715	0.509988479991781	-0.1479149448461005
1.519	0.2270015153268832	-0.10260104946165381	0.8370471724323284	1.0761827781834452	0.03334176614085584	0.5100404702469508	-0.14805677673242137
1.5199999999999998	0.22700148295768882	-0.10260100074036427	0.8370470280875378	1.075591305303299	0.033374277034571756	0.5100921306907324	-0.14819800678686745
1.5210000000000001	0.22700145276360983	-0.10260095260851967	0.8370468524647963	1.0750025487639445	0.03340664937139593	0.5101434628803788	-0.14833863419381166
1.522	0.22700142469134335	-0.1026009050902439	0.837046647173624	1.0744165065293019	0.0334388829905302	0.5101944683662327	-0.14847865818291958
1.523	0.22700139868809244	-0.1026008582079504	0.837046413770116	1.0738331765083549	0.03347097774005082	0.5102451486914633	-0.14861807802658966
1.5239999999999998	0.22700137470159357	-0.10260081198238845	0.8370461537593992	1.073252556561881	0.033502933476315507	0.5102955053917555	-0.1487568930371287
1.5250000000000001	0.22700135268014185	-0.10260076643268878	0.8370458685977387	1.072674644508041	0.033534750063566716	0.5103455399950118	-0.14889510256433333
1.526	0.22700133257261465	-0.10260072157640869	0.8370455596946682	1.072099438126084	0.033566427373609375	0.5103952540212473	-0.14903270599353918
1.527	0.22700131432849285	-0.10260067742957635	0.8370452284155184	1.0715269351589107	0.033597965285380706	0.5104446489826164	-0.1491697027438944
1.5279999999999998	0.22700129789788068	-0.10260063400673455	0.8370448760832182	1.0709571333160115	0.03362936368453389	0.5104937263832644	-0.14930609226691938
1.5290000000000001	0.22700128323152327	-0.10260059132098373	0.8370445039789915	1.0703900302775282	0.03366062246309668	0.5105424877190636	-0.1494418740452312
1.53	0.22700127028082293	-0.10260054938402421	0.8370441133427006	1.0698256236983203	0.03369174151920503	0.5105909344774763	-0.14957704759137275
1.531	0.22700125899785323	-0.10260050820619787	0.8370437053732075	1.0692639112109004	0.03372272075697283	0.510639068137421	-0.1497116124468684
1.5319999999999998	0.22700124933537189	-0.10260046779652891	0.8370432812287548	1.0687048904279992	0.03375356008631501	0.5106868901688979	-0.1498455681813243
1.5330000000000001	0.22700124124683155	-0.10260042816276405	0.8370428420277384	1.0681485589447646	0.033784259422602436	0.5107344020326136	-0.14997891439139105
1.534	0.2270012346863894	-0.10260038931141185	0.8370423888506252	1.0675949143394639	0.03381481868633127	0.5107816051800934	-0.1501116506995281
1.535	0.2270012296089151	-0.10260035124778139	0.8370419227426384	1.0670439541730667	0.03384523780292882	0.5108285010541561	-0.150243776752753
1.5359999999999998	0.227001225969997	-0.10260031397602004	0.837041444715704	1.06649567598884	0.03387551670263488	0.5108750910892633	-0.1503752922218633
1.5370000000000001	0.22700122372594722	-0.10260027749915063	0.83704095574928	1.0659500773123338	0.03390565532033699	0.5109213767116811	-0.15050619680107014
1.538	0.2270012228338053	-0.1026002418191077	0.8370404567908223	1.065407155651391	0.03393565359542054	0.5109673593395747	-0.150636490207679
1.539	0.22700122325134023	-0.10260020693677302	0.8370399487562604	1.0648669084950475	0.03396551147187728	0.5110130403830334	-0.1507661721820609
1.5399999999999998	0.22700122493705152	-0.10260017285201048	0.8370394325304834	1.0643293333109562	0.03399522889861156	0.5110584212441482	-0.15089524248809746
1.5410000000000001	0.22700122785016869	-0.10260013956370001	0.8370389089678344	1.0637944275428362	0.03402480582957885	0.5111035033172608	-0.15102370091367362
1.542	0.2270012319506496	-0.10260010706977073	0.8370383788926131	1.0632621886087013	0.03405424222375658	0.5111482879892617	-0.15115154727097457
1.543	0.2270012371991779	-0.10260007536723349	0.837037843099586	1.0627326138987425	0.034083538045251924	0.5111927766398139	-0.15127878139677015
1.5439999999999998	0.22700124355715867	-0.10260004445221248	0.8370373023545017	1.0622057007724908	0.03411269326348557	0.5112369706415625	-0.15140540315280798
1.5450000000000002	0.22700125098671364	-0.10260001431997612	0.8370367573946135	1.0616814465560156	0.034141707853208	0.5112808713603273	-0.15153141242625556
1.546	0.22700125945067484	-0.10259998496496722	0.837036208929205	1.0611598485395344	0.03417058179440914	0.5113244801552179	-0.15165680913006865
1.547	0.2270012689125775	-0.1025999563808323	0.8370356576401216	1.0606409039750677	0.034199315072304205	0.5113677983787908	-0.15178159320334783
1.5479999999999998	0.22700127933665168	-0.10259992856045025	0.8370351041823043	1.0601246100733834	0.03422790767745647	0.5114108273773683	-0.15190576461186547
1.5490000000000002	0.22700129068781322	-0.10259990149596013	0.8370345491843265	1.059610964000235	0.03425635960603721	0.5114535684913984	-0.15202932334870237
1.55	0.22700130293165344	-0.10259987517878832	0.837033993248933	1.0590999628726463	0.03428467086016178	0.5114960230557307	-0.15215226943487256
1.551	0.22700131603442822	-0.10259984959967493	0.8370334369535806	1.0585916037556287	0.03431284144811915	0.5115381923999279	-0.15227460291993591
1.5519999999999998	0.2270013299630461	-0.10259982474869933	0.8370328808509794	1.058085883659326	0.034340871384373084	0.5115800778486754	-0.152396323882477
1.5530000000000002	0.22700134468505534	-0.1025998006153052	0.8370323254696347	1.0575827995366	0.03436876068945685	0.511621680722042	-0.15251743243032814
1.554	0.22700136016863068	-0.10259977718832466	0.8370317713143888	1.0570823482810463	0.034396509389944006	0.5116630023355295	-0.15263792870065854
1.555	0.22700137638255868	-0.10259975445600188	0.8370312188669612	1.0565845267250757	0.03442411751855629	0.5117040440002165	-0.15275781286011209
1.5559999999999998	0.22700139329622285	-0.10259973240601583	0.8370306685864892	1.0560893316373081	0.03445158511434756	0.511744807023052	-0.15287708510505454
1.5570000000000002	0.2270014108795878	-0.10259971102550251	0.8370301209100655	1.055596759719283	0.034478912222841974	0.5117852927071197	-0.1529957456619299
1.558	0.22700142910318286	-0.10259969030107638	0.8370295762532746	1.0551068076022398	0.0345060988961265	0.5118255023518677	-0.15311379478772574
1.559	0.2270014479380848	-0.10259967021885122	0.8370290350107255	1.0546194718443522	0.03453314519301933	0.5118654372533659	-0.1532312327704867
1.5599999999999998	0.22700146735590018	-0.10259965076446037	0.837028497556583	1.0541347489284154	0.03456005117931427	0.5119050987045877	-0.15334805992969264
1.5610000000000002	0.22700148732874703	-0.10259963192307624	0.8370279642450947	1.053652635259991	0.034586816927918304	0.5119444879956561	-0.15346427661637993
1.562	0.2270015078292359	-0.10259961367942932	0.8370274354111141	1.0531731271660174	0.034613442518821314	0.5119836064139897	-0.15357988321312685
1.563	0.22700152883045036	-0.10259959601782655	0.8370269113706209	1.0526962208938841	0.034639928039080774	0.5120224552444104	-0.15369488013402507
1.5639999999999998	0.22700155030592722	-0.10259957892216906	0.837026392421235	1.0522219126106025	0.034666273582881976	0.5120610357692711	-0.15380926782463655
1.5650000000000002	0.2270015722296359	-0.10259956237596944	0.8370258788427282	1.0517501984016955	0.03469247925161301	0.5120993492686019	-0.1539230467619961
1.566	0.22700159457595764	-0.10259954636236836	0.8370253708975292	1.051281074270563	0.03471854515395431	0.5121373970202138	-0.15403621745459906
1.567	0.227001617319664	-0.10259953086415072	0.837024868831224	1.0508145361387027	0.03474447140592184	0.5121751802996973	-0.15414878044225075
1.5679999999999998	0.2270016404358953	-0.1025995158637613	0.8370243728730502	1.0503505798456627	0.034770258130802735	0.512212700380436	-0.15426073629590017
1.5690000000000002	0.2270016639001382	-0.1025995013433198	0.8370238832363869	1.049889201148729	0.03479590545898361	0.5122499585337563	-0.15437208561739543
1.57	0.2270016876882035	-0.10259948728463551	0.8370234001192375	1.049430395723482	0.03482141352773192	0.5122869560290904	-0.1544828290389785
1.571	0.22700171177620307	-0.10259947366922147	0.8370229237047065	1.0489741591648505	0.03484678248099148	0.5123236941339664	-0.15459296722276172
1.5719999999999998	0.22700173614052677	-0.10259946047830812	0.8370224541614709	1.0485204869879128	0.0348720124691918	0.512360174113829	-0.15470250086030768
1.5730000000000002	0.22700176075781894	-0.10259944769285666	0.8370219916442432	1.0480693746288263	0.03489710364913211	0.5123963972318667	-0.15481143067206787
1.574	0.22700178560495468	-0.10259943529357186	0.8370215362942297	1.0476208174462665	0.03492205618387903	0.5124323647489705	-0.15491975740667965
1.575	0.22700181065901595	-0.10259942326091459	0.8370210882395811	1.0471748107230054	0.03494687024255577	0.5124680779237588	-0.15502748184036436
1.5759999999999998	0.2270018358972672	-0.10259941157511379	0.8370206475958359	1.0467313496672588	0.03497154600014475	0.512503538012609	-0.1551346047764868
1.5770000000000002	0.22700186129713118	-0.10259940021617833	0.8370202144663569	1.046290429414175	0.03499608363736417	0.5125387462696315	-0.1552411270450925
1.578	0.2270018868361643	-0.10259938916390833	0.8370197889427606	1.0458520450274786	0.03502048334055755	0.5125737039465253	-0.15534704950236125
1.579	0.2270019124920317	-0.10259937839790627	0.8370193711053393	1.045416191501262	0.03504474530159609	0.5126084122923752	-0.15545237302991513
1.5799999999999998	0.22700193824248266	-0.10259936789758774	0.8370189610234753	1.0449828637626932	0.035068869717732695	0.5126428725534476	-0.15555709853379732
1.5810000000000002	0.22700196406532538	-0.10259935764219198	0.8370185587560485	1.0445520566748896	0.035092856791407515	0.5126770859730488	-0.15566122694342566
1.582	0.22700198993840207	-0.10259934761079213	0.8370181643518355	1.0441237650384587	0.03511670673012661	0.5127110537915015	-0.15576475921100705
1.583	0.22700201583956367	-0.10259933778230518	0.8370177778499023	1.043697983592464	0.035140419746413576	0.5127447772461192	-0.15586769631116826
1.5839999999999999	0.22700204174664473	-0.10259932813550178	0.8370173992799878	1.0432747070163224	0.03516399605771203	0.5127782575710547	-0.1559700392403759
1.5850000000000002	0.22700206763743813	-0.10259931864901584	0.8370170286628806	1.0428539299318862	0.03518743588623884	0.5128114959971418	-0.1560717890163882
1.586	0.22700209348966988	-0.10259930930135393	0.8370166660107882	1.0424356469045892	0.035210739458848776	0.5128444937518539	-0.15617294667792042
1.587	0.22700211928097389	-0.10259930007090455	0.8370163113276976	1.0420198524444142	0.0352339070069103	0.5128772520593138	-0.15627351328421818
1.5879999999999999	0.2270021449888668	-0.10259929093594718	0.8370159646097292	1.0416065410070634	0.03525693876625328	0.5129097721402959	-0.15637348991447714
1.5889999999999997	0.22700217059072295	-0.10259928187466141	0.8370156258454823	1.0411957069953341	0.0352798349771274	0.5129420552121565	-0.1564728776671684
1.59	0.22700219606374902	-0.10259927286513572	0.8370152950163725	1.0407873447614553	0.03530259588404931	0.5129741024886307	-0.15657167765920815
1.591	0.2270022213849595	-0.10259926388537641	0.8370149720969625	1.0403814486100196	0.03532522173566001	0.5130059151796171	-0.1566698910250923
1.5919999999999999	0.22700224653115167	-0.10259925491331634	0.8370146570552838	1.0399780128007656	0.03534771278459232	0.5130374944910702	-0.1567675189160552
1.5929999999999997	0.22700227147888094	-0.10259924592682375	0.8370143498531517	1.0395770315515889	0.03537006928716542	0.5130688416248778	-0.1568645624991306
1.594	0.22700229620443635	-0.10259923690371094	0.8370140504464726	1.0391784990425381	0.035392291502967146	0.5130999577786005	-0.15696102295593017
1.595	0.22700232068381643	-0.10259922782174308	0.8370137587855425	1.038782409421177	0.03541437969450648	0.5131308441451936	-0.15705690148107784
1.5959999999999999	0.2270023448927049	-0.10259921865864698	0.8370134748153397	1.0383887568085688	0.03543633412693599	0.5131615019127714	-0.1571521992806036
1.5969999999999998	0.22700236880644695	-0.10259920939212001	0.8370131984758086	1.0379975353051343	0.03545815506772215	0.5131919322642308	-0.1572469175704169
1.598	0.22700239240002565	-0.10259919999983899	0.8370129297021364	1.0376087389967668	0.03547984278626336	0.5132221363767306	-0.1573410575746151
1.599	0.22700241564803858	-0.10259919045946925	0.8370126684250226	1.0372223619615857	0.0355013975535161	0.5132521154212123	-0.15743462052362592
1.5999999999999999	0.22700243852467503	-0.10259918074867379	0.8370124145709407	1.036838398276958	0.03552281964156834	0.513281870561955	-0.15752760765242602
1.6009999999999998	0.22700246100369317	-0.10259917084512259	0.837012168062393	1.0364568420264213	0.03554410932315973	0.5133114029561092	-0.1576200201988957
1.602	0.22700248305839787	-0.10259916072650202	0.8370119288181577	1.0360776873072663	0.03556526687127017	0.5133407137531434	-0.15771185940200388
1.603	0.22700250466161878	-0.10259915037052465	0.8370116967535297	1.0357009282391567	0.035586292558776524	0.5133698040941412	-0.1578031264996393
1.6039999999999999	0.22700252578568889	-0.10259913975493896	0.8370114717805531	1.0353265589722893	0.03560718665805533	0.5133986751111332	-0.1578938227264523
1.6049999999999998	0.2270025464024235	-0.10259912885753954	0.8370112538082481	1.034954573693967	0.03562794944053138	0.5134273279267034	-0.15798394931207166
1.606	0.2270025664830996	-0.1025991176561774	0.8370110427428296	1.034584966634724	0.03564858117623262	0.5134557636536884	-0.1580735074795119
1.607	0.22700258599843573	-0.10259910612877063	0.8370108384879198	1.0342177320758876	0.03566908213329038	0.5134839833946016	-0.15816249844328326
1.6079999999999999	0.22700260491857258	-0.10259909425331533	0.8370106409447543	1.033852864358581	0.03568945257738463	0.513511988240903	-0.15825092340708108
1.6089999999999998	0.22700262321305395	-0.1025990820078968	0.8370104500123805	1.0334903578922945	0.0357096927712556	0.5135397792724814	-0.15833878356147982
1.61	0.2270026408508082	-0.10259906937070118	0.8370102655878507	1.0331302071619044	0.03572980297434279	0.513567357557282	-0.1584260800819959
1.611	0.22700265780013068	-0.10259905632002732	0.8370100875664083	1.0327724067342707	0.035749783442489844	0.5135947241508411	-0.15851281412733542
1.6119999999999999	0.2270026740286663	-0.10259904283429919	0.8370099158416666	1.0324169512659214	0.03576963442759344	0.5136218800957822	-0.15859898683746038
1.6129999999999998	0.22700268950339317	-0.10259902889207859	0.8370097503057838	1.0320638355110792	0.035789356177195905	0.5136488264213976	-0.15868459933159393
1.614	0.22700270419060675	-0.10259901447207825	0.8370095908496291	1.0317130543285298	0.03580894893408219	0.5136755641431913	-0.15876965270652904
1.615	0.22700271805590488	-0.10259899955317549	0.8370094373629445	1.031364602687339	0.035828412935820064	0.5137020942623219	-0.15885414803523945
1.6159999999999999	0.2270027310641734	-0.1025989841144262	0.8370092897345005	1.0310184756718	0.03584774841424334	0.513728417765188	-0.158938086365609
1.6169999999999998	0.22700274317957267	-0.10259896813507945	0.8370091478522453	1.030674668485612	0.035866955595060486	0.5137545356232758	-0.15902146871927866
1.618	0.22700275436552492	-0.10259895159459256	0.8370090116034491	1.0303331764553	0.03588603469771035	0.5137804487930272	-0.15910429609067087
1.619	0.22700276458470248	-0.10259893447264665	0.8370088808748419	1.0299939950336268	0.03590498593528199	0.513806158215541	-0.15918656944600731
1.6199999999999999	0.22700277379901684	-0.10259891674916272	0.8370087555527467	1.0296571198037572	0.03592380951431566	0.513831664816231	-0.15926828972219798
1.6209999999999998	0.22700278196960877	-0.10259889840431843	0.8370086355232068	1.0293225464830498	0.03594250563460664	0.5138569695045606	-0.15934945782590418
1.622	0.22700278905683935	-0.10259887941856534	0.8370085206721081	1.0289902709253573	0.03596107448907253	0.5138820731738531	-0.1594300746330191
1.623	0.227002795020282	-0.10259885977264677	0.8370084108852961	1.0286602891218355	0.03597951626362297	0.513906976701299	-0.15951014098850352
1.6239999999999999	0.22700279981871566	-0.10259883944761633	0.8370083060486876	1.0283325972010182	0.03599783113703154	0.5139316809481591	-0.1595896577062717
1.6249999999999998	0.2270028034101189	-0.10259881842485713	0.8370082060483782	1.0280071914300408	0.036016019280809726	0.5139561867598578	-0.1596686255686999
1.6260000000000001	0.22700280575166532	-0.1025987966861015	0.8370081107707443	1.0276840682170112	0.0360340808592045	0.5139804949659059	-0.1597470453258789
1.627	0.22700280679972015	-0.10259877421345152	0.83700802010254	1.027363224112658	0.036052016029319435	0.5140046063798336	-0.1598249176950969
1.628	0.22700280650983784	-0.10259875098940022	0.837007933930991	1.027044655810885	0.036069824941054617	0.5140285217991326	-0.15990224336067377
1.6289999999999998	0.22700280483676114	-0.10259872699685349	0.8370078521438823	1.0267283601486068	0.03608750773686524	0.5140522420052089	-0.1599790229740241
1.6300000000000001	0.22700280173442133	-0.10259870221915274	0.8370077746296425	1.0264143341048693	0.03610506455170413	0.5140757677634649	-0.16005525715382682
1.631	0.22700279715594007	-0.10259867664009821	0.8370077012774234	1.0261025747988828	0.03612249551326986	0.51409909982351	-0.1601309464863614
1.632	0.22700279105363222	-0.10259865024397319	0.837007631977176	1.0257930794869727	0.03613980074237764	0.5141222389193796	-0.16020609152607113
1.6329999999999998	0.22700278337901042	-0.10259862301556892	0.8370075666197214	1.0254858455599556	0.036156980353209245	0.5141451857697585	-0.1602806927960483
1.6340000000000001	0.22700277408279113	-0.10259859494021036	0.837007505096819	1.0251808705416947	0.036174034453320014	0.5141679410782718	-0.1603547507883189
1.635	0.22700276311490192	-0.10259856600378264	0.8370074473012297	1.024878152087329	0.03619096314358561	0.5141905055337799	-0.1604282659642917
1.636	0.2270027504244908	-0.10259853619275856	0.837007393126776	1.024577687980051	0.03620776651839283	0.5142128798106163	-0.16050123875555428
1.6369999999999998	0.22700273595993678	-0.10259850549422668	0.8370073424683988	1.02427947612719	0.036224444666013586	0.5142350645687684	-0.16057366956477143
1.6380000000000001	0.22700271966886237	-0.10259847389592039	0.8370072952222098	1.0239835145567324	0.03624099766879644	0.5142570604540609	-0.16064555876650322
1.639	0.22700270149814755	-0.10259844138624785	0.8370072512855413	1.0236898014142795	0.03625742560317566	0.5142788680984617	-0.16071690670800312
1.64	0.22700268139394586	-0.10259840795432279	0.8370072105569918	1.023398334959315	0.03627372853986315	0.5143004881205734	-0.16078771371011738
1.6409999999999998	0.22700265930170194	-0.10259837358999617	0.8370071729364689	1.023109113560032	0.03628990654428406	0.5143219211262469	-0.16085798006840749
1.6420000000000001	0.2270026351661712	-0.10259833828388878	0.8370071383252294	1.0228221356874725	0.03630595967695145	0.5143431677091337	-0.16092770605449522
1.643	0.2270026089314415	-0.10259830202742481	0.8370071066259162	1.0225373999101148	0.03632188799365823	0.5143642284510558	-0.16099689191744732
1.644	0.2270025805409565	-0.10259826481286607	0.8370070777425912	1.0222549048889082	0.03633769154572984	0.5143851039223128	-0.16106553788501668
1.6449999999999998	0.2270025499375415	-0.10259822663334749	0.8370070515807672	1.021974649372003	0.03635337038045953	0.5144057946820491	-0.16113364416474016
1.6460000000000001	0.22700251706343086	-0.10259818748291326	0.8370070280474352	1.021696632188799	0.03636892454154329	0.5144263012786179	-0.16120121094513604
1.647	0.227002481860298	-0.10259814735655412	0.8370070070510909	1.0214208522433148	0.036384354069453756	0.5144466242499441	-0.16126823839724463
1.648	0.22700244426928742	-0.10259810625024551	0.8370069885017567	1.021147308507253	0.036399659001813654	0.5144667641240045	-0.16133472667632928
1.6489999999999998	0.22700240423104912	-0.10259806416098666	0.837006972311003	1.0208760000131427	0.03641483937370809	0.5144867214194259	-0.16140067592349386
1.6500000000000001	0.2270023616857751	-0.10259802108684059	0.8370069583919658	1.02060692584756	0.03642989521793547	0.5145064966460188	-0.16146608626733847
1.651	0.22700231657323852	-0.1025979770269752	0.8370069466593627	1.020340085144806	0.036444826565318986	0.5145260903051841	-0.16153095782559215
1.652	0.2270022688328352	-0.10259793198170522	0.8370069370295066	1.0200754770806615	0.03645963344513936	0.514545502890437	-0.16159529070660106
1.6529999999999998	0.22700221840362747	-0.10259788595253512	0.8370069294203168	1.019813100865093	0.03647431588562805	0.5145647348881667	-0.16165908501091497
1.6540000000000001	0.2270021652243909	-0.10259783894220302	0.8370069237513291	1.0195529557342853	0.03648887391439898	0.5145837867783926	-0.1617223408330946
1.655	0.22700210923366326	-0.10259779095472553	0.8370069199437024	1.0192950409427532	0.036503307558818913	0.5146026590353293	-0.1617850582636781
1.656	0.2270020503697966	-0.10259774199544357	0.8370069179202249	1.019039355754783	0.036517616846438054	0.5146213521278837	-0.16184723739142842
1.6569999999999998	0.22700198857101164	-0.1025976920710691	0.8370069176053176	1.01878589943483	0.036531801805541914	0.5146398665202054	-0.1619088783058623
1.6580000000000001	0.2270019237754553	-0.10259764118973286	0.8370069189250369	1.018534671238377	0.03654586246576344	0.5146582026722296	-0.1619699810996332
1.659	0.22700185592126088	-0.10259758936103297	0.8370069218070737	1.0182856704043781	0.036559798858572676	0.5146763610402109	-0.1620305458704038
1.66	0.22700178494661116	-0.10259753659608459	0.8370069261807532	1.0180388961485378	0.036573611017583066	0.5146943420773697	-0.16209057272232924
1.6609999999999998	0.22700171078980474	-0.10259748290757027	0.8370069319770318	1.0177943476559277	0.036587298978917895	0.5147121462346514	-0.1621500617676382
1.6620000000000001	0.22700163338932502	-0.10259742830979153	0.8370069391284926	1.017552024072188	0.03660086278175872	0.5147297739614751	-0.16220901312867736
1.663	0.22700155268391264	-0.102597372818721	0.8370069475693401	1.017311924494062	0.036614302468892995	0.5147472257064725	-0.16226742694017535
1.664	0.22700146861264084	-0.10259731645205573	0.8370069572353935	1.0170740479603915	0.0366276180872	0.514764501918277	-0.16232530335129972
1.6649999999999998	0.2270013811149942	-0.10259725922927126	0.8370069680640779	1.0168383934435723	0.03664080968819678	0.5147816030463012	-0.16238264252762885
1.6660000000000001	0.22700129013095055	-0.10259720117167645	0.8370069799944154	1.0166049598407305	0.03665387732864412	0.5147985295414412	-0.16243944465340374
1.667	0.22700119560106616	-0.10259714230246925	0.8370069929670145	1.016373745964236	0.0366668210710906	0.5148152818567101	-0.16249570993399895
1.668	0.22700109746656466	-0.10259708264679329	0.8370070069240584	1.0161447505315548	0.03667964098435475	0.5148318604478564	-0.16255143859836857
1.6689999999999998	0.227000995669429	-0.10259702223179527	0.8370070218092922	1.0159179721551965	0.03669233714406707	0.5148482657740318	-0.16260663090134547
1.6700000000000002	0.22700089015249708	-0.102596961086683	0.8370070375680098	1.0156934093338799	0.036704909633332665	0.5148644982984448	-0.16266128712567177
1.671	0.22700078085956113	-0.10259689924278427	0.8370070541470388	1.0154710604441721	0.03671735854345358	0.5148805584890016	-0.16271540758400355
1.672	0.22700066773547045	-0.10259683673360645	0.8370070714947258	1.0152509237310998	0.03672968397458892	0.5148964468189922	-0.1627689926213165
1.6729999999999998	0.2270005507262379	-0.10259677359489672	0.8370070895609197	1.0150329972984806	0.0367418860362918	0.5149121637677014	-0.162822042617407
1.6740000000000002	0.22700042977915016	-0.10259670986470293	0.8370071082969555	1.014817279100484	0.036753964847922954	0.5149277098208835	-0.16287455798894063
1.675	0.2270003048428819	-0.10259664558343512	0.8370071276556357	1.0146037669336687	0.03676592053900198	0.5149430854713415	-0.16292653919135205
1.676	0.22700017586761348	-0.10259658079392764	0.8370071475912132	1.0143924584279966	0.03677775324961762	0.5149582912197351	-0.16297798672108316
1.6769999999999998	0.2270000428051529	-0.1025965155415017	0.8370071680593719	1.0141833510372005	0.036789463130958065	0.5149733275753715	-0.16302890111797624
1.6780000000000002	0.22699990560906133	-0.10259644987402858	0.8370071890172074	1.0139764420296353	0.036801050345900234	0.5149881950567958	-0.16307928296751736
1.679	0.22699976423478288	-0.10259638384199303	0.8370072104232068	1.0137717284796184	0.03681251506953599	0.5150028941923043	-0.16312913290292907
1.68	0.22699961863977827	-0.1025963174985574	0.8370072322372286	1.0135692072585074	0.03682385748963515	0.5150174255204991	-0.1631784516072951
1.6809999999999998	0.22699946878366262	-0.10259625089962586	0.8370072544204821	1.0133688750251457	0.03683507780716701	0.5150317895908858	-0.16322723981589862
1.6820000000000002	0.22699931462834738	-0.10259618410390905	0.8370072769355053	1.0131707282156743	0.036846176236940927	0.5150459869646342	-0.16327549831877358
1.683	0.22699915613818628	-0.10259611717298896	0.8370072997461443	1.0129747630334651	0.03685715300830515	0.5150600182155024	-0.16332322796316412
1.684	0.22699899328012565	-0.10259605017100869	0.8370073228175307	1.0127809754403063	0.03686800836553794	0.5150738839306187	-0.16337042965564735
1.6849999999999998	0.22699882602385882	-0.10259598316323691	0.8370073461160596	1.0125893611480943	0.03687874256750466	0.5150875847110593	-0.16341710436428436
1.6860000000000002	0.22699865434198482	-0.10259591621388178	0.8370073696093674	1.0123999156095331	0.03688935588700693	0.5151011211724056	-0.16346325312116364
1.687	0.22699847821017147	-0.10259584938465541	0.8370073932663085	1.012212634008598	0.03689984861067607	0.515114493945279	-0.1635088770249709
1.688	0.2269982976073225	-0.10259578273446383	0.837007417056933	1.0120275112548962	0.03691022103922795	0.5151277036756704	-0.1635539772424879
1.6889999999999998	0.22699811251574933	-0.10259571631947213	0.8370074409524636	1.0118445419868236	0.0369204734872872	0.5151407510247596	-0.16359855500780127
1.6900000000000002	0.226997922921347	-0.10259565019316935	0.837007464925272	1.0116637205801358	0.0369306062828415	0.5151536366683451	-0.16364261162007268
1.691	0.2269977288137745	-0.10259558440643313	0.8370074889488561	1.0114850411514158	0.036940619766995406	0.5151663612966145	-0.1636861484426099
1.692	0.22699753018663965	-0.10259551900759412	0.8370075129978165	1.0113084975534357	0.0369505142942062	0.5151789256144998	-0.16372916690402892
1.6929999999999998	0.22699732703768807	-0.10259545404250014	0.8370075370478327	1.0111340833680549	0.03696029023269686	0.5151913303421887	-0.16377166849998354
1.6940000000000002	0.22699711936899686	-0.10259538955457982	0.8370075610756404	1.0109617919007972	0.03696994796480232	0.5152035762155484	-0.1638136547944255
1.695	0.22699690718717247	-0.10259532558490589	0.8370075850590079	1.0107916161771129	0.036979487887248426	0.5152156639864627	-0.16385512742051578
1.696	0.22699669050355312	-0.102595262172258	0.837007608976712	1.010623548938828	0.036988910411424415	0.5152275944231393	-0.16389608808155062
1.6969999999999998	0.22699646933441553	-0.10259519935318508	0.8370076328085158	1.01045758264041	0.0369982159635874	0.5152393683104505	-0.16393653855190074
1.6980000000000002	0.22699624370118598	-0.10259513716206699	0.8370076565351441	1.0102937094454343	0.03700740498505944	0.515250986450244	-0.1639764806779017
1.699	0.22699601363065597	-0.10259507563117587	0.8370076801382613	1.0101319212228825	0.03701647793259951	0.5152624496615633	-0.16401591637881446
1.7	0.22699577915520183	-0.10259501479073661	0.8370077036004476	1.0099722095436596	0.03702543527882813	0.5152737587807754	-0.16405484764767278
1.7009999999999998	0.22699554031300906	-0.10259495466898685	0.8370077269051766	1.009814565678462	0.037034277512460516	0.515284914661667	-0.16409327655171022
1.7020000000000002	0.22699529714830075	-0.1025948952922362	0.8370077500367916	1.0096589805966294	0.03704300513834792	0.5152959181755696	-0.1641312052325479
1.703	0.22699504971157025	-0.10259483668492486	0.8370077729804841	1.009505444965238	0.03705161867738751	0.5153067702114507	-0.16416863590644543
1.704	0.22699479805981815	-0.10259477886968146	0.8370077957222698	1.0093539491488237	0.03706011866636121	0.5153174716759096	-0.1642055708645521
1.7049999999999998	0.22699454225679333	-0.10259472186738013	0.8370078182489674	1.0092044832101141	0.03706850565782483	0.5153280234930777	-0.16424201247291229
1.7060000000000002	0.22699428237323804	-0.10259466569719683	0.837007840548176	1.0090570369114076	0.03707678022010776	0.515338426604483	-0.16427796317216245
1.707	0.22699401848713738	-0.1025946103766649	0.8370078626082533	1.0089115997158482	0.03708494293736197	0.5153486819689379	-0.1643134254771604
1.708	0.2269937506839722	-0.10259455592172977	0.8370078844182938	1.0087681607889891	0.03709299440953773	0.5153587905623893	-0.1643484019766058
1.7089999999999999	0.2269934790569764	-0.10259450234680287	0.8370079059681071	1.0086267090017809	0.0371009352522248	0.5153687533777308	-0.16438289533234487
1.7100000000000002	0.2269932037073977	-0.10259444966481467	0.8370079272481975	1.0084872329346242	0.037108766096358374	0.5153785714246351	-0.1644169082782958
1.711	0.2269929247447624	-0.1025943978872669	0.8370079482497416	1.0083497208817442	0.0371164875878501	0.5153882457293463	-0.1644504436192358
1.712	0.22699264228676835	-0.10259434702428388	0.8370079689645686	1.0082141608558912	0.03712410038726539	0.5153977773344303	-0.16448350422963015
1.7129999999999999	0.22699235645805585	-0.10259429708466292	0.8370079893851399	1.0080805405933806	0.03713160516960726	0.5154071672984827	-0.16451609305249998
1.7140000000000002	0.22699206738823158	-0.10259424807592392	0.837008009504528	1.0079488475598655	0.03713900262414521	0.5154164166956711	-0.16454821309808296
1.715	0.22699177521064623	-0.10259420000435801	0.8370080293163977	1.007819068956475	0.03714629345416665	0.5154255266152328	-0.16457986744222272
1.716	0.22699148006230085	-0.10259415287507531	0.8370080488149858	1.0076911917255813	0.0371534783766501	0.5154344981610488	-0.16461105922472793
1.7169999999999999	0.22699118208413158	-0.10259410669205177	0.8370080679950819	1.0075652025569581	0.0371605581219815	0.5154433324511094	-0.16464179164775872
1.7179999999999997	0.22699088142129709	-0.10259406145817508	0.8370080868520096	1.0074410878943436	0.03716753343371276	0.5154520306169327	-0.16467206797429837
1.719	0.2269905782234689	-0.1025940171752897	0.8370081053816077	1.0073188339420405	0.037174405068179206	0.5154605938031164	-0.1647018915266464
1.72	0.22699027264512428	-0.10259397384424092	0.837008123580212	1.0071984266730714	0.0371811737939142	0.5154690231669005	-0.16473126568444255
