# Supplementary material for: JcvPCA and JsvCRP: A set of metrics to evaluate changes in joint coordination strategies
Source: PLoS One. 2025 Aug 5;20(8):e0325792. doi: 10.1371/journal.pone.0325792 (PMC12324137; doi:10.1371/journal.pone.0325792)
Supplement: S4 Dataset — This zip file contains one folder for each condition. For each condition, the 3 repetitions of the movements for the 3 different targets’ height are presented in individual csv files. (ZIP) [file pone.0325792.s004.zip › Data/Desynch/data_nat_desync_50_4.csv]

index	1	2	3	4	ee_pos1	ee_pos2	ee_pos3
0.0	0.22402294182335525	-0.09663561741109246	-0.1563897589874863	1.665982567567058	0.08063504044649113	0.20390749387655133	-0.3596214615205978
0.0009999999999998899	0.2240251570804484	-0.0966356126509331	-0.15632140236470787	1.6660003191689206	0.08063137134116188	0.20393299948194316	-0.35960333028086516
0.0020000000000000018	0.22402742566244038	-0.09663560781974732	-0.15625201541206565	1.6660180881923408	0.08062766618248815	0.2039588839094405	-0.35958498619312684
0.0029999999999998916	0.2240297479393708	-0.09663560291918445	-0.1561815893290848	1.6660358743818597	0.08062392464201033	0.20398515034115877	-0.35956642748452483
0.0040000000000000036	0.22403212425809557	-0.09663559795103878	-0.1561101152601568	1.6660536775262096	0.080620146379249	0.2040118019785068	-0.35954765235929853
0.004999999999999893	0.22403455494227506	-0.0966355929172543	-0.15603758429248485	1.6660714974590272	0.08061633104151408	0.20403884204290004	-0.35952865899817316
0.005999999999999783	0.22403704029193564	-0.09663558781992962	-0.15596398745392362	1.6660893340595513	0.08061247826362813	0.2040662737765249	-0.35950944555771513
0.006999999999999895	0.22403958058298135	-0.09663558266132274	-0.15588931571109851	1.666107187253307	0.08060858766774652	0.20409410044308962	-0.35949001016977833
0.007999999999999785	0.2240421760674058	-0.09663557744385616	-0.15581355996743704	1.6661250570127768	0.08060465886333595	0.20412232532855928	-0.35947035094092133
0.008999999999999897	0.22404482697382722	-0.09663557217012181	-0.15573671106111844	1.6661429433580515	0.08060069144712899	0.20415095174181028	-0.3594504659517363
0.009999999999999787	0.22404753350796913	-0.0966355668428862	-0.15565875976332633	1.6661608463574633	0.08059668500305486	0.20417998301526205	-0.3594303532562744
0.010999999999999899	0.22405029585308756	-0.09663556146509548	-0.1555796967764396	1.6661787661282013	0.0805926391022079	0.20420942250566596	-0.35941001088156915
0.011999999999999789	0.2240531141703427	-0.0966355560398807	-0.15549951273217222	1.666196702836911	0.08058855330285405	0.2042392735948648	-0.3593894368270774
0.0129999999999999	0.2240559885991132	-0.09663555057056299	-0.15541819819041972	1.6662146567002758	0.08058442715047583	0.2042695396900938	-0.3593686290641003
0.01399999999999979	0.22405891925725355	-0.09663554506065891	-0.1553357436388188	1.666232627985586	0.08058026017779518	0.2043002242238803	-0.3593475855353083
0.014999999999999902	0.22406190624129926	-0.09663553951388572	-0.15525213949227762	1.6662506170112914	0.08057605190465313	0.20433133065402664	-0.35932630415431155
0.015999999999999792	0.22406494962662013	-0.09663553393416677	-0.15516737609249012	1.6662686241475413	0.08057180183780721	0.20436286246373292	-0.3593047828052766
0.016999999999999904	0.22406804946751993	-0.0966355283256369	-0.15508144370782148	1.6662866498167022	0.0805675094708911	0.20439482316161353	-0.3592830193426538
0.017999999999999794	0.22407120579727988	-0.0966355226926479	-0.15499433253319608	1.6663046944938582	0.08056317428453673	0.20442721628172533	-0.35926101159095525
0.018999999999999906	0.22407441862852048	-0.09663551703977391	-0.15490603268962308	1.6663227587072893	0.08055879574647669	0.20446004538384788	-0.35923875734452587
0.019999999999999796	0.22407768795425845	-0.09663551137181697	-0.1548165342233674	1.6663408430389328	0.08055437331162756	0.20449331405395102	-0.35921625436730786
0.020999999999999908	0.22408101374891087	-0.09663550569381252	-0.15472582710514943	1.6663589481248249	0.08054990642215444	0.2045270259044818	-0.3591935003926027
0.021999999999999797	0.22408439596849497	-0.09663550001103488	-0.1546339012297597	1.666377074655523	0.08054539450745661	0.20456118457434422	-0.35917049312277055
0.02299999999999991	0.2240878345503965	-0.09663549432900281	-0.1545407464157241	1.6663952233768844	0.0805408369841355	0.20459579372893483	-0.3591472302287479
0.0239999999999998	0.2240913294134563	-0.09663548865348504	-0.1544463524050264	1.6664133950919513	0.08053623325606751	0.2046308570602907	-0.35912370934938603
0.02499999999999991	0.22409488045875245	-0.09663548299050578	-0.15435070886327604	1.66643159066357	0.08053158271458216	0.20466637828710313	-0.35909992809079505
0.0259999999999998	0.22409848757032969	-0.09663547734635031	-0.1542538053795802	1.6664498110162365	0.08052688473850253	0.20470236115477602	-0.3590758840258167
0.026999999999999913	0.22410215061512448	-0.09663547172757042	-0.1541556314653783	1.666468057136793	0.08052213869392685	0.20473880943576864	-0.35905157469356935
0.027999999999999803	0.22410586944246064	-0.09663546614098997	-0.154056176553001	1.6664863300747217	0.08051734393393457	0.20477572692997587	-0.3590269975990656
0.028999999999999915	0.22410964388386528	-0.09663546059371031	-0.15395542999509093	1.6665046309424107	0.08051249979846095	0.20481311746483777	-0.3590021502130276
0.029999999999999805	0.22411347375358023	-0.09663545509311573	-0.1538533810648945	1.6665229609153915	0.08050760561446284	0.20485098489529618	-0.3589770299718419
0.030999999999999917	0.2241173588490167	-0.09663544964687891	-0.15375001895630902	1.66654132123255	0.0805026606960716	0.20488933310389953	-0.35895163427735066
0.031999999999999806	0.22412129895040578	-0.0966354442629662	-0.1536453327829451	1.6665597131963092	0.08049766434436856	0.204928166001052	-0.35892596049642256
0.03299999999999992	0.2241252938196458	-0.09663543894964302	-0.15353931157696382	1.6665781381727836	0.08049261584684445	0.20496748752515945	-0.3589000059606692
0.03399999999999981	0.22412934319834432	-0.09663543371547897	-0.15343194428845222	1.6665965975919044	0.08048751447672632	0.20500730164266864	-0.35887376796643317
0.03499999999999992	0.2241334468058072	-0.09663542856935314	-0.1533232197845954	1.6666150929475176	0.08048235949235524	0.20504761234829993	-0.35884724377468435
0.03599999999999981	0.22413760433772578	-0.09663542352045912	-0.1532131268479058	1.6666336257974428	0.08047715013673726	0.20508842366565294	-0.35882043061064417
0.03699999999999992	0.22414181546518416	-0.09663541857831004	-0.1531016541742724	1.6666521977631201	0.0804718856372077	0.20512973964799788	-0.3587933256634448
0.03799999999999981	0.22414607983361223	-0.09663541375274347	-0.15298879037196436	1.6666708105280896	0.08046656520520916	0.205171564378823	-0.3587659260861923
0.038999999999999924	0.22415039706168838	-0.09663540905392624	-0.15287452396160134	1.6666894658356817	0.08046118803624515	0.20521390197189002	-0.3587382289963747
0.039999999999999813	0.22415476673981719	-0.09663540449235916	-0.15275884337635232	1.6667081654870457	0.08045575330976634	0.20525675657097656	-0.3587102314763747
0.040999999999999925	0.22415918842780425	-0.09663540007888154	-0.1526417369623758	1.6667269113391407	0.08045026018874689	0.20530013234948438	-0.3586819305742111
0.041999999999999815	0.22416366165247997	-0.09663539582467567	-0.1525231929795111	1.666745705302305	0.08044470781919483	0.2053440335100917	-0.3586533233043903
0.04299999999999993	0.22416818590602522	-0.09663539174127113	-0.1524031996011038	1.6667645493381529	0.08043909532978047	0.20538846428475052	-0.35862440664838413
0.04399999999999982	0.224172760644998	-0.09663538784054887	-0.15228174491297394	1.6667834454574273	0.0804334218315833	0.20543342893484162	-0.358595177554918
0.04499999999999993	0.2241773852904364	-0.09663538413474525	-0.15215881691266736	1.6668023957174314	0.08042768641814112	0.2054789317512401	-0.3585656329403787
0.04599999999999982	0.2241820592290389	-0.09663538063645577	-0.15203440350900357	1.6668214022197803	0.08042188816574139	0.20552497705446943	-0.35853576968916084
0.04699999999999993	0.22418678181467325	-0.09663537735863877	-0.15190849252193417	1.6668404671080987	0.08041602613377283	0.2055715691947575	-0.3585055846540774
0.04799999999999982	0.22419155236983782	-0.0966353743146187	-0.15178107168309696	1.6668595925649121	0.08041009936526008	0.2056187125517468	-0.35847507465708023
0.04899999999999993	0.22419637018707392	-0.09663537151808942	-0.15165212863632446	1.6668787808081058	0.08040410688758243	0.20566641153428072	-0.35844423649005136
0.04999999999999982	0.22420123453033283	-0.0966353689831171	-0.15152165093736586	1.6668980340873285	0.08039804771313361	0.20571467058050522	-0.358413066915423
0.050999999999999934	0.22420614463667293	-0.09663536672414297	-0.15138962605321205	1.6669173546799572	0.08039192083998498	0.20576349415791648	-0.3583815626668743
0.051999999999999824	0.2242110997190392	-0.09663536475598573	-0.15125604136141416	1.6669367448862453	0.08038572525285714	0.20581288676322806	-0.35834972045028957
0.052999999999999936	0.22421609896975186	-0.09663536309384382	-0.15112088414978314	1.6669562070247825	0.08037945992421847	0.20586285292217527	-0.3583175369446778
0.053999999999999826	0.2242211415631988	-0.09663536175329729	-0.1509841416164792	1.6669757434293921	0.08037312381502426	0.20591339718937388	-0.358285008802812
0.05499999999999994	0.22422622665772987	-0.09663536075030942	-0.15084580086937607	1.666995356446329	0.08036671587521943	0.20596452414859467	-0.3582521326516536
0.05599999999999983	0.2242313533982608	-0.09663536010122797	-0.15070584892471464	1.6670150484302804	0.08036023504461462	0.2060162384133268	-0.3582189050928075
0.05699999999999994	0.22423652091958934	-0.09663535982278627	-0.15056427270618702	1.6670348217387896	0.08035368025419774	0.20606854462701754	-0.3581853227033776
0.05799999999999983	0.22424172834929626	-0.0966353599321037	-0.15042105904446515	1.6670546787262228	0.08034705042733384	0.20612144746298286	-0.3581513820370427
0.05899999999999994	0.22424697481060707	-0.09663536044668605	-0.1502761946768103	1.667074621739161	0.08034034448073246	0.20617495162435043	-0.35811707962474765
0.05999999999999983	0.22425225942596516	-0.09663536138442537	-0.15012966624677299	1.6670946531128397	0.08033356132548827	0.20622906184409104	-0.3580824119751342
0.06099999999999994	0.2242575813209419	-0.09663536276359945	-0.14998146030437037	1.667114775166757	0.08032669986831752	0.20628378288489055	-0.35804737557538574
0.06199999999999983	0.2242629396281109	-0.09663536460287095	-0.1498315633071339	1.6671349901986912	0.08031975901299158	0.2063391195386747	-0.358011966892732
0.06299999999999994	0.22426833349126424	-0.09663536692128598	-0.14967996162129063	1.6671553004782527	0.08031273766190783	0.20639507662608694	-0.3579761823760088
0.06399999999999983	0.22427376207072092	-0.09663536973827232	-0.14952664152233583	1.6671757082418461	0.08030563471779852	0.20645165899621884	-0.3579400184565452
0.06499999999999995	0.22427922454934898	-0.09663537307363718	-0.1493715891957594	1.6671962156886666	0.08029844908551831	0.20650887152622324	-0.35790347154874697
0.06599999999999984	0.22428472013780013	-0.09663537694756444	-0.14921479073869434	1.6672168249762247	0.08029117967366761	0.206566719120501	-0.3578665380510499
0.06699999999999995	0.22429024807896109	-0.09663538138061134	-0.14905623216175112	1.6672375382150246	0.08028382539617476	0.20662520670988224	-0.35782921434718507
0.06799999999999984	0.22429580765312607	-0.09663538639370474	-0.14889589938992312	1.6672583574623923	0.08027638517414243	0.20668433925122456	-0.3577914968075167
0.06899999999999995	0.22430139818389022	-0.09663539200813678	-0.14873377826257392	1.6672792847162015	0.0802688579377768	0.20674412172730075	-0.3577533817903337
0.06999999999999984	0.22430701904325998	-0.09663539824556001	-0.1485698545332724	1.6673003219092495	0.08026124262803506	0.20680455914666734	-0.35771486564303784
0.07099999999999995	0.22431266965560406	-0.09663540512798184	-0.14840411386986635	1.667321470904281	0.0802535381979314	0.20686565654338687	-0.357675944703171
0.07199999999999984	0.2243183495008236	-0.09663541267775853	-0.1482365418548106	1.6673427334896556	0.08024574361362426	0.20692741897666003	-0.3576366152992854
0.07299999999999995	0.22432405811636766	-0.09663542091758844	-0.14806712398538754	1.6673641113749034	0.08023785785528591	0.20698985153060662	-0.35759687375184296
0.07399999999999984	0.22432979509809334	-0.09663542987050464	-0.1478958456734556	1.6673856061857968	0.08022987991763363	0.2070529593143118	-0.3575567163742075
0.07499999999999996	0.22433556010071964	-0.0966354395598669	-0.14772269224549125	1.6674072194596874	0.08022180881018433	0.2071167474617675	-0.35751613947373484
0.07599999999999985	0.22434135283825138	-0.09663545000935296	-0.14754764894369257	1.6674289526407284	0.08021364355753798	0.2071812211313995	-0.35747513935314595
0.07699999999999996	0.2243471730840017	-0.09663546124294903	-0.14737070092740776	1.6674508070749765	0.08020538319969099	0.20724638550547964	-0.35743371231200427
0.07799999999999985	0.22435302066946095	-0.09663547328493964	-0.14719183327415003	1.6674727840068837	0.08019702679195412	0.20731224578972268	-0.357391854647814
0.07899999999999996	0.22435889548238375	-0.0966354861598967	-0.14701103098058588	1.6674948845764257	0.08018857340453667	0.20737880721281907	-0.3573495626569251
0.07999999999999985	0.22436479746560004	-0.09663549989266769	-0.1468282789638889	1.6675171098149848	0.08018002212240706	0.20744607502571588	-0.35730683263573626
0.08099999999999996	0.22437072661655427	-0.09663551450836314	-0.14664356206347573	1.6675394606411105	0.0801713720454915	0.2075140545008236	-0.3572636608820167
0.08199999999999985	0.2243766829860675	-0.09663553003234324	-0.1464568650427629	1.6675619378580362	0.0801626222886634	0.20758275093132644	-0.3572200436958627
0.08299999999999996	0.22438266667594214	-0.09663554649020359	-0.14626817259058336	1.6675845421522015	0.08015377198128111	0.20765216963059052	-0.35717597738041473
0.08399999999999985	0.22438867783616187	-0.09663556390776003	-0.14607746932303112	1.6676072740908994	0.08014482026657907	0.2077223159313611	-0.3571314582429482
0.08499999999999996	0.22439471666206678	-0.09663558231103261	-0.14588473978649852	1.6676301341190463	0.08013576630121787	0.20779319518449918	-0.3570864825963405
0.08599999999999985	0.22440078339150518	-0.09663560172622862	-0.1456899684611679	1.6676531225565805	0.08012660925487218	0.2078648127575576	-0.35704104676037024
0.08699999999999997	0.2244068783019593	-0.09663562217972463	-0.14549313976422001	1.6676762395968663	0.08011734830967478	0.20793717403355616	-0.35699514706285235
0.08799999999999986	0.2244130017076438	-0.09663564369804754	-0.14529423805352695	1.6676994853057234	0.08010798265970002	0.20801028440964647	-0.35694877984085654
0.08899999999999997	0.224419153956577	-0.0966356663078547	-0.14509324763259737	1.6677228596210838	0.08009851151060957	0.2080841492952347	-0.3569019414418902
0.08999999999999986	0.22442533542762297	-0.09663569003591284	-0.14489015275603753	1.6677463623525242	0.08008893407927811	0.2081587741098617	-0.35685462822511044
0.09099999999999997	0.22443154652750252	-0.09663571490907612	-0.14468493763479331	1.6677699931802914	0.08007924959333954	0.20823416428120056	-0.35680683656269097
0.09199999999999986	0.22443778768777348	-0.0966357409542629	-0.1444775864419398	1.6677937516549555	0.08006945729071445	0.20831032524292253	-0.3567585628411645
0.09299999999999997	0.22444405936216058	-0.09663576819843156	-0.14426808331978336	1.667817637198066	0.08005955641912056	0.2083872624321827	-0.3567098034626829
0.09399999999999986	0.22445036202461163	-0.09663579666855507	-0.14405641238754083	1.6678416491030665	0.08004954623562698	0.20846498128684177	-0.3566605548462604
0.09499999999999997	0.22445669616732417	-0.09663582639159449	-0.14384255774886381	1.667865786536085	0.08003942600625348	0.2085434872426014	-0.3566108134291241
0.09599999999999986	0.22446306229798588	-0.09663585739447113	-0.14362650349959652	1.6678900485365993	0.08002919500555454	0.20862278573010865	-0.35656057566829763
0.09699999999999998	0.22446946093660616	-0.09663588970403762	-0.1434082337357785	1.6679144340179786	0.08001885251624959	0.20870288217208507	-0.35650983804223907
0.09799999999999986	0.2244758926123187	-0.09663592334704771	-0.1431877325615304	1.6679389417682768	0.08000839782890028	0.20878378198047565	-0.3564585970522922
0.09899999999999998	0.22448235786015516	-0.09663595835012473	-0.14296498409722092	1.667963570452038	0.07999783024145302	0.20886549055342876	-0.3564068492238943
0.09999999999999987	0.22448885721778825	-0.0966359947397288	-0.14273997248793263	1.6679883186127347	0.07998714905852512	0.20894801327210263	-0.3563545911077261
0.10099999999999998	0.2244953912222417	-0.09663603254212272	-0.14251268191186334	1.6680131846743371	0.07997635359061842	0.20903135549747529	-0.356301819281173
0.10199999999999987	0.22450196040656725	-0.09663607178333652	-0.1422830965890502	1.6680381669416324	0.07996544315356534	0.209115522567153	-0.35624853035016163
0.10299999999999998	0.22450856529648652	-0.0966361124891306	-0.14205120079043315	1.668063263600432	0.07995441706820816	0.2092005197921718	-0.3561947209510098
0.10399999999999987	0.22451520640699582	-0.09663615468495744	-0.1418169788465225	1.6680884727187981	0.07994327466000753	0.20928635245390903	-0.35614038775192763
0.10499999999999998	0.2245218842385574	-0.096636198395922	-0.1415804151553097	1.668113792249283	0.07993201525827652	0.2093730258011601	-0.35608552745417343
0.10599999999999987	0.22452859927250518	-0.09663624364674049	-0.1413414941898141	1.668139220031811	0.07992063819504085	0.20946054504731487	-0.3560301367930496
0.10699999999999998	0.22453535196641786	-0.09663629046169787	-0.14110020050603342	1.668164753797206	0.07990914280395205	0.20954891536744574	-0.35597421253886474
0.10799999999999987	0.2245421427502094	-0.09663633886460371	-0.14085651875131053	1.668190391170614	0.07989752841949821	0.20963814189518032	-0.3559177514980462
0.10899999999999999	0.22454897202293433	-0.09663638887874651	-0.14061043367275486	1.6682161296740678	0.07988579437639069	0.20972822971941493	-0.35586075051440813
0.10999999999999988	0.22455584015030527	-0.09663644052684658	-0.14036193012611026	1.668241966728577	0.07987394000912791	0.2098191838809246	-0.3558032064703936
0.11099999999999999	0.22456274746217086	-0.09663649383100728	-0.1401109930847101	1.668267899656494	0.07986196465155372	0.20991100936910814	-0.35574511628817346
0.11199999999999988	0.22456969424958168	-0.0966365488126647	-0.13985760764702967	1.668293925684912	0.07984986763622869	0.2100037111193507	-0.35568647693036054
0.11299999999999999	0.22457668076219753	-0.09663660549253567	-0.13960175904247255	1.668320041950098	0.07983764829385827	0.21009729401105995	-0.3556272854002211
0.11399999999999988	0.22458370720565615	-0.09663666389056419	-0.1393434326361595	1.6683462455018334	0.07982530595271774	0.21019176286600544	-0.35556753874168984
0.11499999999999999	0.2245907737385239	-0.0966367240258662	-0.13908261393348675	1.6683725333065436	0.07981283993789189	0.21028712244665212	-0.35550723403955836
0.11599999999999988	0.22459788046995796	-0.09663678591667271	-0.13881928858521933	1.6683989022495873	0.07980024957069537	0.21038337745430047	-0.35544636841983845
0.11699999999999999	0.22460502745808406	-0.09663684958027109	-0.13855344239275838	1.6684253491382155	0.07978753416833548	0.21048053252727217	-0.3553849390499996
0.11799999999999988	0.22461221470758588	-0.09663691503294483	-0.13828506131209142	1.6684518707055789	0.07977469304326965	0.21057859223962402	-0.3553229431389005
0.119	0.2246194421665026	-0.0966369822899115	-0.13801413145606203	1.668478463615036	0.07976172550219775	0.21067756110038563	-0.3552603779364777
0.11999999999999988	0.22462670972336016	-0.09663705136525891	-0.13774063909572604	1.6685051244643876	0.0797486308450549	0.21077744355301187	-0.35519724073319503
0.121	0.22463401720426168	-0.09663712227225485	-0.1374645706615595	1.6685318497900425	0.0797354083640668	0.21087824397480187	-0.3551335288592558
0.12199999999999989	0.22464136436956425	-0.09663719502478058	-0.13718591274528136	1.668558636071117	0.07972205734305046	0.2109799666760982	-0.35506923968382426
0.123	0.22464875091127182	-0.09663726963951295	-0.13690465210192906	1.668585479733473	0.07970857705714425	0.2110826158995045	-0.35500437061438084
0.12399999999999989	0.22465617645151595	-0.09663734613735442	-0.1366207756507004	1.668612377153697	0.07969496677260214	0.21118619581960585	-0.35493891909596975
0.125	0.22466364054174875	-0.09663742454373551	-0.13633427047419652	1.6686393246634013	0.07968122574640944	0.21129071054324738	-0.3548728826100374
0.1259999999999999	0.2246711426630277	-0.09663750488854023	-0.13604512381645167	1.6686663185542185	0.07966735322590339	0.21139616411030712	-0.3548062586727419
0.127	0.22467868222739176	-0.0966375872060297	-0.13575332307938823	1.6686933550823733	0.07965334844858217	0.2115025604950804	-0.3547390448329803
0.1279999999999999	0.2246862585795747	-0.09663767153476384	-0.1354588558180883	1.6687204304720824	0.07963921064210273	0.2116099036080283	-0.3546712386704399
0.129	0.22469387099830443	-0.09663775791752112	-0.13516170973639993	1.6687475409196668	0.07962493902410324	0.21171819729733843	-0.35460283779355445
0.1299999999999999	0.22470151869681526	-0.09663784640121639	-0.13486187268325836	1.6687746825987502	0.07961053280166776	0.21182744535023298	-0.3545338398373674
0.131	0.22470920082332702	-0.09663793703681667	-0.13455933264898198	1.6688018516639185	0.07959599117098233	0.211937651494386	-0.35446424246173175
0.1319999999999999	0.22471691646224248	-0.09663802987925489	-0.1342540777608069	1.668829044252471	0.07958131331748758	0.2120488193996894	-0.35439404334978625
0.133	0.22472466463568536	-0.09663812498734159	-0.13394609627729875	1.6688562564865237	0.07956649841610236	0.21216095268036472	-0.35432324020610256
0.1339999999999999	0.22473244430500458	-0.09663822242367442	-0.13363537658240407	1.6688834844762157	0.0795515456312148	0.21227405489711193	-0.35425183075444466
0.1349999999999998	0.2247402543722469	-0.0966383222545454	-0.13332190717990186	1.66891072432327	0.07953645411656321	0.21238812955904837	-0.3541798127355682
0.1359999999999999	0.22474809368159904	-0.09663842454984596	-0.13300567668788926	1.6689379721245419	0.07952122301512958	0.2125031801256173	-0.3541071839050629
0.1369999999999998	0.22475596102117612	-0.09663852938296964	-0.13268667383293736	1.6689652239755541	0.07950585145904653	0.21261921000870582	-0.35403394203099586
0.1379999999999999	0.22476385512591096	-0.09663863683071236	-0.1323648874443068	1.6689924759740253	0.07949033856970107	0.21273622257478633	-0.3539600848914805
0.1389999999999998	0.22477177468154438	-0.09663874697317024	-0.13204030644861017	1.6690197242230203	0.0794746834582798	0.21285422114677377	-0.35388561027247734
0.1399999999999999	0.22477971832896604	-0.09663885989363485	-0.13171291986417863	1.6690469648329727	0.07945888522663445	0.2129732090059605	-0.35381051596588964
0.1409999999999998	0.2247876846685305	-0.09663897567848591	-0.1313827167947684	1.669074193922955	0.07944294296810345	0.21309318939439129	-0.3537347997677737
0.1419999999999999	0.2247956722643486	-0.09663909441708109	-0.1310496864237465	1.6691014076227075	0.07942685576810744	0.21321416551718775	-0.3536584594764222
0.1429999999999998	0.2248036796485548	-0.09663921620164329	-0.13071381800914053	1.6691286020758096	0.07941062270464154	0.2133361405443929	-0.3535814928902004
0.1439999999999999	0.2248117053255536	-0.09663934112714476	-0.13037510087880955	1.6691557734428626	0.07939424284884801	0.2134591176125763	-0.35350389780538244
0.1449999999999998	0.2248197477762491	-0.09663946929118851	-0.13003352442537108	1.6691829179035664	0.07937771526573098	0.21358309982656212	-0.35342567201435315
0.1459999999999999	0.22482780546225759	-0.09663960079388643	-0.12968907810089705	1.6692100316580667	0.0793610390149534	0.21370809026133789	-0.35334681330399703
0.1469999999999998	0.22483587683010273	-0.09663973573773443	-0.12934175141138882	1.6692371109290818	0.07934421315159511	0.21383409196408	-0.35326731945378775
0.1479999999999999	0.22484396031539408	-0.09663987422748421	-0.12899153391104043	1.6692641519651847	0.0793272367268123	0.21396110795629314	-0.35318718823351974
0.1489999999999998	0.2248520543466166	-0.09664001637001171	-0.12863841519630184	1.66929115104412	0.07931010878827727	0.21408914123593864	-0.3531064174009893
0.1499999999999999	0.2248601573477842	-0.09664016227418218	-0.12828238490012786	1.6693181044750278	0.0792928283802777	0.21421819477936624	-0.3530250047000528
0.1509999999999998	0.22486826773995505	-0.09664031205071152	-0.12792343268717393	1.6693450085995845	0.07927539454372003	0.21434827154298552	-0.3529429478592476
0.1519999999999999	0.22487638394235981	-0.09664046581202418	-0.12756154824994873	1.6693718597928129	0.07925780631628136	0.21447937446473467	-0.3528602445906725
0.1529999999999998	0.2248845043738968	-0.096640623672107	-0.127196721305183	1.6693986544643151	0.0792400627326499	0.21461150646546598	-0.35277689258876543
0.15399999999999991	0.22489262745537186	-0.09664078574635951	-0.12682894159004882	1.669425389060683	0.07922216282479415	0.2147446704503057	-0.35269288952879746
0.1549999999999998	0.22490075161173542	-0.09664095215143989	-0.12645819885861295	1.669452060068714	0.07920410562213981	0.21487886930986383	-0.352608233065268
0.15599999999999992	0.2249088752739445	-0.0966411230051071	-0.1260844828792862	1.6694786640179349	0.07918589015165545	0.21501410592104725	-0.35252292083063025
0.1569999999999998	0.22491699688120145	-0.09664129842605865	-0.12570778343290442	1.669505197482061	0.07916751543803047	0.21515038314765644	-0.3524369504342873
0.15799999999999992	0.2249251148831908	-0.09664147853376398	-0.12532809031032557	1.669531657080143	0.07914898050388561	0.21528770384124962	-0.3523503194615582
0.1589999999999998	0.22493322774156446	-0.09664166344829357	-0.12494539330992678	1.6695580394777836	0.07913028436995576	0.21542607084215012	-0.3522630254727364
0.15999999999999992	0.2249413339310544	-0.09664185329014334	-0.12455968223576097	1.6695843413884246	0.07911142605524633	0.21556548698022882	-0.35217506600236614
0.1609999999999998	0.22494943194059	-0.09664204818005442	-0.1241709468963849	1.6696105595747117	0.07909240457710308	0.2157059550753977	-0.3520864385586166
0.16199999999999992	0.22495752027404706	-0.09664224823882811	-0.12377917710436974	1.669636690849935	0.07907321895125716	0.21584747793781198	-0.3519971406227562
0.1629999999999998	0.22496559744987776	-0.0966424535871359	-0.12338436267574938	1.6696627320795532	0.07905386819172475	0.2159900583680217	-0.35190716964873026
0.16399999999999992	0.22497366199962138	-0.0966426643453245	-0.12298649342904025	1.6696886801824293	0.07903435131037943	0.21613369915725253	-0.3518165230629041
0.1649999999999998	0.22498171246604842	-0.09664288063321562	-0.12258555918497319	1.6697145321313986	0.07901466731632002	0.2162784030875087	-0.3517251982640972
0.16599999999999993	0.22498974740131938	-0.09664310256990064	-0.12218154976732404	1.6697402849539262	0.0789948152151567	0.21642417293125193	-0.35163319262360526
0.16699999999999982	0.2249977653651591	-0.09664333027352974	-0.12177445500447406	1.6697659357336094	0.07897479400833814	0.2165710114507139	-0.3515405034850918
0.16799999999999993	0.2250057649234207	-0.09664356386109561	-0.12136426473208556	1.6697914816121564	0.07895460269282521	0.21671892139690133	-0.35144712816477763
0.16899999999999982	0.22501374464779128	-0.09664380344821151	-0.1209509687965273	1.6698169197914607	0.07893424026123395	0.2168679055084731	-0.35135306395187016
0.16999999999999993	0.22502170311626749	-0.09664404914888357	-0.12053455705755767	1.6698422475357797	0.07891370570208334	0.21701796651085212	-0.3512583081087475
0.17099999999999982	0.2250296389132737	-0.09664430107527733	-0.12011501939027676	1.6698674621736411	0.07889299799978354	0.21716910711550885	-0.3511628578710226
0.17199999999999993	0.22503755063017758	-0.09664455933747824	-0.1196923456882341	1.6698925610987294	0.07887211613467011	0.21732133001880413	-0.35106671044803733
0.17299999999999982	0.2250454368673334	-0.09664482404324613	-0.11926652586845245	1.6699175417701293	0.07885105908351138	0.21747463790014576	-0.350969863023729
0.17399999999999993	0.2250532962365278	-0.09664509529776351	-0.11883754987687559	1.6699424017130626	0.0788298258202464	0.2176290334199429	-0.3508723127573842
0.17499999999999982	0.2250611273630727	-0.09664537320337757	-0.1184054076934985	1.6699671385197405	0.07880841531677191	0.2177845192176606	-0.35077405678440515
0.17599999999999993	0.2250689288886726	-0.09664565785933589	-0.11797008933794112	1.6699917498499535	0.07878682654402268	0.2179410979098495	-0.35067509221727367
0.17699999999999982	0.22507669947544742	-0.09664594936151548	-0.11753158487510017	1.6700162334321556	0.07876505847322465	0.21809877208827058	-0.35057541614634985
0.17799999999999994	0.2250844378103622	-0.09664624780214544	-0.11708988442051274	1.6700405870646728	0.07874311007707817	0.21825754431811206	-0.35047502564057004
0.17899999999999983	0.2250921426096885	-0.09664655326952284	-0.11664497814656878	1.670064808616287	0.0787209803309941	0.2184174171358086	-0.3503739177485332
0.17999999999999994	0.22509981262349565	-0.09664686584772189	-0.1161968562899587	1.67008889602657	0.07869866821450563	0.2185783930462778	-0.35027208949997923
0.18099999999999983	0.22510744664017296	-0.09664718561629625	-0.11574550915961165	1.6701128473063422	0.07867617271279594	0.21874047451999812	-0.35016953790729594
0.18199999999999994	0.22511504349098538	-0.09664751264997441	-0.11529092714475923	1.6701366605382624	0.07865349281822083	0.21890366399022948	-0.3500662599668759
0.18299999999999983	0.22512260205466672	-0.09664784701834805	-0.11483310072313584	1.6701603338775484	0.07863062753176644	0.21906796385019223	-0.3499622526604471
0.18399999999999994	0.22513012126204995	-0.09664818878555338	-0.11437202046894682	1.670183865552839	0.07860757586444309	0.21923337645020177	-0.34985751295638057
0.18499999999999983	0.22513760010035846	-0.09664853800994523	-0.11390767705985991	1.6702072538671908	0.07858433683855509	0.21939990409518279	-0.3497520378106731
0.18599999999999994	0.2251450376164069	-0.09664889474376405	-0.11344006128340677	1.670230497199213	0.0785609094887261	0.21956754904243905	-0.34964582416773093
0.18699999999999983	0.22515243291908882	-0.09664925903279559	-0.11296916404430846	1.6702535940043395	0.07853729286280235	0.21973631349894576	-0.3495388689615036
0.18799999999999994	0.2251597851822808	-0.09664963091602326	-0.11249497637311136	1.6702765428162378	0.0785134860228786	0.2199061996180404	-0.3494311691170338
0.18899999999999983	0.22516709364741128	-0.0966500104252732	-0.11201748943538983	1.6702993422483658	0.07848948804626472	0.22007720949599704	-0.3493227215521811
0.18999999999999995	0.22517435762419125	-0.0966503975848518	-0.1115366945407707	1.670321990995296	0.07846529802608977	0.22024934516884778	-0.34921352317946264
0.19099999999999984	0.22518157648988424	-0.09665079241117595	-0.11105258315103775	1.6703444878326847	0.07844091507160486	0.2204226086096925	-0.34910357090801314
0.19199999999999995	0.22518874968824376	-0.09665119491239578	-0.11056514689296558	1.6703668316151283	0.07841633830867334	0.22059700172436353	-0.34899286164700777
0.19299999999999984	0.22519587672849337	-0.0966516050880099	-0.11007437758190419	1.6703890212730392	0.07839156688075329	0.220772526343129	-0.34888139231170684
0.19399999999999995	0.225202957183977	-0.09665202292847323	-0.10958026724484146	1.6704110558104242	0.07836659994964272	0.2209491842125138	-0.3487691598293251
0.19499999999999984	0.22520999068972888	-0.0966524484147973	-0.10908280813844075	1.67043293430394	0.07834143669568358	0.22112697698894096	-0.348656161143571
0.19599999999999995	0.22521697693933598	-0.09665288151814312	-0.10858199277446852	1.6704546559024778	0.07831607631827793	0.22130590622968555	-0.34854239322053837
0.19699999999999984	0.2252239156822194	-0.09665332219940666	-0.10807781394547805	1.6704762198261487	0.07829051803659563	0.22148597338369705	-0.3484278530546749
0.19799999999999995	0.2252308067209597	-0.0966537704087967	-0.10757026473120605	1.6704976253631654	0.0782647610893168	0.2216671797892926	-0.3483125376711762
0.19899999999999984	0.22523764990791792	-0.09665422608540561	-0.10705933848493575	1.6705188718650001	0.07823880473316651	0.22184952667896285	-0.3481964441246259
0.19999999999999996	0.22524444514153025	-0.09665468915677254	-0.10654502882502424	1.6705399587420697	0.07821264824164294	0.22203301518239807	-0.348079569498634
0.20099999999999985	0.2252511923630251	-0.09665515953843945	-0.10602732964513796	1.670560885460703	0.07818629090485346	0.22221764632292174	-0.3479619109091577
0.20199999999999996	0.22525789155393677	-0.09665563713387625	-0.10550623511876284	1.6705816515406375	0.07815973202936295	0.22240342101597882	-0.3478434655065117
0.20299999999999985	0.22526454273366342	-0.09665612183552752	-0.10498173969122317	1.670602256552297	0.07813297093762878	0.22259034007205253	-0.34772423047479367
0.20399999999999996	0.22527114595669773	-0.0966566135266049	-0.10445383807763849	1.6706227001127243	0.07810600696787587	0.22277840419737066	-0.3476042030328067
0.20499999999999985	0.22527770131066024	-0.09665711208211993	-0.10392252527321949	1.6706429818797905	0.07807883947483855	0.22296761399020829	-0.3474833804379437
0.20599999999999996	0.22528420891550796	-0.0966576173687812	-0.10338779657553061	1.670663101546187	0.07805146783124836	0.22315796993302983	-0.34736175999273183
0.20699999999999985	0.22529066892278654	-0.09665812924488498	-0.10284964760631587	1.6706830588343242	0.07802389142915463	0.22334947238479336	-0.34723933905105575
0.20799999999999996	0.22529708151379813	-0.09665864756132794	-0.1023080743212396	1.6707028534921444	0.07799610968034783	0.2235421215775588	-0.34711611502150364
0.20899999999999985	0.22530344689706489	-0.09665917216336616	-0.10176307301356154	1.6707224852898417	0.07796812201631245	0.22373591761538897	-0.3469920853692405
0.20999999999999996	0.22530976530659366	-0.09665970289161521	-0.10121464031738765	1.6707419540167374	0.07793992788831923	0.22393086047347358	-0.3468672476178109
0.21099999999999985	0.22531603700131317	-0.09666023958229053	-0.10066277321087812	1.6707612594771863	0.07791152676790054	0.22412694999710975	-0.34674159935111837
0.21199999999999997	0.22532226226493116	-0.0966607820681912	-0.10010746901979146	1.6707804014851393	0.07788291814770966	0.22432418590041817	-0.34661513821576473
0.21299999999999986	0.22532844140583913	-0.09666133018042836	-0.09954872542099082	1.6707993798584908	0.07785410154239916	0.2245225677651596	-0.3464878619235105
0.21399999999999997	0.22533457475706453	-0.09666188374939746	-0.0989865404455397	1.670818194415089	0.07782507648909237	0.22472209503977464	-0.3463597682533084
0.21499999999999986	0.22534066267626557	-0.09666244260461954	-0.09842091248176561	1.670836844970036	0.07779584254757028	0.2249227670383417	-0.3462308550529746
0.21599999999999997	0.2253467055457687	-0.09666300657457809	-0.09785184027791623	1.6708553313327705	0.07776639930053982	0.2251245829396983	-0.3461011202407426
0.21699999999999986	0.22535270377265137	-0.09666357548767977	-0.09727932294365818	1.6708736533035586	0.07773674635422732	0.2253275417871522	-0.3459705618066412
0.21799999999999997	0.2253586577888686	-0.09666414917396256	-0.09670335995154862	1.6708918106693902	0.07770688333929797	0.22553164248823468	-0.34583917781394247
0.21899999999999986	0.22536456805142202	-0.09666472746604651	-0.09612395113923167	1.6709098032000371	0.07767680991161388	0.22573688381407145	-0.3457069664007419
0.21999999999999997	0.22537043504257304	-0.09666531019932746	-0.09554109671123265	1.670927630645023	0.0776465257525881	0.22594326439879786	-0.34557392578136903
0.22099999999999986	0.22537625926972235	-0.09666589721291867	-0.09495479723997406	1.6709452927315014	0.07761603056943893	0.22615078273926353	-0.3454400542474468
0.22199999999999998	0.22538204126420178	-0.09666648835134073	-0.09436505366676438	1.6709627891630505	0.07758532409534524	0.22635943719484491	-0.34530535016860187
0.22299999999999986	0.22538778157935724	-0.0966670834654547	-0.09377186730313662	1.670980119618629	0.07755440608938091	0.22656922598712376	-0.34516981199325375
0.22399999999999998	0.22539348078942864	-0.09666768241263879	-0.09317523983216053	1.6709972837513196	0.07752327633653351	0.22678014719949383	-0.3450334382496063
0.22499999999999987	0.22539913948959928	-0.09666828505771355	-0.0925751733089745	1.6710142811876112	0.07749193464805076	0.22699219877712404	-0.3448962275462335
0.22599999999999998	0.22540475829645823	-0.096668891274616	-0.0919716701605345	1.6710311115268364	0.07746038086193252	0.2272053785272799	-0.34475817857226176
0.22699999999999987	0.22541033784850012	-0.09666950094731756	-0.09136473318532856	1.6710477743404015	0.07742861484326376	0.22741968411951782	-0.3446192900976367
0.22799999999999998	0.22541587880666486	-0.09667011396960964	-0.09075436555342957	1.6710642691715563	0.07739663648438885	0.22763511308563297	-0.34447956097347593
0.22899999999999987	0.22542138185491564	-0.09667073024488489	-0.09014057080650946	1.6710805955353234	0.07736444570517086	0.22785166281972816	-0.34433899013238733
0.22999999999999998	0.22542684770085336	-0.09667134968704065	-0.08952335285706352	1.6710967529182155	0.07733204245339673	0.22806933057871043	-0.34419757658851013
0.23099999999999987	0.22543227707637017	-0.0966719722221299	-0.08890271598684125	1.671112740778489	0.077299426705146	0.2282881134830968	-0.3440553194371581
0.23199999999999998	0.22543767073834142	-0.09667259778925838	-0.08827866484522845	1.6711285585465678	0.077266598465001	0.22850800851776554	-0.34391221785455306
0.23299999999999987	0.2254430294693509	-0.09667322634035334	-0.08765120444795017	1.6711442056252586	0.07723355776615963	0.22872901253241282	-0.34376827109777125
0.23399999999999999	0.22544835407844882	-0.09667385783993021	-0.08702034017571522	1.6711596813905036	0.07720030467057248	0.22895112224190023	-0.34362347850441655
0.23499999999999988	0.22545364540194485	-0.0966744922659853	-0.08638607777204761	1.6711749851923	0.07716683926922611	0.22917433422698308	-0.3434778394920205
0.236	0.22545890430423446	-0.09667512961163807	-0.08574842334030201	1.6711901163557854	0.07713316168245045	0.22939864493548423	-0.34333135355735356
0.23699999999999988	0.22546413167865656	-0.09667576988601803	-0.08510738334060808	1.6712050741839983	0.07709927205994596	0.22962405068355082	-0.34318402027534284
0.238	0.2254693284480085	-0.09667641311439626	-0.08446296458673536	1.6712198579615565	0.07706517058053032	0.22985054765693674	-0.34303583929759685
0.23899999999999988	0.22547449556396518	-0.09667705933906658	-0.08381517424174502	1.6712344669573762	0.07703085745178719	0.23007813191267973	-0.3428868103508424
0.24	0.22547963400577326	-0.09667770862097641	-0.08316401981204526	1.671248900427187	0.07699633290973862	0.23030679938129872	-0.3427369332351524
0.24099999999999988	0.22548474477972474	-0.09667836104060219	-0.0825095091413465	1.671263157616965	0.07696159721860203	0.23053654586902791	-0.34258620782196464
0.242	0.22548982891941313	-0.09667901669769287	-0.08185165040526156	1.6712772377669125	0.0769266506704485	0.23076736705984804	-0.3424346340521346
0.24299999999999988	0.22549488748526705	-0.09667967571100937	-0.08119045210541652	1.6712911401156116	0.07689149358457976	0.2309992585176844	-0.3422822119338413
0.244	0.2254999215629821	-0.09668033821918649	-0.0805259230626879	1.6713048639043484	0.07685612630680602	0.23123221568889735	-0.34212894154016193
0.24499999999999988	0.2255049322616005	-0.09668100438234198	-0.07985807241030965	1.67131840838124	0.07682054920868532	0.23146623390482643	-0.341974823006743
0.246	0.2255099207119873	-0.0966816743829317	-0.07918690958684314	1.671331772804783	0.07678476268654147	0.23170130838439212	-0.3418198565297492
0.2469999999999999	0.2255148880664564	-0.09668234842547563	-0.07851244432787473	1.6713449564479526	0.07674876716044272	0.23193743423712554	-0.34166404236329934
0.248	0.22551983549954782	-0.09668302673590493	-0.07783468665605339	1.6713579586039773	0.07671256307344547	0.23217460646669136	-0.34150738081596205
0.2489999999999999	0.2255247642092021	-0.09668370956090504	-0.07715364687096174	1.6713707785922904	0.07667615089104156	0.23241281997429972	-0.34134987224710345
0.25	0.22552967541795269	-0.09668439716725462	-0.07646933553956439	1.6713834157627774	0.0766395311006261	0.23265206956182977	-0.3411915170636946
0.2509999999999999	0.22553457037413904	-0.09668508984153629	-0.07578176348609474	1.6713958694990738	0.07660270421104629	0.23289234993527805	-0.3410323157172748
0.252	0.22553945035276335	-0.09668578789097163	-0.07509094178099258	1.6714081392227984	0.07656567075229155	0.23313365570872005	-0.3408722687006434
0.2529999999999999	0.22554431665523456	-0.09668649164500365	-0.07439688172963574	1.6714202243990894	0.0765284312748983	0.23337598140836358	-0.34071137654421885
0.254	0.22554917060799476	-0.09668720145612161	-0.07369959486123087	1.671432124542695	0.07649098634870342	0.2336193214763947	-0.3405496398121868
0.2549999999999999	0.2255540135607807	-0.09668791769955132	-0.07299909291785074	1.6714438392238662	0.07645333656125022	0.23386367027468258	-0.3403870590986188
0.256	0.22555884688489908	-0.09668864077256333	-0.07229538784360527	1.6714553680729278	0.07641548251633377	0.2341090220885921	-0.340223635023927
0.2569999999999999	0.22556367197151614	-0.09668937109377482	-0.0715884917739363	1.6714667107831527	0.07637742483286777	0.23435537113090982	-0.3400593682318362
0.258	0.22556849022995745	-0.09669010910244481	-0.07087841702502741	1.671477867113436	0.07633916414382838	0.23460271154564513	-0.33989425938650847
0.2589999999999999	0.2255733030860148	-0.09669085525776235	-0.07016517608294302	1.6714888368919043	0.07630070109490947	0.2348510374117736	-0.3397283091693922
0.26	0.22557811198025643	-0.09669161003812708	-0.0694487815917299	1.6714996200204573	0.07626203634294929	0.23510034274729272	-0.33956151827561276
0.2609999999999999	0.22558291836634034	-0.09669237394042211	-0.06872924634046697	1.6715102164802496	0.0762231705543716	0.23535062151365768	-0.33939388740996557
0.2619999999999998	0.22558772370971017	-0.09669314747927814	-0.0680065832500045	1.6715206263369742	0.07618410440370163	0.23560186762029797	-0.3392254172829356
0.2629999999999999	0.2255925294870488	-0.09669393118632892	-0.06728080536013312	1.671530849744448	0.0761448385722169	0.2358540749289162	-0.3390561086071708
0.2639999999999998	0.22559733718573335	-0.09669472560945723	-0.06655192581754373	1.6715408869468749	0.07610537374673246	0.23610723725757526	-0.3388859620944075
0.2649999999999999	0.22560214830253367	-0.09669553131203103	-0.06581995786381252	1.6715507382809118	0.07606571061839788	0.23636134838488423	-0.3387149784524216
0.2659999999999998	0.22560696434193098	-0.09669634887212895	-0.06508491482264644	1.6715604041779184	0.07602584988138389	0.2366164020543498	-0.3385431583816381
0.2669999999999999	0.22561178681481117	-0.09669717888175512	-0.06434681008637955	1.6715698851663887	0.07598579223151836	0.23687239197889956	-0.33837050257146156
0.2679999999999998	0.22561661723790918	-0.09669802194604203	-0.0636056571017083	1.6715791818745636	0.07594553836511496	0.23712931184582658	-0.3381970116964457
0.2689999999999999	0.22562145713324835	-0.09669887868244163	-0.06286146935540217	1.6715882950328487	0.07590508897787192	0.23738715532191798	-0.338022686412487
0.2699999999999998	0.22562630802719436	-0.09669974971990344	-0.062114260360352606	1.671597225475282	0.07586444476359652	0.23764591605840815	-0.3378475273532826
0.2709999999999999	0.2256311714498733	-0.09670063569803945	-0.061364043641197	1.6716059741400526	0.07582360641293745	0.23790558769588457	-0.3376715351269934
0.2719999999999998	0.22563604893457664	-0.09670153726627509	-0.06061083271987841	1.6716145420698192	0.07578257461224601	0.23816616386903083	-0.33749471031304884
0.2729999999999999	0.22564094201678028	-0.09670245508298557	-0.059854641101879574	1.6716229304122079	0.07574135004250479	0.23842763821109084	-0.3373170534590944
0.2739999999999998	0.2256458522335287	-0.09670338981461708	-0.05909548226274268	1.6716311404201094	0.07569993337826214	0.23869000435836524	-0.3371385650780188
0.2749999999999999	0.22565078112280454	-0.09670434213479218	-0.05833336963448441	1.671639173451025	0.07565832528638906	0.23895325595480718	-0.33695924564512286
0.2759999999999998	0.22565573022212532	-0.09670531272339855	-0.057568316591893307	1.6716470309654567	0.07561652642465778	0.2392173866566015	-0.33677909559536706
0.2769999999999999	0.22566070106674385	-0.09670630226566078	-0.05680033643869932	1.671654714525094	0.0755745374403852	0.23948239013679465	-0.33659811532063766
0.2779999999999998	0.22566569518783092	-0.0967073114511943	-0.05602944239360375	1.6716622257911704	0.07553235896920124	0.2397482600900427	-0.33641630516709153
0.2789999999999999	0.22567071411063996	-0.09670834097304078	-0.0552556475761523	1.671669566522992	0.07548999163381986	0.24001499023742184	-0.3362336654323958
0.2799999999999998	0.22567575935265027	-0.09670939152668444	-0.054478964992812545	1.6716767385762545	0.07544743604281183	0.24028257433106526	-0.3360501963629243
0.2809999999999999	0.2256808324216859	-0.09671046380904855	-0.05369940752362356	1.671683743900401	0.07540469278944	0.24055100615856992	-0.33586589815139667
0.2819999999999998	0.2256859348140089	-0.09671155851747137	-0.05291698790827937	1.6716905845350178	0.07536176245043405	0.24082027954779	-0.3356807709347772
0.2829999999999999	0.22569106801238453	-0.09671267634866107	-0.052131718730502784	1.6716972626060171	0.07531864558458316	0.24109038837232638	-0.3354948147917644
0.2839999999999998	0.225696233484491	-0.09671381799800483	-0.05134361240219915	1.6717037803219805	0.07527534273144967	0.2413613265568661	-0.33530802973993035
0.2849999999999999	0.2257014326820493	-0.09671498415998443	-0.050552681148881624	1.6717101399706609	0.07523185441056926	0.24163308808189046	-0.3351204157329376
0.2859999999999998	0.22570666703992423	-0.0967161755293212	-0.04975893699522835	1.6717163439156344	0.07518818112077137	0.24190566698842758	-0.3349319726578329
0.2869999999999999	0.2257119379748179	-0.09671739280134432	-0.04896239174963277	1.6717223945927324	0.07514432333925407	0.24217905738322057	-0.3347427003322959
0.2879999999999998	0.22571724688467976	-0.09671863667120593	-0.048163056988111734	1.671728294505494	0.07510028152077823	0.24245325344407367	-0.3345525985019651
0.2889999999999999	0.22572259514920756	-0.09671990783269464	-0.04736094403793503	1.6717340462196448	0.07505605609710252	0.2427282494253212	-0.3343616668379017
0.2899999999999998	0.2257279841303135	-0.0967212069770232	-0.04655606396096623	1.671739652357347	0.0750116474762321	0.24300403966348583	-0.3341699049339489
0.2909999999999999	0.22573341517142623	-0.09672253479158947	-0.04574842753708002	1.6717451155915923	0.07496705604123749	0.24328061858294886	-0.33397731230398525
0.2919999999999998	0.22573888959562577	-0.09672389195871026	-0.04493804524839567	1.6717504386407407	0.07492228214882542	0.2435579807012731	-0.33378388837950096
0.2929999999999999	0.22574440870335982	-0.09672527915432705	-0.04412492726431618	1.6717556242631926	0.0748773261279053	0.24383612063418347	-0.3335896325075568
0.2939999999999998	0.22574997377049094	-0.09672669704668332	-0.043309083426612466	1.671760675252202	0.07483218827821164	0.24411503310057583	-0.33339454394870044
0.29499999999999993	0.2257555860470507	-0.09672814629497252	-0.04249052323454161	1.6717655944308227	0.07478686886904294	0.24439471292755996	-0.33319862187465843
0.2959999999999998	0.22576124675595124	-0.09672962754795603	-0.041669255830738924	1.6717703846469842	0.07474136813811708	0.24467515505517567	-0.33300186536610854
0.29699999999999993	0.2257669570912765	-0.09673114144255081	-0.04084528998787677	1.6717750487686978	0.07469568629048162	0.2449563545407878	-0.3328042734107165
0.2979999999999998	0.22577271821690062	-0.09673268860238568	-0.04001863409570917	1.671779589679387	0.0746498234974183	0.2452383065633469	-0.3326058449012548
0.29899999999999993	0.22577853126505565	-0.09673426963632588	-0.03918929614886882	1.671784010273342	0.07460377989521938	0.24552100642733865	-0.3324065786338049
0.2999999999999998	0.22578439733447592	-0.09673588513696516	-0.038357283735780526	1.671788313451292	0.07455755558401855	0.2458044495663042	-0.33220647330616593
0.30099999999999993	0.22579031748924627	-0.09673753567908497	-0.03752260402905619	1.6717925021160993	0.07451115062698083	0.24608863154593627	-0.3320055275165309
0.3019999999999998	0.2257962927583492	-0.09673922181807999	-0.03668526377774134	1.6717965791685612	0.07446456504966839	0.24637354806663353	-0.33180373976255506
0.30299999999999994	0.22580232413440454	-0.09674094408834956	-0.03584526930065903	1.6718005475033297	0.0744177988392172	0.24665919496557895	-0.33160110844069457
0.3039999999999998	0.22580841257160508	-0.0967427030016544	-0.035002626480095174	1.6718044100049363	0.07437085194332421	0.24694556821852812	-0.33139763184563537
0.30499999999999994	0.22581455898435326	-0.0967444990454382	-0.034157340756192166	1.6718081695439242	0.07432372426934963	0.24723266394143437	-0.33119330816987336
0.3059999999999998	0.2258207642469712	-0.09674633268111346	-0.03330941712204095	1.671811828973083	0.0742764156836562	0.24752047839203567	-0.3309881355033276
0.30699999999999994	0.2258270291937272	-0.09674820434231116	-0.032458860119090854	1.6718153911237843	0.07422892601100291	0.24780900797134675	-0.33078211183286466
0.30799999999999983	0.22583335461880283	-0.09675011443346909	-0.0316056738332509	1.6718188588024139	0.07418125503405405	0.2480982492248159	-0.33057523504198055
0.30899999999999994	0.22583974127620293	-0.09675206332950871	-0.03074986189205321	1.6718222347868998	0.07413340249336924	0.24838819884302873	-0.33036750291082506
0.30999999999999983	0.22584618987960678	-0.09675405137622495	-0.029891427463249888	1.6718255218233322	0.07408536808775282	0.24867885366190104	-0.33015891311663065
0.31099999999999994	0.22585270110178227	-0.09675607888988795	-0.02903037325484079	1.671828722622672	0.0740371514742322	0.24897021066242478	-0.32994946323448815
0.31199999999999983	0.22585927557281293	-0.09675814615605716	-0.028166701515026205	1.6718318398575465	0.07398875226742165	0.24926226697039708	-0.3297391507380443
0.31299999999999994	0.22586591387751473	-0.09676025342911064	-0.02730041403132923	1.6718348761591304	0.07394017003894171	0.24955501985637818	-0.3295279729998194
0.31399999999999983	0.22587261655354374	-0.09676240093248828	-0.0264315121300134	1.6718378341141056	0.07389140431732132	0.24984846673563785	-0.3293159272914525
0.31499999999999995	0.22587938409056726	-0.09676458885814335	-0.025559996676171197	1.671840716261702	0.07384245458795634	0.2501426051680321	-0.329103010784241
0.31599999999999984	0.22588621692974648	-0.09676681736520247	-0.024685868074104774	1.671843525090814	0.07379332029282056	0.25043743285787345	-0.32888922054985675
0.31699999999999995	0.2258931154631568	-0.09676908657933862	-0.023809126268371145	1.6718462630371906	0.07374400083023436	0.2507329476534926	-0.3286745535611186
0.31799999999999984	0.22590008003314493	-0.09677139659285731	-0.022929770745492538	1.671848932481074	0.07369449555481314	0.251029147546372	-0.32845900669282474
0.31899999999999995	0.22590711093162044	-0.09677374746436669	-0.02204780053558151	1.6718515357460346	0.07364480377735258	0.2513260306702192	-0.32824257672228263
0.31999999999999984	0.22591420839928453	-0.096776139218408	-0.021163214213505047	1.671854075098628	0.07359492476471236	0.25162359530028544	-0.32802526032935564
0.32099999999999995	0.22592137262517012	-0.09677857184579768	-0.020276009899590774	1.6718565527473612	0.07354485774000334	0.25192183985299327	-0.32780705409645805
0.32199999999999984	0.22592860374724505	-0.09678104530430277	-0.01938618526025392	1.6718589708405935	0.07349460188314004	0.25222076288569173	-0.32758795450886447
0.32299999999999995	0.22593590185370385	-0.0967835595188981	-0.01849373750967149	1.671861331464122	0.07344415633139345	0.25252036309599235	-0.32736795795552176
0.32399999999999984	0.22594326698344158	-0.0967861143812332	-0.01759866341288006	1.6718636366388233	0.07339352017951903	0.25282063932044413	-0.32714706073030503
0.32499999999999996	0.22595069912533283	-0.09678870974906288	-0.016700959289173197	1.6718658883183528	0.07334269247964315	0.2531215905330357	-0.3269252590332338
0.32599999999999985	0.2259581982170701	-0.09679134544639166	-0.01580062101580166	1.6718680883868973	0.07329167224133538	0.2534232158437087	-0.32670254897165274
0.32699999999999996	0.22596576414393701	-0.09679402126395509	-0.014897644033108795	1.6718702386569804	0.07324045843192822	0.2537255144965178	-0.3264789265618676
0.32799999999999985	0.225973396737515	-0.09679673695966073	-0.013992023351106195	1.6718723408673177	0.07318904997696368	0.25402848586731647	-0.3262543877312395
0.32899999999999996	0.2259810957743272	-0.09679949225936312	-0.013083753557117788	1.6718743966810972	0.07313744576064571	0.25433212946109124	-0.3260289283203769
0.32999999999999985	0.22598886097441964	-0.09680228685835031	-0.012172828824497217	1.6718764076854347	0.07308564462629963	0.2546364449090058	-0.3258025440851851
0.33099999999999996	0.22599669200025163	-0.09680512042279402	-0.011259242922797931	1.671878375391628	0.07303364537702244	0.25494143196491137	-0.32557523069908223
0.33199999999999985	0.22600458845664745	-0.09680799259078832	-0.010342989229776863	1.6718803012350762	0.07298144677670754	0.2552470905010813	-0.3253469837558116
0.33299999999999996	0.22601254989143546	-0.0968109029737278	-0.009424060744488403	1.6718821865752398	0.07292904755132355	0.2555534205035342	-0.32511779877249003
0.33399999999999985	0.22602057579564708	-0.09681385115764697	-0.008502450100347371	1.6718840326963895	0.0728764463900829	0.2558604220674337	-0.32488767119240813
0.33499999999999996	0.2260286656040289	-0.0968168367041431	-0.007578149578165658	1.6718858408091521	0.0728236419465622	0.25616809539250385	-0.32465659638758826
0.33599999999999985	0.22603681869699802	-0.09681985915163625	-0.006651151119921208	1.6718876120528483	0.0727706328401414	0.25647644077821624	-0.32442456966122507
0.33699999999999997	0.2260450344029136	-0.09682291801659515	-0.005721446343267898	1.6718893474974927	0.07271741765757994	0.25678545861881	-0.3241915862503796
0.33799999999999986	0.2260533119995343	-0.09682601279435286	-0.0047890265564200455	1.6718910481443265	0.07266399495442703	0.2570951493982047	-0.323957641329235
0.33899999999999997	0.22606165071465992	-0.0968291429602613	-0.003853882774172211	1.6718927149263807	0.0726103632563283	0.25740551368456244	-0.32372273001267643
0.33999999999999986	0.22607004972595923	-0.09683230797080836	-0.0029160057358132156	1.671894348710954	0.07255652106016917	0.2577165521242555	-0.32348684735995437
0.34099999999999997	0.22607850816073943	-0.09683550726432677	-0.001975385924189481	1.6718959503032507	0.07250246683517836	0.25802826543529883	-0.3232499883784372
0.34199999999999986	0.22608702509603504	-0.09683874026204815	-0.0010320135851752412	1.6718975204492974	0.07244819902423642	0.25834065440055265	-0.32301214802758005
0.34299999999999997	0.22609559955826278	-0.09684200636912493	-8.587874793727999e-05	1.6718990598381438	0.07239371604514744	0.25865371986087565	-0.32277332122329616
0.34399999999999986	0.22610423052281745	-0.09684530497524199	0.0008630287539963047	1.671900569104467	0.07233901629187507	0.2589674627081686	-0.3225335028424934
0.345	0.22611291691398674	-0.09684863545556924	0.0018147192612320087	1.6719020488312042	0.07228409813598843	0.2592818838781845	-0.32229268772759706
0.34599999999999986	0.22612165760443606	-0.09685199717168025	0.002769203266186393	1.6719034995518396	0.07222895992801463	0.25959698434298367	-0.3220508706913695
0.347	0.2261304514146413	-0.09685538947206591	0.0037264913899310516	1.6719049217534767	0.0721735999986387	0.25991276510309275	-0.32180804652190925
0.34799999999999986	0.22613929711302133	-0.09685881169299691	0.004686594358948352	1.6719063158810676	0.07211801666017896	0.260229227179672	-0.3215642099874686
0.349	0.22614819341676923	-0.09686226315935656	0.005649522982161751	1.6719076823416668	0.07206220820827829	0.26054637160687255	-0.32131935584121807
0.34999999999999987	0.2261571389933845	-0.09686574318506487	0.0066152881282302515	1.6719090215079575	0.0720061729235697	0.26086419942432065	-0.3210734788260836
0.351	0.22616613246215578	-0.09686925107384842	0.0075839007030975335	1.6719103337221828	0.07194990907331743	0.2611827116696686	-0.32082657367935724
0.35199999999999987	0.22617517239521953	-0.09687278611998444	0.008555371627784126	1.6719116193012316	0.07189341491297477	0.2615019093711495	-0.32057863513702534
0.353	0.2261842573193245	-0.09687634760864366	0.009529711816035718	1.6719128785409976	0.0718366886878427	0.26182179353995205	-0.3203296579383685
0.35399999999999987	0.2261933857186788	-0.0968799348165808	0.010506932151066581	1.6719141117188856	0.07177972863507474	0.2621423651622932	-0.32007963683114127
0.355	0.22620255603775083	-0.09688354701279721	0.011487043461763723	1.6719153190959677	0.07172253298566446	0.2624636251914916	-0.319828566576973
0.35599999999999987	0.22621176668290027	-0.09688718345880425	0.012470056499843113	1.671916500920293	0.07166509996605162	0.2627855745405282	-0.31957644195638457
0.357	0.22622101602322	-0.0968908434092419	0.013455981918322616	1.6719176574309722	0.07160742779965358	0.2631082140750936	-0.31932325777330545
0.3579999999999999	0.2262303023920912	-0.09689452611247462	0.014444830250176632	1.6719187888615377	0.07154951470868881	0.2634315446067549	-0.31906900885970396
0.359	0.22623962408944884	-0.09689823081078722	0.015436611886035364	1.6719198954422005	0.07149135891623336	0.263755566885877	-0.3188136900807633
0.3599999999999999	0.22624897938325805	-0.09690195674093134	0.01643133706257016	1.6719209774017598	0.07143295864747698	0.26408028159788943	-0.31855729633744084
0.361	0.226258366510205	-0.09690570313464875	0.017429015885616114	1.6719220349695332	0.0713743121285359	0.2644056893706945	-0.3182998225601429
0.3619999999999999	0.22626778367673397	-0.09690946921879943	0.01842965837674432	1.671923068377688	0.07131541758373774	0.26473179078974346	-0.318041263696261
0.363	0.2262772290600554	-0.0969132542162247	0.019433274496653347	1.671924077864346	0.07125627323448634	0.26505858640567825	-0.3177816147034497
0.3639999999999999	0.22628670080874716	-0.09691705734734135	0.020439874134091464	1.6719250636767082	0.07119687730037781	0.26538607673082143	-0.31752087055181766
0.365	0.22629619704407689	-0.09692087783096288	0.021449467072332203	1.6719260260734539	0.0711372280017172	0.26571426222835254	-0.31725902623223645
0.3659999999999999	0.226305715862051	-0.09692471488435248	0.022462062920408806	1.6719269653264126	0.07107732356416828	0.2660431432900272	-0.3169960767740589
0.367	0.22631525533469177	-0.09692856772363859	0.023477671019624193	1.6719278817211312	0.07101716222492889	0.26637272020603353	-0.31673201726945227
0.3679999999999999	0.2263248135105395	-0.09693243556421549	0.024496300373077602	1.6719287755563348	0.07095674223745004	0.26670299314245244	-0.31646684289198684
0.369	0.2263343884158834	-0.09693631762075108	0.025517959611358863	1.6719296471430332	0.0708960618739689	0.26703396213040326	-0.316200548906014
0.3699999999999999	0.22634397805710152	-0.09694021310792937	0.026542656971841095	1.671930496803651	0.07083511942756338	0.2673656270595659	-0.3159331306725025
0.371	0.226353580423363	-0.09694412124192965	0.02757040029231386	1.6719313248711771	0.07077391321354663	0.26769798767638425	-0.3156645836509711
0.3719999999999999	0.22636319348931722	-0.09694804124114206	0.028601197042260648	1.6719321316883369	0.07071244156825467	0.26803104359450197	-0.31539490339161624
0.373	0.22637281521776903	-0.09695197232612046	0.029635054366208818	1.6719329176067852	0.07065070284693394	0.2683647943091498	-0.3151240855245195
0.3739999999999999	0.22638244356234197	-0.0969559137198978	0.030671979066205137	1.6719336829863203	0.07058869542572417	0.26869923919191413	-0.31485212576475813
0.375	0.22639207646975734	-0.09695986464828875	0.03171197752453665	1.671934428194117	0.07052641770737286	0.26903437746625525	-0.3145790199329972
0.3759999999999999	0.22640171188098274	-0.09696382433980791	0.032755055640382405	1.6719351536039821	0.07046386812562813	0.2693702081874635	-0.31430476397256524
0.377	0.22641134773124794	-0.09696779202633357	0.03380121880407693	1.6719358595956268	0.07040104514709353	0.26970673023473	-0.31402935395680664
0.3779999999999999	0.22642098194968027	-0.09697176694451329	0.034850471884162806	1.6719365465539604	0.07033794727231239	0.2700439423074147	-0.313752786092987
0.379	0.22643061245931353	-0.0969757483364069	0.03590281921632146	1.6719372148684017	0.07027457303663141	0.27038184292185824	-0.3134750567257395
0.3799999999999999	0.22644023717784914	-0.0969797354493723	0.036958264595683625	1.67193786493221	0.07021092101090569	0.27072043040922766	-0.3131961623398126
0.381	0.22644985401842158	-0.09698372753632413	0.03801681128455068	1.671938497141833	0.07014698980143785	0.2710597029184152	-0.31291609955877264
0.3819999999999999	0.22645946088999785	-0.09698772385598813	0.039078462046425545	1.6719391118962736	0.0700827780482998	0.2713996584274034	-0.31263486513661976
0.383	0.226469055698537	-0.09699172367277317	0.040143219167244025	1.6719397095964736	0.0700182844245964	0.2717402947504913	-0.3123524559526745
0.3839999999999999	0.22647863634928386	-0.09699572625701236	0.04121108442583124	1.6719402906447145	0.06995350763916951	0.2720816095293254	-0.3120688690198466
0.385	0.22648820074944986	-0.09699973088519849	0.04228205905268462	1.6719408554440351	0.06988844643988087	0.27242360022022294	-0.31178410149605806
0.3859999999999999	0.2264977468109097	-0.09700373683984277	0.04335614371580589	1.671941404397665	0.06982309961497876	0.2727662640900898	-0.3114981506886532
0.387	0.22650727245291497	-0.09700774340971093	0.04443333852117463	1.6719419379084735	0.06975746599370627	0.27310959821704045	-0.31121101405502627
0.3879999999999999	0.22651677560482553	-0.09701174989005806	0.045513643015082025	1.6719424563784353	0.06969154444688343	0.27345359949170134	-0.310922689202757
0.3889999999999998	0.2265262542084847	-0.09701575558248338	0.04659705618681984	1.6719429602081097	0.0696253338874034	0.2737982646187136	-0.3106331738895627
0.3899999999999999	0.22653570621948738	-0.09701975979515923	0.04768357647059284	1.671943449796136	0.0695588332706437	0.2741435901180125	-0.3103424660233111
0.3909999999999998	0.22654512960734316	-0.097023761843063	0.048773201747030995	1.6719439255387418	0.06949204159455018	0.27448957232588606	-0.3100505636620973
0.3919999999999999	0.2265545223552895	-0.09702776104783735	0.049865929345058665	1.6719443878292664	0.06942495789957709	0.2748362073959998	-0.30975746501432533
0.3929999999999998	0.22656388246013218	-0.09703175673802994	0.05096175604487542	1.671944837057696	0.06935758126872826	0.2751834913006945	-0.3094631684386139
0.3939999999999999	0.22657320793211622	-0.0970357482493348	0.05206067808204888	1.6719452736102132	0.06928991082745636	0.2755314198327449	-0.3091676724435281
0.3949999999999998	0.22658249679520437	-0.09703973492445764	0.05316269115197241	1.6719456978687603	0.06922194574360399	0.27587998860745955	-0.3088709756873211
0.3959999999999999	0.22659174708814217	-0.0970437161133595	0.05426779041393977	1.671946110210613	0.06915368522775288	0.27622919306470217	-0.3085730769777476
0.3969999999999998	0.22660095686555862	-0.09704769117350716	0.05537597049446357	1.6719465110079663	0.06908512853349479	0.27657902847047067	-0.3082739752719524
0.3979999999999999	0.22661012419872806	-0.09705165946937944	0.05648722549097119	1.6719469006275327	0.06901627495725937	0.2769294899185276	-0.30797366967618883
0.3989999999999998	0.2266192471771242	-0.09705562037160338	0.05760154897738614	1.6719472794301522	0.0689471238381262	0.2772805723327551	-0.30767215944500526
0.3999999999999999	0.22662832391076798	-0.09705957325646998	0.058718934011222426	1.6719476477704118	0.06887767455786507	0.2776322704699964	-0.30736944397989874
0.4009999999999998	0.22663735253149078	-0.09706351750620752	0.059839373141071406	1.6719480059962768	0.06880792654096177	0.2779845789229622	-0.3070655228277418
0.4019999999999999	0.22664633119236377	-0.0970674525092649	0.060962858414114744	1.6719483544487312	0.06873787925432535	0.2783374921231464	-0.30676039567934826
0.4029999999999998	0.22665525806679734	-0.0970713776602293	0.062089381383671906	1.6719486934614283	0.06866753220679925	0.27869100434375566	-0.3064540623682398
0.4039999999999999	0.2266641313484402	-0.09707529236050307	0.06321893311678878	1.6719490233603518	0.06859688494890304	0.27904510970272023	-0.3061465228693077
0.4049999999999998	0.2266729492515037	-0.09707919601974083	0.06435150420224882	1.6719493444634843	0.06852593707274462	0.2793998021659126	-0.3058377772972503
0.4059999999999999	0.22668171001113854	-0.09708308805654621	0.06548708475976574	1.671949657080487	0.0684546882117375	0.27975507555070167	-0.3055278259047841
0.4069999999999998	0.2266904118838655	-0.09708696789843008	0.06662566444999282	1.6719499615123854	0.06838313804024575	0.28011092352966616	-0.3052166690805687
0.4079999999999999	0.22669905314806152	-0.09709083498215731	0.06776723248423291	1.6719502580512646	0.06831128627340027	0.28046733963410686	-0.30490430734702784
0.4089999999999998	0.22670763210450373	-0.09709468875410453	0.06891177763423628	1.6719505469799736	0.06823913266678254	0.2808243172575476	-0.30459074135824854
0.4099999999999999	0.22671614707697293	-0.09709852867025064	0.0700592882428486	1.6719508285718352	0.06816667701585387	0.28118184965959603	-0.30427597189789735
0.4109999999999998	0.22672459641329668	-0.09710235419655458	0.07120975223551668	1.671951103090365	0.06809391915561802	0.2815399299701709	-0.30395999987690897
0.4119999999999999	0.226732978487207	-0.09710616480934874	0.07236315713266114	1.6719513707889961	0.06802085896051718	0.2818985511940414	-0.30364282633076445
0.4129999999999998	0.22674129170025994	-0.09710995999537209	0.07351949006180218	1.671951631910812	0.06794749634413515	0.28225770621538054	-0.3033244524167836
0.4139999999999999	0.22674953448306717	-0.09711373925219212	0.07467873776832609	1.6719518866882859	0.06787383125882974	0.28261738780191387	-0.3030048794117966
0.4149999999999998	0.22675770529621816	-0.09711750208863966	0.07584088662603163	1.6719521353430253	0.06779986369541628	0.28297758860879113	-0.3026841087097674
0.4159999999999999	0.22676580263127133	-0.09712124802450871	0.07700592264821861	1.6719523780855252	0.06772559368271938	0.28333830118243264	-0.30236214181924526
0.4169999999999998	0.2267738250118148	-0.09712497658989933	0.07817383149820643	1.6719526151149238	0.06765102128705419	0.28369951796423454	-0.30203898036113075
0.4179999999999999	0.22678177099459934	-0.09712868732495415	0.07934459849929693	1.6719528466187672	0.06757614661181953	0.28406123129420235	-0.3017146260666334
0.4189999999999998	0.2267896391707438	-0.09713237978036449	0.08051820864569569	1.6719530727727774	0.06750096979726387	0.2844234334148845	-0.30138908077480886
0.41999999999999993	0.22679742816701529	-0.09713605351789276	0.08169464661478207	1.6719532937406272	0.06742549102024135	0.28478611647567514	-0.30106234642967616
0.4209999999999998	0.22680513664718613	-0.09713970811053313	0.0828738967799955	1.67195350967372	0.06734971049383588	0.28514927253731037	-0.30073442507727627
0.42199999999999993	0.22681276331346995	-0.09714334314306465	0.08405594322359923	1.6719537207109736	0.06727362846703586	0.2855128935764436	-0.3004053188627936
0.4229999999999998	0.22682030690766017	-0.09714695821262515	0.08524076974858123	1.671953926978611	0.06719724522433747	0.2858769714900045	-0.3000750300277989
0.42399999999999993	0.2268277662115933	-0.09715055292892998	0.08642835988971072	1.6719541285903297	0.0671205610850937	0.2862414980991042	-0.29974356090748905
0.4249999999999998	0.22683514004769234	-0.09715412691488441	0.08761869692451978	1.6719543256486056	0.06704357640291318	0.28660646515273924	-0.29941091392761804
0.42599999999999993	0.2268424272803455	-0.09715767980721372	0.0888117638842219	1.6719545182467555	0.06696629156523046	0.28697186433154553	-0.2990770916012988
0.4269999999999998	0.2268496268177472	-0.09716121125636301	0.09000754356383218	1.671954706470249	0.0668887069928645	0.28733768725142766	-0.2987420965262219
0.42799999999999994	0.22685673761344644	-0.09716472092604457	0.09120601853150896	1.6719548903968982	0.06681082313950447	0.28770392546695	-0.29840593138241067
0.4289999999999998	0.22686375866722655	-0.09716820849318335	0.09240717113750883	1.6719550700966728	0.06673264049130455	0.288070570474558	-0.29806859893026605
0.42999999999999994	0.22687068902606988	-0.09717167364863631	0.09361098352277204	1.6719552456315219	0.06665415956683153	0.2884376137157002	-0.2977301020086557
0.4309999999999998	0.22687752778558762	-0.09717511609793215	0.09481743762790684	1.6719554170551982	0.06657538091699891	0.28880504658022305	-0.29739044353280053
0.43199999999999994	0.22688427409078718	-0.0971785355612772	0.09602651520333974	1.6719555844134626	0.06649630512449994	0.28917286041023077	-0.29704962649183425
0.43299999999999983	0.2268909271361766	-0.09718193177320497	0.09723819781989756	1.671955747745418	0.06641693280292174	0.28954104650393064	-0.29670765394609394
0.43399999999999994	0.22689748616671024	-0.09718530448262655	0.09845246687833734	1.6719559070855972	0.06633726459608802	0.2899095961189248	-0.2963645290245043
0.43499999999999983	0.2269039504795791	-0.09718865345365933	0.09966930361709046	1.6719560624653045	0.06625730117799526	0.29027850047483456	-0.29602025492253964
0.43599999999999994	0.22691031942534	-0.0971919784664787	0.10088868911861543	1.6719562139132123	0.06617704325297634	0.29064775075550964	-0.29567483490069985
0.43699999999999983	0.22691659240800746	-0.09719527931743703	0.10211060431475377	1.6719563614567148	0.06609649155554266	0.29101733811107433	-0.29532827228307024
0.43799999999999994	0.2269227688848629	-0.09719855581882769	0.10333502999110772	1.6719565051240373	0.0660156468499653	0.2913872536597588	-0.29498057045602455
0.43899999999999983	0.2269288483667338	-0.09720180779867467	0.10456194679008057	1.671956644945598	0.06593450992995954	0.291757488489219	-0.29463173286755323
0.43999999999999995	0.2269348304194946	-0.09720503510054909	0.10579133521259662	1.6719567809542448	0.06585308161871589	0.2921280336574147	-0.29428176302715386
0.44099999999999984	0.22694071466641577	-0.09720823758378597	0.10702317562002446	1.6719569131851182	0.06577136276921577	0.2924988801936034	-0.29393066450561034
0.44199999999999995	0.22694650078985495	-0.09721141512447426	0.10825744823707634	1.6719570416755192	0.06568935426458761	0.2928700190995795	-0.2935784409344139
0.44299999999999984	0.2269521885319139	-0.09721456761646906	0.10949413315419752	1.67195716646478	0.06560705701831958	0.29324144135074154	-0.2932250960053088
0.44399999999999995	0.22695777769444034	-0.09721769497167758	0.11073321032796213	1.67195728759414	0.06552447197432844	0.2936131378966313	-0.29287063347050873
0.44499999999999984	0.22696326813799894	-0.09722079711999651	0.11197465957949564	1.671957405106622	0.06544160010694415	0.2939850996609532	-0.29251505714357884
0.44599999999999995	0.22696865978018382	-0.09722387400927493	0.11321846059206951	1.6719575190469158	0.06535844242080956	0.294357317541448	-0.29215837090055485
0.44699999999999984	0.2269739525947774	-0.09722692560530169	0.11446459290863895	1.6719576294612641	0.06527499995081598	0.2947297824097516	-0.29180057868111153
0.44799999999999995	0.22697914661176044	-0.09722995189181753	0.1157130359293456	1.6719577363973501	0.06519127376219544	0.2951024851111265	-0.29144168448977764
0.44899999999999984	0.22698424191666772	-0.09723295287055064	0.11696376890975904	1.6719578399041903	0.0651072649506468	0.29547541646431785	-0.2910816923968278
0.44999999999999996	0.22698923864928536	-0.09723592856127374	0.11821677095987568	1.6719579400320304	0.06502297464237289	0.2958485672615429	-0.290720606538847
0.45099999999999985	0.22699413700281854	-0.09723887900188372	0.11947202104201213	1.6719580368322449	0.0649384039940886	0.2962219282681361	-0.2903584311196959
0.45199999999999996	0.22699893722315714	-0.09724180424850802	0.12072949796723696	1.6719581303572386	0.06485355419305958	0.29659549022185866	-0.28999517041199246
0.45299999999999985	0.22700363960786443	-0.09724470437526246	0.12198918039186865	1.6719582206603527	0.06476842645710955	0.2969692438323078	-0.2896308287585602
0.45399999999999996	0.22700824450563842	-0.09724757947328223	0.12325104681519007	1.6719583077957738	0.06468302203447339	0.2973431797807389	-0.2892654105735326
0.45499999999999985	0.22701275231586765	-0.09725042964977727	0.124515075579151	1.6719583918184455	0.06459734220349474	0.29771728872055364	-0.28889892034286635
0.45599999999999996	0.22701716348790238	-0.09725325502786349	0.12578124486969885	1.6719584727839842	0.06451138827234945	0.29809156127828085	-0.28853136262425977
0.45699999999999985	0.22702147852079455	-0.09725605574679144	0.12704953271825492	1.6719585507485961	0.06442516157897665	0.29846598805444896	-0.2881627420469581
0.45799999999999996	0.2270256979631339	-0.09725883196219696	0.12831991700261092	1.6719586257689993	0.06433866349115495	0.2988405596241169	-0.2877930633118076
0.45899999999999985	0.22702982241260386	-0.09726158384637802	0.12959237544689345	1.6719586979023475	0.06425189540660092	0.29921526653707176	-0.2874223311916753
0.45999999999999996	0.22703385251600433	-0.09726431158822227	0.1308668856206144	1.6719587672061562	0.06416485875302737	0.29959009931782465	-0.287050550532169
0.46099999999999985	0.22703778896936525	-0.09726701539240683	0.13214342493833017	1.6719588337382332	0.06407755498791676	0.2999650484659618	-0.28667772625216537
0.46199999999999997	0.2270416325174014	-0.09726969547862165	0.13342197066068168	1.6719588975566104	0.06398998559806895	0.30034010445692094	-0.28630386334377667
0.46299999999999986	0.22704538395230925	-0.0972723520811924	0.13470249989571062	1.6719589587194799	0.0639021520991657	0.30071525774265484	-0.28592896687211616
0.46399999999999997	0.22704904411190263	-0.09727498544835025	0.1359849895997259	1.6719590172851304	0.06381405603522844	0.3010904987521292	-0.2855530419753448
0.46499999999999986	0.2270526138778383	-0.09727759584152443	0.13726941657736938	1.6719590733118894	0.06372569897815088	0.30146581789172616	-0.285176093865055
0.46599999999999997	0.2270560941743066	-0.0972801835350338	0.13855575748090224	1.6719591268580642	0.06363708252742642	0.3018412055455015	-0.2847981278268039
0.46699999999999986	0.22705948596605785	-0.09728274881542341	0.13984398880985932	1.671959177981889	0.06354820830958176	0.3022166520755478	-0.2844191492205477
0.46799999999999997	0.22706279025576293	-0.09728529198082002	0.14113408691109208	1.6719592267414707	0.06345907797743697	0.3025921478223528	-0.2840391634810317
0.46899999999999986	0.22706600808221308	-0.09728781334105979	0.1424260279780938	1.671959273194741	0.06336969320986033	0.3029676831047948	-0.2836581761183156
0.46999999999999975	0.22706914051935723	-0.09729031321821603	0.14371978804963295	1.6719593173994076	0.0632800557119554	0.3033432482199084	-0.2832761927183044
0.4710000000000001	0.2270721886750462	-0.097292791946775	0.14501534300809668	1.6719593594129103	0.06319016721513061	0.30371883344261075	-0.28289321894334285
0.472	0.2270751536898572	-0.09729524987308125	0.14631266857794345	1.6719593992923762	0.06310002947686702	0.3040944290255215	-0.2825092605329271
0.47299999999999986	0.22707803673637414	-0.09729768735480346	0.14761174032503857	1.6719594370945796	0.06300964428042606	0.3044700251991277	-0.2821243233041634
0.47399999999999975	0.22708083901817525	-0.09730010476079695	0.14891253365727247	1.6719594728759029	0.06291901343455662	0.3048456121723656	-0.2817384131517861
0.4750000000000001	0.22708356176890332	-0.09730250247060862	0.15021502382648455	1.6719595066922999	0.06282813877301685	0.30522118013350613	-0.28135153604778856
0.476	0.22708620625179227	-0.09730488087399838	0.1515191859317168	1.6719595385992612	0.06273702215403089	0.3055967192513536	-0.2809636980406633
0.47699999999999987	0.22708877375851855	-0.09730724037085384	0.15282499492382168	1.671959568651781	0.06264566545973954	0.3059722196768289	-0.2805749052543045
0.47799999999999976	0.22709126560737622	-0.0973095813703734	0.15413242561144846	1.6719595969043253	0.06255407059539943	0.3063476715448847	-0.28018516388656844
0.4790000000000001	0.22709368314227957	-0.09731190428951846	0.1554414526680552	1.6719596234108036	0.06246223948845077	0.3067230649766415	-0.27979448020742415
0.48	0.2270960277325921	-0.09731420955223709	0.156752050639221	1.6719596482245402	0.06237017408775621	0.3070983900816318	-0.2794028605568105
0.48099999999999987	0.22709830077227514	-0.09731649758945815	0.1580641939506606	1.6719596713982499	0.06227787636276547	0.3074736369603449	-0.2790103113422545
0.48199999999999976	0.22710050367797902	-0.0973187688387261	0.15937785691846962	1.6719596929840121	0.06218534830229913	0.3078487957075079	-0.2786168390359391
0.4830000000000001	0.22710263788682733	-0.09732102374385262	0.16069301376162407	1.67195971303325	0.06209259191319347	0.3082238564159911	-0.27822245017109454
0.484	0.22710470485426978	-0.09732326275496096	0.16200963861487586	1.6719597315967079	0.06199960921898701	0.3085988091807389	-0.2778271513382529
0.4849999999999999	0.2271067060520019	-0.09732548632779355	0.16332770554131745	1.6719597487244322	0.06190640225846417	0.30897364410255174	-0.2774309491816655
0.48599999999999977	0.22710864296595015	-0.09732769492190639	0.1646471885461479	1.671959764465754	0.06181297308393215	0.30934835129215676	-0.2770338503953884
0.4870000000000001	0.22711051709432134	-0.09732988899887735	0.1659680615927975	1.671959778869271	0.061719323759351005	0.3097229208749408	-0.27663586171866533
0.488	0.22711232994571445	-0.09733206902165466	0.16729029862143416	1.6719597919828337	0.06162545635855837	0.3100973429964173	-0.27623698993047846
0.4889999999999999	0.22711408303729377	-0.09733423545467004	0.1686138735698728	1.6719598038535302	0.061531372963526065	0.310471607828314	-0.2758372418432004
0.48999999999999977	0.2271157778930217	-0.09733638876321511	0.16993876039578565	1.6719598145276737	0.06143707566228102	0.310845705574805	-0.2754366242958887
0.4910000000000001	0.22711741604194974	-0.09733852941170532	0.171264933098736	1.6719598240507914	0.061342566546427724	0.31121962647859064	-0.27503514414776437
0.492	0.22711899901656624	-0.09734065786195781	0.17259236574243925	1.671959832467613	0.061247847708635436	0.3115933608272019	-0.27463280827162384
0.4929999999999999	0.22712052835119953	-0.09734277457261044	0.1739210324784035	1.6719598398220632	0.061152921240392746	0.31196689895978125	-0.274229623546752
0.4939999999999998	0.22712200558047463	-0.09734487999930516	0.17525090757134953	1.671959846157251	0.06105778922984465	0.3123402312742887	-0.273825596851207
0.4950000000000001	0.22712343223782228	-0.09734697459413034	0.17658196542643517	1.6719598515154643	0.06096245375934476	0.312713348235265	-0.27342073505347086
0.496	0.22712480985403877	-0.09734905880394533	0.1779141806179339	1.6719598559381637	0.06086691690272059	0.313086240382038	-0.2730150450036417
0.4969999999999999	0.22712613995627035	-0.09735113306871547	0.17924752791826287	1.6719598594659764	0.0607711807225544	0.3134588983368356	-0.27260853352458675
0.4979999999999998	0.2271274240681708	-0.09735319782098607	0.1805819823266334	1.6719598621386922	0.06067524726784295	0.3138313128126292	-0.27220120740317183
0.4990000000000001	0.22712866371085602	-0.09735525348611872	0.1819175190977292	1.6719598639952602	0.060579118571973366	0.3142034746210235	-0.27179307338137787
0.5	0.2271298604031528	-0.09735730048178415	0.18325411377043696	1.6719598650737855	0.06048279665046482	0.31457537468026137	-0.2713841381474192
0.5009999999999999	0.22713101566039023	-0.09735933921633534	0.18459174219627192	1.671959865411529	0.06038628349823067	0.3149470040231704	-0.2709744083269185
0.5019999999999998	0.22713213099173188	-0.09736137008718895	0.18593038056789857	1.6719598650449052	0.0602895810866025	0.31531835380505974	-0.27056389047388824
0.5030000000000001	0.2271332078967983	-0.09736339348034362	0.18727000544702005	1.6719598640094815	0.06019269136066234	0.31568941531139405	-0.2701525910618162
0.504	0.22713424786307862	-0.09736540977065852	0.18861059378940506	1.671959862339979	0.060095616237185664	0.31606017996470387	-0.26974051647570174
0.5049999999999999	0.22713525236450519	-0.09736741932138669	0.18995212296707398	1.6719598600702734	0.05999835760264504	0.3164306393306199	-0.2693276730051581
0.5059999999999998	0.22713622286043955	-0.09736942248258638	0.19129457078992038	1.6719598572333976	0.0599009173108464	0.3168007851235265	-0.26891406683778296
0.5070000000000001	0.22713716079469295	-0.09737141958916283	0.19263791552716564	1.6719598538615414	0.05980329718056141	0.31717060921208684	-0.26849970405242574
0.508	0.22713806759457994	-0.0973734109592913	0.1939821359267919	1.6719598499860575	0.059705498993519616	0.31754010362434176	-0.2680845906128932
0.5089999999999999	0.22713894467000376	-0.09737539689397186	0.195327211231846	1.6719598456374622	0.05960752449288028	0.31790926055208746	-0.2676687323625757
0.5099999999999998	0.227139793412572	-0.09737737767733999	0.196673121194386	1.6719598408454404	0.05950937538212137	0.31827807235466055	-0.2672521350198655
0.5110000000000001	0.22714061519474144	-0.09737935357623226	0.19801984608821852	1.671959835638849	0.05941105332391772	0.31864653156238204	-0.2668348041740571
0.512	0.22714141136899021	-0.09738132483900752	0.1993673667204466	1.6719598300457221	0.05931255993882381	0.3190146308795457	-0.26641674528154174
0.5129999999999999	0.2271421832670164	-0.09738329169512656	0.20071566444072192	1.671959824093277	0.059213896804186164	0.3193823631865929	-0.26599796366247364
0.5139999999999998	0.22714293219896173	-0.09738525435548881	0.2020647211478419	1.6719598178079174	0.05911506545340526	0.3197497215414812	-0.26557846449826594
0.5150000000000001	0.2271436594526585	-0.09738721301239706	0.203414519295211	1.6719598112152412	0.059016067375241184	0.3201166991808006	-0.2651582528296712
0.516	0.22714436629289952	-0.09738916783952632	0.2047650418963115	1.6719598043400457	0.05891690401328314	0.32048328952101174	-0.26473733355488943
0.5169999999999999	0.22714505396072868	-0.09739111899227285	0.20611627252982673	1.671959797206334	0.05881757676564238	0.3208494861596885	-0.2643157114276408
0.5179999999999998	0.2271457236727516	-0.09739306660772953	0.2074681953436829	1.6719597898373222	0.05871808698450169	0.32121528287646844	-0.2638933910554404
0.5189999999999997	0.2271463766204649	-0.0973950108046617	0.20882079505689896	1.6719597822554453	0.05861843597570281	0.3215806736332905	-0.26347037689843594
0.52	0.22714701396960324	-0.09739695168423686	0.21017405695850705	1.6719597744823658	0.058518624998857606	0.3219456525738046	-0.26304667326916964
0.5209999999999999	0.22714763685950232	-0.09739888933113608	0.21152796690468553	1.6719597665389798	0.058418655267860053	0.3223102140223842	-0.26262228433301626
0.5219999999999998	0.22714824640247733	-0.09740082381429567	0.21288251131562272	1.6719597584454253	0.05831852795131045	0.32267435248311493	-0.2621972141088058
0.5229999999999997	0.22714884368321556	-0.09740275518690034	0.21423767717174877	1.6719597502210897	0.05821824417266803	0.3230380626386407	-0.2617714664697487
0.524	0.2271494297581818	-0.09740468348637965	0.21559345200822033	1.6719597418846177	0.0581178050104963	0.32340133934850895	-0.2613450451449029
0.5249999999999999	0.22715000565503593	-0.09740660873478363	0.216949823906918	1.6719597334539196	0.05801721149904354	0.323764177646776	-0.26091795372136234
0.5259999999999998	0.2271505723720612	-0.09740853093878517	0.21830678148559263	1.6719597249461784	0.05791646462897471	0.32412657273887746	-0.26049019564740605
0.5269999999999997	0.22715113087760272	-0.09741045008968542	0.2196643138845489	1.6719597163778595	0.0578155653482538	0.32448851999782985	-0.26006177423642274
0.528	0.2271516821095147	-0.0974123661637984	0.22102241075125661	1.6719597077647177	0.05771451456323654	0.32485001495982796	-0.2596326926714233
0.5289999999999999	0.22715222697499107	-0.09741427912246128	0.2223810622232754	1.671959699121806	0.05761331313991164	0.3252110533194877	-0.2592029540101394
0.5299999999999998	0.2271527663511535	-0.09741618891204447	0.223740258909878	1.6719596904634844	0.05751196190541143	0.3255716309247979	-0.2587725611905216
0.5309999999999997	0.22715330108527038	-0.09741809546433887	0.22509999187162802	1.671959681803428	0.05741046164966939	0.32593174377148265	-0.2583415170368169
0.532	0.22715383199348052	-0.09741999869657213	0.22646025259754418	1.6719596731546351	0.057308813126919086	0.32629138799677615	-0.2579098242664666
0.5329999999999999	0.22715435985914606	-0.09742189851143121	0.22782103298136624	1.6719596645294363	0.057207017057277494	0.32665055987304215	-0.25747748549727334
0.5339999999999998	0.22715488543195947	-0.09742379479784186	0.22918232529730712	1.6719596559395018	0.0571050741287773	0.32700925580130147	-0.2570445032546521
0.5349999999999997	0.22715540942742896	-0.09742568743212751	0.2305441221734203	1.6719596473958511	0.05700298499978657	0.32736747230418445	-0.25661087997975457
0.536	0.2271559325263659	-0.09742757627879567	0.23190641656258923	1.671959638908861	0.056900750301388844	0.3277252060181901	-0.25617661803852443
0.5369999999999999	0.22715645537437396	-0.09742946119057391	0.23326920171302273	1.6719596304882731	0.056798370639418505	0.3280824536856814	-0.255741719730952
0.5379999999999998	0.22715697858133907	-0.09743134200844672	0.234632471138263	1.6719596221432036	0.05669584659657711	0.3284392121468031	-0.255306187300463
0.5389999999999997	0.22715750272091964	-0.09743321856206999	0.23599621860250747	1.6719596138821495	0.05659317873365564	0.3287954783355878	-0.2548700229383861
0.54	0.22715802833003645	-0.09743509066981561	0.23736043815433586	1.6719596057129984	0.05649036758699983	0.3291512492888408	-0.25443322877289953
0.5409999999999999	0.22715855590836165	-0.09743695813882332	0.23872512419192754	1.671959597643036	0.056387413663496935	0.3295065221632387	-0.25399580684787487
0.5419999999999998	0.22715908591818162	-0.09743882076543423	0.24009027147743997	1.6719595896789534	0.05628431743947793	0.32986129423902544	-0.25355775911798617
0.5429999999999997	0.22715961878538352	-0.09744067833525256	0.24145587505280686	1.6719595818268567	0.05618107936712786	0.3302155628979451	-0.2531190874754293
0.544	0.2271601549011898	-0.09744253062321225	0.2428219301073384	1.6719595740922726	0.0560776998848107	0.33056932558875224	-0.2526797937922326
0.5449999999999999	0.22716069462313968	-0.09744437739439973	0.24418843187795908	1.6719595664801572	0.05597417942521824	0.33092257980143347	-0.25223987995221325
0.5459999999999998	0.22716123827494183	-0.09744621840525523	0.24555537559712906	1.6719595589949043	0.05587051841988086	0.3312753230540422	-0.2517993478675232
0.5469999999999997	0.22716178614594823	-0.09744805340440081	0.2469227564564994	1.6719595516403514	0.05576671730217139	0.3316275528836821	-0.25135819949001365
0.548	0.22716233849062425	-0.09744988213272371	0.24829056957088935	1.6719595444197872	0.05566277650989784	0.331979266837441	-0.25091643682259274
0.5489999999999999	0.22716289552801486	-0.09745170432346878	0.24965880994221062	1.6719595373359597	0.055558696487971716	0.33233046246321535	-0.25047406193075755
0.5499999999999998	0.22716345744120606	-0.09745351970309057	0.25102747243913553	1.6719595303910817	0.05545447769029891	0.33268113730463117	-0.25003107694906107
0.5509999999999997	0.2271640243767822	-0.09745532799248804	0.2523965518248518	1.6719595235868394	0.05535012057815228	0.3330312889084063	-0.2495874840719758
0.552	0.22716459644427836	-0.09745712890824604	0.2537660428005766	1.6719595169243981	0.055245625617278644	0.333380914835813	-0.2491432855396884
0.5529999999999999	0.22716517371562772	-0.09745892216388348	0.2551359399682049	1.6719595104044096	0.05514099328110889	0.3337300126533966	-0.24869848365024716
0.5539999999999998	0.22716575622460425	-0.09746070747073271	0.2565062377128488	1.6719595040270174	0.05503622405988794	0.33407857990319517	-0.24825308079781755
0.5549999999999997	0.22716634396626015	-0.09746248453807248	0.2578769301026502	1.6719594977918641	0.054931318468294195	0.33442661407749363	-0.2478070795053742
0.556	0.22716693689673445	-0.09746425307326559	0.25924801083858684	1.6719594916980978	0.05482627704941665	0.3347741126064571	-0.2473604824411092
0.5569999999999999	0.22716753493418554	-0.0974660127822787	0.2606194732223176	1.6719594857443774	0.054721100377585805	0.3351210728504257	-0.246913292428846
0.5579999999999998	0.227168137960471	-0.09746776336983635	0.26199131012515076	1.671959479928879	0.0546157890610325	0.33546749209248716	-0.2464655124580595
0.5589999999999997	0.22716874582244637	-0.09746950453958668	0.26336351395739127	1.6719594742493018	0.054510343744556704	0.3358133675310873	-0.2460171456938648
0.56	0.22716935833325885	-0.09747123599502969	0.26473607663920656	1.6719594687028734	0.05440476511232744	0.3361586962729844	-0.2455681954865452
0.5609999999999999	0.2271699752740129	-0.09747295744083097	0.2661089895748941	1.671959463286355	0.05429905389050885	0.33650347532709934	-0.2451186653799471
0.5619999999999998	0.22717059639505363	-0.0974746685837686	0.2674822436305562	1.6719594579960482	0.05419321084946795	0.3368477015993247	-0.24466855911879834
0.5629999999999997	0.22717122141724302	-0.09747636913293624	0.26885582912985373	1.6719594528277983	0.05408723680434552	0.3371913718918889	-0.24421788065019778
0.5640000000000001	0.22717185003398235	-0.09747805879995294	0.27022973588326615	1.6719594477770017	0.05398113261307568	0.33753448291111515	-0.2437666341140944
0.565	0.2271724819136092	-0.09747973729955758	0.27160395320199154	1.6719594428386089	0.05387489917575122	0.3378770312714595	-0.2433148238387089
0.5659999999999998	0.22717311670179413	-0.09748140434983962	0.2729784698476216	1.6719594380071305	0.05376853743892683	0.3382190134835287	-0.2428624543570932
0.5669999999999997	0.22717375402393555	-0.09748305967248411	0.27435327396685444	1.6719594332766425	0.053662048401205344	0.33856042593826113	-0.24240953042874594
0.5680000000000001	0.22717439348755133	-0.09748470299378116	0.27572835306088117	1.6719594286407893	0.0535554331163912	0.33890126489976	-0.2419560570498969
0.569	0.22717503468466826	-0.09748633404602351	0.27710369397328666	1.6719594240927902	0.05344869269524534	0.33924152650282235	-0.2415020394576935
0.5699999999999998	0.22717567719383305	-0.09748795256853915	0.27847928287918366	1.6719594196254428	0.05334182830693681	0.33958120675084474	-0.24104748313394816
0.5709999999999997	0.227176320581368	-0.09748955830798349	0.27985510527484386	1.6719594152311275	0.053234841180129104	0.3399203015138649	-0.2405923938086851
0.5720000000000001	0.22717696440262233	-0.09749115101864386	0.2812311459685925	1.6719594109018123	0.05312773260394361	0.3402588065268048	-0.2401367774632373
0.573	0.2271776082039729	-0.0974927304635077	0.2826073890741096	1.6719594066290562	0.053020503928981756	0.3405967173882842	-0.23968064033252318
0.5739999999999998	0.22717825152520316	-0.09749429641571672	0.2839838180061529	1.6719594024040147	0.052913156568282785	0.3409340295601914	-0.2392239889064967
0.5749999999999997	0.22717889390188498	-0.09749584866003179	0.2853604154779644	1.6719593982174437	0.05280569199827665	0.3412707383677118	-0.23876682993100865
0.5760000000000001	0.22717953486776246	-0.09749738699431308	0.2867371635007492	1.6719593940597024	0.05269811175973082	0.34160683899975647	-0.23830917040801178
0.577	0.22718017395713505	-0.09749891123064044	0.28811404338637164	1.6719593899207585	0.05259041745832397	0.3419423265101617	-0.23785101759485971
0.5779999999999998	0.22718081070723936	-0.09750042119569596	0.2894910357529146	1.6719593857901922	0.05248261076460163	0.3422771958196643	-0.23739237900275365
0.5789999999999997	0.22718144466063037	-0.09750191673116015	0.29086812053236877	1.6719593816571998	0.052374693413616544	0.34261144171841296	-0.23693326239432969
0.5800000000000001	0.22718207536756707	-0.09750339769487354	0.2922452769804685	1.671959377510598	0.052266667204678624	0.3429450588689604	-0.23647367578031886
0.581	0.22718270238802796	-0.09750486396238539	0.29362248368831617	1.671959373338828	0.05215853400121257	0.34327804180968063	-0.23601362741557647
0.5819999999999999	0.2271833252926016	-0.09750631542813826	0.29499971859619245	1.67195936912996	0.052050295730295355	0.34361038495867674	-0.23555312579453394
0.5829999999999997	0.22718394366262856	-0.09750775200591642	0.29637695901107725	1.6719593648716953	0.05194195438150612	0.3439420826184287	-0.2350921796455173
0.5840000000000001	0.2271845570910996	-0.09750917362931183	0.29775418162752715	1.671959360551373	0.05183351200551309	0.3442731289811256	-0.23463079792386252
0.585	0.22718516518431106	-0.09751058025258201	0.29913136254929895	1.6719593561559725	0.051724970712882665	0.3446035181342614	-0.23416898980473347
0.5859999999999999	0.2271857675627724	-0.09751197185076996	0.3005084773106148	1.671959351672118	0.051616332672682425	0.3449332440663173	-0.23370676467612037
0.5869999999999997	0.22718636386136634	-0.09751334841908602	0.30188550089822047	1.6719593470860836	0.051507600110632365	0.34526230067265834	-0.2332441321315837
0.5880000000000001	0.22718695373026723	-0.097514709973057	0.3032624077746376	1.6719593423837966	0.05139877530735043	0.3455906817615888	-0.23278110196255192
0.589	0.22718753683661777	-0.09751605654944247	0.304639171902256	1.6719593375508428	0.051289860596811884	0.34591838106051215	-0.23231768415034582
0.5899999999999999	0.22718811286545948	-0.09751738820678936	0.3060157667690424	1.6719593325724704	0.05118085836453313	0.3462453922224443	-0.23185388885773817
0.5909999999999997	0.22718868151954105	-0.09751870502600123	0.30739216541626746	1.671959327433595	0.05107177104553863	0.34657170883300914	-0.2313897264197943
0.5920000000000001	0.22718924251913228	-0.09752000711129823	0.30876834046677604	1.6719593221188047	0.050962601122473965	0.3468973244176168	-0.2309252073344107
0.593	0.22718979560297103	-0.09752129459043911	0.3101442641530754	1.6719593166123645	0.05085335112361907	0.3472222324485881	-0.23046034225290674
0.5939999999999999	0.22719034052996792	-0.09752256761420376	0.3115199083463914	1.6719593108982225	0.0507440236206166	0.3475464263524143	-0.22999514197023313
0.5949999999999998	0.22719087708016836	-0.0975238263566395	0.3128952445870966	1.6719593049600139	0.050634621226278174	0.3478698995172799	-0.22952961741460393
0.5960000000000001	0.22719140505459684	-0.09752507101607187	0.3142702441157891	1.671959298781068	0.05052514659246628	0.3481926453006719	-0.22906377963696772
0.597	0.22719192427473434	-0.0975263018153787	0.31564487790467427	1.6719592923444133	0.05041560240762268	0.34851465703702184	-0.2285976398004904
0.5979999999999999	0.22719243458200386	-0.09752751900115249	0.3170191166892721	1.6719592856327834	0.05030599139388009	0.3488359280454479	-0.22813120916991667
0.5989999999999998	0.2271929358372645	-0.09752872284250094	0.3183929310004776	1.6719592786286235	0.050196316303997936	0.34915645163754144	-0.22766449910073885
0.6000000000000001	0.22719342792031444	-0.09752991362986091	0.31976629119663097	1.6719592713140965	0.05008657991836329	0.3494762211250846	-0.22719752102834423
0.601	0.22719391072940245	-0.0975310916742013	0.32113916749487453	1.6719592636710907	0.04997678504223685	0.34979522982752126	-0.22673028645743462
0.6019999999999999	0.22719438418074853	-0.09753225730736785	0.32251153000182653	1.6719592556812264	0.04986693450336323	0.3501134710791275	-0.22626280695158563
0.6029999999999998	0.2271948482080734	-0.09753341088319262	0.3238833487439723	1.6719592473258633	0.049757031149881725	0.3504309382360709	-0.22579509412275084
0.6040000000000001	0.22719530276213729	-0.09753455277786315	0.32525459369742776	1.6719592385861086	0.04964707784810873	0.3507476246834262	-0.22532715962100505
0.605	0.22719574781028773	-0.09753568338917445	0.3266252348167294	1.6719592294428247	0.04953707747994517	0.35106352384196976	-0.22485901512469722
0.6059999999999999	0.22719618333564148	-0.09753680313541623	0.32799524206230457	1.6719592198766384	0.04942703294021093	0.3513786291745791	-0.22439067233100235
0.6069999999999998	0.22719660933514998	-0.09753791245427086	0.32936458542665037	1.671959209867949	0.049316947134085916	0.3516929341923632	-0.22392214294686047
0.6080000000000001	0.22719702581692383	-0.0975390118017222	0.3307332349607544	1.6719591993969378	0.049206822974472424	0.3520064324608965	-0.22345343867992637
0.609	0.22719743279831672	-0.0975401016509744	0.3321011608011609	1.671959188443579	0.049096663379275936	0.3523191176064416	-0.2229845712293355
0.6099999999999999	0.22719783030514448	-0.0975411824913804	0.3334683331958342	1.6719591769876483	0.048986471268844985	0.3526309833216784	-0.22251555227670136
0.6109999999999998	0.22719821837128845	-0.09754225482737981	0.33483472252847224	1.6719591650087349	0.04887624956356749	0.35294202337113006	-0.2220463934775764
0.6120000000000001	0.22719859703830814	-0.09754331917744544	0.3362002993424272	1.6719591524862516	0.04876600118143773	0.35325223159665553	-0.22157710645318224
0.613	0.22719896635506304	-0.09754437607303813	0.33756503436425905	1.671959139399447	0.04865572903565226	0.35356160192277336	-0.2211077027822153
0.6139999999999999	0.22719932637734366	-0.09754542605756945	0.3389288985265772	1.6719591257274178	0.048545436032353576	0.35387012836163795	-0.22063819399271672
0.6149999999999998	0.2271996771675117	-0.09754646968537152	0.34029186298981945	1.6719591114491212	0.04843512506845785	0.35417780501767565	-0.22016859155429924
0.6160000000000001	0.227200018794149	-0.09754750752067361	0.3416538991622477	1.6719590965433888	0.04832479902950301	0.35448462609176395	-0.21969890687102478
0.617	0.227200351331716	-0.09754854013658502	0.34301497871818876	1.67195908098894	0.04821446078757519	0.35479058588508167	-0.2192291512748607
0.6179999999999999	0.22720067486021855	-0.09754956811408347	0.34437507361530184	1.6719590647643963	0.04810411319943263	0.35509567880287907	-0.21875933601952033
0.6189999999999998	0.22720098946488393	-0.09755059204100859	0.3457341561108985	1.6719590478482975	0.04799375910482412	0.35539989935805233	-0.2182894722746775
0.6200000000000001	0.22720129523584565	-0.09755161251106005	0.347092198777344	1.671959030219117	0.04788340132487752	0.35570324217440497	-0.2178195711204827
0.621	0.22720159226783668	-0.09755263012279945	0.3484491745180704	1.6719590118552774	0.04777304266043366	0.35600570198996784	-0.2173496435419439
0.6219999999999999	0.22720188065989158	-0.09755364547865576	0.3498050565849775	1.6719589927351692	0.04766268589020121	0.3563072736606261	-0.21687970042285648
0.6229999999999998	0.22720216051505704	-0.0975546591839334	0.35115981859536577	1.671958972837168	0.04755233376885144	0.35660795216357144	-0.21640975253969835
0.6240000000000001	0.2272024319401107	-0.09755567184582253	0.35251343454655	1.6719589521396527	0.04744198902535487	0.3569077326000971	-0.21593981055620992
0.625	0.22720269504528848	-0.09755668407241108	0.3538658788285587	1.6719589306210259	0.047331654361495924	0.35720661019798394	-0.21546988501870964
0.6259999999999999	0.2272029499440201	-0.09755769647169765	0.3552171262356968	1.6719589082597328	0.04722133245038061	0.3575045803137265	-0.21499998635176937
0.6269999999999998	0.2272031967526725	-0.0975587096506049	0.35656715197699385	1.671958885034284	0.04711102593505607	0.3578016384344817	-0.21453012485423897
0.6280000000000001	0.22720343559030157	-0.09755972421399281	0.3579159316855601	1.6719588609232747	0.04700073742736131	0.35809778017974425	-0.21406031069573228
0.629	0.2272036665784115	-0.09756074076367104	0.359263441426123	1.67195883590541	0.04689046950700663	0.35839300130263224	-0.2135905539136856
0.6299999999999999	0.22720388984072204	-0.09756175989741007	0.36060965770039716	1.6719588099595268	0.04678022472081818	0.3586872976906034	-0.21312086441110115
0.6309999999999998	0.22720410550294332	-0.09756278220795042	0.36195455745143773	1.6719587830646188	0.04667000558202334	0.35898066536585105	-0.21265125195478282
0.6320000000000001	0.22720431369255825	-0.09756380828200925	0.3632981180669976	1.6719587551998607	0.04655981456957455	0.35927310048562566	-0.21218172617399345
0.633	0.22720451453861235	-0.09756483869928394	0.36464031738040537	1.671958726344637	0.04644965412763077	0.3595645993421835	-0.2117122965598289
0.6339999999999999	0.22720470817151084	-0.09756587403145198	0.36598113366898855	1.671958696478566	0.04633952666519435	0.3598551583620597	-0.2112429724652995
0.6349999999999998	0.22720489472282274	-0.09756691484154294	0.3673205456519439	1.6719586655815302	0.046229434555900784	0.36014477410503587	-0.21077376310562226
0.6360000000000001	0.2272050743250923	-0.0975679616844344	0.36865853248880126	1.6719586336337047	0.04611938013814174	0.36043344326323146	-0.21030467755834953
0.637	0.227205247111657	-0.09756901510809521	0.3699950737777518	1.6719586006155869	0.046009365715458196	0.3607211626602012	-0.20983572476350767
0.6379999999999999	0.22720541321647256	-0.09757007565407019	0.37133014955273586	1.6719585665080279	0.04589939355683593	0.3610079292497973	-0.20936691352416328
0.6389999999999998	0.2272055727739446	-0.09757114385682975	0.37266374027930865	1.671958531292265	0.045789465896779354	0.36129374011479987	-0.20889825250746907
0.6400000000000001	0.22720572591876656	-0.09757222024273608	0.37399582685042654	1.6719584949499549	0.04567958493528334	0.36157859246556245	-0.20842975024581556
0.641	0.22720587278576423	-0.09757330532900221	0.3753263905833016	1.6719584574632074	0.04556975283770072	0.36186248363891893	-0.20796141513765368
0.6419999999999999	0.22720601350974648	-0.09757439962264279	0.376655413217724	1.671958418814622	0.045459971734381655	0.36214541109735393	-0.20749325544779745
0.6429999999999998	0.22720614822536198	-0.09757550361941654	0.37798287691511834	1.6719583789873231	0.045350243720143575	0.36242737242825784	-0.20702527930750286
0.6440000000000001	0.2272062770669622	-0.09757661780275974	0.37930876425647	1.6719583379649983	0.04524057085381327	0.36270836534296325	-0.20655749471492402
0.645	0.2272064001684699	-0.09757774264271026	0.38063305823876303	1.671958295731937	0.04513095515789997	0.36298838767556574	-0.2060899095359386
0.6459999999999999	0.22720651766325356	-0.0975788785948216	0.38195574227220397	1.6719582522730712	0.04502139861827557	0.3632674373819572	-0.20562253150460397
0.6469999999999998	0.2272066296840074	-0.0975800260994419	0.3832768001789952	1.6719582075740156	0.0449119031839819	0.36354551253907463	-0.20515536822311478
0.6479999999999997	0.2272067363626369	-0.09758118558210763	0.38459621619141754	1.67195816162111	0.04480247076752851	0.3638226113438779	-0.20468842716204566
0.649	0.22720683783014942	-0.0975823574546765	0.385913974948114	1.671958114401464	0.044693103245557135	0.36409873211199867	-0.20422171566129843
0.6499999999999999	0.22720693421655028	-0.09758354211569828	0.3872300614897206	1.6719580659030002	0.044583802459262176	0.3643738732763661	-0.2037552409314419
0.6509999999999998	0.2272070256507438	-0.09758473995002424	0.38854446125423137	1.6719580161145022	0.0444745702145043	0.36464803338574986	-0.2032890100551324
0.6519999999999997	0.22720711226043935	-0.0975859513291577	0.38985716007211074	1.6719579650256597	0.04436540828210265	0.36492121110310094	-0.20282302998830362
0.653	0.22720719417206214	-0.09758717661234428	0.3911681441622987	1.6719579126271182	0.04425631839830391	0.3651934052039955	-0.20235730756081466
0.6539999999999999	0.22720727151066883	-0.09758841614689644	0.3924774001291235	1.6719578589105286	0.04414730226500011	0.3654646145753663	-0.2018918494769753
0.6549999999999998	0.22720734439986756	-0.09758967026775194	0.3937849149590048	1.6719578038685987	0.04403836154981543	0.36573483821440017	-0.20142666231649026
0.6559999999999997	0.22720741296174266	-0.0975909392977709	0.39509067601695985	1.6719577474951444	0.04392949788654734	0.3660040752275433	-0.20096175253551138
0.657	0.22720747731678345	-0.0975922235487714	0.39639467104330006	1.6719576897851443	0.04382071287583893	0.3662723248294915	-0.20049712646736506
0.6579999999999999	0.22720753758381748	-0.09759352332179763	0.39769688815053283	1.6719576307347948	0.04371200808553241	0.3665395863420465	-0.20003279032313095
0.6589999999999998	0.22720759387994763	-0.09759483890662006	0.39899731582048176	1.6719575703415657	0.043603385050702534	0.3668058591929594	-0.19956875019237097
0.6599999999999997	0.22720764632049348	-0.0975961705819695	0.4002959429020128	1.6719575086042582	0.043494845273855345	0.36707114291494547	-0.19910501204369738
0.661	0.2272076950189363	-0.09759751861650634	0.40159275860975024	1.6719574455230628	0.043386390225290956	0.3673354371448703	-0.19864158172480906
0.6619999999999999	0.22720774008686784	-0.09759888326939992	0.40288775252304126	1.671957381099621	0.04327802134332429	0.36759874162298634	-0.19817846496235525
0.6629999999999998	0.22720778163394298	-0.09760026479089517	0.40418091458405453	1.6719573153370855	0.04316974003460599	0.3678610561920981	-0.19771566736210847
0.6639999999999997	0.22720781976783566	-0.09760166342361669	0.40547223509502145	1.6719572482401832	0.04306154767472477	0.3681223807965956	-0.19725319440944097
0.665	0.22720785459419832	-0.09760307940423257	0.4067617047157602	1.6719571798152797	0.04295344560878537	0.3683827154815392	-0.19679105146967296
0.6659999999999999	0.2272078862166248	-0.09760451296510171	0.4080493144618688	1.671957110070445	0.042845435151960716	0.36864206039191677	-0.19632924378810454
0.6669999999999998	0.22720791473661625	-0.09760596433590407	0.40933505570208845	1.671957039015518	0.04273751759026068	0.3689004157717084	-0.19586777649033515
0.6679999999999997	0.22720794025355034	-0.09760743374487765	0.4106189201540925	1.6719569666621779	0.04262969418133333	0.3691577819625151	-0.1954066545832916
0.669	0.22720796286465336	-0.09760892141928441	0.41190089987983947	1.6719568930240107	0.042521966154993	0.36941415940205485	-0.1949458829565946
0.6699999999999999	0.22720798266497536	-0.0976104275858555	0.4131809872808764	1.6719568181165814	0.0424143347136566	0.36966954862270984	-0.194485466383954
0.6709999999999998	0.22720799974736802	-0.09761195247196901	0.4144591750924716	1.6719567419575034	0.04230680103305247	0.36992395024987923	-0.19402540952483183
0.6719999999999997	0.22720801420246536	-0.09761349630718821	0.4157354563754544	1.6719566645665147	0.04219936626332226	0.3701773649999554	-0.19356571692685579
0.673	0.22720802611866703	-0.0976150593247847	0.41700982450614565	1.6719565859655494	0.042092031530332134	0.3704297936780442	-0.19310639302897828
0.6739999999999999	0.22720803558212416	-0.09761664176324414	0.41828227316589234	1.6719565061788146	0.04198479793694847	0.3706812371755505	-0.19264744216482874
0.6749999999999998	0.22720804267672773	-0.09761824386775217	0.41955279633058473	1.6719564252328665	0.041877666564398786	0.37093169646756824	-0.19218886856613318
0.6759999999999997	0.22720804748409928	-0.0976198658916584	0.4208213882594119	1.671956343156688	0.04177063847383865	0.371181172610072	-0.1917306763665008
0.677	0.22720805008358405	-0.09762150809754261	0.4220880434824857	1.6719562599817677	0.04166371470781899	0.3714296667370335	-0.19127286960563514
0.6779999999999999	0.2272080505526214	-0.09762317075751129	0.42335275678734	1.6719561757421797	0.041556896291470094	0.3716771800574596	-0.1908154522339041
0.6789999999999998	0.22720804896824304	-0.09762485415347753	0.4246155232046846	1.6719560904746655	0.041450184233766604	0.371923713852292	-0.19035842811708273
0.6799999999999997	0.22720804540932388	-0.09762655857779855	0.42587633799417324	1.6719560042187147	0.04134357952893353	0.3721692694712874	-0.1899018010410212
0.681	0.22720803995770908	-0.09762828433351639	0.4271351966298145	1.6719559170166491	0.04123708315762681	0.37241384832987806	-0.1894455747165992
0.6819999999999999	0.22720803269709186	-0.09763003173457854	0.4283920947838981	1.6719558289137058	0.041130696088191955	0.37265745190576743	-0.18898975278545105
0.6829999999999998	0.22720802371076756	-0.09763180110641369	0.42964702830981816	1.6719557399581233	0.04102441927824349	0.37290008173525924	-0.18853433882609158
0.6839999999999997	0.22720801308051508	-0.09763359278611031	0.4308999932249241	1.6719556502012267	0.04091825367613783	0.3731417394095021	-0.18807933635983115
0.685	0.22720800088773113	-0.09763540712257371	0.432150985694159	1.671955559697514	0.04081220022233877	0.37338242657089066	-0.18762474885623198
0.6859999999999999	0.22720798721531663	-0.09763724447703773	0.43340000201448975	1.6719554685047442	0.040706259850857324	0.3736221449098052	-0.1871705797383463
0.6869999999999998	0.2272079721476886	-0.09763910522317688	0.4346470385990053	1.6719553766840252	0.04060043349064313	0.3738608961613837	-0.18671683238834194
0.6879999999999997	0.22720795576891728	-0.09764098974719301	0.4358920919606835	1.6719552842999024	0.040494722067048454	0.3740986821021409	-0.18626351015339015
0.6890000000000001	0.22720793816124008	-0.0976428984482532	0.43713515869658226	1.671955191420449	0.04038912650336376	0.374335504546678	-0.18581061635132518
0.69	0.22720791940470214	-0.09764483173815414	0.43837623547132937	1.6719550981173545	0.040283647722058544	0.374571365344358	-0.1853581542764985
0.6909999999999998	0.22720789957717358	-0.09764679004021345	0.4396153189987897	1.6719550044660165	0.04017828664590938	0.37480626637570186	-0.184906127206312
0.6919999999999997	0.22720787875436763	-0.09764877378889093	0.44085240602228853	1.671954910545631	0.04007304419962305	0.375040209548565	-0.1844545384081831
0.6930000000000001	0.22720785700986001	-0.09765078343013765	0.4420874932941476	1.6719548164392832	0.03996792131177139	0.37527319679415194	-0.18400339114663372
0.694	0.22720783441510908	-0.09765281942096789	0.44332057755566356	1.6719547222340403	0.03986291891624508	0.37550523006305175	-0.18355268869037913
0.6949999999999998	0.2272078110394771	-0.09765488222787692	0.4445516555182815	1.671954628021042	0.03975803795310374	0.3757363113215344	-0.18310243431929052
0.6959999999999997	0.22720778695025212	-0.09765697232523325	0.44578072384483997	1.6719545338955923	0.03965327936949132	0.3759664425479242	-0.1826526313313507
0.6970000000000001	0.22720776221267083	-0.09765909019477338	0.4470077791293885	1.671954439957252	0.039548644121163955	0.37619562572868287	-0.1822032830499041
0.698	0.2272077368899419	-0.0976612363258226	0.44823281787633085	1.6719543463099291	0.03944413317432491	0.3764238628543224	-0.18175439283107553
0.6989999999999998	0.22720771104327003	-0.09766341121473626	0.44945583648002374	1.6719542530619724	0.03933974750703479	0.3766511559154494	-0.18130596407117244
0.6999999999999997	0.22720768473188074	-0.09766561536318444	0.45067683120408436	1.6719541603262604	0.03923548811019616	0.3768775068988794	-0.18085800021437173
0.7010000000000001	0.22720765801304543	-0.0976678492764078	0.4518957981600368	1.6719540682202936	0.03913135598872054	0.3771029177836961	-0.18041050476074832
0.702	0.227207630942107	-0.09767011346257037	0.4531127332852976	1.6719539768662839	0.039027352163242324	0.3773273905371325	-0.17996348127445994
0.7029999999999998	0.22720760357250583	-0.09767240843283383	0.4543276323197554	1.6719538863912446	0.03892347767219583	0.3775509271101501	-0.17951693339220595
0.7039999999999997	0.2272075759558062	-0.09767473470065179	0.4555404907816984	1.6719537969270803	0.03881973357364556	0.37777352943295794	-0.17907086483183568
0.7050000000000001	0.2272075481417229	-0.09767709277990862	0.4567513039449752	1.6719537086106728	0.03871612094656406	0.3779951994108348	-0.17862527940067568
0.706	0.22720752017814802	-0.09767948318265238	0.4579600668181433	1.6719536215839708	0.03861264089186101	0.3782159389203137	-0.17818018100338998
0.7069999999999999	0.22720749211117822	-0.09768190641717313	0.4591667741252313	1.6719535359940743	0.0385092945335277	0.3784357498055438	-0.17773557364936943
0.7079999999999997	0.22720746398514186	-0.0976843629871785	0.4603714202869965	1.6719534519933195	0.03840608302007869	0.37865463387470666	-0.17729146145976848
0.7090000000000001	0.2272074358426263	-0.09768685339168992	0.4615739994015554	1.6719533697393623	0.03830300752610676	0.3788725928965456	-0.1768478486746112
0.71	0.22720740772450526	-0.0976893781241537	0.46277450522439423	1.6719532893952598	0.038200069253523754	0.37908962859700646	-0.17640473966026757
0.7109999999999999	0.22720737966996632	-0.09769193767039043	0.4639729311492646	1.671953211129551	0.038097269432425244	0.3793057426559882	-0.17596213891674758
0.7119999999999997	0.2272073517165383	-0.09769453250651088	0.4651692701914727	1.6719531351163346	0.03799460932182152	0.3795209367043838	-0.1755200510840171
0.7130000000000001	0.22720732390011844	-0.09769716309792673	0.466363514972817	1.6719530615353453	0.0378920902105381	0.3797352123214107	-0.1750784809475139
0.714	0.2272072962549998	-0.09769982989907967	0.46755565770668017	1.6719529905720274	0.03778971341834555	0.3799485710320457	-0.1746374334435294
0.7149999999999999	0.2272072688138982	-0.09770253335238292	0.46874569018328505	1.6719529224176073	0.037687480296890966	0.38016101430450233	-0.1741969136646337
0.7159999999999997	0.22720724160797917	-0.09770527388599869	0.4699336037554979	1.671952857269161	0.03758539223018629	0.3803725435476883	-0.1737569268650788
0.7170000000000001	0.22720721466688482	-0.09770805191157901	0.4711193893259384	1.6719527953296824	0.03748345063489567	0.38058316010882387	-0.17331747846586995
0.718	0.22720718801876008	-0.09771086782309589	0.4723030373365275	1.671952736808145	0.03738165696072508	0.38079286527164674	-0.17287857405895238
0.7189999999999999	0.22720716169027919	-0.09771372199638544	0.47348453775973104	1.6719526819195631	0.037280012690973724	0.3810016602550798	-0.1724402194106296
0.7199999999999998	0.2272071357066715	-0.09771661478828098	0.47466388008962757	1.6719526308850483	0.037178519343063064	0.38120954621181263	-0.17200242046493877
0.7210000000000001	0.22720711009174718	-0.097719546535712	0.4758410533320628	1.671952583931863	0.03707717846904207	0.38141652422661265	-0.1715651833474039
0.722	0.2272070848679225	-0.09772251755514295	0.47701604599427594	1.67195254129347	0.03697599165612812	0.3816225953145479	-0.17112851436903898
0.7229999999999999	0.2272070600562447	-0.09772552814159757	0.47818884607513756	1.6719525032095781	0.0368749605270992	0.3818277604193636	-0.17069242003004742
0.7239999999999998	0.2272070356764167	-0.09772857856764523	0.4793594410571376	1.6719524699261838	0.036774086740597046	0.38203202041219464	-0.17025690702272392
0.7250000000000001	0.22720701174682126	-0.09773166908272485	0.4805278179005106	1.6719524416956082	0.03667337199140018	0.38223537609067304	-0.16982198223355302
0.726	0.22720698828454458	-0.09773479991205378	0.481693963039132	1.6719524187765291	0.03657281801048287	0.3824378281783701	-0.16938765274480178
0.7269999999999999	0.22720696530539972	-0.09773797125549762	0.4828578623774492	1.6719524014340081	0.036472426565040815	0.38263937732444914	-0.16895392583584365
0.7279999999999998	0.22720694282394946	-0.09774118328677704	0.4840195012884578	1.671952389939514	0.03637219945842105	0.38284002410346857	-0.16852080898408522
0.7290000000000001	0.22720692085352867	-0.0977444361518826	0.48517886461348947	1.6719523845709374	0.03627213852934546	0.38303976901533354	-0.1680883098652443
0.73	0.22720689940626618	-0.09774772996669631	0.48633593666457997	1.6719523856126046	0.03617224565054766	0.38323861248557906	-0.1676564363527295
0.7309999999999999	0.22720687849310617	-0.0977510648153228	0.4874907012298075	1.67195239335528	0.036072522727613535	0.38343655486628825	-0.16722519651580833
0.7319999999999998	0.22720685812382913	-0.09775444074950727	0.48864314158086225	1.671952408096167	0.03597297169820595	0.3836335964375846	-0.16679459861680043
0.7330000000000001	0.22720683830707217	-0.0977578577883919	0.48979324048211526	1.671952430138899	0.03587359453130667	0.3838297374094538	-0.16636465110777504
0.734	0.22720681905034892	-0.09776131591823539	0.4909409802012019	1.671952459793526	0.03577439322629067	0.38402497792377394	-0.16593536262680555
0.7349999999999999	0.22720680036006888	-0.09776481509209356	0.49208634252076	1.6719524973764914	0.03567536981183109	0.3842193180563707	-0.16550674199371188
0.7359999999999998	0.22720678224155594	-0.09776835522945886	0.49322930875096177	1.6719525432106044	0.03557652634463275	0.384412757819036	-0.1650787982053435
0.7370000000000001	0.22720676469906687	-0.09777193621585667	0.4943698597428571	1.6719525976250025	0.03547786490799238	0.3846052971616327	-0.16465154043057695
0.738	0.22720674773580887	-0.09777555790239967	0.49550797590254736	1.6719526609551068	0.03537938761024434	0.38479693597440656	-0.16422497800508007
0.7389999999999999	0.22720673135395655	-0.09777922010530447	0.49664363720583105	1.6719527335425688	0.03528109658327259	0.38498767409050594	-0.16379912042589478
0.7399999999999998	0.22720671555466868	-0.0977829226053718	0.4977768232129658	1.6719528157352088	0.03518299398114769	0.38517751128852606	-0.16337397734595138
0.7410000000000001	0.22720670033810392	-0.09778666514780454	0.49890751308394427	1.671952907886945	0.035085081978825955	0.38536644729507863	-0.1629495585683222
0.742	0.22720668570343647	-0.09779044744273914	0.5000356855946807	1.6719530103577127	0.034987362770969435	0.3855544817875695	-0.16252587404008334
0.7429999999999999	0.22720667164887062	-0.0977942691657369	0.5011613191541254	1.6719531235133749	0.034889838570701985	0.38574161439712334	-0.16210293384589722
0.7439999999999998	0.22720665817165522	-0.09779812995785715	0.5022843918219512	1.6719532477256223	0.03479251160811656	0.38592784471147334	-0.1616807482014273
0.7450000000000001	0.2272066452680973	-0.09780202942606604	0.5034048813260811	1.6719533833718623	0.03469538412871431	0.3861131722777555	-0.16125932744669766
0.746	0.22720663293357518	-0.09780596714360952	0.5045227650797047	1.6719535308350977	0.03459845839177324	0.3862975966052078	-0.16083868203956977
0.7469999999999999	0.22720662116255108	-0.09780994264997449	0.505638020198181	1.671953690503795	0.03450173666876611	0.38648111716783523	-0.16041882254938739
0.7479999999999998	0.22720660994858316	-0.09781395545156306	0.5067506235169763	1.671953862771741	0.034405221242129864	0.3866637334072246	-0.15999975965029226
0.7490000000000001	0.22720659928433695	-0.09781800502345671	0.5078605516117883	1.6719540480378852	0.03430891440414074	0.38684544473569116	-0.1595815041135911
0.75	0.22720658916159628	-0.0978220908115215	0.5089677808208818	1.671954246706173	0.034212818455588344	0.3870262505397591	-0.15916406679916387
0.7509999999999999	0.22720657957127371	-0.09782621223410123	0.5100722872685273	1.6719544591853652	0.034116935704246565	0.38720615018379256	-0.1587474586463896
0.7519999999999998	0.2272065705034204	-0.09783036868254527	0.5111740468884357	1.6719546858888437	0.03402126846301706	0.3873851430135955	-0.1583316906651276
0.7530000000000001	0.22720656194723543	-0.09783455952095145	0.5122730354472114	1.671954927234404	0.033925819047865076	0.3875632283599815	-0.1579167739268041
0.754	0.2272065538910746	-0.09783878408663044	0.5133692285693554	1.6719551836440354	0.03383058977591066	0.38774040554255645	-0.15750271955492398
0.7549999999999999	0.22720654632245887	-0.09784304169166554	0.5144626017657227	1.6719554555436837	0.03373558296355122	0.38791667387402096	-0.15708953871426562
0.7559999999999998	0.2272065392280822	-0.0978473316248127	0.5155531304654559	1.6719557433630026	0.03364080092430864	0.38809203266499176	-0.15667724259868746
0.7570000000000001	0.22720653259381884	-0.09785165315336615	0.5166407900495383	1.6719560475350879	0.03354624596645974	0.3882664812290388	-0.1562658424180832
0.758	0.22720652640473035	-0.09785600552461841	0.5177255558848598	1.671956368496197	0.033451920390508476	0.3884400188877563	-0.15585534938502327
0.7589999999999999	0.22720652064507202	-0.09786038796616295	0.518807403359576	1.6719567066854528	0.03335782648625425	0.38861264497598985	-0.15544577470113202
0.7599999999999998	0.22720651529829894	-0.09786479968541195	0.5198863079205357	1.6719570625445297	0.033263966529454014	0.3887843588473417	-0.15503712954294646
0.7610000000000001	0.22720651034707157	-0.09786923986983535	0.5209622451124234	1.6719574365173244	0.03317034277850219	0.38895515987989493	-0.15462942504706315
0.762	0.227206505773261	-0.09787370768830221	0.522035190618263	1.671957829049609	0.033076957471309	0.38912504748209537	-0.15422267229456152
0.7629999999999999	0.2272065015579538	-0.0978782022931491	0.5231051203009341	1.6719582405886666	0.03298381282237493	0.3892940210987311	-0.15381688229499843
0.7639999999999998	0.22720649768145645	-0.09788272282334819	0.5241720102453502	1.671958671582908	0.03289091102018095	0.389462080217011	-0.15341206597008397
0.7650000000000001	0.22720649412329944	-0.09788726840839869	0.5252358368020721	1.6719591224814712	0.032798254224648764	0.38962922437298486	-0.15300823413666287
0.766	0.22720649086224115	-0.09789183817143934	0.5262965766331323	1.6719595937338003	0.03270584456412083	0.389795453158368	-0.15260539748893004
0.7669999999999999	0.2272064878762712	-0.09789643123120878	0.5273542067585856	1.6719600857892065	0.032613684131858105	0.3899607662272826	-0.15220356658053932
0.7679999999999998	0.2272064851426137	-0.09790104670360923	0.5284087046011811	1.6719605990964088	0.032521774982601406	0.39012516330249064	-0.15180275180738706
0.7690000000000001	0.2272064826377302	-0.09790568370324972	0.5294600480291785	1.6719611341030542	0.03243011912943813	0.39028864418136167	-0.151402963390999
0.77	0.22720648033732233	-0.09791034134496514	0.5305082153995818	1.6719616912552169	0.032338718540728596	0.39045120874200223	-0.15100421136177983
0.7709999999999999	0.22720647821633427	-0.09791501874531243	0.53155318560219	1.6719622709968769	0.03224757513684652	0.39061285694948655	-0.15060650554199348
0.7719999999999998	0.227206476248955	-0.09791971502404752	0.5325949381029843	1.6719628737693777	0.032156690786731675	0.3907735888618836	-0.1502098555289519
0.7730000000000001	0.22720647440862035	-0.09792442930558318	0.5336334529864926	1.6719635000108601	0.03206606730443556	0.3909334046360204	-0.14981427067852401
0.774	0.22720647266801494	-0.09792916072042726	0.5346687109979054	1.671964150155676	0.03197570644578009	0.3910923045331016	-0.14941976008871238
0.7749999999999999	0.22720647099907404	-0.09793390840660456	0.5357006935853414	1.6719648246337755	0.03188560990506667	0.3912502889243102	-0.14902633258316636
0.7759999999999998	0.22720646937298516	-0.09793867151106193	0.5367293829419041	1.671965523870076	0.031795779311833756	0.3914073582964458	-0.14863399669480595
0.7769999999999997	0.22720646776018982	-0.09794344919105653	0.5377547620464151	1.6719662482838027	0.031706216227783385	0.39156351325742134	-0.14824276065003453
0.778	0.22720646613038514	-0.09794824061590626	0.5387768147017175	1.6719669982878085	0.03161692214405746	0.3917187545413105	-0.147852632353837
0.7789999999999999	0.2272064644525253	-0.09795304496985492	0.5397955255701862	1.6719677742878671	0.031527898479106094	0.39187308301282486	-0.14746361937569433
0.7799999999999998	0.22720646269482325	-0.09795786145567544	0.5408108802064651	1.6719685766819423	0.03143914657702465	0.39202649967128067	-0.14707572893648926
0.7809999999999997	0.22720646082475243	-0.09796268929750897	0.5418228650878225	1.6719694058594314	0.031350667705870916	0.3921790056542367	-0.1466889678965791
0.782	0.2272064588090483	-0.09796752774256334	0.542831467643265	1.6719702622003831	0.031262463055778414	0.39233060224098537	-0.14630334274447973
0.7829999999999999	0.22720645661371033	-0.09797237606242314	0.5438366762821724	1.67197114607469	0.03117453373698644	0.3924812908559568	-0.1459188595856675
0.7839999999999998	0.22720645420400387	-0.0979772335543515	0.5448384804217158	1.6719720578412531	0.03108688077790738	0.3926310730719734	-0.145535524131858
0.7849999999999997	0.22720645154446245	-0.09798209954220931	0.5458368705123201	1.6719729978471214	0.03099950512316943	0.3927799506132324	-0.1451533416911208
0.786	0.22720644859889003	-0.09798697337623642	0.5468318380619347	1.671973966426602	0.030912407631329138	0.3929279253580138	-0.14477231715852062
0.7869999999999999	0.22720644533036366	-0.0979918544320691	0.5478233756594942	1.6719749639003452	0.030825589072374718	0.39307499934117407	-0.14439245500697487
0.7879999999999998	0.22720644170123633	-0.09799674211050005	0.5488114769960737	1.6719759905744	0.030739050125689126	0.39322117475630153	-0.14401375927874926
0.7889999999999997	0.22720643767314028	-0.09800163583836131	0.5497961368829913	1.671977046739242	0.03065279137871582	0.3933664539574089	-0.1436362335780744
0.79	0.22720643320699035	-0.09800653506977704	0.550777351268374	1.671978132668773	0.030566813325900225	0.3935108394603449	-0.14325988106457466
0.7909999999999999	0.22720642826298815	-0.09801143928703289	0.5517551172533143	1.671979248619291	0.030481116367479983	0.3936543339441652	-0.14288470444701895
0.7919999999999998	0.22720642280062625	-0.09801634800031356	0.5527294331068714	1.671980394828433	0.030395700808062674	0.3937969402524	-0.14251070597751203
0.7929999999999997	0.22720641677869313	-0.09802126074668475	0.5537002982791689	1.6719815715140873	0.030310566855234145	0.39393866139409295	-0.1421378874463669
0.794	0.22720641015527848	-0.09802617708982146	0.5546677134129679	1.671982778873276	0.03022571461850174	0.39407950054461005	-0.1417662501774134
0.7949999999999999	0.2272064028877791	-0.0980310966204825	0.5556316803537147	1.6719840170810087	0.03014114410851125	0.394219461046153	-0.14139579502374014
0.7959999999999998	0.22720639493290534	-0.0980360189562312	0.5565922021569328	1.6719852862891058	0.030056855236172124	0.3943585464079145	-0.1410265223646002
0.7969999999999997	0.2272063862466883	-0.09804094374040366	0.557549283092208	1.671986586624992	0.029972847811751798	0.3944967603058715	-0.1406584321039057
0.798	0.22720637678448746	-0.09804587064182672	0.5585029286448904	1.6719879181904593	0.029889121544426463	0.3946341065822739	-0.1402915236697016
0.7989999999999999	0.22720636650099932	-0.09805079935565919	0.559453145517016	1.6719892810604005	0.02980567604241025	0.3947705892449468	-0.13992579601382793
0.7999999999999998	0.2272063553502665	-0.0980557296042289	0.5603999416270598	1.6719906752815106	0.02972251081329767	0.39490621246640334	-0.1395612476118308
0.8009999999999997	0.22720634328568787	-0.09806066113674125	0.561343326107015	1.6719921008709593	0.0296396252643153	0.3950409805825806	-0.139197876463916
0.802	0.22720633026002943	-0.09806559372823588	0.562283309295661	1.6719935578150333	0.02955701870272665	0.3951748980910729	-0.13883568009749384
0.8029999999999999	0.227206316225436	-0.09807052717891615	0.5632199027280113	1.6719950460677457	0.02947469033669538	0.3953079696489198	-0.13847465557113536
0.8039999999999998	0.22720630113306783	-0.0980754613134755	0.5641531191216844	1.6719965655494176	0.02939263927630306	0.3954402000700043	-0.13811479947975888
0.8049999999999997	0.22720628493160905	-0.09808039598004879	0.5650829723609392	1.671998116145227	0.029310864534661234	0.3955715943221187	-0.13775610796092824
0.806	0.22720626756502488	-0.09808533104991879	0.566009477479113	1.6719996977037292	0.02922936502954512	0.39570215752375326	-0.13739857670171823
0.8069999999999999	0.22720624897107225	-0.09809026641835075	0.5669326506398276	1.6720013100353455	0.02914813958548884	0.39583189494060383	-0.13704220094584582
0.8079999999999998	0.22720622908094057	-0.09809520200542365	0.5678525091176934	1.6720029529108213	0.029067186935795256	0.39596081198203625	-0.1366869755010111
0.8089999999999997	0.22720620781926978	-0.0981001377557299	0.5687690712792525	1.6720046260596573	0.02898650572403514	0.39608891419780734	-0.13633289474633045
0.81	0.22720618510416987	-0.09810507363732465	0.5696823565626384	1.6720063291685061	0.02890609450540246	0.39621620727479345	-0.13597995264035417
0.8109999999999999	0.22720616084724166	-0.09811000964105433	0.5705923854544347	1.6720080618795445	0.02882595174853594	0.39634269703329505	-0.13562814273010057
0.8119999999999998	0.2272061349535988	-0.09811494577988489	0.5714991794648372	1.6720098237888128	0.02874607583744304	0.3964683894229725	-0.1352774581606859
0.8129999999999997	0.22720610732189161	-0.09811988208785069	0.5724027611026055	1.6720116144445267	0.028666465073284162	0.39659329051877273	-0.1349278916851302
0.8140000000000001	0.22720607784433233	-0.0981248186193772	0.5733031538501538	1.6720134333453613	0.028587117676505885	0.3967174065170238	-0.1345794356742239
0.815	0.22720604640672207	-0.09812975544860578	0.5742003821387638	1.672015279938706	0.028508031789081293	0.3968407437315698	-0.13423208212634039
0.8159999999999998	0.22720601288847958	-0.09813469266834401	0.5750944713235212	1.6720171536188924	0.028429205476432802	0.396963308589757	-0.13388582267726293
0.8169999999999997	0.22720597716267193	-0.09813963038938993	0.5759854476568271	1.6720190537253952	0.028350636729465622	0.3970851076282045	-0.13354064861046014
0.8180000000000001	0.2272059390960474	-0.09814456873985364	0.5768733382600799	1.6720209795410068	0.02827232346683552	0.39720614748847494	-0.13319655086806156
0.819	0.22720589854907008	-0.09814950786372816	0.5777581710950063	1.6720229302899867	0.028194263537087438	0.3973264349129429	-0.13285352006211554
0.8199999999999998	0.22720585537595733	-0.09815444791908645	0.5786399749349918	1.6720249051361853	0.028116454720727903	0.3974459767408555	-0.13251154648607752
0.8209999999999997	0.22720580942471905	-0.09815938907665508	0.5795187793341298	1.6720269031811426	0.028038894732598758	0.39756477990402916	-0.13217062012726857
0.8220000000000001	0.22720576053720004	-0.09816433151913949	0.5803946145932053	1.6720289234621648	0.02796158122467609	0.39768285142193355	-0.13183073068037443
0.823	0.22720570854912478	-0.09816927544054711	0.5812675117248389	1.6720309649500018	0.027884511788931282	0.3978001983967035	-0.1314918675612641
0.8239999999999998	0.22720565329014517	-0.09817422104512981	0.5821375024188904	1.6720330265453742	0.027807683960134583	0.39791682800855904	-0.13115401992095546
0.8249999999999997	0.2272055945838912	-0.09817916854669892	0.5830046190065865	1.672035107074726	0.02773109521896902	0.3980327475113227	-0.13081717666022502
0.8260000000000001	0.227205532248025	-0.09818411816794094	0.5838688944218409	1.672037205286712	0.02765474299539609	0.3981479642274176	-0.13048132644529917
0.827	0.2272054660942981	-0.09818907013935702	0.5847303621597373	1.672039319849795	0.027578624672153926	0.39826248554227844	-0.13014645772451539
0.8279999999999998	0.2272053959289884	-0.09819402469857474	0.5855890562332737	1.6720414493502014	0.027502737588573124	0.39837631889853387	-0.12981255874541703
0.8289999999999997	0.22720532155447	-0.09819898208965533	0.5864450111294595	1.672043592289862	0.027427079044408265	0.398489471790136	-0.12947961757204862
0.8300000000000001	0.22720524277153928	-0.09820394256164787	0.5872982617647304	1.6720457470843366	0.027351646303322374	0.3986019517564284	-0.1291476221027072
0.831	0.2272051593809923	-0.09820890636676792	0.5881488434388965	1.6720479120607281	0.027276436596270454	0.3987137663761476	-0.1288165600883437
0.8319999999999999	0.22720507118407837	-0.0982138737589502	0.5889967917875857	1.6720500854555826	0.027201447125211154	0.39882492326140934	-0.12848641915144385
0.8329999999999997	0.22720497798258102	-0.09821884499315073	0.5898421427339046	1.6720522654127814	0.027126675067271	0.39893543005173476	-0.1281571868051565
0.8340000000000001	0.2272048795789043	-0.0982238203246443	0.590684932439659	1.6720544499814236	0.027052117578998596	0.3990452944079863	-0.12782885047268164
0.835	0.22720477577616355	-0.0982288000079389	0.5915251972560966	1.6720566371137036	0.026977771800528714	0.39915452400614565	-0.12750139750686937
0.8359999999999999	0.22720466637828135	-0.0982337842964364	0.5923629736737616	1.6720588246627826	0.026903634860024585	0.39926312653110824	-0.12717481520998114
0.8369999999999997	0.22720455119008892	-0.09823877344284371	0.5931982982702988	1.6720610103806586	0.026829703878522855	0.3993711096704267	-0.12684909085417367
0.8380000000000001	0.2272044300174327	-0.09824376769882914	0.5940312076561725	1.6720631919160363	0.02675597597481871	0.39947848110775197	-0.12652421170302228
0.839	0.22720430266728672	-0.0982487673139192	0.5948617384208931	1.6720653668121979	0.026682448270150247	0.3995852485162075	-0.1262001650330001
0.8399999999999999	0.22720416894787068	-0.09825377253514098	0.595689927081598	1.6720675325048793	0.026609117892867733	0.3996914195521164	-0.1258769381539511
0.8409999999999997	0.2272040286687743	-0.09825878360741387	0.5965158100331966	1.6720696863201518	0.02653598198309043	0.3997970018490732	-0.12555451842893425
0.8420000000000001	0.22720388164108757	-0.09826380077318654	0.5973394234992938	1.672071825472313	0.026463037696988472	0.3999020030121708	-0.12523289329387827
0.843	0.22720372767753758	-0.09826882427131563	0.5981608034831022	1.6720739470617894	0.026390282210875228	0.40000643061225294	-0.12491205027730212
0.8439999999999999	0.22720356659263194	-0.09827385433668787	0.5989799857175606	1.6720760480730537	0.02631771272572194	0.4001102921801232	-0.12459197702035767
0.8449999999999998	0.22720339820280874	-0.09827889120058646	0.5997970056165012	1.672078125372559	0.02624532647191468	0.40021359520088773	-0.12427266129641444
0.8460000000000001	0.22720322232659376	-0.09828393509030062	0.6006118982290855	1.6720801757066925	0.026173120713464674	0.40031634710866626	-0.1239540910292855
0.847	0.22720303878476455	-0.09828898622797809	0.601424698196349	1.672082195699754	0.026101092751674618	0.4004185552816038	-0.12363625431065398
0.8479999999999999	0.2272028474005219	-0.09829404483022129	0.6022354397079392	1.6720841818519578	0.02602923992899456	0.40052022703705414	-0.12331913941744319
0.8489999999999998	0.22720264799966883	-0.09829911110880299	0.6030441564593878	1.6720861305374686	0.02595755963325256	0.40062136962704914	-0.12300273482883724
0.8500000000000001	0.2272024404107971	-0.09830418527137687	0.6038508816106376	1.6720880380024656	0.02588604930177562	0.4007219902341089	-0.12268702924278091
0.851	0.22720222446548163	-0.098309267521054	0.6046556477454149	1.6720899003632472	0.025814706424977046	0.40082209596714036	-0.12237201159239623
0.8519999999999999	0.22720199999848287	-0.09831435805521681	0.6054584868310401	1.6720917136043734	0.025743528549595485	0.4009216938572362	-0.12205767106238782
0.8529999999999998	0.2272017668479572	-0.09831945706507574	0.6062594301782683	1.672093473576853	0.025672513282197048	0.40102079085342696	-0.12174399710538673
0.8540000000000001	0.22720152485567585	-0.09832456473634872	0.6070585084007493	1.6720951759963791	0.02560165829312565	0.4011193938184412	-0.12143097945836524
0.855	0.22720127386725208	-0.09832968125031082	0.6078557513748263	1.6720968164416168	0.025530961320660277	0.40121750952452706	-0.12111860815870637
0.8559999999999999	0.2272010137323771	-0.09833480678445691	0.60865118820078	1.6720983903525453	0.025460420175016023	0.4013151446495122	-0.12080687355957292
0.8569999999999998	0.22720074430506473	-0.09833994151202502	0.6094448471658632	1.6720998930288622	0.02539003274170393	0.40141230577321607	-0.12049576634482934
0.8580000000000001	0.22720046544390488	-0.09834508560076026	0.6102367557090972	1.6721013196284522	0.025319796984312644	0.40150899937408785	-0.12018527754346459
0.859	0.22720017701232623	-0.09835023921242461	0.6110269403878009	1.6721026651659252	0.02524971094732296	0.40160523182593977	-0.11987539854322099
0.8599999999999999	0.22719987887886797	-0.09835540250342419	0.6118154268458268	1.6721039245112286	0.02517977275920083	0.4017010093948934	-0.11956612110349851
0.8609999999999998	0.22719957091746093	-0.09836057562542516	0.6126022397834753	1.6721050923883392	0.025109980635466246	0.40179633823665295	-0.11925743736760366
0.8620000000000001	0.22719925300771815	-0.09836575872483354	0.6133874029290665	1.6721061633740375	0.0250403328811917	0.4018912243940395	-0.11894933987429038
0.863	0.22719892503523503	-0.09837095194151602	0.6141709390125176	1.6721071318967735	0.024970827892871097	0.40198567379477984	-0.11864182156847841
0.8639999999999999	0.2271985868918991	-0.09837615540826361	0.6149528697416584	1.6721079922356252	0.024901464160330598	0.40207969224960444	-0.11833487581085231
0.8649999999999998	0.22719823847620968	-0.09838136925137118	0.6157332157805083	1.672108738519358	0.02483224026904848	0.4021732854505281	-0.11802849638665219
0.8660000000000001	0.22719787969360755	-0.0983865935912047	0.6165119967272373	1.6721093647255887	0.02476315490258085	0.40226645896912383	-0.11772267751469814
0.867	0.22719751045681424	-0.0983918285416318	0.6172892310914133	1.6721098646800614	0.02469420684460748	0.4023592182547242	-0.11741741385689786
0.8679999999999999	0.2271971306861819	-0.09839707420869169	0.6180649362720227	1.672110232055666	0.024625394980538097	0.4024515686327269	-0.1171127005275123
0.8689999999999998	0.22719674031005305	-0.09840233069000516	0.6188391285373753	1.6721104603704524	0.024556718299228432	0.40254351530342625	-0.11680853310163669
0.8700000000000001	0.22719633926513064	-0.09840759807530075	0.6196118230076277	1.6721105429850247	0.02448817589498981	0.40263506334142535	-0.11650490762265764
0.871	0.2271959274968585	-0.09841287644730781	0.6203830336399117	1.6721104731008205	0.024419766969466995	0.40272621769513783	-0.11620182060863014
0.8719999999999999	0.22719550495981214	-0.09841816588263894	0.6211527732152974	1.6721102437596596	0.024351490833202385	0.40281698318612924	-0.11589926905776075
0.8729999999999998	0.2271950716181	-0.09842346645266059	0.6219210533272037	1.6721098478438141	0.02428334690700925	0.40290736450853826	-0.1155972504531223
0.8740000000000001	0.22719462744577518	-0.09842877822435507	0.6226878843716179	1.6721092780762372	0.024215334723154576	0.4029973662288156	-0.11529576276654215
0.875	0.22719417242725778	-0.09843410126117381	0.6234532755402393	1.6721085270209506	0.024147453926230356	0.4030869927858375	-0.11499480446136172
0.8759999999999999	0.22719370655776763	-0.09843943562387766	0.6242172348172921	1.6721075870836046	0.024079704273713722	0.4031762484913281	-0.11469437449376522
0.8769999999999998	0.22719322984376766	-0.09844478137098764	0.6249797689788715	1.6721064505122138	0.02401208563621634	0.40326513753046483	-0.11439447231310482
0.8780000000000001	0.22719274230341793	-0.09845013855809817	0.6257408835929363	1.6721051093980754	0.023944597997240517	0.4033536639626018	-0.11409509786207628
0.879	0.22719224396704005	-0.09845550723642865	0.6265005830199352	1.6721035556768817	0.023877241452503105	0.4034418317221065	-0.11379625157674551
0.8799999999999999	0.22719173487759228	-0.09846088745211434	0.6272588704159432	1.6721017811300305	0.0238100162091926	0.4035296446194285	-0.11349793438551249
0.8809999999999998	0.22719121509115506	-0.09846627924661276	0.6280157477398104	1.6720997773861428	0.023742922585281153	0.4036171063426392	-0.11320014770628142
0.8820000000000001	0.2271906846774271	-0.09847168265747727	0.6287712157643207	1.6720975359227965	0.023675961008769484	0.4037042204594395	-0.11290289344183616
0.883	0.22719014372023175	-0.09847709771912143	0.6295252740898538	1.6720950480684829	0.02360913201680348	0.40379099041932687	-0.11260617397415028
0.8839999999999999	0.22718959231765762	-0.09848252446357	0.6302779211582932	1.6720923050047942	0.023542436254723	0.40387741955567485	-0.11230999215866552
0.8849999999999998	0.2271890305810805	-0.09848796292119635	0.631029154266426	1.672089297768477	0.023475874475164103	0.4039635110877828	-0.11201435131884041
0.8860000000000001	0.227188458633443	-0.09849341312107446	0.6317789695807189	1.6720860172526038	0.02340944753697053	0.40404926812319625	-0.11171925524029666
0.887	0.2271878766082967	-0.09849887509019274	0.6325273621553525	1.6720824542072499	0.023343156403304654	0.40413469366041826	-0.11142470816395096
0.8879999999999999	0.22718728465035942	-0.09850434885190179	0.6332743259531413	1.6720785992408138	0.023277002139017997	0.4042197905918847	-0.11113071477812854
0.8889999999999998	0.22718668291758742	-0.09850983442510104	0.6340198538682154	1.6720744428216117	0.02321098590801115	0.40430456170720236	-0.11083728020983707
0.8900000000000001	0.2271860715836334	-0.09851533182454383	0.6347639377504745	1.672069975279006	0.023145108970886598	0.4043890096966465	-0.1105444100151354
0.891	0.22718545083843286	-0.09852084106150724	0.6355065684325658	1.6720651868040777	0.023079372682771503	0.40447313715491456	-0.11025211016847038
0.8919999999999999	0.2271848208869183	-0.09852636214444939	0.6362477357593973	1.6720600674498507	0.023013778491126506	0.40455694658519525	-0.10996038705109809
0.8929999999999998	0.2271841819481188	-0.09853189507928099	0.636987428619442	1.6720546071318299	0.022948327933112904	0.40464044040330593	-0.10966924743870561
0.8940000000000001	0.22718353425539764	-0.09853743986849973	0.6377256349770968	1.6720487956296077	0.022883022632151483	0.40472362094165326	-0.10937869848853146
0.895	0.2271828780570746	-0.09854299650956062	0.6384623419053521	1.6720426225895564	0.02281786429403678	0.4048064904530745	-0.10908874772640448
0.8959999999999999	0.22718221361705712	-0.09854856499398407	0.6391975356187829	1.6720360775286136	0.022752854703275194	0.4048890511146193	-0.10879940303345063
0.8969999999999998	0.22718154121547945	-0.09855414530757918	0.6399312015076242	1.672029149838047	0.022687995719767064	0.4049713050315125	-0.10851067263215577
0.8980000000000001	0.22718086114897373	-0.09855973743103283	0.6406633241733186	1.6720218287857018	0.02262328927564828	0.40505325424153943	-0.1082225650720814
0.899	0.2271801737298199	-0.09856534134048717	0.6413938874659303	1.6720141035174947	0.02255873737210689	0.4051349007195482	-0.10793508921504251
0.8999999999999999	0.2271794792843507	-0.09857095700810463	0.642122874523815	1.6720059630600428	0.022494342075990142	0.40521624638176124	-0.10764825421906937
0.9009999999999998	0.2271787781521161	-0.09857658440262351	0.6428502678144346	1.67199739632481	0.02243010551626093	0.4052972930900161	-0.10736206952157097
0.9019999999999997	0.2271780706858074	-0.09858222348990431	0.643576049174825	1.6719883921130363	0.02236602988042336	0.4053780426559956	-0.1070765448226046
0.903	0.22717735725043503	-0.0985878742334624	0.6443001998517387	1.6719789391207076	0.022302117410915475	0.40545849684538354	-0.10679169006830348
0.9039999999999999	0.22717663822176024	-0.09859353659461102	0.6450227005422305	1.671969025942827	0.0222383704013451	0.4055386573820664	-0.10650751543427
0.9049999999999998	0.22717591398548492	-0.09859921053146617	0.6457435314358325	1.6719586410773681	0.022174791192201296	0.40561852595250103	-0.10622403130849886
0.9059999999999997	0.22717518493757566	-0.0986048959971897	0.6464626722583375	1.671947772930426	0.022111382166100042	0.4056981042100641	-0.10594124827345472
0.907	0.22717445148459428	-0.09861059293897169	0.6471801023149565	1.6719364098225846	0.0220481457432927	0.4057773937790768	-0.10565917708808581
0.9079999999999999	0.22717371404290698	-0.09861630129812814	0.6478958005321139	1.6719245399950022	0.02198508437767856	0.40585639625856496	-0.1053778286703115
0.9089999999999998	0.22717297303714776	-0.09862202101056496	0.6486097455001566	1.6719121516148516	0.02192220055283185	0.405935113226178	-0.10509721407918148
0.9099999999999997	0.22717222889905944	-0.0986277520072307	0.6493219155181233	1.6718992327808715	0.021859496777797284	0.40601354624244873	-0.10481734449626985
0.911	0.22717148206633542	-0.09863349421455725	0.650032288639098	1.6718857715298057	0.021796975582895287	0.4060916968550272	-0.10453823120671933
0.9119999999999999	0.22717073298108673	-0.09863924755489162	0.6507408427142884	1.6718717558444869	0.02173463951571717	0.4061695666023381	-0.10425988558029035
0.9129999999999998	0.2271699820886883	-0.09864501194729529	0.6514475554347217	1.6718571736628263	0.021672491137429604	0.40624715701666103	-0.10398231905301308
0.9139999999999997	0.22716922983662724	-0.09865078730945924	0.6521524043705735	1.6718420128854619	0.02161053301975129	0.40632446962717994	-0.10370554311004003
0.915	0.2271684766726015	-0.09865657356035772	0.6528553670092828	1.6718262613820773	0.021548767742416663	0.4064015059630612	-0.10342956926926217
0.9159999999999999	0.22716772304224675	-0.09866237062213763	0.6535564207936008	1.67180990699866	0.021487197890210603	0.406478267556193	-0.10315440906482444
0.9169999999999998	0.22716696938724232	-0.09866817842086965	0.6542555431592242	1.6717929375664606	0.021425826049388898	0.4065547559435857	-0.10288007403065148
0.9179999999999997	0.2271662161441685	-0.0986739968865393	0.654952711570906	1.6717753409115421	0.021364654803969214	0.4066309726696127	-0.10260657568464215
0.919	0.2271654637433601	-0.09867982595190203	0.6556479035578138	1.6717571048638036	0.021303686731890016	0.40670691928833536	-0.10233392551327797
0.9199999999999999	0.2271647126073829	-0.09868566555057535	0.6563410967500424	1.671738217265487	0.02124292440091313	0.4067825973660318	-0.10206213495572082
0.9209999999999998	0.22716396315026127	-0.09869151561587004	0.6570322689170534	1.6717186659799288	0.021182370364450115	0.4068580084836837	-0.1017912153870233
0.9219999999999997	0.2271632157778336	-0.0986973760807376	0.65772139800769	1.6716984389009444	0.021122027157431802	0.40693315423936044	-0.10152117810074514
0.923	0.22716247088848254	-0.09870324687808509	0.6584084621902777	1.6716775239624857	0.021061897292279353	0.4070080362506795	-0.10125203429157342
0.9239999999999999	0.22716172887386288	-0.09870912794107962	0.659093439890954	1.671655909147456	0.02100198325509623	0.4070826561572827	-0.10098379503860593
0.9249999999999998	0.2271609901192511	-0.09871501920344188	0.6597763098298768	1.671633582495317	0.020942287502139473	0.4071570156230818	-0.10071647128946883
0.9259999999999997	0.22716025500276296	-0.09872092059973159	0.6604570510560825	1.6716105321099988	0.020882812456506993	0.4072311163381507	-0.10045007384495398
0.927	0.2271595238938156	-0.0987268320656254	0.6611356429817661	1.671586746168504	0.020823560504855815	0.4073049600205056	-0.10018461334392124
0.9279999999999999	0.22715879715196227	-0.09873275353818253	0.6618120654171239	1.671562212928709	0.020764533994027043	0.40737854841813786	-0.09992010024808994
0.9289999999999998	0.22715807512572328	-0.09873868495609871	0.6624862986061634	1.671536920736757	0.02070573522769709	0.4074518833112359	-0.09965654482640474
0.9299999999999997	0.22715735815103616	-0.09874462625995119	0.6631583232616217	1.6715108580351747	0.02064716646317464	0.40752496651422965	-0.0993939571396355
0.931	0.22715664655007894	-0.09875057739243429	0.6638281205975098	1.6714840133709812	0.020588829908280242	0.4075977998774734	-0.09913234702599295
0.9319999999999999	0.22715594063009142	-0.09875653829858405	0.6644956723604254	1.6714563754034195	0.02053072771830629	0.4076703852887469	-0.09887172408732395
0.9329999999999998	0.22715524068181708	-0.09876250892637081	0.665160960860776	1.6714279329116992	0.020472861993238	0.4077427246748176	-0.0986120976752678
0.9339999999999997	0.22715454697869006	-0.09876848922841099	0.6658239690035592	1.6713986748020084	0.020415234775415906	0.40781482000306185	-0.09835347687754709
0.935	0.2271538597771418	-0.0987744791644208	0.6664846803179648	1.6713685901130497	0.020357848047516124	0.407886673283082	-0.09809587050487095
0.9359999999999999	0.22715317931727697	-0.09878047870290924	0.6671430789846883	1.6713376680208674	0.020300703730480922	0.4079582865681959	-0.09783928707899019
0.9369999999999998	0.22715250582354282	-0.09878648782173276	0.6677991498598407	1.6713058978437272	0.020243803681336763	0.4080296619566143	-0.09758373482232173
0.9379999999999997	0.22715183950539225	-0.09879250650826321	0.6684528784958462	1.6712732690463117	0.020187149691080732	0.4081008015924862	-0.09732922164901275
0.9390000000000001	0.22715118055793984	-0.09879853475954754	0.6691042511612244	1.6712397712424854	0.020130743482633436	0.4081717076671159	-0.09707575515670513
0.94	0.2271505291626111	-0.09880457258208193	0.6697532548600246	1.6712053941977718	0.020074586708673972	0.40824238242004374	-0.09682334261844487
0.9409999999999998	0.2271498854877845	-0.09881061999044671	0.6703998773497967	1.6711701278330495	0.020018680949111717	0.40831282813956266	-0.09657199097497238
0.9419999999999997	0.22714924968942599	-0.09881667700518144	0.671044107157359	1.6711339622283556	0.01996302770849779	0.4083830471630341	-0.09632170682799567
0.9430000000000001	0.2271486219117163	-0.09882274365140652	0.6716859335919966	1.6710968876249195	0.019907628414227246	0.4084530418774271	-0.09607249643486604
0.944	0.22714800228729404	-0.09882881995856409	0.6723253467557297	1.6710588944261955	0.019852484415652426	0.4085228147197735	-0.09582436570446705
0.9449999999999998	0.22714739093636213	-0.09883490596052286	0.6729623375514138	1.6710199731986508	0.01979759698349694	0.4085923681773544	-0.0955773201938235
0.9459999999999997	0.22714678796503415	-0.09884100169567116	0.6735968976894271	1.6709801146719523	0.019742967309325454	0.40866170478779895	-0.09533136510536386
0.9470000000000001	0.22714619346442463	-0.09884710720700171	0.6742290196925818	1.6709393097393006	0.019688596505128927	0.4087308271390307	-0.09508650528495219
0.948	0.22714560751086044	-0.09885322254218692	0.6748586968988918	1.6708975494583036	0.019634485603024124	0.40879973786893836	-0.09484274522068503
0.9489999999999998	0.22714503016645998	-0.09885934775326732	0.675485923461831	1.6708548250520152	0.0195806355550663	0.4088684396647074	-0.09460008904263081
0.9499999999999997	0.22714446147970416	-0.09886548289520365	0.6761106943480847	1.6708111279097748	0.019527047232930524	0.4089369352619311	-0.09435854052362931
0.9510000000000001	0.2271439014859989	-0.09887162802366904	0.6767330053343061	1.670766449586734	0.019473721427277914	0.4090052274439253	-0.09411810308072091
0.952	0.22714335020822926	-0.0988777831935818	0.6773528530040096	1.670720781802456	0.01942065884729321	0.40907331904124455	-0.09387877977665388
0.9529999999999998	0.2271428076573051	-0.0988839484587552	0.6779702347438538	1.6706741164408443	0.01936786012088012	0.4091412129309083	-0.09364057332146619
0.9539999999999997	0.2271422738326982	-0.09889012387191597	0.6785851487378118	1.6706264455521624	0.019315325795330955	0.4092089120350927	-0.09340348607462634
0.9550000000000001	0.22714174872259468	-0.09889630948433974	0.6791975939584792	1.6705777613560242	0.019263056337982892	0.4092764193193441	-0.09316752004809556
0.956	0.22714123230291014	-0.09890250534434789	0.6798075701562731	1.6705280562442348	0.01921105213655567	0.4093437377905573	-0.09293267691018785
0.9569999999999999	0.22714072453554365	-0.09890871149503859	0.6804150778472774	1.6704773227834924	0.019159313499413973	0.4094108704948958	-0.09269895798998166
0.9579999999999997	0.22714022536737596	-0.09891492797275847	0.6810201182993565	1.670425553718709	0.019107840656241288	0.4094778205154704	-0.09246636428234312
0.9590000000000001	0.22713973473038784	-0.09892115480669393	0.6816226935169151	1.670372741977338	0.019056633759064016	0.40954459096965057	-0.09223489645337617
0.96	0.2271392525421467	-0.09892739201845258	0.6822228062258058	1.6703188806747071	0.01900569288313846	0.40961118500618854	-0.09200455484562935
0.9609999999999999	0.2271387787062846	-0.09893363962050455	0.6828204598591375	1.6702639631203644	0.018955018027395996	0.40967760580227436	-0.09177533948275356
0.9619999999999997	0.22713831311296817	-0.09893989761386346	0.6834156585439793	1.6702079828250709	0.018904609114568153	0.40974385656058054	-0.09154725007373256
0.9630000000000001	0.22713785563936045	-0.09894616598651278	0.6840084070885829	1.67015093350732	0.01885446599141795	0.4098099405064145	-0.09132028601699063
0.964	0.22713740615007458	-0.09895244471295106	0.6845987109693641	1.6700928090986378	0.018804588429321093	0.40987586088497546	-0.09109444640480392
0.9649999999999999	0.2271369644976196	-0.09895873375410012	0.6851865763168842	1.670033603748422	0.018754976125136394	0.40994162095853076	-0.09086973002813793
0.9659999999999997	0.22713653052283853	-0.09896503305682469	0.685772009900076	1.6699733118290745	0.01870562870218279	0.41000722400344675	-0.09064613538197291
0.9670000000000001	0.22713610405533877	-0.09897134255231531	0.686355019109086	1.6699119279410595	0.018656545711018886	0.4100726733072542	-0.09042366067117917
0.968	0.22713568491391511	-0.09897766215371095	0.6869356119382318	1.6698494469175191	0.018607726630025308	0.41013797216580583	-0.09020230381663935
0.9689999999999999	0.22713527290696534	-0.09898399175446192	0.6875137969698215	1.6697858638284502	0.018559170866216626	0.4102031238805224	-0.08998206246125395
0.9699999999999998	0.22713486783289877	-0.0989903312278098	0.6880895833588239	1.6697211739844413	0.018510877756344277	0.4102681317559076	-0.08976293397564954
0.9710000000000001	0.2271344694805378	-0.09899668042625974	0.688662980817626	1.6696553729396064	0.018462846567864732	0.410332999097328	-0.08954491546389613
0.972	0.2271340776295127	-0.09900303917991639	0.6892339995997424	1.6695884564933376	0.018415076499529965	0.41039772920881146	-0.08932800376984579
0.9729999999999999	0.2271336920506499	-0.09900940729405569	0.689802650483222	1.6695204206912637	0.01836756668184453	0.4104623253908603	-0.08911219548385123
0.9739999999999998	0.22713331250635396	-0.09901578454743792	0.6903689447552451	1.6694512618257897	0.018320316177816372	0.4105267909384597	-0.08889748694907607
0.9750000000000001	0.22713293875098334	-0.09902217069174243	0.6909328941967695	1.669380976436227	0.018273323984184842	0.4105911291392157	-0.08868387426770427
0.976	0.22713257053122035	-0.0990285654509967	0.6914945110645866	1.6693095613085103	0.018226589032883298	0.4106553432714389	-0.08847135330827076
0.9769999999999999	0.22713220758643554	-0.09903496851986798	0.692053808070776	1.66923701347451	0.018180110192189142	0.4107194366021079	-0.08825991971429921
0.9779999999999998	0.22713184964904654	-0.09904137956119081	0.6926107983610457	1.6691633302105657	0.018133886267684113	0.410783412384771	-0.08804956891358155
0.9790000000000001	0.22713149644487193	-0.09904779820423684	0.6931654954911958	1.6690885090348655	0.01808791600387856	0.41084727385750497	-0.0878402961281641
0.98	0.22713114769348006	-0.0990542240441068	0.6937179134013184	1.6690125477040503	0.01804219808656179	0.41091102424098835	-0.08763209638510576
0.9809999999999999	0.22713080310853337	-0.09906065664149133	0.6942680663896033	1.6689354442098017	0.017996731145270662	0.410974666736564	-0.08742496452746473
0.9819999999999998	0.22713046239812845	-0.09906709552242383	0.6948159690864844	1.668857196776163	0.017951513755695002	0.411038204524106	-0.08721889522527512
0.9830000000000001	0.22713012526513185	-0.09907354017802876	0.6953616364283624	1.6687778038568453	0.01790654444208213	0.4111016407598691	-0.08701388298676188
0.984	0.22712979140751224	-0.09907999006426599	0.6959050836312647	1.6686972641310172	0.01786182167964183	0.4111649785746236	-0.08680992216973865
0.9849999999999999	0.22712946051866906	-0.0990864446016675	0.6964463261659295	1.6686155764983335	0.017817343896892313	0.41122822107201057	-0.08660700699252356
0.9859999999999998	0.227129132287758	-0.09909290317506679	0.6969853797339246	1.6685327400739527	0.017773109477948676	0.41129137132705434	-0.08640513154443978
0.9870000000000001	0.2271288064000136	-0.09909936513332479	0.6975222602429056	1.6684487541831678	0.017729116764938057	0.4113544323847673	-0.08620428979669781
0.988	0.22712848253706916	-0.09910582978905204	0.6980569837809998	1.6683636183564043	0.01768536406054311	0.4114174072586015	-0.08600447561354371
0.9889999999999999	0.22712816037727454	-0.09911229641832632	0.6985895665910522	1.6682773323245852	0.017641849630492645	0.4114802989288649	-0.08580568276337452
0.9899999999999998	0.22712783959601188	-0.09911876426040993	0.6991200250443436	1.6681898960137351	0.017598571706062036	0.411543110341344	-0.08560790493025315
0.9910000000000001	0.22712751986600954	-0.09912523251746708	0.6996483756133849	1.6681013095392068	0.017555528486706887	0.41160584440582443	-0.08541113572601157
0.992	0.22712720085765498	-0.09913170035465442	0.7001746348441521	1.6680115732002732	0.017512718142892545	0.4116685039943243	-0.08521536870252207
0.9929999999999999	0.22712688223930635	-0.09913816690133667	0.7006988193288715	1.6679206874747128	0.017470138819303933	0.4117310919394643	-0.08502059736353389
0.9939999999999998	0.22712656367760367	-0.0991446312530542	0.701220945680089	1.667828653013388	0.017427788638254813	0.41179361103315343	-0.08482681517583775
0.9950000000000001	0.22712624483777924	-0.09915109247274043	0.7017410305052566	1.6677354706351883	0.01738566570275011	0.4118560640252843	-0.08463401558025196
0.996	0.22712592538396842	-0.09915754959119093	0.7022590903810683	1.6676411413219667	0.017343768099264092	0.41191845362231194	-0.0844421920028628
0.9969999999999999	0.22712560497952033	-0.09916400160828821	0.702775141828281	1.6675456662134667	0.017302093900723427	0.4119807824858371	-0.08425133786603806
0.9979999999999998	0.22712528328730938	-0.09917044749498187	0.7032892012877576	1.6674490466026155	0.017260641169636083	0.41204305323131163	-0.08406144659879422
0.9990000000000001	0.22712495997004753	-0.09917688619489866	0.7038012850965844	1.6673512839308022	0.01721940796118525	0.4121052684268643	-0.08387251164713244
1.0	0.22712463469059807	-0.09918331662595843	0.7043114094627485	1.6672523797835226	0.01717839232659465	0.4121674305919393	-0.08368452648489792
1.001	0.22712430711229076	-0.09918973768237127	0.7048195904391087	1.6671523358875158	0.017137592316584505	0.4122295421955628	-0.08349748462474271
1.0019999999999998	0.22712397689923886	-0.09919614823626541	0.7053258438977723	1.6670511541082622	0.01709700598437181	0.4122916056546007	-0.08331137962895478
1.0030000000000001	0.2271236437166586	-0.09920254713932532	0.7058301855041125	1.6669488364455816	0.01705663138864328	0.41235362333236936	-0.08312620512064672
1.004	0.2271233072311911	-0.09920893322519471	0.7063326306907834	1.6668453850284581	0.017016466596989934	0.41241559753735463	-0.08294195479488427
1.005	0.2271229671112271	-0.09921530531264236	0.7068331946335973	1.6667408021121013	0.0169765096895617	0.41247753052154956	-0.08275862242860345
1.0059999999999998	0.2271226230272351	-0.0992216622094888	0.7073318922288706	1.666635090076488	0.016936758762882972	0.41253942447859004	-0.08257620188974908
1.0070000000000001	0.22712227465209295	-0.09922800271654553	0.7078287380711006	1.6665282514237496	0.01689721193370917	0.41260128154229686	-0.08239468714661492
1.008	0.22712192166142312	-0.09923432563119483	0.7083237464320862	1.6664202887751545	0.01685786734262174	0.4126631037856207	-0.08221407227666064
1.009	0.22712156373393252	-0.0992406297513641	0.7088169312422292	1.6663112048691922	0.01681872315742418	0.41272489321956246	-0.08203435147408084
1.0099999999999998	0.22712120055175655	-0.09924691387951935	0.7093083060732495	1.666201002560002	0.01677977757628018	0.4127866517920057	-0.08185551905667973
1.0110000000000001	0.22712083180080794	-0.09925317682629968	0.7097978841223028	1.6660896848157625	0.016741028830595518	0.41284838138664187	-0.08167756947224006
1.012	0.22712045717113086	-0.09925941741454328	0.7102856781971119	1.6659772547174176	0.016702475188010924	0.41291008382198674	-0.08150049730433076
1.013	0.22712007635726034	-0.09926563448333409	0.7107717007009658	1.6658637154573614	0.016664114955446733	0.41297176085048565	-0.08132429727810697
1.0139999999999998	0.2271196890585876	-0.09927182689169813	0.7112559636179544	1.665749070338457	0.01662594648207923	0.41303341415764583	-0.08114896426610754
1.0150000000000001	0.22711929497973107	-0.0992779935230754	0.7117384784995515	1.6656333227745115	0.016587968162554787	0.4130950453609494	-0.08097449329332455
1.016	0.22711889383091408	-0.09928413329094027	0.7122192564529135	1.6655164762914527	0.01655017844044345	0.41315665600872864	-0.08080087954136693
1.017	0.22711848532834888	-0.0992902451444459	0.7126983081312578	1.6653985345277036	0.01651257581138543	0.41321824757948955	-0.0806281183519059
1.0179999999999998	0.22711806919462785	-0.09929632807296826	0.7131756437266858	1.6652795012341222	0.016475158825383827	0.4132798214816205	-0.08045620522928494
1.0190000000000001	0.2271176451591214	-0.09930238110955046	0.71365127296469	1.6651593802746325	0.016437926088427895	0.4133413790530586	-0.08028513584235998
1.02	0.2271172129583838	-0.09930840333362496	0.7141252050995792	1.6650381756275392	0.016400876263874424	0.413402921560791	-0.08011490602587844
1.021	0.2271167723365665	-0.09931439387263605	0.7145974489111955	1.6649158913871513	0.016364008073345097	0.41346445020024963	-0.07994551178146242
1.0219999999999998	0.22711632304583923	-0.0993203519025623	0.715068012703283	1.6647925317664611	0.016327320296958346	0.41352596609459985	-0.0797769492779563
1.0230000000000001	0.22711586484681967	-0.09932627664809486	0.7155369043031257	1.6646681011012519	0.016290811773262425	0.41358747029404164	-0.07960921485108205
1.024	0.2271153975090112	-0.09933216738284727	0.7160041310613185	1.6645426038545044	0.016254481399236246	0.4136489637751848	-0.07944230500289283
1.025	0.2271149208112495	-0.0993380234295967	0.7164696998505392	1.664416044620346	0.01621832813048091	0.4137104474403745	-0.0792762164015769
1.0259999999999998	0.22711443454215816	-0.09934384416018413	0.7169336170633076	1.6642884281275325	0.016182350981298558	0.4137719221169662	-0.07911094588179762
1.0270000000000001	0.22711393850061312	-0.0993496289943226	0.7173958886098574	1.6641597592428339	0.016146549024111362	0.4138333885565496	-0.07894649044520768
1.028	0.22711343249621674	-0.09935537739768747	0.7178565199172398	1.664030042974694	0.01611092138840442	0.4138948474341813	-0.07878284726047055
1.029	0.2271129163497812	-0.09936108888041453	0.7183155159296559	1.6638992844767904	0.01607546725992418	0.41395629934786893	-0.07862001366273122
1.0299999999999998	0.22711238989382157	-0.09936676299563159	0.7187728811088816	1.6637674890511143	0.01604018588007241	0.4140177448182455	-0.078457987153148
1.0309999999999997	0.2271118529730589	-0.09937239933727562	0.719228619434029	1.6636346621501863	0.016005076545009257	0.41407918428825063	-0.07829676539891434
1.032	0.22711130544493324	-0.09937799753757309	0.7196827344013931	1.6635008093787822	0.01597013860446615	0.41414061812281827	-0.07813634623340754
1.033	0.227110747180127	-0.09938355726493343	0.7201352290255105	1.6633659364970361	0.015935371460573743	0.41420204660844806	-0.07797672765555337
1.0339999999999998	0.22711017806309838	-0.099389078222629	0.7205861058418027	1.6632300494245424	0.01590077456688822	0.4142634699527824	-0.07781790782816475
1.0349999999999997	0.2271095979926255	-0.09939456014751037	0.7210353669104208	1.6630931542431957	0.01586634742731206	0.41432488828455455	-0.07765988507598763
1.036	0.22710900688236094	-0.0994000028083853	0.7214830138205387	1.66295525719914	0.015832089594848876	0.41438630165384555	-0.07750265788388191
1.037	0.2271084046613971	-0.09940540600481512	0.7219290476954694	1.6628163647045724	0.015798000670558216	0.41444771003252956	-0.07734622489471282
1.0379999999999998	0.2271077912748421	-0.09941076956595042	0.7223734692001091	1.6626764833390197	0.015764080302406287	0.4145091133149063	-0.07719058490634523
1.0389999999999997	0.22710716668440672	-0.09941609334865267	0.7228162785507055	1.66253561985083	0.01573032818358665	0.41457051131827743	-0.07703573686768125
1.04	0.22710653086900212	-0.09942137723527711	0.723257475525068	1.6623937811588774	0.015696744050554857	0.41463190378346715	-0.07688167987447327
1.041	0.22710588382534835	-0.0994266211318674	0.7236970594720922	1.6622509743533398	0.015663327681264515	0.414693290375531	-0.07672841316552224
1.0419999999999998	0.22710522556859397	-0.09943182496713968	0.724135029320975	1.6621072066959286	0.015630078893848664	0.4147546706845305	-0.07657593611907956
1.0429999999999997	0.22710455613294644	-0.0994369886915076	0.7245713835901237	1.6619624856203064	0.015596997545381264	0.41481604422625296	-0.07642424824945321
1.044	0.2271038755723137	-0.09944211227539712	0.7250061203953821	1.6618168187323155	0.015564083530292658	0.4148774104429982	-0.07627334920400146
1.045	0.2271031839609563	-0.09944719570722392	0.7254392374583246	1.6616702138100057	0.015531336778560969	0.414938768704372	-0.0761232387600275
1.0459999999999998	0.22710248139415054	-0.09945223899140704	0.7258707321153709	1.661522678803832	0.015498757253984032	0.41500011830802563	-0.07597391682133159
1.0469999999999997	0.2271017679888624	-0.09945724214641916	0.7263006013273537	1.6613742218362602	0.015466344952592833	0.41506145848058623	-0.07582538341484746
1.048	0.22710104388443192	-0.09946220520325467	0.7267288416895421	1.6612248512000276	0.015434099901145576	0.4151227883789606	-0.075677638687241
1.049	0.22710030924326854	-0.09946712820469246	0.7271554494425002	1.6610745753561764	0.015402022155763306	0.41518410709177056	-0.07553068290098425
1.0499999999999998	0.22709956425155634	-0.09947201120459771	0.7275804204834082	1.6609234029333508	0.015370111800524335	0.41524541364055423	-0.07538451643002608
1.0509999999999997	0.22709880911959465	-0.09947685426650713	0.7280037503778414	1.6607713427275974	0.01533836894577384	0.4153067069808567	-0.07523913975524239
1.052	0.22709804408102313	-0.0994816574618746	0.7284254343723909	1.660618403701157	0.015306793726331239	0.41536798600351543	-0.07509455345966508
1.053	0.22709726939130617	-0.09948642086835797	0.7288454674073805	1.6604645949806196	0.015275386299777951	0.41542924953601906	-0.07495075822379399
1.0539999999999998	0.22709648532697732	-0.09949114456814787	0.7292638441289326	1.660309925855187	0.015244146844825375	0.4154904963438196	-0.07480775482117409
1.0549999999999997	0.22709569218601883	-0.0994958286463363	0.7296805589011393	1.660154405774278	0.0152130755597021	0.41555172513184235	-0.07466554411399337
1.056	0.22709489028862556	-0.09950047318932399	0.7300956058194709	1.6599980443440907	0.015182172660438302	0.4156129345463165	-0.07452412704839642
1.057	0.22709407997797762	-0.09950507828364151	0.7305089787258046	1.6598408513246181	0.015151438379108081	0.4156741231766237	-0.07438350464920819
1.0579999999999998	0.22709326162102167	-0.09950964401555824	0.7309206712247015	1.659682836627859	0.015120872962151316	0.41573528955692185	-0.07424367801394531
1.0589999999999997	0.22709243560926012	-0.09951417047072778	0.7313306766998114	1.6595240103157114	0.015090476668592106	0.4157964321677886	-0.07410464830666205
1.06	0.22709160235917233	-0.09951865773312114	0.7317389883296596	1.6593643825964124	0.015060249768092658	0.41585754943819203	-0.07396641675223892
1.061	0.22709076231151396	-0.09952310588362524	0.7321455991031952	1.6592039638206375	0.015030192539085994	0.41591863974760535	-0.07382898463086897
1.0619999999999998	0.2270899159298712	-0.0995275149990558	0.7325505018351101	1.659042764478759	0.015000305267169875	0.41597970142784224	-0.07369235327237549
1.0629999999999997	0.22708906369959778	-0.0995318851519577	0.7329536891805577	1.6588807951988744	0.01497058824382262	0.41604073276455333	-0.07355652405054232
1.064	0.22708820612638267	-0.09953621641044134	0.7333551536496639	1.6587180667448465	0.01494104176519691	0.4161017319986286	-0.07342149837757742
1.065	0.22708734373332198	-0.09954050883768274	0.7337548876218293	1.6585545900143388	0.014911666130930387	0.4161626973276898	-0.07328727769870827
1.0659999999999998	0.22708647705762156	-0.09954476249184097	0.7341528833594532	1.6583903760364591	0.014882461643216393	0.41622362690779763	-0.0731538634870297
1.0669999999999997	0.2270856066480549	-0.09954897742601458	0.7345491330214615	1.6582254359693829	0.014853428605830027	0.4162845188552525	-0.0730212572384807
1.068	0.2270847330627984	-0.09955315368785841	0.7349436286766495	1.6580597810990731	0.014824567322987441	0.4163453712481257	-0.07288946046676625
1.069	0.2270838568672687	-0.09955729131961129	0.7353363623164707	1.6578934228383337	0.014795878098464367	0.4164061821275226	-0.07275847469834447
1.0699999999999998	0.22708297863196394	-0.09956139035815913	0.7357273258676555	1.6577263727250522	0.014767361234851796	0.41646694949882374	-0.07262830146747754
1.0709999999999997	0.2270820989303066	-0.09956545083438552	0.7361165112050415	1.6575586424207542	0.0147390170325831	0.41652767133278357	-0.07249894231110146
1.072	0.22708121833686537	-0.09956947277218653	0.736503910164999	1.6573902437102062	0.014710845788610505	0.416588345566489	-0.07237039876339124
1.073	0.22708033742633163	-0.09957345618752439	0.7368895145594626	1.6572211885009287	0.014682847794730612	0.4166489701045449	-0.07224267235020271
1.0739999999999998	0.2270794567725002	-0.09957740108751754	0.7372733161894488	1.6570514888222336	0.014655023335924102	0.41670954282042777	-0.07211576458375502
1.0749999999999997	0.22707857694687608	-0.0995813074699414	0.7376553068580666	1.656881156824146	0.014627372689135625	0.41677006155770546	-0.07198967695755211
1.076	0.22707769851765525	-0.09958517532389327	0.7380354783837838	1.6567102047758282	0.014599896122615403	0.41683052413124616	-0.07186441094135915
1.077	0.22707682204870133	-0.0995890046312495	0.7384138226128261	1.6565386450634936	0.014572593895578701	0.41689092832854086	-0.07173996797653696
1.0779999999999998	0.22707594809814374	-0.09959279536740975	0.7387903314299633	1.65636649018855	0.014545466257634745	0.4169512719109592	-0.0716163494719157
1.0789999999999997	0.2270750772173499	-0.09959654750094792	0.7391649967691958	1.6561937527663333	0.01451851344780219	0.41701155261487916	-0.07149355679959726
1.08	0.22707420994989544	-0.09960026099292217	0.7395378106254756	1.6560204455272982	0.014491735693293551	0.41707176815238844	-0.07137159128983273
1.081	0.22707334682977948	-0.09960393579660112	0.7399087650667201	1.6558465813244163	0.014465133208129304	0.4171319162107688	-0.07125045422466866
1.0819999999999999	0.22707248837926364	-0.0996075718583595	0.740277852244995	1.655672173144515	0.0144387061920077	0.4171919944511907	-0.07113014683121387
1.0829999999999997	0.2270716351070852	-0.09961116911936532	0.7406450644065053	1.6554972341152727	0.014412454829856437	0.4172520005082658	-0.07101067027604754
1.084	0.22707078750741627	-0.09961472751655107	0.7410103939007767	1.6553217775059756	0.014386379291578742	0.41731193199070243	-0.07089202566113353
1.085	0.2270699460588147	-0.09961824698286695	0.7413738331901626	1.6551458167261588	0.014360479731567413	0.4173717864822149	-0.0707742140201428
1.0859999999999999	0.22706911122279205	-0.09962172744832257	0.7417353748604307	1.6549693653236226	0.01433475628835205	0.4174315615426262	-0.07065723631439176
1.0869999999999997	0.22706828344275198	-0.09962516884182107	0.7420950116316846	1.6547924369818132	0.0143092090845011	0.4174912547092292	-0.07054109342869969
1.088	0.22706746314292214	-0.0996285710922809	0.742452736368878	1.654615045517306	0.01428383822629144	0.41755086349798165	-0.07042578616746897
1.089	0.22706665072690285	-0.09963193412904105	0.7428085420926832	1.6544372048777545	0.0142586438030235	0.41761038540447587	-0.07031131525049993
1.0899999999999999	0.22706584657696124	-0.09963525788267842	0.7431624219918442	1.6542589291399123	0.014233625886286367	0.41766981790511315	-0.0701976813081133
1.0909999999999997	0.22706505105444638	-0.09963854228586576	0.7435143694374006	1.6540802325069717	0.014208784529051003	0.41772915845872793	-0.07008488487570147
1.092	0.22706426450057254	-0.09964178727389456	0.7438643779987887	1.6539011293051902	0.014184119764469656	0.4177884045085427	-0.06997292638764689
1.093	0.2270634872371944	-0.09964499278561377	0.7442124414614523	1.6537216339805558	0.01415963160468594	0.41784755348421254	-0.06986180617054613
1.0939999999999999	0.22706271956719698	-0.0996481587644058	0.7445585538448354	1.6535417610962229	0.014135320039655577	0.41790660280365716	-0.06975152443616575
1.0949999999999998	0.22706196177374768	-0.09965128515844528	0.7449027094196392	1.6533615253310825	0.014111185035795037	0.4179655498745005	-0.06964208127455575
1.096	0.22706121411878666	-0.09965437192061788	0.7452449027239717	1.6531809414783245	0.014087226534640835	0.4180243920954248	-0.06953347664762496
1.097	0.22706047684225983	-0.0996574190088562	0.7455851285783975	1.653000024442472	0.014063444451823991	0.41808312685780646	-0.06942571038336105
1.0979999999999999	0.2270597501624712	-0.09966042638726995	0.7459233820998918	1.6528187892356263	0.014039838676359726	0.41814175154739397	-0.06931878217057325
1.0989999999999998	0.2270590342768011	-0.09966339402731474	0.7462596587150797	1.6526372509744114	0.014016409069826171	0.4182002635457244	-0.0692126915539754
1.1	0.22705832936241416	-0.0996663219082439	0.7465939541738952	1.652455424876855	0.013993155465127688	0.418258660231648	-0.06910743792930511
1.101	0.2270576355769568	-0.09966921001722062	0.746926264564036	1.6522733262580624	0.013970077665086539	0.41831693898320504	-0.06900302053823572
1.1019999999999999	0.227056953059244	-0.09967205834947092	0.7472565863247158	1.6520909705257947	0.013947175441228482	0.4183750971793727	-0.06889943846344729
1.1029999999999998	0.22705628192993532	-0.09967486690847854	0.7475849162589697	1.6519083731766848	0.013924448532762484	0.4184331322015606	-0.06879669062416169
1.104	0.2270556222921999	-0.09967763570621972	0.7479112515452673	1.651725549791951	0.013901896645632959	0.41849104143528476	-0.06869477577196006
1.105	0.22705497423237025	-0.09968036476343557	0.7482355897480575	1.6515425160325938	0.013879519451766601	0.41854882227184015	-0.06859369248700548
1.1059999999999999	0.22705433782058512	-0.09968305411031632	0.7485579288268702	1.6513592876351935	0.0138573165886968	0.4186064721096085	-0.06849343917479378
1.1069999999999998	0.2270537131114209	-0.09968570378797473	0.7488782671451077	1.651175880407913	0.013835287659565954	0.4186639883553082	-0.06839401406312966
1.108	0.2270531001445116	-0.0996883138499603	0.7491966034789044	1.6509923102259387	0.01381343223314064	0.4187213684254333	-0.06829541519926832
1.109	0.22705249894515772	-0.09969088436306273	0.7495129370253064	1.6508085930263414	0.013791749843535497	0.418778609747822	-0.06819764044740752
1.1099999999999999	0.22705190952492338	-0.09969341540777885	0.7498272674097687	1.650624744802345	0.013770239989828995	0.41883570976335843	-0.06810068748640975
1.1109999999999998	0.22705133188222226	-0.09969590707881795	0.7501395946940975	1.6504407815977389	0.013748902135693273	0.4188926659276266	-0.06800455380726968
1.112	0.22705076600289187	-0.09969835948526946	0.7504499193852182	1.650256719501791	0.013727735708795008	0.4189494757124584	-0.06790923671032899
1.113	0.22705021186075633	-0.09970077275005516	0.7507582424432626	1.650072574643901	0.013706740099845988	0.41900613660756125	-0.067814733302972
1.1139999999999999	0.227049669418178	-0.09970314700941671	0.7510645652882252	1.649888363188346	0.013685914661730256	0.4190626461220442	-0.0677210404978653
1.1149999999999998	0.22704913862659726	-0.0997054824131915	0.7513688898063122	1.649704101329487	0.013665258709073855	0.4191190017856632	-0.06762815501113567
1.116	0.2270486194270612	-0.09970777912550512	0.7516712183563602	1.649519805286283	0.01364477151807505	0.4191752011500919	-0.06753607336054979
1.117	0.2270481117507408	-0.09971003732512834	0.7519715537755697	1.649335491295729	0.013624452326291255	0.41923124179046417	-0.0674447918641863
1.1179999999999999	0.22704761551943697	-0.0997122572051206	0.752269899384177	1.649151175605951	0.013604300332261506	0.4192871213070692	-0.06735430663966462
1.1189999999999998	0.22704713064607518	-0.09971443897251071	0.7525662589886836	1.6489668744693153	0.013584314695269781	0.41934283732695704	-0.06726461360387297
1.12	0.22704665703518903	-0.09971658284839144	0.7528606368828888	1.6487826041355438	0.013564494535432604	0.4193983875053362	-0.06717570847356497
1.121	0.22704619458339284	-0.09971868906767367	0.7531530378470972	1.6485983808451872	0.013544838933807283	0.4194537695267652	-0.06708758676676788
1.1219999999999999	0.22704574317984308	-0.09972075787887445	0.7534434671466251	1.6484142208238244	0.013525346932643425	0.41950898110613993	-0.06700024380433661
1.1229999999999998	0.2270453027066892	-0.09972278954431579	0.7537319305292265	1.6482301402758432	0.013506017535961326	0.4195640199897232	-0.06691367471190171
1.124	0.22704487303951348	-0.09972478433960949	0.7540184342210563	1.6480461553770311	0.013486849709910072	0.41961888395640135	-0.0668278744227027
1.125	0.22704445404776014	-0.09972674255242883	0.7543029849219177	1.6478622822678393	0.013467842382784498	0.4196735708187435	-0.06674283768082483
1.126	0.22704404559515431	-0.09972866448206973	0.7545855897994117	1.6476785370476803	0.013448994445554648	0.4197280784236837	-0.06665855904472194
1.1269999999999998	0.2270436475401102	-0.09973055043980016	0.7548662564816051	1.6474949357676103	0.013430304753030574	0.41978240465337474	-0.06657503289139617
1.1280000000000001	0.22704325973612927	-0.09973240074849239	0.7551449930493396	1.64731149442138	0.013411772124689133	0.41983654742633914	-0.06649225342087436
1.129	0.22704288203218811	-0.09973421574153758	0.7554218080289229	1.647128228937853	0.013393395345042098	0.41989050469837025	-0.06641021466037758
1.13	0.22704251427311645	-0.09973599576254781	0.7556967103851963	1.6469451551751475	0.013375173164338455	0.419944274463125	-0.06632891046812862
1.1309999999999998	0.22704215629996516	-0.09973774116584495	0.7559697095142206	1.646762288914608	0.01335710429966296	0.4199978547527754	-0.0662483345373513
1.1320000000000001	0.22704180795036477	-0.0997394523162312	0.7562408152340659	1.6465796458545905	0.01333918743594496	0.4200512436385993	-0.06616848040113747
1.133	0.22704146905887446	-0.0997411295876643	0.7565100377736943	1.6463972416044188	0.013321421226756955	0.4201044392313293	-0.06608934143812709
1.134	0.22704113945732135	-0.09974277336196641	0.756777387761434	1.6462150916777525	0.01330380429508685	0.4201574396815056	-0.0660109108783984
1.1349999999999998	0.22704081897513098	-0.09974438402869454	0.7570428762134096	1.646033211485717	0.013286335234450634	0.4202102431799564	-0.06593318180927052
1.1360000000000001	0.22704050743964846	-0.09974596198579637	0.7573065145215399	1.6458516163305417	0.013269012610346822	0.4202628479582855	-0.06585614718108546
1.137	0.2270402046764509	-0.09974750763954565	0.7575683144414682	1.6456703213996864	0.01325183496144502	0.42031525228918604	-0.06577979981303773
1.138	0.22703991050965094	-0.09974902140338075	0.7578282880804145	1.645489341760443	0.013234800800388209	0.4203674544865225	-0.06570413239917987
1.1389999999999998	0.22703962476219208	-0.09975050369677349	0.7580864478841849	1.6453086923542433	0.013217908614819186	0.4204194529054853	-0.0656291375148545
1.1400000000000001	0.22703934725613517	-0.09975195494525475	0.7583428066233311	1.6451283879902805	0.013201156869058903	0.42047124594294283	-0.06555480762343836
1.141	0.22703907781293703	-0.09975337558122127	0.7585973773791976	1.6449484433395607	0.013184544006072786	0.4205228320377481	-0.06548113508297919
1.142	0.22703881625372102	-0.09975476604402204	0.7588501735294693	1.644768872929746	0.013168068448995712	0.42057420967088055	-0.06540811215297633
1.1429999999999998	0.22703856239953954	-0.09975612677894907	0.7591012087320765	1.6445896911404052	0.013151728602217165	0.42062537736530176	-0.06533573100179989
1.1440000000000001	0.22703831607162908	-0.09975745823588227	0.7593504969078243	1.6444109121986479	0.01313552285257621	0.4206763336855273	-0.06526398371445123
1.145	0.22703807709165752	-0.09975876086796334	0.759598052222102	1.6442325501743797	0.013119449570850539	0.42072707723722064	-0.06519286230073351
1.146	0.22703784528196447	-0.09976003513029819	0.7598438890649107	1.6440546189751641	0.013103507113358472	0.42077760666680974	-0.06512235870438808
1.1469999999999998	0.22703762046579404	-0.09976128147906355	0.7600880220295694	1.6438771323425614	0.013087693823736386	0.4208279206608244	-0.06505246481265632
1.1480000000000001	0.22703740246752088	-0.09976250037177035	0.7603304658908396	1.6437001038503025	0.013072008035258565	0.4208780179449548	-0.06498317246560488
1.149	0.22703719111286932	-0.09976369226830663	0.7605712355820835	1.6435235469027811	0.013056448073457532	0.42092789728295393	-0.06491447346564855
1.15	0.22703698622912588	-0.09976485763125463	0.7608103461710587	1.643347474733476	0.013041012258376505	0.4209775574753259	-0.0648463595877051
1.1509999999999998	0.22703678764534518	-0.09976599692510554	0.7610478128347149	1.6431719004040424	0.013025698906455678	0.4210269973577995	-0.06477882258968538
1.1520000000000001	0.22703659519254996	-0.09976711061512368	0.7612836508333485	1.6429968368040606	0.013010506332480215	0.4210762157997113	-0.06471185422308325
1.153	0.2270364087039243	-0.09976819916623614	0.7615178754837281	1.6428222966510502	0.012995432851774331	0.42112521170229816	-0.0646454462439777
1.154	0.22703622801500156	-0.09976926304194733	0.7617505021315542	1.6426482924911125	0.012980476782460379	0.4211739839968413	-0.06457959042439457
1.1549999999999998	0.2270360529638459	-0.09977030270327814	0.7619815461243605	1.6424748367001907	0.012965636447601896	0.4212225316427214	-0.06451427856348746
1.1560000000000001	0.22703588339122863	-0.09977131860772898	0.7622110227848422	1.6423019414851798	0.01295091017729314	0.42127085362544886	-0.06444950249836341
1.157	0.22703571914079868	-0.09977231120826655	0.7624389473845984	1.6421296188848862	0.012936296310635845	0.42131894895466904	-0.06438525411456116
1.158	0.22703556005924808	-0.09977328095270993	0.762665335119029	1.6419578807715687	0.012921793197665737	0.42136681666214365	-0.06432152535600726
1.1589999999999998	0.227035405996472	-0.09977422828426832	0.7628902010833658	1.641786738853051	0.012907399201717611	0.42141445579977055	-0.06425830823445813
1.1599999999999997	0.22703525680572387	-0.09977515364285351	0.7631135602486977	1.6416162046746354	0.012893112702230595	0.42146186543770314	-0.06419559483898372
1.161	0.2270351123437655	-0.09977605746566166	0.763335427437601	1.6414462896208128	0.01287893209720348	0.4215090446625103	-0.06413337734574436
1.162	0.2270349724710126	-0.09977694018664765	0.7635558173008625	1.6412770049178782	0.012864855804936287	0.421555992575316	-0.06407164802721572
1.1629999999999998	0.22703483705167551	-0.09977780223564418	0.7637747442960281	1.6411083616378264	0.012850882265485931	0.42160270828991975	-0.06401039926038263
1.1639999999999997	0.22703470595389574	-0.09977864403750149	0.7639922226662622	1.64094037070201	0.012837009942202948	0.4216491909308991	-0.06394962353476141
1.165	0.22703457904950258	-0.09977946601124708	0.7642082664180038	1.6407730428837997	0.012823237323472568	0.4216954396316337	-0.06388931346111126
1.166	0.2270344562126402	-0.0997802685692653	0.7644228892974051	1.6406063888113618	0.012809562924722576	0.42174145353219106	-0.06382946178071973
1.1669999999999998	0.22703433731764006	-0.0997810521164962	0.7646361047666642	1.6404404189712956	0.0127959852905167	0.42178723177707506	-0.06377006137453903
1.1679999999999997	0.2270342222376398	-0.09978181704965328	0.7648479259813655	1.6402751437131138	0.012782502996430467	0.42183277351283754	-0.06371110527169287
1.169	0.22703411084432404	-0.09978256375645984	0.765058365768816	1.6401105732541839	0.012769114650710971	0.42187807788573695	-0.06365258665760447
1.17	0.22703400300803642	-0.09978329261490344	0.765267436606611	1.6399467176847435	0.012755818895904613	0.42192314403956677	-0.06359449888211771
1.1709999999999998	0.2270338985978884	-0.09978400399288326	0.765475150601794	1.6397835869729824	0.012742614410515095	0.4219679711134711	-0.06353683546731385
1.1719999999999997	0.22703379748186417	-0.09978469824900059	0.7656815194721031	1.6396211909698073	0.012729499910814757	0.4220125582398105	-0.06347959011442109
1.173	0.22703369952692268	-0.09978537573411676	0.7658865545296679	1.6394595394136504	0.01271647415274968	0.4220569045422595	-0.06342275670964058
1.174	0.22703360459909608	-0.0997860367921773	0.7660902666663942	1.6392986419364408	0.01270353593345258	0.42210100913395704	-0.06336632932907796
1.1749999999999998	0.2270335125635853	-0.09978668175992685	0.766292666340643	1.6391385080703536	0.012690684092121101	0.42214487111552423	-0.06331030224302955
1.1759999999999997	0.22703342328485265	-0.0997873109662648	0.7664937635648236	1.638979147254201	0.012677917510567188	0.42218848957307537	-0.06325466991993388
1.177	0.22703333662671144	-0.09978792473161675	0.7666935678927647	1.638820568839081	0.012665235113864972	0.42223186357634324	-0.06319942703054196
1.178	0.22703325245241313	-0.09978852336732119	0.7668920884064792	1.6386627820932687	0.012652635871220062	0.4222749921769195	-0.06314456845261647
1.1789999999999998	0.22703317062473188	-0.09978910717503128	0.767089333703812	1.6385057962067269	0.012640118796756784	0.42231787440667296	-0.06309008927543391
1.1799999999999997	0.22703309100604654	-0.09978967644613143	0.7672853118877122	1.638349620295969	0.012627682950041673	0.42236050927628477	-0.06303598480342505
1.181	0.22703301345842053	-0.09979023146154452	0.7674800305559929	1.638194263409269	0.012615327436770471	0.4224028957737195	-0.06298225055944556
1.182	0.2270329378436794	-0.09979077249268214	0.7676734967911995	1.6380397345318316	0.012603051409984967	0.4224450328626324	-0.06292888228804681
1.1829999999999998	0.2270328640234865	-0.09979129980316138	0.7678657171509522	1.6378860425912958	0.01259085407145514	0.42248691948077555	-0.0628758759585077
1.1839999999999997	0.22703279185941683	-0.0997918136497825	0.7680566976580085	1.6377331964635586	0.012578734672801123	0.4225285545384029	-0.06282322776787502
1.185	0.2270327212130289	-0.09979231428239131	0.7682464437892846	1.6375812049781608	0.01256669251641666	0.4225699369166761	-0.06277093414450376
1.186	0.2270326519459351	-0.09979280194337833	0.7684349604645816	1.6374300769228467	0.0125547269562557	0.422611065466133	-0.06271899175191814
1.1869999999999998	0.22703258391987077	-0.09979327686719086	0.7686222520365146	1.6372798210472943	0.012542837398421899	0.42265193900534076	-0.06266739749238806
1.1879999999999997	0.2270325169967616	-0.09979373927985767	0.7688083222827694	1.6371304460660063	0.012531023301561648	0.4226925563197972	-0.06261614850979765
1.189	0.22703245103879005	-0.09979418939890242	0.7689931744006798	1.6369819606603537	0.01251928417718303	0.42273291616114084	-0.06256524219174825
1.19	0.2270323859084607	-0.09979462743439803	0.7691768110033709	1.6368343734801334	0.012507619590266628	0.4227730172467328	-0.06251467617089852
1.1909999999999998	0.22703232146866437	-0.09979505359078568	0.7693592341170884	1.636687693145382	0.012496029160107737	0.42281285825942855	-0.06246444832548331
1.1919999999999997	0.22703225758274193	-0.09979546806795288	0.7695404451800907	1.6365419282480638	0.012484512560720534	0.42285243784735826	-0.062414556779196315
1.193	0.22703219411454692	-0.09979587106119446	0.76972044504385	1.6363970873528777	0.012473069520621846	0.42289175462377776	-0.06236499990049947
1.194	0.22703213092850805	-0.0997962627608086	0.7698992339761854	1.636253178998303	0.012461699822421159	0.42293080716693104	-0.06231577630130011
1.1949999999999998	0.22703206788969094	-0.09979664335170399	0.770076811664826	1.6361102116982522	0.012450403302460713	0.42296959401992473	-0.062266884835423614
1.1959999999999997	0.22703200486385988	-0.09979701301301817	0.7702531772214036	1.6359681939428132	0.01243917985032321	0.4230081136909213	-0.0622183245969439
1.197	0.2270319417175393	-0.09979737191812281	0.7704283291873777	1.6358271341976955	0.01242802940820729	0.4230463646538346	-0.062170094917763936
1.198	0.2270318783180752	-0.09979772023576847	0.7706022655422707	1.635687040902749	0.01241695197065809	0.4230843453494079	-0.06212219536438609
1.1989999999999998	0.22703181453369678	-0.09979805813199254	0.7707749837134631	1.6355479224703033	0.012405947584531132	0.42312205418630966	-0.06207462573405579
1.1999999999999997	0.2270317502335783	-0.09979838577128472	0.7709464805871712	1.6354097872836988	0.012395016348458757	0.4231594895421275	-0.06202738605033981
1.201	0.2270316852879012	-0.09979870331663408	0.7711167525206094	1.6352726436941136	0.01238415841181903	0.4231966497646884	-0.061980476558626575
1.202	0.227031619567917	-0.09979901092920965	0.7712857953553423	1.635136500015302	0.012373373973572454	0.4232335331738271	-0.061933897721670184
1.2029999999999998	0.22703155294601043	-0.09979930876805095	0.7714536044318338	1.6350013645188683	0.012362663280905427	0.4232701380631803	-0.06188765021462997
1.2039999999999997	0.22703148529576364	-0.09979959698976815	0.7716201746051968	1.6348672454304505	0.01235202662768027	0.4233064627020058	-0.061841734919422305
1.205	0.22703141649202122	-0.09979987574825178	0.771785500262143	1.6347341509249185	0.012341464352874256	0.42334250533739554	-0.061796152918566806
1.206	0.22703134641095615	-0.09980014519476704	0.7719495753395123	1.63460208912096	0.012330976839068288	0.42337826419670077	-0.061750905488343256
1.2069999999999999	0.2270312749301369	-0.09980040547918298	0.772112393345144	1.6344710680765462	0.012320564511106667	0.4234137374898663	-0.06170599409083201
1.2079999999999997	0.2270312019285957	-0.09980065675196102	0.772273947380721	1.6343410957845181	0.012310227834866717	0.42344892341191986	-0.061661420365080155
1.209	0.22703112728689834	-0.09980089916540222	0.7724342301650866	1.634212180166412	0.012299967315772405	0.42348382014580016	-0.06161718611836651
1.21	0.2270310508872154	-0.09980113287377748	0.7725932340576707	1.6340843290645035	0.01228978349699063	0.4235184258652829	-0.061573293317929136
1.2109999999999999	0.22703097261339486	-0.09980135803309127	0.7727509510827728	1.6339575502339558	0.012279676957370587	0.42355273873782256	-0.061529744082483885
1.2119999999999997	0.22703089235103682	-0.09980157480085386	0.7729073729547156	1.6338318513361825	0.012269648309064775	0.4235867569273737	-0.06148654067304466
1.213	0.22703080998756972	-0.09980178333586184	0.7730624911027479	1.6337072399326706	0.012259698195074671	0.42362047859725355	-0.06144368548359161
1.214	0.22703072541232858	-0.09980198379798681	0.7732162966953312	1.6335837234781332	0.01224982728702502	0.42365390191310953	-0.061401181032193934
1.2149999999999999	0.22703063851663532	-0.09980217634797206	0.7733687806653197	1.6334613093125994	0.01224003628310516	0.4236870250461146	-0.06135902995203698
1.2159999999999997	0.22703054919388127	-0.09980236114723727	0.7735199337367951	1.633340004652815	0.012230325905994082	0.4237198461763923	-0.06131723498180295
1.217	0.22703045733961189	-0.09980253835769069	0.773669746452063	1.6332198165840706	0.012220696900707598	0.423752363496369	-0.06127579895595088
1.218	0.2270303628516138	-0.09980270814154908	0.7738182091973144	1.633100752053203	0.012211150032366952	0.42378457521368984	-0.061234724795441293
1.2189999999999999	0.22703026563000436	-0.09980287066116485	0.7739653122265856	1.6329828178620134	0.01220168608394902	0.4238164795538819	-0.0611940154990245
1.2199999999999998	0.22703016557732386	-0.09980302607886068	0.7741110456840281	1.6328660206599643	0.012192305854200067	0.42384807476325514	-0.061153674135272534
1.221	0.22703006259863012	-0.09980317455677098	0.7742553996252455	1.6327503669357801	0.012183010155773218	0.4238793591121022	-0.061113703835168995
1.222	0.22702995660159622	-0.0998033162566904	0.774398364039213	1.6326358630083104	0.012173799813406126	0.42391033089795604	-0.06107410778464487
1.2229999999999999	0.22702984749661087	-0.09980345133992904	0.7745399288707888	1.6325225150177887	0.012164675662077185	0.42394098844860234	-0.06103488921693545
1.2239999999999998	0.2270297351968816	-0.09980357996717436	0.7746800840426987	1.6324103289182204	0.012155638545200357	0.4239713301247266	-0.06099605140493795
1.225	0.22702961961854123	-0.09980370229835944	0.7748188194766303	1.6322993104701509	0.012146689312857813	0.42400135432250174	-0.060957597653688494
1.226	0.22702950068075736	-0.09980381849253758	0.7749561251126941	1.6321894652326774	0.012137828820130469	0.42403105947636227	-0.06091953129362522
1.2269999999999999	0.2270293783058449	-0.099803928707763	0.7750919909272581	1.6320807985543235	0.012129057925525578	0.424060444061965	-0.06088185567481689
1.2279999999999998	0.22702925241938213	-0.09980403310097755	0.7752264069514236	1.631973315563521	0.012120377489378763	0.42408950659921835	-0.06084457416093585
1.229	0.22702912295032984	-0.09980413182790324	0.7753593632912815	1.631867021160576	0.01211178837216873	0.42411824565501355	-0.060807690122241284
1.23	0.22702898983115424	-0.09980422504294044	0.7754908501488312	1.6317619200118687	0.012103291432743853	0.4241466598455401	-0.06077120692805652
1.2309999999999999	0.22702885299795292	-0.0998043128990716	0.7756208578431959	1.6316580165443995	0.012094887526520668	0.42417474783867204	-0.06073512793904185
1.2319999999999998	0.22702871239058475	-0.09980439554777039	0.7757493768328905	1.6315553149387911	0.012086577503714347	0.4242025083568534	-0.06069945649913762
1.233	0.2270285679528033	-0.09980447313891595	0.7758763977391528	1.631453819121501	0.012078362207478545	0.42422994018018045	-0.06066419592717434
1.234	0.22702841963239362	-0.09980454582071234	0.7760019113692227	1.6313535327577429	0.012070242471892827	0.4242570421491929	-0.060629349508451155
1.2349999999999999	0.2270282673813132	-0.0998046137396128	0.7761259087388255	1.6312544592451197	0.012062219119979642	0.4242838131674382	-0.06059492048652292
1.2359999999999998	0.22702811115583646	-0.09980467704024892	0.7762483810942444	1.6311566017079546	0.012054292961810868	0.4243102522039912	-0.060560912055010116
1.237	0.2270279509167032	-0.09980473586536436	0.7763693199343652	1.6310599629926927	0.012046464792581346	0.4243363582958707	-0.06052732734930648
1.238	0.22702778662927073	-0.09980479035575307	0.7764887170327022	1.6309645456636195	0.012038735390587713	0.4243621305502909	-0.06049416943830325
1.2389999999999999	0.22702761826367007	-0.099804840650202	0.7766065644590409	1.6308703519981462	0.012031105515172674	0.42438756814675166	-0.060461441316248574
1.2399999999999998	0.22702744579496617	-0.0998048868854378	0.7767228546003266	1.630777383982413	0.012023575904755734	0.4244126703389656	-0.06042914589473925
1.241	0.2270272692033218	-0.09980492919607786	0.7768375801815575	1.6306856433083292	0.012016147274888768	0.42443743645662485	-0.060397285994537274
1.242	0.22702708847416572	-0.09980496771458514	0.7769507342874412	1.6305951313716749	0.012008820316152996	0.4244618659071285	-0.06036586433702574
1.2429999999999999	0.2270269035979884	-0.09980500257122686	0.7770623103840745	1.630505849269379	0.012001595692079389	0.42448595817751605	-0.0603348835357276
1.2439999999999998	0.2270267145690131	-0.09980503389403698	0.777172302339897	1.630417797795607	0.011994474037457207	0.4245097128365463	-0.06030434608812828
1.245	0.2270265213831184	-0.09980506180878211	0.7772807044463047	1.6303309774389079	0.011987455956908246	0.4245331295365562	-0.06027425436737319
1.246	0.22702632403651726	-0.09980508643893089	0.7773875114379294	1.630245388381543	0.011980542023299876	0.42455620801497923	-0.06024461061383792
1.2469999999999999	0.22702612252556903	-0.09980510790562683	0.7774927185122089	1.6301610304994916	0.01197373277587444	0.4245789480956446	-0.06021541692705582
1.2479999999999998	0.22702591684697174	-0.09980512632766417	0.777596321349008	1.6300779033620083	0.011967028718216317	0.42460134968998003	-0.06018667525781812
1.249	0.2270257069979584	-0.09980514182146695	0.7776983161310449	1.629996006231113	0.011960430316177882	0.42462341279829996	-0.060158387399957464
1.25	0.22702549297649746	-0.09980515450107098	0.7777986995643745	1.629915338061006	0.011953937995885682	0.42464513751124144	-0.060130554981995474
1.251	0.22702527478149725	-0.0998051644781087	0.7778974688978071	1.6298358974970406	0.011947552141826401	0.4246665240111035	-0.060103179459139996
1.2519999999999998	0.22702505241301466	-0.09980517186179673	0.7779946219408902	1.6297576828749998	0.011941273095012158	0.4246875725729066	-0.06007626210581298
1.2530000000000001	0.22702482587246758	-0.09980517675892621	0.7780901570804579	1.6296806922218097	0.011935101151407505	0.42470828356517354	-0.06004980400870772
1.254	0.2270245951628517	-0.09980517927385538	0.7781840732957465	1.629604923257689	0.011929036560556858	0.4247286574504295	-0.06002380606037406
1.255	0.2270243602885849	-0.09980517950850491	0.7782763701720736	1.6295303733986084	0.011923079524168522	0.4247486947856056	-0.05999826895333072
1.2559999999999998	0.227024121254227	-0.09980517756235531	0.7783670479130899	1.6294570397579382	0.011917230194837695	0.42476839622258783	-0.05997319317470366
1.2570000000000001	0.227023878062451	-0.09980517353244672	0.7784561073516014	1.629384919147282	0.011911488675151932	0.424787762508789	-0.05994857900138997
