# Supplementary material for: JcvPCA and JsvCRP: A set of metrics to evaluate changes in joint coordination strategies
Source: PLoS One. 2025 Aug 5;20(8):e0325792. doi: 10.1371/journal.pone.0325792 (PMC12324137; doi:10.1371/journal.pone.0325792)
Supplement: S4 Dataset — This zip file contains one folder for each condition. For each condition, the 3 repetitions of the movements for the 3 different targets’ height are presented in individual csv files. (ZIP) [file pone.0325792.s004.zip › Data/Desynch/data_nat_desync_50_3.csv]

index	1	2	3	4	ee_pos1	ee_pos2	ee_pos3
0.0	0.22353626377277375	-0.09682455401054314	-0.1591518796365083	1.650695099421287	0.08155339396840748	0.20260560658170298	-0.36405436954334464
0.0009999999999998899	0.22353951769100927	-0.09682461821976503	-0.15910451724738706	1.6507536189071499	0.08154872727885244	0.20262453866852256	-0.364030112438351
0.0020000000000000018	0.2235428274990264	-0.09682468184424597	-0.15905580478548784	1.6508123645171129	0.08154399911511576	0.20264397800347347	-0.36400552900904787
0.0029999999999998916	0.2235461946888691	-0.0968247448381584	-0.15900572615553732	1.6508713277416636	0.08153920957812597	0.20266393033759983	-0.3639806180928514
0.0040000000000000036	0.22354962080683569	-0.09682480715806234	-0.15895426556113673	1.6509305001420689	0.08153435879259362	0.2026844013092946	-0.3639553785620224
0.004999999999999893	0.22355310745207724	-0.09682486876284417	-0.15890140750243603	1.6509898733632304	0.08152944690577088	0.20270539644537855	-0.36392980931998703
0.006000000000000005	0.22355665627513555	-0.09682492961365587	-0.1588471367728972	1.651049439146336	0.0815244740863316	0.2027269211625874	-0.3639039092975512
0.006999999999999895	0.22356026897717246	-0.09682498967385499	-0.15879143845403326	1.6511091893409406	0.0815194405233719	0.20274898076982734	-0.36387767744876626
0.008000000000000007	0.2235639473095169	-0.09682504890894542	-0.15873429790889348	1.6511691159172337	0.0815143464252265	0.20277158047082797	-0.3638511127465086
0.008999999999999897	0.22356769307315294	-0.09682510728651884	-0.15867570077581333	1.651229210978125	0.08150919201816142	0.20279472536663945	-0.36382421417825994
0.010000000000000009	0.22357150811852106	-0.09682516477619704	-0.15861563296244235	1.651289466770407	0.08150397754530855	0.20281842045796897	-0.36379698074215144
0.010999999999999899	0.22357539434600643	-0.09682522134957507	-0.15855408064006302	1.6513498756950036	0.08149870326590243	0.20284267064735134	-0.3637694114432115
0.01200000000000001	0.22357935370635856	-0.09682527698016513	-0.1584910302385935	1.6514104303163082	0.08149336945445376	0.20286748074108799	-0.36374150529000054
0.0129999999999999	0.2235833882002856	-0.09682533164334163	-0.15842646844191005	1.6514711233713735	0.08148797639967677	0.20289285545119326	-0.36371326129139003
0.014000000000000012	0.22358749987759924	-0.09682538531628687	-0.15836038218312276	1.6515319477797101	0.08148252440335269	0.2029187993974651	-0.3636846784531225
0.014999999999999902	0.22359169083628838	-0.09682543797793781	-0.15829275863944262	1.651592896653329	0.08147701377925101	0.20294531710967553	-0.3636557557740908
0.016000000000000014	0.22359596322152078	-0.09682548960893379	-0.15822358522627836	1.6516539633066518	0.08147144485210815	0.2029724130299373	-0.36362649224246113
0.016999999999999904	0.22360031922456844	-0.09682554019156522	-0.15815284959095088	1.6517151412662991	0.08146581795660232	0.20300009151512038	-0.3635968868319438
0.018000000000000016	0.22360476108165253	-0.09682558970972331	-0.1580805396060364	1.651776424280391	0.08146013343620248	0.20302835683931444	-0.3635669384982749
0.018999999999999906	0.22360929107270378	-0.09682563814885073	-0.1580066433619751	1.651837806326984	0.08145439164189117	0.2030572131965149	-0.3635366461756655
0.020000000000000018	0.223613911520037	-0.09682568549589343	-0.15793114915933557	1.651899281622411	0.0814485929308825	0.20308666470352937	-0.3635060087730975
0.020999999999999908	0.22361862478694178	-0.09682573173925342	-0.15785404550074683	1.651960844630271	0.081442737665335	0.20311671540309972	-0.36347502517040714
0.02200000000000002	0.22362343327618822	-0.0968257768687426	-0.1577753210817552	1.65202249007071	0.0814368262109374	0.20314736926741866	-0.36344369421409534
0.02299999999999991	0.22362833942844326	-0.09682582087553775	-0.15769496478024272	1.6520842129292397	0.08143085893542752	0.20317863020221974	-0.3634120147130493
0.02400000000000002	0.223633345720218	-0.09682586375213657	-0.15761296564479263	1.6521460084643467	0.08142483620710513	0.20321050205125377	-0.36337998543448075
0.02499999999999991	0.22363845466096724	-0.0968259054923148	-0.15752931288276273	1.6522078722142692	0.08141875839309462	0.20324298860072226	-0.36334760510002106
0.026000000000000023	0.22364366879009143	-0.09682594609108439	-0.15744399584845534	1.6522698000044589	0.08141262585741824	0.20327609358360252	-0.36331487238160914
0.026999999999999913	0.2236489906745901	-0.0968259855446529	-0.15735700403139866	1.652331787956104	0.08140643895924461	0.2033098206839829	-0.3632817858971124
0.028000000000000025	0.22365442290698576	-0.09682602385038387	-0.15726832704437163	1.6523938324949634	0.08140019805125168	0.20334417354152623	-0.36324834420580404
0.028999999999999915	0.22365996810276448	-0.09682606100675846	-0.15717795461080103	1.652455930360146	0.08139390347779885	0.20337915575624066	-0.36321454580369766
0.030000000000000027	0.2236656288965823	-0.09682609701333804	-0.1570858765519167	1.6525180786128328	0.08138755557272558	0.20341477089343238	-0.3631803891189237
0.030999999999999917	0.22367140793761217	-0.09682613187072805	-0.15699208277368	1.65258027464457	0.08138115465695864	0.20345102248871513	-0.3631458725072706
0.03200000000000003	0.2236773078855316	-0.09682616558054292	-0.1568965632531195	1.6526425161843845	0.08137470103635394	0.2034879140531337	-0.36311099424777077
0.03299999999999992	0.22368333140714805	-0.09682619814537202	-0.15679930802445927	1.6527048013047254	0.081368194999712	0.20352544907827635	-0.36307575253839397
0.03400000000000003	0.22368948117252982	-0.09682622956874687	-0.15670030716505048	1.6527671284269827	0.08136163681666196	0.20356363104143355	-0.3630401454919095
0.03499999999999992	0.22369575985101686	-0.09682625985510943	-0.1565995507807399	1.6528294963269643	0.08135502673553584	0.20360246341098223	-0.36300417113173833
0.03600000000000003	0.22370217010748478	-0.09682628900978146	-0.1564970289914353	1.6528919041403365	0.0813483649813544	0.20364194965162713	-0.362967827387856
0.03699999999999992	0.22370871459810562	-0.096826317038935	-0.1563927319176289	1.652954351368021	0.081341651753742	0.20368209322919067	-0.3629311120929928
0.038000000000000034	0.22371539596597767	-0.09682634394956394	-0.15628664966713707	1.653016837881174	0.08133488722470886	0.20372289761537515	-0.3628940229790112
0.038999999999999924	0.2237222168373745	-0.0968263697494567	-0.15617877232131433	1.6530793639250017	0.08132807153648369	0.20376436629279748	-0.362856557673341
0.040000000000000036	0.2237291798182393	-0.09682639444717005	-0.15606908992112542	1.6531419301217853	0.08132120479957895	0.20380650276005036	-0.3628187136954742
0.040999999999999925	0.22373628749017016	-0.09682641805200394	-0.15595759245346053	1.653204537474248	0.08131428709096687	0.203849310536664	-0.3627804884534
0.04200000000000004	0.2237435424055153	-0.09682644057397745	-0.15584426983770647	1.6532671873688796	0.08130731845206164	0.203892793168087	-0.36274187924016554
0.04299999999999993	0.2237509470823274	-0.09682646202380572	-0.1557291119125844	1.6533298815788458	0.08130029888656859	0.2039369542306223	-0.36270288323068617
0.04400000000000004	0.223758503999926	-0.09682648241287808	-0.15561210842326328	1.6533926222672282	0.0812932283584439	0.20398179733613162	-0.36266349747850374
0.04499999999999993	0.22376621559468696	-0.09682650175323711	-0.15549324900838352	1.6534554119898475	0.08128610678996481	0.20402732613668798	-0.36262371891255646
0.04600000000000004	0.22377408425568163	-0.09682652005755873	-0.15537252318549546	1.6535182536961621	0.08127893405978877	0.20407354432984237	-0.3625835443341457
0.04699999999999993	0.2237821123205435	-0.09682653733913342	-0.15524992033454416	1.6535811507289926	0.08127171000100122	0.20412045566462325	-0.3625429704138595
0.04800000000000004	0.22379030207193784	-0.09682655361184833	-0.1551254296824176	1.6536441068249401	0.08126443439927435	0.20416806394710743	-0.3625019936885167
0.04899999999999993	0.22379865573387667	-0.09682656889017044	-0.1549990402889494	1.6537071261155063	0.08125710699101481	0.20421637304537688	-0.3624606105581955
0.050000000000000044	0.22380717546712428	-0.09682658318913068	-0.1548707410317545	1.6537702131274055	0.08124972746137915	0.20426538689483129	-0.3624188172832284
0.050999999999999934	0.22381586336406525	-0.09682659652430911	-0.15474052059366833	1.6538333727816878	0.08124229544240055	0.2043151095025745	-0.36237660998208043
0.052000000000000046	0.22382472144378388	-0.09682660891182089	-0.15460836745843773	1.6538966103924189	0.08123481051147086	0.20436554494886072	-0.36233398463096683
0.052999999999999936	0.22383375164810645	-0.09682662036830329	-0.15447426991166882	1.6539599316652849	0.08122727219023927	0.20441669738657087	-0.36229093706436166
0.05400000000000005	0.2238429558386079	-0.0968266309109037	-0.15433821603802028	1.6540233426961242	0.08121967994362347	0.20446857104194358	-0.3622474629747567
0.05499999999999994	0.22385233579382657	-0.0968266405572683	-0.1542001937105157	1.6540868499693753	0.08121203317856833	0.2045211702182003	-0.3622035579110041
0.05600000000000005	0.22386189320630887	-0.09682664932553198	-0.1540601905795025	1.6541504603560617	0.08120433124285713	0.20457449929938137	-0.3621592172766498
0.05699999999999994	0.22387162967948443	-0.09682665723430874	-0.15391819406841553	1.6542141811109312	0.08119657342428052	0.20462856275170882	-0.3621144363296597
0.05800000000000005	0.22388154672437086	-0.09682666430268327	-0.153774191371475	1.6542780198694929	0.08118875894979831	0.20468336512417706	-0.36206921018257177
0.05899999999999994	0.2238916457561017	-0.09682667055020318	-0.153628169446186	1.654341984645329	0.08118088698439034	0.20473891105098577	-0.3620235338017368
0.06000000000000005	0.22390192809027654	-0.0968266759968721	-0.15348011500102257	1.6544060838265389	0.08117295662971899	0.20479520525581046	-0.3619774020060185
0.06099999999999994	0.22391239493951098	-0.0968266806631436	-0.15333001448620473	1.654470326170554	0.08116496692303045	0.2048522525550442	-0.3619308094665417
0.062000000000000055	0.22392304741093713	-0.09682668456991582	-0.15317785409247472	1.6545347207976897	0.08115691683666103	0.2049100578580566	-0.3618837507081023
0.06299999999999994	0.22393388650465068	-0.096826687738527	-0.15302361975149173	1.6545992771845561	0.08114880527784495	0.20496862616678002	-0.36183622011066086
0.06400000000000006	0.22394491311235268	-0.09682669019075163	-0.15286729713296693	1.654664005157325	0.08114063108845912	0.20502796257644487	-0.36178821191019417
0.06499999999999995	0.22395612801580947	-0.0968266919487973	-0.15270887164118815	1.6547289148829605	0.08113239304488885	0.20508807227642403	-0.36173972020012873
0.06600000000000006	0.22396753188550605	-0.09682669303530238	-0.15254832841207952	1.654794016858778	0.08112408985819818	0.2051489605508162	-0.36169073893342224
0.06699999999999995	0.2239791252798688	-0.09682669347333421	-0.15238565231005574	1.654859321902954	0.0811157201744842	0.205210632779128	-0.3616412619242026
0.06800000000000006	0.22399090864430388	-0.09682669328638813	-0.15222082792505684	1.6549248411455975	0.08110728257511232	0.20527309443692834	-0.3615912828491535
0.06899999999999995	0.224002882309675	-0.09682669249838695	-0.15205383956977758	1.6549905860184972	0.08109877557677263	0.20533635109646978	-0.361540795249383
0.07000000000000006	0.22401504649134857	-0.09682669113368117	-0.1518846712767361	1.6550565682439067	0.08109019763166345	0.20540040842727106	-0.3614897925325989
0.07099999999999995	0.2240274012888058	-0.09682668921704973	-0.15171330679369577	1.6551227998227362	0.08108154712774249	0.20546527219720423	-0.3614382679750484
0.07200000000000006	0.22403994668431715	-0.09682668677370135	-0.15153972957369355	1.6551892930221361	0.08107282238849908	0.20553094827572457	-0.36138621472249877
0.07299999999999995	0.22405268254067803	-0.09682668382927628	-0.15136392276307145	1.6552560603635893	0.08106402167237083	0.20559744263795898	-0.36133362579069056
0.07400000000000007	0.22406560859988697	-0.09682668040984882	-0.15118586919955967	1.6553231146115024	0.08105514317290258	0.20566476136495784	-0.36128049406764634
0.07499999999999996	0.22407872448389368	-0.09682667654193006	-0.1510055514211793	1.6553904687603993	0.0810461850200756	0.20573291063992163	-0.3612268123185112
0.07600000000000007	0.22409202969629052	-0.09682667225247128	-0.1508229516739489	1.6554581360199547	0.08103714528189533	0.2058018967449643	-0.3611725731907394
0.07699999999999996	0.22410552362306876	-0.09682666756886764	-0.15063805191390134	1.6555261297993595	0.08102802196544777	0.20587172605986828	-0.3611177692182943
0.07800000000000007	0.22411920553243897	-0.0968266625189624	-0.15045083380756444	1.6555944636921318	0.08101881301766997	0.20594240506124256	-0.3610623928253564
0.07899999999999996	0.22413307457521886	-0.0968266571310514	-0.1502612787328051	1.6556631514613633	0.08100951632638474	0.20601394032158937	-0.3610064363298512
0.08000000000000007	0.22414712978616394	-0.09682665143388806	-0.1500693677796779	1.6557322070253881	0.08100012972160144	0.20608633850845687	-0.3609498919467426
0.08099999999999996	0.22416137008548975	-0.09682664545668852	-0.14987508175167086	1.6558016444431036	0.08099065097684142	0.20615960638348793	-0.36089275179152674
0.08200000000000007	0.22417579428021506	-0.09682663922913726	-0.14967840116736553	1.655871477898183	0.08098107781049035	0.20623375080141987	-0.36083500788423756
0.08299999999999996	0.22419040106570312	-0.09682663278139284	-0.14947930626215378	1.6559417216821612	0.080971407887301	0.20630877870908926	-0.3607766521538503
0.08399999999999985	0.22420518902815034	-0.09682662614409403	-0.1492777769904078	1.6560123901763846	0.08096163882011011	0.2063846971440698	-0.36071767644303
0.08499999999999996	0.22422015664802297	-0.096826619348366	-0.14907379302812468	1.6560834978335572	0.08095176817171025	0.20646151323293643	-0.3606580725129274
0.08599999999999985	0.2242353023040686	-0.09682661242582684	-0.1488673337756885	1.6561550591596301	0.0809417934570012	0.20653923418951453	-0.3605978320477273
0.08699999999999997	0.2242506242782815	-0.09682660540859409	-0.14865837836076923	1.6562270886960118	0.08093171214560554	0.20661786731322837	-0.36053694665907726
0.08799999999999986	0.22426612076144706	-0.09682659832929154	-0.14844690564100274	1.6562996010024655	0.080921521664525	0.20669741998766428	-0.360475407890468
0.08899999999999997	0.22428178985776204	-0.09682659122105605	-0.14823289420684893	1.6563726106406784	0.08091121940035237	0.20677789967909754	-0.36041320722163195
0.08999999999999986	0.22429762958853214	-0.09682658411754438	-0.1480163223853989	1.6564461321577342	0.08090080270134636	0.2068593139345495	-0.3603503360730311
0.09099999999999997	0.22431363789645403	-0.09682657705294012	-0.14779716824439812	1.6565201800691036	0.08089026887979806	0.2069416703796722	-0.36028678581031964
0.09199999999999986	0.2243298126508599	-0.09682657006196063	-0.14757540959650714	1.6565947688411395	0.08087961521456971	0.20702497671657477	-0.36022254774903395
0.09299999999999997	0.22434615165317412	-0.09682656317986385	-0.1473510240045747	1.6566699128730558	0.08086883895362605	0.20710924072134096	-0.3601576131597613
0.09399999999999986	0.2243626526422077	-0.09682655644245514	-0.1471239887868179	1.6567456264787521	0.08085793731662132	0.2071944702416561	-0.36009197327330933
0.09499999999999997	0.2243793132996691	-0.09682654988609395	-0.14689428102117907	1.656821923869602	0.08084690749766676	0.20728067319478002	-0.3600256192853356
0.09599999999999986	0.22439613125664587	-0.09682654354770037	-0.14666187755000915	1.65689881913894	0.0808357466683421	0.20736785756537066	-0.3599585423605077
0.09699999999999998	0.22441310410105977	-0.09682653746476153	-0.14642675498547691	1.656976326247111	0.08082445198083188	0.20745603140296828	-0.3598907336366285
0.09799999999999986	0.22443022938534374	-0.09682653167533768	-0.14618888971534988	1.6570544590051883	0.08081302057106772	0.2075452028192539	-0.3598221842291608
0.09899999999999998	0.22444750463396462	-0.09682652621806817	-0.14594825790954205	1.6571332310573437	0.08080144956194008	0.20763537998501375	-0.35975288523628335
0.09999999999999987	0.22446492735079554	-0.09682652113217703	-0.1457048355274542	1.6572126558637357	0.08078973606658238	0.20772657112692314	-0.3596828277441194
0.10099999999999998	0.22448249502634407	-0.09682651645747832	-0.14545859832575656	1.65729274668503	0.08077787719160846	0.207818784524264	-0.3596120028317219
0.10199999999999987	0.2245002051448399	-0.09682651223438102	-0.14520952186701044	1.6573735165677854	0.08076587004030611	0.2079120285053241	-0.35954040157588396
0.10299999999999998	0.2245180551911814	-0.09682650850389357	-0.14495758152915048	1.6574549783299453	0.0807537117158505	0.2080063114434091	-0.3594680150559668
0.10399999999999987	0.22453604265774016	-0.09682650530762803	-0.14470275251510156	1.6575371445467915	0.08074139932441857	0.20810164175276413	-0.35939483435863107
0.10499999999999998	0.2245541650506506	-0.09682650268780357	-0.1444450098621796	1.6576200275373516	0.08072892997796333	0.20819802788463992	-0.3593208505824805
0.10599999999999987	0.22457241989483917	-0.09682650068724968	-0.14418432845129897	1.6577036393508735	0.08071630079652947	0.20829547832349543	-0.3592460548427495
0.10699999999999998	0.22459080473779636	-0.09682649934940865	-0.14392068301601224	1.6577879917537293	0.08070350891029553	0.20839400158326798	-0.3591704382759199
0.10799999999999987	0.22460931715246932	-0.09682649871833747	-0.14365404815178273	1.6578730962167383	0.08069055146152813	0.20849360620364155	-0.35909399204433734
0.10899999999999999	0.22462795473890204	-0.09682649883870915	-0.14338439832626496	1.6579589639025218	0.08067742560626857	0.20859430074600047	-0.3590167073411404
0.10999999999999988	0.22464671512462445	-0.09682649975581335	-0.1431117078906179	1.6580456056536292	0.0806641285156325	0.2086960937888776	-0.358938575395389
0.11099999999999999	0.2246655959645414	-0.09682650151555615	-0.14283595109112537	1.6581330319821732	0.08065065737696926	0.2087989939232539	-0.3588595874769746
0.11199999999999988	0.2246845949406985	-0.09682650416445923	-0.14255710208039604	1.6582212530602158	0.08063700939506632	0.20890300974818832	-0.35877973490119885
0.11299999999999999	0.22470370976192983	-0.09682650774965808	-0.14227513492741425	1.6583102787105202	0.08062318179321862	0.2090081498669524	-0.3586990090329679
0.11399999999999988	0.22472293816339006	-0.09682651231889938	-0.14199002362684474	1.6584001183987827	0.0806091718139223	0.20911442288335674	-0.35861740129042924
0.11499999999999999	0.22474227790635043	-0.09682651792053752	-0.14170174210912118	1.65849078122696	0.08059497671949975	0.20922183739771247	-0.35853490314842323
0.11599999999999988	0.2247617267790126	-0.09682652460353011	-0.1414102642517182	1.6585822759258022	0.08058059379326778	0.20933040200229802	-0.3584515061423077
0.11699999999999999	0.22478128259834285	-0.09682653241743248	-0.14111556389087954	1.6586746108473356	0.08056602034112975	0.20944012527662706	-0.3583672018718574
0.11799999999999988	0.22480094321217617	-0.0968265414123912	-0.14081761483307853	1.6587677939595473	0.08055125369298535	0.20955101578293567	-0.35828198200457845
0.119	0.22482070650084002	-0.09682655163913638	-0.14051639086548648	1.6588618328428815	0.08053629120377785	0.20966308206224565	-0.3581958382784449
0.11999999999999988	0.22484057037754696	-0.09682656314897288	-0.14021186576547115	1.6589567346870364	0.08052113025418156	0.20977633263087392	-0.3581087625045531
0.121	0.2248605327879347	-0.09682657599377038	-0.13990401330990163	1.659052506288431	0.08050576825099282	0.20989077597695327	-0.35802074656970156
0.12199999999999989	0.22488059171026067	-0.0968265902259521	-0.13959280728465928	1.659149154049084	0.0804902026275926	0.21000642055677365	-0.35793178243847856
0.123	0.22490074515625336	-0.09682660589848223	-0.13927822149400562	1.659246683976154	0.08047443084460501	0.21012327479111845	-0.35784186215486496
0.12399999999999989	0.22492099117111758	-0.09682662306522732	-0.13896022976908215	1.6593451016817524	0.08045845039044969	0.21024134706195252	-0.35775097784354304
0.125	0.22494132783232249	-0.0968266417824418	-0.1386388059759438	1.6594444123841516	0.08044225878172967	0.21036064570933244	-0.35765912171091885
0.1259999999999999	0.22496175324792503	-0.09682666211100238	-0.13831392402427958	1.659544620910382	0.08042585356357893	0.21048117902810431	-0.3575662860461094
0.127	0.22498226555480286	-0.0968266841178908	-0.13798555787609404	1.6596457316990876	0.08040923230978939	0.21060295526468534	-0.35747246322196347
0.1279999999999999	0.22500286291679777	-0.09682670787654903	-0.13765368155324723	1.6597477488040129	0.08039239262253706	0.21072598261428704	-0.3573776456956359
0.129	0.22502354352277312	-0.09682673346685787	-0.13731826914500778	1.6598506758988658	0.08037533213183139	0.21085026921808417	-0.3572818260087232
0.1299999999999999	0.22504430558458863	-0.09682676097511382	-0.1369792948167715	1.6599545162831821	0.08035804849493401	0.21097582315989544	-0.35718499678751575
0.131	0.22506514733499383	-0.09682679049400399	-0.13663673281921782	1.6600592728891814	0.08034053939587062	0.21110265246267254	-0.35708715074325176
0.1319999999999999	0.22508606702544334	-0.09682682212257931	-0.13629055749680088	1.6601649482899885	0.08032280254491679	0.21123076508527686	-0.35698828067183286
0.133	0.22510706292383761	-0.09682685596622574	-0.13594074329560082	1.6602715447084644	0.08030483567793813	0.21136016891953607	-0.3568883794531902
0.1339999999999999	0.22512813331256512	-0.09682689213663333	-0.13558726477093516	1.6603790640255178	0.08028663655576943	0.2114908717873899	-0.3567874400507351
0.135	0.2251492764875947	-0.09682693075176325	-0.13523009659438007	1.6604875077882706	0.08026820296381819	0.21162288143830044	-0.3566854555105963
0.1359999999999999	0.22517049075862114	-0.09682697193581247	-0.1348692135602265	1.6605968772195807	0.08024953271177244	0.21175620554691915	-0.35658241896028553
0.137	0.22519177444989216	-0.09682701581917602	-0.1345045905921469	1.6607071732289218	0.08023062363347624	0.21189085171069869	-0.3564783236071021
0.1379999999999999	0.22521312590171785	-0.09682706253840688	-0.13413620275009863	1.6608183964234882	0.08021147358709663	0.2120268274475027	-0.35637316273652764
0.139	0.2252345434719122	-0.09682711223654937	-0.13376402523673664	1.6609305471195277	0.0801920804552796	0.21216414019344992	-0.35626692971037366
0.1399999999999999	0.22525602553641844	-0.0968271650645987	-0.13338803340373626	1.6610436253542735	0.08017244214517567	0.2123027973007419	-0.3561596179646878
0.14100000000000001	0.22527757048949437	-0.09682722118371004	-0.13300820275917774	1.6611576308984748	0.08015255658845846	0.21244280603504037	-0.3560512210077921
0.1419999999999999	0.22529917674383523	-0.0968272807666521	-0.13262450897526332	1.6612725632691514	0.08013242174121694	0.21258417357269196	-0.3559417324185188
0.14300000000000002	0.22532084273063505	-0.09682734399812865	-0.1322369278948862	1.6613884217421975	0.08011203558360126	0.21272690699840183	-0.35583114584434744
0.1439999999999999	0.22534256689958831	-0.0968274110747203	-0.13184543553745184	1.6615052053652102	0.08009139611928526	0.21287101330322797	-0.355719454999326
0.14500000000000002	0.22536434771883335	-0.09682748220519916	-0.13145000810510138	1.6616229129705415	0.08007050137499104	0.21301649938240125	-0.35560665366202665
0.1459999999999999	0.2253861836748392	-0.0968275576119684	-0.13105062198936107	1.6617415431881988	0.08004934940032138	0.21316337203296543	-0.3554927356736036
0.14700000000000002	0.225408073272237	-0.0968276375332505	-0.13064725377749092	1.6618610944589762	0.08002793826771902	0.2133116379515948	-0.35537769493565335
0.1479999999999999	0.2254300150335979	-0.0968277222245187	-0.1302398802585582	1.6619815650474423	0.08000626607225025	0.21346130373252273	-0.3552615254079455
0.14900000000000002	0.22545200749915864	-0.09682781195879538	-0.12982847842963258	1.6621029530540279	0.07998433093127573	0.2136123758652695	-0.3551442211063337
0.1499999999999999	0.22547404922649603	-0.0968279070265693	-0.12941302550137068	1.6622252564273445	0.07996213098401003	0.2137648607325287	-0.3550257761006098
0.15100000000000002	0.2254961387901524	-0.09682800773570806	-0.12899349890226242	1.6623484729771156	0.07993966439091138	0.21391876460869344	-0.35490618451218425
0.1519999999999999	0.22551827478158912	-0.0968281144113653	-0.1285698762823155	1.6624726003847115	0.07991692933332921	0.21407409365871052	-0.35478544051233024
0.15300000000000002	0.225540455809846	-0.09682822739625765	-0.1281421355173274	1.6625976362101615	0.07989392401371613	0.21423085393670974	-0.35466353832124053
0.15399999999999991	0.2255626805021555	-0.09682834705206142	-0.1277102547137626	1.6627235778997813	0.0798706466559187	0.2143890513843405	-0.3545404722068673
0.15500000000000003	0.22558494750376054	-0.09682847376155361	-0.1272742122131286	1.6628504227947967	0.07984709550512263	0.21454869182917533	-0.3544162364834288
0.15599999999999992	0.22560725547693716	-0.09682860792999595	-0.1268339865954974	1.6629781681368263	0.07982326882757575	0.21470978098329666	-0.35429082551068497
0.15700000000000003	0.2256296030992234	-0.0968287499853865	-0.12638955668332272	1.6631068110721114	0.07979916491015153	0.2148723244417566	-0.3541642336937436
0.15799999999999992	0.22565198906160833	-0.09682890037832866	-0.12594090154557225	1.663236348658625	0.07977478205969377	0.21503632768108652	-0.3540364554822454
0.15900000000000003	0.22567441206743485	-0.09682905958189252	-0.12548800050106956	1.6633667778756944	0.07975011860220522	0.21520179605827766	-0.35390748536868993
0.15999999999999992	0.22569687083164147	-0.09682922809146811	-0.12503083312106755	1.6634980956338785	0.07972517288212522	0.2153687348099836	-0.3537773178864565
0.16100000000000003	0.22571936407996795	-0.09682940642461005	-0.12456937923144813	1.6636302987839753	0.07969994326188075	0.21553714905169602	-0.35364594760788925
0.16199999999999992	0.22574189054812624	-0.09682959512087302	-0.12410361891494207	1.663763384125539	0.07967442812152989	0.21570704377694924	-0.3535133691425146
0.16300000000000003	0.22576444898093756	-0.09682979474163783	-0.12363353251376595	1.6638973484145356	0.07964862585825548	0.21587842385648773	-0.35337957713569906
0.16399999999999992	0.22578703813143727	-0.09683000586992718	-0.12315910063232056	1.6640321883697613	0.0796225348857108	0.2160512940373921	-0.35324456626775413
0.16500000000000004	0.22580965675957237	-0.09683022911021096	-0.12268030413996969	1.664167900678782	0.07959615363334044	0.21622565894209722	-0.35310833125324925
0.16599999999999993	0.22583230362974016	-0.09683046508820012	-0.12219712417429365	1.66430448200302	0.07956948054567796	0.2164015230672377	-0.3529708668407198
0.16700000000000004	0.22585497750754546	-0.09683071445062898	-0.12170954214445862	1.6644419289819918	0.07954251408156113	0.21657889078255926	-0.3528321678125339
0.16799999999999993	0.2258776771572833	-0.09683097786502481	-0.12121753973472137	1.6645802382382016	0.0795152527133877	0.216757766329831	-0.3526922289844336
0.16900000000000004	0.22590040134014736	-0.0968312560194647	-0.12072109890846487	1.664719406381939	0.07948769492647459	0.2169381538214497	-0.35255104520524433
0.16999999999999993	0.22592314881166103	-0.09683154962231837	-0.12022020191202992	1.6648594300141133	0.07945983921827787	0.21712005723909758	-0.352408611357183
0.17100000000000004	0.22594591831833202	-0.0968318594019769	-0.1197148312776069	1.6650003057278753	0.07943168409747552	0.21730348043287534	-0.3522649223562834
0.17199999999999993	0.2259687085950366	-0.09683218610656628	-0.11920496982595633	1.6651420301101585	0.07940322808334022	0.2174884271204811	-0.35211997315282145
0.17300000000000004	0.2259915183635115	-0.0968325305036452	-0.11869060066972896	1.665284599742765	0.07937446970546505	0.21767490088606534	-0.35197375873204956
0.17399999999999993	0.2260143463312017	-0.09683289337988622	-0.11817170721702687	1.6654280112026196	0.07934540750353852	0.21786290517900214	-0.35182627411512435
0.17500000000000004	0.2260371911900892	-0.09683327554074002	-0.11764827317484683	1.665572261061204	0.0793160400271099	0.21805244331269513	-0.35167751436010947
0.17599999999999993	0.22606005161550402	-0.09683367781008115	-0.11712028255204675	1.6657173458835486	0.07928636583534604	0.21824351846359727	-0.3515274745629378
0.17700000000000005	0.226082926264919	-0.09683410102983545	-0.11658771966147304	1.6658632622271579	0.07925638349678113	0.2184361336706849	-0.35137614985815385
0.17799999999999994	0.2261058137767291	-0.09683454605958758	-0.11605056912163705	1.6660100066401193	0.07922609158924356	0.2186302918350785	-0.3512235354198075
0.17900000000000005	0.2261287127690172	-0.09683501377616822	-0.11550881585833271	1.6661575756580262	0.0791954886999002	0.21882599571950284	-0.3510696264627472
0.17999999999999994	0.22615162183868334	-0.09683550507322004	-0.11496244510621295	1.6663059658008474	0.07916457342523717	0.21902324794764416	-0.35091441824395203
0.18100000000000005	0.22617453956169078	-0.09683602086074145	-0.11441144240996602	1.666455173570501	0.07913334437122156	0.21922205100364578	-0.35075790606354124
0.18199999999999994	0.22619746449442768	-0.09683656206460743	-0.11385579362472728	1.666605195449129	0.07910180015376773	0.21942240723198295	-0.350600085265345
0.18300000000000005	0.22622039517543457	-0.0968371296260666	-0.1132954849161148	1.666756027897321	0.07906993939926564	0.21962431883759265	-0.35044095123740554
0.18399999999999994	0.2262433301271271	-0.0968377245012133	-0.11273050276028111	1.666907667350798	0.07903776074511182	0.2198277878860127	-0.35028049941296224
0.18500000000000005	0.2262662678575161	-0.0968383476604341	-0.1121608339439965	1.667060110215559	0.07900526284024426	0.22003281630346677	-0.3501187252718022
0.18599999999999994	0.2262892068619248	-0.09683900008782771	-0.11158646556439875	1.667213352862992	0.07897244434562169	0.2202394058770764	-0.3499556243414336
0.18700000000000006	0.22631214562470214	-0.09683968278059725	-0.11100738502804372	1.6673673916253282	0.07893930393470934	0.2204475582553806	-0.3497911921980858
0.18799999999999994	0.22633508262093166	-0.09684039674841406	-0.11042358004964789	1.6675222227906923	0.07890584029403355	0.22065727494891743	-0.34962542446790595
0.18900000000000006	0.2263580163185148	-0.09684114301275198	-0.10983503865053702	1.6676778425973764	0.07887205212392828	0.22086855733080585	-0.349458316828235
0.18999999999999995	0.2263809451813869	-0.09684192260619114	-0.10924174915605853	1.6678342472277135	0.07883793813959648	0.22108140663775172	-0.3492898650086014
0.19100000000000006	0.2264038676738674	-0.09684273657169026	-0.1086437001919668	1.6679914328023107	0.07880349707230505	0.22129582397153832	-0.34912006479137614
0.19199999999999995	0.2264267822653887	-0.0968435859618266	-0.10804088068092309	1.6681493953746487	0.07876872767053175	0.2215118103005124	-0.34894891201233696
0.19300000000000006	0.22644968743522834	-0.09684447183800218	-0.10743327983987314	1.6683081309256729	0.07873362870106564	0.2217293664607604	-0.3487764025613283
0.19399999999999995	0.2264725816772475	-0.09684539526961572	-0.10682088717718499	1.6684676353587564	0.07869819895006182	0.22194849315733958	-0.3486025323827775
0.19500000000000006	0.22649546350463992	-0.09684635733319884	-0.1062036924880553	1.6686279044950363	0.07866243722411287	0.22216919096604973	-0.3484272974758278
0.19599999999999995	0.22651833145469474	-0.09684735911151574	-0.10558168584894699	1.6687889340683764	0.0786263423513381	0.22239146033550206	-0.34825069389433566
0.19700000000000006	0.22654118409319696	-0.09684840169262525	-0.10495485761257008	1.6689507197199631	0.07858991318230908	0.22261530158899673	-0.34807271774697973
0.19799999999999995	0.2265640200177107	-0.09684948616890418	-0.10432319840379173	1.669113256993287	0.07855314859069072	0.22284071492608723	-0.3478933651975464
0.19900000000000007	0.22658683786012274	-0.09685061363603081	-0.10368669911686211	1.6692765413295185	0.0785160474738427	0.22306770042370955	-0.3477126324656392
0.19999999999999996	0.2266096362899568	-0.0968517851919277	-0.10304535091358905	1.6694405680629019	0.07847860875368688	0.22329625803699713	-0.34753051582763317
0.20100000000000007	0.2266324140184602	-0.09685300193566247	-0.10239914522134036	1.6696053324165456	0.07844083137759801	0.2235263876002088	-0.3473470116173299
0.20199999999999996	0.2266551698019548	-0.09685426496630575	-0.1017480737308816	1.6697708294986187	0.07840271431895358	0.22375808882789053	-0.34716211622643817
0.20300000000000007	0.2266779024444533	-0.09685557538174504	-0.10109212839443454	1.6699370542985799	0.07836425657758732	0.22399136131608927	-0.3469758261051889
0.20399999999999996	0.2267006108010517	-0.09685693427745341	-0.1004313014239661	1.6701040016838222	0.07832545718057358	0.224226204543375	-0.3467881377629658
0.20500000000000007	0.22672329378209882	-0.0968583427452121	-0.0997655852893387	1.6702716663967379	0.07828631518316113	0.2244626178717326	-0.34659904776883327
0.20599999999999996	0.22674595035701112	-0.09685980187178589	-0.0990949727159528	1.67044004305183	0.0782468296694307	0.22470060054756757	-0.3464085527519045
0.20700000000000007	0.22676857955811017	-0.09686131273755012	-0.09841945668264009	1.670609126132879	0.07820699975286008	0.22494015170264342	-0.3462166494016133
0.20799999999999996	0.22679118048523927	-0.09686287641506838	-0.09773903042056918	1.6707789099894097	0.07816682457722403	0.22518127035470797	-0.34602333446831984
0.20900000000000007	0.2268137523107831	-0.09686449396761981	-0.0970536874124205	1.6709493888324705	0.07812630331776868	0.22542395540805302	-0.3458286047642536
0.20999999999999996	0.22683629428471389	-0.09686616644767487	-0.09636342139108178	1.6711205567316103	0.07808543518229621	0.22566820565425183	-0.34563245716406504
0.21099999999999985	0.2268588057396677	-0.09686789489531869	-0.09566822633824515	1.6712924076134377	0.07804421941203853	0.2259140197729539	-0.34543488860486876
0.21199999999999997	0.22688128609567612	-0.09686968033662088	-0.09496809648328894	1.6714649352606348	0.07800265528244264	0.2261613963326161	-0.34523589608632743
0.21299999999999986	0.22690373486379622	-0.09687152378195081	-0.09426302630282758	1.6716381333114358	0.07796074210380766	0.226410333790989	-0.3450354766709639
0.21399999999999997	0.22692615164864013	-0.09687342622423734	-0.09355301052131247	1.671811995259571	0.077918479221652	0.2266608304951161	-0.34483362748458163
0.21499999999999986	0.22694853615056107	-0.09687538863717207	-0.09283804411193776	1.6719865144539299	0.07787586601687277	0.22691288468115206	-0.34463034571667456
0.21599999999999997	0.22697088816787372	-0.09687741197335516	-0.09211812229672516	1.6721616840975837	0.07783290190575863	0.22716649447461024	-0.34442562862083004
0.21699999999999986	0.22699320759910718	-0.09687949716238259	-0.0913932405457896	1.6723374972465423	0.07778958633991764	0.22742165789104174	-0.3442194735151262
0.21799999999999997	0.22701549444528818	-0.09688164510925049	-0.09066339457691916	1.6725139468090056	0.0777459188063644	0.22767837283653833	-0.34401187778246667
0.21899999999999986	0.2270377488122531	-0.09688385669382789	-0.08992858035660463	1.6726910255451144	0.0777018988280714	0.22793663710763515	-0.3438028388710985
0.21999999999999997	0.2270599709126131	-0.096886132771021	-0.08918879410252281	1.6728687260664585	0.07765752596480234	0.22819644839073694	-0.34359235429555923
0.22099999999999986	0.2270821610666243	-0.09688847417012283	-0.0884440322863488	1.6730470408349725	0.07761279981355819	0.22845780426149623	-0.343380421637873
0.22199999999999998	0.22710431970233982	-0.09689088169297133	-0.08769429163615149	1.673225962161598	0.07756772000851439	0.22872070218432852	-0.3431670385486941
0.22299999999999986	0.22712644735617046	-0.09689335611166737	-0.08693956913912826	1.6734054822054774	0.07752228622087597	0.2289851395117013	-0.3429522027483383
0.22399999999999998	0.22714854467309958	-0.09689589816622858	-0.08617986204543149	1.6735855929736843	0.07747649815852915	0.22925111348301688	-0.34273591202801035
0.22499999999999987	0.2271706124050468	-0.09689850856255408	-0.0854151678723372	1.6737662863211233	0.07743035556524618	0.2295186212235176	-0.34251816425128895
0.22599999999999998	0.22719265140775605	-0.09690118797145227	-0.08464548440800596	1.6739475539509838	0.07738385821980903	0.22978765974333829	-0.3422989573553858
0.22699999999999987	0.22721466263771264	-0.09690393702835447	-0.08387080971521371	1.6741293874153764	0.0773370059353568	0.23005822593640382	-0.34207828935217954
0.22799999999999998	0.22723664715021677	-0.09690675633258414	-0.08309114213505682	1.6743117781150374	0.0772897985589568	0.23033031657935796	-0.3418561583294537
0.22899999999999987	0.22725860609823792	-0.09690964644655493	-0.08230648028950649	1.6744947172984777	0.0772422359712781	0.23060392833107396	-0.3416325624520966
0.22999999999999998	0.22728054073054565	-0.09691260789565086	-0.08151682308205947	1.6746781960613393	0.07719431808606278	0.23087905773293338	-0.3414074999628999
0.23099999999999987	0.2273024523887389	-0.09691564116841572	-0.08072216969761317	1.674862205345968	0.07714604484939525	0.23115570120938875	-0.34118096918314
0.23199999999999998	0.22732434250392006	-0.09691874671630014	-0.07992251960307344	1.6750467359415904	0.07709741623901327	0.23143385506820457	-0.34095296851312723
0.23299999999999987	0.2273462125933886	-0.09692192495258699	-0.07911787254832157	1.6752317784851067	0.07704843226353894	0.2317135155005021	-0.34072349643278443
0.23399999999999999	0.22736806425773076	-0.09692517625124644	-0.07830822856641136	1.6754173234617482	0.07699909296156866	0.2319946785810375	-0.3404925515021963
0.23499999999999988	0.22738989917905741	-0.09692850094647287	-0.07749358797299617	1.67560336120561	0.07694939840098756	0.23227734026865665	-0.34026013236182706
0.236	0.22741171912001254	-0.09693189933290194	-0.07667395136573993	1.6757898819008208	0.07689934867869112	0.23256149640674686	-0.34002623773234497
0.23699999999999988	0.22743352592204527	-0.09693537166650557	-0.0758493196237093	1.6759768755833633	0.0768489439203484	0.23284714272387336	-0.3397908664143012
0.238	0.22745532150256786	-0.09693891816541306	-0.07501969390599095	1.6761643321427997	0.07679818427971957	0.2331342748347253	-0.33955401728778356
0.23899999999999988	0.22747710785175	-0.09694253900990965	-0.07418507564915666	1.6763522413239158	0.0767470699375278	0.23342288824131516	-0.3393156893119269
0.24	0.22749888702932505	-0.09694623434198985	-0.07334546656357839	1.6765405927290415	0.0766956011002505	0.23371297833461835	-0.3390758815240353
0.24099999999999988	0.22752066116140873	-0.09695000426483932	-0.07250086862897132	1.6767293758206785	0.07664377799895174	0.23400454039665733	-0.33883459303844043
0.242	0.22754243243732647	-0.09695384884224323	-0.07165128409029205	1.6769185799233202	0.07659160088809461	0.2342975696024259	-0.33859182304558433
0.24299999999999988	0.22756420310644385	-0.09695776809829491	-0.0707967154547394	1.6771081942248527	0.07653907004445527	0.23459206102123173	-0.33834757081144795
0.244	0.22758597547499643	-0.09696176201778234	-0.06993716548872464	1.6772982077782994	0.07648618576613828	0.23488800961794934	-0.3381018356769621
0.24499999999999988	0.22760775190291918	-0.09696583054650382	-0.06907263721292847	1.6774886095035428	0.07643294837138845	0.2351854102549796	-0.3378546170569746
0.246	0.22762953480067416	-0.09696997359113806	-0.06820313389581929	1.6776793881886567	0.07637935819725997	0.2354842576948602	-0.33760591443883553
0.2469999999999999	0.22765132662569898	-0.09697419101979395	-0.06732865904788862	1.6778705324912353	0.07632541559850767	0.23578454660274017	-0.33735572738114844
0.248	0.22767312987772345	-0.09697848266323722	-0.06644921641660156	1.6780620309404815	0.0762711209464568	0.2360862715486018	-0.3371040555126288
0.2489999999999999	0.22769494709332688	-0.09698284831528986	-0.06556480998017525	1.6782538719396878	0.07621647462742434	0.236389427009844	-0.33685089853058076
0.25	0.22771678084123487	-0.09698728773240689	-0.06467544394017967	1.6784460437676239	0.07616147704105707	0.2366940073742936	-0.3365962561992989
0.2509999999999999	0.2277386337187279	-0.09699180063393567	-0.06378112271371161	1.67863853457884	0.07610612859913421	0.23700000694334525	-0.3363401283486378
0.252	0.22776050834803402	-0.0969963867034301	-0.06288185092513969	1.6788313324044013	0.0760504297246513	0.2373074199351744	-0.3360825148723237
0.2529999999999999	0.227782407371577	-0.09700104559026729	-0.0619776333977904	1.6790244251534403	0.07599438085069793	0.23761624048790764	-0.33582341572606955
0.254	0.2278043334464531	-0.0970057769108189	-0.061068475145568575	1.6792178006147813	0.07593798241900696	0.237926462662816	-0.33556283092579764
0.2549999999999999	0.22782628923963424	-0.09701058024842478	-0.06015438136375703	1.679411446458278	0.07588123487829677	0.23823808044784237	-0.3353007605457873
0.256	0.22784827742427077	-0.09701545515254142	-0.05923535741861647	1.6796053502358756	0.07582413868258862	0.23855108776152917	-0.3350372047165652
0.2569999999999999	0.22787030067596387	-0.09702040113857062	-0.05831140883615468	1.6797994993820389	0.0757666942896815	0.23886547845723055	-0.3347721636226596
0.258	0.2278923616678787	-0.09702541768874941	-0.05738254129118651	1.679993881213172	0.07570890215966222	0.23918124632731025	-0.33450563750052303
0.2589999999999999	0.22791446306507437	-0.09703050425334911	-0.056448760597057654	1.6801884829271785	0.07565076275332853	0.23949838510708804	-0.33423762663656276
0.26	0.22793660751955122	-0.09703566025180356	-0.05551007269490001	1.680383291604292	0.07559227653082917	0.23981688847878388	-0.33396813136485143
0.2609999999999999	0.227958797666386	-0.09704088507339066	-0.05456648364203564	1.680578294208074	0.07553344395058151	0.24013675007570964	-0.3336971520646409
0.262	0.22798103612019785	-0.0970461780767197	-0.05361799959989871	1.6807734775858312	0.0754742654679181	0.24045796348677556	-0.3334246891579214
0.2629999999999999	0.22800332547156868	-0.09705153858840108	-0.05266462682146853	1.680968828469596	0.07541474153321806	0.24078052226131771	-0.33315074310678244
0.264	0.2280256682834168	-0.09705696590240018	-0.051706371638206565	1.6811643334780624	0.07535487259001014	0.2411044199140697	-0.33287531441045304
0.2649999999999999	0.22804806708732056	-0.09706245928045198	-0.05074324044611717	1.6813599791187326	0.07529465907341247	0.24142964993028496	-0.33259840360202136
0.266	0.2280705243797914	-0.09706801795278917	-0.0497752396913044	1.6815557517899147	0.07523410140872566	0.2417562057709556	-0.33232001124495436
0.2669999999999999	0.22809304261887034	-0.09707364111880792	-0.0488023758561452	1.6817516377825823	0.07517320001005727	0.24208408087776775	-0.33204013792978293
0.268	0.2281156242217967	-0.09707932794766798	-0.0478246554456955	1.6819476232821116	0.07511195527915975	0.2424132686778617	-0.33175878427089095
0.2689999999999999	0.22813827156336863	-0.09708507757882777	-0.04684208497319722	1.6821436943699069	0.07505036760442069	0.24274376258888966	-0.3314759509030417
0.27	0.2281609869734905	-0.09709088912214332	-0.04585467094467877	1.6823398370249254	0.0749884373595786	0.24307555602456066	-0.33119163847770294
0.2709999999999999	0.22818377273352763	-0.09709676165677944	-0.04486241984376623	1.682536037125123	0.07492616490192015	0.2434086424003134	-0.3309058476595347
0.272	0.22820663107221617	-0.09710269422930565	-0.043865338117452544	1.6827322804488298	0.0748635505701415	0.24374301513869745	-0.33061857912316084
0.2729999999999999	0.2282295641615033	-0.09710868585248342	-0.04286343216244628	1.682928552676071	0.07480059468223842	0.24407866767440775	-0.33032983355004214
0.274	0.22825257411231695	-0.09711473550512462	-0.04185670831209377	1.6831248393898441	0.07473729753366873	0.24441559345891864	-0.33003961162544865
0.2749999999999999	0.22827566297026256	-0.09712084213264502	-0.04084517282461986	1.6833211260773653	0.0746736593959085	0.24475378596454045	-0.32974791403571446
0.276	0.228298832711245	-0.09712700464868905	-0.039828831872680055	1.6835173981313045	0.07460968051546253	0.24509323868808822	-0.3294547414657133
0.2769999999999999	0.2283220852370148	-0.09713322193745266	-0.03880769153308802	1.6837136408510218	0.0745453611130244	0.2454339451546558	-0.32916009459637124
0.278	0.22834542237063862	-0.09713949285519916	-0.037781757776337355	1.6839098394438174	0.07448070138229868	0.2457758989215018	-0.3288639741022762
0.2789999999999999	0.22836884585189135	-0.09714581623059185	-0.0367510364574166	1.6841059790262112	0.07441570148854594	0.2461190935814447	-0.3285663806496896
0.28	0.22839235733293983	-0.09715219086497548	-0.03571553330866342	1.6843020446256405	0.07435036156733765	0.24646352276559066	-0.32826731489489724
0.2809999999999999	0.22841595837506837	-0.09715861553373539	-0.03467525393352427	1.6844980211833456	0.0742846817237642	0.24680918014576564	-0.32796677748229014
0.28200000000000003	0.2284396504460697	-0.09716508898835821	-0.03363020380083779	1.6846938935580775	0.07421866203185266	0.24715605943665817	-0.3276647690421143
0.2829999999999999	0.22846343491679635	-0.09717160995806866	-0.03258038824038797	1.6848896465291392	0.07415230253388928	0.24750415439743517	-0.3273612901886798
0.28400000000000003	0.2284873130568709	-0.09717817715141872	-0.031525812440099034	1.6850852647987742	0.07408560323982975	0.24785345883283694	-0.32705634151933327
0.2849999999999999	0.22851128603105852	-0.09718478925820477	-0.030466481444491746	1.6852807329954274	0.07401856412697952	0.24820396659387947	-0.32674992361352356
0.28600000000000003	0.22853535489630114	-0.09719144495096228	-0.029402400153643354	1.6854760356782617	0.07395118513963989	0.24855567157835246	-0.32644203703153346
0.2869999999999999	0.2285595205982828	-0.09719814288641782	-0.028333573322645425	1.6856711573422012	0.0738834661885981	0.24890856773118006	-0.3261326823133032
0.28800000000000003	0.22858378396790172	-0.0972048817076533	-0.0272600055619298	1.685866082423133	0.07381540715076583	0.24926264904452872	-0.32582185997764984
0.2889999999999999	0.22860814571840046	-0.09721166004698059	-0.026181701338082963	1.686060795303287	0.07374700786914898	0.2496179095576676	-0.3255095705215162
0.29000000000000004	0.22863260644277747	-0.09721847652952448	-0.02509866497514426	1.6862552803164297	0.07367826815314889	0.24997434335658777	-0.32519581441906686
0.2909999999999999	0.2286571666111027	-0.09722532977676614	-0.024010900656758864	1.6864495217521376	0.07360918777901243	0.25033194457338587	-0.3248805921210565
0.29200000000000004	0.22868182656811298	-0.0972322184096753	-0.02291841242880603	1.686643503859538	0.0735397664902484	0.2506907073855397	-0.3245639040545312
0.2929999999999999	0.22870658653146342	-0.09723914105256015	-0.021821204202498588	1.6868372108520422	0.073470003998254	0.25105062601502076	-0.3242457506224356
0.29400000000000004	0.22873144658988132	-0.09724609633763535	-0.020719279758324907	1.6870306269130817	0.0733998999832127	0.25141169472718833	-0.323926132203248
0.29499999999999993	0.22875640670084552	-0.09725308290880431	-0.01961264275007916	1.6872237362013613	0.07332945409489836	0.2517739078297146	-0.323605049150886
0.29600000000000004	0.22878146668854255	-0.09726009942465717	-0.018501296708225715	1.6874165228556424	0.07325866595332477	0.25213725967166767	-0.32328250179451723
0.29699999999999993	0.22880662624172501	-0.09726714456219078	-0.017385245043720802	1.6876089710005788	0.07318753514936309	0.2525017446423324	-0.3229584904381531
0.29800000000000004	0.2288318849110978	-0.09727421702162832	-0.016264491054166233	1.6878010647539938	0.07311606124538819	0.25286735716922576	-0.3226330153604509
0.29899999999999993	0.22885724210735875	-0.09728131553121103	-0.015139037932291781	1.6879927882348658	0.07304424377613711	0.2532340917154348	-0.32230607681484674
0.30000000000000004	0.22888269710027148	-0.09728843885083446	-0.014008888775261144	1.688184125571282	0.0729720822497801	0.2536019427767691	-0.3219776750298965
0.30099999999999993	0.228908249018021	-0.09729558577490689	-0.012874046594423172	1.688375060907628	0.0728995761490219	0.25397090487873347	-0.3216478102099465
0.30200000000000005	0.22893389684647472	-0.0973027551355597	-0.011734514325878376	1.6885655784110234	0.07282672493223374	0.2543409725731434	-0.32131648253613415
0.30299999999999994	0.2289596394283485	-0.09730994580583464	-0.010590294841480488	1.6887556622777709	0.07275352803461684	0.25471214043451074	-0.3209836921675348
0.30400000000000005	0.22898547546265197	-0.09731715670209698	-0.009441390960271237	1.688945296740212	0.07267998486933637	0.25508440305620445	-0.3206494392424557
0.30499999999999994	0.2290114035051687	-0.09732438678567606	-0.00828780546109811	1.689134466074007	0.07260609482868825	0.25545775504620943	-0.3203137238799365
0.30600000000000005	0.22903742196959953	-0.09733163506335966	-0.0071295410967896575	1.6893231546058525	0.07253185728523756	0.2558321910224883	-0.31997654618151844
0.30699999999999994	0.22906352912824274	-0.0973389005867407	-0.005966600609510435	1.6895113467216536	0.07245727159274706	0.2562077056080733	-0.3196379062332811
0.30800000000000005	0.2290897231125836	-0.0973461824507926	-0.004798986746165126	1.6896990268751644	0.0723823370868353	0.256584293426138	-0.31929780410790326
0.30899999999999994	0.22911600191417195	-0.09735347979130114	-0.0036267022730976824	1.6898861795971076	0.07230705308518218	0.25696194909523484	-0.31895623986656574
0.31000000000000005	0.22914236338504	-0.09736079178153101	-0.0024497499908332303	1.6900727895044196	0.07223141888734375	0.25734066722452315	-0.31861321356081657
0.31099999999999994	0.22916880523803745	-0.0973681176296298	-0.0012681327499856545	1.6902588413085073	0.07215543377490741	0.257720442408748	-0.3182687252347653
0.31200000000000006	0.22919532504783782	-0.0973754565771434	-8.185346832706996e-05	1.6904443198221564	0.07207909701229297	0.25810126922291443	-0.3179227749278492
0.31299999999999994	0.22922192025224356	-0.09738280789751567	0.0011090848521113602	1.690629209966605	0.07200240784759111	0.2584831422167848	-0.317575362677806
0.31400000000000006	0.2292485881534155	-0.09739017089344863	0.0023046791086594755	1.690813496779552	0.07192536551301369	0.2588660559094472	-0.3172264885234875
0.31499999999999995	0.22927532591902777	-0.09739754489350023	0.003504926081597294	1.6909971654229814	0.07184796922520023	0.2592500047839608	-0.3168761525076977
0.31600000000000006	0.2293021305829778	-0.09740492924942111	0.004709822416964862	1.6911802011904484	0.07177021818562497	0.25963498328190054	-0.31652435468017576
0.31699999999999995	0.22932899904490164	-0.09741232333460731	0.005919364609724742	1.6913625895145956	0.07169211158092251	0.2600209857980506	-0.31617109510042046
0.31800000000000006	0.2293559280688693	-0.09741972654292021	0.007133548988409242	1.6915443159749095	0.07161364858307188	0.2604080066755559	-0.31581637384017286
0.31899999999999995	0.22938291428276872	-0.09742713828749705	0.008352371699754951	1.6917253663046052	0.07153482834980542	0.2607960402010505	-0.31546019098616596
0.32000000000000006	0.2294099541787605	-0.09743455799955142	0.009575828691824162	1.6919057263962747	0.07145565002542559	0.26118508059928053	-0.3151025466435682
0.32099999999999995	0.22943704411405327	-0.09744198512716748	0.010803915696364146	1.692085382307443	0.07137611274178747	0.2615751220275326	-0.3147434409396327
0.32200000000000006	0.22946418031162566	-0.09744941913371352	0.012036628211159745	1.6922643202660432	0.07129621561914283	0.26196615857023786	-0.3143828740274313
0.32299999999999995	0.2294913588609019	-0.09745685949511933	0.013273961482762896	1.6924425266750718	0.071215957766664	0.26235818423381907	-0.31402084608973296
0.32400000000000007	0.2295185757183844	-0.0974643056967674	0.014515910490356042	1.6926199881171944	0.0711353382828923	0.2627511929417856	-0.31365735734254047
0.32499999999999996	0.22954582670861925	-0.09747175723225611	0.015762469930754048	1.6927966913596868	0.07105435625678132	0.2631451785300221	-0.3132924080382233
0.32600000000000007	0.22957310752625018	-0.09747921360403759	0.01701363420342179	1.6929726233593536	0.0709730107693973	0.263540134742033	-0.31292599846867364
0.32699999999999996	0.22960041373879073	-0.09748667432367511	0.018269397394757896	1.6931477712670555	0.07089130089554635	0.2639360552240262	-0.3125581289687889
0.32800000000000007	0.22962774078861606	-0.09749413891097006	0.019529753262024285	1.693322122430732	0.07080922570502504	0.26433293352008713	-0.3121887999204636
0.32899999999999996	0.22965508399417944	-0.0975016068927107	0.020794695217305613	1.6934956643973063	0.07072678426379982	0.264730763067509	-0.3118180117568473
0.33000000000000007	0.22968243855196124	-0.09750907780141495	0.022064216311883194	1.6936683849157421	0.07064397563523776	0.2651295371921644	-0.31144576496625787
0.33099999999999996	0.22970979953952878	-0.09751655117406761	0.023338309221780196	1.6938402719416443	0.07056079888132899	0.2655292491041679	-0.3110720600954463
0.3320000000000001	0.22973716191896054	-0.09752402655085599	0.02461696623485901	1.6940113136415298	0.07047725306396217	0.2659298918942018	-0.3106968977523946
0.33299999999999996	0.22976452054026414	-0.09753150347390299	0.025900179239102813	1.6941814983956567	0.07039333724625439	0.26633145853038975	-0.3103202786090732
0.3340000000000001	0.2297918701447928	-0.09753898148599728	0.02718793971133724	1.6943508148001682	0.07030905049381424	0.2667339418552381	-0.30994220340433914
0.33499999999999996	0.22981920536866576	-0.0975464601296992	0.02848023870602501	1.6945192516693224	0.07022439187600006	0.267137334582468	-0.30956267294679224
0.3360000000000001	0.22984652074619746	-0.09755393894757451	0.029777066844142757	1.6946867980370652	0.07013936046741782	0.26754162929386904	-0.30918168811771063
0.33699999999999997	0.22987381071334073	-0.09756141748317894	0.031078414302899243	1.6948534431575808	0.07005395534959867	0.2679468184364835	-0.3087992498741248
0.3380000000000001	0.22990106961152573	-0.09756889528129108	0.032384270807806044	1.6950191765063323	0.06996817561255246	0.26835289432055703	-0.3084153592512994
0.33899999999999997	0.22992829169265255	-0.09757637188701682	0.033694625627486506	1.6951839877823582	0.06988202035613737	0.26875984911826195	-0.30803001736419505
0.33999999999999986	0.22995547112524162	-0.09758384684451703	0.03500946757048366	1.695347866910329	0.06979548869130739	0.2691676748630179	-0.30764322540845734
0.34099999999999997	0.2299826020009945	-0.09759131969573766	0.036328784983703385	1.69551080404087	0.06970857974136016	0.26957636344954006	-0.30725498466141943
0.34199999999999986	0.23000967834139602	-0.0975987899791412	0.03765256575212529	1.695672789549162	0.06962129264330814	0.26998590663449973	-0.3068652964831776
0.34299999999999997	0.23003669410474134	-0.09760625722843938	0.03898079729903817	1.6958338140329543	0.0695336265492519	0.27039629603731946	-0.30647416231767777
0.34399999999999986	0.23006364319396747	-0.09761372097133028	0.040313466586813666	1.69599386831075	0.06944558062769554	0.27080752314104806	-0.30608158369356775
0.345	0.2300905194645439	-0.09762118072824073	0.041650560118609105	1.696152943419803	0.06935715406486621	0.27121957929350815	-0.3056875622247542
0.34599999999999986	0.23011731673205305	-0.09762863601106984	0.04299206394063357	1.6963110306139317	0.06926834606603802	0.27163245570854067	-0.3052920996108432
0.347	0.2301440287802169	-0.09763608632193438	0.04433796364498842	1.6964681213615336	0.0691791558568616	0.272046143467416	-0.3048951976373435
0.34799999999999986	0.23017064936900056	-0.09764353115191951	0.045688244373474095	1.6966242073434357	0.06908958268457818	0.27246063352072486	-0.3044968581755681
0.349	0.23019717224204855	-0.09765096997983451	0.04704289082162692	1.696779280450213	0.06899962581905787	0.27287591669039213	-0.3040970831826596
0.34999999999999987	0.23022359113383487	-0.09765840227097261	0.04840188724224675	1.6969333327786096	0.0689092845539066	0.2732919836713964	-0.30369587470216375
0.351	0.23024989977728366	-0.09766582747587892	0.04976521744880659	1.6970863566266867	0.0688185582078861	0.2737088250335081	-0.3032932348650881
0.35199999999999987	0.23027609191261666	-0.09767324502912682	0.05113286481913596	1.6972383444884633	0.06872744612658652	0.2741264312232996	-0.3028891658908957
0.353	0.23030216129705874	-0.09768065434809917	0.05250481229976664	1.6973892890491817	0.06863594768404807	0.2745447925663751	-0.30248367008794497
0.35399999999999987	0.2303281017139062	-0.09768805483215001	0.05388104241095823	1.6975391831815798	0.06854406228427126	0.2749638992697686	-0.3020767498535556
0.355	0.23035390698096445	-0.09769544586290216	0.05526153725092027	1.6976880199428042	0.06845178936298175	0.27538374142409366	-0.3016684076743079
0.35599999999999987	0.23037957095948663	-0.09770282680530684	0.05664627849887066	1.6978357925712164	0.06835912838965054	0.27580430900527136	-0.3012586461266337
0.357	0.23040508756324377	-0.09771019700796237	0.05803524741920012	1.6979824944831066	0.0682660788691608	0.2762255918765766	-0.3008474678770269
0.3579999999999999	0.23043045076698204	-0.09771755580231357	0.05942842486788828	1.6981281192693163	0.06817264034293946	0.2766475797914399	-0.30043487568168764
0.359	0.2304556546142725	-0.09772490250148465	0.06082579129968784	1.6982726606906489	0.06807881238991914	0.27707026239646493	-0.3000208723863297
0.3599999999999999	0.23048069322438106	-0.09773223639912501	0.06222732677496861	1.6984161126720714	0.06798459462739198	0.27749362923430826	-0.29960546092651225
0.361	0.23050556079816506	-0.09773955676826922	0.06363301096699207	1.6985584692968432	0.06788998671163392	0.27791766974673376	-0.2991886443280071
0.3619999999999999	0.23053025162375454	-0.09774686286020719	0.06504282317038844	1.6986997248005775	0.06779498833842151	0.2783423732780364	-0.2987704257067719
0.363	0.23055476008240008	-0.09775415390336552	0.06645674231010441	1.698839873565243	0.06769959924362448	0.278767729078601	-0.29835080826864807
0.3639999999999999	0.23057908065449284	-0.09776142910220378	0.06787474694971206	1.6989789101138641	0.06760381920387412	0.2791937263083022	-0.29792979530908503
0.365	0.23060320792576228	-0.09776868763650175	0.06929681529872304	1.6991168291063017	0.06750764803730801	0.27962035403957375	-0.29750739021288775
0.3659999999999999	0.23062713659365683	-0.0977759286617898	0.0707229252193063	1.699253625335741	0.06741108560457372	0.2800476012602787	-0.2970835964538013
0.367	0.23065086147391403	-0.0977831513105493	0.07215305423355726	1.6993892937247634	0.06731413181003107	0.28047545687681813	-0.29665841759399036
0.3679999999999999	0.23067437750694988	-0.09779035469267736	0.07358717953171426	1.6995238293202553	0.0672167866027873	0.2809039097175494	-0.29623185728365403
0.369	0.23069767976331804	-0.09779753789521498	0.07502527797984103	1.6996572272879131	0.06711904997750477	0.2813329485359777	-0.2958039192609544
0.3699999999999999	0.23072076344861758	-0.09780469998284534	0.07646732612624711	1.6997894829071003	0.06702092197528539	0.2817625620134868	-0.29537460735213467
0.371	0.23074362390898434	-0.09781183999916544	0.07791330020779753	1.6999205915656808	0.0669224026846929	0.2821927387620477	-0.29494392547157855
0.3719999999999999	0.23076625663679615	-0.09781895696760416	0.07936317615651203	1.7000505487548419	0.06682349224266933	0.28262346732709737	-0.2945118776218688
0.373	0.2307886572758463	-0.09782604989236182	0.08081692960572316	1.7001793500642823	0.06672419083546711	0.2830547361902953	-0.2940784678939015
0.3739999999999999	0.2308108216259883	-0.09783311775974751	0.0822745358954385	1.7003069911773963	0.06662449869971895	0.28348653377198635	-0.2936437004671134
0.375	0.2308327456468757	-0.09784015953916451	0.0837359700773091	1.7004334678664552	0.06652441612327946	0.283918848433502	-0.2932075796099401
0.3759999999999999	0.23085442546080137	-0.09784717418412023	0.08520120691998065	1.7005587759885408	0.0664239434458385	0.28435166847955573	-0.2927701096801352
0.377	0.23087585735539645	-0.09785416063401191	0.08667022091447224	1.700682911482237	0.06632308105967148	0.28478498216062165	-0.29233129512476475
0.3779999999999999	0.23089703778619425	-0.0978611178163141	0.08814298627810332	1.7008058703643345	0.06622182941058688	0.28521877767488196	-0.2918911404805403
0.379	0.23091796337830794	-0.09786804464841835	0.08961947695699686	1.7009276487254241	0.0661201889988273	0.28565304316981477	-0.29144965037497655
0.3799999999999999	0.23093863092760053	-0.0978749400387509	0.09109966662868998	1.701048242722498	0.06601816037980157	0.28608776674386066	-0.29100682952824464
0.381	0.23095903740247936	-0.09788180288792017	0.09258352870525272	1.7011676485689387	0.06591574416501313	0.28652293644830157	-0.29056268275535274
0.3819999999999999	0.23097917994594197	-0.09788863209064512	0.09407103633618466	1.7012858625260385	0.06581294102324457	0.28695854028918005	-0.290117214967979
0.383	0.2309990558771238	-0.09789542653809058	0.09556216241073723	1.701402880899063	0.06570975168151111	0.28739456622896686	-0.28967043117534264
0.3839999999999999	0.23101866269235038	-0.09790218512023544	0.09705687956006599	1.7015187000367336	0.06560617692566005	0.2878310021878664	-0.28922233648417045
0.385	0.23103799806532038	-0.0979089067282746	0.09855516015999505	1.701633316331121	0.06550221760079854	0.28826783604513706	-0.2887729360984224
0.3859999999999999	0.23105705984642194	-0.09791559025705593	0.10005697633404531	1.7017467262172061	0.06539787461160958	0.28870505564056037	-0.28832223531926
0.387	0.23107584606193735	-0.09792223460755331	0.10156229995524699	1.7018589261736086	0.06529314892261646	0.28914264877552215	-0.28787023954518987
0.3879999999999999	0.23109435491313873	-0.09792883868900139	0.10307110264676067	1.7019699127241177	0.0651880415583338	0.2895806032135962	-0.2874169542723179
0.389	0.23111258477452679	-0.0979354014203183	0.10458335578283703	1.7020796824388997	0.06508255360306066	0.2900189066811904	-0.2869623850945858
0.3899999999999999	0.23113053419121277	-0.0979419217315674	0.1060990304901463	1.7021882319365105	0.06497668620049742	0.29045754686826714	-0.2865065377036203
0.391	0.23114820187619414	-0.09794839856620999	0.10761809764800528	1.7022955578874681	0.06487044055361171	0.2908965114286623	-0.28604941788837124
0.3919999999999999	0.23116558670790102	-0.09795483088377423	0.10914052788715313	1.7024016570182658	0.06476381792475218	0.2913357879800768	-0.28559103153508214
0.393	0.23118268772764308	-0.09796121766219153	0.11066629158747371	1.702506526115445	0.06465681963576546	0.2917753641038124	-0.28513138462764753
0.3939999999999999	0.23119950413620619	-0.09796755789904936	0.11219535887394094	1.702610162030488	0.06454944706781052	0.29221522734371663	-0.28467048324829103
0.395	0.23121603528959803	-0.09797385061213607	0.11372769961006976	1.7027125616859122	0.06444170166086911	0.292655365204166	-0.28420833357861885
0.3959999999999999	0.23123228069469332	-0.0979800948407824	0.11526328339003147	1.7028137220821906	0.06433358491337732	0.2930957651477692	-0.2837449419009217
0.397	0.2312482400055314	-0.09798628964800299	0.11680207953171559	1.7029136403047493	0.06422509838209849	0.29353641459353347	-0.28328031459929187
0.3979999999999999	0.2312639130210207	-0.09799243412230874	0.11834405707189302	1.7030123135314181	0.06411624368205358	0.293977300915568	-0.2828144581598798
0.399	0.23127929968367567	-0.09799852737956531	0.11988918476276032	1.7031097390414631	0.06400702248644634	0.29441841144196956	-0.2823473791701626
0.3999999999999999	0.23129440007787902	-0.09800456856527578	0.1214374310691447	1.7032059142254603	0.06389743652645999	0.29485973345384353	-0.2818790843179483
0.401	0.23130921442729396	-0.09801055685616179	0.12298876416677539	1.7033008365945042	0.06378748759080205	0.2953012541846541	-0.2814095803904749
0.4019999999999999	0.2313237430921814	-0.09801649146066861	0.12454315194165223	1.7033945037891345	0.0636771775249955	0.29574296081979506	-0.2809388742732333
0.403	0.23133798656699658	-0.09802237161914555	0.12610056198979086	1.7034869135887267	0.0635665082304146	0.29618484049621036	-0.28046697294844447
0.4039999999999999	0.23135194547826327	-0.09802819660407758	0.12766096161662227	1.7035780639209805	0.06345548166324627	0.29662688030207734	-0.2799938834936134
0.405	0.23136562058272336	-0.09803396572037208	0.12922431783532579	1.703667952871503	0.06334409983361881	0.2970690672762602	-0.27951961308033263
0.4059999999999999	0.23137901276538872	-0.09803967830570151	0.13079059736450452	1.7037565786938709	0.06323236480483511	0.2975113884073639	-0.2790441689730874
0.40700000000000003	0.2313921230367447	-0.09804533373089833	0.13235976662673973	1.7038439398197953	0.06312027869252565	0.2979538306328889	-0.27856755852781023
0.4079999999999999	0.23140495252947696	-0.0980509314004029	0.13393179174805617	1.7039300348693867	0.0630078436637194	0.2983963808386197	-0.2780897891902395
0.40900000000000003	0.23141750249584495	-0.09805647075276816	0.13550663855682854	1.7040148626618998	0.06289506193595228	0.298839025857774	-0.2776108684943791
0.4099999999999999	0.23142977430532757	-0.09806195126122043	0.13708427258178651	1.704098422226585	0.06278193577647187	0.29928175246986427	-0.2771308040611737
0.41100000000000003	0.23144176944179112	-0.09806737243427614	0.1386646590499034	1.7041807128136472	0.06266846750153655	0.29972454739958815	-0.27664960359714896
0.4119999999999999	0.23145348950055372	-0.09807273381641785	0.14024776288495233	1.7042617339053123	0.0625546594757455	0.3001673973160053	-0.2761672748928263
0.41300000000000003	0.23146493618609806	-0.09807803498883029	0.14183354870713993	1.7043414852258711	0.06244051411139763	0.3006102888320736	-0.27568382582102635
0.4139999999999999	0.23147611131080426	-0.09808327557019249	0.14342198083272428	1.704419966750708	0.06232603386799888	0.30105320850413225	-0.2751992643352977
0.41500000000000004	0.23148701679394723	-0.09808845521752639	0.14501302327252158	1.7044971787154397	0.06221122125179363	0.30149614283103965	-0.27471359846858423
0.4159999999999999	0.23149765466020494	-0.09809357362710565	0.14660663973046498	1.704573121625159	0.06209607881513524	0.3019390782533446	-0.2742268363318806
0.41700000000000004	0.23150802703767773	-0.09809863053542368	0.14820279360338065	1.7046477962637858	0.06198060915575408	0.3023820011527477	-0.2737389861124411
0.4179999999999999	0.23151813615504183	-0.0981036257202204	0.14980144798201556	1.7047212037039035	0.0618648149158598	0.3028248978518667	-0.27325005607141195
0.41900000000000004	0.2315279843378326	-0.09810855900156978	0.15140256565372842	1.7047933453163304	0.06174869878101421	0.3032677546145619	-0.27276005454112423
0.41999999999999993	0.2315375740046069	-0.09811343024302772	0.15300610910688145	1.7048642227786726	0.06163226347901597	0.30371055764683497	-0.27226898992234133
0.42100000000000004	0.231546907663361	-0.0981182393524627	0.1546120405365904	1.704933838083606	0.06151551177879447	0.30415329309807165	-0.2717768706813335
0.42199999999999993	0.2315559879081999	-0.09812298628182031	0.15622032185224347	1.7050021935476383	0.061398446488822825	0.3045959470627021	-0.2712837053463435
0.42300000000000004	0.23156481741625531	-0.0981276710261989	0.15783091468645336	1.7050692918195889	0.06128107045510853	0.30503850558223133	-0.2707895025035571
0.42399999999999993	0.2315733989448515	-0.09813229362336305	0.15944378040397908	1.7051351358880449	0.06116338655942861	0.30548095464728864	-0.2702942707931193
0.42500000000000004	0.23158173532891543	-0.09813685415331669	0.1610588801102783	1.7051997290881618	0.061045397717806746	0.305923280199587	-0.26979801890536864
0.42599999999999993	0.23158982947825119	-0.09814135273718097	0.16267617466047346	1.7052630751078068	0.060927106878864004	0.3063654681339283	-0.2693007555771616
0.42700000000000005	0.23159768437392647	-0.09814578953537786	0.16429562466952133	1.7053251779922916	0.06080851702185771	0.30680750430051207	-0.2688024895882157
0.42799999999999994	0.23160530306414584	-0.09815016474512368	0.16591719052475618	1.7053860421476867	0.06068963115422285	0.3072493745080474	-0.2683032297572209
0.42900000000000005	0.2316126886611095	-0.09815447859798614	0.16754083240197343	1.7054456723438471	0.06057045230891763	0.3076910645279881	-0.2678029849370396
0.42999999999999994	0.23161984433885158	-0.09815873135825479	0.16916651028509294	1.7055040737178875	0.06045098354187478	0.30813256009972056	-0.2673017640086219
0.43100000000000005	0.23162677333055087	-0.09816292332174766	0.17079418398831234	1.7055612517773582	0.06033122792931198	0.3085738469364149	-0.2667995758741143
0.43199999999999994	0.231633478924939	-0.09816705481430107	0.17242381317966005	1.7056172124023588	0.06021118856477671	0.30901491073124787	-0.2662964294497627
0.43300000000000005	0.23163996446255614	-0.09817112618956506	0.17405535740561032	1.70567196184734	0.06009086855604425	0.30945573716376884	-0.2657923336586613
0.43399999999999994	0.23164623333222564	-0.09817513782685455	0.1756887761171775	1.7057255067433426	0.059970271021987716	0.3098963119066044	-0.265287297422974
0.43500000000000005	0.2316522889673667	-0.0981790901294333	0.1773240286986552	1.7057778540999144	0.0598493990892343	0.3103366206330035	-0.2647813296553147
0.43599999999999994	0.23165813484176442	-0.09818298352248175	0.17896107449979048	1.705829011305568	0.05972825588842203	0.31077664902541946	-0.2642744392493383
0.43700000000000006	0.23166377446554468	-0.09818681845112602	0.18059987287030577	1.7058789861267707	0.05960684455054125	0.31121638278471664	-0.2637666350698394
0.43799999999999994	0.23166921138172733	-0.09819059537890147	0.18224038319493	1.7059277867065896	0.05948516820354035	0.31165580763946743	-0.2632579259427142
0.43900000000000006	0.23167444916223	-0.09819431478589714	0.18388256492822738	1.7059754215637424	0.059363229968766536	0.3120949093552322	-0.2627483206450213
0.43999999999999995	0.2316794914029438	-0.09819797716695654	0.18552637762888538	1.706021899591285	0.05924103295736028	0.3125336737437135	-0.26223782789531525
0.44100000000000006	0.23168434171900412	-0.09820158303031085	0.18717178099274834	1.7060672300541835	0.059118580266844106	0.3129720866714944	-0.26172645634448816
0.44199999999999995	0.23168900374138063	-0.09820513289589133	0.18881873488426176	1.7061114225861274	0.05899587497784168	0.31341013406837503	-0.26121421456717125
0.44300000000000006	0.23169348111440707	-0.09820862729369689	0.190467199366745	1.706154487185583	0.05887292015104609	0.31384780193556383	-0.26070111105350574
0.44399999999999995	0.23169777749274176	-0.09821206676296759	0.19211713473228278	1.7061964342110723	0.05874971882437335	0.31428507635379893	-0.26018715420103083
0.44500000000000006	0.23170189653775555	-0.09821545185178537	0.1937685015312726	1.7062372743767997	0.05862627401017638	0.31472194349116933	-0.25967235230662006
0.44599999999999995	0.23170584191484878	-0.09821878311634984	0.19542126060091156	1.7062770187482421	0.058502588692699184	0.31515838961058873	-0.25915671355888326
0.44700000000000006	0.2317096172916934	-0.09822206111955666	0.1970753730922865	1.70631567873581	0.05837866582582918	0.31559440107711784	-0.25864024603151414
0.44799999999999995	0.23171322633589184	-0.09822528642963155	0.19873080049610917	1.7063532660869427	0.05825450833108391	0.3160299643649663	-0.25812295767733157
0.44900000000000007	0.2317166727116729	-0.09822845961956979	0.2003875046671346	1.7063897928781324	0.058130119095768366	0.3164650660640044	-0.25760485632251917
0.44999999999999996	0.23171996007637305	-0.09823158126700335	0.2020454478476723	1.7064252715068644	0.05800550097117821	0.31689969288610254	-0.25708594966099535
0.45100000000000007	0.2317230920770766	-0.09823465195411776	0.20370459269097882	1.7064597146830855	0.057880656770785195	0.31733383167155504	-0.25656624524896626
0.45199999999999996	0.23172607234741055	-0.09823767226761596	0.20536490228419504	1.706493135419817	0.05775558926846304	0.3177674693954185	-0.2560457504999591
0.45300000000000007	0.23172890450449113	-0.09824064279835341	0.20702634016936347	1.706525547022895	0.057630301196750805	0.31820059317335103	-0.25552447268063283
0.45399999999999996	0.23173159214601793	-0.09824356414027198	0.20868887036218325	1.7065569630809556	0.057504795245090334	0.3186331902667829	-0.25500241890711545
0.45500000000000007	0.2317341388475124	-0.09824643688938532	0.2103524573689122	1.7065873974552739	0.05737907405833951	0.3190652480876738	-0.25447959614198257
0.45599999999999996	0.2317365481596974	-0.09824926164356597	0.2120170662006989	1.7066168642675685	0.057253140235924156	0.31949675420280954	-0.25395601119254047
0.4570000000000001	0.23173882360601383	-0.09825203900275599	0.21368266238462957	1.7066453778865092	0.0571269963314433	0.31992769633722323	-0.2534316707102845
0.45799999999999996	0.23174096868027125	-0.09825476956884813	0.21534921197265097	1.7066729529151632	0.05700064485223803	0.3203580623769355	-0.25290658119067416
0.4590000000000001	0.23174298684442893	-0.09825745394486059	0.2170166815502836	1.706699604178993	0.056874088258738804	0.32078784037169633	-0.2523807489729137
0.45999999999999996	0.23174488152650408	-0.09826009273415738	0.21868503824478205	1.7067253467125136	0.056747328964015	0.3212170185376798	-0.2518541802402797
0.4610000000000001	0.2317466561186036	-0.09826268654046524	0.22035424973051693	1.706750195744221	0.05662036933388978	0.3216455852594718	-0.25132688102159906
0.46199999999999997	0.2317483139750762	-0.09826523596830795	0.2220242842316123	1.706774166680904	0.05649321168737436	0.3220735290914247	-0.250798857193627
0.4630000000000001	0.2317498584107817	-0.0982677416231062	0.22369511052375163	1.7067972750920681	0.0563658582971147	0.322500838758938	-0.25027011448371117
0.46399999999999997	0.2317512926994738	-0.09827020411057014	0.22536669793480538	1.7068195366940895	0.05623831138984851	0.3229275031595532	-0.24974065847291796
0.4650000000000001	0.23175262007229375	-0.09827262403613789	0.22703901634280446	1.7068409673337022	0.056110573147053026	0.3233535113635109	-0.24921049460004194
0.46599999999999997	0.23175384371637098	-0.0982750020052097	0.22871203617166866	1.7068615829708091	0.05598264570596408	0.3237788526138389	-0.24867962816637168
0.4670000000000001	0.23175496677352836	-0.0982773386237998	0.23038572838584956	1.7068813996613548	0.055854531160964296	0.3242035163260452	-0.2481480643408407
0.46799999999999997	0.23175599233871194	-0.09827963449922815	0.23206006448391442	1.7069004335413673	0.055726231565094805	0.3246274920873036	-0.24761580816537573
0.46899999999999986	0.23175692345739005	-0.09828189024084914	0.2337350164903458	1.706918700811404	0.05559774893144475	0.3250507696551419	-0.2470828645606813
0.47	0.23175776312229487	-0.09828410646044185	0.23541055694558485	1.706936217719878	0.05546908523441669	0.32547333895588687	-0.24654923833275957
0.47099999999999986	0.23175851427138483	-0.09828628377188872	0.2370866588950977	1.706953000545627	0.05534024241104848	0.32589519008305956	-0.24601493417997852
0.472	0.2317591797881539	-0.09828842279089613	0.23876329587786832	1.7069690655808367	0.05521122236269437	0.32631631329554583	-0.24547995670019615
0.47299999999999986	0.23175976250277955	-0.09829052413513008	0.24044044191396785	1.706984429114679	0.055082026957002476	0.32673669901531033	-0.24494431039793654
0.474	0.2317602651914728	-0.09829258842401299	0.24211807149084955	1.7069991074176503	0.054952658029699473	0.3271563378247234	-0.24440799969191723
0.47499999999999987	0.23176069057402793	-0.0982946162785572	0.24379615954914774	1.7070131167265938	0.05482311738624179	0.3275752204638755	-0.2438710289225587
0.476	0.231761041311826	-0.09829660832198607	0.24547468146838158	1.7070264732303884	0.05469340680375759	0.3279933378280104	-0.2433334023592278
0.47699999999999987	0.23176132000704294	-0.09829856518076358	0.24715361305145916	1.7070391930562892	0.05456352803321704	0.3284106809646598	-0.24279512420769764
0.478	0.23176152920230642	-0.09830048748528053	0.24883293050762997	1.7070512922569059	0.05443348280152458	0.328827241070245	-0.24225619861794276
0.47899999999999987	0.23176167138042317	-0.09830237586982454	0.25051261043466283	1.707062786797801	0.054303272813409666	0.329243009486336	-0.24171662969202046
0.48	0.23176174896417379	-0.09830423097258698	0.2521926298006506	1.7070736925456909	0.054172899753297046	0.32965797769576055	-0.24117642149203536
0.48099999999999987	0.2317617643161731	-0.09830605343608016	0.253872965925464	1.7070840252572392	0.05404236528727668	0.33007213731869267	-0.24063557804818236
0.482	0.2317617197387934	-0.09830784390721081	0.2555535964618718	1.7070938005684224	0.05391167106504986	0.3304854801087293	-0.24009410336668216
0.4829999999999999	0.23176161747414828	-0.09830960303738526	0.25723449937634985	1.7071030339844522	0.0537808187220326	0.330897997948841	-0.2395520014374828
0.484	0.2317614597041352	-0.0983113314830221	0.2589156529299773	1.7071117408702448	0.05364980988167563	0.33130968284726625	-0.2390092762417848
0.4849999999999999	0.23176124855053384	-0.09831302990571915	0.26059703566019693	1.7071199364414151	0.05351864615757303	0.33172052693359994	-0.23846593175938582
0.486	0.23176098607515888	-0.09831469897245024	0.26227862636345944	1.7071276357557854	0.05338732915535802	0.3321305224550852	-0.23792197197571885
0.4869999999999999	0.2317606742800648	-0.09831633935654281	0.26396040407839705	1.7071348537053925	0.05325586047468871	0.3325396617729929	-0.23737740088845877
0.488	0.23176031510780068	-0.09831795173905714	0.26564234806992304	1.7071416050089783	0.05312424171126139	0.33294793735921946	-0.23683222251363226
0.4889999999999999	0.23175991044171287	-0.09831953680981513	0.26732443781427795	1.7071479042049482	0.05299247445866726	0.33335534179311	-0.23628644089140968
0.49	0.23175946210629428	-0.09832109526770595	0.2690066529842888	1.7071537656447873	0.052860560310029794	0.3337618677582697	-0.235740060091819
0.4909999999999999	0.23175897186757766	-0.09832262782102154	0.27068897343448267	1.7071592034869136	0.05272850085960427	0.33416750803931117	-0.23519308422037732
0.492	0.2317584414335717	-0.09832413518819524	0.27237137918607646	1.707164231690961	0.05259629770445939	0.33457225551866593	-0.23464551742363665
0.4929999999999999	0.23175787245473778	-0.09832561809818958	0.27405385041186553	1.7071688640124727	0.052463952446117894	0.33497610317340587	-0.2340973638947003
0.494	0.23175726652450612	-0.09832707729090835	0.2757363674210328	1.7071731139979958	0.05233146669227626	0.33537904407189995	-0.23354862787864508
0.4949999999999999	0.23175662517982945	-0.09832851351800904	0.27741891064426977	1.7071769949805606	0.052198842058541015	0.33578107137049445	-0.23299931367772372
0.496	0.23175594990177265	-0.09832992754336087	0.27910146061997915	1.7071805200755334	0.05206608016981484	0.3361821783105897	-0.23244942565616025
0.4969999999999999	0.23175524211613688	-0.09833132014352204	0.28078399798120157	1.7071837021768277	0.0519331826615743	0.33658235821593735	-0.2318989682445953
0.498	0.231754503194117	-0.09833269210861283	0.2824665034421621	1.7071865539534627	0.05180015118134224	0.3369816044896769	-0.23134794594454242
0.4989999999999999	0.23175373445299055	-0.09833404424245899	0.28414895778520716	1.7071890878464577	0.05166698738998788	0.3373799106113014	-0.23079636333266823
0.5	0.231752937156837	-0.09833537736162982	0.2858313418492754	1.7071913160660463	0.051533692962609234	0.33777727013410647	-0.23024422506446604
0.5009999999999999	0.2317521125172864	-0.0983366922944964	0.28751363651879286	1.7071932505892018	0.05140026958936182	0.3381736766829461	-0.22969153587768362
0.502	0.2317512616942955	-0.09833798988143731	0.28919582271263705	1.7071949031574596	0.05126671897659734	0.33856912395193695	-0.22913830059574428
0.5029999999999999	0.2317503857969509	-0.09833927097581462	0.290877881375069	1.7071962852750273	0.051133042848006224	0.3389636057024207	-0.22858452413060842
0.504	0.23174948588429745	-0.09834053644421412	0.2925597934690241	1.7071974082071681	0.050999242945275074	0.339357115761374	-0.22803021148488836
0.5049999999999999	0.23174856296619117	-0.0983417871655729	0.2942415399706551	1.7071982829788495	0.050865321028318373	0.33974964802009	-0.22747536775345517
0.506	0.23174761800417584	-0.0983430240299458	0.29592310186514753	1.7071989203736422	0.05073127887532623	0.3401411964331965	-0.2269199981245324
0.5069999999999999	0.2317466519123816	-0.09834424793728627	0.29760446014382336	1.7071993309328641	0.05059711828274835	0.34053175501801897	-0.22636410788033312
0.508	0.2317456655584455	-0.09834545979661702	0.2992855958017987	1.7071995249549528	0.05046284106539507	0.3409213178540486	-0.2258077023973566
0.5089999999999999	0.23174465976445222	-0.09834666052634206	0.3009664898362184	1.707199512495061	0.050328449056775776	0.34130987908252314	-0.2252507871462786
0.51	0.23174363530789496	-0.09834785105532302	0.30264712324583815	1.707199303364863	0.050193944109489824	0.3416974329063682	-0.22469336769143058
0.5109999999999999	0.2317425929226551	-0.09834903232321379	0.3043274770319692	1.707198907132561	0.05005932809536408	0.3420839735905061	-0.22413544968998336
0.512	0.23174153329999997	-0.0983502052796763	0.3060075322000499	1.7071983331230862	0.04992460290521319	0.342469495462293	-0.2235770388908915
0.5129999999999999	0.23174045708959837	-0.09835137088360528	0.3076872697611119	1.7071975904184775	0.04978977044846452	0.34285399291184804	-0.22301814113371451
0.514	0.2317393649005527	-0.0983525301034899	0.309366670733162	1.7071966878584384	0.04965483265313306	0.34323746039227765	-0.22245876234730894
0.5149999999999999	0.2317382573024473	-0.09835368391853522	0.3110457161440015	1.7071956340410561	0.049519791466022575	0.34361989242029045	-0.22189890854795985
0.516	0.23173713482641248	-0.09835483331903722	0.312724387035879	1.707194437323677	0.04938464885248141	0.34400128357732723	-0.22133858583694546
0.5169999999999999	0.23173599796620348	-0.09835597930563429	0.31440266447048953	1.7071931058239285	0.04924940679564992	0.3443816285107264	-0.22077780039807748
0.518	0.23173484717929388	-0.09835712288818675	0.31608052953433863	1.707191647420882	0.049114067295624085	0.3447609219348678	-0.22021655849515026
0.5189999999999999	0.23173368288798338	-0.09835826508465971	0.3177579633456187	1.7071900697563458	0.04897863236865503	0.3451391586325446	-0.2196548664688055
0.52	0.23173250548051874	-0.09835940692038347	0.3194349470626158	1.707188380236283	0.04884310404638271	0.34551633345662836	-0.21909273073280622
0.5209999999999999	0.23173131531222818	-0.0983605494284409	0.32111146189216067	1.7071865860323454	0.04870748437534515	0.34589244133179026	-0.21853015777026222
0.522	0.23173011270666852	-0.0983616936508055	0.3227874890970125	1.7071846940835154	0.048571775416700595	0.3462674772559769	-0.21796715413010517
0.5229999999999999	0.23172889795678459	-0.09836284063872862	0.32446301000332445	1.7071827110978517	0.04843597924561226	0.34664143630189154	-0.2174037264234416
0.524	0.231727671326081	-0.09836399145199903	0.32613800600895965	1.7071806435543295	0.048300097950172025	0.34701431361866664	-0.21683988131965548
0.5249999999999999	0.2317264330498057	-0.09836514715782492	0.3278124585915482	1.7071784977047693	0.04816413363022643	0.3473861044333675	-0.21627562554268057
0.526	0.23172518333614514	-0.09836630882971191	0.3294863493159278	1.707176279575848	0.04802808839628555	0.34775680405227133	-0.21571096586755756
0.5269999999999999	0.23172392236743072	-0.09836747754633643	0.3311596598413648	1.7071739949711888	0.04789196436851275	0.3481264078622307	-0.21514590911708686
0.528	0.2317226503013564	-0.09836865439041324	0.3328323719281956	1.7071716494735172	0.04775576367579338	0.34849491133206456	-0.2145804621585704
0.5289999999999999	0.2317213672722073	-0.09836984044755616	0.3345044674439025	1.7071692484468863	0.047619488454819246	0.3488623100137381	-0.21401463190063585
0.53	0.2317200733920993	-0.09837103680550695	0.33617592836901816	1.7071667970389588	0.04748314084918692	0.3492285995433361	-0.21344842529007563
0.5309999999999999	0.23171876875222905	-0.09837224455448428	0.33784673680212873	1.7071643001833443	0.04734672300881226	0.3495937756418337	-0.21288184930893767
0.532	0.23171745342413472	-0.09837346478827502	0.3395168749636192	1.7071617626019853	0.04721023708971996	0.3499578341156687	-0.21231491097210448
0.5329999999999999	0.23171612746096723	-0.09837469860456202	0.34118632519967845	1.7071591888072126	0.04707368525365799	0.3503207708573642	-0.21174761732498873
0.534	0.23171479089839564	-0.09837594710411078	0.3428550699877052	1.7071565831027093	0.04693706966729102	0.35068258184644746	-0.21117997544091185
0.5349999999999999	0.23171344375439407	-0.09837721138956672	0.3445230919431362	1.7071539495837602	0.04680039250121465	0.35104326315079304	-0.2106119924180372
0.536	0.2317120860282864	-0.09837849256423806	0.3461903738277149	1.7071512921382832	0.046663655928848906	0.35140281092833087	-0.21004367537572907
0.5369999999999999	0.2317107177005539	-0.0983797917312396	0.34785689855808744	1.7071486144490169	0.046526862125330935	0.35176122142869864	-0.20947503145063484
0.538	0.23170933873378186	-0.09838110999374892	0.3495226492136145	1.7071459199961088	0.04639001326677004	0.352118490994659	-0.20890606779284945
0.5389999999999999	0.23170794907399295	-0.09838244845599756	0.35118760904417023	1.7071432120597223	0.0462531115298021	0.3524746160635887	-0.20833679156203253
0.54	0.23170654865199106	-0.09838380822349098	0.3528517614779451	1.7071404937226609	0.04611615909095401	0.3528295931689234	-0.20776720992365455
0.5409999999999999	0.23170513738471518	-0.09838519040208019	0.3545150901285164	1.7071377678730055	0.04597915812563341	0.3531834189412552	-0.20719733004548682
0.542	0.23170371517660424	-0.09838659609663612	0.35617757880195267	1.7071350372067615	0.045842110806863234	0.35353609010939196	-0.2066271590939015
0.5429999999999999	0.2317022819209722	-0.0983880264100776	0.357839211503967	1.7071323042305138	0.04570501930406356	0.3538876035015033	-0.2060567042301581
0.544	0.23170083750139406	-0.09838948244350183	0.35949997244601	1.7071295712640857	0.045567885782365876	0.35423795604605124	-0.20548597260715593
0.5449999999999999	0.23169938179310234	-0.09839096529704147	0.3611598460503178	1.707126840443202	0.04543071240239668	0.3545871447725705	-0.20491497136652445
0.546	0.2316979146643946	-0.09839247606994611	0.3628188169535536	1.7071241137221502	0.04529350131998022	0.35493516681223986	-0.20434370763622675
0.5469999999999999	0.2316964359780521	-0.09839401585951209	0.3644768700079269	1.7071213928764406	0.04515625468563652	0.3552820193977608	-0.20377218852909557
0.548	0.23169494559276935	-0.0983955857596098	0.3661339902809353	1.7071186795054623	0.04501897464393332	0.3556276998627279	-0.20320042114174705
0.5489999999999999	0.2316934433645951	-0.09839718685955906	0.3677901630560046	1.7071159750351337	0.04488166333275102	0.35597220564122645	-0.20262841255307343
0.55	0.23169192914838452	-0.09839882024410393	0.36944537383366277	1.707113280720546	0.044744322882884595	0.3563155342677179	-0.20205616982255123
0.5509999999999999	0.23169040279888797	-0.09840048699410975	0.3710996083317552	1.7071105976485978	0.044606955418041334	0.35665768337685316	-0.20148369998896737
0.552	0.23168886417072573	-0.098402188186476	0.3727528524847165	1.70710792674062	0.04446956305468443	0.3569986507030926	-0.2009110100696777
0.5529999999999999	0.231687313117624	-0.0984039248928881	0.3744050924422929	1.7071052687549888	0.04433214790153733	0.35733843408007454	-0.20033810706020896
0.554	0.2316857494920371	-0.0984056981781591	0.37605631456810185	1.7071026242897291	0.04419471205899068	0.35767703143985663	-0.19976499793383126
0.5549999999999999	0.2316841731447787	-0.09840750909853693	0.377706505438416	1.707099993785104	0.04405725761853133	0.3580144408122753	-0.19919168964091222
0.556	0.2316825839242879	-0.09840935870035232	0.3793556518408117	1.7070973775261906	0.04391978666225261	0.35835066032430357	-0.198618189108289
0.5569999999999999	0.23168098167628373	-0.09841124801975869	0.38100374077269306	1.7070947756454442	0.04378230126256523	0.35868568819934865	-0.19804450323871267
0.558	0.23167936624343266	-0.09841317808318709	0.38265075944045607	1.707092188125247	0.04364480348198531	0.3590195227567955	-0.19747063891011482
0.5589999999999999	0.23167773746427703	-0.09841514990700975	0.3842966952593097	1.7070896148004424	0.04350729537263192	0.35935216241179724	-0.19689660297468875
0.56	0.23167609517180313	-0.09841716449603527	0.38594153585263713	1.7070870553608584	0.04336977897543222	0.3596836056748898	-0.19632240225814523
0.5609999999999999	0.23167443919240105	-0.09841922284158669	0.38758526905015556	1.7070845093538134	0.04323225631939755	0.3600138511512467	-0.19574804355937858
0.562	0.23167276934596406	-0.09842132591991319	0.3892278828856385	1.7070819761866116	0.04309472942121214	0.36034289753982235	-0.1951735336502327
0.563	0.2316710854471272	-0.09842347469168482	0.39086936559533997	1.7070794551290231	0.04295720028519327	0.3606707436326865	-0.19459887927493388
0.5640000000000001	0.2316693873068944	-0.09842567010219397	0.3925097056171341	1.7070769453157544	0.04281967090331653	0.3609973883146147	-0.19402408714936625
0.565	0.23166767473390315	-0.09842791308113828	0.39414889158962674	1.707074445748527	0.04268214325493871	0.36132283056269043	-0.19344916396067077
0.5660000000000001	0.2316659475345741	-0.09843020454236122	0.3957869123512524	1.7070719552970186	0.04254461930646008	0.36164706944586017	-0.1928741163671005
0.567	0.23166420551252243	-0.09843254538392374	0.39742375693974435	1.7070694726990439	0.04240710101116768	0.3619701041246858	-0.19229895099775962
0.5680000000000001	0.23166244846835946	-0.09843493648737607	0.3990594145916136	1.7070669965614738	0.04226959030895317	0.36229193385123365	-0.19172367445215954
0.569	0.2316606761995089	-0.09843737871585265	0.40069387474202384	1.7070645253622807	0.042132089125598925	0.3626125579689197	-0.1911482932994632
0.5700000000000001	0.2316588884996613	-0.09843987291174171	0.4023271270261984	1.707062057452952	0.04199459937169131	0.362931975912432	-0.1905728140771679
0.571	0.23165708515861977	-0.09844241989468151	0.403959161281617	1.7070595910608986	0.0418571229415856	0.3632501872077316	-0.18999724328952478
0.5720000000000001	0.23165526596216077	-0.09844502046063461	0.4055899675495108	1.70705712429186	0.04171966171278604	0.36356719147195055	-0.1894215874061755
0.573	0.2316534306911583	-0.09844767538166327	0.40721953607566347	1.707054655132309	0.04158221754543477	0.3638829884131858	-0.1888458528610002
0.5740000000000001	0.23165157912035098	-0.09845038540490021	0.40884785731052725	1.7070521814518558	0.04144479228142054	0.36419757783019074	-0.18827004605116984
0.575	0.23164971101712656	-0.09845315125071374	0.4104749219079127	1.7070497010056565	0.04130738774340988	0.3645109596118425	-0.18769417333664098
0.5760000000000001	0.23164782614032028	-0.0984559736115719	0.412100720721886	1.7070472114368225	0.0411700057344689	0.3648231337363239	-0.18711824104026892
0.577	0.23164592423940245	-0.09845885315160464	0.4137252448022609	1.7070447102788406	0.04103264803815208	0.3651341002700817	-0.18654225544853312
0.5780000000000001	0.23164400505481014	-0.09846179050573368	0.41534848538981883	1.7070421949579986	0.04089531641850825	0.36544385936674334	-0.1859662228124426
0.579	0.23164206831942433	-0.09846478627874343	0.41697043391164396	1.707039662795824	0.040758012620062865	0.36575241126599217	-0.18539014934831058
0.5800000000000001	0.23164011376006363	-0.09846784104466978	0.418591081975078	1.707037111011537	0.04062073836789668	0.3660597562920362	-0.18481404123900133
0.581	0.2316381410978668	-0.09847095534575781	0.4202104213595506	1.7070345367245185	0.040483495367636416	0.3663658948516084	-0.1842379046360693
0.5820000000000001	0.2316361500479395	-0.09847412969136522	0.4218284440077963	1.7070319369567983	0.04034628530559937	0.3666708274319862	-0.18366174566211477
0.583	0.23163414031939655	-0.09847736455718517	0.42344514201759453	1.707029308635565	0.040209109849151194	0.3669745545992116	-0.18308557041286286
0.5840000000000001	0.2316321116154249	-0.09848066038403422	0.42506050763366454	1.7070266485957006	0.04007197064678796	0.3672770769962688	-0.18250938495926422
0.585	0.23163006363299093	-0.09848401757658141	0.42667453323934884	1.7070239535823426	0.039934869328062735	0.3675783953412185	-0.1819331953497944
0.5860000000000001	0.23162799606294013	-0.09848743650276946	0.42828721134771625	1.7070212202531023	0.03979780750390309	0.3678785104253482	-0.18135700761300677
0.587	0.23162590858973642	-0.09849091749354921	0.4298985345917113	1.7070184451791872	0.03966078676731807	0.36817742311127843	-0.1807808277605766
0.5880000000000001	0.23162380088971418	-0.09849446084255177	0.4315084957137368	1.707015624845808	0.03952380869412758	0.3684751343310842	-0.1802046617907089
0.589	0.23162167262897437	-0.09849806680570247	0.4331170875550554	1.7070127556533785	0.03938687484352993	0.3687716450843088	-0.17962851569141655
0.5900000000000001	0.2316195234620565	-0.09850173560077714	0.434724303044638	1.7070098339198911	0.03924998675862778	0.36906695643562615	-0.17905239544366341
0.591	0.23161735303100864	-0.09850546740689851	0.43633013518671065	1.7070068558833382	0.03911314596709379	0.36936106951227177	-0.17847630702503586
0.5920000000000001	0.23161516096447593	-0.0985092623639714	0.4379345770473846	1.7070038177030593	0.038976353981974285	0.36965398550160744	-0.17790025641418106
0.593	0.23161294687680645	-0.09851312057243167	0.4395376217411334	1.7070007154603954	0.03883961230269055	0.369945705648818	-0.17732424959551868
0.5940000000000001	0.23161071036717723	-0.09851704209368314	0.441139262416373	1.7069975451597725	0.03870292241635787	0.37023623125431315	-0.17674829256403748
0.595	0.23160845101911803	-0.09852102695047069	0.44273949223976944	1.7069943027294707	0.03856628579911656	0.37052556367083234	-0.17617239133047569
0.5959999999999999	0.23160616840080936	-0.0985250751268175	0.4443383043796565	1.7069909840209525	0.03842970391741246	0.37081370430061794	-0.17559655192706172
0.597	0.23160386206540287	-0.09852918656865542	0.44593569198857264	1.706987584807886	0.03829317822971276	0.3711006545925936	-0.17502078041362684
0.5979999999999999	0.2316015315509882	-0.09853336118552015	0.4475316481853007	1.706984100785999	0.03815671018859481	0.3713864160393643	-0.17444508288384036
0.599	0.23159917638133534	-0.09853759885255914	0.44912616603679245	1.706980527573389	0.038020301242841066	0.3716709901740971	-0.17386946547150042
0.5999999999999999	0.23159679606741443	-0.09854189941247878	0.45071923853998297	1.7069768607105391	0.03788395283966056	0.3719543785674644	-0.17329393435687435
0.601	0.23159439010818986	-0.0985462626770541	0.45231085860312925	1.7069730956592863	0.037747666427035524	0.3722365828247691	-0.17271849577332654
0.6019999999999999	0.23159195799068877	-0.09855068842744727	0.453901019025926	1.70696922780113	0.03761144345570445	0.37251760458294725	-0.17214315601459282
0.603	0.2315894991904686	-0.09855517641371447	0.4554897124780289	1.7069652524363876	0.037475285380780335	0.37279744550707905	-0.17156792144263472
0.6039999999999999	0.23158701317210684	-0.09855972635500784	0.45707693147674455	1.7069611647845853	0.0373391936636115	0.37307610728665214	-0.17099279849551913
0.605	0.2315844993893396	-0.09856433794084545	0.4586626683653977	1.7069569599853285	0.037203169774005576	0.37335359163200077	-0.1704177936948299
0.6059999999999999	0.23158195728597913	-0.09856901083269404	0.4602469152920051	1.7069526330989055	0.03706721519263236	0.37362990027085863	-0.16984291365309268
0.607	0.23157938629798744	-0.09857374466548963	0.4618296641863856	1.7069481791058747	0.036931331413604225	0.3739050349447802	-0.16926816508211973
0.6079999999999999	0.23157678585557712	-0.09857853904909937	0.4634109067364678	1.7069435929060186	0.03679551994698894	0.3741789974054898	-0.1686935548017812
0.609	0.23157415538421192	-0.09858339356972416	0.4649906343660587	1.706938869318178	0.036659782321009915	0.3744517894113387	-0.1681190897479176
0.6099999999999999	0.23157149430488314	-0.09858830779124109	0.46656883821370393	1.7069340030813411	0.03652412008417601	0.3747234127238697	-0.1675447769794474
0.611	0.2315688020351681	-0.09859328125648943	0.4681455091111428	1.70692898885624	0.036388534807643806	0.3749938691043041	-0.1669706236855768
0.6119999999999999	0.2315660779914471	-0.09859831348812552	0.469720637561368	1.7069238212270839	0.036253028087567404	0.37526316030982715	-0.16639663719334805
0.613	0.231563321591527	-0.09860340398829094	0.4712942137166774	1.7069184947034395	0.0361176015468859	0.3755312880898543	-0.1658228249752762
0.6139999999999999	0.23156053225692086	-0.09860855223746776	0.4728662273574786	1.706913003721886	0.03598225683660807	0.37579825418264057	-0.16524919465676202
0.615	0.23155770941403298	-0.09861375769402746	0.4744366678729801	1.7069073426470767	0.03584699563720166	0.37606406031229267	-0.1646757540230309
0.6159999999999999	0.23155485249462604	-0.0986190197948535	0.47600552424302744	1.7069015057733314	0.035711819660268214	0.3763287081857562	-0.1641025110255894
0.617	0.23155196093669478	-0.09862433795628436	0.4775727850195922	1.706895487327902	0.03557673065025838	0.37659219948953265	-0.16352947378831487
0.6179999999999999	0.2315490341853699	-0.09862971157500036	0.4791384383083029	1.7068892814747791	0.035441730386104174	0.37685453588642814	-0.1629566506132908
0.619	0.23154607169310187	-0.09863514002848169	0.4807024717511525	1.7068828823183022	0.035306820682583735	0.37711571901251645	-0.16238404998625944
0.6199999999999999	0.231543072919503	-0.09864062267428582	0.4822648725107734	1.7068762839073284	0.03517200339111244	0.37737575047425226	-0.16181168058150008
0.621	0.23154003733160033	-0.09864615884851669	0.4838256272562927	1.7068694802395896	0.0350372804002021	0.377634631845917	-0.16123955126630768
0.6219999999999999	0.23153696440525298	-0.09865174786499158	0.48538472215077966	1.706862465265867	0.03490265363613461	0.37789236466745596	-0.16066767110500257
0.623	0.23153385362735762	-0.09865738901548679	0.48694214284029774	1.706855232894744	0.03476812506378731	0.37814895044246144	-0.16009604936215796
0.6239999999999999	0.23153070449733804	-0.09866308157031024	0.4884978744449498	1.7068477769975658	0.03463369668730367	0.3784043906363618	-0.15952469550503653
0.625	0.23152751652791895	-0.09866882477882111	0.49005190155268336	1.706840091412864	0.03449937055060733	0.3786586866751192	-0.15895361920504425
0.6259999999999999	0.23152428924668958	-0.09867461786989731	0.49160420821511575	1.7068321699506181	0.034365148737818554	0.37891183994431266	-0.158382830338314
0.627	0.23152102219883408	-0.09868046005235472	0.4931547779431394	1.7068240063971145	0.03423103337357098	0.3791638517879964	-0.1578123389862015
0.6279999999999999	0.2315177149499012	-0.09868635051531768	0.4947035937023239	1.706815594520787	0.03409702662322673	0.37941472350721	-0.15724215543574457
0.629	0.23151436708748716	-0.09869228842854076	0.4962506379100127	1.706806928078293	0.03396313069298776	0.3796644563588092	-0.15667229017958875
0.6299999999999999	0.23151097822220718	-0.09869827294268547	0.49779589243412853	1.7067980008204553	0.03382934782984049	0.37991305155485916	-0.15610275391536935
0.631	0.23150754798908077	-0.09870430318955303	0.49933933859295426	1.7067888064988312	0.03369568032120966	0.3801605102621639	-0.15553355754460046
0.6319999999999999	0.23150407604895373	-0.09871037828226945	0.5008809571559072	1.706779338872535	0.033562130494380255	0.3804068336017462	-0.15496471217118263
0.633	0.23150056208920688	-0.09871649731542406	0.502420728344947	1.7067695917145733	0.03342870071592878	0.3806520226484002	-0.1543962290997616
0.6339999999999999	0.2314970058241292	-0.09872265936516539	0.5039586318366348	1.7067595588176916	0.03329539339122254	0.3808960784304368	-0.15382811983380612
0.635	0.2314934069953327	-0.09872886348925414	0.5054946467652425	1.7067492339997368	0.03316221096386286	0.38113900192962075	-0.1532603960732715
0.6359999999999999	0.23148976537221203	-0.09873510872707335	0.5070287517265549	1.706738611109298	0.03302915591500895	0.3813807940810548	-0.15269306971202096
0.637	0.23148608075244753	-0.09874139409959955	0.508560924782759	1.7067276840323826	0.03289623076258	0.38162145577301043	-0.1521261528348099
0.6379999999999999	0.2314823529625478	-0.098747718609336	0.5100911434703186	1.7067164466997622	0.03276343806027233	0.3818609878471905	-0.15155965771303065
0.639	0.2314785818584309	-0.09875408124020488	0.5116193848119889	1.70670489309424	0.03263078039620627	0.3820993910997288	-0.15099359679883978
0.6399999999999999	0.2314747673260468	-0.098760480957399	0.5131456253322426	1.7066930172570953	0.03249826039107859	0.3823366662828024	-0.1504279827182047
0.641	0.23147090928204284	-0.09876691670719762	0.5146698410753769	1.706680813293706	0.03236588069593973	0.38257281410673527	-0.14986282826316158
0.6419999999999999	0.23146700767409853	-0.09877338741674593	0.5161920076263224	1.706668275379106	0.032233643989836885	0.3828078352425925	-0.14929814638302868
0.643	0.23146306248017592	-0.09877989199379865	0.5177121001334246	1.7066553977638688	0.03210155297750302	0.3830417303250195	-0.14873395017474564
0.6439999999999999	0.2314590737066817	-0.09878642932643035	0.519230093332467	1.7066421747803096	0.0319696103870284	0.38327449995502305	-0.14817025287275198
0.645	0.23145504138666814	-0.09879299828308925	0.5207459615719651	1.7066286008490175	0.031837818967390075	0.3835061447027527	-0.14760706783845343
0.6459999999999999	0.23145096557920586	-0.0987995977137468	0.5222596788397558	1.7066146704857281	0.03170618148601953	0.38373666511040433	-0.1470444085490192
0.647	0.23144684636917798	-0.09880622645177004	0.5237712187920318	1.7066003783081631	0.031574700726405634	0.38396606169548975	-0.14648228858507106
0.6479999999999999	0.2314426838652388	-0.0988128833150118	0.5252805547859736	1.7065857190420894	0.031443379485304006	0.3841943349548356	-0.14592072161719014
0.649	0.23143847819593424	-0.09881956710611758	0.5267876599148795	1.7065706875266022	0.031312220569550075	0.38442148536912996	-0.1453597213916547
0.6499999999999999	0.23143422950661605	-0.09882627661355659	0.528292507044695	1.7065552787190146	0.0311812267929603	0.3846475134076494	-0.14479930171563885
0.651	0.2314299379586525	-0.09883301061338011	0.5297950688519645	1.706539487699353	0.031050400973318824	0.38487241953310625	-0.1442394764419808
0.6519999999999999	0.23142560372980656	-0.09883976787020554	0.5312953178624771	1.706523309675222	0.030919745929020453	0.38509620420637125	-0.143680259453751
0.653	0.23142122701390339	-0.09884654713742605	0.5327932264898838	1.7065067399874156	0.030789264475489162	0.3853188678909496	-0.1431216646486672
0.6539999999999999	0.23141680801979	-0.09885334715814802	0.5342887670750669	1.7064897741151595	0.03065895942185645	0.3855404110576365	-0.14256370592316028
0.655	0.23141234697109092	-0.09886016666685651	0.5357819119270377	1.706472407680605	0.030528833567775047	0.38576083418953355	-0.14200639715601684
0.6559999999999999	0.2314078441067556	-0.09886700439030674	0.5372726333650135	1.7064546364529587	0.03039888969981717	0.38598013778718365	-0.14144975219176717
0.657	0.23140329968126727	-0.09887385904726895	0.5387609037616998	1.7064364563518697	0.030269130587332747	0.3861983223738216	-0.14089378482380538
0.6579999999999999	0.23139871396489237	-0.09888072934788128	0.5402466955878057	1.7064178634504634	0.03013955897800851	0.3864153885007422	-0.14033850877710632
0.659	0.23139408724435023	-0.09888761399336249	0.5417299814559371	1.706398853979145	0.030010177593490697	0.3866313367524792	-0.13978393769089126
0.6599999999999999	0.23138941982277228	-0.09889451167683716	0.5432107341623944	1.7063794243298107	0.02988098912555584	0.3868461677517344	-0.13923008510177717
0.661	0.2313847120185716	-0.09890142108490058	0.5446889267280278	1.706359571059707	0.029751996232766153	0.3870598821641782	-0.13867696442739627
0.6619999999999999	0.23137996416397558	-0.09890834089841831	0.5461645324389304	1.7063392908945736	0.029623201537058733	0.3872724807030595	-0.1381245889504115
0.663	0.2313751766035991	-0.09891526979255971	0.5476375248858695	1.706318580729941	0.02949460762026602	0.3874839641337468	-0.13757297180328074
0.6639999999999999	0.2313703496930548	-0.09892220643757281	0.5491078780017291	1.7062974376309674	0.029366217021052163	0.3876943332783213	-0.13702212595387836
0.665	0.2313654837975995	-0.09892914950030389	0.55057556609661	1.7062758588330702	0.029238032232323633	0.3879035890198554	-0.13647206419183944
0.6659999999999999	0.2313605792908214	-0.09893609764496021	0.5520405638902328	1.7062538417441104	0.029110055698563616	0.38811173230601126	-0.13592279911567506
0.667	0.23135563655374355	-0.09894304953311607	0.5535028465424239	1.7062313839469994	0.02898228981290492	0.3883187641521407	-0.13537434312058538
0.6679999999999999	0.2313506559750916	-0.09895000382446428	0.5549623896828402	1.706208483201228	0.028854736914487224	0.38852468564437287	-0.1348267083868362
0.669	0.23134563795272453	-0.09895695917831339	0.5564191694399595	1.7061851374425687	0.028727399286278994	0.3887294979428711	-0.13427990686880886
0.6699999999999999	0.23134058289547849	-0.09896391425432896	0.5578731624682287	1.7061613447817028	0.02860027915293548	0.38893320228501504	-0.1337339502849554
0.671	0.23133549122467395	-0.0989708677121461	0.5593243459726389	1.7061371035029107	0.028473378678507903	0.3891357999882624	-0.13318885010864698
0.6719999999999999	0.23133036337453242	-0.09897781821098421	0.5607726977311286	1.7061124120631979	0.028346699964245218	0.38933729245256815	-0.13264461755959991
0.673	0.2313251997914976	-0.09898476441039238	0.5622181961148381	1.7060872690914801	0.0282202450469127	0.38953768116229803	-0.1321012635959898
0.6739999999999999	0.23132000093358893	-0.09899170497174893	0.5636608201058612	1.7060616733867011	0.02809401589768619	0.38973696768787985	-0.13155879890779104
0.675	0.23131476727091846	-0.09899863855939009	0.5651005493128852	1.706035623914132	0.02796801442125457	0.38993515368755516	-0.13101723391133085
0.6759999999999999	0.23130949928662187	-0.09900556384174404	0.5665373639851214	1.7060091198006124	0.02784224245525043	0.39013224090917015	-0.13047657874456056
0.677	0.23130419747594486	-0.09901247949284603	0.56797124502492	1.705982160329857	0.02771670177006791	0.39032823119169857	-0.12993684326272908
0.6779999999999999	0.23129886234348304	-0.09901938419310785	0.5694021739994665	1.7059547449382058	0.027591394068396027	0.3905231264664348	-0.12939803703450992
0.679	0.2312934944008297	-0.09902627662896904	0.5708301331508243	1.7059268732104407	0.027466320984343984	0.3907169287580377	-0.1288601693389373
0.6799999999999999	0.2312880941653818	-0.09903315549256078	0.572255105403213	1.7058985448749195	0.027341484082887585	0.3909096401854844	-0.12832324916344662
0.681	0.2312826621595521	-0.09904001948251065	0.5736770743675415	1.7058697597980237	0.027216884860061498	0.39110126296268805	-0.12778728520282776
0.6819999999999999	0.23127719891039109	-0.09904686730551199	0.5750960243447183	1.7058405179786804	0.027092524743469504	0.3912917993987171	-0.12725228585853407
0.683	0.2312717049503708	-0.09905369767715638	0.5765119403296303	1.7058108195429502	0.026968405092380486	0.39148125189804006	-0.12671825923791227
0.6839999999999999	0.2312661808189496	-0.09906050932165299	0.5779248080154297	1.7057806647379312	0.026844527197347853	0.39166962296103675	-0.12618521315352793
0.685	0.23126062706341202	-0.09906730097156384	0.5793346137955144	1.7057500539249817	0.02672089228008191	0.3918569151844088	-0.1256531551233704
0.6859999999999999	0.2312550442386117	-0.09907407136868723	0.580741344762088	1.7057189875726357	0.026597501494182878	0.3920431312612432	-0.1251220923724166
0.687	0.2312494329063685	-0.09908081926571322	0.5821449887024382	1.70568746624921	0.02647435592642893	0.392228273980909	-0.12459203183524167
0.688	0.23124379363489325	-0.09908754342714607	0.5835455340933232	1.7056554906158514	0.026351456597948148	0.3924123462286625	-0.12406298015930475
0.6890000000000001	0.23123812699824012	-0.09909424262912106	0.5849429700930999	1.7056230614204062	0.02622880446515156	0.39259535098471526	-0.12353494370890213
0.69	0.23123243357541107	-0.09910091565924424	0.5863372865319844	1.705590179490607	0.02610640042079172	0.3927772913230659	-0.12300792856990395
0.6910000000000001	0.23122671394835714	-0.09910756131758326	0.5877284739004566	1.7055568457258201	0.025984245295693913	0.39295817041033676	-0.1224819405553897
0.692	0.23122096869925304	-0.09911417841843523	0.5891165233354454	1.7055230610888592	0.025862339861159187	0.39313799150436923	-0.12195698521205463
0.6930000000000001	0.23121519840817603	-0.09912076579136965	0.5905014266046743	1.7054888265989903	0.025740684831246658	0.3933167579524518	-0.12143306782713803
0.694	0.23120940365081052	-0.09912732228117364	0.5918831760895498	1.7054541433257528	0.02561928086462983	0.3934944731893005	-0.1209101934359289
0.6950000000000001	0.2312035849958	-0.09913384674782817	0.593261764766602	1.7054190123832198	0.025498128566574376	0.39367114073484843	-0.12038836682984362
0.696	0.23119774300287174	-0.09914033806764112	0.5946371861871097	1.705383434924689	0.025377228491523882	0.39384676419178133	-0.11986759256494917
0.6970000000000001	0.23119187822211215	-0.09914679513516088	0.5960094344549199	1.7053474121378152	0.02525658114611032	0.3940213472428145	-0.11934787497086612
0.698	0.23118599119364258	-0.09915321686436862	0.5973785042043435	1.7053109452401747	0.02513618699191875	0.3941948936479522	-0.11882921815955994
0.6990000000000001	0.23118008244732	-0.09915960218915244	0.5987443905800125	1.7052740354752642	0.025016046447823126	0.3943674072419079	-0.11831162603346805
0.7	0.23117415250245793	-0.09916595006457068	0.6001070892179569	1.705236684108934	0.024896159892379862	0.39453889193162117	-0.11779510229320242
0.7010000000000001	0.23116820186756878	-0.09917225946890312	0.6014665962256497	1.7051988924258739	0.024776527666461528	0.3947093516937455	-0.1172796504456155
0.702	0.23116223104012773	-0.09917852940498517	0.602822908159895	1.7051606617257848	0.02465715007582578	0.3948787905719207	-0.11676527381265232
0.7030000000000001	0.2311562405063559	-0.09918475890045166	0.6041760220033121	1.7051219933199726	0.024538027393497367	0.3950472126737045	-0.1162519755406806
0.704	0.23115023074139926	-0.09919094700764293	0.6055259351401735	1.7050828885291263	0.02441915986208476	0.3952146221672193	-0.11573975861005227
0.7050000000000001	0.2311442022106569	-0.09919709280392441	0.6068726453312246	1.705043348682274	0.024300547696274707	0.39538102327751146	-0.115228625844954
0.706	0.23113815537187818	-0.09920319539317425	0.6082161506874865	1.7050033751169178	0.024182191085808973	0.3955464202826176	-0.11471857992330046
0.7070000000000001	0.23113209067652257	-0.0992092539080657	0.6095564496437962	1.7049629691795891	0.024064090198699498	0.39571081750957904	-0.11420962338648472
0.708	0.23112600857000853	-0.09921526751164245	0.6108935409324626	1.704922132226073	0.02394624518407271	0.39587421933058087	-0.11370175864910494
0.7090000000000001	0.23111990949160682	-0.09922123539780996	0.612227423557038	1.7048808656212997	0.023828656174642894	0.39603663015921375	-0.1131949880087867
0.71	0.23111379387435252	-0.09922715679149227	0.6135580967662052	1.7048391707389023	0.02371132328917985	0.3961980544468522	-0.11268931365622065
0.7110000000000001	0.23110766214497294	-0.09923303094883122	0.6148855600274081	1.7047970489612	0.023594246635031565	0.39635849667896345	-0.11218473768535181
0.712	0.23110151472383145	-0.09923885715743198	0.6162098129994735	1.7047545016799743	0.023477426310701894	0.3965179613711598	-0.11168126210365807
0.7130000000000001	0.23109535202488815	-0.09924463473665458	0.6175308555042244	1.7047115302972844	0.023360862408543907	0.39667645306517224	-0.11117888884263723
0.714	0.2310891744560499	-0.09925036303795112	0.6188486874982131	1.7046681362266987	0.0232445550174471	0.396833976324924	-0.11067761976831804
0.7150000000000001	0.23108298242066083	-0.0992560414456277	0.6201633090460822	1.704624320895314	0.023128504225457463	0.3969905357327	-0.11017745669118448
0.716	0.23107677631976017	-0.09926166937878314	0.6214747202963016	1.704580085745436	0.02301271012257389	0.39714613588552844	-0.10967840137508493
0.7170000000000001	0.23107055655360442	-0.0992672462940477	0.6227829214585279	1.7045354322355402	0.022897172803720854	0.39730078139189307	-0.10918045554542911
0.718	0.23106432352207687	-0.0992727716876197	0.6240879127814605	1.7044903618412655	0.022781892371410057	0.3974544768686493	-0.10868362089728009
0.7190000000000001	0.23105807762473293	-0.09927824509622274	0.6253896945311948	1.704444876056441	0.02266686893790829	0.39760722693807876	-0.10818789910340038
0.72	0.23105181926123464	-0.09928366609773602	0.626688266970822	1.7043989763933935	0.022552102627215836	0.3977590362251993	-0.10769329182188535
0.7210000000000001	0.23104554883292777	-0.09928903431187623	0.6279836303412776	1.7043526643825309	0.02243759357703809	0.3979099093552663	-0.10719980070338211
0.722	0.23103926674518122	-0.09929434940093045	0.6292757848430608	1.7043059415719533	0.022323341940750186	0.39805985095139784	-0.10670742739807501
0.7229999999999999	0.23103297340898368	-0.0992996110701632	0.6305647306188279	1.7042588095274616	0.022209347889171865	0.3982088656323822	-0.10621617356237528
0.724	0.23102666924142504	-0.09930481906714858	0.6318504677361036	1.7042112698325893	0.02209561161184791	0.3983569580105401	-0.10572604086567851
0.7249999999999999	0.23102035466581436	-0.09930997318040496	0.6331329961697352	1.704163324087909	0.02198213331807755	0.3985041326895765	-0.10523703099749303
0.726	0.23101403011180655	-0.0993150732388346	0.634412315785215	1.7041149739096084	0.021868913238301736	0.39865039426253956	-0.10474914567426742
0.7269999999999999	0.23100769601553678	-0.09932011911234132	0.6356884263232491	1.7040662209280837	0.02175595162584797	0.3987957473099429	-0.10426238664555025
0.728	0.23100135281976683	-0.09932511071287503	0.6369613273851994	1.7040170667865533	0.021643248758667154	0.3989401963981078	-0.10377675569984578
0.7289999999999999	0.23099500097404307	-0.09933004799515485	0.6382310184197774	1.7039675131389347	0.021530804940879472	0.39908374607790353	-0.10329225467016383
0.73	0.23098864093486196	-0.09933493095631839	0.6394974987106066	1.7039175616473634	0.021418620503946332	0.39922640088375955	-0.1028088854392621
0.7309999999999999	0.2309822731658441	-0.09933975963486931	0.6407607673639	1.703867213980475	0.021306695807589864	0.3993681653325184	-0.10232664994476205
0.732	0.23097589813791736	-0.09934453411042819	0.6420208232977642	1.7038164718120756	0.021195031240825075	0.3995090439223083	-0.10184555018358796
0.7329999999999999	0.23096951632950527	-0.0993492545042909	0.6432776652342594	1.703765336819447	0.021083627222921602	0.3996490411317961	-0.10136558821530144
0.734	0.23096312822672052	-0.09935392097929048	0.6445312916923347	1.7037138106812817	0.020972484203990154	0.39978816141963375	-0.10088676616518169
0.7349999999999999	0.23095673432319086	-0.09935853373895916	0.6457817009805114	1.703661895074874	0.02086160266555869	0.39992640922403205	-0.10040908622771975
0.736	0.23095033511876537	-0.09936309302711585	0.6470288911904459	1.7036095916725627	0.020750983121442346	0.40006378896251993	-0.09993255066991528
0.7369999999999999	0.230943931117475	-0.09936759912750401	0.6482728601917477	1.7035569021385555	0.02064062611848035	0.4002003050317006	-0.09945716183382597
0.738	0.23093752282624994	-0.09937205236310731	0.6495136056276747	1.7035038281272619	0.020530532236895868	0.40033596180694037	-0.09898292213848894
0.7389999999999999	0.230931110754767	-0.09937645309589666	0.6507511249124642	1.703450371282376	0.02042070209052177	0.4004707636422288	-0.09850983408121199
0.74	0.23092469541567545	-0.09938080172662866	0.6519854152310516	1.7033965332344538	0.020311136326770018	0.4006047148705115	-0.09803790023817133
0.7409999999999999	0.23091827732482864	-0.09938509869431578	0.6532164735400527	1.7033423155969822	0.02020183562634404	0.400737819804429	-0.0975671232646788
0.742	0.23091185700189729	-0.0993893444761214	0.6544442965685097	1.7032877199631957	0.020092800703119768	0.40087008273703184	-0.09709750589548159
0.7429999999999999	0.2309054349721119	-0.0993935395873073	0.6556688808191541	1.703232747904015	0.019984032303951106	0.4010015079423465	-0.09662905094478712
0.744	0.2308990117687581	-0.0993976845804817	0.6568902225716986	1.7031774009656024	0.019875531208033682	0.40113209967609137	-0.09616176130552347
0.7449999999999999	0.2308925879349229	-0.09940178004452138	0.6581083178881553	1.703121680666154	0.019767298226130683	0.401261862176661	-0.09569563994783242
0.746	0.230886164024492	-0.09940582660354268	0.6593231626198097	1.7030655884926826	0.019659334199720914	0.40139079966625274	-0.09523068991697517
0.7469999999999999	0.23087974060389785	-0.0994098249159196	0.6605347524154764	1.7030091258985434	0.019551639999885607	0.4015189163519487	-0.0947669143307694
0.748	0.23087331825461835	-0.09941377567334647	0.6617430827302893	1.7029522943020723	0.019444216526054922	0.40164621642662723	-0.09430431637661588
0.7489999999999999	0.23086689757492454	-0.09941767959994534	0.6629481488346579	1.702895095085583	0.01933706470473512	0.4017727040698824	-0.09384289930829405
0.75	0.23086047918050062	-0.09942153745142192	0.6641499458237714	1.702837529593973	0.019230185488215524	0.4018983834491304	-0.09338266644264553
0.7509999999999999	0.2308540637046839	-0.09942535001389408	0.6653484686284024	1.7027795991333137	0.019123579853071695	0.4020232587208377	-0.09292362115577667
0.752	0.23084765179870048	-0.09942911810201364	0.6665437120266383	1.702721304969796	0.01901724879834201	0.40214733403174463	-0.09246576687877718
0.7529999999999999	0.23084124413152382	-0.09943284255713238	0.667735670654666	1.7026626483286522	0.01891119334392492	0.4022706135200204	-0.09200910709380412
0.754	0.23083484138860424	-0.09943652424626272	0.6689243390154892	1.7026036303926833	0.018805414529682995	0.40239310131634487	-0.09155364533101487
0.7549999999999999	0.23082844426984273	-0.0994401640614542	0.6701097114863397	1.7025442523015168	0.018699913414826567	0.4025148015447301	-0.09109938516585878
0.756	0.23082205348831158	-0.09944376291883301	0.6712917823255361	1.7024845151527253	0.01859469107690597	0.40263571832289613	-0.09064633021635858
0.7569999999999999	0.23081566977009502	-0.09944732175693201	0.6724705456787925	1.7024244200032923	0.01848974861035048	0.40275585576249967	-0.0901944841405607
0.758	0.23080929385449786	-0.09945084153506381	0.673645995585734	1.7023639678695457	0.01838508712510101	0.4028752179696397	-0.08974385063402918
0.7589999999999999	0.23080292649387318	-0.09945432323248642	0.6748181259870026	1.7023031597263076	0.01828070774576182	0.4029938090455136	-0.08929443342719694
0.76	0.2307965684523166	-0.09945776784798328	0.6759869307308319	1.702241996507524	0.018176611611148287	0.4031116330867314	-0.08884623628269264
0.7609999999999999	0.2307902205036009	-0.09946117639910405	0.677152403578722	1.7021804791087487	0.018072799873681624	0.40322869418522583	-0.0883992629927004
0.762	0.23078388342947778	-0.09946454992068797	0.678314538210972	1.7021186083892232	0.01796927369832489	0.40334499642829924	-0.08795351737647027
0.7629999999999999	0.23077755801796973	-0.09946788946341906	0.6794733282324538	1.7020563851727941	0.01786603426154633	0.40346054389904984	-0.08750900327791535
0.764	0.23077124506089777	-0.0994711960927898	0.6806287671786287	1.7019938102491714	0.017763082750552647	0.4035753406768058	-0.08706572456310867
0.7649999999999999	0.2307649453510193	-0.09947447088772356	0.6817808485214419	1.7019308843755303	0.017660420362486395	0.40368939083738137	-0.08662368511791993
0.766	0.230758659679154	-0.09947771493923231	0.6829295656743443	1.7018676082780786	0.017558048303708232	0.40380269845315137	-0.08618288884591002
0.7669999999999999	0.23075238883129867	-0.09948092934948284	0.6840749119968257	1.7018039826543487	0.01745596778916288	0.4039152675928784	-0.08574333966611426
0.768	0.23074613358572996	-0.09948411523051645	0.6852168808003453	1.7017400081758296	0.017354180041462126	0.4040271023215329	-0.08530504151028417
0.7689999999999999	0.23073989470971565	-0.09948727370299769	0.6863554653567937	1.7016756854901876	0.017252686289927398	0.40413820670040657	-0.08486799831927941
0.77	0.2307336729554589	-0.09949040589536705	0.6874906589079938	1.7016110152234514	0.017151487769834228	0.40424858478739323	-0.0844322140390324
0.7709999999999999	0.2307274690560261	-0.09949351294226785	0.6886224546736139	1.7015459979825351	0.017050585721431144	0.40435824063706777	-0.08399769261717809
0.772	0.23072128372201076	-0.09949659598224622	0.6897508458574977	1.7014806343581017	0.016949981388670897	0.4044671783004984	-0.08356443800028399
0.7729999999999999	0.2307151176385563	-0.09949965615622806	0.690875825654672	1.7014149249277621	0.016849676018139984	0.4045754018251539	-0.0831324541305196
0.774	0.23070897146236066	-0.099502694606772	0.691997387259416	1.701348870259239	0.016749670858246215	0.40468291525508404	-0.08270174494182221
0.7749999999999999	0.23070284581903758	-0.09950571247696721	0.6931155238725184	1.7012824709127354	0.01664996715835853	0.4047897226311263	-0.08227231435671249
0.776	0.23069674130120865	-0.09950871090934937	0.6942302287066008	1.701215727442513	0.01655056616801972	0.40489582799095136	-0.08184416628399938
0.7769999999999999	0.23069065846657555	-0.09951169104521065	0.6953414949898885	1.701148640398805	0.016451469136413488	0.40500123536888394	-0.08141730461688362
0.778	0.23068459783559647	-0.09951465402317826	0.696449315968815	1.7010812103308177	0.016352677311658365	0.4051059487953714	-0.08099173323145581
0.7789999999999999	0.23067855988951663	-0.09951760097706157	0.6975536849098438	1.7010134377896904	0.01625419193986634	0.4052099722963413	-0.08056745598564614
0.78	0.23067254506837706	-0.09952053303446946	0.6986545951008895	1.700945323329908	0.016156014264695782	0.40531330989287007	-0.08014447671843956
0.7809999999999999	0.23066655376862644	-0.09952345131619589	0.6997520398519647	1.7008768675095438	0.016058145527336615	0.4054159656010967	-0.07972279924947408
0.782	0.2306605863410852	-0.09952635693486736	0.7008460124950627	1.7008080708904614	0.015960586966073803	0.40551794343219666	-0.07930242737907964
0.7829999999999999	0.23065464308888697	-0.09952925099285136	0.7019365063840326	1.7007389340388517	0.015863339815549854	0.40561924739241084	-0.07888336488838829
0.784	0.23064872426464642	-0.0995321345809296	0.7030235148952048	1.7006694575261008	0.01576640530645586	0.4057198814830043	-0.07846561553908565
0.7849999999999999	0.23064283006722805	-0.09953500877773519	0.7041070314291508	1.700599641929986	0.015669784665528146	0.405819849700029	-0.07804918307261745
0.786	0.23063696063849162	-0.09953787464844734	0.7051870494120792	1.70052948783583	0.015573479115362023	0.40591915603400863	-0.07763407120945616
0.7869999999999999	0.23063111606001335	-0.0995407332427417	0.7062635622946213	1.7004589958364815	0.015477489874285183	0.40601780446972385	-0.07722028364952065
0.788	0.2306252963501582	-0.09954358559349812	0.7073365635487616	1.700388166530748	0.0153818181567157	0.4061157989861556	-0.07680782407368406
0.7889999999999999	0.2306195014622548	-0.09954643271626604	0.708406046665928	1.700317000521778	0.015286465173516381	0.40621314355658195	-0.07639669614502666
0.79	0.230613731283875	-0.09954927560798538	0.7094720051577498	1.700245498416148	0.015191432131552489	0.4063098421488255	-0.07598690350903826
0.7909999999999999	0.23060798563684273	-0.09955211524496335	0.7105344325583649	1.700173660822523	0.015096720232695288	0.4064058987255851	-0.07557844979325391
0.792	0.23060226427834563	-0.09955495258160883	0.7115933224264014	1.7001014883495205	0.01500233067306194	0.40650131724472777	-0.07517133860698909
0.7929999999999999	0.23059656690277308	-0.09955778854992266	0.7126486683466399	1.7000289816035237	0.014908264642490603	0.4065961016595973	-0.07476557354104933
0.794	0.2305908931431568	-0.09956062405823746	0.7137004639328675	1.6999561411864466	0.014814523323701416	0.40669025591957864	-0.07436115816698417
0.7949999999999999	0.23058524257258972	-0.09956345998883014	0.7147487028319313	1.6998829676926945	0.01472110789102045	0.4067837839709153	-0.07395809603618657
0.796	0.23057961470637273	-0.09956629719553474	0.7157933787274908	1.6998094617053277	0.014628019509091773	0.40687668975759217	-0.07355639067938244
0.7969999999999999	0.23057400900451175	-0.09956913650248377	0.7168344853427238	1.699735623791796	0.014535259332063654	0.4069689772223416	-0.07315604560650674
0.798	0.23056842487381532	-0.09957197870360078	0.7178720164416145	1.6996614544988684	0.014442828503247828	0.40706065030776895	-0.07275706430714549
0.7989999999999999	0.23056286166921822	-0.09957482456133851	0.7189059658280816	1.6995869543467539	0.014350728154824348	0.4071517129572881	-0.07235945025202743
0.8	0.23055731869508506	-0.09957767480466151	0.7199363273429492	1.6995121238231718	0.01425895940746913	0.4072421691158038	-0.07196320689550102
0.8009999999999999	0.23055179520724928	-0.0995805301277779	0.7209630948602761	1.6994369633777475	0.014167523370207583	0.4073320227303793	-0.07156833767820171
0.802	0.2305462904154108	-0.0995833911896193	0.7219862622845483	1.6993614734163554	0.014076421140432336	0.40742127775106896	-0.07117484602923627
0.8029999999999999	0.23054080348551267	-0.0995862586129386	0.723005823548365	1.6992856542946535	0.01398565380377948	0.4075099381319726	-0.07078273536818515
0.8039999999999998	0.23053533354247246	-0.09958913298339887	0.7240217726098708	1.6992095063111856	0.013895222433984044	0.4075980078323247	-0.07039200910728513
0.8050000000000002	0.23052987967364802	-0.09959201484940662	0.7250341034503195	1.6991330297011793	0.013805128092835468	0.40768549081743244	-0.07000267065354523
0.806	0.23052444093228638	-0.09959490472231661	0.7260428100721493	1.6990562246306598	0.013715371830232016	0.4077723910595803	-0.0696147234106707
0.8069999999999999	0.23051901634058106	-0.09959780307625633	0.7270478864972059	1.6989790911901341	0.013625954684272185	0.4078587125389582	-0.06922817078097457
0.8079999999999998	0.23051360489309156	-0.0996007103471912	0.7280493267639835	1.6989016293878485	0.013536877681199409	0.4079444592446095	-0.06884301616769978
0.8090000000000002	0.23050820556015278	-0.09960362693198153	0.7290471249235155	1.6988238391422346	0.01344814183544262	0.40802963517557705	-0.06845926297799194
0.81	0.2305028172905208	-0.09960655318818232	0.7300412750354193	1.6987457202739296	0.01335974814993439	0.40811424434218396	-0.06807691462597165
0.8109999999999999	0.23049743901362876	-0.09960948943420703	0.7310317711648596	1.698667272498866	0.013271697616401162	0.4081982907670168	-0.06769597453535464
0.8119999999999998	0.2304920696418285	-0.09961243594947991	0.7320186073796863	1.698588495422436	0.013183991215563661	0.4082817784855484	-0.06731644614173836
0.8130000000000002	0.2304867080726216	-0.09961539297458064	0.733001777748127	1.6985093885332208	0.013096629917368372	0.408364711546943	-0.06693833289461254
0.8140000000000001	0.23048135319088178	-0.0996183607113822	0.7339812763374134	1.6984299511959167	0.01300961468118818	0.40844709401534524	-0.06656163825909044
0.815	0.23047600387106965	-0.09962133932355488	0.7349570972122152	1.6983501826445775	0.012922946456113053	0.40852892997122253	-0.06618636571766176
0.8159999999999998	0.23047065897981706	-0.09962432893780904	0.735929234432517	1.6982700819773073	0.012836626181512543	0.40861022351226906	-0.06581251877190318
0.8170000000000002	0.23046531737963516	-0.09962732964512538	0.736897682052069	1.6981896481520289	0.012750654787503745	0.40869097875399	-0.0654401009437166
0.8180000000000001	0.23045997793374676	-0.09963034150122398	0.7378624341189257	1.698108879981823	0.012665033194836615	0.40877119983044896	-0.06506911577584827
0.819	0.23045463951091652	-0.09963336452664938	0.7388234846784552	1.6980277761294642	0.012579762314256645	0.40885089089535664	-0.06469956683174595
0.8199999999999998	0.23044930098915356	-0.09963639870722235	0.7397808277773156	1.6979463351019062	0.012494843045952993	0.40893005612325456	-0.06433145769505562
0.8210000000000002	0.23044396125866246	-0.09963944399523315	0.740734457467281	1.6978645552454692	0.012410276279517487	0.4090086997105447	-0.06396479196881481
0.8220000000000001	0.230438619225545	-0.09964250031062301	0.741684367808919	1.6977824347424866	0.012326062893865529	0.40908682587624	-0.06359957327433914
0.823	0.23043327381625228	-0.09964556754139894	0.7426305528747501	1.6976999716090333	0.01224220375663081	0.4091644388624922	-0.06323580525028585
0.8239999999999998	0.23042792398128542	-0.09964864554365958	0.7435730067518954	1.6976171636926098	0.012158699723459315	0.4092415429351368	-0.06287349155213433
0.8250000000000002	0.23042256869777086	-0.09965173414198865	0.7445117235449711	1.6975340086701611	0.012075551637628032	0.40931814238418995	-0.06251263585153194
0.8260000000000001	0.23041720697166357	-0.09965483313059373	0.7454466973799858	1.6974505040471828	0.011992760329865777	0.4093942415241711	-0.06215324183489272
0.827	0.23041183783995667	-0.09965794227443482	0.7463779224099996	1.6973666471575437	0.011910326617948976	0.4094698446944305	-0.06179531320112345
0.8279999999999998	0.23040646037252427	-0.09966106130996319	0.7473053928225503	1.69728243516327	0.011828251306071614	0.40954495625953746	-0.06143885365865625
0.8290000000000002	0.23040107367322094	-0.09966418994660077	0.7482291028481043	1.6971978650539246	0.011746535184475737	0.40961958060966525	-0.06108386692196678
0.8300000000000001	0.23039567688098736	-0.09966732786896472	0.7491490467684034	1.6971129336463275	0.011665179029341763	0.4096937221609061	-0.06073035670800079
0.831	0.23039026917133892	-0.09967047473833317	0.750065218923212	1.697027637585382	0.011584183602572377	0.4097673853554528	-0.060378326733236114
0.8319999999999999	0.23038484975749013	-0.0996736301933494	0.7509776137162217	1.6969419733460023	0.011503549651408406	0.4098405746615802	-0.0600277807110112
0.8330000000000002	0.2303794178914917	-0.09967679385109053	0.7518862256227521	1.6968559372361516	0.011423277907814984	0.4099132945733012	-0.05967872234795937
0.8340000000000001	0.23037397286612943	-0.09967996530812548	0.7527910491988773	1.6967695254002375	0.011343369087515504	0.40998554960987593	-0.05933115533991063
0.835	0.2303685140172083	-0.09968314414119107	0.7536920790901032	1.6966827338224937	0.01126382388897715	0.4100573443154731	-0.058985083367988134
0.8359999999999999	0.23036304072584823	-0.09968632990861498	0.7545893100403516	1.6965955583310994	0.0111846429927127	0.41012868325885854	-0.05864051009428689
0.8370000000000002	0.23035755242079356	-0.09968952215248209	0.7554827369020103	1.6965079946037958	0.011105827060654334	0.4101995710326797	-0.058297439156826426
0.8380000000000001	0.23035204858036096	-0.09969272040003932	0.7563723546459251	1.6964200381768852	0.011027376735172454	0.4102700122519147	-0.05795587416407845
0.839	0.23034652873365294	-0.09969592416434381	0.7572581583705853	1.6963316844576197	0.010949292637921612	0.41034001155172634	-0.057615818689248637
0.8399999999999999	0.2303409924617884	-0.09969913294528468	0.7581401433101335	1.696242928735848	0.010871575368939188	0.4104095735855077	-0.05727727626503987
0.8410000000000002	0.23033543939952303	-0.09970234623059941	0.7590183048412069	1.6961537661930406	0.010794225505874437	0.41047870302329664	-0.056940250379380615
0.8420000000000001	0.23032986923613077	-0.0997055634965059	0.7598926384901171	1.6960641919105794	0.010717243603225507	0.4105474045503125	-0.05660474447126243
0.843	0.23032428171517533	-0.09970878420870434	0.7607631399407475	1.69597420087844	0.010640630191766559	0.41061568286548805	-0.056270761926135046
0.8439999999999999	0.2303186766339237	-0.09971200782337718	0.7616298050409158	1.6958837880042732	0.010564385777981777	0.4106835426798089	-0.055938306071769216
0.8450000000000002	0.23031305384277487	-0.09971523378781284	0.762492629806077	1.6957929481228953	0.010488510843566624	0.4107509887143961	-0.055607380175193045
0.8460000000000001	0.2303074132447032	-0.09971846154140385	0.7633516104222521	1.6957016760058148	0.010413005845361254	0.41081802569850856	-0.05527798743996779
0.847	0.23030175479472134	-0.0997216905166416	0.7642067432508193	1.6956099663700497	0.010337871215167535	0.4108846583677057	-0.05495013100282542
0.8479999999999999	0.2302960784993625	-0.09972492013973003	0.76505802483555	1.6955178138866107	0.01026310735896199	0.41095089146216446	-0.05462381392948222
0.8490000000000002	0.2302903844158028	-0.09972814983157205	0.7659054519096332	1.695425213189791	0.010188714656113285	0.4110167297248427	-0.05429903921029527
0.8500000000000001	0.23028467264987207	-0.09973137900875771	0.7667490214019406	1.6953321588868824	0.010114693458908324	0.41108217789948376	-0.05397580975606329
0.851	0.2302789433533317	-0.09973460708417796	0.7675887304444158	1.6952386455679562	0.010041044092082138	0.41114724072870085	-0.05365412839329906
0.8519999999999999	0.23027319672192317	-0.0997378334680132	0.7684245763809682	1.6951446678164552	0.009967766852290264	0.41121192295207665	-0.05333399785878788
0.8529999999999998	0.23026743299456146	-0.09974105756872066	0.7692565567759916	1.6950502202198572	0.00989486200746244	0.4112762293042726	-0.053015420794464536
0.8540000000000001	0.2302616524525432	-0.0997442787936494	0.770084669421383	1.694955297378915	0.009822329796159112	0.4113401645133265	-0.0526983997432762
0.855	0.23025585541764268	-0.09974749655003687	0.7709089123424377	1.6948598939162303	0.00975017042735679	0.4114037332990119	-0.05238293714548043
0.8559999999999999	0.23025004224947257	-0.09975071024600947	0.7717292838033779	1.6947640044860373	0.009678384080418436	0.41146694037095033	-0.052069035334705964
0.8569999999999998	0.2302442133432361	-0.09975391929083383	0.7725457823140209	1.6946676237852092	0.009606970904578759	0.4115297904264709	-0.05175669653334756
0.8580000000000001	0.2302383691274949	-0.09975712309479479	0.7733584066387168	1.6945707465639854	0.009535931017883347	0.41159228814851895	-0.051445922847170894
0.859	0.23023251006157683	-0.09976032106907465	0.7741671558060536	1.6944733676360515	0.009465264506007796	0.4116544382037895	-0.05113671625979518
0.8599999999999999	0.23022663663337406	-0.09976351262563546	0.7749720291170764	1.6943754818883472	0.00939497142138302	0.41171624524096156	-0.05082907862790413
0.8609999999999998	0.23022074935715556	-0.09976669717710912	0.7757730261516422	1.6942770842902335	0.009325051782687572	0.4117777138888442	-0.05052301167736603
0.8620000000000001	0.23021484877101933	-0.0997698741366969	0.7765701467740377	1.6941781699020273	0.009255505574280605	0.4118388487544308	-0.050218516999712935
0.863	0.230208935435112	-0.099773042918452	0.7773633911389907	1.6940787338832826	0.009186332745453673	0.41189965442110027	-0.04991559604836839
0.8639999999999999	0.2302030099309888	-0.09977620293831899	0.7781527596980726	1.6939787715004528	0.009117533209927668	0.41196013544720467	-0.04961425013474391
0.8649999999999998	0.23019707286136026	-0.09977935361517894	0.7789382532053646	1.6938782781339317	0.00904910684559497	0.4120202963648555	-0.049314480424811735
0.8660000000000001	0.23019112484947457	-0.09978249437115279	0.779719872722014	1.6937772492852292	0.008981053494141468	0.41208014167847856	-0.049016287936152744
0.867	0.23018516653738325	-0.09978562463154075	0.7804976196208098	1.6936756805842874	0.008913372960548583	0.41213967586313227	-0.04871967353493008
0.8679999999999999	0.23017919858346397	-0.09978874382477232	0.7812714955907731	1.6935735677958144	0.008846065012719034	0.4121989033630118	-0.04842463793297039
0.8689999999999998	0.23017322166032964	-0.09979185138236656	0.782041502640259	1.693470906824266	0.008779129381348377	0.4122578285902567	-0.048131181685621596
0.8700000000000001	0.2301672364527491	-0.09979494673890324	0.7828076430978119	1.6933676937189825	0.008712565759981585	0.4123164559236917	-0.04783930519056933
0.871	0.230161243654825	-0.09979802933200417	0.7835699196111521	1.6932639246798598	0.008646373805254993	0.41237478970737473	-0.04754900868748956
0.8719999999999999	0.23015524396680223	-0.09980109860269949	0.7843283351450393	1.6931595960616765	0.008580553137567457	0.4124328342493139	-0.047260292258354486
0.8729999999999998	0.23014923809188206	-0.09980415399655693	0.7850828929783941	1.6930547043770874	0.008515103342181097	0.41249059382046993	-0.04697315582802588
0.8740000000000001	0.23014322673266735	-0.09980719496482601	0.7858335967010461	1.692949246300155	0.008450023970264765	0.41254807265373666	-0.04668759916470965
0.875	0.2301372105868657	-0.0998102209648466	0.7865804502104797	1.6928432186700564	0.008385314539758862	0.41260527494283317	-0.04640362188039337
0.8759999999999999	0.23013119034337412	-0.09981323146009503	0.7873234577081958	1.692736618493459	0.008320974536244618	0.412662204841287	-0.046121223431754274
0.8769999999999998	0.23012516667986935	-0.09981622592024184	0.7880626236956925	1.6926294429459503	0.008257003413757423	0.41271886646150435	-0.04584040312141637
0.8780000000000001	0.23011914026077726	-0.09981920382122225	0.7887979529708105	1.692521689373275	0.008193400595605598	0.4127752638739838	-0.04556116009919157
0.879	0.23011311173487045	-0.09982216464532465	0.7895294506248134	1.6924133552916276	0.008130165475195152	0.41283140110691313	-0.04528349336336666
0.8799999999999999	0.2301070817332438	-0.09982510788129811	0.7902571220402002	1.6923044383866301	0.008067297416678368	0.4128872821460847	-0.045007401761915006
0.8809999999999998	0.2301010508672918	-0.09982803302447792	0.790980972889243	1.6921949365125015	0.008004795755426822	0.4129429109347599	-0.044732883993146816
0.8820000000000001	0.2300950197263136	-0.09983093957655172	0.7917010091328697	1.6920848476921686	0.007942659798207647	0.41299829137341715	-0.044459938605981665
0.883	0.23008898887587215	-0.09983382704458976	0.7924172370191328	1.6919741701168163	0.00788088882294188	0.41305342731962547	-0.044188564000697386
0.8839999999999999	0.2300829588572817	-0.09983669494009013	0.7931296630812597	1.6918629021437543	0.007819482078532794	0.41310832258809727	-0.04391875843027832
0.8849999999999998	0.2300769301874678	-0.09983954277879288	0.7938382941356525	1.6917510422933555	0.007758438785191204	0.4131629809507983	-0.043650520001877406
0.8860000000000001	0.23007090335844843	-0.09984237008089174	0.7945431372794576	1.6916385892458177	0.007697758135075788	0.41321740613716923	-0.04338384667839378
0.887	0.23006487883568674	-0.09984517637126845	0.795244199887696	1.6915255418373736	0.007637439293066472	0.41327160183463973	-0.04311873628022859
0.8879999999999999	0.230058857055693	-0.09984796117974828	0.7959414896107009	1.6914118990563256	0.007577481397610774	0.41332557168924755	-0.042855186486855684
0.8889999999999998	0.23005283842437782	-0.09985072404137592	0.7966350143726076	1.6912976600404133	0.0075178835614003086	0.41337931930593314	-0.04259319483778291
0.8900000000000001	0.2300468233165303	-0.09985346449671234	0.7973247823716422	1.6911828240751365	0.0074586448716347006	0.4134328482485675	-0.04233275873272367
0.891	0.2300408120756666	-0.09985618209215201	0.7980108020821977	1.6910673905907772	0.007399764389995556	0.4134861620402572	-0.04207387543122459
0.8919999999999999	0.2300348050138724	-0.09985887638025864	0.7986930822579388	1.6909513591577479	0.007341241152635904	0.4135392641641668	-0.04181654205205651
0.8929999999999998	0.2300288024116444	-0.09986154692012125	0.7993716319351741	1.690834729481396	0.007283074170307803	0.41359215806467353	-0.04156075557261501
0.8940000000000001	0.2300228045181055	-0.09986419327773491	0.8000464604353618	1.6907175013966396	0.007225262428568169	0.4136448471485446	-0.041306512828820356
0.895	0.23001681155234285	-0.09986681502640786	0.8007175773659826	1.6905996748631853	0.007167804887941985	0.4136973347857699	-0.04105381051564186
0.8959999999999999	0.2300108237054915	-0.09986941174719333	0.8013849926209047	1.690481249962079	0.007110700483982962	0.4137496243100459	-0.04080264518757957
0.8969999999999998	0.2300048411424392	-0.09987198302934411	0.8020487163821097	1.6903622268932172	0.0070539481271717904	0.41380171901921253	-0.04055301325843681
0.8980000000000001	0.22999886400352823	-0.09987452847078847	0.802708759122399	1.6902426059730697	0.006997546702652992	0.4138536221757001	-0.040304911000752223
0.899	0.22999289240700274	-0.09987704767862868	0.8033651316060573	1.6901223876314804	0.006941495070115963	0.4139053370069837	-0.04005833454623461
0.8999999999999999	0.2299869264518237	-0.09987954026966676	0.8040178448852066	1.6900015724067916	0.006885792064125781	0.41395686670616305	-0.039813279888117815
0.9009999999999998	0.2299809662201022	-0.09988200587095915	0.8046669102922124	1.6898801609400491	0.006830436494904891	0.4140082144326653	-0.03956974288519571
0.9020000000000001	0.22997501177840182	-0.09988444412039811	0.8053123394292638	1.689758153969408	0.00677542714950591	0.4140593833128842	-0.039327719266993154
0.903	0.2299690631782847	-0.09988685466731974	0.8059541441554939	1.689635552325498	0.006720762793254898	0.4141103764405101	-0.03908720463977233
0.9039999999999999	0.2299631204576026	-0.09988923717313837	0.8065923365716313	1.6895123569281176	0.006666442171283589	0.41416119687648506	-0.03884819449319617
0.9049999999999998	0.22995718364253168	-0.09989159131200702	0.8072269290025424	1.6893885687835077	0.006612464010212663	0.4142118476488259	-0.03861068420765281
0.9060000000000001	0.22995125274922415	-0.09989391677150194	0.8078579339787819	1.6892641889818307	0.006558827020048213	0.4142623317523711	-0.0383746690620631
0.907	0.22994532778545515	-0.09989621325333269	0.8084853642178897	1.689139218695599	0.006505529896109907	0.4143126521482672	-0.03814014424187082
0.9079999999999999	0.2299394087530197	-0.09989848047408222	0.8091092326050499	1.6890136591786822	0.006452571320870332	0.41436281176331263	-0.03790710484728147
0.9089999999999998	0.2299334956505022	-0.09990071816597842	0.8097295521734735	1.6888875117651392	0.006399949965706774	0.41441281348933995	-0.037675545901449475
0.9100000000000001	0.22992758847603817	-0.0999029260776953	0.8103463360859973	1.6887607778678728	0.006347664492627621	0.41446266018269323	-0.03744546235800983
0.911	0.2299216872300668	-0.09990510397518165	0.8109595976182572	1.688633458976732	0.006295713556035584	0.41451235466398156	-0.03721684910814154
0.9119999999999999	0.22991579191807698	-0.09990725164251585	0.8115693501430515	1.6885055566564369	0.006244095804407237	0.41456189971804436	-0.03698970098741152
0.9129999999999998	0.22990990255334812	-0.09990936888241118	0.8121756071158823	1.688377072545821	0.006192809881585681	0.4146112980936994	-0.03676401278203844
0.9140000000000001	0.22990401915931266	-0.09991145551600047	0.8127783820601591	1.6882480083583933	0.006141854427687657	0.4146605525030888	-0.036539779234946924
0.915	0.22989814177078577	-0.0999135113826533	0.8133776885497891	1.688118365882714	0.006091228080357225	0.4147096656208632	-0.03631699505271353
0.9159999999999999	0.22989227043405822	-0.09991553634020048	0.8139735401895206	1.687988146982205	0.006040929476732741	0.4147586400834451	-0.03609565491353128
0.9169999999999998	0.22988640520698042	-0.09991753026481237	0.8145659505949059	1.687857353595525	0.005990957255458564	0.41480747848824767	-0.035875753475406225
0.9180000000000001	0.22988054616016929	-0.09991949305090699	0.8151549333729984	1.6877259877386348	0.0059413100583164905	0.41485618339248026	-0.035657285383799565
0.919	0.22987469337896485	-0.09992142461184012	0.815740502104526	1.6875940515077998	0.005891986531721872	0.4149047573117214	-0.03544024527835514
0.9199999999999999	0.22986884696463042	-0.09992332488099866	0.8163226703275248	1.6874615470812715	0.005842985328390221	0.4149532027189259	-0.03522462779920461
0.9209999999999998	0.22986300703441678	-0.09992519381254608	0.8169014515216678	1.6873284767200227	0.005794305109114726	0.41500152204374274	-0.03501042759328189
0.9220000000000002	0.22985717372124384	-0.09992703138144796	0.8174768590925212	1.6871948427705388	0.005745944544351511	0.41504971767141	-0.034797639320347656
0.923	0.2298513471733772	-0.0999288375835311	0.8180489063553416	1.6870606476696617	0.005697902315735689	0.41509779194128554	-0.03458625765872893
0.9239999999999999	0.22984552755447224	-0.09993061243595071	0.8186176065195296	1.6869258939484786	0.0056501771175295635	0.4151457471456805	-0.034376277311022774
0.9249999999999998	0.22983971504473819	-0.09993235597693541	0.8191829726752312	1.6867905842348805	0.005602767657456126	0.4151935855290552	-0.03416769300940371
0.9260000000000002	0.2298339098428505	-0.09993406826481038	0.8197450177816932	1.686654721256664	0.005555672657101815	0.41524130928708747	-0.033960499520113804
0.927	0.22982811216710547	-0.09993574937780351	0.8203037546562374	1.6865183078451766	0.005508890852742433	0.41528892056548894	-0.03375469164738407
0.9279999999999999	0.22982232225543708	-0.09993739941463448	0.8208591959634617	1.6863813469391173	0.0054624209965325405	0.4153364214587508	-0.03355026423721873
0.9289999999999998	0.22981654036504784	-0.09993901849438176	0.8214113542050355	1.6862438415892533	0.005416261857267864	0.41538381400887725	-0.0333472121809863
0.9300000000000002	0.2298107667720343	-0.09994060675525097	0.8219602417108263	1.6861057949636717	0.0053704122205392255	0.41543110020416546	-0.03314553041851827
0.931	0.22980500177100693	-0.0999421643529972	0.8225058706313478	1.685967210352436	0.005324870888705502	0.41547828197809145	-0.03294521394072002
0.9319999999999999	0.22979924567432453	-0.09994369145975351	0.8230482529311394	1.6858280911712664	0.005279636681113093	0.41552536120836037	-0.032746257791760165
0.9329999999999998	0.22979349881019126	-0.09994518826401831	0.8235874003834385	1.6856884409646162	0.005234708434867582	0.41557233971618024	-0.032548657070599354
0.9340000000000002	0.22978776151999386	-0.09994665497142478	0.8241233245661366	1.6855482634088907	0.005190085005915126	0.41561921926563594	-0.032352406931985225
0.935	0.22978203415638107	-0.0999480918047874	0.8246560368582582	1.685407562316185	0.0051457652696430016	0.4156660015629783	-0.03215750258746641
0.9359999999999999	0.22977631708246252	-0.09994949900342416	0.8251855484365751	1.6852663416381588	0.005101748120878626	0.41571268825588803	-0.03196393930649127
0.9369999999999998	0.22977061067137547	-0.09995087682325716	0.825711870272717	1.685124605469293	0.005058032474018945	0.41575928093289555	-0.03177171241716951
0.9380000000000002	0.2297649153058404	-0.09995222553769263	0.8262350131318926	1.6849823580491476	0.005014617263473976	0.4158057811230154	-0.03158081730633621
0.9390000000000001	0.229759231377706	-0.09995354543777904	0.8267549875735928	1.6848396037636197	0.004971501443816559	0.41585219029565523	-0.031391249419105205
0.94	0.2297535592874849	-0.09995483683126795	0.8272718039523852	1.6846963471455703	0.004928683989395737	0.41589850986067567	-0.0312030042586473
0.9409999999999998	0.22974789944387547	-0.09995610004132777	0.8277854724169099	1.6845525928755676	0.004886163893780212	0.4159447411682958	-0.031016077386624017
0.9420000000000002	0.22974225226327072	-0.0999573354052852	0.8282960029078138	1.6844083457827468	0.004843940169337349	0.41599088550890256	-0.030830464423976738
0.9430000000000001	0.22973661816925664	-0.09995854327339426	0.8288034051568727	1.684263610845026	0.004802011846948742	0.4160369441130685	-0.030646161051405708
0.944	0.22973099759210086	-0.09995972400763227	0.8293076886880456	1.684118393188678	0.004760377975680575	0.41608291815183684	-0.030463163009238608
0.9449999999999998	0.22972539096785108	-0.0999608779805228	0.8298088628185698	1.683972698087623	0.004719037622409739	0.4161288087371509	-0.030281466097301927
0.9460000000000002	0.22971979873629134	-0.09996200557398492	0.8303069366582055	1.6838265309620621	0.0046779898717720335	0.41617461692230534	-0.030101066175530104
0.9470000000000001	0.22971422133813452	-0.09996310717858482	0.8308019191069995	1.6836798973764493	0.004637233826616054	0.4162203437023565	-0.029921959165194734
0.948	0.22970865921295427	-0.09996418319394204	0.8312938188530611	1.6835328030375454	0.004596768608780968	0.4162659900146137	-0.029744141050087967
0.9489999999999998	0.22970311279823025	-0.09996523402991345	0.8317826443710966	1.6833852537925513	0.0045565933599554425	0.4163115567393308	-0.02956760787735953
0.9500000000000002	0.22969758252837635	-0.09996626010704966	0.8322684039209395	1.68323725562656	0.00451670724237498	0.4163570447004773	-0.02939235575843763
0.9510000000000001	0.22969206883262494	-0.09996726185594718	0.8327511055456936	1.6830888146593235	0.0044771094392975965	0.4164024546664032	-0.029218380870159395
0.952	0.2296865721321437	-0.09996823971624832	0.8332307570709839	1.6829399371413303	0.004437799155258648	0.41644778735058147	-0.029045679455505614
0.9529999999999998	0.2296810928378879	-0.09996919413566495	0.8337073661068097	1.6827906294480581	0.004398775615922923	0.41649304341291354	-0.028874247823638982
0.9540000000000002	0.22967563134956492	-0.09997012556902536	0.8341809400516186	1.6826408980727756	0.004360038067534752	0.416538223461536	-0.02870408234949318
0.9550000000000001	0.2296701880549592	-0.0999710344773441	0.834651486096712	1.6824907496197625	0.004321585776332303	0.41658332805458076	-0.028535179473342585
0.956	0.22966476332923758	-0.09997192132691411	0.8351190112298482	1.6823401907979436	0.004283418028231304	0.41662835770182616	-0.028367535700599866
0.9569999999999999	0.22965935753423497	-0.09997278658842088	0.835583522238413	1.6821892284141768	0.004245534128657102	0.4166733128664221	-0.02820114760166213
0.9580000000000002	0.2296539710177239	-0.09997363073607803	0.8360450257129027	1.6820378693661875	0.00420793340228215	0.41671819396668774	-0.02803601181150459
0.9590000000000001	0.22964860411266785	-0.09997445424678401	0.8365035280514652	1.6818861206343922	0.004170615192669605	0.41676300137822564	-0.02787212502896416
0.96	0.22964325713645478	-0.09997525759929926	0.8369590354651176	1.6817339892722307	0.004133578861884592	0.41680773543641264	-0.02770948401608166
0.9609999999999999	0.22963793039011138	-0.09997604127344359	0.837411553982127	1.6815814823964998	0.00409682379013467	0.4168523964387188	-0.02754808559787129
0.9620000000000002	0.22963262415749924	-0.09997680574931309	0.8378610894515471	1.6814286071784368	0.004060349375501037	0.4168969846467326	-0.02738792666227686
0.9630000000000001	0.22962733870449	-0.09997755150651634	0.8383076475474147	1.6812753708344166	0.00402415503370016	0.4169415002883788	-0.027229004159891625
0.964	0.2296220742781206	-0.09997827902342925	0.8387512337739719	1.6811217806155065	0.003988240197876426	0.4169859435604516	-0.027071315103505647
0.9649999999999999	0.22961683110572942	-0.0999789887764681	0.8391918534715371	1.6809678437962412	0.0039526043184263835	0.4170303146312785	-0.02691485656754452
0.9660000000000002	0.22961160939406988	-0.09997968123938052	0.8396295118233904	1.6808135676637397	0.003917246862611522	0.4170746136433943	-0.026759625687036992
0.9670000000000001	0.22960640932840082	-0.0999803568825535	0.8400642138636696	1.680658959507164	0.0038821673138992236	0.4171188407162857	-0.02660561965611435
0.968	0.22960123107155866	-0.09998101617233857	0.8404959644855176	1.6805040266056275	0.0038473651713978128	0.417162995949449	-0.026452835726531537
0.9689999999999999	0.22959607476301022	-0.0999816595707694	0.8409247684491051	1.6803487762149258	0.0038128399496907142	0.4172070794255794	-0.026301271206273655
0.9700000000000002	0.22959094051788337	-0.0999822875364243	0.8413506303895256	1.680193215556087	0.003778591179070196	0.41725109121334303	-0.02615092345782422
0.9710000000000001	0.22958582842597625	-0.09998290052605664	0.8417735548245502	1.680037351805737	0.0037446184058666813	0.41729503136973145	-0.026001789896158672
0.972	0.22958073855112243	-0.0999834989954879	0.8421935461622403	1.6798811920852632	0.0037109211924477676	0.4173388999426081	-0.025853867987135695
0.9729999999999999	0.22957567093166117	-0.09998408339938637	0.8426106087084132	1.6797247434487654	0.0036774991167656083	0.4173826969736287	-0.025707155246349648
0.9740000000000002	0.22957062558163524	-0.09998465419068377	0.8430247466739594	1.6795680128727983	0.0036443517716357736	0.4174264225009275	-0.02556164923783769
0.9750000000000001	0.2295656024912148	-0.09998521182000558	0.843435964182005	1.6794110072478998	0.00361147876399161	0.41747007656132434	-0.02541734757252213
0.976	0.2295606016263499	-0.09998575673511466	0.8438442652749193	1.6792537333688922	0.0035788797142362987	0.41751365919260214	-0.025274247906816746
0.9769999999999999	0.22955562292915632	-0.09998628938036763	0.8442496539207858	1.6790961979239492	0.00354655425563209	0.41755717043603624	-0.02513234794164294
0.9780000000000002	0.2295506663190299	-0.09998681019618373	0.8446521340185785	1.6789384074854266	0.003514502033787992	0.41760061033868895	-0.024991645421797166
0.9790000000000001	0.2295457316933601	-0.09998731961852558	0.8450517094024164	1.6787803685028266	0.003482722706368065	0.4176439789552866	-0.024852138135428265
0.98	0.22954081892822167	-0.09998781807839144	0.8454483838460203	1.6786220872956394	0.003451215942777072	0.4176872763500442	-0.024713823913383254
0.9809999999999999	0.2295359278794248	-0.09998830600131865	0.8458421610666186	1.678463570045296	0.0034199814236411086	0.41773050259862027	-0.024576700628789184
0.9819999999999998	0.22953105838316942	-0.09998878380689771	0.8462330447275398	1.6783048227869828	0.003389018840327144	0.4177736577900196	-0.024440766197177655
0.9830000000000001	0.2295262102566766	-0.0999892519082966	0.8466210384413728	1.678145851402062	0.0033583278945626812	0.4178167420283216	-0.024306018576423265
0.984	0.22952138329954805	-0.0999897107117951	0.8470061457744447	1.6779866616122148	0.003327908297912239	0.41785975543411236	-0.024172455766010795
0.9849999999999999	0.22951657729548114	-0.09999016061632837	0.8473883702511071	1.677827258975687	0.00329775977105004	0.41790269814549874	-0.02404007580599857
0.9859999999999998	0.22951179201396663	-0.09999060201303972	0.8477677153582033	1.6776676488841216	0.0032678820429509954	0.4179455703190088	-0.023908876775679884
0.9870000000000001	0.2295070272119678	-0.099991035284842	0.8481441845512135	1.677507836558846	0.003238274850000247	0.4179883721307438	-0.02377885679163995
0.988	0.22950228263557776	-0.09999146080598742	0.8485177812613285	1.6773478270469873	0.0032089379350215444	0.4180311037775986	-0.023650014005575624
0.9889999999999999	0.229497558021653	-0.09999187894164505	0.8488885089015633	1.6771876252181597	0.003179871046407409	0.41807376547818587	-0.02352234660248878
0.9899999999999998	0.22949285309905057	-0.09999229004748608	0.849256370871537	1.677027235762102	0.003151073937412239	0.4181163574734626	-0.023395852799194157
0.9910000000000001	0.2294881675887174	-0.09999269446927621	0.849621370561665	1.6768666631865026	0.0031225463655476975	0.41815888002736423	-0.02327053084289995
0.992	0.22948350120301156	-0.09999309254247485	0.8499835113571368	1.6767059118146252	0.0030942880920806284	0.41820133342756755	-0.023146379009923695
0.9929999999999999	0.22947885364575912	-0.09999348459221617	0.8503427966412989	1.6765449857838663	0.0030662988817555356	0.41824371798613846	-0.023023395604606128
0.9939999999999998	0.22947422461304282	-0.09999387093442183	0.850699229797687	1.676383889045612	0.0030385785031072634	0.4182860340398207	-0.022901578958485526
0.9950000000000001	0.22946961379321754	-0.09999425187767008	0.8510528142110818	1.6762226253656427	0.003011126729242304	0.4183282819500264	-0.022780927429551553
0.996	0.2294650208661577	-0.09999462772432002	0.8514035532690869	1.6760611983247082	0.0029839433382363497	0.4183704621028328	-0.022661439401214796
0.9969999999999999	0.22946044550324116	-0.09999499877051544	0.851751450364601	1.6758996113192643	0.002957028112843806	0.4184125749091054	-0.02254311328111537
0.9979999999999998	0.22945588736806638	-0.09999536530581846	0.8520965088988065	1.6757378675623653	0.002930380839945788	0.4184546208045659	-0.02242594749983313
0.9990000000000001	0.22945134611677293	-0.09999572761284782	0.8524387322854255	1.6755759700847142	0.0029040013098586117	0.41849660024974344	-0.022309940508952884
1.0	0.22944682139834416	-0.09999608596692161	0.8527781239566159	1.6754139217358632	0.002877889315381187	0.418538513729929	-0.022195090778425238
1.001	0.22944231285527075	-0.0999964406357041	0.8531146873686215	1.6752517251859471	0.0028520446508860232	0.4185803617550738	-0.02208139679407724
1.0019999999999998	0.22943782012382502	-0.09999679187885642	0.8534484260056705	1.6750893829286881	0.002826467111758548	0.4186221448593861	-0.02196885705570057
1.0030000000000001	0.2294333428343217	-0.09999713994769077	0.853779343383245	1.674926897285298	0.0028011564938804447	0.4186638636006873	-0.021857470075231557
1.004	0.22942888061173747	-0.0999974850848282	0.8541074430518484	1.6747642704081451	0.0027761125929135952	0.4187055185597703	-0.021747234374720013
1.005	0.2294244330755605	-0.09999782752385915	0.8544327286012621	1.6746015042845595	0.00275133520362844	0.41874711033969897	-0.0216381484840883
1.0059999999999998	0.22941999983887545	-0.09999816748900717	0.854755203665669	1.67443860074153	0.002726824119276947	0.41878863956504786	-0.021530210938438474
1.0070000000000001	0.22941558050818814	-0.09999850519479507	0.8550748719296404	1.674275561451289	0.002702579130705889	0.41883010688114247	-0.021423420274848063
1.008	0.22941117468398722	-0.09999884084571356	0.8553917371342301	1.6741123879377835	0.0026786000253324355	0.4188715129531171	-0.021317775028960373
1.009	0.22940678196053643	-0.09999917463589211	0.8557058030827972	1.673949081583279	0.0026548865863476627	0.41891285846478893	-0.021213273731614395
1.0099999999999998	0.22940240192452482	-0.099999506749148	0.8560170736461745	1.6737856436347158	0.0026314385922699946	0.4189541441174099	-0.021109914905637506
1.0110000000000001	0.22939803415333115	-0.09999983736016615	0.8563255527664307	1.673622075210571	0.0026082558170314888	0.4189953706282938	-0.02100769706304602
1.012	0.22939367821365428	-0.10000016663643302	0.8566312444592186	1.6734583773078462	0.0025853380305362753	0.4190365387295638	-0.020906618702898623
1.013	0.22938933366125847	-0.10000049473941942	0.8569341528150834	1.67329455080881	0.0025626849989605714	0.41907764916695656	-0.02080667830974326
1.0139999999999998	0.22938500004145737	-0.100000821824636	0.857234281999729	1.6731305964882395	0.0025402964844290802	0.41911870269831825	-0.02070787435235442
1.0150000000000001	0.22938067688883673	-0.1000011480413133	0.8575316362539865	1.6729665150207882	0.0025181722444943162	0.4191597000919132	-0.020610205282457758
1.016	0.22937636372621573	-0.10000147353208305	0.8578262198942377	1.672802306988105	0.0024963120317235857	0.41920064212478814	-0.020513669533382746
1.017	0.22937206006434888	-0.10000179843266026	0.8581180373129105	1.6726379728864533	0.002474715593332964	0.41924152958112976	-0.020418265518827437
1.0179999999999998	0.22936776540236833	-0.10000212287152589	0.8584070929786662	1.6724735131344541	0.0024533826708685066	0.4192823632506767	-0.020323991631858766
1.0190000000000001	0.229363479227843	-0.10000244696961032	0.8586933914366475	1.6723089280801984	0.0024323129999349402	0.41932314392730624	-0.020230846243845396
1.02	0.2293592010168309	-0.10000277083997704	0.8589769373095371	1.672144218007731	0.0024115063097893854	0.41936387240779516	-0.02013882770295927
1.021	0.22935493023429748	-0.10000309458750688	0.8592577352994253	1.6719793831429044	0.0023909623228003723	0.41940454949075434	-0.020047934332430167
1.0219999999999998	0.22935066633377024	-0.10000341830858228	0.8595357901897286	1.6718144236593517	0.002370680754016008	0.4194451759756139	-0.019958164428798445
1.0230000000000001	0.22934640875623294	-0.10000374209077191	0.8598111068471543	1.6716493396853365	0.002350661310780672	0.419485752661476	-0.019869516260106777
1.024	0.22934215692976623	-0.10000406601251507	0.8600836902244594	1.6714841313110984	0.0023309036920351103	0.4195262803457727	-0.019781988063910638
1.025	0.22933791026993822	-0.10000439014280625	0.8603535453639999	1.6713187985959457	0.002311407587422019	0.4195667598228519	-0.019695578045048425
1.0259999999999998	0.2293336681794388	-0.10000471454087942	0.8606206774020615	1.6711533415747148	0.0022921726766237105	0.4196071918826702	-0.019610284372929283
1.0270000000000001	0.22932943004695439	-0.1000050392558921	0.8608850915750949	1.670987760264353	0.002273198628688566	0.41964757730953417	-0.019526105177853165
1.028	0.2293251952467887	-0.10000536432698565	0.8611467932274754	1.6708220546709955	0.002254485101163885	0.4196879168808261	-0.01944303854666945
1.029	0.22932096313961048	-0.10000568978447379	0.8614057878189066	1.6706562247964152	0.002236031739522655	0.4197282113658972	-0.019361082518628534
1.0299999999999998	0.2293167330739526	-0.10000601565178356	0.8616620809314569	1.6704902706434646	0.0022178381767627826	0.41976846152512765	-0.019280235081489173
1.0310000000000001	0.22931250438845918	-0.1000063419466433	0.861915678276979	1.6703241922208885	0.002199904032570119	0.4198086681090298	-0.01920049416776166
1.032	0.22930827641412752	-0.10000666868114129	0.8621665857049057	1.670157989547125	0.0021822289121065366	0.41984883185757804	-0.019121857651149748
1.033	0.22930404847579483	-0.10000699586140782	0.8624148092104164	1.669991662653479	0.0021648124047279373	0.4198889534997637	-0.01904432334294966
1.0339999999999998	0.22929981989324827	-0.1000073234872969	0.8626603549418415	1.6698252115877914	0.0021476540828152773	0.4199290337530084	-0.018967888988591076
1.0350000000000001	0.22929558998233482	-0.10000765155206738	0.8629032292057943	1.6696586364182284	0.002130753500840807	0.41996907332243644	-0.018892552264931105
1.036	0.22929135805569656	-0.10000798004206371	0.8631434384707743	1.6694919372364423	0.002114110194609051	0.42000907290030903	-0.018818310778181743
1.037	0.22928712342275795	-0.10000830893639628	0.8633809893711193	1.6693251141597263	0.002097723680672952	0.42004903316586356	-0.018745162061924902
1.0379999999999998	0.22928288538971725	-0.10000863820662137	0.8636158887113004	1.6691581673310352	0.002081593455925641	0.4200889547856791	-0.018673103575461005
1.0390000000000001	0.2292786432602908	-0.10000896781642067	0.8638481434690457	1.6689910969172426	0.002065718997246496	0.42012883841426296	-0.01860213270298073
1.04	0.22927439633683394	-0.10000929772128042	0.8640777607972892	1.668823903107898	0.0020500997610801834	0.42016868469443114	-0.01853224675307516
1.041	0.22927014392108946	-0.10000962786817032	0.8643047480264409	1.6686565861148557	0.0020347351829491894	0.4202084942575432	-0.018463442957856107
1.0419999999999998	0.2292658853141915	-0.10000995819522207	0.8645291126673471	1.6684891461708944	0.002019624677022176	0.4202482677239563	-0.01839571847187191
1.0430000000000001	0.22926161981705315	-0.10001028863178396	0.8647508624145562	1.6683215835262006	0.0020047676357387027	0.4202880057038804	-0.018329070371247744
1.044	0.22925734673226286	-0.10001061909960408	0.8649700051502583	1.6681538984434658	0.001990163429612701	0.4203277087985122	-0.01826349565280955
1.045	0.22925306536636111	-0.10001094951476615	0.8651865489492719	1.667986091192732	0.0019758114072761807	0.4203673776012645	-0.01819899123276821
1.0459999999999998	0.22924877503174668	-0.10001127978887243	0.8654005020850686	1.6678181620463584	0.0019617108952156835	0.42040701269902975	-0.018135553944905933
1.0470000000000002	0.22924447504934364	-0.10001160982909832	0.8656118730360732	1.6676501112741036	0.0019478611968976101	0.4204466146734157	-0.01807318053869418
1.048	0.2292401647520299	-0.1000119395378704	0.8658206704911027	1.6674819391379503	0.0019342615917093886	0.42048618410189287	-0.018011867677894314
1.049	0.22923584348732223	-0.10001226881254494	0.8660269033543103	1.667313645885544	0.0019209113340825585	0.4205257215590953	-0.01795161193964418
1.0499999999999998	0.22923151061931896	-0.10001259754508669	0.8662305807503847	1.6671452317418716	0.0019078096527984833	0.4205652276185797	-0.017892409813790203
1.0510000000000002	0.2292271655310307	-0.10001292562174811	0.8664317120296159	1.666976696900684	0.0018949557503556093	0.4206047028548591	-0.017834257702285687
1.052	0.22922280762672556	-0.10001325292274905	0.8666303067728187	1.6668080415167879	0.001882348802338124	0.420644147845346	-0.01777715191835422
1.053	0.22921843633353578	-0.10001357932195716	0.866826374797233	1.6666392656988271	0.0018699879567258939	0.4206835631720809	-0.01772108868505625
1.0539999999999998	0.2292140511026984	-0.10001390468656898	0.8670199261641462	1.666470369501434	0.0018578723330855789	0.4207229494234912	-0.017666064133262493
1.0550000000000002	0.22920965141080607	-0.10001422887716721	0.8672109711874761	1.6663013529152408	0.0018460010218873614	0.4207623071966657	-0.017612074299646802
1.056	0.22920523676106985	-0.10001455174890457	0.867399520441797	1.6661322158551308	0.0018343730843744523	0.42080163710014473	-0.017559115125128602
1.057	0.22920080668497284	-0.10001487315343925	0.8675855847686728	1.6659629581489792	0.0018229875528035567	0.4208409397566773	-0.01750718245376875
1.0579999999999998	0.22919636074469063	-0.1000151929401212	0.8677691752812854	1.6657935795276402	0.0018118434303264054	0.42088021580557894	-0.017456272032244587
1.0590000000000002	0.22919189853552696	-0.10001551095605422	0.8679503033677236	1.6656240796154278	0.0018009396904523976	0.4209194659047505	-0.01740637951002998
1.06	0.22918741968761316	-0.10001582704578443	0.8681289806925437	1.6654544579207142	0.0017902752767023286	0.42095869073266234	-0.017357500440223692
1.061	0.22918292386725048	-0.10001614105099048	0.8683052191965948	1.6652847138262703	0.0017798491026369098	0.4209978909905465	-0.01730963028090842
1.0619999999999998	0.2291784107782706	-0.10001645281017563	0.8684790310954751	1.665114846578596	0.0017696600520175046	0.42103706740485664	-0.017262764397227612
1.0630000000000002	0.2291738801634108	-0.10001676215836186	0.8686504288762316	1.6649448552766177	0.0017597069790392386	0.42107622072981304	-0.01721689806448893
1.064	0.22916933180570237	-0.10001706892678618	0.8688194252922835	1.6647747388612584	0.0017499887087593737	0.42111535174966674	-0.017172026471933523
1.065	0.2291647655298753	-0.1000173729425992	0.8689860333569387	1.6646044961062565	0.0017405040377829642	0.4211544612805591	-0.017128144726810277
1.0659999999999998	0.22916018120378126	-0.1000176740289427	0.8691502663351125	1.6644341256094841	0.0017312517352678347	0.4211935501720991	-0.01708524785912512
1.0670000000000002	0.22915557873946082	-0.10001797200615846	0.8693121377336149	1.664263625784389	0.001722230544371863	0.4212326193088397	-0.01704333082694839
1.068	0.22915095809310168	-0.10001826669375269	0.8694716612914962	1.664092994853814	0.001713439183961054	0.4212716696114087	-0.017002388521127947
1.069	0.22914631926388343	-0.10001855791161075	0.8696288509708154	1.6639222308507127	0.0017048763500924304	0.42131070203637994	-0.01696241576862126
1.0699999999999998	0.22914166229246186	-0.10001884548008648	0.8697837209474416	1.663751331623506	0.0016965407171511825	0.4213497175751886	-0.016923407335182244
1.0710000000000002	0.22913698725947282	-0.10001912921971842	0.8699362856022501	1.6635802948370553	0.001688430938886952	0.4213887172538555	-0.016885357928747697
1.072	0.22913229428405615	-0.10001940895094978	0.8700865595123211	1.6634091179670014	0.0016805456495941418	0.4214277021340071	-0.016848262204015644
1.073	0.22912758352277113	-0.10001968449422824	0.8702345574406254	1.6632377982919795	0.0016728834656811681	0.4214666733143363	-0.016812114767977164
1.0739999999999998	0.22912285516965594	-0.10001995567123861	0.8703802943241833	1.6630663328859707	0.001665442987629983	0.42150563193207863	-0.016776910185797845
1.0750000000000002	0.22911810945705965	-0.10002022230689206	0.8705237852621841	1.662894718610794	0.0016582228019818121	0.4215445791645015	-0.01674264298650606
1.076	0.2291133466557403	-0.10002048423056699	0.8706650455044325	1.662722952108739	0.001651221483045964	0.4215835162304052	-0.01670930766867605
1.077	0.22910856707385036	-0.10002074127622566	0.8708040904397261	1.6625510297957191	0.0016444375943939916	0.4216224443915138	-0.016676898706232932
1.0779999999999998	0.2291037710555625	-0.10002099328215905	0.8709409355849004	1.6623789478557014	0.0016378696902623938	0.4216613649535712	-0.016645410553775976
1.0790000000000002	0.2290989589797127	-0.10002124009073639	0.8710755965752772	1.6622067022360392	0.0016315163168652562	0.42170027926732373	-0.01661483765112107
1.08	0.2290941312584571	-0.10002148154815972	0.8712080891553784	1.662034288642211	0.00162537601367914	0.42173918872969346	-0.016585174427798527
1.081	0.22908928833594272	-0.10002171750422353	0.8713384291683878	1.6618617025315907	0.0016194473147016363	0.42177809478501777	-0.016556415308303395
1.0819999999999999	0.22908443068699522	-0.10002194781207946	0.8714666325450952	1.6616889391073812	0.0016137287496241028	0.4218169989261117	-0.016528554717616488
1.0830000000000002	0.2290795588154484	-0.1000221723280065	0.8715927152938079	1.6615159933138468	0.001608218845102723	0.42185590269508916	-0.016501587085966243
1.084	0.2290746732513604	-0.10002239091118664	0.8717166934912157	1.6613428598324684	0.0016029161263120088	0.42189480768406484	-0.016475506852836837
1.085	0.22906977454749017	-0.10002260342348618	0.8718385832745704	1.6611695330775267	0.0015978191184167886	0.421933715535978	-0.0164503084705934
1.0859999999999999	0.22906486327653633	-0.10002280972924278	0.8719584008366669	1.6609960071911127	0.0015929263474769055	0.42197262794553675	-0.016425986407303438
1.0870000000000002	0.2290599400295159	-0.10002300969543372	0.8720761624232382	1.660822276039079	0.0015882363411514678	0.4220115466600378	-0.01640253514851623
1.088	0.22905500541453352	-0.1000232031929757	0.8721918843304907	1.6606483332083108	0.0015837476299348978	0.42205047347999924	-0.016379949198614675
1.089	0.22905006005594059	-0.10002339009878133	0.8723055829023874	1.66047417200458	0.0015794587485608049	0.422089410259726	-0.016358223082049372
1.0899999999999999	0.22904510459463234	-0.10002357029707155	0.8724172745284117	1.6602997854502213	0.0015753682366616082	0.42212835890792827	-0.016337351344460366
1.0910000000000002	0.22904013968910578	-0.1000237436795687	0.8725269756406715	1.660125166280899	0.0015714746389289356	0.422167321388513	-0.016317328554239938
1.092	0.22903516601577692	-0.10002391014532103	0.8726347027091993	1.6599503069418382	0.0015677765055679333	0.4222062997214248	-0.016298149304907205
1.093	0.2290301842681806	-0.10002406960053375	0.8727404722358059	1.6597751995854166	0.0015642723930469023	0.42224529598310784	-0.016279808217934396
1.0939999999999999	0.22902519515580044	-0.10002422195840695	0.8728443007472253	1.6595998360708668	0.0015609608648391709	0.42228431230652574	-0.01626229994560377
1.0950000000000002	0.2290201994029047	-0.10002436713898018	0.8729462047886651	1.6594242079645978	0.0015578404921586116	0.42232335088116435	-0.016245619173717696
1.096	0.22901519774739088	-0.10002450506898411	0.873046200918874	1.659248306540388	0.0015549098546292974	0.42236241395301466	-0.016229760623801732
1.097	0.22901019093963967	-0.10002463568169906	0.873144305707083	1.6590721227805914	0.0015521675407079898	0.42240150382416886	-0.016214719054257764
1.0979999999999999	0.22900517974137302	-0.10002475891682061	0.8732405357318065	1.6588956473783596	0.001549612147921743	0.4224406228522704	-0.01620048926041142
1.0990000000000002	0.22900016492414116	-0.10002487472033239	0.8733349075814868	1.6587188707393838	0.0015472422830437984	0.4224797734503037	-0.016187066073824318
1.1	0.22899514726668713	-0.10002498304438602	0.8734274378569651	1.6585417829831726	0.0015450565622091423	0.4225189580865376	-0.016174444360937054
1.101	0.22899012755156353	-0.10002508384718829	0.8735181431753856	1.6583643739453764	0.0015430536109710743	0.42255817928419487	-0.016162619020987153
1.1019999999999999	0.22898510656250326	-0.10002517709289563	0.8736070401743921	1.6581866331815427	0.0015412320641783436	0.4225974396207838	-0.016151584983694123
1.1030000000000002	0.22898008508291806	-0.1000252627515159	0.8736941455154705	1.6580085499711819	0.0015395905656741858	0.42263674172727256	-0.016141337207386502
1.104	0.22897506389439606	-0.10002534079881756	0.8737794758860472	1.6578301133210303	0.001538127768183997	0.4226760882874077	-0.01613187067775858
1.105	0.22897004377407323	-0.10002541121624621	0.8738630480006998	1.657651311967896	0.0015368423335756698	0.4227154820371751	-0.016123180406896257
1.1059999999999999	0.22896502549125522	-0.10002547399084853	0.8739448786025924	1.6574721343822258	0.0015357329331893992	0.4227549257640953	-0.01611526143202884
1.1070000000000002	0.22896000980479153	-0.10002552911520368	0.8740249844658675	1.657292568772025	0.0015347982478728576	0.4227944223064733	-0.016108108813950747
1.108	0.228954997461576	-0.10002557658736214	0.8741033823986091	1.6571126030867718	0.0015340369677230344	0.42283397455272104	-0.016101717635300647
1.109	0.22894998919541748	-0.10002561641079198	0.8741800892463615	1.6569322250220828	0.0015334477917796274	0.42287358544050674	-0.01609608299845924
1.1099999999999999	0.2289449857259054	-0.10002564859433263	0.8742551218961884	1.65675142202477	0.0015330294277930653	0.4229132579558501	-0.016091200023131375
1.1109999999999998	0.22893998775727348	-0.10002567315215607	0.8743284972797479	1.6565701812975466	0.0015327805921293302	0.4229529951323428	-0.016087063844408993
1.112	0.22893499597726075	-0.10002569010373542	0.874400232374615	1.6563884898033951	0.0015327000098128369	0.42299280005030904	-0.01608366961162416
1.113	0.22893001105596628	-0.10002569947382106	0.8744703442053355	1.656206334269233	0.001532786414465018	0.42303267583590287	-0.01608101248738792
1.1139999999999999	0.22892503364432154	-0.10002570129242407	0.8745388498453283	1.656023701188889	0.0015330385481398597	0.42307262566032255	-0.016079087646393358
1.1149999999999998	0.22892006437142945	-0.10002569559480706	0.8746057664188611	1.6558405768261593	0.0015334551614839226	0.42311265273919907	-0.01607789027417036
1.116	0.2289151038411446	-0.10002568242148244	0.8746711111023378	1.6556569472183276	0.001534035014161177	0.4231527603320346	-0.016077415565979396
1.117	0.22891015262939712	-0.10002566181821788	0.8747349011256298	1.6554727981797897	0.001534776874995761	0.42319295174156557	-0.016077658725666372
1.1179999999999999	0.22890521128300978	-0.10002563383604923	0.8747971537745668	1.6552881153050416	0.0015356795217120677	0.42323323031322974	-0.016078614964178707
1.1189999999999998	0.22890028032000811	-0.10002559853130044	0.8748578863945626	1.655102883971048	0.0015367417404560674	0.4232735994347953	-0.0160802794978082
1.12	0.2288953602306734	-0.1000255559656109	0.8749171163942336	1.6549170893393754	0.001537962325342654	0.4233140625359663	-0.016082647546591694
1.121	0.2288904514778361	-0.10002550620596973	0.8749748612478692	1.6547307163577345	0.001539340078334705	0.4233546230880819	-0.01608571433317867
1.1219999999999999	0.22888555449640846	-0.1000254493247573	0.8750311384967381	1.654543749760943	0.0015408738093332286	0.4233952846039681	-0.016089475082109533
1.1229999999999998	0.22888066969365642	-0.10002538539979366	0.8750859657503359	1.654356174071699	0.0015425623360534597	0.4234360506377549	-0.01609392501914386
1.124	0.22887579745021042	-0.1000253145143939	0.8751393606886823	1.6541679736008021	0.0015444044836271634	0.4234769247847786	-0.01609905937027783
1.125	0.2288709381203141	-0.10002523675743046	0.8751913410660319	1.6539791324468407	0.001546399084175902	0.4235179106816859	-0.016104873360272845
1.126	0.22886609203131014	-0.10002515222340205	0.8752419247152317	1.6537896344957377	0.0015485449764782123	0.4235590120066767	-0.016111362211004385
1.1269999999999998	0.2288612594838641	-0.10002506101250949	0.8752911295512007	1.6535994634197968	0.0015508410057318287	0.42360023247994205	-0.016118521140366694
1.1280000000000001	0.22885644075292477	-0.10002496323073795	0.8753389735731409	1.6534086026762604	0.0015532860234120866	0.42364157586417317	-0.016126345361737862
1.129	0.22885163608829379	-0.10002485898994579	0.8753854748658348	1.6532170355061515	0.0015558788871667313	0.4236830459648923	-0.016134830083644587
1.13	0.22884684571518313	-0.10002474840795982	0.8754306516000112	1.6530247449334072	0.0015586184606264455	0.4237246466306648	-0.016143970509874903
1.1309999999999998	0.2288420698355145	-0.10002463160867675	0.8754745220321379	1.6528317137635713	0.0015615036131931149	0.4237663817533696	-0.0161537618401044
1.1320000000000001	0.2288373086295831	-0.10002450872217099	0.8755171045040012	1.6526379245820606	0.0015645332199287374	0.42380825526852606	-0.016164199270614337
1.133	0.22883256225770543	-0.10002437988480829	0.8755584174424333	1.6524433597524053	0.0015677061614242762	0.4238502711556105	-0.016175277994680038
1.134	0.22882783086184935	-0.1000242452393655	0.8755984793595422	1.6522480014141	0.0015710213236495559	0.42389243343842165	-0.016186993202695073
1.1349999999999998	0.22882311456687365	-0.10002410493515594	0.8756373088530505	1.6520518314800825	0.0015744775979679901	0.4239347461855498	-0.016199340082462304
1.1360000000000001	0.2288184134810034	-0.10002395912816064	0.875674924606349	1.651854831634231	0.0015780738812563291	0.42397721351100903	-0.016212313819656453
1.137	0.22881372769629305	-0.10002380798116492	0.8757113453878733	1.651656983328528	0.0015818090760087056	0.42401983957502615	-0.01622590959852374
1.138	0.22880905728944861	-0.10002365166390037	0.8757465900494078	1.6514582677795284	0.0015856820905478524	0.42406262858480165	-0.01624012260318874
1.1389999999999998	0.22880440232188043	-0.1000234903531921	0.8757806775232982	1.6512586659641524	0.0015896918395272666	0.42410558479523713	-0.016254948019573116
1.1400000000000001	0.22879976283861406	-0.10002332423311087	0.8758136268181758	1.6510581586155706	0.0015938372447253824	0.4241487125096874	-0.016270381037870055
1.141	0.22879513886681227	-0.10002315349513034	0.8758454570135524	1.6508567262203264	0.0015981172359501082	0.4241920160804876	-0.016286416855335457
1.142	0.22879053041427957	-0.1000229783382887	0.8758761872543998	1.6506543490159649	0.0016025307519329747	0.4242354999093146	-0.016303050678974265
1.1429999999999998	0.22878593746794965	-0.10002279896935504	0.8759058367456907	1.6504510069876812	0.0016070767412748402	0.4242791684478018	-0.016320277728248428
1.1440000000000001	0.22878135999273608	-0.10002261560299984	0.8759344247468837	1.6502466798643907	0.0016117541633832834	0.42432302619840595	-0.01633809323793298
1.145	0.22877679793149885	-0.10002242846196975	0.8759619705667036	1.6500413471149853	0.0016165619892200074	0.42436707771521476	-0.016356492460942156
1.146	0.2287722512057463	-0.10002223777726603	0.8759884935578311	1.6498349879448038	0.0016214992019810686	0.4244113276045097	-0.016375470671130193
1.1469999999999998	0.2287677197159424	-0.1000220437883269	0.8760140131111073	1.649627581292701	0.0016265647979545371	0.424455780525079	-0.01639502316613237
1.1480000000000001	0.22876320334179948	-0.10002184674321317	0.8760385486488557	1.649419105828369	0.001631757787495676	0.42450044118858077	-0.016415145270616268
1.149	0.22875870194293507	-0.10002164689879718	0.8760621196169291	1.6492095399491697	0.0016370771959988196	0.4245453143601351	-0.01643583234025234
1.15	0.22875421535914042	-0.10002144452095463	0.8760847454758315	1.6489988617772602	0.00164252206492781	0.4245904048588954	-0.016457079765982062
1.1509999999999998	0.2287497434106318	-0.1000212398847592	0.876106445691274	1.6487870491574026	0.0016480914528450455	0.4246357175584136	-0.01647888297834452
1.1520000000000001	0.2287452858990372	-0.10002103327467962	0.8761272397245259	1.648574079655106	0.001653784436196467	0.4246812573867323	-0.016501237451866015
1.153	0.22874084260874353	-0.10002082498477899	0.8761471470229124	1.648359930555122	0.001659600109914304	0.42472702932626005	-0.016524138709395265
1.154	0.2287364133082302	-0.10002061531891583	0.876166187009692	1.6481445788603182	0.0016655375882038822	0.42477303841366976	-0.016547582326693143
1.1549999999999998	0.2287319977513895	-0.10002040459094699	0.876184379072921	1.6479280012917041	0.001671596005515374	0.4248192897397527	-0.016571563937220393
1.1560000000000001	0.22872759567846068	-0.10002019312493181	0.8762017425544117	1.6477101742896267	0.0016777745175186516	0.42486578844910244	-0.016596079236579565
1.157	0.22872320681582362	-0.1000199812553372	0.8762182967387622	1.6474910740142763	0.0016840723023256916	0.42491253973986814	-0.01662112398704167
1.158	0.22871883087464964	-0.10001976932724367	0.8762340608413154	1.6472706763451552	0.0016904885620831523	0.4249595488636308	-0.016646694022770792
1.1589999999999998	0.2287144675491632	-0.10001955769655145	0.8762490539954045	1.6470489568810374	0.001697022524631419	0.4250068211251561	-0.016672785255202705
1.1600000000000001	0.22871011651526818	-0.10001934673018693	0.8762632952399936	1.6468258909411897	0.0017036734449872957	0.42505436188189577	-0.016699393677972442
1.161	0.2287057774302888	-0.10001913680630872	0.8762768035076919	1.6466014535678823	0.0017104406065901882	0.42510217654323235	-0.016726515371577638
1.162	0.2287014499334478	-0.10001892831451295	0.8762895976123736	1.646375619529838	0.0017173233224952109	0.42515027056952354	-0.016754146508146824
1.1629999999999998	0.2286971336459556	-0.10001872165603767	0.8763016962363819	1.6461483633255134	0.0017243209366966145	0.42519864947112285	-0.01678228335637749
1.1640000000000001	0.22869282817108938	-0.10001851724396582	0.8763131179180534	1.6459196591854874	0.0017314328253995024	0.42524731880755456	-0.016810922286464854
1.165	0.22868853309501685	-0.10001831550342635	0.8763238810399199	1.645689481074733	0.0017386583980577711	0.4252962841868372	-0.016840059774842375
1.166	0.22868424798798803	-0.10001811687179327	0.87633400381757	1.64545780269592	0.001745997098239784	0.42534555126470686	-0.01686969240861563
1.1669999999999998	0.22867997240551455	-0.10001792179888196	0.8763435042891528	1.6452245974941542	0.001753448404383252	0.4253951257434304	-0.016899816889510345
1.1680000000000001	0.2286757058895364	-0.10001773074714251	0.876352400305505	1.6449898386627986	0.0017610118304398684	0.4254450133702631	-0.01693043003727702
1.169	0.22867144796957803	-0.10001754419184965	0.876360709520885	1.6447534991492831	0.0017686869264710973	0.4254952199359728	-0.01696152879279892
1.17	0.2286671981638968	-0.10001736262128852	0.8763684493842958	1.6445155516605487	0.0017764732792564994	0.4255457512734848	-0.016993110221028344
1.1709999999999998	0.22866295598025002	-0.10001718653693635	0.8763756371313802	1.6442759686696535	0.001784370512854125	0.42559661325615555	-0.01702517151351055
1.1720000000000002	0.22865872091590353	-0.10001701645363911	0.8763822897768705	1.6440347224243224	0.0017923782891133817	0.42564781179554634	-0.01705770999037641
1.173	0.22865449245763092	-0.10001685289978283	0.8763884241075762	1.6437917849559645	0.0018004963082016408	0.42569935283924126	-0.017090723102050117
1.174	0.2286502700820799	-0.10001669641745906	0.8763940566758937	1.6435471280880558	0.0018087243091449122	0.425751242369006	-0.017124208430857237
1.1749999999999998	0.22864605325538168	-0.10001654756262396	0.8763992037938201	1.6433007234446666	0.0018170620703828802	0.42580348639891835	-0.01715816369241385
1.1760000000000002	0.2286418414320042	-0.10001640690525057	0.8764038815274579	1.6430525424599154	0.0018255094101558523	0.4258560909732191	-0.01719258673667725
1.177	0.22863763405435023	-0.10001627502947352	0.876408105691991	1.6428025563879953	0.0018340661865411337	0.42590906216406205	-0.01722747554872141
1.178	0.22863343055347632	-0.10001615253372584	0.8764118918471194	1.6425507363137988	0.0018427322973217067	0.4259624060690947	-0.017262828249239255
1.1789999999999998	0.22862923035055896	-0.1000160400308671	0.8764152552929354	1.6422970531645515	0.0018515076798091554	0.4260161288087428	-0.017298643094712806
1.1800000000000002	0.22862503285910935	-0.1000159381483026	0.8764182110662265	1.6420414777217334	0.0018603923105600347	0.42607023652349724	-0.01733491847737487
1.181	0.22862083748718506	-0.10001584752809257	0.8764207739371915	1.6417839806325563	0.0018693862051684467	0.4261247353713798	-0.01737165292508574
1.182	0.2286166436388476	-0.10001576882705121	0.8764229584065524	1.6415245324217806	0.0018784894181957483	0.42617963152533805	-0.01740884510100465
1.1829999999999998	0.22861245071524464	-0.10001570271683458	0.8764247787030501	1.6412631035042788	0.001887702042993771	0.42623493117044237	-0.017446493802996607
1.1840000000000002	0.22860825811569324	-0.10001564988401708	0.8764262487813096	1.640999664197243	0.0018970242114215027	0.42629064050106064	-0.0174845979629585
1.185	0.2286040652383835	-0.10001561103015547	0.8764273823200588	1.6407341847320693	0.0019064560935769363	0.42634676571806635	-0.017523156646004803
1.186	0.22859987148032615	-0.10001558687183995	0.8764281927206895	1.6404666352666988	0.0019159978974830644	0.42640331302607387	-0.017562169049331246
1.1869999999999998	0.2285956762373006	-0.1000155781407318	0.8764286931061465	1.6401969858976853	0.0019256498687278475	0.42646028863081636	-0.017601634501000895
1.1880000000000002	0.2285914789045594	-0.10001558558358647	0.8764288963201312	1.6399252066720262	0.0019354122901188552	0.42651769873653894	-0.017641552458775286
1.189	0.22858727887791264	-0.10001560996226175	0.8764288149266087	1.6396512675999095	0.0019452854812305443	0.42657554954315696	-0.017681922508747637
1.19	0.22858307555481233	-0.10001565205371013	0.8764284612096025	1.6393751386680346	0.0019552697977829906	0.4266338472432957	-0.017722744363717763
1.1909999999999998	0.22857886833543595	-0.10001571264995472	0.8764278471732683	1.6390967898524076	0.0019653656310344722	0.42669259801950943	-0.017764017861430934
1.1920000000000002	0.2285746566237725	-0.10001579255804778	0.876426984542233	1.6388161911306385	0.0019755734072484546	0.426751808041674	-0.017805742962802705
1.193	0.22857043982871197	-0.10001589260001133	0.8764258847621872	1.6385333124945218	0.0019858935871127953	0.4268114834643036	-0.01784791975006903
1.194	0.22856621736513963	-0.10001601361275884	0.87642455900072	1.6382481239629287	0.001996326665049856	0.4268716304237243	-0.017890548424739857
1.1949999999999998	0.22856198865503585	-0.10001615644799741	0.8764230181483855	1.6379605955939092	0.0020068731684779683	0.4269322550353423	-0.017933629305599733
1.1960000000000002	0.2285577531285851	-0.10001632197210938	0.8764212728199889	1.6376706974949136	0.002017533657145577	0.4269933633913663	-0.017977162826998853
1.197	0.22855351022529263	-0.10001651106601275	0.8764193333560832	1.6373783998319114	0.002028308722476649	0.42705496155891676	-0.018021149537129726
1.198	0.22854925939510629	-0.1000167246249995	0.8764172098246646	1.63708367283969	0.0020391989867440956	0.42711705557790797	-0.01806559009586271
1.1989999999999998	0.2285450000995418	-0.10001696355855076	0.8764149120230573	1.6367864868333655	0.0020502051021924323	0.42717965145857395	-0.018110485272261712
1.2000000000000002	0.2285407318124397	-0.10001722879012845	0.8764124494799782	1.6364868122188756	0.002061327750413583	0.42724275517918187	-0.018155835942205715
1.201	0.2285364540199812	-0.10001752125694191	0.8764098314577712	1.6361846195017344	0.0020725676419751826	0.4273063726841084	-0.01820164308629805
1.202	0.2285321662207149	-0.10001784190968901	0.8764070669548023	1.6358798792948208	0.00208392551599622	0.4273705098820307	-0.018247907788062616
1.2029999999999998	0.22852786792634305	-0.10001819171227075	0.8764041647080061	1.6355725623259925	0.0020954021394866186	0.42743517264410363	-0.01829463123224336
1.2040000000000002	0.22852355866289087	-0.10001857164147823	0.8764011331955751	1.6352626394459289	0.002106998306510939	0.42750036680224013	-0.01834181470290143
1.205	0.2285192379715096	-0.10001898268665148	0.8763979806397839	1.6349500816354816	0.0021187148372972635	0.42756609814767044	-0.018389459581369824
1.206	0.22851490540854108	-0.10001942584930862	0.876394715009939	1.6346348600117995	0.0021305525774122777	0.42763237242965413	-0.018437567344307796
1.2069999999999999	0.2285105605459716	-0.10001990214274496	0.8763913440254469	1.6343169458332594	0.002142512397001764	0.4276991953542166	-0.018486139561914673
1.2080000000000002	0.22850620297340052	-0.10002041259160063	0.8763878751589922	1.633996310503232	0.0021545951899738748	0.4277665725830871	-0.018535177896301543
1.209	0.2285018323003938	-0.10002095823139596	0.8763843156398188	1.6336729255734646	0.0021668018730634357	0.4278345097328334	-0.01858468409989758
1.21	0.22849744815847275	-0.10002154010803364	0.8763806724571064	1.6333467627474862	0.002179133384776414	0.42790301237412603	-0.0186346600138284
1.2109999999999999	0.2284930502038677	-0.10002215927726649	0.8763769523634358	1.6330177938829362	0.0021915906842136577	0.42797208603124876	-0.018685107566447506
1.2120000000000002	0.22848863812103784	-0.10002281680412996	0.8763731618783355	1.6326859909924605	0.0022041747498947866	0.4280417361818495	-0.018736028772079902
1.213	0.2284842116254516	-0.1000235137623383	0.8763693072919029	1.6323513262439586	0.0022168865788249133	0.42811196825686615	-0.018787425729854212
1.214	0.22847977046525192	-0.10002425123364334	0.8763653946684956	1.6320137719609586	0.002229727185742335	0.4281827876404993	-0.01883930062243861
1.2149999999999999	0.22847531442255967	-0.10002503030715483	0.8763614298504836	1.6316733006235213	0.0022426976022417236	0.4282541996700443	-0.01889165571449586
1.2160000000000002	0.22847084331479198	-0.10002585207862132	0.8763574184620594	1.6313298848689577	0.0022557988757718225	0.42832620963563844	-0.018944493351037962
1.217	0.22846635699599843	-0.10002671764967046	0.8763533659130986	1.6309834974916284	0.002269032068628452	0.4283988227801006	-0.018997815956043735
1.218	0.2284618553582141	-0.10002762812700776	0.876349277403066	1.6306341114418519	0.0022823982569417983	0.4284720442990406	-0.019051626031336907
1.2189999999999999	0.22845733833244886	-0.10002858462157257	0.8763451579249615	1.630281699823568	0.002295898529839656	0.4285458793414164	-0.01910592615553973
1.2200000000000002	0.228452805888936	-0.10002958824765046	0.876341012269302	1.629926235891169	0.0023095339889682783	0.4286203330102902	-0.019160718983038793
1.221	0.22844825803739557	-0.10003064012194053	0.8763368450281334	1.6295676930470213	0.0023233057480652694	0.42869541036323017	-0.01921600724296047
1.222	0.22844369482806887	-0.10003174136257703	0.8763326605990669	1.6292060448397085	0.002337214932157142	0.42877111641241406	-0.01927179373815344
1.2229999999999999	0.2284391163531459	-0.10003289308810379	0.8763284631893388	1.628841264961511	0.002351262676441353	0.4288474561250388	-0.01932808134417563
1.2240000000000002	0.22843452274820594	-0.10003409641640063	0.8763242568198846	1.6284733272447758	0.0023654501252171286	0.4289244344241523	-0.019384873008343743
1.225	0.2284299141936696	-0.10003535246356057	0.8763200453294281	1.6281022056579597	0.0023797784309857756	0.4290020561895383	-0.019442171748903486
1.226	0.22842529091626465	-0.10003666234271677	0.8763158323785774	1.6277278743017418	0.0023942487534757565	0.42908032625846576	-0.01949998065419576
1.2269999999999999	0.22842065319050642	-0.10003802716281802	0.8763116214539274	1.6273503074052256	0.002408862258469613	0.42915924942635963	-0.01955830288175509
1.2280000000000002	0.22841600133981715	-0.10003944802735194	0.8763074158721629	1.6269694793218858	0.0024236201167360987	0.42923883044757083	-0.019617141657519845
1.229	0.2284113357365339	-0.1000409260330144	0.8763032187841603	1.6265853645245325	0.0024385235033709055	0.42931907403636194	-0.019676500275212203
1.23	0.22840665680080346	-0.10004246226832461	0.8762990331790841	1.6261979375996942	0.0024535735973621278	0.42939998486798353	-0.019736382095701926
1.2309999999999999	0.22840196499911328	-0.10004405781218437	0.8762948618884749	1.6258071732429489	0.0024687715810139212	0.42948156757965217	-0.019796790546168078
1.2320000000000002	0.22839726084283543	-0.10004571373238055	0.8762907075903268	1.6254130462552228	0.0024841186392881073	0.42956382677142696	-0.019857729119116298
1.233	0.2283925448867842	-0.10004743108402997	0.8762865728131505	1.6250155315385848	0.002499615959245274	0.4296467670071009	-0.019919201371491897
1.234	0.22838781772778438	-0.1000492109079652	0.8762824599400201	1.624614604091179	0.002515264729401517	0.4297303928151036	-0.019981210923946266
1.2349999999999999	0.22838308000287505	-0.10005105422906078	0.8762783712126011	1.6242102390020756	0.0025310661389996636	0.4298147086893487	-0.020043761460131343
1.2359999999999998	0.2283783323863963	-0.10005296205449839	0.8762743087351563	1.623802411446439	0.002547021377620125	0.4298997190900835	-0.020106856725957703
1.237	0.2283735755863328	-0.10005493537197016	0.8762702744785299	1.6233910966810405	0.002563131635069326	0.4299854284447972	-0.02017050052881268
1.238	0.22836881034141943	-0.10005697514781925	0.8762662702841038	1.622976270040133	0.0025793981009355313	0.4300718411491828	-0.02023469673673487
1.2389999999999999	0.2283640374193856	-0.10005908232511652	0.876262297867729	1.6225579069317209	0.002595821963689125	0.4301589615680273	-0.02029944927754133
1.2399999999999998	0.22835925761558332	-0.10006125782167248	0.8762583588236258	1.6221359828342425	0.002612404409752471	0.4302467940358428	-0.02036476213790366
1.241	0.22835447175162243	-0.1000635025279836	0.8762544546282537	1.6217104732936896	0.0026291466227209197	0.4303353428573561	-0.020430639362369156
1.242	0.22834968067401373	-0.10006581730511208	0.8762505866441491	1.621281353921188	0.002646049782490181	0.43042461230803497	-0.020497085052323206
1.2429999999999999	0.2283448852528159	-0.10006820298249809	0.8762467561237292	1.6208486003910654	0.0026631150641671267	0.430514606634465	-0.0205641033648889
1.2439999999999998	0.22834008638028525	-0.1000706603557039	0.8762429642130598	1.620412188439428	0.0026803436369455666	0.43060533005445045	-0.020631698511820805
1.245	0.22833528496953193	-0.1000731901840888	0.8762392119555881	1.6199720938632722	0.002697736663006754	0.43069678675701745	-0.020699874758449758
1.246	0.22833048195318154	-0.1000757931884143	0.8762355002958361	1.619528292520152	0.0027152952963825855	0.4307889809024383	-0.020768636422552774
1.2469999999999999	0.22832567828203817	-0.1000784700483786	0.8762318300830572	1.6190807603280528	0.002733020681841262	0.4308819166223319	-0.020837987873082983
1.2479999999999998	0.22832087492337277	-0.10008122140007995	0.876228202074852	1.6186294732647408	0.0027509139538551834	0.43097559801989943	-0.020907933528938123
1.249	0.22831607285808536	-0.1000840478334079	0.8762246169407444	1.618174407366611	0.002768976235710875	0.43107002917022846	-0.02097847785782422
1.25	0.22831127307711552	-0.10008694988973836	0.8762210752657164	1.6177155387278095	0.0027872086388816245	0.43116521412054043	-0.02104962537502746
1.251	0.22830647657860306	-0.1000899280606844	0.8762175775537011	1.6172528435004092	0.0028056122626617503	0.4312611568901339	-0.02112138064190716
1.2519999999999998	0.22830168436617218	-0.10009298278752572	0.876214124231034	1.6167862978960332	0.002824188193756907	0.43135786146989796	-0.021193748264227312
1.2530000000000001	0.22829689744758638	-0.10009611446018793	0.8762107156498599	1.6163158781882025	0.002842937505585757	0.4314553318216962	-0.02126673289062665
1.254	0.22829211683340153	-0.10009932341614715	0.8762073520914991	1.6158415607150485	0.002861861257596453	0.43155357187773896	-0.02134033921104018
1.255	0.2282873435356158	-0.10010260994001109	0.8762040337697677	1.6153633218831676	0.0028809604948404864	0.4316525855397579	-0.021414571954641266
1.2559999999999998	0.22828257856631237	-0.10010597426339812	0.8762007608342551	1.614881138172268	0.0029002362476201696	0.43175237667810007	-0.021489435887482363
1.2570000000000001	0.22827782293629503	-0.10010941656473842	0.8761975333735577	1.6143949861398765	0.002919689531147836	0.4318529491308603	-0.021564935810256213
1.258	0.22827307765371685	-0.10011293696900161	0.8761943514184672	1.6139048424265063	0.0029393213452157453	0.4319543067028647	-0.021641076556172752
1.259	0.2282683437226973	-0.10011653554735171	0.8761912149451166	1.613410683761684	0.0029591326738148127	0.43205645316438024	-0.02171786298876441
1.2599999999999998	0.2282636221419277	-0.10012021231710305	0.8761881238780801	1.612912486970482	0.0029791244849447893	0.4321593922496682	-0.021795299999554173
1.2610000000000001	0.22825891390326702	-0.10012396724235292	0.8761850780934292	1.6124102289798323	0.0029992977307976326	0.43226312765562175	-0.021873392505642558
1.262	0.22825421998995332	-0.10012780023453675	0.8761820774217453	1.6119038868250113	0.0030196533478868237	0.43236766304042273	-0.021952145447269682
1.263	0.22824954137367384	-0.10013171115215161	0.876179121651087	1.6113934376578285	0.0030401922568171974	0.4324730020219098	-0.022031563785225784
1.2639999999999998	0.22824487901086787	-0.10013569980002508	0.8761762105299149	1.6108788587565361	0.0030609153618161764	0.43257914817571513	-0.022111652498044497
1.2650000000000001	0.22824023383976394	-0.10013976592888676	0.8761733437699707	1.6103601275359836	0.0030818235502082093	0.4326861050333489	-0.022192416579156778
1.266	0.2282356067785279	-0.10014390923599496	0.8761705210491151	1.6098372215576606	0.003102917692257844	0.4327938760801066	-0.022273861034061482
1.267	0.22823099872414893	-0.10014812936643826	0.8761677420141207	1.6093101185400274	0.0031241986412587665	0.4329024647528555	-0.02235599087744688
1.2679999999999998	0.22822641055243892	-0.10015242591360739	0.8761650062834231	1.6087787963687743	0.003145667233015348	0.4330118744380034	-0.022438811130319116
1.2690000000000001	0.22822184311876367	-0.10015679841884173	0.8761623134498284	1.608243233107033	0.0031673242848376665	0.43312210846958304	-0.022522326817132676
1.27	0.22821729725800005	-0.10016124637175713	0.8761596630831798	1.6077034070059402	0.0031891705950236084	0.43323317012720725	-0.022606542962857187
1.271	0.22821277378372268	-0.10016576921162859	0.8761570547329813	1.6071592965151953	0.00321120694294905	0.4333450626338903	-0.02269146459003643
1.2719999999999998	0.22820827348812414	-0.10017036632869618	0.8761544879309805	1.6066108802936403	0.003233434089095432	0.4334577891537939	-0.02277709671589565
1.2730000000000001	0.2282037971426638	-0.10017503706426721	0.8761519621937107	1.6060581372202543	0.003255852774526767	0.43357135279001635	-0.022863444349553133
1.274	0.2281993454979394	-0.10017978070999553	0.8761494770249919	1.6055010464052113	0.003278463719998035	0.4336857565825429	-0.022950512489331224
1.275	0.22819491928240873	-0.10018459650784377	0.8761470319183926	1.6049395872010206	0.003301267625364159	0.433801003506112	-0.023038306119918188
1.2759999999999998	0.22819051920071295	-0.10018948365110128	0.8761446263596512	1.6043737392141404	0.00332426516953246	0.43391709646781046	-0.02312683020925438
1.2770000000000001	0.22818614593197317	-0.10019444128570601	0.8761422598290588	1.6038034823167095	0.0033474570105924994	0.4340340383046392	-0.023216089705320443
1.278	0.228181800127683	-0.10019946851149891	0.8761399318038038	1.6032287966584178	0.003370843785939954	0.4341518317811068	-0.023306089532883722
1.279	0.2281774824084484	-0.10020456438341181	0.876137641760278	1.6026496626789135	0.003394426112637481	0.43427047958672704	-0.02339683459013703
1.2799999999999998	0.22817319336032674	-0.10020972791258548	0.8761353891763449	1.6020660611200175	0.0034182045879510474	0.43438998433366127	-0.02348832974540783
1.2810000000000001	0.22816893353301854	-0.10021495806741854	0.8761331735335722	1.6014779730366324	0.003442179789513024	0.43451034855474574	-0.023580579834237426
1.282	0.22816470343991285	-0.10022025377455171	0.8761309943194262	1.6008853798063654	0.0034663522751114543	0.4346315747016589	-0.023673589656825502
1.283	0.2281605035581053	-0.10022561392016327	0.8761288510294315	1.6002882631390103	0.003490722582713945	0.43475366514292113	-0.023767363975469868
1.2839999999999998	0.22815633432876115	-0.10023103735232743	0.8761267431692944	1.5996866050866596	0.0035152912308474412	0.4348766221618458	-0.02386190751169223
1.2850000000000001	0.22815219615895085	-0.10023652288406142	0.8761246702569917	1.5990803880540883	0.0035400587188461475	0.43500044795468423	-0.023957224943167155
1.286	0.22814808942383125	-0.10024206929555943	0.8761226318248249	1.59846959480943	0.0035650255266625915	0.4351251446287786	-0.024053320900693252
1.287	0.22814401446804353	-0.10024767533561563	0.8761206274214404	1.5978542084951617	0.003590192114606748	0.4352507142004773	-0.02415019996526286
1.2879999999999998	0.22813997160670468	-0.10025333972374044	0.8761186566138158	1.5972342126379033	0.0036155589235608576	0.4353771585931759	-0.0242478666653476
1.2890000000000001	0.22813596112636883	-0.1002590611529702	0.8761167189892132	1.5966095911566782	0.0036411263754258963	0.43550447963578715	-0.024346325474395254
1.29	0.22813198328596054	-0.10026483829186848	0.8761148141570998	1.5959803283715277	0.0036668948730684487	0.43563267906127173	-0.024445580808290044
1.291	0.22812803831767886	-0.10027066978534309	0.8761129417510365	1.5953464090128768	0.0036928647997675795	0.43576175850498455	-0.024545637022832776
1.2919999999999998	0.2281241264278672	-0.10027655425540762	0.8761111014305337	1.5947078182309071	0.0037190365187703208	0.4358917195028964	-0.0246464984112975
1.2930000000000001	0.22812024779784817	-0.10028249030302003	0.8761092928828761	1.594064541605709	0.003745410373320796	0.4360225634896278	-0.024748169201695
1.294	0.22811640258472518	-0.10028847651062212	0.8761075158249163	1.5934165651578496	0.003771986686979934	0.4361542917964766	-0.02485065355379989
1.295	0.22811259092215255	-0.10029451144425033	0.8761057700048369	1.5927638753571154	0.0037987657638700314	0.4362869056498031	-0.0249539555565461
1.2959999999999998	0.22810881292107632	-0.10030059365559671	0.8761040552038825	1.5921064591369634	0.0038257478887220434	0.43642040616818856	-0.02505807922462972
1.2970000000000002	0.22810506867044458	-0.10030672168439958	0.8761023712380602	1.591444303932359	0.0038529333262381066	0.4365547943549545	-0.02516302849139188
1.298	0.22810135823788275	-0.10031289406003789	0.8761007179598118	1.590777397734627	0.003880322319464508	0.4366900710873821	-0.025268807199074005
1.299	0.22809768167070918	-0.10031910930232828	0.8760990952596539	1.5901057291317482	0.003907915088210158	0.43682623710884316	-0.025375419091496418
1.2999999999999998	0.22809403899766925	-0.10032536592303046	0.876097503067789	1.5894292873250868	0.003935711828484739	0.43696329302560666	-0.025482867810374486
1.3010000000000002	0.2280904302306365	-0.10033166242806439	0.8760959413556872	1.588748062137224	0.003963712712651822	0.4371012393054587	-0.025591156892893582
1.302	0.22808685536590437	-0.10033799731931096	0.8760944101376373	1.588062044018427	0.003991917889565939	0.4372400762766122	-0.02570028976950402
1.303	0.22808331438619764	-0.10034436909637161	0.8760929094722683	1.5873712240521394	0.004020327484510747	0.4373798041267853	-0.025810269761871563
1.3039999999999998	0.2280798072637795	-0.10035077625866573	0.8760914394640419	1.5866755939602566	0.004048941599059943	0.43752042290238496	-0.02592110008091932
1.3050000000000002	0.22807633396352667	-0.10035721730674074	0.8760900002647145	1.5859751461085652	0.0040777603106780975	0.43766193250773733	-0.02603278382501864
1.306	0.22807289444484605	-0.10036369074279715	0.8760885920747695	1.585269873512729	0.0041067836721831235	0.4378043327041802	-0.026145323978082342
1.307	0.22806948866280785	-0.10037019507193322	0.8760872151448196	1.584559769845214	0.004136011711557488	0.4379476231088967	-0.026258723407374472
1.3079999999999998	0.22806611656999629	-0.10037672880410956	0.8760858697769788	1.5838448294424023	0.004165444431925438	0.4380918031936727	-0.02637298486133826
1.3090000000000002	0.2280627781190768	-0.10038329045533205	0.8760845563262042	1.5831250473107759	0.004195081811208995	0.4382368722839446	-0.02648811096768306
1.31	0.2280594732645767	-0.10038987854767739	0.8760832752016062	1.5824004191317937	0.004224923801523615	0.43838282955825836	-0.0266041042317276
1.311	0.2280562019638807	-0.10039649160928928	0.8760820268677288	1.581670941265851	0.004254970328618042	0.43852967404783744	-0.026720967034936042
1.3119999999999998	0.22805296417894602	-0.1004031281754765	0.8760808118457972	1.580936610756448	0.004285221291541104	0.4386774046359547	-0.026838701633339984
1.3130000000000002	0.22804975987873752	-0.10040978679054051	0.8760796307149342	1.5801974253353286	0.004315676562474629	0.43882602005717153	-0.02695731015566132
1.314	0.22804658904087743	-0.10041646600883042	0.8760784841133438	1.5794533834278313	0.00434633598648896	0.4389755188966258	-0.027076794601438282
1.315	0.2280434516525103	-0.10042316439502638	0.8760773727394617	1.5787044841569557	0.004377199381221215	0.4391258995895552	-0.02719715683945712
1.3159999999999998	0.22804034771151105	-0.10042988052515316	0.8760762973530727	1.5779507273450126	0.004408266536841831	0.43927716042129916	-0.027318398606548316
1.3170000000000002	0.22803727722766087	-0.10043661298832436	0.8760752587763925	1.5771921135132387	0.004439537216370479	0.43942929952772014	-0.027440521506684665
1.318	0.22803424022303886	-0.1004433603877159	0.8760742578951155	1.576428643880883	0.004471011155793445	0.4395823148957423	-0.027563527010257716
1.319	0.22803123673163173	-0.10045012134039559	0.8760732956594267	1.5756603203641435	0.004502688063860902	0.4397362043640087	-0.027687416453409185
1.3199999999999998	0.2280282667977842	-0.10045689447676528	0.876072373084976	1.5748871455741926	0.004534567622051548	0.4398909656237806	-0.02781219103735504
1.3210000000000002	0.22802533047386195	-0.10046367843999172	0.8760714912538157	1.5741091228139161	0.004566649484704885	0.44004659622002096	-0.027937851827883636
1.322	0.2280224278186324	-0.10047047188542359	0.8760706513152986	1.573326256072984	0.004598933278956043	0.4402030935526636	-0.028064399755331235
1.323	0.22801955889636755	-0.10047727348037093	0.8760698544869372	1.5725385500208824	0.004631418604777994	0.4403604548781923	-0.028191835614972988
1.3239999999999998	0.2280167237755395	-0.10048408190500321	0.876069102055221	1.5717460099990253	0.004664105035801433	0.4405186773114717	-0.028320160067341248
1.3250000000000002	0.22801392252748132	-0.10049089585399293	0.8760683953763926	1.5709486420130734	0.0046969921205472906	0.4406777578276502	-0.028449373638348652
1.326	0.22801115522576407	-0.10049771403740322	0.87606773587718	1.5701464527246956	0.004730079383097909	0.4408376932641976	-0.028579476719702523
1.327	0.22800842194591633	-0.10050453518044349	0.8760671250554849	1.569339449442395	0.004763366323146395	0.4409984803231428	-0.02871046956973187
1.3279999999999998	0.2280057227651103	-0.10051135802284236	0.8760665644810243	1.5685276401117707	0.004796852415850936	0.44116011557333074	-0.02884235231438306
1.3290000000000002	0.228003057761816	-0.10051818131821572	0.876066055795925	1.567711033304831	0.004830537111677258	0.44132259545276276	-0.028975124948383807
1.33	0.2280004270154255	-0.10052500383343412	0.876065600715269	1.5668896382079702	0.004864419836412445	0.44148591627139017	-0.02910878733651457
1.331	0.2279978306058458	-0.1005318243479897	0.8760652010275882	1.5660634646089817	0.004898499991350656	0.44165007421430214	-0.029243339214865462
1.3319999999999999	0.22799526861305638	-0.1005386416533629	0.8760648585953074	1.565232522883849	0.004932776953468584	0.44181506534482556	-0.02937878019220067
1.3330000000000002	0.22799274111662993	-0.10054545455239207	0.8760645753551324	1.5643968239833077	0.004967250075591268	0.44198088560747933	-0.029515109751613307
1.334	0.22799024819521857	-0.10055226185864621	0.8760643533183831	1.563556379418786	0.005001918686548832	0.44214753083109015	-0.029652327252410206
1.335	0.22798778992600754	-0.10055906239580108	0.8760641945712679	1.5627112012484692	0.005036782091263906	0.44231499673195457	-0.029790431931922635
1.3359999999999999	0.22798536638413838	-0.10056585499702266	0.8760641012750999	1.5618613020642347	0.00507183957089217	0.442483278916744	-0.029929422907060837
1.3370000000000002	0.2279829776421004	-0.10057263850435948	0.8760640756664498	1.5610066949786836	0.005107090383138507	0.4426523728853419	-0.03006929917579589
1.338	0.22798062376908632	-0.10057941176814053	0.8760641200572362	1.560147393611509	0.005142533762627662	0.44282227403385965	-0.0302100596188742
1.339	0.22797830483031062	-0.1005861736463799	0.8760642368347491	1.5592834120755594	0.0051781689212083235	0.4429929776577747	-0.030351703001826554
1.3399999999999999	0.22797602088591784	-0.10059292300419236	0.8760644284616054	1.5584147649625901	0.005213995048313186	0.44316447895519623	-0.030494227977090047
1.3410000000000002	0.22797377198910734	-0.10059965871322019	0.8760646974756345	1.5575414673286878	0.005250011311436652	0.44333677303014046	-0.030637633086000562
1.342	0.22797155818460244	-0.10060637965107104	0.8760650464896899	1.5566635346804854	0.005286216856487363	0.4435098548955766	-0.030781916760596165
1.343	0.22796937950858845	-0.10061308470114647	0.8760654781913858	1.555780982962148	0.005322610808077269	0.4436837194763705	-0.03092707732541555
1.3439999999999999	0.22796723598898944	-0.10061977275361364	0.8760659953427556	1.5548938285423655	0.005359192270296188	0.44385836161219167	-0.031073112999232162
1.3450000000000002	0.22796512764495716	-0.10062644270714408	0.8760666007798302	1.5540020882020815	0.00539596032791178	0.4440337760602055	-0.031220021896542927
1.346	0.22796305448594967	-0.10063309346991736	0.8760672974121326	1.5531057791229514	0.005432914047325936	0.44420995749767783	-0.03136780202911783
1.347	0.22796101651115172	-0.10063972395951373	0.8760680882220865	1.552204918875378	0.005470052477105741	0.44438690052461866	-0.03151645130785578
1.3479999999999999	0.2279590137096135	-0.10064633310244803	0.8760689762643359	1.5512995254061093	0.005507374648272635	0.44456459966640954	-0.03166596754476598
1.3490000000000002	0.22795704605998	-0.10065291983372446	0.8760699646649731	1.5503896170257607	0.005544879574594305	0.4447430493765413	-0.031816348455015964
1.35	0.22795511352868397	-0.10065948309641211	0.8760710566206723	1.5494752123962414	0.005582566253184749	0.4449222440395287	-0.03196759165904842
1.351	0.22795321606773067	-0.1006660218412413	0.8760722553980995	1.5485563305176944	0.005620433665291668	0.44510217797394624	-0.0321196946845863
1.3519999999999999	0.22795135361319865	-0.10067253502622488	0.8760735643343482	1.5476329907145554	0.005658480776845878	0.44528284543559093	-0.03227265496828499
1.3530000000000002	0.22794952608445604	-0.10067902161630554	0.8760749868380208	1.5467052126214649	0.005696706538651904	0.4454642406205943	-0.03242646985709476
1.354	0.22794773338409394	-0.10068548058302591	0.8760765263894519	1.545773016170136	0.0057351098864643875	0.4456463576681853	-0.032581136609823286
1.355	0.2279459753978258	-0.10069191090422247	0.8760781865396964	1.5448364215767882	0.005773689741316726	0.4458291906632315	-0.032736652399266174
1.3559999999999999	0.22794425199397675	-0.10069831156374735	0.8760799709090273	1.5438954493286212	0.005812445010163886	0.446012733639051	-0.032893014314908216
1.3570000000000002	0.2279425630236915	-0.10070468155121821	0.8760818831853163	1.5429501201696876	0.0058513745864750295	0.4461969805805012	-0.033050219365832606
1.358	0.22794090832223754	-0.1007110198617957	0.876083927122293	1.5420004550880277	0.005890477350533425	0.4463819254269245	-0.03320826448341483
1.359	0.2279392877102757	-0.1007173254959932	0.8760861065376803	1.541046475303664	0.005929752169627416	0.44656756207489406	-0.03336714652386485
1.3599999999999999	0.2279377009939717	-0.10072359745951937	0.8760884253112005	1.5400882022555562	0.005969197898498943	0.4467538843809507	-0.03352686227086433
1.3610000000000002	0.22793614796432432	-0.10072983476315046	0.8760908873824496	1.5391256575874954	0.006008813380111625	0.44694088616439565	-0.033687408438362744
1.362	0.2279346283968343	-0.10073603642263337	0.8760934967486367	1.5381588631344216	0.006048597446435022	0.4471285612101466	-0.03384878167347473
1.363	0.22793314205113752	-0.10074220145862338	0.8760962574625585	1.537187840909144	0.0060885489191243765	0.44731690327172285	-0.034010978559299035
1.3639999999999999	0.22793168866985192	-0.10074832889703307	0.87609917363156	1.5362126130886928	0.00612866661034061	0.4475059060743058	-0.034173995617297045
1.3649999999999998	0.22793026797701565	-0.1007544177705435	0.8761022494171004	1.535233202001032	0.0061689493240771	0.4476955633175752	-0.03433782930911236
1.366	0.22792887967686964	-0.10076046712090354	0.876105489033414	1.5342496301124808	0.006209395857872604	0.4478858686782677	-0.03450247603850471
1.367	0.22792752345336056	-0.1007664760005153	0.876108896744888	1.5332619200154576	0.0062500050042415866	0.4480768158126449	-0.03466793215394977
1.3679999999999999	0.2279261989696125	-0.10077244347293242	0.8761124768629034	1.5322700944168914	0.0062907755516404176	0.4482683983588793	-0.03483419395154303
1.3689999999999998	0.22792490586699096	-0.10077836861302364	0.8761162337425121	1.5312741761272823	0.006331706285275117	0.4484606099393617	-0.03500125767790669
1.37	0.2279236437648885	-0.10078425050717461	0.8761201717789471	1.530274188049261	0.006372795987873634	0.44865344416312075	-0.03516911953340771
1.371	0.2279224122616087	-0.10079008825352874	0.8761242954043348	1.529270153165249	0.006414043440423847	0.4488468946283607	-0.03533777567556893
1.3719999999999999	0.22792121093559625	-0.10079588096227138	0.8761286090853615	1.5282620945253262	0.006455447422817551	0.44904095492487933	-0.03550722222194606
1.3729999999999998	0.22792003934663702	-0.10080162775595691	0.8761331173215104	1.5272500352356546	0.0064970067144625495	0.44923561863643346	-0.03567745525259618
1.374	0.2279188970370289	-0.10080732776987869	0.8761378246427375	1.5262339984474425	0.00653872009498581	0.44943087934311937	-0.035848470812750444
1.375	0.22791778353272363	-0.10081298015248581	0.876142735606958	1.525214007347174	0.006580586344907096	0.44962673062346986	-0.036020264915390406
1.376	0.2279166983444401	-0.10081858406584765	0.8761478547980898	1.5241900851477073	0.006622604246223352	0.44982316605627387	-0.03619283354336627
1.3769999999999998	0.22791564096874964	-0.10082413868616262	0.8761531868242722	1.5231622550794663	0.006664772582965927	0.45002017922236864	-0.03636617265130475
1.3780000000000001	0.22791461088875847	-0.10082964320431206	0.8761587363155031	1.5221305403817038	0.006707090141792729	0.45021776370647226	-0.03654027816773656
1.379	0.2279136075736374	-0.10083509682683947	0.8761645079203177	1.5210949642930571	0.006749555712981904	0.4504159130991835	-0.03671514599775214
1.38	0.22791263047737456	-0.10084049877810729	0.8761705063022596	1.5200555500410042	0.006792168092193615	0.45061462099915595	-0.036890772025824026
1.3809999999999998	0.2279116790382525	-0.1008458483032539	0.8761767361368882	1.519012320831696	0.0068349260825748	0.45081388101508707	-0.03706715211831278
1.3820000000000001	0.2279107526794252	-0.10085114467044716	0.8761832021089417	1.5179652998412736	0.006877828496355474	0.45101368676734566	-0.03724428212578224
1.383	0.22790985080984574	-0.10085638717206136	0.876189908909274	1.5169145102082748	0.006920874155815929	0.4512140318894271	-0.03742215788531081
1.384	0.22790897282516892	-0.10086157512553275	0.8761968612319332	1.515859975026348	0.0069640618940523084	0.45141491002942447	-0.037600775222741925
1.3849999999999998	0.22790811810863051	-0.10086670787426985	0.8762040637717579	1.5148017173365045	0.007007390555663494	0.451616314851644	-0.03778012995487778
1.3860000000000001	0.22790728603190308	-0.10087178478861467	0.8762115212217343	1.5137397601188851	0.007050858997421338	0.4518182400383715	-0.037960217891924844
1.387	0.22790647595592914	-0.10087680526685555	0.8762192382697367	1.5126741262851437	0.007094466089108091	0.4520206792915516	-0.03814103484013441
1.388	0.2279056872317322	-0.10088176873667187	0.8762272195953933	1.511604838672183	0.00713821071470481	0.4522236263341424	-0.038322576604033154
1.3889999999999998	0.22790491920120645	-0.10088667465776237	0.876235469866697	1.5105319200364655	0.007182091774175473	0.45242707491121326	-0.03850483898836968
1.3900000000000001	0.22790417119788556	-0.10089152252528061	0.8762439937359839	1.5094553930484993	0.007226108185482479	0.4526310187908517	-0.03868781780020738
1.391	0.22790344254769154	-0.10089631187257497	0.8762527958364076	1.508375280288606	0.007270258886042887	0.45283545176482615	-0.03887150885080235
1.392	0.2279027325696638	-0.10090104227285644	0.8762618807792723	1.5072916042443247	0.007314542833626452	0.4530403676491303	-0.039055907956965896
1.3929999999999998	0.22790204057666957	-0.10090571334016962	0.8762712531514713	1.5062043873083064	0.007358959007000997	0.45324576028447805	-0.039241010942281086
1.3940000000000001	0.22790136587609588	-0.10091032472929475	0.8762809175130207	1.5051136517759156	0.007403506406143436	0.4534516235366929	-0.03942681363848207
1.395	0.2279007077705244	-0.10091487613495675	0.876290878395442	1.5040194198436552	0.00744818405207834	0.4536579512969982	-0.03961331188657373
1.396	0.2279000655583891	-0.1009193672918432	0.8763011403002366	1.5029217136098934	0.007492990986954026	0.4538647374820317	-0.03980050153751317
1.3969999999999998	0.2278994385346179	-0.10092379797580707	0.8763117076951946	1.501820555077492	0.0075379262747834385	0.45407197603334626	-0.039988378453248784
1.3980000000000001	0.22789882599125869	-0.10092816800550683	0.8763225850085303	1.500715966157188	0.00758298900266804	0.454279660916586	-0.040176938508364485
1.399	0.22789822721809078	-0.10093247724410741	0.8763337766230976	1.4996079686713286	0.007628178282018427	0.45448778612070856	-0.040366177591663256
1.4	0.22789764150322206	-0.10093672560066191	0.8763452868714293	1.4984965843579396	0.007673493249407147	0.45469634565719885	-0.04055609160745045
1.4009999999999998	0.22789706813367278	-0.10094091303042164	0.8763571200308429	1.4973818348751085	0.007718933066871894	0.4549053335590975	-0.040746676476825346
1.4020000000000001	0.22789650639594675	-0.10094503953407856	0.876369280318238	1.4962637418060403	0.007764496921730809	0.4551147438799105	-0.04093792813910673
1.403	0.22789595557659015	-0.10094910515669424	0.8763817718845798	1.495142326665512	0.00781018402621521	0.4553245706922837	-0.04112984255321381
1.404	0.2278954149627394	-0.10095310998706426	0.876394598809436	1.4940176109077021	0.007855993617285959	0.45553480808632735	-0.04132241569876275
1.4049999999999998	0.2278948838426583	-0.1009570541578914	0.8764077650963206	1.492889615935003	0.007901924956756016	0.4557454501677778	-0.041515643576578345
1.4060000000000001	0.22789436150626494	-0.10096093784601574	0.8764212746688395	1.4917583631077918	0.007947977331354538	0.45595649105606395	-0.041709522208624714
1.407	0.22789384724564982	-0.10096476127195365	0.8764351313672614	1.4906238737543926	0.00799415005242872	0.45616792488240543	-0.041904047637663346
1.408	0.227893340355585	-0.10096852469912238	0.8764493389455055	1.489486169180452	0.008040442455466796	0.4563797457881924	-0.04209921592682524
1.4089999999999998	0.2278928401340256	-0.10097222843312459	0.8764639010677898	1.488345270677707	0.00808685389968646	0.4565919479235301	-0.042295023159527066
1.4100000000000001	0.227892345882604	-0.10097587282109022	0.8764788213045599	1.487201199532129	0.008133383767689352	0.4568045254457111	-0.04249146543985729
1.411	0.22789185690711777	-0.10097945825107323	0.8764941031284481	1.4860539770325463	0.008180031465121345	0.4570174725174378	-0.04268853889288762
1.412	0.22789137251801136	-0.1009829851515041	0.8765097499098852	1.4849036244808564	0.008226796420461027	0.4572307833046792	-0.042886239664974825
1.4129999999999998	0.2278908920308531	-0.1009864539907019	0.8765257649119814	1.4837501632026782	0.008273678084997868	0.457444451974411	-0.04308456392429997
1.4140000000000001	0.22789041476680746	-0.10098986527607026	0.8765421512858065	1.4825936145572898	0.008320675932574306	0.45765847269254945	-0.04328350786122278
1.415	0.22788994005310356	-0.10099321955259834	0.8765589120660621	1.4814339999468387	0.008367789458848706	0.4578728396221454	-0.043483067688637474
1.416	0.22788946722350062	-0.10099651740141802	0.8765760501656408	1.4802713408244277	0.008415018180749592	0.45808754692184483	-0.04368323964312542
1.4169999999999998	0.22788899561875073	-0.10099975943916902	0.8765935683690672	1.4791056587014277	0.008462361636487064	0.4583025887444375	-0.04388401998666479
1.4180000000000001	0.22788852458706002	-0.10100294631779536	0.8766114693263227	1.477936975155499	0.008509819385634661	0.45851795923519645	-0.04408540500798735
1.419	0.22788805348454846	-0.10100607872401987	0.8766297555474276	1.476765311839297	0.008557391008977604	0.45873365253001297	-0.044287391023586024
1.42	0.2278875816757091	-0.10100915737811882	0.876648429397026	1.4755906904879723	0.008605076108249675	0.45894966275369875	-0.04448997437904673
1.4209999999999998	0.22788710853386754	-0.10101218303274641	0.8766674930889724	1.4744131329246908	0.008652874306124509	0.4591659840187041	-0.044693151450647214
1.4220000000000002	0.22788663344164184	-0.10101515647218584	0.8766869486816687	1.4732326610656494	0.00870078524633993	0.45938261042407547	-0.04489691864649558
1.423	0.22788615579140403	-0.10101807851090149	0.8767067980741506	1.4720492969249448	0.008748808593285754	0.4595995360545363	-0.04510127240733396
1.424	0.22788567498574325	-0.10102094999139262	0.8767270430021693	1.4708630626177672	0.008796944031238116	0.45981675497981883	-0.04530620920786326
1.4249999999999998	0.22788519043793135	-0.1010237717828509	0.8767476850338866	1.469673980362277	0.008845191264032375	0.46003426125419106	-0.045511725558592626
1.4260000000000002	0.22788470157239185	-0.10102654478061947	0.8767687255651843	1.4684820724816496	0.008893550015113993	0.46025204891600296	-0.04571781800772971
1.427	0.22788420782517235	-0.10102926990494815	0.876790165814587	1.467287361406641	0.008942020027297756	0.4604701119870741	-0.0459244831431153
1.428	0.22788370864442103	-0.10103194809866714	0.8768120068178004	1.4660898696782723	0.008990601062113827	0.46068844447186824	-0.04613171759444907
1.4289999999999998	0.22788320349086819	-0.10103458032490746	0.8768342494218575	1.4648896199491135	0.009039292899288981	0.4609070403568257	-0.04633951803605357
1.4300000000000002	0.2278826918383128	-0.10103716756599596	0.8768568942792523	1.463686634982386	0.009088095336850446	0.4611258936101642	-0.046547881189936066
1.431	0.22788217317411505	-0.1010397108231475	0.8768799418431863	1.4624809376496162	0.009137008191548083	0.46134499818209285	-0.04675680382842054
1.432	0.22788164699969518	-0.10104221111544862	0.8769033923646772	1.4612725509268176	0.00918603129880338	0.4615643480053843	-0.04696628277623151
1.4329999999999998	0.227881112831039	-0.10104466947813029	0.8769272458904012	1.4600614978891824	0.00923516451224634	0.46178393699618947	-0.047176314912641515
1.4340000000000002	0.227880570199211	-0.10104708696163198	0.8769515022593941	1.4588478017050066	0.009284407703753939	0.4620037590549784	-0.04738689717417284
1.435	0.22788001865087493	-0.10104946463145688	0.8769761610982316	1.4576314856288322	0.009333760764172992	0.46222380806767466	-0.04759802655803899
1.436	0.22787945774882287	-0.10105180356731665	0.8770012218158156	1.4564125729930324	0.009383223603935847	0.4624440779070497	-0.04780970012626817
1.4369999999999998	0.22787888707251283	-0.10105410486156552	0.8770266835988952	1.4551910871978146	0.009432796153264514	0.46266456243432236	-0.04802191500996348
1.4380000000000002	0.22787830621861552	-0.10105636961842583	0.8770525454079497	1.4539670517003684	0.009482478362572306	0.4628852555007867	-0.048234668413398255
1.439	0.22787771480157057	-0.10105859895400267	0.8770788059723048	1.452740490003886	0.009532270203245785	0.463106150949353	-0.04844795761831468
1.44	0.2278771124541528	-0.10106079399558159	0.877105463784858	1.4515114256471875	0.009582171668198036	0.46332724261606734	-0.048661779988306654
1.4409999999999998	0.22787649882804864	-0.10106295588020835	0.8771325170971687	1.4502798821949294	0.009632182772193297	0.46354852433161764	-0.048876132972924105
1.4420000000000002	0.22787587359444322	-0.10106508575405458	0.8771599639152895	1.449045883227246	0.009682303552551987	0.46376998992289137	-0.04909101411150138
1.443	0.22787523644461846	-0.10106718477256832	0.8771878019974664	1.447809452327665	0.009732534070053369	0.4639916332148967	-0.049306421036529435
1.444	0.22787458709056246	-0.10106925410027937	0.8772160288533345	1.446570613070035	0.009782874409487741	0.4642134480329914	-0.04952235147669604
1.4449999999999998	0.22787392526559044	-0.10107129491063489	0.8772446417423588	1.4453293890063166	0.009833324680101686	0.4644354282049993	-0.0497388032600835
1.4460000000000002	0.22787325072497774	-0.10107330838624001	0.8772736376711463	1.4440858036548452	0.009883885016240794	0.46465756756316	-0.04995577431764795
1.447	0.22787256324660468	-0.10107529571837374	0.8773030133911315	1.4428398804879075	0.009934555577824362	0.4648798599461005	-0.050173262686799565
1.448	0.22787186263161402	-0.10107725810540277	0.8773327653970162	1.441591642919365	0.00998533655040833	0.46510229920089396	-0.0503912665148422
1.4489999999999998	0.22787114870508093	-0.1010791967508444	0.877362889925969	1.4403411142930482	0.010036228144897179	0.46532487918515364	-0.050609784061847934
1.4500000000000002	0.22787042131669577	-0.10108111286182893	0.877393382958715	1.4390883178719036	0.010087230597026455	0.4655475937690434	-0.05082881370235939
1.451	0.2278696803414598	-0.10108300764871099	0.8774242402225161	1.4378332768274888	0.010138344167163778	0.46577043683715214	-0.051048353926043386
1.452	0.22786892568039405	-0.10108488232545297	0.8774554571945431	1.4365760142290518	0.01018956914061083	0.46599340229035763	-0.05126840333827171
1.4529999999999998	0.22786815726126136	-0.10108673810927912	0.8774870291048961	1.4353165530321672	0.010240905827675246	0.4662164840478709	-0.05148896066117893
1.4540000000000002	0.2278673750389255	-0.10108857621959966	0.8775189509392751	1.4340549160676574	0.010292354563390362	0.4664396760493433	-0.05171002473489368
1.455	0.22786657899459495	-0.10109039787770698	0.8775512174413039	1.4327911260307782	0.01034391570767417	0.46666297225686015	-0.051931594518640566
1.456	0.2278657691343272	-0.1010922043072416	0.8775838231148871	1.4315252054702636	0.010395589645866307	0.46688636665694955	-0.052153669091774386
1.4569999999999999	0.22786494548792338	-0.10109399673392165	0.8776167622277354	1.430257176777591	0.010447376788729193	0.4671098532626713	-0.052376247654382535
1.4580000000000002	0.2278641081078358	-0.10109577638453461	0.8776500288168179	1.4289870621764384	0.01049927757197383	0.46733342611567175	-0.05259932952696908
1.459	0.22786325706733782	-0.10109754448669524	0.8776836166949922	1.4277148837115652	0.010551292456223408	0.46755707928820944	-0.0528229141495869
1.46	0.22786239245833362	-0.10109930226936849	0.8777175194580704	1.4264406632370918	0.010603421927475149	0.4677808068852795	-0.053047001080783675
1.4609999999999999	0.22786151438918387	-0.10110105096302635	0.8777517304927005	1.425164422404918	0.010655666497390089	0.46800460304690333	-0.05327158999611902
1.4620000000000002	0.22786062298254203	-0.10110279179981158	0.8777862429850675	1.4238861826536247	0.010708026703349352	0.4682284619505282	-0.053496680686313774
1.463	0.22785971837320076	-0.10110452601408439	0.8778210499296685	1.4226059651982221	0.010760503108459196	0.4684523778132997	-0.05372227305533643
1.464	0.2278588007059504	-0.10110625484222642	0.8778561441381675	1.4213237910207133	0.010813096301199742	0.4686763448940894	-0.05394836711830511
1.4649999999999999	0.2278578701338264	-0.10110797952170178	0.8778915182490897	1.4200396808603246	0.01086580689471687	0.4689003574955899	-0.054174962999022414
1.4660000000000002	0.2278569268174983	-0.10110970129087694	0.8779271647383678	1.418753655203765	0.010918635526243912	0.4691244099665419	-0.054402060927143156
1.467	0.22785597092580018	-0.1011114213895972	0.8779630759303687	1.4174657342769974	0.010971582856591626	0.4693484967037953	-0.05462966123491403
1.468	0.2278550026362735	-0.10111314105938973	0.877999244009783	1.4161759380373733	0.011024649569340449	0.4695726121543922	-0.054857764353484835
1.4689999999999999	0.22785402213459335	-0.1011148615436683	0.8780356610343828	1.4148842861649813	0.011077836370099778	0.4697967508178605	-0.05508637080879112
1.4700000000000002	0.2278530296128789	-0.10111658408831461	0.8780723189482823	1.4135907980546936	0.011131143986016312	0.47002090724829604	-0.05531548121688586
1.471	0.22785202526764295	-0.10111830994150635	0.8781092095960862	1.4122954928096478	0.011184573164860875	0.47024507605611865	-0.05554509627878071
1.472	0.2278510092977551	-0.10112004035278951	0.8781463247379283	1.4109983892357651	0.011238124673632086	0.47046925190974903	-0.05577521677485695
1.4729999999999999	0.2278499819024143	-0.10112177657289707	0.8781836560650353	1.4096995058372856	0.01129179929740699	0.470693429537213	-0.056005843558602074
1.4740000000000002	0.22784894327912975	-0.10112351985431339	0.8782211952158213	1.4083988608125535	0.011345597838498762	0.47091760372773894	-0.05623697754985376
1.475	0.22784789362171154	-0.10112527145108273	0.8782589337913969	1.407096472049282	0.011399521115311766	0.4711417693334141	-0.0564686197285858
1.476	0.22784683311864887	-0.10112703261786136	0.8782968633693751	1.4057923571204078	0.011453569960771324	0.4713659212706619	-0.05670077112953964
1.4769999999999999	0.2278457619522523	-0.10112880460971538	0.8783349755174823	1.4044865332820193	0.011507745220814656	0.4715900545213616	-0.05693343283648242
1.4780000000000002	0.2278446802978101	-0.10113058868266153	0.8783732618088612	1.4031790174729692	0.011562047753124867	0.47181416413373856	-0.05716660597529895
1.479	0.2278435883223804	-0.10113238609344512	0.8784117138386989	1.4018698263153986	0.01161647842555903	0.4720382452232107	-0.05740029170640375
1.48	0.22784248618434452	-0.10113419809855347	0.8784503232410642	1.4005589761161577	0.011671038114025947	0.4722622929731979	-0.05763449121702004
1.4809999999999999	0.2278413740340955	-0.101136025953969	0.8784890817059607	1.3992464828687308	0.01172572770036086	0.47248630263577607	-0.0578692057132029
1.4820000000000002	0.22784025201511207	-0.10113787091566064	0.8785279809973544	1.397932362255648	0.011780548070257127	0.4727102695321809	-0.05810443641111821
1.483	0.2278391202650423	-0.10113973423930714	0.878567012972181	1.3966166296521294	0.011835500110705933	0.4729341890532273	-0.05834018452757609
1.484	0.22783797891642044	-0.10114161717887514	0.8786061695999662	1.395299300131312	0.011890584706882253	0.4731580566595872	-0.05857645127012235
1.4849999999999999	0.22783682809626474	-0.10114352098480275	0.8786454429834438	1.393980388470674	0.011945802738841613	0.4733818678819922	-0.05881323782656477
1.4860000000000002	0.22783566792493173	-0.10114544690254057	0.8786848253798062	1.3926599091588792	0.012001155078453098	0.47360561832154735	-0.059050545354055024
1.487	0.22783449851573248	-0.10114739617220099	0.8787243092210912	1.3913378764034132	0.012056642586872241	0.4738293036499173	-0.05928837496827302
1.488	0.22783331997568676	-0.10114937002893865	0.8787638871333368	1.390014304140127	0.012112266112187563	0.47405291960896256	-0.05952672773277363
1.4889999999999999	0.22783213240628628	-0.10115136970255553	0.8788035519552572	1.3886892060439173	0.01216802648669179	0.4742764620100737	-0.059765604648311814
1.4900000000000002	0.2278309359031378	-0.10115339641595329	0.8788432967572015	1.387362595539029	0.012223924523837859	0.47449992673369495	-0.06000500664208442
1.491	0.22782973055486277	-0.10115545138318414	0.8788831148607784	1.3860344858097111	0.012279961014939774	0.474723309728859	-0.06024493455664394
1.492	0.22782851644238278	-0.1011575358078506	0.8789229998584038	1.384704889813104	0.012336136725800225	0.4749466070123094	-0.0604853891384224
1.4929999999999999	0.2278272936382169	-0.10115965088260342	0.8789629456320278	1.3833738202939596	0.012392452393995033	0.4751698146673378	-0.060726371026169276
1.4939999999999998	0.2278260622054135	-0.10116179778936114	0.8790029463714222	1.3820412897989331	0.012448908726691849	0.4753929288427043	-0.06096788073966787
1.495	0.22782482219724076	-0.10116397769874937	0.8790429965924066	1.380707310690054	0.012505506397906199	0.47561594575164545	-0.06120991866885147
1.496	0.2278235736580116	-0.1011661917683835	0.8790830911546414	1.3793718951584952	0.012562246044950548	0.4758388616708513	-0.06145248506319699
1.4969999999999999	0.22782231662391536	-0.1011684411411203	0.8791232252782479	1.3780350552386222	0.012619128264928392	0.47606167293941537	-0.061695580021456566
1.4979999999999998	0.22782105112272955	-0.10117072694440493	0.8791633945596322	1.3766968028223172	0.012676153612003516	0.4762843759577003	-0.06193920348148329
1.499	0.22781977717278687	-0.1011730502903364	0.8792035949880221	1.3753571496735641	0.012733322595139363	0.4765069671861838	-0.06218335520966378
1.5	0.22781849478270333	-0.10117541227494463	0.8792438229627199	1.3740161074417778	0.012790635675394455	0.4767294431445317	-0.062428034790444904
1.501	0.2278172039522433	-0.10117781397667865	0.8792840753099499	1.3726736876738632	0.012848093262651582	0.47695180041084084	-0.06267324161632018
1.5019999999999998	0.22781590467356913	-0.10118025645560963	0.8793243492996817	1.3713299018276301	0.01290569571245019	0.4771740356206898	-0.062918974877302
1.5030000000000001	0.22781459693249886	-0.10118274075334774	0.8793646426624282	1.3699847612865492	0.0129634433231652	0.47739614546600057	-0.06316523355000196
1.504	0.22781328070977233	-0.10118526789216671	0.8794049536037652	1.3686382773728292	0.013021336333227416	0.4776181266940804	-0.06341201638826895
1.505	0.22781195598232545	-0.10118783887295896	0.879445280815827	1.3672904613576806	0.013079374918263392	0.47783997610702894	-0.0636593219159341
1.5059999999999998	0.22781062272419653	-0.10119045467314779	0.8794856234876558	1.3659413244698841	0.01313755918845907	0.47806169056139264	-0.06390714842038499
1.5070000000000001	0.2278092809063119	-0.10119311624568257	0.8795259813147823	1.3645908779041505	0.013195889186634205	0.47828326696770423	-0.06415549394642224
1.508	0.22780793049590378	-0.10119582451874067	0.8795663545072865	1.3632391328300169	0.013254364886844781	0.4785047022897879	-0.06440435629064402
1.509	0.22780657145781788	-0.10119858039463439	0.8796067437967142	1.3618861004005145	0.013312986192599845	0.4787259935441993	-0.06465373299654278
1.5099999999999998	0.22780520375733418	-0.10120138474792302	0.8796471504410971	1.3605317917598465	0.013371752934753707	0.4789471377998024	-0.06490362135086487
1.5110000000000001	0.22780382736149124	-0.10120423842423215	0.8796875762269488	1.3591762180504376	0.013430664870108917	0.47916813217712223	-0.0651540183813568
1.512	0.22780244223853766	-0.10120714223977831	0.8797280234689929	1.3578193904193487	0.01348972168073015	0.4793889738475962	-0.06540492085541383
1.513	0.22780104835776818	-0.10121009698046925	0.87976849500837	1.356461320023668	0.013548922973299368	0.4796096600329725	-0.06565632527963383
1.5139999999999998	0.22779964569049702	-0.10121310340095545	0.879808994209693	1.3551020180352464	0.013608268278695249	0.4798301880047344	-0.06590822790015761
1.5150000000000001	0.2277982342114161	-0.10121616222400821	0.8798495249577	1.3537414956447644	0.013667757051858177	0.48005055508349426	-0.06616062470337288
1.516	0.22779681389996184	-0.10121927413947127	0.8798900916535053	1.3523797640647404	0.013727388671393132	0.4802707586384801	-0.06641351141704634
1.517	0.22779538474169067	-0.10122243980316116	0.8799306992096932	1.351016834532228	0.013787162439032835	0.48049079608711853	-0.06666688351207073
1.5179999999999998	0.22779394672966274	-0.10122565983609234	0.8799713530442468	1.3496527183119362	0.013847077579266226	0.4807106648945937	-0.06692073620470892
1.5190000000000001	0.2277924998654585	-0.10122893482327248	0.8800120590736837	1.3482874266986382	0.013907133239132985	0.480930362573447	-0.06717506445940051
1.52	0.2277910441590746	-0.10123226531244166	0.88005282370502	1.3469209710169756	0.013967328488611132	0.4811498866834625	-0.06742986299250092
1.521	0.2277895796280763	-0.10123565181313215	0.8800936538261802	1.345553362618273	0.014027662321537664	0.4813692348319014	-0.0676851262771407
1.5219999999999998	0.22778810629751067	-0.10123909479530013	0.8801345567948465	1.3441846128754777	0.014088133656332304	0.4815884046739067	-0.06794084854927097
1.5230000000000001	0.2277866242009574	-0.10124259468790575	0.8801755404264924	1.3428147331777187	0.014148741336586236	0.48180739391283417	-0.06819702381441337
1.524	0.22778513338196457	-0.1012461518781921	0.8802166129827188	1.341443734925227	0.014209484131943222	0.4820262003003933	-0.06845364585420624
1.525	0.2277836338954925	-0.10124976671128473	0.8802577831595139	1.3400716295407766	0.014270360738421578	0.4822448216341003	-0.0687107082295256
1.5259999999999998	0.22778212580936663	-0.10125343948973456	0.8802990600746723	1.3386984285303343	0.014331369776473002	0.48246325574705456	-0.06896820427409656
1.5270000000000001	0.22778060920573848	-0.10125717047300127	0.8803404532543667	1.3373241435759944	0.014392509787632147	0.48268150049277847	-0.06922612708201203
1.528	0.2277790841825552	-0.10126095987687815	0.8803819726184872	1.335948786594261	0.014453779232986007	0.48289955373547777	-0.06948446950274613
1.529	0.22777755085503726	-0.1012648078732388	0.8804236284647423	1.3345723697431322	0.014515176494317154	0.4831174133482207	-0.06974322414714018
1.5299999999999998	0.2277760093567891	-0.10126871459048238	0.8804654314522607	1.3331949054121808	0.014576699876399804	0.48333507721380076	-0.07000238339712134
1.5310000000000001	0.22777445983979255	-0.10127268011392211	0.8805073925846799	1.331816406213295	0.014638347609414973	0.4835525432254834	-0.07026193941538496
1.532	0.22777290247365736	-0.10127670448573688	0.8805495231919604	1.3304368849724344	0.014700117851364599	0.4837698092873347	-0.07052188415529187
1.533	0.2277713374456302	-0.1012807877056161	0.8805918349109192	1.3290563547220164	0.014762008690790803	0.4839868733141946	-0.07078220937123174
1.5339999999999998	0.2277697649613605	-0.10128492973210187	0.8806343396648492	1.327674828693172	0.014824018149741243	0.48420373323166216	-0.07104290662958211
1.5350000000000001	0.22776818524492054	-0.1012891304831245	0.8806770496418386	1.3262923203074826	0.014886144186616978	0.48442038697621703	-0.07130396732051492
1.536	0.2277665985380796	-0.10129338983572808	0.8807199772717736	1.3249088431681812	0.014948384699026566	0.4846368324953568	-0.07156538267047578
1.537	0.22776500510033817	-0.10129770762648842	0.8807631352027647	1.3235244110515625	0.01501073752695293	0.4848530677475701	-0.07182714375473563
1.5379999999999998	0.22776340521009777	-0.10130208365300045	0.8808065362773556	1.3221390378997098	0.015073200456113189	0.48506909070196436	-0.07208924150977947
1.5390000000000001	0.22776179916621325	-0.10130651767531083	0.8808501935088843	1.3207527378137816	0.015135771221148172	0.48528489933773306	-0.0723516667457237
1.54	0.2277601872891756	-0.10131100941616722	0.8808941200587354	1.3193655250467116	0.015198447508278385	0.4855004916438297	-0.07261441015864911
1.541	0.2277585699211714	-0.10131555856045626	0.8809383292140948	1.3179774139964338	0.01526122695767221	0.48571586561872915	-0.07287746234255395
1.5419999999999998	0.22775694742539584	-0.1013201647553359	0.8809828343646905	1.316588419200369	0.015324107166381206	0.48593101926991233	-0.07314081380136225
1.5430000000000001	0.2277553201861233	-0.10132482761144257	0.8810276489781282	1.3151985553300343	0.015387085691905734	0.4861459506131374	-0.07340445496160598
1.544	0.22775368860953668	-0.10132954670442139	0.8810727865749389	1.313807837185764	0.015450160055784215	0.4863606576716819	-0.07366837618524173
1.545	0.22775205312343577	-0.10133432157677517	0.8811182607048297	1.312416279692653	0.0155133277472693	0.48657513847549705	-0.07393256778133261
1.5459999999999998	0.22775041417507041	-0.10133915174078433	0.8811640849248782	1.3110238978973316	0.015576586227580586	0.48678939106033714	-0.07419702001630014
1.5470000000000002	0.22774877222859924	-0.1013440366821239	0.8812102727785268	1.309630706965559	0.015639932934431805	0.48700341346674386	-0.07446172312373005
1.548	0.22774712776330103	-0.10134897586267529	0.8812568377734842	1.3082367221821247	0.015703365286043255	0.48721720373846156	-0.07472666731459393
1.549	0.2277454812721642	-0.10135396872215897	0.881303793358519	1.30684195895229	0.015766880684581073	0.48743075992052803	-0.07499184278783562
1.5499999999999998	0.22774383326010372	-0.10135901467934022	0.8813511529006389	1.3054464328021196	0.015830476519452148	0.48764408005771387	-0.07525723974096607
1.5510000000000002	0.22774218424105397	-0.10136411313318035	0.8813989296630135	1.3040501593769436	0.01589415017076173	0.48785716219337244	-0.0755228483806767
1.552	0.22774053473431297	-0.10136926346393423	0.8814471367828782	1.302653154439433	0.01595789901293628	0.48807000436827647	-0.07578865893354118
1.553	0.22773888526163796	-0.10137446503419759	0.8814957872494106	1.3012554338691587	0.016021720418148675	0.488282604619138	-0.0760546616564502
1.5539999999999998	0.2277372363454671	-0.10137971718990392	0.8815448938823175	1.2998570136639864	0.016085611759304733	0.48849496097687545	-0.07632084684630129
1.5550000000000002	0.22773558850751724	-0.10138501926127023	0.8815944693111174	1.2984579099421778	0.016149570412776378	0.48870707146481135	-0.07658720484913609
1.556	0.2277339422673845	-0.10139037056369471	0.881644525954729	1.2970581389440397	0.01621359376112751	0.48891893409692566	-0.07685372606934325
1.557	0.2277322981415222	-0.10139577039860569	0.8816950760017322	1.2956577170331125	0.016277679195774296	0.4891305468762265	-0.07712040097887571
1.5579999999999998	0.22773065664296763	-0.10140121805426162	0.8817461313912903	1.2942566606972543	0.016341824119521536	0.48934190779317943	-0.077387220126187
1.5590000000000002	0.22772901828106343	-0.1014067128065059	0.8817977037943409	1.2928549865496037	0.016406025949099397	0.48955301482413754	-0.07765417414489607
1.56	0.22772738356042302	-0.10141225391985338	0.8818498045954214	1.2914527113301666	0.016470282117824895	0.4897638659297111	-0.07792125376194607
1.561	0.2277257529795166	-0.10141784064965793	0.8819024448751185	1.2900498519080041	0.016534590078634212	0.4899744590530814	-0.07818844980532715
1.5619999999999998	0.22772412702925465	-0.10142347224498392	0.8819556353927539	1.2886464252821295	0.016598947307366572	0.49018479211850235	-0.07845575321192044
1.5630000000000002	0.22772250619157064	-0.10142914795067987	0.8820093865696761	1.2872424485810896	0.016663351305632228	0.4903948630300536	-0.07872315503535034
1.564	0.22772089093800132	-0.1014348670082804	0.8820637084731412	1.2858379390634769	0.01672779960314522	0.4906046696702817	-0.07899064645342761
1.565	0.22771928172825992	-0.1014406286564924	0.8821186108000233	1.284432914119725	0.016792289760010546	0.4908142098986097	-0.07925821877549656
1.5659999999999998	0.22771767900880074	-0.10144643213164076	0.8821741028599699	1.283027391273676	0.016856819369089955	0.491023481549821	-0.07952586345024286
1.5670000000000002	0.22771608321137676	-0.1014522766680708	0.8822301935583707	1.2816213881835194	0.016921386058205146	0.4912324824326818	-0.07979357207384893
1.568	0.227714494751591	-0.10145816149813129	0.8822868913806308	1.2802149226428423	0.01698598749187618	0.491441210328581	-0.08006133639753049
1.569	0.22771291402744104	-0.10146408585099084	0.8823442043784878	1.2788080125821457	0.017050621372353865	0.49164966299025165	-0.08032914833397546
1.5699999999999998	0.22771134141823274	-0.10147004895066475	0.8824021401557391	1.2774006760708119	0.01711528544043554	0.4918578381403926	-0.08059699996391122
1.5710000000000002	0.22770977728461528	-0.10147605001475352	0.8824607058518688	1.2759929313198823	0.017179977476736424	0.49206573346988913	-0.08086488354341716
1.572	0.22770822196936183	-0.10148208825427053	0.882519908126948	1.274584796686377	0.017244695303053375	0.4922733466358161	-0.08113279151034572
1.573	0.22770667579739262	-0.10148816287380996	0.8825797531500577	1.2731762906791386	0.017309436783396817	0.49248067525953143	-0.0814007164888854
1.5739999999999998	0.22770513907503923	-0.10149427307167846	0.8826402465897186	1.2717674319654344	0.017374199824875758	0.49268771692486174	-0.08166865129300341
1.5750000000000002	0.22770361209004988	-0.10150041803999041	0.8827013936052014	1.2703582393782953	0.017438982378376995	0.49289446917632174	-0.08193658892920197
1.576	0.22770209511233552	-0.10150659696473051	0.8827631988387084	1.2689487319249508	0.017503782438979733	0.4931009295173696	-0.08220452259865593
1.577	0.2277005883939523	-0.10151280902578474	0.8828256664091766	1.2675389287955947	0.017568598046290247	0.49330709540876166	-0.08247244569861656
1.5779999999999998	0.22769909216832207	-0.10151905339731238	0.8828887999076944	1.2661288493724527	0.017633427284820345	0.493512964266887	-0.08274035182290577
1.5790000000000002	0.22769760665019537	-0.10152532924921116	0.8829526023926489	1.2647185132406409	0.01769826828465519	0.49371853346178013	-0.0830082347619333
1.58	0.22769613203635666	-0.10153163574930278	0.8830170763864796	1.2633079402000456	0.01776311922210782	0.4939238003151796	-0.08327608850157307
1.581	0.22769466850556666	-0.10153797206473594	0.8830822238777968	1.2618971502759475	0.01782797831963133	0.49412876209924333	-0.08354390721974805
1.5819999999999999	0.22769321621774144	-0.10154433736223407	0.8831480463266067	1.2604861637287519	0.017892843845112423	0.49433341603562075	-0.08381168528188623
1.5830000000000002	0.22769177531387347	-0.10155073080793978	0.8832145446685042	1.2590750010646805	0.017957714110974212	0.49453775929427274	-0.08407941723689787
1.584	0.22769034591707024	-0.10155715156722897	0.8832817193159513	1.257663683047785	0.018022587473272757	0.4947417889918006	-0.08434709781434933
1.585	0.22768892813395836	-0.10156359880449535	0.8833495701570174	1.2562522307125052	0.01808746233091079	0.49494550218934724	-0.0846147219226563
1.5859999999999999	0.22768752205607629	-0.10157007168290948	0.8834180965553398	1.2548406653760034	0.01815233712472657	0.49514889589062044	-0.08488228464671776
1.5870000000000002	0.2276861277612557	-0.10157656936415195	0.883487297353561	1.2534290086494972	0.018217210336276764	0.49535196704059065	-0.08514978124414352
1.588	0.22768474531499178	-0.10158309100774424	0.883557170878742	1.2520172824485778	0.01828208048625398	0.49555471252468236	-0.08541720714074959
1.589	0.2276833747718015	-0.10158963576922878	0.8836277149486211	1.250605509002866	0.018346946132235885	0.49575712916803644	-0.08568455792581349
1.5899999999999999	0.22768201617619577	-0.10159620279757517	0.8836989268787213	1.2491937108646094	0.018411805866071926	0.49595921373484614	-0.0859518293472157
1.5910000000000002	0.2276806695625138	-0.10160279123331437	0.8837708034906816	1.247781910916572	0.018476658311700683	0.4961609629278919	-0.08621901730610593
1.592	0.22767933495399578	-0.10160940020740149	0.8838433411221983	1.2463701323806988	0.018541502123216615	0.4963623733881559	-0.08648611785055071
1.593	0.22767801236259413	-0.10161602883930748	0.883916535638198	1.2449583988275343	0.018606335982334844	0.4965634416944592	-0.08675312716847035
1.5939999999999999	0.2276767017898988	-0.10162267623434136	0.883990382443245	1.2435467341848674	0.018671158595194456	0.49676416436336784	-0.08702004158023463
1.5950000000000002	0.2276754032280497	-0.10162934148170576	0.8840648764959398	1.2421351627448298	0.018735968689293288	0.49696453784955436	-0.0872868575305559
1.596	0.22767411665950857	-0.10163602365366002	0.8841400123253197	1.240723709169051	0.018800765011103556	0.497164558546557	-0.08755357157962167
1.597	0.22767284205606694	-0.10164272180503987	0.8842157840477534	1.2393123984918402	0.018865546324126004	0.49736422278775727	-0.08782018039432325
1.5979999999999999	0.22767157937859442	-0.1016494349727618	0.8842921853828323	1.2379012561221239	0.018930311406896532	0.49756352684745786	-0.08808668074037537
1.5990000000000002	0.22767032857790456	-0.10165616217531177	0.8843692096690171	1.2364903078433656	0.01899505905082476	0.4977624669423077	-0.0883530694750863
1.6	0.22766908959598525	-0.10166290241221838	0.8844468498805521	1.235079579811061	0.0190597880579875	0.4979610392331391	-0.08861934353992912
1.601	0.22766786236721748	-0.10166965466351434	0.8845250986452788	1.2336690985500443	0.019124497238939196	0.4981592398267943	-0.08888549995267371
1.6019999999999999	0.22766664681958268	-0.10167641788918742	0.8846039482618487	1.232258890951581	0.019189185410601446	0.49835706477800534	-0.08915153579999568
1.6030000000000002	0.22766544287585863	-0.10168319102861771	0.8846833907155905	1.2308489842679666	0.01925385139429362	0.498554510091698	-0.0894174482312963
1.604	0.22766425045480393	-0.10168997299962557	0.884763417694169	1.2294394061053544	0.019318494013601268	0.498751571725478	-0.08968323445294422
1.605	0.22766306947233111	-0.10169676269638342	0.8848440206045464	1.2280301844162889	0.019383112091596214	0.4989482455920618	-0.08994889172208946
1.6059999999999999	0.2276618998426686	-0.10170355898656849	0.8849251905908772	1.2266213474907912	0.01944770444765313	0.49914452756195876	-0.09021441734041752
1.6070000000000002	0.2276607414795116	-0.10171036070925835	0.8850069185522182	1.2252129239452207	0.01951226989471632	0.49934041346659264	-0.09047980864827276
1.608	0.22765959429716168	-0.10171716667394683	0.8850891951600637	1.2238049427103839	0.019576807237261493	0.49953589910168267	-0.09074506301884924
1.609	0.2276584582116557	-0.1017239756599331	0.8851720108768394	1.2223974330196135	0.01964131526940553	0.49973098023076745	-0.09101017785196419
1.6099999999999999	0.2276573331418837	-0.10173078641608495	0.8852553559761169	1.2209904243960383	0.019705792772982785	0.499925652588814	-0.09127515056723415
1.6110000000000002	0.2276562190106957	-0.10173759766172578	0.8853392205638071	1.2195839466390206	0.019770238516137136	0.5001199118859165	-0.09153997859683893
1.612	0.2276551157459983	-0.1017444080882694	0.8854235945992133	1.2181780298097276	0.019834651252430974	0.5003137538112113	-0.09180465937842412
1.613	0.22765402328184026	-0.10175121636010061	0.8855084679155788	1.2167727042154348	0.019899029719680682	0.5005071740368888	-0.09206919034857076
1.6139999999999999	0.22765294155948743	-0.10175802111470414	0.8855938302401386	1.2153680003929077	0.019963372638458855	0.5007001682221257	-0.09233356893671313
1.6150000000000002	0.22765187052848748	-0.10176482096354819	0.8856796712133073	1.2139639490915843	0.02002767871105623	0.5008927320170016	-0.09259779255944596
1.616	0.22765081014772381	-0.10177161449410133	0.8857659804058866	1.212560581256905	0.020091946621269993	0.5010848610663434	-0.09286185861577208
1.617	0.22764976038645932	-0.1017784002722325	0.8858527473335538	1.2111579280130038	0.020156175034776062	0.5012765510133806	-0.09312576448377971
1.6179999999999999	0.22764872122536958	-0.10178517684424115	0.8859399614693882	1.2097560206439812	0.02022036259959951	0.501467797503336	-0.09338950751850887
1.6189999999999998	0.22764769265756574	-0.1017919427381399	0.886027612255577	1.2083548905744792	0.02028450794631895	0.5016585961870802	-0.09365308505046087
1.62	0.2276466746892309	-0.1017986964649455	0.8861156891150593	1.2069545693510342	0.02034860968824985	0.5018489427247296	-0.09391649438402301
1.621	0.22764566733911717	-0.10180543652073346	0.8862041814638763	1.205555088624928	0.02041266642191258	0.5020388327891336	-0.09417973279514105
1.6219999999999999	0.22764467063728014	-0.10181216138908322	0.8862930787238558	1.204156480135756	0.02047667672772567	0.5022282620693759	-0.09444279752866835
1.6229999999999998	0.22764368462455506	-0.10181886954353651	0.8863823703337614	1.2027587756945521	0.02054063917086473	0.5024172262741721	-0.09470568579655145
1.624	0.2276427093527757	-0.10182555945006842	0.8864720457577916	1.2013620071664397	0.02060455230234932	0.5026057211348643	-0.09496839477728114
1.625	0.22764174488422995	-0.1018322295691974	0.8865620944921921	1.1999662064539032	0.020668414660298274	0.5027937424079548	-0.09523092161606365
1.626	0.22764079129035236	-0.10183887835736051	0.8866525060707434	1.198571405481403	0.020732224771050346	0.5029812858773663	-0.0954932634253492
1.6269999999999998	0.227639848651159	-0.10184550426830802	0.886743270068755	1.197177636180554	0.02079598115033439	0.503168347356616	-0.09575541728608615
1.6280000000000001	0.2276389170554249	-0.10185210575527227	0.8868343761055794	1.1957849304750812	0.0208596823049167	0.5033549226909674	-0.09601738024976453
1.629	0.22763799660010192	-0.10185868127391366	0.886925813846407	1.1943933202662753	0.02092332673466618	0.503541007759504	-0.09627914934052084
1.63	0.2276370873889751	-0.10186522928604279	0.8870175730037295	1.193002837419666	0.02098691293491687	0.503726598477007	-0.09654072155688082
1.6309999999999998	0.22763618953205855	-0.10187174826336592	0.887109643338101	1.191613513752129	0.02105043939888578	0.5039116907956404	-0.0968020938738129
1.6320000000000001	0.22763530314573008	-0.10187823669050364	0.8872020146574593	1.1902253810190278	0.021113904619964773	0.5040962807064476	-0.09706326324576534
1.633	0.2276344283521008	-0.10188469306766137	0.8872946768153906	1.1888384709028552	0.021177307094009726	0.504280364240482	-0.09732422660995885
1.634	0.22763356527762113	-0.10189111591332987	0.8873876197094773	1.1874528150041008	0.021240645321567574	0.5044639374695733	-0.09758498088908546
1.6349999999999998	0.22763271405205177	-0.10189750376664151	0.8874808332797383	1.1860684448328027	0.021303917809799094	0.5046469965070406	-0.09784552299384262
1.6360000000000001	0.22763187480742336	-0.10190385518900899	0.8875743075075486	1.1846853917996345	0.021367123074037996	0.5048295375085965	-0.09810584982536653
1.637	0.22763104767623293	-0.10191016876579805	0.8876680324161758	1.183303687207616	0.021430259639353133	0.5050115566733882	-0.0983659582767152
1.638	0.2276302327892557	-0.10191644310878606	0.8877619980729397	1.181923362246297	0.021493326042237148	0.5051930502449333	-0.09862584523297775
1.6389999999999998	0.22762943027334717	-0.10192267685903277	0.8878561945926318	1.1805444479880112	0.02155632083205752	0.5053740145118952	-0.0988855075701959
1.6400000000000001	0.22762864024923107	-0.10192886868978915	0.8879506121418291	1.1791669753835397	0.02161924257239329	0.5055544458088828	-0.09914494215389213
1.641	0.22762786282927233	-0.10193501730944596	0.8880452409433598	1.1777909752564026	0.021682089842624243	0.5057343405174001	-0.09940414583787784
1.642	0.2276270981152366	-0.10194112146414772	0.8881400712805523	1.1764164782976247	0.021744861239469497	0.5059136950668289	-0.09966311546310044
1.6429999999999998	0.22762634619641378	-0.10194717993932226	0.8882350935012794	1.1750435150613205	0.021807555377867813	0.5060925059353252	-0.09992184785647219
1.6440000000000001	0.22762560714885796	-0.10195319156012463	0.888330298021806	1.1736721159599441	0.0218701708911401	0.5062707696506314	-0.10018033983004865
1.645	0.22762488103574396	-0.10195915519192451	0.888425675330073	1.1723023112595476	0.02193270643110544	0.5064484827907507	-0.10043858818056013
1.646	0.22762416790808723	-0.1019650697419691	0.8885212159876749	1.1709341310757742	0.021995160668882678	0.5066256419844827	-0.10069658968929934
1.6469999999999998	0.22762346780545156	-0.10197093416184537	0.8886169106309166	1.1695676053701736	0.02205753229607447	0.5068022439119484	-0.10095434112236817
1.6480000000000001	0.22762278075664383	-0.10197674744886007	0.888712749972464	1.168202763946815	0.022119820025238806	0.5069782853051676	-0.10121183923079954
1.649	0.22762210678039618	-0.10198250864521323	0.8888087248039717	1.166839636449543	0.022182022589283912	0.5071537629486312	-0.10146908075025318
1.65	0.2276214458860355	-0.10198821683609469	0.8889048259989479	1.165478252359473	0.02224413874045771	0.5073286736797495	-0.10172606240053177
1.6509999999999998	0.22762079807376492	-0.10199387114858174	0.8890010445154868	1.1641186409923197	0.022306167249724725	0.5075030143892407	-0.10198278088510358
1.6520000000000001	0.22762016333380705	-0.10199947075171527	0.8890973713988756	1.1627608314955264	0.02236810690677532	0.507676782021646	-0.10223923289057396
1.653	0.2276195416447838	-0.10200501485700648	0.889193797784091	1.1614048528455554	0.02242995652036389	0.5078499735758517	-0.10249541508598674
1.654	0.22761893297283417	-0.10201050271899935	0.8892903148985624	1.1600507338456745	0.022491714918550957	0.5080225861054387	-0.10275132412189827
1.6549999999999998	0.2276183372718448	-0.10201593363550851	0.8893869140663402	1.1586985031238417	0.022553380948423976	0.5081946167191063	-0.10300695662898351
1.6560000000000001	0.22761775448404306	-0.10202130694678109	0.889483586714433	1.1573481891302815	0.022614953474993496	0.5083660625814777	-0.10326230921581206
1.657	0.22761718454057756	-0.10202662203396354	0.8895803243805689	1.1559998201343453	0.02267643137975302	0.5085369209142285	-0.10351737846604106
1.658	0.2276166273620861	-0.10203187831800406	0.8896771187212624	1.154653424220635	0.022737813559512654	0.5087071889972982	-0.10377216093551543
1.6589999999999998	0.22761608285925097	-0.10203707525861179	0.889773961519817	1.153309029285485	0.022799098925081383	0.5088768641700031	-0.10402665314927896
1.6600000000000001	0.22761555093334207	-0.10204221235289372	0.889870844694273	1.1519666630337813	0.022860286399738056	0.5090459438320566	-0.10428085159856007
1.661	0.2276150314767473	-0.10204728913442357	0.889967760304933	1.1506263529749579	0.022921374918162166	0.5092144254445558	-0.10453475273822335
1.662	0.22761452437349114	-0.10205230517237122	0.8900647005607214	1.1492881264185189	0.022982363425520867	0.5093823065308799	-0.10478835298493364
1.6629999999999998	0.22761402949974077	-0.10205726007031657	0.8901616578243868	1.1479520104701861	0.023043250876347936	0.5095495846774404	-0.10504164871567058
1.6640000000000001	0.22761354672430031	-0.10206215346549684	0.8902586246173013	1.1466180320286525	0.023104036233641958	0.509716257534285	-0.10529463626635392
1.665	0.227613075909093	-0.10206698502811122	0.8903555936249922	1.145286217782158	0.02316471846800209	0.5098823228157413	-0.10554731193033898
1.666	0.2276126169096318	-0.1020717544599351	0.8904525577049212	1.1439565942048628	0.023225296556254292	0.5100477783014676	-0.10579967195587288
1.6669999999999998	0.22761216957547817	-0.10207646149262142	0.890549509896143	1.1426291875533692	0.023285769479690854	0.5102126218379128	-0.10605171254245375
1.6680000000000001	0.22761173375068938	-0.1020811058864398	0.890646443428592	1.1413040238633592	0.02334613622253317	0.5103768513397007	-0.10630342983719325
1.669	0.2276113092742545	-0.10208568742982914	0.8907433517308754	1.1399811289470838	0.023406395770984193	0.510540464790514	-0.10655481993161194
1.67	0.2276108959805192	-0.10209020593901005	0.8908402284362033	1.1386605283916733	0.0234665471125062	0.510703460243542	-0.10680587885923709
1.6709999999999998	0.22761049369959938	-0.10209466125690293	0.8909370673860862	1.1373422475567416	0.023526589235020233	0.5108658358218581	-0.10705660259461551
1.6720000000000002	0.22761010225778397	-0.10209905325172887	0.8910338626329385	1.1360263115716371	0.023586521126150152	0.5110275897188513	-0.10730698705295352
1.673	0.22760972147792705	-0.10210338181567435	0.8911306084434721	1.1347127453334396	0.023646341772390347	0.5111887201987139	-0.10755702808917023
1.674	0.22760935117982922	-0.10210764686362085	0.8912272993028838	1.1334015735053018	0.023706050158015503	0.5113492255970471	-0.10780672149655036
1.6749999999999998	0.22760899118060898	-0.10211184833193726	0.8913239299183356	1.1320928205154928	0.023765645263916033	0.5115091043213443	-0.10805606300561033
1.6760000000000002	0.2276086412950634	-0.10211598617733306	0.8914204952217387	1.1307865105574886	0.023825126066603815	0.5116683548511688	-0.10830504828299811
1.677	0.22760830133601914	-0.1021200603757704	0.8915169903733497	1.1294826675899627	0.02388449153726741	0.5118269757382732	-0.10855367292994474
1.678	0.22760797111467343	-0.10212407092143591	0.8916134107658067	1.128181315336276	0.023943740640755943	0.5119849656067211	-0.1088019324805755
1.6789999999999998	0.2276076504409254	-0.10212801782615297	0.8917097520263516	1.1268824772838189	0.024002872334979913	0.5121423231528917	-0.10904982240105984
1.6800000000000002	0.22760733912369793	-0.10213190111961172	0.8918060100172446	1.1255861766831858	0.024061885571034357	0.5122990471454902	-0.10929733808954341
1.681	0.22760703697125034	-0.10213572084966213	0.8919021808366315	1.1242924365479043	0.02412077929337554	0.5124551364255663	-0.1095444748757703
1.682	0.2276067437914816	-0.10213947708229174	0.8919982608206211	1.1230012796550781	0.024179552439686787	0.5126105899064171	-0.10979122802003483
1.6829999999999998	0.22760645939222507	-0.10214316990203837	0.892094246545823	1.1217127285457866	0.024238203940799827	0.5127654065735622	-0.1100375927118933
1.6840000000000002	0.22760618358153423	-0.1021467994124626	0.8921901348315993	1.1204268055244742	0.024296732720611877	0.5129195854849113	-0.11028356406924988
1.685	0.2276059161679598	-0.10215036573630788	0.8922859227409001	1.1191435326569228	0.024355137696121257	0.5130731257709432	-0.11052913713861263
1.686	0.22760565696081866	-0.10215386901610171	0.8923816075789403	1.1178629317667972	0.024413417778130657	0.5132260266347755	-0.11077430689670718
1.6869999999999998	0.2276054057704545	-0.10215730941481854	0.8924771868904696	1.116585024432238	0.02447157187225379	0.5133782873520644	-0.11101906825266132
1.6880000000000002	0.22760516240849038	-0.10216068711622449	0.8925726584567706	1.1153098319836119	0.024529598879678326	0.5135299072706763	-0.11126341605003454
1.689	0.22760492668807375	-0.10216400232565749	0.8926680202923812	1.1140373755020199	0.024587497697929752	0.5136808858101897	-0.11150734506875824
1.69	0.2276046984241136	-0.10216725527087071	0.8927632706404175	1.112767675817795	0.024645267221759148	0.5138312224612308	-0.11175085002778357
1.6909999999999998	0.22760447743351023	-0.10217044620256265	0.8928584079657464	1.1115007535082113	0.0247029063442776	0.5139809167845811	-0.11199392558905075
1.6920000000000002	0.2276042635353778	-0.10217357539534207	0.8929534309463902	1.110236628894388	0.02476041395870385	0.5141299684101799	-0.11223656636260254
1.693	0.22760405655125976	-0.10217664314875119	0.8930483384631596	1.1089753220381164	0.024817788960421697	0.514278377036082	-0.1124787669127251
1.694	0.2276038563053373	-0.10217964978759866	0.8931431295871409	1.1077168527389696	0.024875030248800126	0.5144261424271293	-0.11272052176512155
1.6949999999999998	0.22760366262463116	-0.10218259566197922	0.8932378035657917	1.1064612405316738	0.02493213672889907	0.5145732644132728	-0.11296182541463633
1.6960000000000002	0.22760347533919686	-0.10218548114735404	0.893332359808777	1.1052085046837257	0.024989107313366364	0.5147197428879146	-0.1132026723329875
1.697	0.22760329428231343	-0.10218830664431394	0.8934267978735443	1.1039586641936074	0.025045940924283333	0.5148655778063266	-0.11344305697645159
1.698	0.2276031192906661	-0.10219107257764892	0.8935211174498835	1.1027117377903375	0.025102636494655585	0.5150107691837232	-0.11368297379381075
1.6989999999999998	0.22760295020452262	-0.10219377939547608	0.8936153183438466	1.1014677439339582	0.025159192969915506	0.5151553170930467	-0.11392241723444585
1.7000000000000002	0.22760278686790408	-0.10219642756880196	0.8937094004625377	1.1002267008154403	0.025215609309498302	0.5152992216630147	-0.11416138175609371
1.701	0.22760262912874965	-0.102199017590765	0.8938033638001494	1.0989886263556063	0.0252718844880055	0.5154424830764291	-0.11439986183227387
1.702	0.22760247683907567	-0.10220154997593206	0.8938972084241139	1.0977535382038144	0.025328017496322283	0.5155851015683205	-0.11463785195975584
1.7029999999999998	0.22760232985512968	-0.10220402526002563	0.8939909344602412	1.0965214537371317	0.02538400734317686	0.5157270774238045	-0.11487534666637642
1.7040000000000002	0.22760218803753873	-0.10220644399895681	0.8940845420768448	1.0952923900607363	0.025439853056594765	0.5158684109757748	-0.11511234051915176
1.705	0.22760205125145266	-0.10220880676716464	0.8941780314686043	1.0940663640095223	0.025495553684944543	0.5160091026024898	-0.11534882813232411
1.706	0.22760191936668242	-0.102211114156764	0.8942714028409189	1.0928433921501446	0.025551108298123848	0.5161491527251767	-0.115584804174983
1.7069999999999999	0.2276017922578334	-0.1022133667775007	0.8943646563958804	1.091623490783114	0.025606515988947833	0.5162885618058967	-0.11582026337783984
1.7080000000000002	0.2276016698044339	-0.10221556525600793	0.8944577923206201	1.0904066759453008	0.02566177587407079	0.5164273303456678	-0.11605520053891769
1.709	0.2276015518910592	-0.10221771023436345	0.8945508107768981	1.0891929634135875	0.025716887094502823	0.516565458882544	-0.11628961052846555
1.71	0.22760143840745095	-0.10221980236945222	0.8946437118904317	1.087982368709269	0.02577184881651415	0.5167029479895262	-0.11652348829365054
1.7109999999999999	0.22760132924863188	-0.10222184233313361	0.8947364957403379	1.0867749071020598	0.02582666023280605	0.516839798272488	-0.11675682886309383
1.7120000000000002	0.22760122431501673	-0.10222383081170756	0.8948291623490653	1.0855705936144462	0.025881320563096652	0.5169760103681151	-0.11698962735113341
1.713	0.22760112351251846	-0.10222576850430275	0.8949217116716867	1.0843694430278734	0.025935829054122384	0.5171115849416761	-0.11722187896212313
1.714	0.22760102675227434	-0.10222765612131385	0.8950141435841772	1.0831714698907582	0.02599018497990841	0.5172465226846226	-0.11745357899477256
1.7149999999999999	0.2276009339492391	-0.10222949438401398	0.8951064578718093	1.0819766885279292	0.02604438764279603	0.5173808243120809	-0.11768472284592356
1.7160000000000002	0.2276008450200217	-0.10223128402496624	0.895198654218792	1.0807851130507304	0.026098436374618714	0.517514490560293	-0.11791530601346359
1.717	0.22760075988147063	-0.10223302578773294	0.8952907321991496	1.079596757366269	0.026152330537174848	0.5176475221841296	-0.11814532409880646
1.718	0.22760067845038434	-0.1022347204255067	0.8953826912684678	1.078411635185799	0.02620606952211968	0.5177799199547363	-0.11837477280918851
1.7189999999999999	0.22760060064359425	-0.10223636869941277	0.8954745307568808	1.077229760033723	0.026259652750642418	0.5179116846573094	-0.11860364795935838
1.7200000000000002	0.22760052637804418	-0.10223797137685751	0.8955662498633026	1.0760511452575774	0.026313079672807365	0.5180428170890029	-0.11883194547260337
1.721	0.2276004555708661	-0.10223952922992181	0.8956578476501549	1.0748758040386144	0.026366349766620452	0.5181733180569036	-0.11905966138148208
1.722	0.22760038813945263	-0.10224104303379916	0.895749323038212	1.073703749403345	0.026419462537126306	0.5183031883759531	-0.11928679182820642
1.7229999999999999	0.227600324001526	-0.10224251356527714	0.8958406748015645	1.0725349942356557	0.026472417515658098	0.5184324288668154	-0.11951333306461574
1.7240000000000002	0.2276002630752038	-0.10224394160126207	0.8959319015627026	1.071369551287599	0.026525214259240672	0.5185610403538709	-0.1197392814522343
1.725	0.22760020527906172	-0.10224532791734577	0.8960230017877198	1.0702074331877192	0.026577852350147438	0.5186890236635195	-0.11996463346290272
1.726	0.22760015053219265	-0.10224667328641354	0.8961139737820131	1.0690486524480307	0.02663033139548961	0.5188163796227332	-0.12018938567962177
1.7269999999999999	0.2276000987542633	-0.10224797847766935	0.8962048156872329	1.067893221471515	0.026682651026777356	0.5189431090576087	-0.12041353479663726
1.7280000000000002	0.22760004986556734	-0.10224924425682957	0.8962955254791083	1.066741152560503	0.026734810899818575	0.5190692127918033	-0.1206370776187087
1.729	0.22760000378707615	-0.10225047138710841	0.8963861009650248	1.0655924579251748	0.026786810694955723	0.5191946916449098	-0.12086001106041754
1.73	0.22759996044048628	-0.1022516606294893	0.8964765397821094	1.0644471496914176	0.026838650116910195	0.5193195464310763	-0.12108233214551777
1.7309999999999999	0.22759991974826443	-0.10225281274190504	0.896566839397702	1.0633052399068974	0.026890328893990952	0.5194437779582951	-0.12130403800554077
1.7320000000000002	0.22759988163368988	-0.10225392847807856	0.8966569971122145	1.062166740544959	0.026941846777033113	0.5195673870283011	-0.12152512587759581
1.733	0.227599846020894	-0.10225500858640008	0.896747010062125	1.0610316635082273	0.02699320353831036	0.5196903744364053	-0.12174559310216113
1.734	0.22759981283489752	-0.10225605380883938	0.8968368752216057	1.0599000206333935	0.027044398970482306	0.5198127409708414	-0.12196543712135527
1.7349999999999999	0.22759978200164518	-0.1022570648798931	0.8969265894039185	1.0587718236956756	0.027095432885577076	0.5199344874119854	-0.12218465547750866
1.7360000000000002	0.22759975344803826	-0.1022580425255658	0.8970161492637061	1.0576470844110613	0.02714630511413103	0.5200556145319372	-0.1224032458118552
1.737	0.2275997271019645	-0.1022589874623845	0.897105551300182	1.0565258144370708	0.027197015504485916	0.5201761230944626	-0.12262120586298078
1.738	0.22759970289232595	-0.10225990039644565	0.897194791861973	1.0554080253739127	0.02724756392187813	0.5202960138551741	-0.12283853346417851
1.7389999999999999	0.22759968074906486	-0.10226078202249404	0.8972838671539956	1.0542937287660168	0.02729795024713753	0.5204152875620088	-0.12305522653971297
1.7400000000000002	0.2275996606031872	-0.10226163302340917	0.8973727732444897	1.0531829361024323	0.02734817437548325	0.520533944955944	-0.12327128310139598
1.741	0.22759964238678415	-0.10226245407085094	0.897461506070714	1.0520756588160756	0.02739823621608639	0.5206519867717039	-0.12348670124608521
1.742	0.22759962603305198	-0.10226324582668773	0.8975500614448049	1.0509719082840772	0.027448135692034352	0.5207694137383373	-0.12370147915270677
1.7429999999999999	0.22759961147630967	-0.10226400894370112	0.8976384350613067	1.049871695830716	0.02749787273966164	0.5208862265796025	-0.12391561507776828
1.7440000000000002	0.22759959865201493	-0.10226474406519037	0.8977266225052486	1.0487750327310517	0.027547447307247105	0.5210024260141601	-0.12412910735039966
1.745	0.22759958749677844	-0.1022654518242285	0.8978146192596487	1.047681930212991	0.027596859353686793	0.5211180127558159	-0.12434195436801923
1.746	0.22759957794837635	-0.10226613284332196	0.8979024207124489	1.046592399458528	0.027646108847446893	0.521232987513935	-0.12455415459256627
1.7469999999999999	0.2275995699457612	-0.10226678773522577	0.8979900221628819	1.0455064516052777	0.027695195766162226	0.5213473509939052	-0.12476570654705761
1.7479999999999998	0.22759956342907126	-0.10226741710453724	0.8980774188280295	1.0444240977479124	0.027744120096636776	0.5214611038977094	-0.1249766088120438
1.749	0.2275995583396383	-0.10226802154856265	0.8981646058499515	1.0433453489391131	0.02779288183439359	0.5215742469246673	-0.12518686002184412
1.75	0.22759955461999407	-0.10226860165707997	0.8982515783026379	1.0422702161896515	0.02784148098271319	0.5216867807722235	-0.1253964588611104
1.751	0.2275995522138752	-0.10226915801174961	0.8983383311995422	1.0411987104668374	0.027889917551525936	0.521798706136844	-0.1256054040614768
1.7519999999999998	0.22759955106622684	-0.10226969118554882	0.8984248595028286	1.040130842691696	0.027938191556158284	0.5219100237150784	-0.12581369439756654
1.7530000000000001	0.227599551123205	-0.10227020174222937	0.8985111581332081	1.0390666237359973	0.02798630301599388	0.5220207342046678	-0.12602132868272187
1.754	0.22759955233217796	-0.10227069023579768	0.8985972219796157	1.0380060644319093	0.028034251952501334	0.5221308383046	-0.12622830576184008
1.755	0.2275995546417259	-0.1022711572100171	0.8986830459098629	1.0369491756202012	0.028082038385167058	0.5222403367118598	-0.12643462449455628
1.7559999999999998	0.2275995580016399	-0.1022716031979316	0.8987686247826507	1.0358959682245843	0.028129662325881235	0.5223492301159064	-0.12664028373157607
1.7570000000000001	0.2275995623629197	-0.1022720287217858	0.8988539534598129	1.0348464532991644	0.028177123774821986	0.5224575191955693	-0.12684528229725228
1.758	0.2275995676777705	-0.10227243429409082	0.8989390268172962	1.033800642035086	0.02822442271923837	0.5225652046195772	-0.1270496189823051
1.759	0.22759957389959865	-0.1022728204194608	0.89902383975413	1.0327585457530493	0.028271559133731562	0.522672287048226	-0.12725329254083986
1.7599999999999998	0.22759958098300653	-0.10227318759571821	0.8991083872001404	1.0317201758952275	0.02831853298038989	0.5227787671349631	-0.1274563016883144
1.7610000000000001	0.22759958888378654	-0.10227353631389266	0.8991926641235402	1.0306855440165739	0.028365344208412305	0.5228846455280122	-0.127658645099848
1.762	0.22759959755891415	-0.10227386705786275	0.8992766655384	1.029654661775504	0.028411992753646694	0.5229899228720367	-0.1278603214087516
1.763	0.22759960696654033	-0.10227418030401615	0.8993603865108795	1.0286275409239438	0.028458478538286643	0.5230945998096584	-0.12806132920582827
1.7639999999999998	0.22759961706598297	-0.10227447652130334	0.8994438221634713	1.0276041932971058	0.028504801470909447	0.52319867698271	-0.12826166703962866
1.7650000000000001	0.22759962781771784	-0.10227475617243718	0.8995269676780177	1.0265846308037387	0.028550961447220802	0.5233021550333409	-0.1284613334170528
1.766	0.22759963918336873	-0.10227501971586181	0.8996098182982525	1.0255688654168342	0.028596958351323597	0.5234050346050984	-0.1286603268041181
1.767	0.22759965112569702	-0.10227526760698488	0.8996923693311218	1.0245569091640319	0.028642792056780123	0.5235073163438633	-0.12885864562762486
1.7679999999999998	0.2275996636085906	-0.10227550029829689	0.8997746161461344	1.0235487741173328	0.028688462427285042	0.5236090008985144	-0.1290562882780259
1.7690000000000001	0.22759967659705224	-0.1022757182391294	0.8998565541735031	1.0225444723821078	0.028733969317314714	0.5237100889214452	-0.12925325311295338
1.77	0.22759969005718753	-0.10227592187542807	0.8999381789022071	1.0215440160853848	0.028779312572874752	0.5238105810691149	-0.12944953846097826
1.771	0.22759970395619208	-0.10227611164954008	0.9000194858779784	1.0205474173637856	0.028824492032285102	0.5239104780026324	-0.12964514262554305
1.7719999999999998	0.22759971826233857	-0.1022762880000155	0.9001004707004614	1.0195546883522273	0.02886950752706366	0.5240097803882499	-0.12984006388906938
1.7730000000000001	0.22759973294496313	-0.10227645136142213	0.9001811290195554	1.0185658411737568	0.028914358882908598	0.5241084888977688	-0.13003430051724219
1.774	0.22759974797445148	-0.10227660216417349	0.9002614565309458	1.0175808879289976	0.028959045920779573	0.524206604208853	-0.1302278507638985
1.775	0.22759976332222456	-0.10227674083436938	0.9003414489696973	1.0165998406844439	0.029003568458199756	0.5243041270050688	-0.1304207128771923
1.7759999999999998	0.227599778960724	-0.10227686779364879	0.9004211021022863	1.0156227114603462	0.029047926310717998	0.5244010579757117	-0.1306128851066108
1.7770000000000001	0.2275997948633971	-0.10227698345905455	0.9005004117193384	1.014649512218174	0.02909211929334857	0.524497397815723	-0.13080436570968695
1.778	0.22759981100468157	-0.10227708824290935	0.9005793736298228	1.0136802548480173	0.029136147221866884	0.5245931472256956	-0.1309951529579836
1.779	0.2275998273599902	-0.1022771825527029	0.900657983655585	1.0127149511566729	0.02918000991396134	0.524688306911847	-0.13118524514283772
1.7799999999999998	0.22759984390569502	-0.10227726679098967	0.9007362376250901	1.0117536128552695	0.02922370719048514	0.5247828775860195	-0.13137464058165868
1.7810000000000001	0.22759986061911133	-0.10227734135529669	0.9008141313663802	1.0107962515456754	0.02926723887699086	0.5248768599657684	-0.1315633376248428
1.782	0.22759987747848176	-0.10227740663804136	0.9008916607000012	1.0098428787068	0.02931060480542624	0.5249702547745357	-0.13175133466269698
1.783	0.2275998944629598	-0.10227746302645856	0.9009688214326543	1.0088935056811554	0.029353804815747713	0.5250630627419107	-0.13193863013194654
1.7839999999999998	0.2275999115525936	-0.10227751090253687	0.9010456093519585	1.0079481436609197	0.02939683875739093	0.5251552846039151	-0.13212522252182887
1.7850000000000001	0.22759992872830917	-0.1022775506429634	0.901122020221572	1.0070068036731088	0.029439706490781176	0.5252469211032506	-0.13231111038026178
1.786	0.22759994597189398	-0.10227758261907702	0.9011980497759253	1.0060694965642243	0.02948240788888376	0.52533797298963	-0.1324962923202706
1.787	0.22759996326598006	-0.10227760719682943	0.9012736937145693	1.00513623298549	0.0295249428386119	0.5254284410201926	-0.13268076702631
1.7879999999999998	0.22759998059402733	-0.1022776247367538	0.9013489476961414	1.0042070233794238	0.029567311242092137	0.5255183259597573	-0.13286453326042091
1.7890000000000001	0.2275999979403067	-0.10227763559394062	0.9014238073330849	1.0032818779669825	0.02960951301784834	0.5256076285810364	-0.13304758986804147
1.79	0.22760001528988313	-0.10227764011802053	0.9014982681886278	1.0023608067348944	0.029651548101904394	0.5256963496650516	-0.1332299357827419
1.791	0.22760003262859888	-0.10227763865315347	0.9015723257752726	1.0014438194242916	0.02969341644874472	0.5257844900015087	-0.13341157002976312
1.7919999999999998	0.22760004994305646	-0.10227763153802416	0.9016459755529231	1.0005309255202615	0.02973511803213273	0.5258720503890081	-0.1335924917293951
1.7930000000000001	0.2276000672206019	-0.10227761910584338	0.9017192129262751	0.9996221342404248	0.029776652846030836	0.525959031635334	-0.13377270010098763
1.794	0.22760008444930765	-0.10227760168435468	0.9017920332422288	0.9987174545229109	0.02981802090568294	0.5260454345578215	-0.13395219446722917
1.795	0.22760010161795605	-0.10227757959584637	0.9018644317877061	0.9978168950155974	0.029859222248493997	0.526131259983679	-0.13413097425802456
1.7959999999999998	0.22760011871602223	-0.10227755315716835	0.9019364037878737	0.9969204640669838	0.029900256934584903	0.5262165087503261	-0.13430903901372848
1.7970000000000002	0.2276001357336577	-0.10227752267975347	0.9020079444047762	0.9960281697175628	0.029941125047387947	0.5263011817058064	-0.1344863883879181
1.798	0.22760015266167347	-0.10227748846964313	0.9020790487363861	0.9951400196909288	0.0299818266944047	0.5263852797092761	-0.13466302215000972
1.799	0.22760016949152356	-0.10227745082751682	0.902149711816074	0.9942560213853632	0.030022362007821685	0.5264688036315044	-0.13483894018765907
1.7999999999999998	0.22760018621528855	-0.10227741004872537	0.9022199286125017	0.9933761818670214	0.030062731144922812	0.5265517543552046	-0.13501414250851881
1.8010000000000002	0.22760020282565907	-0.10227736642332738	0.9022896940299451	0.9925005078650898	0.03010293428842032	0.5266341327750705	-0.13518862924117123
1.802	0.2276002193159196	-0.10227732023612889	0.9023590029090518	0.9916290057685333	0.030142971646582188	0.5267159397977027	-0.1353624006354789
1.803	0.22760023567993212	-0.10227727176672571	0.9024278500280416	0.9907616816232988	0.030182843453155896	0.5267971763417262	-0.13553545706265852
1.8039999999999998	0.2276002519121204	-0.10227722128954835	0.9024962301039747	0.9898985411292122	0.030222549967331896	0.5268778433381005	-0.13570779901544253
1.8050000000000002	0.2276002680074537	-0.10227716907390903	0.9025641377933418	0.9890395896369365	0.030262091473868418	0.5269579417303751	-0.13587942710869388
1.806	0.22760028396143112	-0.10227711538405082	0.90263156769198	0.9881848321449893	0.03030146828331639	0.5270374724748313	-0.1360503420803514
1.807	0.22760029977006585	-0.10227706047919832	0.9026985143354537	0.9873342732968144	0.030340680732100656	0.5271164365406291	-0.1362205447919136
1.8079999999999998	0.22760031542986975	-0.10227700461360992	0.9027649722010259	0.9864879173794079	0.030379729182213534	0.5271948349099597	-0.1363900362275466
1.8090000000000002	0.22760033093783782	-0.10227694803663108	0.9028309357112275	0.9856457683242418	0.030418614020642228	0.5272726685781406	-0.1365588174918768
1.81	0.22760034629143305	-0.10227689099274875	0.9028963992382768	0.9848078297089818	0.03045733565883423	0.5273499385537758	-0.13672688980731845
1.811	0.22760036148857116	-0.10227683372164632	0.9029613571089824	0.983974104758489	0.030495894532261213	0.5274266458590993	-0.1368942545113635
1.8119999999999998	0.22760037652760573	-0.10227677645825911	0.9030258036101358	0.9831445963454777	0.030534291099898372	0.5275027915304429	-0.13706091305370877
1.8130000000000002	0.22760039140731345	-0.10227671943283	0.9030897329943968	0.9823193069923306	0.030572525843496904	0.5275783766187643	-0.13722686699291575
1.814	0.2276004061268794	-0.10227666287096521	0.9031531394866745	0.9814982388740708	0.030610599266710153	0.5276534021902353	-0.13739211799247958
1.815	0.2276004206858826	-0.1022766069936897	0.9032160172910156	0.9806813938213597	0.030648511894133826	0.5277278693268893	-0.13755666781648826
1.8159999999999998	0.22760043508428152	-0.10227655201750219	0.9032783605980007	0.9798687733235164	0.03068626427032067	0.5278017791273271	-0.13772051832505328
1.8170000000000002	0.22760044932240006	-0.10227649815442946	0.9033401635926539	0.9790603785319364	0.030723856958769148	0.527875132707417	-0.13788367146950983
1.818	0.22760046340091344	-0.10227644561207994	0.9034014204624972	0.9782562102642812	0.030761290540702813	0.5279479312008103	-0.13804612928732418
1.819	0.22760047732083435	-0.10227639459369592	0.9034621254046293	0.9774562690098106	0.030798565613761715	0.5280201757591426	-0.1382078938971931
1.8199999999999998	0.22760049108349925	-0.10227634529820483	0.9035222726314578	0.9766605549354818	0.030835682790970608	0.5280918675521086	-0.138368967494699
1.8210000000000002	0.22760050469055473	-0.10227629792026871	0.9035818563765905	0.9758690678928201	0.030872642699800702	0.5281630077676498	-0.1385293523476056
1.822	0.2276005181439442	-0.10227625265033224	0.9036408709024	0.9750818074255638	0.03090944598095897	0.5282335976123145	-0.13868905078993823
1.823	0.22760053144589454	-0.10227620967466873	0.9036993105096395	0.9742987727769457	0.03094609328690439	0.5283036383119127	-0.1388480652150916
1.8239999999999998	0.22760054459890308	-0.10227616917542422	0.9037571695483655	0.973519962896614	0.030982585280090482	0.5283731311124025	-0.13900639806850978
1.8250000000000002	0.2276005576057246	-0.10227613133065923	0.9038144424282945	0.9727453764483242	0.031018922631116226	0.5284420772805799	-0.13916405184054562
1.826	0.22760057046935842	-0.10227609631438812	0.9038711236274692	0.9719750118184012	0.031055106017211027	0.5285104781044516	-0.13932102905992322
1.827	0.2276005831930359	-0.10227606429661593	0.9039272077003704	0.9712088671246006	0.031091136120931253	0.5285783348935905	-0.13947733228737505
1.8279999999999998	0.22760059578020772	-0.10227603544337237	0.9039826892869797	0.9704469402253667	0.031127013628580495	0.5286456489796585	-0.13963296410872028
1.8290000000000002	0.22760060823453168	-0.10227600991674297	0.9040375631224242	0.9696892287302387	0.031162739228352877	0.5287124217169109	-0.13978792712732074
1.83	0.22760062055986024	-0.10227598787489713	0.9040918240464518	0.9689357300125386	0.031198313608503246	0.5287786544824372	-0.13994222395609515
1.831	0.22760063276022843	-0.10227596947211283	0.9041454670127453	0.968186441223218	0.031233737455665402	0.5288443486761994	-0.14009585720945403
1.8319999999999999	0.22760064483984196	-0.10227595485879813	0.9041984870977103	0.9674413593036086	0.03126901145325677	0.5289095057210488	-0.14024882949582282
1.8330000000000002	0.2276006568030652	-0.102275944181509	0.9042508795091166	0.9667004809974551	0.03130413627978615	0.5289741270628394	-0.14040114341038556
1.834	0.22760066865440945	-0.10227593758296345	0.9043026395960949	0.9659638028637304	0.03133911260694206	0.5290382141708233	-0.1405528015268889
1.835	0.22760068039852127	-0.10227593520205193	0.9043537628604922	0.9652313212902458	0.031373941097522	0.5291017685383228	-0.14070380638844351
1.8359999999999999	0.22760069204017097	-0.10227593717384365	0.9044042449684684	0.9645030325076799	0.031408622403201816	0.529164791683376	-0.14085416049799004
1.8370000000000002	0.22760070358424114	-0.1022759436295888	0.9044540817627159	0.963778932603654	0.03144315716208382	0.5292272851493529	-0.14100386630848816
1.838	0.22760071503571525	-0.10227595469671669	0.904503269275682	0.9630590175361072	0.03147754599620555	0.5292892505057847	-0.14115292621288705
1.839	0.2276007263996665	-0.10227597049882924	0.9045518037422916	0.9623432831459764	0.031511789509313194	0.5293506893492216	-0.14130134253448418
1.8399999999999999	0.22760073768124658	-0.1022759911556902	0.9045996816110481	0.9616317251703083	0.03154588828489899	0.5294116033038145	-0.14144911751791334
1.8410000000000002	0.2276007488856746	-0.10227601678320972	0.9046468995542681	0.9609243392565603	0.031579842884258406	0.529471994021678	-0.14159625332039444
1.842	0.2276007600182262	-0.10227604749342417	0.9046934544778252	0.9602211209773422	0.03161365384450575	0.5295318631831559	-0.14174275200330402
1.843	0.2276007710842225	-0.10227608339447107	0.9047393435289041	0.9595220658441008	0.03164732167673019	0.5295912124969276	-0.14188861552497714
1.8439999999999999	0.2276007820890192	-0.10227612459055915	0.9047845641006423	0.9588271693186221	0.03168084686453543	0.5296500436998908	-0.14203384573547048
1.8450000000000002	0.22760079303799607	-0.1022761711819333	0.9048291138344121	0.9581364268223544	0.03171422986308415	0.5297083585568197	-0.1421784443729793
1.846	0.2276008039365459	-0.10227622326483435	0.9048729906212458	0.9574498337446883	0.031747471098464305	0.5297661588598598	-0.14232241306087198
1.847	0.22760081479006397	-0.1022762809314537	0.9049161926035423	0.9567673854516997	0.03178057096701119	0.5298234464279754	-0.142465753304426
1.8479999999999999	0.22760082560393752	-0.10227634426988244	0.9049587181774311	0.9560890772953643	0.031813529834463165	0.5298802231064744	-0.1426084664872648
1.8490000000000002	0.22760083638353504	-0.10227641336405516	0.9050005659954194	0.9554149046209907	0.031846348035194295	0.5299364907667269	-0.14275055386828486
1.85	0.22760084713419576	-0.10227648829368821	0.9050417349689439	0.9547448627721238	0.03187902587164522	0.529992251306138	-0.14289201657925507
1.851	0.2276008578612192	-0.10227656913421229	0.9050822242719567	0.9540789470948006	0.03191156361370845	0.5300475066484344	-0.14303285562199045
1.8519999999999999	0.2276008685698546	-0.10227665595669946	0.9051220333470509	0.9534171529422889	0.03194396149782416	0.5301022587443228	-0.14317307186412498
1.8530000000000002	0.22760087926529046	-0.10227674882778424	0.90516116191338	0.9527594756799436	0.03197621972584706	0.530156509572398	-0.14331266603384776
1.854	0.2276008899526443	-0.10227684780957907	0.9051996099744898	0.9521059106886782	0.03200833846392783	0.5302102611401136	-0.1434516387148809
1.855	0.22760090063695199	-0.10227695295958374	0.9052373778253044	0.9514564533659334	0.03204031784146966	0.5302635154846942	-0.14358999034255063
1.8559999999999999	0.22760091132315738	-0.1022770643305889	0.9052744660578941	0.9508110991252676	0.032072157950159885	0.5303162746738631	-0.1437277212008906
1.8570000000000002	0.2276009220161021	-0.10227718197057363	0.905310875565649	0.9501698433953262	0.03210385884325925	0.5303685408064467	-0.14386483142065468
1.858	0.22760093272051488	-0.10227730592259685	0.9053466075466184	0.9495326816170658	0.03213542053520957	0.5304203160130947	-0.14400132097817842
1.859	0.22760094344100124	-0.10227743622468263	0.9053816635071363	0.948899609239245	0.032166843001377066	0.5304716024571775	-0.14413718969454098
1.8599999999999999	0.22760095418203305	-0.10227757290969952	0.9054160452653535	0.9482706217136866	0.032198126177870455	0.5305224023356737	-0.14427243723484454
1.8610000000000002	0.22760096494793813	-0.10227771600523346	0.9054497549527915	0.9476457144906894	0.03222926996167743	0.5305727178798035	-0.1444070631085859
1.862	0.22760097574288973	-0.10227786553345458	0.9054827950131698	0.9470248830134649	0.032260274211180516	0.5306225513553445	-0.14454106667172975
1.863	0.22760098657089597	-0.10227802151097784	0.905515168199632	0.9464081227104789	0.03229113874680871	0.5306719050628104	-0.1446744471300578
1.8639999999999999	0.22760099743578943	-0.1022781839487172	0.9055468775707467	0.9457954289860779	0.032321863351825166	0.5307207813374896	-0.14480720354355048
1.8650000000000002	0.22760100834121658	-0.10227835285173373	0.905577926484902	0.9451867972105328	0.032352447773372775	0.5307691825492835	-0.14493933483174132
1.866	0.22760101929062715	-0.10227852821907729	0.9056083185938465	0.9445822227091253	0.03238289172371708	0.5308171111026421	-0.14507083977967944
1.867	0.22760103028726353	-0.10227871004362193	0.9056380578364968	0.9439817007495346	0.03241319488162577	0.5308645694367811	-0.14520171704407517
1.8679999999999999	0.2276010413341501	-0.10227889831189502	0.9056671484330094	0.9433852265282788	0.03244335689388504	0.5309115600259333	-0.14533196515950753
1.8690000000000002	0.2276010524340825	-0.10227909300390009	0.9056955948779842	0.9427927951573428	0.03247337737695322	0.530958085379327	-0.14546158254506109
1.87	0.22760106358961688	-0.10227929409293342	0.9057234019320407	0.9422044016506187	0.03250325591875189	0.5310041480408281	-0.14559056751194102
1.871	0.22760107480305908	-0.10227950154539428	0.9057505746128942	0.9416200409090406	0.032532992080473166	0.5310497505885494	-0.14571891827182487
1.8719999999999999	0.22760108607645368	-0.10227971532058908	0.905777118187807	0.9410397077047955	0.03256258539815987	0.5310948956347272	-0.1458466329447342
1.8730000000000002	0.22760109741157325	-0.10227993537052918	0.9058030381674101	0.9404633966653649	0.03259203538411995	0.5311395858258026	-0.14597370956606276
1.874	0.22760110880990714	-0.10228016163972267	0.9058283402990093	0.9398911022570214	0.032621341528541015	0.5311838238425225	-0.14610014609391986
1.875	0.22760112027265067	-0.1022803940649599	0.9058530305582402	0.9393228187677887	0.032650503301366346	0.531227612399936	-0.146225940417522
1.876	0.2276011318006938	-0.10228063257509305	0.905877115139823	0.9387585402906253	0.032679520154189255	0.5312709542472217	-0.14635109036608626
1.8769999999999998	0.2276011433946101	-0.10228087709080977	0.9059006004481626	0.9381982607068393	0.03270839152216634	0.531313852167466	-0.14647559371780158
1.8780000000000001	0.22760115505464554	-0.10228112752440073	0.9059234930874125	0.9376419736693571	0.03273711682613289	0.531356308977451	-0.14659944820906234
1.879	0.22760116678070708	-0.10228138377952142	0.9059457998509968	0.9370896725858541	0.03276569547486001	0.5313983275273259	-0.14672265154396677
1.88	0.22760117857235132	-0.10228164575132448	0.9059675277113317	0.9365413506013763	0.032794126867454115	0.5314399107002212	-0.14684520140383847
1.8809999999999998	0.22760119042877322	-0.10228191332771504	0.9059886838097425	0.9359970005808395	0.032822410396203795	0.5314810614118642	-0.1469670954564692
1.8820000000000001	0.2276012023487944	-0.1022821863913533	0.9060092754458151	0.9354566150925422	0.03285054544975294	0.5315217826100702	-0.14708833136520633
1.883	0.2276012143308518	-0.1022824648208988	0.9060293100665523	0.9349201863923208	0.03287853141593066	0.5315620772742286	-0.14720890679825346
1.884	0.22760122637298583	-0.10228274849112078	0.9060487952564564	0.9343877064072243	0.03290636768399514	0.531601948414964	-0.1473288194379419
1.8849999999999998	0.22760123847282895	-0.10228303727262691	0.9060677387281545	0.9338591667187182	0.03293405364659641	0.5316413990737872	-0.14744806698979365
1.8860000000000001	0.2276012506275938	-0.10228333103158693	0.9060861483128061	0.9333345585465476	0.03296158870158055	0.5316804323225489	-0.1475666471913772
1.887	0.22760126283406135	-0.1022836296294513	0.9061040319506631	0.9328138727340249	0.03298897225357484	0.5317190512628167	-0.14768455782071543
1.888	0.22760127508856914	-0.10228393292266508	0.9061213976821494	0.9322970997336223	0.033016203715537346	0.5317572590254146	-0.1478017967044301
1.8889999999999998	0.22760128738699947	-0.102284240762377	0.9061382536390772	0.9317842295913757	0.03304328251057589	0.531795058770184	-0.14791836172617331
1.8900000000000001	0.22760129972476728	-0.10228455299414398	0.9061546080352426	0.9312752519312403	0.0330702080739761	0.5318324536856577	-0.14803425083534827
1.891	0.2276013120968083	-0.10228486945763132	0.9061704691567638	0.9307701559416566	0.03309697985501288	0.5318694469884621	-0.14814946205532936
1.892	0.22760132449756695	-0.10228518998630846	0.9061858453532847	0.9302689303635873	0.03312359731842386	0.5319060419227478	-0.14826399349094016
1.8929999999999998	0.22760133692098433	-0.10228551440714076	0.9062007450292839	0.9297715634774004	0.03315005994597191	0.5319422417597685	-0.14837784333634835
1.8940000000000001	0.22760134936048618	-0.10228584254027723	0.9062151766343534	0.9292780430886142	0.03317636723834059	0.5319780497973601	-0.1484910098838057
1.895	0.22760136180897075	-0.10228617419910965	0.9062291486535636	0.9287883565147693	0.03320251871718059	0.5320134693593186	-0.14860349153189492
1.896	0.22760137425879662	-0.10228650919145388	0.9062426695986582	0.928302490573443	0.03322851392742927	0.5320485037947938	-0.14871528679285906
1.8969999999999998	0.22760138670177063	-0.10228684732147791	0.9062557479989467	0.9278204315695346	0.03325435243996465	0.5320831564776348	-0.14882639430017172
1.8980000000000001	0.22760139912913574	-0.10228718839087651	0.9062683923918857	0.9273421652822114	0.03328003385392458	0.5321174308056855	-0.1489368128164717
1.899	0.2276014115315589	-0.10228753219891698	0.9062806113144659	0.9268676769534063	0.03330555779832587	0.5321513302001463	-0.1490465412408277
1.9	0.227601423899119	-0.10228787854210691	0.9062924132950194	0.9263969512782605	0.03333092393341023	0.532184858105001	-0.1491555786152129
1.9009999999999998	0.22760143622129472	-0.10228822721385929	0.9063038068446923	0.9259299723963982	0.03335613195208272	0.5322180179863827	-0.14926392413086012
1.9020000000000001	0.22760144848695255	-0.10228857800415507	0.9063148004489485	0.9254667238832983	0.03338118158144304	0.5322508133318131	-0.14937157713468124
1.903	0.22760146068433465	-0.1022889306992036	0.9063254025598511	0.9250071887425253	0.03340607258416641	0.5322832476493763	-0.1494785371352037
1.904	0.2276014728010471	-0.10228928508110087	0.9063356215898595	0.9245513493995876	0.033430804759490625	0.532315324467002	-0.14958480380735453
1.9049999999999998	0.22760148482404785	-0.10228964092748599	0.9063454659067586	0.9240991876966878	0.03345537794393137	0.5323470473319194	-0.14969037699639717
1.9060000000000001	0.2276014967396351	-0.1022899980111959	0.9063549438278291	0.9236506848876299	0.03347979201203048	0.5323784198099712	-0.1497952567222392
1.907	0.22760150853343533	-0.10229035610029508	0.9063640636125055	0.9232058216336565	0.0335040468773809	0.5324094454846036	-0.14989944318441584
1.908	0.22760152019039206	-0.1022907149592328	0.9063728334550158	0.9227645780009852	0.03352814249417206	0.5324401279558311	-0.1500029367665919
1.9089999999999998	0.22760153169475397	-0.10229107435075195	0.9063812614781257	0.922326933459312	0.03355207885907312	0.532470470839357	-0.15010573803997293
1.9100000000000001	0.22760154303006386	-0.10229143403742083	0.906389355727599	0.9218928668809225	0.03357585601290587	0.5325004777656639	-0.15020784776611276
1.911	0.22760155417914724	-0.1022917937831644	0.9063971241669911	0.9214623565419352	0.033599474042046586	0.5325301523790068	-0.15030926689905555
1.912	0.22760156512410143	-0.10229215335517162	0.9064045746727633	0.9210353801260734	0.0336229330796175	0.532559498336492	-0.1504099965866291
1.9129999999999998	0.2276015758462846	-0.10229251252505009	0.906411715029713	0.9206119147291096	0.033646233306163474	0.5325885193072953	-0.1505100381715584
1.9140000000000001	0.22760158632630526	-0.10229287106885203	0.9064185529270926	0.9201919368636268	0.03366937494981358	0.5326172189718371	-0.15060939319239833
1.915	0.22760159654401166	-0.10229322876672448	0.9064250959561618	0.9197754224648701	0.03369235828617119	0.5326456010209063	-0.15070806338343146
1.916	0.22760160647848163	-0.10229358540255994	0.9064313516087832	0.9193623468969613	0.03371518363799309	0.5326736691548558	-0.15080605067383407
1.9169999999999998	0.22760161610801272	-0.10229394076364802	0.906437327275553	0.9189526849598737	0.033737851374779276	0.5327014270826799	-0.15090335718696124
1.9180000000000001	0.22760162541011245	-0.10229429464032799	0.9064430302434601	0.9185464108990696	0.03376036191233394	0.5327288785209108	-0.15099998523926203
1.919	0.2276016343614889	-0.10229464682601783	0.9064484676945738	0.9181434984170721	0.0337827157122973	0.5327560271926348	-0.15109593733809168
1.92	0.22760164293804178	-0.10229499711837031	0.9064536467061263	0.9177439206847465	0.033804913282013356	0.5327828768266853	-0.15119121617878425
1.9209999999999998	0.22760165111485364	-0.1022953453211813	0.906458574250851	0.9173476503526925	0.03382695517479383	0.532809431156765	-0.15128582464159204
1.9220000000000002	0.22760165886618158	-0.10229569124554924	0.906463257196441	0.9169546595646478	0.03384884198990815	0.5328356939203727	-0.15137976578867196
1.923	0.22760166616544916	-0.10229603470991122	0.9064677023045041	0.9165649199733117	0.03387057437193332	0.5328616688576522	-0.1514730428606897
1.924	0.22760167298523903	-0.10229637553970596	0.9064719162301325	0.9161784027574842	0.03389215300970673	0.5328873597103434	-0.15156565927267326
1.9249999999999998	0.22760167929728578	-0.10229671356703923	0.906475905521332	0.915795078639422	0.03391357863518593	0.532912770220647	-0.15165761861002655
1.9260000000000002	0.22760168507246922	-0.10229704863035187	0.9064796766171693	0.9154149179020611	0.033934852022397224	0.5329379041297579	-0.15174892462542985
1.927	0.22760169028080832	-0.10229738057409041	0.9064832358461348	0.9150378904065124	0.03395597398647243	0.5329627651763676	-0.15183958123546734
1.928	0.2276016948914556	-0.10229770924838072	0.9064865894262211	0.9146639656106107	0.033976945382590405	0.5329873570954354	-0.15192959251594215
1.9289999999999998	0.22760169887269202	-0.10229803450870462	0.9064897434655871	0.9142931125889189	0.033997767104639746	0.5330116836170428	-0.1520189626965451
1.9300000000000002	0.2276017021919226	-0.10229835621557967	0.9064927039630484	0.9139253000542205	0.034018440083601935	0.5330357484651452	-0.15210769615536063
1.931	0.2276017048156725	-0.10229867423424231	0.9064954768091402	0.9135604963797805	0.03403896528589757	0.5330595553562782	-0.15219579741302294
1.932	0.22760170670958368	-0.10229898843433445	0.9064980677873679	0.913198669621277	0.034059343711938424	0.5330831079982127	-0.15228327112688334
1.9329999999999998	0.2276017078384126	-0.10229929868959364	0.9065004825748839	0.9128397875391829	0.034079576394762584	0.5331064100884971	-0.15237012208518474
1.9340000000000002	0.2276017081660282	-0.10229960487792329	0.9065027267429651	0.9124838176227574	0.03409966439869081	0.5331294653130039	-0.15245635520075126
1.935	0.227601707655411	-0.10229990688259544	0.9065048057576618	0.9121307271145529	0.034119608818429355	0.5331522773445981	-0.152541975504371
1.936	0.22760170626865253	-0.10230020459421016	0.9065067249806188	0.9117804830343443	0.034139410778618276	0.5331748498418635	-0.1526269881381719
1.9369999999999998	0.2276017039669561	-0.10230049791190637	0.9065084896704311	0.9114330522028823	0.03415907143303246	0.5331971864478833	-0.15271139834880304
1.9380000000000002	0.227601700710638	-0.1023007867434481	0.9065101049849067	0.9110884012662537	0.0341785919630079	0.5332192907890715	-0.15279521148017236
1.939	0.22760169645912992	-0.10230107100493868	0.9065115759834769	0.9107464967212603	0.03419797357545753	0.5332411664738688	-0.15287843296598014
1.94	0.22760169117098197	-0.10230135062053942	0.9065129076290022	0.9104073049410998	0.03421721750090185	0.5332628170912994	-0.15296106832252923
1.9409999999999998	0.227601684803867	-0.10230162552219259	0.9065141047889691	0.9100707922010042	0.034236324991695745	0.533284246209507	-0.15304312314192936
1.9420000000000002	0.22760167731458564	-0.102301895649349	0.9065151722360721	0.9097369247042402	0.03425529732051127	0.5333054573742051	-0.15312460308556797
1.943	0.22760166865907258	-0.10230216094870016	0.9065161146489258	0.9094056686073788	0.034274135778892476	0.5333264541071617	-0.15320551387759848
1.944	0.227601658792404	-0.1023024213739152	0.9065169366132799	0.9090769900444909	0.03429284167563743	0.5333472399048341	-0.15328586129831898
1.9449999999999998	0.22760164766880583	-0.1023026768853822	0.9065176426229794	0.9087508551521835	0.03431141633500616	0.53336781823697	-0.15336565117749618
1.9460000000000002	0.22760163524166355	-0.10230292744995455	0.9065182370810386	0.9084272300958838	0.03432986109481416	0.533388192545231	-0.15344488938738599
1.947	0.2276016214635329	-0.10230317304070202	0.9065187243012021	0.9081060810955243	0.034348177304531984	0.5334083662420182	-0.15352358183562737
1.948	0.22760160628615217	-0.10230341363666656	0.906519108508864	0.9077873744495298	0.03436636632363317	0.5334283427093143	-0.15360173445879532
1.9489999999999998	0.2276015896604555	-0.10230364922262303	0.906519393840967	0.9074710765578979	0.03438442952018927	0.5334481252973559	-0.15367935321666867
1.9500000000000002	0.22760157153658775	-0.10230387978884474	0.9065195843456253	0.907157153945155	0.03440236826946696	0.5334677173232533	-0.15375644408684075
1.951	0.2276015518639208	-0.10230410533087396	0.9065196839818451	0.9068455732824716	0.034420183952525996	0.5334871220696787	-0.15383301305966807
1.952	0.22760153059107122	-0.10230432584929716	0.9065196966193368	0.9065363014085909	0.0344378779549993	0.5335063427835572	-0.15390906613336755
1.9529999999999998	0.2276015076659193	-0.10230454134952532	0.9065196260384162	0.906229305351105	0.034455451665932085	0.5335253826747566	-0.1539846093088308
1.9540000000000002	0.22760148303563	-0.10230475184157901	0.9065194759303662	0.905924552348489	0.034472906476435	0.5335442449149577	-0.1540596485840274
1.955	0.22760145664667522	-0.10230495733987845	0.9065192498990093	0.9056220098706689	0.034490243778210944	0.5335629326368223	-0.15413418994817454
1.956	0.22760142844485784	-0.10230515786303834	0.9065189514631098	0.9053216456370269	0.03450746496213676	0.533581448933273	-0.1542082393760318
1.9569999999999999	0.22760139837533747	-0.10230535343366763	0.9065185840580968	0.9050234276333824	0.034524571416959526	0.5335997968566389	-0.1542818028226816
1.9580000000000002	0.22760136638265788	-0.10230554407817413	0.9065181510367304	0.9047273241291071	0.0345415645281059	0.533617979417725	-0.15435488621884952
1.959	0.22760133241077649	-0.10230572982657392	0.9065176556694576	0.904433303693653	0.03455844567660334	0.5336359995849843	-0.15442749546669848
1.96	0.22760129640309548	-0.10230591071230555	0.906517101144833	0.9041413352117706	0.0345752162381117	0.5336538602837901	-0.15449963643590783
1.9609999999999999	0.22760125830249484	-0.1023060867720491	0.9065164905699993	0.9038513878978255	0.03459187758200307	0.5336715643956849	-0.15457131495978815
1.9620000000000002	0.22760121805136763	-0.1023062580455498	0.9065158269712267	0.9035634313088688	0.03460843107036666	0.5336891147576609	-0.15464253683173051
1.963	0.22760117559165707	-0.10230642457544653	0.9065151132945061	0.9032774353553612	0.03462487805699833	0.5337065141617174	-0.1547133078023503
1.964	0.2276011308648957	-0.10230658640710491	0.9065143524061943	0.902993370310327	0.03464121988661698	0.5337237653546879	-0.15478363357689287
1.9649999999999999	0.22760108381224695	-0.10230674358845494	0.9065135470937082	0.9027112068184815	0.03465745789430655	0.5337408710380932	-0.15485351981253082
1.9660000000000002	0.22760103437454862	-0.10230689616983338	0.906512700066265	0.9024309159049788	0.034673593404938675	0.5337578338679562	-0.15492297211585132
1.967	0.22760098249235886	-0.10230704420383048	0.9065118139556653	0.9021524689826844	0.03468962773251385	0.5337746564546368	-0.15499199604071098
1.968	0.2276009281060043	-0.10230718774514136	0.9065108913171166	0.901875837857999	0.0347055621795415	0.5337913413626236	-0.1550605970863307
1.9689999999999999	0.22760087115563063	-0.10230732685042164	0.9065099346300968	0.9016009947356373	0.03472139803657962	0.5338078911103395	-0.15512878069562544
1.9700000000000002	0.22760081158125567	-0.10230746157814766	0.9065089462992508	0.9013279122216379	0.0347371365819935	0.5338243081702043	-0.1551965522539459
1.971	0.2276007493228248	-0.10230759198848079	0.9065079286553225	0.9010565633238776	0.034752779081810535	0.5338405949690113	-0.15526391708834902
1.972	0.22760068432026923	-0.1023077181431362	0.906506883956116	0.9007869214504943	0.034768326789548124	0.5338567538884328	-0.15533088046733068
1.9729999999999999	0.22760061651356644	-0.10230784010525575	0.9065058143874867	0.9005189604073727	0.03478378094601323	0.5338727872654101	-0.15539744760083302
1.9740000000000002	0.22760054584280376	-0.10230795793928496	0.9065047220643574	0.9002526543962239	0.034799142779072624	0.5338886973923624	-0.15546362364027763
1.975	0.22760047224824437	-0.10230807171085422	0.9065036090317603	0.8999879780132841	0.03481441350351425	0.5339044865174579	-0.15552941367855852
1.976	0.22760039567039622	-0.10230818148666393	0.9065024772658998	0.899724906247149	0.03482959432105945	0.5339201568450654	-0.15559482275011174
1.9769999999999999	0.22760031605008377	-0.10230828733437355	0.9065013286752364	0.8994634144746423	0.03484468642040313	0.5339357105362639	-0.15565985583130015
1.9780000000000002	0.22760023332852258	-0.10230838932249468	0.9065001651015884	0.8992034784543701	0.03485969097734145	0.5339511497094661	-0.15572451784135222
1.979	0.22760014744739704	-0.10230848752028783	0.9064989883212504	0.8989450743187385	0.03487460915510782	0.5339664764412798	-0.15578881364366726
1.98	0.22760005834894087	-0.102308581997663	0.906497800046126	0.8986881785652071	0.03488944210485512	0.5339816927675399	-0.1558527480472386
1.9809999999999999	0.22759996597602095	-0.10230867282508402	0.9064966019248738	0.8984327680468003	0.03490419096616113	0.5339968006843897	-0.15591632580825082
1.9820000000000002	0.2275998702722241	-0.10230876007347636	0.9064953955440642	0.8981788199622737	0.034918856867434414	0.5340118021492875	-0.15597955163184676
1.983	0.22759977118194707	-0.10230884381413871	0.9064941824293467	0.8979263118459645	0.03493344092621931	0.5340266990819358	-0.15604243017405897
1.984	0.22759966865048994	-0.10230892411865784	0.9064929640466237	0.8976752215599757	0.03494794424933831	0.5340414933650094	-0.156104966043171
1.9849999999999999	0.22759956262415265	-0.10230900105882704	0.9064917418032331	0.89742552729548	0.034962367932565935	0.5340561868442549	-0.15616716379873727
1.9860000000000002	0.22759945305033488	-0.10230907470656775	0.9064905170491339	0.8971772075805381	0.034976713060016026	0.5340707813282035	-0.15622902794892699
1.987	0.22759933987763944	-0.10230914513385463	0.9064892910780966	0.896930241280917	0.034990980703971934	0.5340852785884075	-0.1562905629497205
1.988	0.22759922305597913	-0.1023092124126437	0.9064880651288963	0.8966846075897971	0.03500517192534142	0.534099680360322	-0.1563517732069881
1.9889999999999999	0.2275991025366869	-0.1023092766148037	0.9064868403865066	0.8964402860131514	0.03501928777430886	0.5341139883444027	-0.15641266307949897
1.9900000000000002	0.2275989782726298	-0.10230933781205055	0.9064856179832933	0.8961972563553317	0.035033329290879205	0.5341282042073582	-0.15647323688163736
1.991	0.22759885021832638	-0.10230939607588468	0.9064843990002076	0.8959554987056296	0.0350472975053127	0.5341423295834324	-0.15653349888588292
1.992	0.22759871833006792	-0.1023094514775314	0.9064831844679768	0.8957149934250818	0.03506119343857112	0.5341563660755333	-0.15659345332547714
1.9929999999999999	0.2275985825660431	-0.1023095040878841	0.906481975368291	0.895475721132414	0.03507501810283548	0.5341703152563886	-0.15665310439745486
1.9940000000000002	0.2275984428864665	-0.10230955397745023	0.9064807726349866	0.8952376626891436	0.035088772502094134	0.5341841786698492	-0.15671245626579228
1.995	0.22759829925371108	-0.10230960121629999	0.9064795771552243	0.8950007991849812	0.035102457632800343	0.5341979578321565	-0.15677151306436388
1.996	0.2275981516324442	-0.10230964587401764	0.9064783897706595	0.8947651119243017	0.03511607448453741	0.5342116542331095	-0.15683027889958154
1.9969999999999999	0.22759799998976754	-0.10230968801965554	0.9064772112786078	0.8945305824129526	0.0351296240405686	0.5342252693371932	-0.156888757852956
1.9980000000000002	0.2275978442953611	-0.10230972772169049	0.9064760424332012	0.8942971923446704	0.03514310727833184	0.5342388045846043	-0.15694695398388087
[truncated: 146 more rows]
