# Supplementary material for: JcvPCA and JsvCRP: A set of metrics to evaluate changes in joint coordination strategies
Source: PLoS One. 2025 Aug 5;20(8):e0325792. doi: 10.1371/journal.pone.0325792 (PMC12324137; doi:10.1371/journal.pone.0325792)
Supplement: S4 Dataset — This zip file contains one folder for each condition. For each condition, the 3 repetitions of the movements for the 3 different targets’ height are presented in individual csv files. (ZIP) [file pone.0325792.s004.zip › Data/Desynch/data_nat_desync_60_1.csv]

index	1	2	3	4	ee_pos1	ee_pos2	ee_pos3
0.0	0.22463684625150981	-0.09697946529842909	-0.1097429773744442	1.616676924858769	0.08141540718259946	0.2203698727929228	-0.3624199190623197
0.001000000000000334	0.22464350388529072	-0.09697953405528642	-0.1096480000401071	1.6166978836713075	0.08141109933031285	0.2204055398625261	-0.3623939433116615
0.002000000000000224	0.22465028263322745	-0.09697960203662462	-0.1095518150598244	1.6167189837128937	0.08140675163536817	0.22044165449268616	-0.36236766313204843
0.0030000000000001137	0.22465718255276826	-0.0969796691976254	-0.10945440561324725	1.6167402275414617	0.08140236303544408	0.22047822284223678	-0.3623410741247619
0.0040000000000000036	0.22466420361674408	-0.09697973549527542	-0.1093557547151756	1.6167616176837867	0.08139793243851805	0.22051525112737413	-0.3623141718642789
0.0050000000000003375	0.22467134571266023	-0.09697980088830072	-0.10925584522626633	1.6167831566324506	0.08139345872336724	0.2205527456175675	-0.3622869519014052
0.006000000000000227	0.22467860864186898	-0.09697986533710228	-0.10915465986269444	1.6168048468437957	0.08138894073986702	0.2205907126319965	-0.3622594097659234
0.007000000000000117	0.22468599211862653	-0.09697992880369223	-0.1090521812059151	1.616826690736108	0.08138437730927024	0.22062915853596035	-0.3622315409690625
0.008000000000000007	0.22469349576903433	-0.09697999125163115	-0.10894839171254336	1.6168486906869006	0.08137976722465175	0.22066808973713084	-0.3622033410061598
0.009000000000000341	0.22470111913023702	-0.09698005264596612	-0.10884327372436635	1.6168708490296748	0.08137510925151883	0.22070751268176542	-0.36217480535951935
0.010000000000000231	0.224708861650629	-0.09698011295317005	-0.10873680947888029	1.6168931680505276	0.08137040212864993	0.2207474338506905	-0.36214592950147156
0.01100000000000012	0.22471672269069604	-0.09698017214108169	-0.10862898111961701	1.6169156499846116	0.08136564456904087	0.22078785975523238	-0.3621167088974552
0.01200000000000001	0.22472470152298912	-0.09698023017884706	-0.1085197707055246	1.616938297012434	0.0813608352605336	0.22082879693351487	-0.3620871390088824
0.013000000000000345	0.22473279733123258	-0.09698028703686166	-0.10840916022017337	1.6169611112559936	0.08135597286612874	0.22087025194693521	-0.362057215295975
0.014000000000000234	0.22474100921006981	-0.096980342686714	-0.10829713158155907	1.6169840947747571	0.0813510560245921	0.22091223137644622	-0.3620269332208797
0.015000000000000124	0.22474933616582207	-0.09698039710113018	-0.1081836666517686	1.6170072495618468	0.08134608335147842	0.22095474181888208	-0.3619962882507017
0.016000000000000014	0.22475777711750924	-0.0969804502539197	-0.10806874724577091	1.6170305775408182	0.08134105344008624	0.2209977898836864	-0.36196527585997446
0.017000000000000348	0.22476633089775847	-0.09698050211992243	-0.1079523551397263	1.6170540805622695	0.08133596486228467	0.22104138218985384	-0.36193389153299543
0.018000000000000238	0.22477499625397804	-0.09698055267495685	-0.10783447207920763	1.6170777603999058	0.08133081616951753	0.2210855253627741	-0.36190213076652006
0.019000000000000128	0.22478377185055043	-0.09698060189576953	-0.10771507978735279	1.617101618747186	0.08132560589404755	0.2211302260310329	-0.3618699890723919
0.020000000000000018	0.22479265627204503	-0.09698064975998583	-0.10759415997259161	1.6171256572149266	0.08132033255025913	0.2211754908234068	-0.3618374619795646
0.020999999999999908	0.22480164802670022	-0.09698069624606198	-0.10747169433558805	1.6171498773287305	0.08131499463596008	0.2212213263661675	-0.3618045450357653
0.02200000000000024	0.22481074554979918	-0.09698074133323849	-0.10734766457578825	1.6171742805251133	0.08130959063380588	0.22126773928062832	-0.3617712338094714
0.02300000000000013	0.224819947206565	-0.09698078500149479	-0.10722205239797089	1.6171988681467022	0.08130411901266495	0.2213147361807432	-0.36173752389232894
0.02400000000000002	0.2248292512941989	-0.09698082723150535	-0.10709483951882083	1.6172236414380077	0.08129857822868303	0.22136232367050884	-0.36170341090158964
0.02499999999999991	0.22483865604419156	-0.09698086800459713	-0.10696600767316433	1.6172486015421403	0.0812929667264133	0.2214105083413457	-0.3616688904822055
0.026000000000000245	0.22484815962603957	-0.09698090730270842	-0.10683553861950527	1.6172737494980989	0.08128728294025771	0.2214592967699389	-0.36163395830840256
0.027000000000000135	0.22485776015124206	-0.0969809451083492	-0.10670341414563603	1.6172990862386296	0.0812815252957943	0.22150869551628902	-0.3615986100849209
0.028000000000000025	0.2248674556764499	-0.09698098140456278	-0.10656961607509421	1.6173246125879044	0.08127569221087062	0.22155871112135722	-0.36156284154853413
0.028999999999999915	0.22487724420614272	-0.09698101617488895	-0.10643412627372846	1.617350329258263	0.08126978209676906	0.22160935010448102	-0.361526648470096
0.03000000000000025	0.22488712369521177	-0.09698104940332868	-0.10629692665563839	1.617376236846394	0.08126379335950655	0.22166061896104175	-0.36149002665669205
0.03100000000000014	0.22489709205145172	-0.09698108107431021	-0.10615799918888476	1.6174023358293297	0.08125772440114853	0.22171252416031623	-0.3614529719536566
0.03200000000000003	0.2249071471379662	-0.09698111117265672	-0.10601732590098653	1.6174286265602558	0.08125157362101676	0.22176507214338462	-0.3614154802465817
0.03299999999999992	0.2249172867751115	-0.09698113968355541	-0.1058748888838427	1.6174551092645095	0.08124533941667077	0.22181826932114898	-0.3613775474631993
0.03400000000000025	0.22492750874122708	-0.09698116659252826	-0.10573067029847508	1.617481784036523	0.08123902018448188	0.22187212207239557	-0.36133916957495854
0.03500000000000014	0.22493781077253094	-0.09698119188540419	-0.10558465237961247	1.6175086508377035	0.08123261431986221	0.22192663674201604	-0.36130034259842403
0.03600000000000003	0.22494819056368756	-0.09698121554829289	-0.10543681743975411	1.6175357094945022	0.0812261202176374	0.2219818196395037	-0.36126106259662016
0.03699999999999992	0.22495864576905025	-0.09698123756756014	-0.10528714787310414	1.617562959696293	0.08121953627268647	0.22203767703747435	-0.3612213256803872
0.038000000000000256	0.22496917400307523	-0.09698125792980478	-0.10513562615939716	1.6175904009930668	0.08121286088042409	0.2220942151701453	-0.3611811280097519
0.039000000000000146	0.22497977283990972	-0.09698127662183728	-0.10498223486725707	1.6176180327929415	0.0812060924370659	0.22215144023194877	-0.36114046579519593
0.040000000000000036	0.22499043981328515	-0.09698129363065992	-0.10482695665748126	1.6176458543594883	0.08119922933992188	0.22220935837627365	-0.36109933529888544
0.040999999999999925	0.22500117241634168	-0.0969813089434485	-0.10466977428626854	1.6176738648088704	0.08119226998759789	0.22226797571432963	-0.3610577328359879
0.04200000000000026	0.2250119681010099	-0.09698132254753583	-0.10451067060802986	1.6177020631067944	0.08118521278010662	0.22232729831412792	-0.36101565477608044
0.04300000000000015	0.22502282427808126	-0.09698133443039682	-0.10434962857817223	1.6177304480652748	0.08117805611925513	0.22238733219938947	-0.36097309754465157
0.04400000000000004	0.22503373831834594	-0.09698134457963521	-0.10418663125587324	1.6177590183395945	0.08117079840931025	0.22244808334843597	-0.36093005762445846
0.04499999999999993	0.22504470755442413	-0.096981352982972	-0.10402166180648885	1.61778777242659	0.08116343805776115	0.22250955769324038	-0.36088653155631484
0.04600000000000026	0.22505572928366877	-0.09698135962823559	-0.10385470350398703	1.6178167086646367	0.08115597347624107	0.22257176111838775	-0.3608425159393145
0.04700000000000015	0.2250668007717642	-0.09698136450335357	-0.10368573973342494	1.617845825233828	0.08114840308148825	0.22263469945994002	-0.36079800743091905
0.04800000000000004	0.22507791925589477	-0.09698136759634625	-0.10351475399273335	1.617875120155226	0.08114072529622572	0.22269837850474794	-0.3607530027471576
0.04899999999999993	0.22508908194786742	-0.09698136889532194	-0.10334172989344582	1.6179045912895607	0.08113293855020501	0.22276280399032555	-0.3607074986628803
0.050000000000000266	0.2251002860379431	-0.09698136838847393	-0.1031666511607654	1.6179342363357536	0.08112504128141554	0.22282798160485565	-0.36066149201200814
0.051000000000000156	0.2251115286990003	-0.0969813660640792	-0.10298950163411548	1.6179640528292714	0.08111703193721732	0.22289391698695504	-0.3606149796878426
0.052000000000000046	0.22512280709065827	-0.09698136191049897	-0.1028102652689423	1.6179940381406857	0.08110890897552062	0.22296061572501172	-0.3605679586434395
0.052999999999999936	0.2251341183637399	-0.09698135591618097	-0.10262892613902896	1.6180241894751939	0.08110067086619643	0.22302808335620955	-0.360520425891805
0.05400000000000027	0.22514545966582666	-0.09698134806966342	-0.10244546843821006	1.618054503873102	0.08109231609265873	0.22309632536572302	-0.3604723785057956
0.05500000000000016	0.2251568281479071	-0.09698133835958098	-0.10225987648150546	1.6180849782105229	0.08108384315355878	0.22316534718631983	-0.36042381361790826
0.05600000000000005	0.2251682209713711	-0.09698132677467229	-0.10207213470643815	1.6181156091999152	0.08107525056453235	0.22323515419806156	-0.36037472842002305
0.05699999999999994	0.22517963531497784	-0.09698131330378955	-0.10188222767454923	1.6181463933904665	0.08106653685994017	0.22330575172791425	-0.3603251201629809
0.058000000000000274	0.22519106838142472	-0.09698129793590975	-0.10169014007275214	1.6181773271683249	0.0810577005946031	0.22337714504932496	-0.3602749861561195
0.05900000000000016	0.22520251740276978	-0.09698128066014779	-0.10149585671491845	1.6182084067570564	0.08104874034535102	0.2234493393816369	-0.36022432376701496
0.06000000000000005	0.22521397964508535	-0.09698126146577148	-0.10129936254408443	1.6182396282190865	0.08103965471232547	0.22352233988921646	-0.3601731304213092
0.06099999999999994	0.22522545241347025	-0.09698124034221839	-0.101100642635293	1.6182709874577512	0.0810304423203424	0.22359615168028693	-0.3601214036025647
0.06200000000000028	0.22523693305667083	-0.09698121727911457	-0.10089968219871175	1.6183024802188337	0.08102110182019429	0.2236707798056466	-0.3600691408522717
0.06300000000000017	0.22524841896981238	-0.09698119226629508	-0.10069646658228892	1.6183341020919682	0.08101163188946672	0.22374622925763155	-0.36001633976976544
0.06400000000000006	0.22525990759562092	-0.09698116529382651	-0.10049098127358339	1.6183658485126642	0.08100203123293175	0.2238225049694405	-0.3599629980118749
0.06499999999999995	0.22527139642526478	-0.09698113635203136	-0.10028321190115816	1.6183977147649549	0.0809922985827019	0.2238996118146334	-0.35990911329248626
0.06600000000000028	0.22528288299919216	-0.09698110543151432	-0.10007314423630512	1.6184296959846791	0.08098243269820714	0.22397755460661678	-0.35985468338214605
0.06700000000000017	0.2252943649075905	-0.09698107252319048	-0.09986076419511715	1.6184617871626443	0.08097243236611759	0.2240563380980502	-0.3597997061077067
0.06800000000000006	0.22530583978971977	-0.09698103761831543	-0.09964605784054519	1.6184939831473026	0.08096229640009169	0.224135966980047	-0.3597441793520154
0.06899999999999995	0.22531730533250244	-0.09698100070851741	-0.09942901138482813	1.6185262786480725	0.08095202364028983	0.224216445881104	-0.3596881010535886
0.07000000000000028	0.22532875926987248	-0.09698096178583124	-0.09920961119230806	1.61855866823931	0.08094161295308122	0.2242977793661212	-0.35963146920621275
0.07100000000000017	0.22534019938288194	-0.09698092084273431	-0.09898784378226916	1.6185911463634315	0.08093106323106648	0.22437997193562825	-0.35957428185865603
0.07200000000000006	0.2253516234990651	-0.09698087787218457	-0.09876369583219163	1.618623707333191	0.08092037339299121	0.22446302802472667	-0.3595165371146761
0.07299999999999995	0.22536302949068948	-0.09698083286766035	-0.09853715418143434	1.618656345334626	0.08090954238336867	0.2245469520016819	-0.35945823313314296
0.07400000000000029	0.22537441527264807	-0.09698078582320226	-0.09830820583460494	1.6186890544310486	0.08089856917187357	0.22463174816664852	-0.3593993681280342
0.07500000000000018	0.2253857788007478	-0.09698073673345707	-0.09807683796425441	1.61872182856771	0.0808874527526298	0.22471742075070694	-0.3593399403680625
0.07600000000000007	0.2253971180711454	-0.09698068559372355	-0.09784303791290762	1.618754661577526	0.08087619214375848	0.22480397391514648	-0.35927994817563136
0.07699999999999996	0.22540843112092934	-0.09698063240000028	-0.0976067931944431	1.6187875471874897	0.08086478638737009	0.22489141175105148	-0.3592193899253039
0.07800000000000029	0.2254197160291009	-0.09698057714903548	-0.09736809149521332	1.6188204790242822	0.080853234549758	0.22497973827906492	-0.35915826404239526
0.07900000000000018	0.22543097091758255	-0.09698051983837885	-0.09712692067604269	1.618853450619075	0.08084153572155069	0.22506895744877703	-0.3590965690019948
0.08000000000000007	0.22544219395225498	-0.09698046046643546	-0.09688326877586512	1.6188864554130447	0.08082968901782354	0.22515907313736996	-0.3590343033282372
0.08099999999999996	0.22545338334402237	-0.09698039903252154	-0.09663712401626219	1.6189194867639696	0.08081769357823225	0.22525008914794065	-0.35897146559351834
0.0820000000000003	0.22546453734990632	-0.0969803355369223	-0.09638847480578931	1.618952537953548	0.0808055485671073	0.2253420092080465	-0.3589080544174763
0.08300000000000018	0.22547565427379757	-0.09698026998095192	-0.0961373097437259	1.6189856021954427	0.08079325317338915	0.225434836968409	-0.35884406846567674
0.08400000000000007	0.22548673246611736	-0.09698020236701528	-0.09588361762325666	1.6190186726433051	0.08078080661022177	0.22552857600164988	-0.35877950644818696
0.08499999999999996	0.2254977703227627	-0.09698013269867192	-0.09562738743409313	1.619051742398412	0.08076820811426647	0.22562322980130037	-0.3587143671181625
0.0860000000000003	0.2255087662848372	-0.09698006098070189	-0.09536860836492567	1.619084804518049	0.0807554569452239	0.22571880178107917	-0.35864864927026363
0.08700000000000019	0.22551971883954944	-0.09697998721917361	-0.09510726980647131	1.619117852024645	0.08074255238574767	0.22581529527394933	-0.35858235173902553
0.08800000000000008	0.22553062652115385	-0.09697991142151384	-0.09484336135475191	1.6191508779145394	0.080729493741324	0.2259127135309502	-0.35851547339736606
0.08899999999999997	0.2255414879108063	-0.09697983359657943	-0.09457687281310655	1.6191838751671404	0.08071628033975285	0.2260110597204714	-0.35844801315474467
0.0900000000000003	0.2255523016353346	-0.09697975375473125	-0.0943077941929474	1.619216836755608	0.08070291153035271	0.22611033692802643	-0.3583799699546693
0.09100000000000019	0.22556306636567763	-0.09697967190791004	-0.09403611571477406	1.6192497556575662	0.08068938668313357	0.2262105481559139	-0.35831134277222193
0.09200000000000008	0.22557378081574742	-0.09697958806971414	-0.09376182780983021	1.6192826248643435	0.08067570518799945	0.22631169632264128	-0.3582421306121525
0.09299999999999997	0.22558444374209236	-0.09697950225547929	-0.09348492112165953	1.619315437390257	0.08066186645398125	0.22641378426247424	-0.35817233250699365
0.0940000000000003	0.2255950539436116	-0.09697941448236023	-0.09320538650719941	1.6193481862834473	0.08064786990837858	0.22651681472522986	-0.35810194751452723
0.0950000000000002	0.22560561026094225	-0.09697932476941441	-0.09292321503742139	1.6193808646367716	0.08063371499587202	0.22662079037618965	-0.3580309747149694
0.09600000000000009	0.22561611157664632	-0.09697923313768744	-0.09263839799752199	1.6194134655968744	0.08061940117803292	0.22672571379606862	-0.35795941320860586
0.09699999999999998	0.22562655681620256	-0.09697913961030055	-0.0923509268866727	1.6194459823725773	0.08060492793316999	0.22683158748109852	-0.3578872621136947
0.09800000000000031	0.22563694494830372	-0.0969790442125398	-0.09206079341696435	1.619478408244847	0.08059029475584376	0.22693841384346677	-0.3578145205637867
0.0990000000000002	0.22564727498445575	-0.0969789469719473	-0.09176798951080403	1.6195107365775987	0.0805755011559271	0.22704619521235184	-0.3577411877042796
0.10000000000000009	0.225657545979381	-0.09697884791841405	-0.09147250729714851	1.6195429608274596	0.08056054665782185	0.2271549338353702	-0.3576672626888171
0.10099999999999998	0.22566775703260578	-0.0969787470842747	-0.09117433910770695	1.619575074552874	0.08054543080013607	0.22726463188012808	-0.35759274467589874
0.10200000000000031	0.22567790729048368	-0.09697864450440413	-0.090873477472742	1.6196070714225583	0.08053015313563992	0.22737529143593677	-0.3575176328257014
0.1030000000000002	0.22568799594827854	-0.09697854021631559	-0.09056991511610377	1.6196389452225568	0.08051471323131792	0.22748691451562825	-0.3574419262971132
0.10400000000000009	0.2256980222523055	-0.09697843426026069	-0.09026364495025738	1.6196706898630375	0.08049911066833518	0.22759950305734772	-0.35736562424479745
0.10499999999999998	0.2257079855021299	-0.096978326679331	-0.08995466007093413	1.6197022993855832	0.08048334504179631	0.227713058926625	-0.35728872581610605
0.10600000000000032	0.22571788505282678	-0.09697821751956122	-0.08964295375066149	1.6197337679698596	0.08046741596041934	0.22782758391878433	-0.3572112301479637
0.1070000000000002	0.22572772031730426	-0.09697810683003408	-0.08932851943155602	1.6197650899392877	0.08045132304630746	0.2279430797614469	-0.3571331363637241
0.1080000000000001	0.22573749076831348	-0.09697799466298658	-0.08901135071776209	1.6197962597664768	0.08043506593475831	0.2280595481171853	-0.3570544435698171
0.10899999999999999	0.22574719593939238	-0.0969778810739179	-0.08869144136754176	1.6198272720787963	0.0804186442738675	0.22817699058638896	-0.35697515085230763
0.11000000000000032	0.2257568354247448	-0.09697776612169863	-0.08836878528502087	1.6198581216637222	0.08040205772386581	0.22829540871027856	-0.35689525727373506
0.11100000000000021	0.22576640887880933	-0.09697764986868146	-0.08804337651159769	1.619888803472836	0.08038530595631223	0.22841480397412803	-0.35681476187041444
0.1120000000000001	0.22577591601626676	-0.09697753238081312	-0.0877152092170185	1.6199193126240998	0.08036838865338669	0.22853517781063226	-0.3567336636499582
0.11299999999999999	0.22578535661286073	-0.09697741372774764	-0.08738427769012772	1.6199496444039188	0.08035130550746566	0.22865653160323618	-0.3566519615885925
0.11400000000000032	0.22579473050628152	-0.09697729398296079	-0.0870505763292996	1.6199797942697467	0.08033405622067634	0.22877886668954575	-0.3565696546282695
0.11500000000000021	0.22580403759674078	-0.09697717322386566	-0.08671409963255562	1.6200097578521098	0.08031664050430785	0.2289021843650019	-0.35648674167388017
0.1160000000000001	0.2258132778479893	-0.09697705153192934	-0.08637484218737139	1.6200395309556825	0.08029905807844537	0.2290264858866338	-0.35640322159057036
0.11699999999999999	0.2258224512884023	-0.09697692899279055	-0.08603279866017999	1.6200691095601703	0.08028130867170537	0.22915177247676818	-0.3563190932010374
0.11800000000000033	0.225831558011377	-0.0969768056963781	-0.08568796378557669	1.6200984898210025	0.08026339202070709	0.22927804532687612	-0.3562343552828707
0.11900000000000022	0.22584059817541702	-0.09697668173703028	-0.08534033235523147	1.6201276680690884	0.08024530786940215	0.22940530560161718	-0.356149006565998
0.1200000000000001	0.22584957200428074	-0.096976557213615	-0.08498989920689073	1.620156640809634	0.0802270559685063	0.22953355444283602	-0.3560630457303598
0.121	0.22585847978719426	-0.09697643222965054	-0.08463665921422359	1.6201854047207818	0.08020863607509425	0.22966279297320583	-0.3559764714039964
0.12200000000000033	0.2258673218791292	-0.09697630689342673	-0.0842806072771417	1.6202139566524507	0.08019004795229726	0.22979302229963944	-0.3558892821612446
0.12300000000000022	0.22587609870114472	-0.09697618131812681	-0.08392173831109455	1.6202422936253769	0.08017129136892055	0.22992424351701488	-0.3558014765204353
0.12400000000000011	0.2258848107407935	-0.09697605562194941	-0.08356004723534506	1.6202704128303649	0.08015236609892043	0.2300564577123361	-0.3557130529412166
0.125	0.22589345855259133	-0.09697592992823091	-0.08319552896211113	1.6202983116273686	0.08013327192098436	0.23018966596865828	-0.3556240098222943
0.12600000000000033	0.22590204275892603	-0.09697580436556784	-0.08282817838770747	1.6203259875436569	0.08011400861845838	0.23032386936816726	-0.3555343454999579
0.12700000000000022	0.2259105640517826	-0.0969756790679393	-0.08245799038456425	1.6203534382710658	0.08009457597956068	0.2304590689947774	-0.3554440582469048
0.1280000000000001	0.225919023194156	-0.09697555417482925	-0.08208495979224395	1.6203806616630962	0.08007497379739477	0.2305952659371606	-0.3553531462707575
0.129	0.2259274210200204	-0.09697542983134852	-0.08170908140746025	1.620407655732231	0.08005520186939662	0.2307324612923272	-0.35526160771233434
0.13000000000000034	0.22593575843398023	-0.09697530618835638	-0.0813303499749854	1.620434418647096	0.08003525999670359	0.23087065616890476	-0.35516944064422495
0.13100000000000023	0.22594403641135638	-0.09697518340258175	-0.08094876018058116	1.6204609487287185	0.08001514798393228	0.2310098516896269	-0.3550766430700371
0.13200000000000012	0.22595225599757968	-0.09697506163674352	-0.08056430664483157	1.6204872444462552	0.07999486563900017	0.23115004899351793	-0.3549832129240121
0.133	0.22596041830651653	-0.09697494105967017	-0.08017698391637773	1.6205133044133215	0.07997441277262587	0.23129124923819874	-0.35488914807046334
0.13400000000000034	0.22596852451847746	-0.09697482184641823	-0.07978678646493496	1.6205391273845493	0.07995378919769086	0.23143345360212994	-0.3547944463031612
0.13500000000000023	0.22597657587827916	-0.09697470417838983	-0.07939370867485139	1.6205647122519988	0.07993299472864546	0.23157666328673054	-0.3546991053449101
0.13600000000000012	0.22598457369335906	-0.09697458824344865	-0.07899774483921326	1.620590058042178	0.07991202918089856	0.2317208795184314	-0.354603122847137
0.137	0.22599251933194447	-0.0969744742360346	-0.0785988891545004	1.6206151639132915	0.07989089237019112	0.231866103550541	-0.3545064963894944
0.13800000000000034	0.22600041422127382	-0.09697436235727662	-0.07819713571504365	1.6206400291519745	0.07986958411201464	0.2320123366651047	-0.3544092234794176
0.13900000000000023	0.2260082598462437	-0.09697425281510362	-0.07779247850691486	1.620664653169882	0.07984810422113549	0.23215958017493926	-0.354311301551458
0.14000000000000012	0.2260160577492357	-0.09697414582435351	-0.07738491140238611	1.6206890355005168	0.07982645251146912	0.2323078354255974	-0.35421272796663617
0.14100000000000001	0.22602380953074325	-0.09697404160687978	-0.07697442815534031	1.6207131757959121	0.07980462879624323	0.2324571037970787	-0.3541135000121239
0.14200000000000035	0.22603151684929176	-0.09697394039165567	-0.0765610223972616	1.620737073822423	0.07978263288790205	0.23260738670516365	-0.354013614901378
0.14300000000000024	0.22603918142027551	-0.09697384241487554	-0.07614468763456463	1.6207607294560007	0.07976046459769111	0.2327586856020649	-0.35391306977479026
0.14400000000000013	0.22604680501446198	-0.09697374792005346	-0.07572541724801879	1.620784142678455	0.07973812373534883	0.23291100197633358	-0.3538118617006727
0.14500000000000002	0.22605438945616008	-0.09697365715811852	-0.07530320449314552	1.620807313574706	0.07971561010884427	0.23306433735256749	-0.3537099876762168
0.14600000000000035	0.22606193662030188	-0.0969735703875068	-0.07487804250009372	1.620830242329144	0.07969292352385678	0.23321869329140643	-0.3536074446284285
0.14700000000000024	0.22606944842881183	-0.0969734878742497	-0.07444992427375162	1.6208529292203468	0.07967006378324124	0.23337407138944827	-0.35350422941552934
0.14800000000000013	0.22607692684776284	-0.0969734098920583	-0.07401884269522756	1.6208753746160356	0.07964703068684456	0.23353047327865778	-0.3534003388287051
0.14900000000000002	0.2260843738853173	-0.0969733367224037	-0.07358479052357939	1.6208975789697697	0.07962382403143006	0.233687900625632	-0.3532957695934135
0.1499999999999999	0.2260917915889499	-0.09697326865459281	-0.07314776039704839	1.6209195428182492	0.07960044361028346	0.23384635513096413	-0.35319051837037524
0.15100000000000025	0.22609918204195187	-0.09697320598583956	-0.07270774483493112	1.6209412667780985	0.0795768892126226	0.2340058385284001	-0.35308458175692203
0.15200000000000014	0.22610654736071636	-0.09697314902133099	-0.07226473624047283	1.6209627515428844	0.07955316062317666	0.23416635258372487	-0.3529779562885221
0.15300000000000002	0.2261138896931758	-0.09697309807428832	-0.07181872690441554	1.6209839978814975	0.07952925762193466	0.2343278990933771	-0.3528706384399988
0.15399999999999991	0.2261212112172618	-0.09697305346602214	-0.07136970900920817	1.6210050066371435	0.0795051799838811	0.23449047988272925	-0.35276262462669
0.15500000000000025	0.22612851413826063	-0.09697301552598203	-0.07091767463313148	1.6210257787250624	0.07948092747859707	0.23465409680445815	-0.35265391120609957
0.15600000000000014	0.2261358006854385	-0.09697298459179976	-0.07046261575396934	1.621046315129729	0.07945649986972704	0.23481875173718622	-0.3525444944798
0.15700000000000003	0.22614307310943563	-0.09697296100932618	-0.07000452425336484	1.6210666169034103	0.07943189691461595	0.23498444658390513	-0.3524343706950435
0.15799999999999992	0.2261503336804263	-0.09697294513266112	-0.06954339192224541	1.6210866851653305	0.07940711836423882	0.23515118326999693	-0.3523235360462657
0.15900000000000025	0.22615758468554262	-0.09697293732417629	-0.06907921046657013	1.6211065211003113	0.07938216396299672	0.23531896374109426	-0.3522119866767917
0.16000000000000014	0.2261648284255601	-0.09697293795453044	-0.0686119715130299	1.6211261259572622	0.07935703344831835	0.23548778996090022	-0.3520997186805647
0.16100000000000003	0.22617206721234542	-0.09697294740267692	-0.06814166661470969	1.6211455010478952	0.079331726550494	0.23565766390896503	-0.3519867281037186
0.16199999999999992	0.22617930336706055	-0.09697296605586282	-0.06766828725709931	1.62116464774529	0.07930624299262011	0.2358285875782967	-0.35187301094630247
0.16300000000000026	0.22618653921761672	-0.09697299430961957	-0.06719182486521466	1.6211835674815565	0.07928058249035032	0.2360005629725596	-0.35175856316464865
0.16400000000000015	0.22619377709538102	-0.09697303256774462	-0.06671227081146137	1.621202261745347	0.07925474475163602	0.23617359210304203	-0.3516433806739614
0.16500000000000004	0.22620101933263762	-0.09697308124227359	-0.06622961642274298	1.6212207320810879	0.07922872947657841	0.2363476769859994	-0.3515274593501559
0.16599999999999993	0.22620826826117374	-0.09697314075344296	-0.06574385298682019	1.6212389800891818	0.0792025363573923	0.23652281964037172	-0.35141079503131717
0.16700000000000026	0.22621552621123575	-0.09697321152964229	-0.06525497175905813	1.6212570074253034	0.07917616507854293	0.2366990220853856	-0.35129338351963485
0.16800000000000015	0.22622279551010427	-0.09697329400735613	-0.06476296396919631	1.621274815799536	0.07914961531675163	0.23687628633809996	-0.3511752205833317
0.16900000000000004	0.226230078479534	-0.09697338863109477	-0.06426782082739695	1.6212924069760983	0.07912288674056606	0.23705461441113732	-0.3510563019582237
0.16999999999999993	0.2262373774324278	-0.0969734958533137	-0.06376953352957918	1.6213097827725338	0.07909597900986069	0.23723400831059824	-0.35093662334940334
0.17100000000000026	0.2262446946702479	-0.09697361613432118	-0.06326809326204902	1.621326945057986	0.07906889177569437	0.23741447003421803	-0.3508161804329897
0.17200000000000015	0.22625203248116613	-0.09697374994217349	-0.06276349120618596	1.6213438957513038	0.07904162468028146	0.2375960015696423	-0.35069496885770485
0.17300000000000004	0.22625939313744695	-0.09697389775255758	-0.062255718543570086	1.6213606368193545	0.07901417735665066	0.23777860489269714	-0.35057298424646516
0.17399999999999993	0.22626677889205807	-0.09697406004866038	-0.06174476646043158	1.621377170275167	0.07898654942811378	0.23796228196583485	-0.35045022219805083
0.17500000000000027	0.226274191976008	-0.09697423732102457	-0.06123062615105601	1.6213934981755287	0.0789587405079101	0.23814703473675342	-0.35032667828873754
0.17600000000000016	0.226281634596786	-0.09697443006739022	-0.060713288820902295	1.6214096226187864	0.07893075019902668	0.2383328651371268	-0.35020234807371103
0.17700000000000005	0.2262891089367773	-0.09697463879252172	-0.06019274569019237	1.621425545743221	0.0789025780940124	0.23851977508132233	-0.35007722708839106
0.17799999999999994	0.2262966171505232	-0.09697486400801984	-0.05966898799836047	1.6214412697252454	0.07887422377466417	0.2387077664647382	-0.34995131085009495
0.17900000000000027	0.22630416136119524	-0.09697510623211805	-0.05914200700861927	1.6214567967777995	0.07884568681158588	0.23889684116200222	-0.34982459485980216
0.18000000000000016	0.22631174365778708	-0.0969753659894628	-0.05861179401189761	1.6214721291493135	0.07881696676386389	0.2390870010255176	-0.3496970746035365
0.18100000000000005	0.22631936609340217	-0.09697564381087721	-0.05807834033016065	1.6214872691221123	0.07878806317898152	0.23927824788423238	-0.3495687455535531
0.18199999999999994	0.22632703068425886	-0.09697594023310778	-0.05754163731912287	1.6215022190098796	0.07875897559285096	0.23947058354250814	-0.3494396031695784
0.18300000000000027	0.22633473940978344	-0.09697625579855336	-0.05700167637111188	1.621516981154933	0.07872970353002404	0.23966400977902608	-0.34930964290016814
0.18400000000000016	0.22634249421341107	-0.09697659105497607	-0.05645844891846342	1.621531557925687	0.07870024650408232	0.2398585283456065	-0.34917886018412764
0.18500000000000005	0.22635029700259052	-0.0969769465551935	-0.055911946436329206	1.6215459517143003	0.07867060401784155	0.2400541409661226	-0.3490472504517538
0.18599999999999994	0.22635814964799109	-0.09697732285675183	-0.05536216044491032	1.6215601649345017	0.07864077556331002	0.2402508493355681	-0.3489148091260265
0.18700000000000028	0.22636605398341564	-0.09697772052157912	-0.05480908251262833	1.621574200019221	0.07861076062188849	0.24044865511891145	-0.3487815316241796
0.18800000000000017	0.22637401180641853	-0.09697814011561834	-0.0542527042602394	1.621588059417264	0.07858055866493419	0.24064755994967382	-0.3486474133596551
0.18900000000000006	0.22638202487812384	-0.09697858220843966	-0.05369301736439327	1.6216017455894105	0.07855016915420188	0.24084756542865599	-0.34851244974395984
0.18999999999999995	0.2263900949222412	-0.09697904737283126	-0.05313001356027017	1.6216152610050591	0.07851959154198007	0.24104867312293413	-0.3483766361881834
0.19100000000000028	0.22639822362477793	-0.0969795361843683	-0.052563684644059507	1.6216286081390419	0.07848882527128803	0.24125088456487914	-0.34823996810448726
0.19200000000000017	0.22640641263444558	-0.0969800492209594	-0.051994022476042984	1.6216417894678505	0.07845786977625625	0.24145420125101588	-0.3481024409078747
0.19300000000000006	0.22641466356225506	-0.09698058706237003	-0.051421018985039535	1.621654807465653	0.07842672448238619	0.24165862464053736	-0.34796405001836583
0.19399999999999995	0.2264229779799257	-0.0969811502897223	-0.05084466617383952	1.6216676646008448	0.07839538880656804	0.2418641561534729	-0.34782479086340207
0.19500000000000028	0.22643135741823603	-0.09698173948497059	-0.05026495612413302	1.621680363333515	0.07836386215703997	0.24207079716893518	-0.34768465887993405
0.19600000000000017	0.22643980336644154	-0.09698235523035252	-0.049681881000568	1.621692906113068	0.07833214393353265	0.242278549023688	-0.3475436495160774
0.19700000000000006	0.22644831727238054	-0.0969829981078145	-0.0490954330546976	1.6217052953752469	0.07830023352760015	0.2424874130107295	-0.347401758232766
0.19799999999999995	0.2264569005417638	-0.09698366869841145	-0.0485056046295735	1.6217175335385603	0.07826813032283282	0.24269739037758428	-0.34725898050589465
0.1990000000000003	0.22646555453664524	-0.09698436758168011	-0.04791238816536912	1.6217296230001046	0.07823583369495302	0.24290848232430393	-0.34711531182901706
0.20000000000000018	0.22647428057457594	-0.09698509533498531	-0.04731577620528985	1.6217415661315329	0.07820334301209864	0.243120690001357	-0.34697074771593245
0.20100000000000007	0.22648307992844016	-0.0969858525328387	-0.046715761401401226	1.6217533652755425	0.07817065763523431	0.24333401450746814	-0.346825283703045
0.20199999999999996	0.2264919538254702	-0.09698663974618936	-0.046112336521132835	1.6217650227421303	0.07813777691838618	0.24354845688734458	-0.346678915352108
0.2030000000000003	0.2265009034454391	-0.09698745754168565	-0.045505494453712596	1.6217765408049865	0.07810470020864019	0.24376401812959342	-0.34653163825299216
0.20400000000000018	0.22650992991953348	-0.09698830648090791	-0.0448952282150364	1.6217879216984061	0.07807142684614796	0.24398069916513285	-0.34638344802581317
0.20500000000000007	0.2265190343302791	-0.09698918711957129	-0.04428153095173385	1.6217991676139607	0.07803795616438455	0.2441985008656704	-0.34623434032284783
0.20599999999999996	0.2265282177121432	-0.09699010000669828	-0.04366439594631383	1.6218102806973034	0.0780042874906588	0.24441742404169922	-0.34608431083073143
0.2070000000000003	0.22653748105281454	-0.09699104568376031	-0.04304381662377087	1.6218212630454814	0.07797042014681581	0.24463746944013284	-0.345933355272818
0.20800000000000018	0.2265468252944085	-0.09699202468378797	-0.04241978655928674	1.621832116703627	0.07793635345001071	0.24485863774176123	-0.34578146941189086
0.20900000000000007	0.22655625133421706	-0.0969930375304493	-0.041792299487036895	1.6218428436610226	0.07790208671343234	0.24508092955834365	-0.34562864905341006
0.20999999999999996	0.22656576002612822	-0.09699408473709557	-0.04116134930897708	1.621853445848043	0.07786761924716024	0.2453043454295213	-0.34547489004856996
0.2110000000000003	0.22657535218271838	-0.09699516680577411	-0.04052693010248418	1.6218639251339744	0.07783295035921663	0.2455288858199747	-0.3453201882968058
0.2120000000000002	0.2265850285765157	-0.0969962842262076	-0.03988903612798505	1.621874283324203	0.07779807935644853	0.24575455111670425	-0.34516453974848416
0.21300000000000008	0.2265947899404299	-0.0969974374747395	-0.039247661837332644	1.6218845221563933	0.07776300554511902	0.24598134162624993	-0.34500794040796395
0.21399999999999997	0.22660463696847172	-0.09699862701324502	-0.0386028018818094	1.6218946432964083	0.07772772823145177	0.2462092575720942	-0.34485038633654436
0.2150000000000003	0.22661457031638882	-0.09699985328800709	-0.03795445111938924	1.6219046483347244	0.07769224672206868	0.24643829909230802	-0.34469187365524334
0.2160000000000002	0.22662459060146747	-0.09700111672855707	-0.03730260462201364	1.621914538784087	0.07765656032413866	0.24666846623713595	-0.3445323985474708
0.21700000000000008	0.22663469840187633	-0.09700241774647969	-0.03664725768326003	1.6219243160780334	0.07762066834542086	0.2468997589662759	-0.34437195726160075
0.21799999999999997	0.22664489425592751	-0.09700375673455792	-0.035988405826029884	1.6219339815691514	0.0775845700945075	0.24713217714603675	-0.3442105461135066
0.2190000000000003	0.22665517866125232	-0.0970051340670102	-0.03532604480913443	1.6219435365274453	0.07754826488138887	0.2473657205469825	-0.34404816148882
0.2200000000000002	0.22666555207388925	-0.09700655010044318	-0.03466017063241028	1.6219529821391871	0.0775117520180975	0.24760038884224594	-0.34388479984479503
0.22100000000000009	0.2266760149072845	-0.09700800517401455	-0.03399077954187427	1.6219623195054984	0.07747503081906684	0.24783618160590323	-0.3437204577121461
0.22199999999999998	0.22668656753120703	-0.09700949960842928	-0.03331786803566963	1.6219715496410394	0.07743810060120503	0.24807309831110477	-0.3435551316969855
0.2230000000000003	0.22669721027057835	-0.09701103370452173	-0.03264143286967621	1.6219806734735571	0.0774009606838062	0.24831113832832863	-0.3433888184826201
0.2240000000000002	0.2267079434042151	-0.09701260774179922	-0.03196147106203676	1.621989691844292	0.07736361038823923	0.24855030092400043	-0.34322151483090596
0.2250000000000001	0.2267187671634816	-0.0970142219769471	-0.03127797989622919	1.6219986055092406	0.07732604903741458	0.24879058525960202	-0.34305321758292057
0.22599999999999998	0.2267296817312285	-0.09701587664267113	-0.030590956922313752	1.6220074151405208	0.07728827595533416	0.24903199039139165	-0.3428839236591381
0.2270000000000003	0.22674068724176985	-0.09701757194762949	-0.02990039995748431	1.6220161213270838	0.07725029046715147	0.2492745152703102	-0.3427136300595384
0.2280000000000002	0.22675178378190056	-0.09701930807707806	-0.029206307087805458	1.6220247245751513	0.0772120918996816	0.24951815874134314	-0.3425423338640163
0.2290000000000001	0.22676297139182724	-0.09702108519272347	-0.028508676671138582	1.6220332253091307	0.07717367958169195	0.2497629195424008	-0.3423700322330954
0.22999999999999998	0.22677425006488292	-0.09702290343178274	-0.027807507339753696	1.622041623873382	0.07713505284360886	0.25000879630344824	-0.34219672240846194
0.23100000000000032	0.22678561974640016	-0.09702476290675255	-0.027102798002251276	1.6220499205340857	0.07709621101718882	0.2502557875460693	-0.3420224017132597
0.2320000000000002	0.22679708033324814	-0.09702666370588858	-0.026394547845172797	1.622058115480834	0.07705715343564239	0.2505038916831608	-0.3418470675523935
0.2330000000000001	0.22680863167441007	-0.0970286058932708	-0.02568275633354846	1.6220662088290725	0.0770178794339066	0.25075310701882025	-0.3416707174124167
0.23399999999999999	0.22682027357184797	-0.09703058950883148	-0.024967423209629306	1.6220742006237716	0.07697838834876239	0.25100343174873246	-0.34149334886057875
0.23500000000000032	0.22683200578127838	-0.09703261456909666	-0.0242485484909341	1.6220820908435714	0.07693867951891914	0.25125486396093477	-0.34131495954340163
0.2360000000000002	0.2268438280128573	-0.09703468106826348	-0.023526132469493723	1.6220898794050234	0.07689875228524992	0.2515074016363543	-0.3411355471853959
0.2370000000000001	0.2268557399317776	-0.09703678897923602	-0.022800175712292963	1.622097566166931	0.07685860599111712	0.25176104264887517	-0.34095510958810127
0.238	0.2268677411587805	-0.09703893825461765	-0.022070679061403364	1.6221051509347908	0.07681823998260635	0.2520157847653633	-0.34077364462921056
0.23900000000000032	0.2268798312705809	-0.09704112882766085	-0.02133764363342916	1.6221126334653366	0.07677765360866937	0.2522716256458959	-0.3405911502615965
0.2400000000000002	0.22689200980020566	-0.09704336061317892	-0.020601070818642875	1.6221200134711786	0.07673684622117641	0.2525285628441355	-0.3404076245121821
0.2410000000000001	0.22690427623724538	-0.09704563350842067	-0.019860962279433188	1.6221272906255424	0.07669581717481813	0.25278659380797347	-0.3402230654804748
0.242	0.22691663002801887	-0.09704794739390592	-0.019117319948437864	1.6221344645671063	0.076654565826979	0.25304571588032326	-0.3400374713369481
0.24300000000000033	0.22692907057602624	-0.09705030213422097	-0.018370146027488963	1.6221415349049417	0.07661309153782687	0.2533059262996396	-0.33985084032176005
0.24400000000000022	0.22694159724344554	-0.09705269757914951	-0.017619442986619094	1.622148501223556	0.07657139367086274	0.25356722220028804	-0.33966317074350616
0.2450000000000001	0.22695420935329869	-0.09705513356551282	-0.016865213561998767	1.6221553630880345	0.07652947159380945	0.25382960061319404	-0.33947446097745976
0.246	0.22696690619077983	-0.0970576099189684	-0.016107460753928125	1.6221621200492862	0.07648732467917027	0.25409305846665226	-0.3392847094637285
0.24700000000000033	0.22697968700337154	-0.09706012645501863	-0.015346187825632887	1.6221687716493873	0.07644495230415321	0.2543575925870554	-0.33909391470569344
0.24800000000000022	0.22699255100050436	-0.09706268297960689	-0.014581398301734947	1.622175317427028	0.07640235385038825	0.25462319969966796	-0.3389020752683667
0.2490000000000001	0.22700549735313588	-0.09706527929005102	-0.013813095966392248	1.6221817569230585	0.07635952870380323	0.254889876429325	-0.3387091897766698
0.25	0.2270185251932473	-0.09706791517668698	-0.013041284862233389	1.622188089686144	0.07631647625459827	0.2551576193006951	-0.3385152569139382
0.25100000000000033	0.22703163361325784	-0.09707059042447176	-0.012265969289332797	1.6221943152785212	0.07627319589707575	0.2554264247384751	-0.3383202754204702
0.2520000000000002	0.22704482166535978	-0.09707330481379726	-0.011487153803090558	1.6222004332818598	0.07622968702926532	0.2556962890681298	-0.338124244091879
0.2530000000000001	0.227058088360777	-0.09707605812089266	-0.010704843212140464	1.6222064433032246	0.07618594905246666	0.25596720851681387	-0.3379271617774307
0.254	0.22707143266894736	-0.09707885011856504	-0.009919042577039693	1.6222123449807686	0.07614198137089291	0.2562391792139932	-0.3377290273785532
0.25500000000000034	0.22708485351700308	-0.09708168057765135	-0.009129757208607684	1.6222181379884062	0.07609778339159845	0.2565121971920734	-0.33752983984745494
0.2560000000000002	0.22709834979030288	-0.09708454926843064	-0.008336992665528746	1.6222238220398388	0.07605335452463033	0.2567862583872829	-0.3373295981856733
0.2570000000000001	0.2271119203336415	-0.09708745596124832	-0.007540754751588452	1.6222293968930603	0.07600869418316059	0.2570613586407537	-0.3371283014423088
0.258	0.2271255639516347	-0.09709040042673012	-0.006741049511789039	1.6222348623549658	0.07596380178335631	0.2573374936999861	-0.3369259487118859
0.25900000000000034	0.22713927940790185	-0.09709338243596002	-0.005937883226586664	1.622240218285321	0.07591867674386626	0.25761465922082394	-0.33672253913202393
0.26000000000000023	0.2271530654241773	-0.09709640176062151	-0.00513126240499401	1.6222454646000846	0.07587331848510734	0.25789285076976093	-0.3365180718812234
0.2610000000000001	0.2271669206804817	-0.0970994581731021	-0.0043211937776709225	1.622250601274085	0.07582772642871674	0.2581720638264004	-0.33631254617689027
0.262	0.2271808438159762	-0.09710255144656053	-0.003507684289999946	1.6222556283438008	0.07578189999723145	0.25845229378595025	-0.3361059612731731
0.26300000000000034	0.22719483342899632	-0.09710568135495463	-0.0026907410940103043	1.6222605459106265	0.07573583861363009	0.2587335359619412	-0.3358983164581868
0.26400000000000023	0.2272088880758934	-0.09710884767303106	-0.0018703715387651746	1.6222653541434935	0.07568954170055517	0.259015785589476	-0.33568961105098993
0.2650000000000001	0.22722300626943573	-0.09711205017628159	-0.0010465831607114405	1.6222700532804695	0.07564300867945947	0.259299037828711	-0.33547984439904643
0.266	0.22723718647714564	-0.09711528864086696	-0.000219383674737318	1.6222746436300879	0.07559623896979965	0.25958328776820805	-0.33526901587611185
0.26700000000000035	0.22725142711994833	-0.0971185628435067	0.0006112190351993702	1.6222791255727849	0.07554923198815504	0.25986853042834546	-0.3350571248798139
0.26800000000000024	0.2272657265718898	-0.0971218725609575	0.0014452169258787223	1.6222834995620685	0.07550198714739459	0.2601547607647918	-0.3348441708289886
0.26900000000000013	0.22728008316054876	-0.09712521756870322	0.0022826018035646692	1.6222877661246666	0.07545450385607493	0.2604419736716214	-0.3346301531616258
0.27	0.22729449516663838	-0.09712859763960706	0.0031233653316992353	1.6222919258596458	0.07540678151782662	0.26073016398401555	-0.3344150713334846
0.27100000000000035	0.22730896082279922	-0.09713201254327986	0.003967499039058212	1.6222959794372582	0.0753588195305465	0.2610193264810416	-0.3341989248166493
0.27200000000000024	0.22732347831309216	-0.09713546204579247	0.004814994328749454	1.6222999275978935	0.07531061728576195	0.26130945588875903	-0.33398171309778235
0.27300000000000013	0.22733804577319058	-0.09713894590935752	0.005665842487308443	1.622303771150761	0.07526217416828967	0.26160054688341305	-0.3337634356763796
0.274	0.22735266129014547	-0.09714246389197849	0.006520034693527453	1.6223075109715483	0.07521348955576318	0.26189259409447774	-0.3335440920632714
0.2749999999999999	0.22736732290247957	-0.09714601574706523	0.007377562027028954	1.6223111479990509	0.07516456281815129	0.2621855921075545	-0.3333236817793708
0.27600000000000025	0.2273820286017373	-0.09714960122301641	0.008238415476211298	1.622314683231528	0.07511539331775571	0.2624795354671298	-0.33310220435466853
0.27700000000000014	0.2273967763343644	-0.0971532200627677	0.009102585944819658	1.6223181177231587	0.07506598040944444	0.262774418679016	-0.33287965932765917
0.278	0.2274115640027938	-0.09715687200330415	0.009970064257530442	1.6223214525805956	0.07501632344069539	0.2630702362125407	-0.3326560462450752
0.2789999999999999	0.22742638946611674	-0.09716055677513787	0.010840841166067408	1.6223246889596181	0.07496642175151193	0.2633669825028556	-0.3324313646613832
0.28000000000000025	0.22744125054071246	-0.09716427410175558	0.011714907356232556	1.622327828061883	0.07491627467427153	0.2636646519534313	-0.3322056141378589
0.28100000000000014	0.2274561450008394	-0.09716802369903745	0.012592253455103978	1.6223308711317694	0.07486588153344774	0.2639632389384997	-0.33197879424160726
0.28200000000000003	0.22747107057919355	-0.09717180527464511	0.013472870037658319	1.6223338194533197	0.07481524164532742	0.2642627378052666	-0.33175090454483264
0.2829999999999999	0.2274860249674365	-0.09717561852737736	0.014356747632077558	1.6223366743472738	0.07476435431790698	0.2645631428757178	-0.33152194462441925
0.28400000000000025	0.22750100581706745	-0.09717946314649137	0.0152438767241256	1.6223394371681954	0.07471321885102905	0.2648644484480844	-0.331291914061642
0.28500000000000014	0.2275160107413926	-0.09718333881099103	0.016134247762106858	1.6223421093016896	0.07466183453669929	0.26516664879846075	-0.33106081244163954
0.28600000000000003	0.2275310373182215	-0.09718724518888676	0.017027851162792384	1.6223446921617104	0.07461020065934058	0.2654697381828236	-0.3308286393525925
0.2869999999999999	0.2275460830917904	-0.09719118193642826	0.01792467731757134	1.622347187187956	0.07455831649574153	0.2657737108392759	-0.3305953943848477
0.28800000000000026	0.22756114557391421	-0.0971951486973085	0.018824716598459832	1.622349595843351	0.07450618131488272	0.2660785609903374	-0.3303610771300521
0.28900000000000015	0.22757622224587043	-0.09719914510183802	0.019727959364352725	1.6223519196116147	0.07445379437794614	0.26638428284522747	-0.33012568718011237
0.29000000000000004	0.22759131056139192	-0.09720317076609014	0.020634395968281462	1.622354159994914	0.07440115493838616	0.26669087060226754	-0.32988922412586036
0.2909999999999999	0.22760640794964626	-0.09720722529101597	0.021544016765309874	1.6223563185115981	0.07434826224188082	0.26699831845140787	-0.32965168755560587
0.29200000000000026	0.22762151181707807	-0.09721130826152799	0.02245681211957237	1.6223583966940132	0.07429511552616345	0.2673066205765812	-0.32941307705388295
0.29300000000000015	0.22763661954849201	-0.09721541924555326	0.02337277241046487	1.6223603960864008	0.07424171402079675	0.26761577115788787	-0.3291733922003289
0.29400000000000004	0.22765172850850365	-0.09721955779343733	0.024291888039878272	1.6223623182428704	0.07418805694707246	0.26792576437410554	-0.32893263256826893
0.29499999999999993	0.22766683604298332	-0.09722372343807666	0.025214149441612543	1.6223641647254512	0.07413414351797669	0.26823659440589503	-0.32869079772282683
0.29600000000000026	0.22768193947974646	-0.09722791569502402	0.026139547092229383	1.6223659371022177	0.07407997293791704	0.2685482554395245	-0.3284478872187414
0.29700000000000015	0.22769703612887204	-0.09723213406218831	0.02706807152222283	1.6223676369454905	0.07402554440227328	0.2688607416706922	-0.3282039005980135
0.29800000000000004	0.22771212328340348	-0.09723637801988226	0.027999713327140862	1.622369265830108	0.07397085709701579	0.2691740473082698	-0.32795883738744414
0.29899999999999993	0.22772719822080767	-0.09724064703084723	0.02893446317866825	1.6223708253317701	0.07391591019833184	0.2694881665779729	-0.32771269709618533
0.30000000000000027	0.2277422582044433	-0.09724494053987852	0.02987231183530248	1.6223723170254483	0.07386070287219951	0.26980309372590244	-0.3274654792134271
0.30100000000000016	0.22775730048466572	-0.09724925797380071	0.030813250151879284	1.6223737424838673	0.07380523427409277	0.27011882302178125	-0.32721718320634174
0.30200000000000005	0.22777232230069705	-0.09725359874141692	0.031757269088335226	1.62237510327605	0.07374950354887934	0.27043534876195063	-0.32696780851816515
0.30299999999999994	0.22778732088363893	-0.09725796223306063	0.03270435971922126	1.622376400965928	0.07369350983085145	0.2707526652725605	-0.32671735456598827
0.30400000000000027	0.22780229345988062	-0.09726234782050415	0.03365451324397402	1.6223776371110143	0.07363725224382928	0.27107076691295734	-0.32646582073819946
0.30500000000000016	0.2278172372541544	-0.09726675485684617	0.034607720996448356	1.6223788132611385	0.07358072990109438	0.2713896480788499	-0.3262132063920648
0.30600000000000005	0.22783214949149064	-0.09727118267600035	0.03556397445334458	1.6223799309572413	0.07352394190509294	0.27170930320519693	-0.3259595108516906
0.30699999999999994	0.22784702739845078	-0.09727563059291239	0.03652326524229026	1.6223809917302279	0.0734668873473363	0.27202972676894466	-0.3257047334061256
0.3080000000000003	0.22786186820514118	-0.09728009790450728	0.03748558514996117	1.622381997099878	0.07340956530874278	0.27235091329161853	-0.3254488733073592
0.30900000000000016	0.22787666914800986	-0.09728458388986662	0.038450926129875385	1.6223829485738113	0.07335197485999592	0.27267285734177577	-0.32519192976833916
0.31000000000000005	0.2278914274719258	-0.0972890878096365	0.03941928030911709	1.6223838476465076	0.07329411506155417	0.27299555353720134	-0.32493390196131283
0.31099999999999994	0.2279061404315457	-0.09729360890579151	0.040390639994373055	1.6223846957983787	0.07323598496349584	0.27331899654691366	-0.3246747890163719
0.3120000000000003	0.2279208052931014	-0.09729814640137895	0.04136499767841627	1.6223854944948912	0.07317758360526123	0.27364318109329067	-0.3244145900198969
0.31300000000000017	0.2279354193362341	-0.09730269949987234	0.0423423460466678	1.6223862451857403	0.07311891001529261	0.27396810195413734	-0.3241533040129617
0.31400000000000006	0.22794997985549653	-0.09730726738526468	0.04332267798309285	1.6223869493040697	0.0730599632109995	0.27429375396439654	-0.3238909299897624
0.31499999999999995	0.22796448416265447	-0.09731184922290001	0.04430598657543804	1.6223876082657402	0.07300074219917185	0.27462013201762914	-0.3236274668961301
0.3160000000000003	0.22797892959016786	-0.09731644415953707	0.04529226511981796	1.6223882234686429	0.07294124597635505	0.27494723106745206	-0.32336291362831265
0.31700000000000017	0.2279933134951041	-0.09732105132264354	0.04628150712503288	1.6223887962920553	0.07288147352906578	0.2752750461290599	-0.3230972690319039
0.31800000000000006	0.22800763326273557	-0.09732566982042808	0.047273706316622116	1.6223893280960437	0.07282142383421507	0.27560357228065374	-0.3228305319007996
0.31899999999999995	0.22802188630907047	-0.09733029874261498	0.04826885664066142	1.622389820220901	0.07276109585955702	0.2759328046646589	-0.3225627009761821
0.3200000000000003	0.2280360700826915	-0.09733493716045749	0.04926695226806411	1.622390273986631	0.07270048856373774	0.2762627384890417	-0.32229377494535133
0.3210000000000002	0.22805018206740876	-0.09733958412598628	0.05026798759901458	1.6223906906924659	0.07263960089637181	0.2765933690286078	-0.3220237524404643
0.32200000000000006	0.2280642197857328	-0.09734423867199907	0.05127195726678725	1.6223910716164247	0.07257843179863449	0.2769246916259826	-0.32175263203742843
0.32299999999999995	0.22807818080166822	-0.09734889981317177	0.05227885614095644	1.6223914180149066	0.07251698020400552	0.27725670169239963	-0.3214804122549499
0.3240000000000003	0.22809206272282914	-0.09735356654753867	0.05328867932962822	1.6223917311223184	0.07245524503886061	0.27758939470830224	-0.3212070915536771
0.3250000000000002	0.22810586320300363	-0.09735823785796496	0.05430142218069929	1.6223920121507371	0.07239322522315568	0.27792276622364015	-0.3209326683355021
0.32600000000000007	0.22811957994479296	-0.09736291271361604	0.055317080282894865	1.6223922622896039	0.07233091967126544	0.27825681185798834	-0.32065714094308223
0.32699999999999996	0.22813321070157971	-0.09736759007142451	0.05633564946696628	1.6223924827054494	0.07226832729273416	0.2785915273007351	-0.3203805076594006
0.3280000000000003	0.22814675327920367	-0.09737226887755156	0.05735712580668182	1.6223926745416504	0.07220544699287836	0.2789269083113443	-0.3201027667072457
0.3290000000000002	0.22816020553771882	-0.0973769480688438	0.058381505618862156	1.6223928389182132	0.07214227767342543	0.2792629507193302	-0.3198239162489155
0.33000000000000007	0.22817356539323455	-0.09738162657428974	0.05940878546246216	1.6223929769315875	0.07207881823331114	0.27959965042382706	-0.31954395438633176
0.33099999999999996	0.2281868308198468	-0.09738630331647588	0.06043896213707893	1.622393089654505	0.07201506756957587	0.27993700339300204	-0.319262879161443
0.3320000000000003	0.22819999985128497	-0.09739097721304252	0.061472032680512045	1.6223931781358438	0.07195102457823928	0.28027500566331437	-0.3189806885568583
0.3330000000000002	0.22821307058189735	-0.09739564717814321	0.06250799436575546	1.622393243400519	0.0718866881550321	0.2806136533386253	-0.31869738049646973
0.3340000000000001	0.22822604116773043	-0.09740031212390933	0.06354684469893113	1.622393286449396	0.07182205719604776	0.2809529425894668	-0.3184129528457
0.33499999999999996	0.2282389098280812	-0.0974049709619162	0.06458858141779178	1.622393308259225	0.07175713059849691	0.2812928696523515	-0.31812740341162093
0.3360000000000003	0.2282516748463936	-0.09740962260502731	0.06563320248853666	1.6223933097826009	0.07169190726156643	0.2816334308285794	-0.317840729943554
0.3370000000000002	0.2282643345701251	-0.09741426597037206	0.06668070610056395	1.6223932919479391	0.0716263860873838	0.2819746224824833	-0.3175529301341549
0.3380000000000001	0.22827688741034044	-0.09741889998308438	0.0677310906602918	1.622393255659476	0.07156056598214862	0.28231644103930054	-0.3172640016207407
0.33899999999999997	0.22828933184140887	-0.09742352357929875	0.06878435478442912	1.6223932017972842	0.07149444585725018	0.2826588829827958	-0.316973941986923
0.3400000000000003	0.22830166640080435	-0.09742813570802662	0.06984049729344827	1.6223931312173077	0.0714280246301279	0.283001944853064	-0.31668274876436653
0.3410000000000002	0.22831388968900926	-0.09743273533266568	0.07089951720563274	1.6223930447514143	0.07136130122499791	0.2833456232445792	-0.31639041943449264
0.3420000000000001	0.22832600036952547	-0.09743732143252229	0.07196141373019734	1.6223929432074642	0.07129427457369034	0.2836899148038215	-0.3160969514303742
0.34299999999999997	0.22833799716899528	-0.09744189300434837	0.07302618625797949	1.6223928273693937	0.07122694361659838	0.28403481622599913	-0.3158023421390675
0.3440000000000003	0.22834987887743374	-0.09744644906388923	0.07409383434970393	1.6223926979973133	0.07115930730374005	0.284380324251051	-0.3155065889045055
0.3450000000000002	0.22836164434857154	-0.0974509886474434	0.07516435772332608	1.6223925558276204	0.07109136459599466	0.28472643565954203	-0.31520968903077234
0.3460000000000001	0.2283732925003101	-0.09745551081343877	0.0762377562423352	1.6223924015731253	0.07102311446639331	0.28507314726894223	-0.31491163978527476
0.347	0.228384822315289	-0.09746001464402458	0.07731402990501514	1.6223922359231888	0.07095455590134253	0.28542045593010895	-0.3146124384016909
0.3480000000000003	0.22839623284156538	-0.09746449924667948	0.07839317883353433	1.6223920595438732	0.07088568790184276	0.28576835852355	-0.31431208208282096
0.3490000000000002	0.22840752319340848	-0.09746896375583948	0.07947520326324208	1.6223918730781024	0.07081650948470318	0.2861168519556534	-0.31401056800322114
0.3500000000000001	0.22841869255221292	-0.09747340733454672	0.0805601035329227	1.6223916771458342	0.07074701968369239	0.28646593315531205	-0.3137078933116224
0.351	0.22842974016752984	-0.09747782917611579	0.08164788007600728	1.6223914723442407	0.07067721755068716	0.2868155990710695	-0.31340405513326014
0.3520000000000003	0.22844066535783955	-0.09748222850581817	0.08273853341274358	1.6223912592479002	0.07060710215675921	0.2871658466686673	-0.3130990505720553
0.3530000000000002	0.2284514675103142	-0.09748660458258905	0.0838320641425704	1.6223910384089952	0.07053667259301813	0.28751667292863103	-0.3127928767127116
0.3540000000000001	0.228462146079947	-0.09749095670075594	0.08492847293594312	1.622390810357521	0.07046592797139413	0.28786807484371685	-0.31248553062279205
0.355	0.2284727005891776	-0.09749528419178886	0.08602776052598711	1.6223905756014994	0.07039486742566611	0.2882200494163414	-0.31217700935471665
0.3560000000000003	0.22848313062726158	-0.09749958642607615	0.08712992770035388	1.6223903346272015	0.07032349011249216	0.2885725936559993	-0.31186730994786727
0.3570000000000002	0.22849343584825582	-0.0975038628147261	0.0882349752932789	1.6223900878993764	0.07025179521207793	0.2889257045766099	-0.31155642943086315
0.3580000000000001	0.2285036159687486	-0.09750811281101511	0.08934290417746645	1.6223898358618614	0.07017978192854475	0.28927937919373453	-0.31124436482370543
0.359	0.22851367076608894	-0.09751233591072972	0.09045371525504901	1.6223895789393272	0.07010744949005895	0.28963361452154734	-0.31093111313979366
0.3600000000000003	0.22852360007636335	-0.09751653165178421	0.09156740944799581	1.6223893175397817	0.07003479714884527	0.289988407569682	-0.31061667138812177
0.3610000000000002	0.22853340379249487	-0.09752069961461891	0.09268398768909597	1.6223890520563242	0.06996182418151106	0.29034375534026374	-0.3103010365756565
0.3620000000000001	0.2285430818632148	-0.09752483942375184	0.09380345091313949	1.6223887828677779	0.06988852988980417	0.2906996548250668	-0.3099842057097787
0.363	0.22855263429253178	-0.09752895074973161	0.09492580004791969	1.6223885103389464	0.06981491360156127	0.2910561030026807	-0.3096661758007305
0.3640000000000003	0.22856206113932362	-0.09753303331111872	0.09605103600580767	1.6223882348208771	0.06974097467166493	0.29141309683586875	-0.3093469438638883
0.3650000000000002	0.22857136251705107	-0.09753708687649464	0.09717915967514563	1.6223879566511261	0.06966671248300985	0.29177063326894065	-0.30902650692198524
0.3660000000000001	0.22858053859359542	-0.09754111126612154	0.09831017191033117	1.6223876761540266	0.0695921264475398	0.29212870922471484	-0.3087048620077141
0.367	0.22858958959122025	-0.09754510635250359	0.09944407352172162	1.6223873936409599	0.06951721600711246	0.29248732160125684	-0.30838200616665146
0.3680000000000003	0.22859851578627904	-0.09754907205985094	0.10058086526648552	1.622387109410628	0.0694419806339489	0.29284646726888325	-0.3080579364600799
0.3690000000000002	0.2286073175079146	-0.09755300836319719	0.10172054782611055	1.62238682374933	0.06936641983176457	0.2932061430631114	-0.30773264997154803
0.3700000000000001	0.22861599513612887	-0.09755691528754525	0.10286312175627808	1.6223865369312376	0.0692905331387395	0.29356634576886725	-0.30740614382125153
0.371	0.22862454910035004	-0.09756079290666572	0.10400858743692713	1.622386249218674	0.06921432013031817	0.29392707210460345	-0.3070784151803817
0.37200000000000033	0.22863297987774328	-0.09756464134117022	0.10515694503642031	1.6223859608623932	0.06913778042062192	0.29428831871095845	-0.3067494612815469
0.3730000000000002	0.22864128799051417	-0.09756846075660996	0.10630819446236733	1.62238567210186	0.0690609136646664	0.2946500821354952	-0.3064192794331258
0.3740000000000001	0.22864947400408486	-0.09757225136197704	0.10746233531376631	1.6223853831655306	0.0689837195608365	0.2950123588179682	-0.30608786703329166
0.375	0.22865753852689358	-0.09757601340748347	0.10861936686266051	1.6223850942711349	0.06890619785136558	0.29537514508470913	-0.30575522157567186
0.37600000000000033	0.22866548220993782	-0.09757974718124264	0.10977928805177747	1.6223848056259569	0.06882834832142862	0.29573843714787185	-0.30542134065054277
0.3770000000000002	0.22867330574568362	-0.09758345300597975	0.11094209750852566	1.622384517427117	0.06875017079715368	0.29610223110990586	-0.3050862219412575
0.3780000000000001	0.22868100986784273	-0.09758713123689838	0.11210779360241557	1.622384229861852	0.06867166514109055	0.2964665229817872	-0.3047498632079927
0.379	0.22868859535201844	-0.09759078226032711	0.11327637453124607	1.6223839431077967	0.06859283124592831	0.29683130871013924	-0.3044122622631393
0.38000000000000034	0.22869606301533996	-0.09759440649164018	0.1144478383665083	1.622383657333264	0.06851366903060326	0.29719658419138373	-0.3040734169584378
0.3810000000000002	0.22870341371395794	-0.09759800437245236	0.1156221830298121	1.6223833726975236	0.06843417844068517	0.2975623452643999	-0.3037333251919594
0.3820000000000001	0.22871064833952912	-0.09760157636859222	0.11679940625635139	1.6223830893510818	0.06835435944981436	0.29792858769935693	-0.30339198491885755
0.383	0.22871776781656764	-0.09760512296922896	0.11797950557360667	1.6223828074359568	0.06827421206060598	0.29829530719131053	-0.3030493941578531
0.38400000000000034	0.22872477310065842	-0.09760864468639756	0.11916247826596403	1.6223825270859564	0.06819373630672701	0.2986624993493113	-0.30270555100185875
0.38500000000000023	0.2287316651760285	-0.0976121420541702	0.12034832133878848	1.622382248426952	0.06811293225462325	0.29903015968541335	-0.30236045362872627
0.3860000000000001	0.2287384450524789	-0.09761561562710146	0.12153703151090252	1.6223819715771506	0.06803180000288668	0.2993982836126626	-0.30201410030377407
0.387	0.22874511376318157	-0.09761906597870054	0.12272860522193803	1.6223816966473683	0.06795033968084642	0.2997668664476828	-0.301666489377995
0.38800000000000034	0.2287516723633361	-0.09762249370068017	0.12392303864102712	1.6223814237412992	0.06786855144747958	0.30013590341348073	-0.30131761928578293
0.38900000000000023	0.22875812192817999	-0.09762589940260444	0.1251203276764603	1.6223811529557821	0.06778643549027626	0.30050538964241275	-0.3009674885423616
0.3900000000000001	0.2287644635503559	-0.0976292837115587	0.12632046798481691	1.6223808843810679	0.0677039920241196	0.3008753201790742	-0.3006160957414057
0.391	0.22877069833814076	-0.09763264727184084	0.12752345497957282	1.6223806181010831	0.06762122129036344	0.30124568998317786	-0.3002634395527937
0.39200000000000035	0.2287768274149089	-0.09763599074467248	0.12872928384068968	1.6223803541936914	0.06753812355598528	0.3016164939327906	-0.29990951872006816
0.39300000000000024	0.22878285191869616	-0.097639314807927	0.12993794952518659	1.6223800927309528	0.067454699112632	0.3019877268278734	-0.2995543320576041
0.39400000000000013	0.2287887730007359	-0.09764262015587506	0.13114944677719614	1.622379833779381	0.06737094827555783	0.3023593833936416	-0.29919787844791423
0.395	0.22879459182334666	-0.09764590749895133	0.1323637701371369	1.622379577400198	0.0672868713826371	0.30273145828356857	-0.298840156839273
0.39600000000000035	0.22880030955867506	-0.09764917756354237	0.13358091395076035	1.6223793236495858	0.06720246879357313	0.3031039460822196	-0.29848116624341886
0.39700000000000024	0.22880592738828903	-0.09765243109179327	0.13480087237882976	1.6223790725789382	0.06711774088912037	0.3034768413082875	-0.2981209057330301
0.39800000000000013	0.22881144650211457	-0.09765566884105484	0.13602363940781056	1.6223788242351058	0.06703268806995401	0.3038501384180178	-0.29775937443891465
0.399	0.22881686809671956	-0.09765889158259328	0.13724920886082495	1.6223785786606415	0.06694731075518666	0.30422383180866286	-0.2973965715470977
0.40000000000000036	0.22882219337407333	-0.09766210010031197	0.1384775744085017	1.6223783358940425	0.06686160938095795	0.30459791582191026	-0.2970324962957464
0.40100000000000025	0.22882742354040111	-0.09766529519023837	0.1397087295804786	1.6223780959699894	0.06677558439921856	0.30497238474765553	-0.29666714797181154
0.40200000000000014	0.22883255980475298	-0.09766847766040311	0.14094266777681128	1.6223778589195832	0.06668923627664737	0.3053472328278207	-0.29630052590781236
0.403	0.22883760337803935	-0.09767164833073547	0.14217938227779128	1.622377624770578	0.06660256549382287	0.3057224542596153	-0.2959326294791314
0.4039999999999999	0.2288425554721605	-0.09767480803297203	0.14341886625255792	1.6223773935476131	0.06651557254446602	0.3060980431982447	-0.2955634581016978
0.40500000000000025	0.22884741729885316	-0.09767795761020069	0.1446611127672622	1.622377165272441	0.06642825793451011	0.30647399375937706	-0.2951930112299377
0.40600000000000014	0.22885219006937854	-0.09768109791566172	0.1459061147924126	1.6223769399641526	0.06634062218124112	0.30685030002149566	-0.29482128835493177
0.40700000000000003	0.2288568749954244	-0.09768422981155546	0.14715386520978252	1.622376717639399	0.0662526658127514	0.30722695602826394	-0.29444828900253683
0.4079999999999999	0.2288614732904676	-0.09768735416823318	0.1484043568200137	1.6223764983126119	0.06616438936740175	0.3076039557910316	-0.29407401273128886
0.40900000000000025	0.22886598617084852	-0.0976904718630221	0.14965758235017484	1.6223762819962195	0.06607579339298697	0.3079812932912432	-0.29369845913039283
0.41000000000000014	0.22887041485580278	-0.09769358377906073	0.1509135344601549	1.622376068700861	0.06598687844584782	0.30835896248257283	-0.29332162781804344
0.41100000000000003	0.22887476056682188	-0.09769669080451829	0.1521722057490245	1.6223758584355963	0.06589764509005076	0.30873695729309536	-0.29294351843965044
0.4119999999999999	0.22887902452746972	-0.09769979383144325	0.15343358876212396	1.6223756512081144	0.06580809389645224	0.30911527162762115	-0.2925641306657864
0.41300000000000026	0.22888320796328243	-0.09770289375461681	0.1546976759977569	1.6223754470249394	0.06571822544182952	0.30949389936983585	-0.29218346419034474
0.41400000000000015	0.22888731210137447	-0.09770599147116268	0.1559644599131201	1.62237524589163	0.0656280403083822	0.30987283438412855	-0.29180151872903004
0.41500000000000004	0.22889133817050059	-0.09770908788053632	0.1572339329302287	1.6223750478129808	0.06553753908348194	0.31025207051747994	-0.2914182940178146
0.4159999999999999	0.22889528740119416	-0.09771218388413988	0.15850608744222316	1.6223748527932167	0.06544672235918272	0.3106316016016602	-0.29103378981124167
0.41700000000000026	0.22889916102522567	-0.09771528038418494	0.15978091582006607	1.622374660836187	0.0653555907312473	0.31101142145562066	-0.2906480058806954
0.41800000000000015	0.22890296027475787	-0.09771837828255235	0.16105841041963498	1.6223744719455546	0.0652641447981157	0.3113915238879026	-0.290260942012578
0.41900000000000004	0.22890668638157644	-0.09772147848002585	0.16233856358921603	1.6223742861249835	0.06517238515999786	0.31177190269906896	-0.2898725980062117
0.41999999999999993	0.22891034057639656	-0.09772458187515007	0.16362136767777954	1.6223741033783228	0.06508031241772452	0.31215255168434825	-0.2894829736714646
0.42100000000000026	0.2289139240886169	-0.09772768936308952	0.16490681504479973	1.6223739237097876	0.06498792717153822	0.31253346463667886	-0.2890920688261023
0.42200000000000015	0.22891743814689325	-0.09773080183523815	0.16619489807162835	1.6223737471241373	0.06489523002025041	0.31291463535015984	-0.2886998832927419
0.42300000000000004	0.2289208839797784	-0.097733920179201	0.16748560917405214	1.62237357362685	0.06480222156052037	0.31329605762391505	-0.28830641689522735
0.42399999999999993	0.22892426281567996	-0.097737045278395	0.1687789408164179	1.6223734032242958	0.06470890238582896	0.3136777252664969	-0.28791166945430374
0.42500000000000027	0.22892757588251103	-0.09774017801089019	0.1700748855269583	1.6223732359239043	0.0646152730850859	0.31405963210059384	-0.2875156407829559
0.42600000000000016	0.22893082440778265	-0.09774331924824131	0.1713734359128219	1.6223730717343325	0.06452133424117432	0.31444177196762035	-0.2871183306819604
0.42700000000000005	0.2289340096195096	-0.09774646985468606	0.1726745846744373	1.6223729106656262	0.0644270864296758	0.31482413873225606	-0.2867197389357117
0.42799999999999994	0.2289371327471772	-0.09774963068596092	0.17397832461959242	1.6223727527293808	0.06433253021759247	0.31520672628694135	-0.28631986530826087
0.42900000000000027	0.22894019502201904	-0.09775280258811106	0.17528464867686036	1.6223725979388979	0.06423766616206568	0.31558952855602945	-0.2859187095396297
0.43000000000000016	0.22894319767698246	-0.09775598639666762	0.17659354990875553	1.6223724463093394	0.06414249480921247	0.3159725394998453	-0.28551627134209434
0.43100000000000005	0.22894614194675397	-0.09775918293543794	0.1779050215257552	1.6223722978578778	0.06404701669283573	0.3163557531190223	-0.28511255039613487
0.43199999999999994	0.22894902906746697	-0.09776239301528415	0.1792190569000641	1.6223721526038448	0.06395123233300755	0.31673916345863606	-0.28470754634647794
0.4330000000000003	0.22895186027533718	-0.09776561743364197	0.18053564957649806	1.6223720105688755	0.06385514223476862	0.3171227646114702	-0.28430125879896256
0.43400000000000016	0.2289546368046014	-0.09776885697440255	0.18185479328012022	1.62237187177705	0.06375874688706537	0.3175065507204821	-0.2838936873184128
0.43500000000000005	0.22895735988626323	-0.0977721124077793	0.18317648192251584	1.6223717362550314	0.06366204676204573	0.317890515981021	-0.28348483142696923
0.43599999999999994	0.2289600307480198	-0.09777538449015682	0.18450070960746096	1.6223716040322023	0.06356504231465247	0.3182746546429275	-0.2830746906024536
0.4370000000000003	0.22896265061461374	-0.09777867396354593	0.18582747063448393	1.6223714751407945	0.06346773398226983	0.3186589610119099	-0.28266326427725436
0.43800000000000017	0.22896522070823394	-0.09778198155427205	0.18715675949919935	1.6223713496156444	0.06337012218436228	0.319043429449838	-0.28225055183840325
0.43900000000000006	0.22896774224896782	-0.09778530797164986	0.188488570890797	1.6223712274928108	0.0632722073224093	0.3194280543742042	-0.2818365526289045
0.43999999999999995	0.22897021645530585	-0.09778865390739391	0.1898228996878201	1.6223711088074413	0.06317398978025782	0.319812830257182	-0.281421265949769
0.4410000000000003	0.22897264454469382	-0.09779202003538717	0.19115974095374313	1.622370993592386	0.06307546992452615	0.3201977516247156	-0.281004691061963
0.44200000000000017	0.2289750277337555	-0.0977954070114295	0.19249908993235318	1.622370881877936	0.0629766481048768	0.32058281305552266	-0.2805868271882101
0.44300000000000006	0.228977367237431	-0.09779881547296322	0.19384094204180863	1.622370773691937	0.0628775246542792	0.32096800917965146	-0.2801676735151353
0.44399999999999995	0.22897966426703042	-0.09780224603877641	0.195185292867381	1.6223706690598965	0.06277809988932315	0.32135333467671806	-0.27974722919581235
0.4450000000000003	0.22898192002795345	-0.09780569930906348	0.1965321381528873	1.6223705680050902	0.06267837411064336	0.32173878427389097	-0.2793254933527155
0.4460000000000002	0.22898413571782583	-0.09780917586622007	0.19788147379006396	1.622370470548664	0.06257834760363787	0.32212435274332313	-0.2789024650813195
0.44700000000000006	0.2289863125258016	-0.09781267627561577	0.19923329580588525	1.6223703767097326	0.062478020639540395	0.3225100348989149	-0.27847814345434935
0.44799999999999995	0.22898845163265466	-0.09781620108558849	0.20058760034858492	1.6223702865054737	0.06237739347660318	0.3228958255926568	-0.2780525275264368
0.4490000000000003	0.2289905542101581	-0.09781975082703713	0.2019443836723837	1.6223701999512194	0.062276466361207185	0.32328171971061775	-0.2776256163391844
0.4500000000000002	0.22899262141937432	-0.09782332601299268	0.20330364212054833	1.6223701170605453	0.06217523952896028	0.32366771216840146	-0.27719740892676026
0.45100000000000007	0.22899465440898206	-0.09782692713816811	0.20466537210716187	1.6223700378453536	0.0620737132058441	0.3240537979061968	-0.27676790432190157
0.45199999999999996	0.22899665431476657	-0.0978305546784847	0.20602957009798392	1.6223699623159544	0.06197188760940942	0.32443997188367263	-0.27633710156220764
0.4530000000000003	0.2289986222598957	-0.09783420909057296	0.20739623259078196	1.6223698904811428	0.06186976294995879	0.32482622907490233	-0.2759049996966002
0.4540000000000002	0.2290005593544758	-0.09783789081124784	0.20876535609514124	1.622369822348272	0.06176733943171628	0.32521256446326396	-0.2754715977920135
0.45500000000000007	0.2290024666943861	-0.09784160025695685	0.21013693711025158	1.6223697579233247	0.06166461725428871	0.325598973035711	-0.27503689494086286
0.45599999999999996	0.2290043453608957	-0.09784533782319813	0.21151097210029407	1.6223696972109782	0.06156159661460075	0.32598544977629695	-0.2746008902692931
0.4570000000000003	0.22900619642106218	-0.09784910388390967	0.21288745746968754	1.6223696402146675	0.06145827770887738	0.3263719896597507	-0.2741635829454153
0.4580000000000002	0.2290080209274056	-0.09785289879083307	0.2142663895393284	1.6223695869366441	0.061354660734247383	0.3267585876453506	-0.2737249721872902
0.4590000000000001	0.2290098199164805	-0.09785672287285281	0.21564776452269696	1.622369537378033	0.061250745890150206	0.3271452386706149	-0.2732850572709618
0.45999999999999996	0.22901159440709765	-0.09786057643530842	0.21703157850145813	1.6223694915388827	0.06114653337985052	0.3275319376448148	-0.272843837538605
0.4610000000000003	0.22901334539857057	-0.09786445975927732	0.2184178274013147	1.6223694494182148	0.061042023411999505	0.3279186794427392	-0.27240131240666454
0.4620000000000002	0.22901507386898595	-0.09786837310082562	0.21980650696887036	1.6223694110140676	0.060937216202059795	0.3283054588989617	-0.2719574813736818
0.4630000000000001	0.22901678077349696	-0.09787231669022782	0.22119761275025804	1.622369376323538	0.06083211197353314	0.3286922708026741	-0.271512344027506
0.46399999999999997	0.2290184670426386	-0.09787629073115944	0.2225911400711588	1.622369345342819	0.06072671095905132	0.32907910989284955	-0.2710659000521942
0.4650000000000003	0.22902013358066395	-0.09788029539986337	0.22398708401708387	1.6223693180672332	0.06062101340145204	0.3294659708534343	-0.270618149235027
0.4660000000000002	0.22902178126427697	-0.09788433084466387	0.22538543941467948	1.6223692944912624	0.06051501955496125	0.3298528483088178	-0.2701690914732139
0.4670000000000001	0.22902341094251324	-0.09788839718620335	0.22678620081519024	1.6223692746085758	0.06040872968654263	0.33023973681989033	-0.269718726779741
0.46799999999999997	0.22902502343739164	-0.097892494517648	0.22818936247895613	1.6223692584120508	0.06030214407723131	0.3306266308804503	-0.26926705528872535
0.4690000000000003	0.22902661954383105	-0.09789662290448402	0.22959491836019608	1.6223692458937942	0.06019526302332966	0.3310135249137832	-0.2688140772606424
0.4700000000000002	0.2290282000284551	-0.09790078238465763	0.23100286209283788	1.6223692370451566	0.06008808683764772	0.331400413269479	-0.268359793087304
0.4710000000000001	0.22902976562803634	-0.09790497296868715	0.23241318697702595	1.622369231856746	0.05998061585066599	0.3317872902203712	-0.2679042032967701
0.472	0.229031317047956	-0.09790919463937046	0.23382588596593498	1.6223692303184354	0.059872850411376945	0.3321741499596642	-0.26744730855819243
0.4730000000000003	0.22903285496105333	-0.09791344735183646	0.23524095165364706	1.6223692324193684	0.05976479088804823	0.3325609865984986	-0.26698910968628686
0.4740000000000002	0.22903438000761422	-0.09791773103356406	0.23665837626334613	1.6223692381479602	0.05965643766915107	0.33294779416365433	-0.26652960764579814
0.4750000000000001	0.22903589279612388	-0.09792204558399684	0.23807815163433327	1.622369247491896	0.05954779116451429	0.3333345665948505	-0.2660688035563212
0.476	0.22903739390328104	-0.0979263908745069	0.23950026920824558	1.6223692604381252	0.059438851806703594	0.3337212977417082	-0.26560669869717496
0.4770000000000003	0.229038883872899	-0.09793076674832986	0.24092472001561524	1.6223692769728524	0.05932962005226034	0.3341079813608692	-0.26514329451214386
0.4780000000000002	0.22904036321444263	-0.09793517302009243	0.24235149466315578	1.6223692970815247	0.05922009638261665	0.3344946111135205	-0.2646785926140857
0.4790000000000001	0.2290418324019525	-0.09793960947568338	0.24378058332140876	1.622369320748816	0.05911028130499087	0.334881180563087	-0.26421259478940523
0.48	0.2290432918741083	-0.09794407587209275	0.24521197571200767	1.6223693479586065	0.059000175353323935	0.3352676831726722	-0.2637453030026956
0.4810000000000003	0.22904474203505468	-0.09794857193684753	0.24664566109456781	1.6223693786939608	0.05888977908925598	0.33565411230225295	-0.2632767194016686
0.4820000000000002	0.2290461832548603	-0.09795309736817277	0.24808162825396088	1.6223694129371007	0.05877909310338649	0.3360404612060617	-0.262806846322005
0.4830000000000001	0.22904761586998595	-0.09795765183587438	0.24951986548836072	1.622369450669375	0.05866811801669539	0.3364267230304053	-0.2623356862918201
0.484	0.22904904018451278	-0.09796223498143845	0.2509603605980747	1.6223694918712268	0.05855685448169841	0.336812890811806	-0.26186324203580175
0.4850000000000003	0.22905045647175226	-0.09796684641735207	0.25240310087517476	1.6223695365221564	0.058445303183335996	0.3371989574752881	-0.26138951647920167
0.4860000000000002	0.2290518649754857	-0.0979714857271507	0.2538480730935606	1.622369584600681	0.05833346484002148	0.33758491583263445	-0.2609145127517383
0.4870000000000001	0.22905326591046113	-0.0979761524661886	0.2552952634990883	1.6223696360842916	0.05822134020490872	0.3379707585804979	-0.2604382341914081
0.488	0.22905465946290116	-0.09798084616162732	0.25674465780053074	1.6223696909494063	0.05810893006689134	0.33835647829867943	-0.2599606843480199
0.4890000000000003	0.22905604579139527	-0.09798556631164707	0.2581962411617599	1.6223697491713194	0.05799623525121098	0.3387420674488841	-0.2594818669863878
0.4900000000000002	0.2290574250270471	-0.09799031238538758	0.25964999819403856	1.6223698107241482	0.05788325662010016	0.3391275183737191	-0.25900178608948404
0.4910000000000001	0.22905879727287595	-0.09799508382399208	0.2611059129480607	1.6223698755807772	0.05776999507370248	0.339512823295697	-0.25852044586154727
0.492	0.22906016260397796	-0.09799988004199899	0.2625639689061304	1.6223699437127967	0.057656451551330284	0.3398979743162521	-0.25803785073108293
0.4930000000000003	0.2290615210684465	-0.09800470042870682	0.26402414897374066	1.6223700150904408	0.057542627032997985	0.3402829634145946	-0.25755400535417683
0.4940000000000002	0.22906287268792208	-0.09800954434914093	0.2654864354701918	1.6223700896825202	0.057428522540742884	0.34066778244628826	-0.2570689146181784
0.4950000000000001	0.22906421745814584	-0.09801441114386988	0.2669508101197727	1.622370167456353	0.057314139139306296	0.3410524231419254	-0.25658258364520187
0.496	0.22906555535026993	-0.09801930012804433	0.2684172540446523	1.6223702483776923	0.057199477936539386	0.3414368771062109	-0.2560950177951962
0.49700000000000033	0.22906688631255315	-0.09802421059116388	0.2698857477591193	1.62237033241065	0.057084540084202474	0.3418211358174029	-0.2556062226685795
0.4980000000000002	0.22906821027169022	-0.09802914179795351	0.2713562711644368	1.6223704195176185	0.0569693267791569	0.3422051906269966	-0.25511620410843155
0.4990000000000001	0.22906952713339618	-0.09803409298922204	0.2728288035435801	1.6223705096591878	0.05685383926440009	0.34258903275941505	-0.25462496820260583
0.5	0.22907083678299778	-0.0980390633815718	0.2743033235558784	1.6223706027940616	0.05673807882951638	0.3429726533116559	-0.25413252128605895
0.5010000000000003	0.22907213908678425	-0.09804405216633291	0.2757798092323324	1.6223706988789697	0.05662204681072514	0.3433560432532058	-0.2536388699431477
0.5020000000000002	0.2290734338937414	-0.0980490585092294	0.277258237972002	1.6223707978685757	0.05650574459119482	0.3437391934262929	-0.2531440210094625
0.5030000000000001	0.22907472103691667	-0.09805408155115727	0.2787385865398613	1.6223708997153852	0.05638917360180422	0.3441220945463637	-0.25264798157288465
0.504	0.2290760003336626	-0.09805912040932173	0.2802208310672705	1.6223710043696482	0.05627233532180175	0.34450473720309865	-0.25215075897367956
0.5050000000000003	0.22907727158513416	-0.09806417417835708	0.281704947055464	1.6223711117792605	0.05615523127905654	0.34488711186227883	-0.25165236080380055
0.5060000000000002	0.22907853457654323	-0.0980692419314323	0.28319090938057606	1.6223712218896622	0.056037863050204646	0.3452692088682097	-0.2511527949058842
0.5070000000000001	0.22907978907817114	-0.0980743227213421	0.2846786922994788	1.6223713346437316	0.05592023226081054	0.34565101844640594	-0.2506520693718684
0.508	0.22908103484601527	-0.09807941558158331	0.28616826945720547	1.6223714499816795	0.05580234058535971	0.34603253070654616	-0.2501501925407992
0.5090000000000003	0.22908227162244707	-0.09808451952742067	0.287659613895606	1.6223715678409374	0.05568418974720262	0.34641373564552613	-0.2496471729961233
0.5100000000000002	0.2290834991376322	-0.09808963355694302	0.2891526980628839	1.6223716881560473	0.05556578151850921	0.3467946231506793	-0.24914301956288437
0.5110000000000001	0.22908471711133563	-0.09809475665210657	0.2906474938247951	1.622371810858546	0.055447117719988684	0.3471751830036014	-0.2486377413045707
0.512	0.229085925254735	-0.0980998877797662	0.2921439724775361	1.6223719358768478	0.05532820022037291	0.3475554048845279	-0.2481313475193019
0.5130000000000003	0.2290871232722397	-0.09810502589269902	0.29364210476234764	1.6223720631361247	0.055209030935783415	0.34793527837703137	-0.24762384773516258
0.5140000000000002	0.22908831086331763	-0.09811016993099633	0.2951418608818621	1.6223721925581849	0.05508961182910195	0.3483147929730475	-0.24711525170479573
0.5150000000000001	0.22908948772433393	-0.09811531882457669	0.2966432105170966	1.6223723240613492	0.05496994490964728	0.34869393807811944	-0.24660556939979492
0.516	0.2290906535504031	-0.0981204714964466	0.2981461228443691	1.622372457560325	0.05485003223309537	0.34907270301668675	-0.2460948110051903
0.5170000000000003	0.22909180803725254	-0.09812562686520415	0.29965056655216615	1.6223725929660773	0.054729875901214725	0.3494510770373089	-0.2455829869140182
0.5180000000000002	0.2290929508830969	-0.09813078384640889	0.30115650985874237	1.622372730185699	0.054609478061293105	0.3498290493179539	-0.24507010772166063
0.5190000000000001	0.22909408179052335	-0.09813594135357398	0.3026639205316113	1.622372869122279	0.05448884090525346	0.3502066089716685	-0.24455618421945677
0.52	0.22909520046801224	-0.09814109829953306	0.30417276590820824	1.6223730096747693	0.05436796666857893	0.35058374505251777	-0.24404122738782005
0.5210000000000004	0.22909630663071548	-0.09814625359893325	0.30568301291662836	1.6223731517378486	0.05424685762953189	0.3509604465615616	-0.24352524838927647
0.5220000000000002	0.22909740000124362	-0.09815140617148017	0.30719462809722387	1.6223732952017862	0.05412551610872577	0.35133670245306114	-0.2430082585611699
0.5230000000000001	0.2290984803108396	-0.09815655494443312	0.30870757762508977	1.622373439952303	0.054003944468438494	0.351712501640865	-0.24249026940814525
0.524	0.22909954730019044	-0.09816169885397728	0.31022182733234255	1.622373585870433	0.053882145111421566	0.3520878330046816	-0.24197129259482503
0.5250000000000004	0.2291006007202551	-0.09816683684622543	0.31173734273022613	1.62237373283238	0.05376012047956799	0.3524626853963097	-0.24145133993848486
0.5260000000000002	0.2291016403334825	-0.09817196787822229	0.31325408903145685	1.6223738807093782	0.05363787305268028	0.3528370476458372	-0.24093042340153437
0.5270000000000001	0.22910266591466652	-0.09817709091895249	0.3147720311732149	1.6223740293675466	0.05351540534721433	0.3532109085678803	-0.24040855508373082
0.528	0.2291036772518146	-0.09818220495035644	0.316291133840815	1.6223741786677466	0.05339271991487496	0.35358425696805723	-0.23988574721405312
0.5290000000000004	0.22910467414740593	-0.09818730896835387	0.3178113614905862	1.6223743284654364	0.053269819341182495	0.3539570816492798	-0.23936201214271116
0.5300000000000002	0.22910565641928654	-0.09819240198387519	0.3193326783712466	1.622374478610526	0.05314670624412967	0.35432937141750975	-0.2388373623336447
0.5310000000000001	0.22910662390157502	-0.0981974830239046	0.3208550485449367	1.6223746289472316	0.05302338327286545	0.354701115087355	-0.23831181035719454
0.532	0.22910757644595686	-0.0982025511325362	0.32237843590831816	1.6223747793139285	0.052899853106403265	0.35507230148776114	-0.23778536888281251
0.5329999999999999	0.2291085139222425	-0.09820760537203949	0.323902804213397	1.6223749295430052	0.05277611845235094	0.3554429194676258	-0.2372580506719197
0.5340000000000003	0.22910943621781446	-0.0982126448239354	0.325428117088485	1.622375079460717	0.05265218204547717	0.3558129579012863	-0.23672986857077868
0.5350000000000001	0.22911034323671398	-0.09821766859008692	0.32695433805895846	1.62237522888704	0.05252804664617274	0.3561824056938912	-0.23620083550342832
0.536	0.22911123489874233	-0.09822267579380407	0.3284814305663427	1.622375377635524	0.052403715039169164	0.3565512517864229	-0.23567096446503413
0.5369999999999999	0.229112111138577	-0.0982276655809631	0.330009357985384	1.6223755255131485	0.05227919003257309	0.3569194851601996	-0.23514026851582392
0.5380000000000003	0.22911297190490287	-0.09823263712114391	0.33153808365907017	1.6223756723201763	0.05215447445538659	0.3572870948456181	-0.23460876076883674
0.5390000000000001	0.22911381715955859	-0.09823758960878663	0.3330675709715605	1.6223758178500107	0.0520295711518664	0.3576540699400793	-0.2340764543644681
0.54	0.22911464687669766	-0.09824252226436382	0.33459778342184443	1.6223759618890523	0.05190448297588611	0.35802039962609694	-0.23354336244471013
0.5409999999999999	0.2291154610419649	-0.09824743433519276	0.33612868467974033	1.6223761042165568	0.051779212786577516	0.3583860731849072	-0.23300949813359018
0.5420000000000003	0.22911625965206422	-0.09825232509514042	0.33766023864306444	1.6223762446044954	0.05165376344342129	0.35875108001022116	-0.23247487451721746
0.5430000000000001	0.22911704271547048	-0.09825719384359806	0.33919240943848766	1.6223763828174151	0.05152813780583893	0.3591154096085479	-0.23193950464334023
0.544	0.22911781025390876	-0.09826203990522696	0.34072516134694203	1.622376518612304	0.05140233873935391	0.35947905158140997	-0.23140340154703795
0.5449999999999999	0.2291185623030966	-0.09826686263085231	0.3422584587475993	1.6223766517384546	0.05127636912052385	0.3598419956119946	-0.2308665782698938
0.5460000000000003	0.22911929891237226	-0.09827166139838132	0.3437922661173001	1.6223767819373327	0.05115023183716962	0.3602042314651421	-0.23032904785990604
0.5470000000000002	0.22912002014396188	-0.09827643561261735	0.34532654804862634	1.622376908942448	0.05102392978663912	0.3605657489917294	-0.2297908233649758
0.548	0.22912072607226175	-0.09828118470434269	0.3468612692689799	1.6223770324792273	0.0508974658738081	0.3609265381331955	-0.22925191782610937
0.5489999999999999	0.22912141678313544	-0.09828590813017568	0.34839639465994804	1.62237715226489	0.050770843009363374	0.3612865889261576	-0.2287123442705054
0.5500000000000003	0.22912209237322592	-0.09829060537358329	0.3499318892957898	1.6223772680083286	0.050644064106842974	0.36164589151157406	-0.22817211569775364
0.5510000000000002	0.22912275294928255	-0.0982952759459218	0.3514677185202536	1.6223773794099918	0.05051713207648168	0.36200443615284755	-0.2276312450524342
0.552	0.22912339862750256	-0.09829991938637421	0.3530038480222863	1.6223774861617726	0.050390049818782305	0.3623622132534405	-0.2270897451971723
0.5529999999999999	0.22912402953288744	-0.09830453526115793	0.3545402438719406	1.622377587946899	0.0502628202211594	0.36271921336493557	-0.2265476288997166
0.5540000000000003	0.22912464579861366	-0.09830912316350922	0.35607687251764	1.6223776844398308	0.050135446158139814	0.3630754271861005	-0.2260049088335421
0.5550000000000002	0.22912524756541794	-0.0983136827144492	0.35761370074596144	1.6223777753057838	0.05000793049505633	0.36343084555345306	-0.22546159759172063
0.556	0.22912583498099656	-0.09831821356282668	0.3591506956419438	1.622377860199131	0.04988027609145584	0.36378545943210455	-0.22491770770083194
0.5569999999999999	0.2291264081994191	-0.09832271538463395	0.3606878246055979	1.6223779387610568	0.04975248579946884	0.3641392599195587	-0.2243732516151098
0.5580000000000003	0.2291269673805557	-0.09832718788310092	0.36222505544307065	1.622378010617969	0.049624562456102354	0.364492238266555	-0.22382824168392954
0.5590000000000002	0.2291275126895188	-0.09833163078994847	0.3637623564956491	1.6223780753810462	0.049496508872681075	0.36484438590649965	-0.22328269010565738
0.56	0.22912804429611783	-0.09833604386667355	0.36529969673069274	1.6223781326461681	0.04936832782740226	0.36519569447601435	-0.22273660889501146
0.5609999999999999	0.22912856237432794	-0.09834042690473432	0.36683704575542697	1.6223781819938532	0.04924002206398596	0.3655461558176588	-0.2221900098778077
0.5620000000000003	0.22912906710177197	-0.09834477972500857	0.3683743737540002	1.6223782229892019	0.04911159429672208	0.36589576196507895	-0.22164290471283582
0.5630000000000002	0.22912955865921536	-0.09834910217765552	0.3699116513865605	1.62237825518185	0.04898304721904954	0.3662445051195406	-0.2210953049271506
0.5640000000000001	0.2291300372300745	-0.09835339414200925	0.37144884972595105	1.6223782781059282	0.04885438350890472	0.3665923776352138	-0.22054722193809317
0.565	0.2291305029999374	-0.09835765552612744	0.3729859402504706	1.6223782912800306	0.048725605829009644	0.3669393720173562	-0.2199986670554531
0.5660000000000003	0.2291309561560974	-0.09836188626674414	0.3745228948543817	1.6223782942071938	0.04859671682575128	0.3672854809243896	-0.21944965147721993
0.5670000000000002	0.22913139688709933	-0.09836608632924998	0.3760596858573937	1.6223782863748828	0.048467719128232785	0.3676306971695535	-0.21890018628567262
0.5680000000000001	0.22913182538229757	-0.09837025570695199	0.377596286013526	1.6223782672549898	0.04833861534712883	0.3679750137224466	-0.2183502824437962
0.569	0.22913224183142686	-0.09837439441999006	0.3791326685190027	1.6223782363038413	0.04820940807352487	0.36831842371040324	-0.21779995079207573
0.5700000000000003	0.22913264642418435	-0.0983785025142845	0.3806688070195824	1.6223781929622165	0.04808009987792088	0.36866092041958864	-0.217249202045413
0.5710000000000002	0.229133039349824	-0.09838258006051226	0.3822046756188527	1.6223781366553798	0.04795069330915311	0.3690024972961864	-0.21669804678960794
0.5720000000000001	0.22913342079676202	-0.09838662715310992	0.3837402488875133	1.6223780667931202	0.04782119089310974	0.3693431479479272	-0.21614649547751533
0.573	0.229133790952194	-0.09839064390930417	0.3852755018717956	1.6223779827698097	0.04769159513148151	0.36968286614560064	-0.215594558425598
0.5740000000000003	0.22913415000172324	-0.09839463046817422	0.38681041009991407	1.622377883964469	0.04756190850066666	0.37002164582419017	-0.2150422458111702
0.5750000000000002	0.2291344981289998	-0.09839858698974682	0.38834494958732213	1.6223777697408515	0.04743213345070587	0.37035948108369887	-0.21448956767001728
0.5760000000000001	0.22913483551537062	-0.0984025136541219	0.389879096841926	1.6223776394475393	0.04730227240430585	0.3706963661898542	-0.21393653389401557
0.577	0.22913516233954018	-0.0984064106606273	0.39141282887003515	1.6223774924180543	0.04717232775600995	0.3710322955748193	-0.21338315422843895
0.5780000000000003	0.2291354787772417	-0.09841027822700268	0.3929461231838272	1.6223773279709857	0.04704230187126985	0.3713672638380997	-0.21282943826863748
0.5790000000000002	0.2291357850009186	-0.09841411658861134	0.3944789578099707	1.6223771454097589	0.046912197085294316	0.3717012657477714	-0.21227539545644405
0.5800000000000001	0.22913608117941614	-0.09841792599805356	0.3960113112975454	1.6223769440212947	0.04678201570209884	0.3720342962417936	-0.2117210350772134
0.581	0.2291363674776827	-0.0984217067255591	0.39754316272452767	1.622376723073937	0.04665175999405853	0.37236635042904476	-0.21116636625742335
0.5820000000000003	0.2291366440564814	-0.09842545905940979	0.399074491704365	1.6223764818161477	0.04652143220141382	0.3726974235902082	-0.21061139796179365
0.5830000000000002	0.22913691107211087	-0.09842918330564085	0.40060527839303844	1.6223762194763474	0.046391034531361425	0.3730275111786965	-0.21005613898991402
0.5840000000000001	0.2291371686761357	-0.0984328797873935	0.40213550349438165	1.6223759352631513	0.04626056915721559	0.37335660882119126	-0.20950059797365103
0.585	0.22913741701512624	-0.09843654884429189	0.403665148262923	1.6223756283656245	0.046130038217941906	0.3736847123176208	-0.20894478337563016
0.5860000000000003	0.22913765623040747	-0.0984401908318447	0.40519419450652133	1.6223752979535602	0.04599944381775709	0.3740118176411281	-0.2083887034876882
0.5870000000000002	0.229137886457817	-0.09844380612125213	0.40672262458956443	1.622374943177778	0.04586878802573185	0.3743379209382153	-0.20783236642892247
0.5880000000000001	0.22913810782747174	-0.09844739509999474	0.4082504214344951	1.6223745631704478	0.04573807287582092	0.3746630185285212	-0.2072757801443031
0.589	0.22913832046354374	-0.0984509581724496	0.4097775685205541	1.6223741570454344	0.0456073003671966	0.3749871069038699	-0.20671895240451027
0.5900000000000003	0.22913852448404426	-0.09845449575977933	0.41130404988088437	1.6223737238986686	0.045476472464335636	0.3753101827268375	-0.2061618908065628
0.5910000000000002	0.22913872000061658	-0.09845800829946917	0.41282985009838996	1.622373262808544	0.045345591096918346	0.3756322428291452	-0.20560460277474268
0.5920000000000001	0.22913890711833718	-0.09846149624488564	0.41435495429998864	1.6223727728363397	0.045214658159903644	0.3759532842098816	-0.20504709556186948
0.593	0.22913908593552507	-0.09846496006485737	0.4158793481496482	1.6223722530266682	0.04508367551383879	0.3762733040334968	-0.2044893762511
0.5940000000000003	0.2291392565435595	-0.09846840024328227	0.41740301784021877	1.6223717024079558	0.04495264498534125	0.3765922996275102	-0.203931451758368
0.5950000000000002	0.2291394190267056	-0.09847181727876106	0.41892595008369976	1.6223711199929478	0.04482156836775084	0.3769102684798737	-0.20337332883533485
0.5960000000000001	0.2291395734619482	-0.09847521168425515	0.42044813210033183	1.6223705047792465	0.044690447421828455	0.37722720823605416	-0.20281501407260152
0.597	0.22913971991883336	-0.09847858398676591	0.42196955160690497	1.6223698557498785	0.044559283876438885	0.37754311669589774	-0.20225651390323537
0.5980000000000003	0.22913985845931795	-0.09848193472703282	0.4234901968042962	1.622369171873895	0.044428079429398665	0.3778579918102795	-0.20169783460672797
0.5990000000000002	0.22913998913762684	-0.09848526445925093	0.425010056363869	1.6223684521070043	0.04429683574854809	0.3781718316775394	-0.20113898231349875
0.6000000000000001	0.22914011200011788	-0.0984885737508116	0.4265291194123694	1.62236769539224	0.04416555447292403	0.3784846345397684	-0.2005799630099388
0.601	0.2291402270851546	-0.09849186318206676	0.42804737551570765	1.6223669006606607	0.044034237213971	0.3787963987790063	-0.20002078254368427
0.6020000000000003	0.22914033442298645	-0.09849513334611419	0.42956481466126106	1.6223660668320903	0.043902885556849756	0.3791071229131723	-0.1994614466293568
0.6030000000000002	0.22914043403563658	-0.09849838484860116	0.43108142723757936	1.6223651928158909	0.043771501061963695	0.3794168055914227	-0.19890196085537493
0.6040000000000001	0.22914052593679735	-0.0985016183075435	0.4325972040122533	1.622364277511777	0.043640085266701455	0.3797254455890007	-0.19834233069152585
0.605	0.22914061013173315	-0.0985048343531609	0.43411213610908383	1.6223633198106673	0.04350863968733333	0.3800330418018821	-0.1977825614967441
0.6060000000000003	0.22914068661719092	-0.09850803362773174	0.4356262149841833	1.6223623185955771	0.043377165821060035	0.3803395932412804	-0.19722265852721385
0.6070000000000002	0.2291407553813181	-0.09851121678546816	0.43713943240177244	1.6223612727425525	0.04324566514802954	0.3806450990281333	-0.1966626269446675
0.6080000000000001	0.22914081640358802	-0.09851438449240857	0.43865178041043534	1.6223601811216455	0.04311413913313793	0.3809495583877545	-0.19610247182463206
0.609	0.2291408696547331	-0.09851753742632571	0.44016325131795936	1.6223590425979348	0.04298258922785634	0.38125297064434743	-0.19554219816516624
0.6100000000000003	0.22914091509668522	-0.09852067627664993	0.4416738376636372	1.6223578560325893	0.042851016872387175	0.38155533521507695	-0.19498181089650965
0.6110000000000002	0.22914095268252385	-0.09852380174440563	0.4431835321891699	1.6223566202839783	0.0427194234980871	0.3818566516038216	-0.19442131489127384
0.6120000000000001	0.22914098235643196	-0.09852691454253473	0.4446923278089279	1.622355334208828	0.04258781053009472	0.3821569193947284	-0.19386071497480512
0.613	0.22914100405365928	-0.09853001539698333	0.44620021757995093	1.6223539966634264	0.0424561793902223	0.38245613824569286	-0.19330001593559223
0.6140000000000003	0.22914101770049347	-0.09853310504780304	0.4477071946716917	1.6223526065048772	0.042324531499927466	0.38275430788188636	-0.19273922253583634
0.6150000000000002	0.22914102321423896	-0.09853618424951446	0.4492132523347641	1.6223511625924039	0.04219286828318083	0.38305142808920933	-0.19217833952242203
0.6160000000000001	0.2291410205032038	-0.09853925377110537	0.4507183838694545	1.622349663788704	0.04206119116922814	0.3833474987077315	-0.19161737163791953
0.617	0.229141009466318	-0.09854231439641213	0.4522225825951296	1.6223481089613576	0.04192950159536737	0.38364251962536294	-0.1910563236311868
0.6180000000000003	0.22914098999163102	-0.09854536692526096	0.4537258418197949	1.6223464969842873	0.041797801009861094	0.38393649077163455	-0.1904952002678718
0.6190000000000002	0.22914096195406516	-0.09854841217461997	0.4552281548090578	1.6223448267392746	0.04166609087480017	0.3842294121113438	-0.18993400634123647
0.6200000000000001	0.22914092521392934	-0.09855145097900979	0.4567295147545041	1.622343097117531	0.041534372668917206	0.38452128363800564	-0.18937274668341925
0.621	0.22914087961657023	-0.09855448419054597	0.45822991474186986	1.6223413070213262	0.04140264789053111	0.3848121053672301	-0.18881142617688845
0.6220000000000003	0.2291408249924082	-0.0985575126789877	0.45972934771976426	1.622339455365673	0.041270918060377734	0.38510187733027007	-0.188250049765655
0.6230000000000002	0.22914076115698181	-0.09856053733179095	0.46122780646932465	1.6223375410800736	0.041139184724081485	0.38539059956780075	-0.18768862246605714
0.6240000000000001	0.22914068791100106	-0.09856355905416297	0.46272528357481696	1.6223355631103233	0.04100744945444912	0.38567827212386857	-0.18712714937717362
0.625	0.22914060504040978	-0.09856657876911838	0.4642217713948112	1.6223335204203773	0.040875713853888794	0.3859648950400113	-0.1865656356911033
0.6260000000000003	0.22914051231645707	-0.09856959741754023	0.46571726203280694	1.6223314119942773	0.04074397955701365	0.38625046834942584	-0.18600408670347224
0.6270000000000002	0.22914040949577813	-0.09857261595824626	0.46721174730694226	1.6223292368381435	0.040612248233306635	0.38653499207112396	-0.18544250782416302
0.6280000000000001	0.2291402963204848	-0.0985756353680572	0.46870521872029963	1.6223269939822291	0.040480521589723095	0.3868184662042578	-0.1848809045877739
0.629	0.22914017251826577	-0.0985786566418641	0.47019766743256963	1.6223246824830402	0.040348801373107784	0.38710089072261583	-0.1843192826636806
0.6300000000000003	0.2291400378024971	-0.09858168079269165	0.4716890842323248	1.622322301425522	0.040217089372424575	0.38738226556910604	-0.18375764786593932
0.6310000000000002	0.2291398918723629	-0.09858470885138125	0.4731794595106649	1.6223198499253115	0.04008538742073631	0.38766259065040937	-0.18319600616265933
0.6320000000000001	0.22913973441298688	-0.09858774186552084	0.47466878323774864	1.622317327131058	0.03995369739675027	0.3879418658322296	-0.18263436368429242
0.633	0.2291395650955745	-0.09859078089837414	0.4761570449414709	1.6223147322264355	0.039822021226232074	0.3882200909352012	-0.18207272673119773
0.6340000000000003	0.2291393835775668	-0.09859382702855861	0.477644233686786	1.6223120644310973	0.03969036088371244	0.3884972657312102	-0.18151110178114643
0.6350000000000002	0.2291391895028053	-0.09859688135009384	0.4791303380564406	1.6223093230009467	0.039558718394241243	0.3887733899400694	-0.1809494954963948
0.6360000000000001	0.22913898250170922	-0.09859994497206678	0.4806153461346344	1.6223065072292313	0.03942709583469994	0.38904846322660747	-0.18038791472958832
0.637	0.22913876219146473	-0.09860301901753535	0.4820992454936181	1.6223036164488394	0.0392954953345484	0.3893224851981123	-0.17982636652842934
0.6380000000000003	0.22913852817622685	-0.09860610462241967	0.48358202318248567	1.6223006500350432	0.03916391907630867	0.38959545540200624	-0.17926485813934565
0.6390000000000002	0.2291382800473342	-0.0986092029347575	0.48506366571704923	1.6222976074079398	0.03903236929596637	0.3898673733236935	-0.17870339701076143
0.6400000000000001	0.2291380173835374	-0.0986123151135741	0.486544159070435	1.6222944880338377	0.038900848283165666	0.3901382383848232	-0.17814199079645157
0.641	0.22913773975124102	-0.0986154423277429	0.4880234886655363	1.6222912914255865	0.03876935838137854	0.3904080499422127	-0.17758064735854492
0.6420000000000003	0.2291374467047596	-0.09861858575521011	0.48950163936970864	1.6222880171426075	0.038637901988167654	0.3906768072871265	-0.17701937476974344
0.6430000000000002	0.22913713778658854	-0.09862174658182822	0.4909785954909729	1.6222846647909996	0.03850648155529718	0.390944509644608	-0.1764581813148708
0.6440000000000001	0.22913681252768978	-0.09862492600017388	0.49245434077536854	1.6222812340237236	0.03837509958875	0.39121115617304597	-0.1758970754918648
0.645	0.22913647044779312	-0.09862812520872495	0.49392885840547535	1.6222777245408655	0.03824375864858808	0.3914767459641609	-0.17533606601226642
0.6460000000000004	0.22913611105571335	-0.09863134541064329	0.49540213099973934	1.6222741360899735	0.038112461348348954	0.3917412780432277	-0.17477516180150104
0.6470000000000002	0.22913573384968375	-0.09863458781253812	0.4968741406118669	1.6222704684664688	0.0379812103544023	0.3920047513692327	-0.1742143719992491
0.6480000000000001	0.22913533831770672	-0.09863785362358526	0.4983448687306794	1.622266721514132	0.037850008385629304	0.3922671648349642	-0.17365370595953075
0.649	0.22913492393792134	-0.09864114405387234	0.4998142962815762	1.622262895125668	0.037718858212813317	0.3925285172672831	-0.17309317325007037
0.6500000000000004	0.22913449017898918	-0.09864446031196722	0.5012824036292491	1.6222589892429746	0.03758776265749545	0.3927888074276945	-0.17253278365141816
0.6510000000000002	0.2291340365004983	-0.09864780360321221	0.5027491705812867	1.622255003856739	0.03745672459090158	0.3930480340132842	-0.17197254715600305
0.6520000000000001	0.22913356235338622	-0.09865117512874326	0.5042145763938134	1.6222509390061082	0.037325746932937776	0.39330619565808084	-0.17141247396625398
0.653	0.22913306718038223	-0.09865457608373249	0.5056785997795635	1.6222467947791879	0.03719483265064261	0.3935632909347234	-0.17085257449147592
0.6540000000000004	0.2291325504164696	-0.0986580076548538	0.5071412189176594	1.6222425713139932	0.03706398475627599	0.3938193183562538	-0.17029285934401847
0.6550000000000002	0.22913201148936846	-0.09866147101847353	0.5086024114651146	1.6222382687991053	0.036933206305650744	0.3940742763780946	-0.16973333933484872
0.6560000000000001	0.22913144982003958	-0.09866496733956365	0.5100621545708347	1.6222338874732773	0.036802500396521325	0.39432816340052096	-0.16917402546827462
0.657	0.2291308648232098	-0.09866849777020793	0.5115204248921352	1.6222294276243636	0.036671870166600284	0.3945809777717464	-0.1686149289359299
0.6579999999999999	0.22913025590791952	-0.09867206344807586	0.5129771986134231	1.6222248895890738	0.03654131879132134	0.39483271779144474	-0.1680560611099491
0.6590000000000003	0.22912962247809318	-0.0986756654952396	0.5144324514674384	1.6222202737539333	0.036410849481285125	0.3950833817145856	-0.1674974335348346
0.6600000000000001	0.2291289639331328	-0.09867930501657929	0.515886158759086	1.6222155805566936	0.03628046547920172	0.39533296775552546	-0.16693905791800412
0.661	0.22912827966853555	-0.09868298309814982	0.5173382953911246	1.6222108104874498	0.03615017005681417	0.39558147409229427	-0.1663809461195565
0.6619999999999999	0.22912756907653553	-0.09868670080626138	0.518788835890985	1.6222059640887039	0.03601996651216508	0.39582889887114137	-0.16582311014185233
0.6630000000000003	0.2291268315467711	-0.09869045918690095	0.5202377544379928	1.6222010419547486	0.03588985816689882	0.39607524021128016	-0.1652655621192031
0.6640000000000001	0.22912606646697742	-0.09869425926474203	0.5216850248913951	1.6221960447318768	0.035759848363169484	0.3963204962096519	-0.16470831430716956
0.665	0.22912527322370546	-0.0986981020413633	0.5231306208203428	1.6221909731194184	0.0356299404600909	0.3965646649457703	-0.16415137907097055
0.6659999999999999	0.2291244512030678	-0.09870198849342668	0.5245745155354766	1.6221858278704766	0.03550013783015135	0.3968077444867717	-0.16359476887335558
0.6670000000000003	0.22912359979151178	-0.09870591957156631	0.5260166821217701	1.62218060979236	0.03537044385577265	0.3970497328927323	-0.16303849626199018
0.6680000000000001	0.22912271837662102	-0.09870989619961126	0.5274570934737818	1.6221753197467026	0.03524086192570575	0.39729062822243844	-0.16248257385579354
0.669	0.22912180634794507	-0.0987139192733885	0.5288957223337203	1.6221699586492833	0.03511139543089417	0.39753042853961035	-0.16192701433021636
0.6699999999999999	0.22912086309785873	-0.0987179896587279	0.5303325413312211	1.6221645274702916	0.03498204775974098	0.39776913191933916	-0.16137183040187317
0.6710000000000003	0.22911988802245098	-0.09872210818941878	0.531767523022983	1.622159027234667	0.034852822293446065	0.3980067364544939	-0.16081703481312518
0.6720000000000002	0.22911888052244445	-0.09872627566587082	0.5332006399307819	1.622153459021751	0.0347237224019584	0.39824324026185814	-0.16026264031733267
0.673	0.2291178400041457	-0.0987304928541065	0.5346318645790182	1.6221478239646316	0.03459475144017468	0.39847864148805817	-0.15970865966445982
0.6739999999999999	0.22911676588042745	-0.09873476048433266	0.5360611695340799	1.6221421232499305	0.03446591274377194	0.39871293831558935	-0.15915510558592308
0.6750000000000003	0.22911565757174251	-0.0987390792487123	0.5374885274451743	1.6221363581187815	0.034337209624549184	0.3989461289688816	-0.1586019907785494
0.6760000000000002	0.2291145145071709	-0.09874344979908711	0.5389139110847736	1.62213052986825	0.03420864536576196	0.3991782117202227	-0.15804932788854464
0.677	0.22911333612549992	-0.09874787274540182	0.5403372933871987	1.6221246398509317	0.03408022321787293	0.39940918489560284	-0.15749712949655723
0.6779999999999999	0.22911212187633834	-0.09875234865445105	0.5417586474838656	1.6221186894731132	0.033951946394715236	0.3996390468802374	-0.15694540810431043
0.6790000000000003	0.22911087122126497	-0.09875687804857314	0.5431779467355944	1.6221126801944936	0.03382381806988286	0.39986779612334417	-0.15639417612200063
0.6800000000000002	0.2291095836350119	-0.0987614614042944	0.5445951647638857	1.6221066135294704	0.03369584137322294	0.40009543114241997	-0.15584344585577864
0.681	0.22910825860668357	-0.09876609915092455	0.5460102754811892	1.6221004910473524	0.033568019387487984	0.4003219505275049	-0.15529322949585062
0.6819999999999999	0.22910689564101153	-0.09877079166947683	0.5474232531194412	1.6220943143718813	0.03344035514520566	0.40054735294525406	-0.15474353910536887
0.6830000000000003	0.22910549425964588	-0.0987755392922878	0.548834072256896	1.6220880851819341	0.03331285162582432	0.40077163714245106	-0.15419438660967474
0.6840000000000002	0.2291040540024836	-0.09878034230258263	0.5502427078428982	1.6220818052122783	0.033185511753009184	0.40099480194914905	-0.15364578378618612
0.685	0.2291025744290343	-0.0987852009332311	0.551649135220624	1.6220754762524978	0.03305833839184294	0.4012168462818047	-0.15309774225540512
0.6859999999999999	0.22910105511982384	-0.09879011536507107	0.5530533301481925	1.6220691001452143	0.03293133434604958	0.40143776914628504	-0.15255027347291283
0.6870000000000003	0.2290994956778362	-0.09879508572555643	0.5544552688177948	1.6220626787862347	0.032804502355543226	0.4016575696401998	-0.15200338872191346
0.6880000000000002	0.22909789572999406	-0.09880011208810618	0.5558549278728615	1.6220562141262516	0.032677845094360135	0.4018762469545605	-0.15145709910607297
0.6890000000000001	0.22909625492867877	-0.09880519447139928	0.5572522844236675	1.622049708171088	0.03255136516872754	0.40209380037537595	-0.15091141554312865
0.69	0.22909457295328917	-0.09881033283785895	0.5586473160610238	1.6220431629801018	0.032425065115084084	0.4023102292852458	-0.15036634875974586
0.6910000000000003	0.22909284951184086	-0.09881552709170428	0.5600400008684497	1.622036580665005	0.03229894739804934	0.4025255331647097	-0.14982190928694133
0.6920000000000002	0.22909108434260508	-0.09882077707732555	0.5614303174343546	1.62202996338985	0.032173014408461625	0.4027397115935346	-0.14927810745508838
0.6930000000000001	0.22908927721578828	-0.09882608257836091	0.5628182448642507	1.6220233133714226	0.03204726846172543	0.40295276425194193	-0.14873495338867637
0.694	0.22908742793525222	-0.0988314433167188	0.5642037627915152	1.6220166328796732	0.031921711796344295	0.40316469092140744	-0.1481924570017887
0.6950000000000003	0.2290855363402749	-0.09883685895116676	0.5655868513863411	1.6220099242378065	0.031796346572454115	0.4033754914850371	-0.1476506279945332
0.6960000000000002	0.2290836023073527	-0.09884232907661702	0.566967491363655	1.622003189821273	0.03167117487065933	0.4035851659279426	-0.14710947584992784
0.6970000000000001	0.22908162575204358	-0.09884785322448943	0.5683456639903922	1.6219964320560336	0.03154619869129155	0.4037937143377403	-0.14656900983104998
0.698	0.22907960663085158	-0.09885343086302455	0.5697213510921514	1.6219896534172253	0.03142141995372328	0.4040011369049296	-0.14602923897843953
0.6990000000000003	0.2290775449431529	-0.09885906139641541	0.5710945350592456	1.6219828564278476	0.031296840495308474	0.40420743392314995	-0.14549017210774723
0.7000000000000002	0.22907544073316344	-0.09886474416313128	0.5724651988521672	1.6219760436570945	0.03117246207000893	0.404412605789317	-0.14495181780767996
0.7010000000000001	0.2290732940919475	-0.09887047843494044	0.5738333260064848	1.621969217719081	0.031048286347313724	0.4046166530035156	-0.14441418443811305
0.702	0.22907110515946827	-0.09887626341701204	0.5751989006371878	1.6219623812715829	0.030924314911693642	0.4048195761688935	-0.14387728012836068
0.7030000000000003	0.22906887412667948	-0.0988820982483439	0.5765619074428713	1.6219555370144165	0.030800549262223538	0.40502137599167537	-0.14334111277553582
0.7040000000000002	0.2290666012376581	-0.09888798200214002	0.5779223317101528	1.6219486876882059	0.03067699081212744	0.40522205328111577	-0.14280569004274793
0.7050000000000001	0.22906428679177832	-0.09889391368614162	0.5792801593172041	1.6219418360731561	0.030553640888366825	0.40542160894938933	-0.14227101935767877
0.706	0.22906193114592596	-0.09889989224291267	0.5806353767349116	1.6219349849870768	0.030430500731453317	0.4056200440112957	-0.14173710791226005
0.7070000000000003	0.22905953471637844	-0.09890591655007658	0.5819879710260587	1.6219281372826568	0.030307571495545454	0.4058173595836567	-0.1412039626632624
0.7080000000000002	0.22905709797959908	-0.09891198542050522	0.5833379298440399	1.6219212958439901	0.030184854248706493	0.4060135568847093	-0.1406715903331802
0.7090000000000001	0.22905462147232067	-0.0989180976024644	0.5846852414318742	1.6219144635830984	0.030062349973078543	0.40620863723367545	-0.14013999741091787
0.71	0.2290521057920425	-0.09892425177971587	0.586029894620781	1.6219076434368238	0.02994005956503287	0.4064026020503258	-0.13960919015251505
0.7110000000000003	0.22904955159756296	-0.09893044657195149	0.5873718788275784	1.6219008383629567	0.02981798383572173	0.4065954528544134	-0.1390791745825129
0.7120000000000002	0.2290469596087965	-0.09893668053631408	0.5887111840512841	1.6218940513356002	0.029696123512213575	0.40678719126491547	-0.13854995649577306
0.7130000000000001	0.22904433060587687	-0.09894295216963242	0.5900478008696837	1.6218872853408965	0.029574479238784483	0.4069778189991429	-0.1380215414591953
0.714	0.22904166542754753	-0.098949259910244	0.5913817204524199	1.6218805433727366	0.029453051576416353	0.40716733787427317	-0.13749393480687247
0.7150000000000003	0.22903896496959042	-0.09895560213978102	0.5927129346060275	1.6218738284276932	0.02933184099928317	0.4073557498136194	-0.1369671416226485
0.7160000000000002	0.22903623018366395	-0.09896197718567169	0.5940414358016703	1.6218671434995584	0.029210847893218657	0.4075430568506305	-0.13644116672956214
0.7170000000000001	0.22903346207541977	-0.09896838332398313	0.5953672171378431	1.6218604915738526	0.029090072560610646	0.4077292611237388	-0.1359160147051728
0.718	0.22903066170152403	-0.09897481878223338	0.5966902722876707	1.6218538756219294	0.02896951522684969	0.407914364868995	-0.1353916899032146
0.7190000000000003	0.22902783016633793	-0.09898128174217541	0.5980105954785563	1.6218472985942975	0.02884917604364226	0.4080983704174322	-0.13486819646263365
0.7200000000000002	0.22902496861863209	-0.0989877703425523	0.5993281815019287	1.6218407634139096	0.028729055089371056	0.4082812801967297	-0.13434553830455329
0.7210000000000001	0.22902207824795354	-0.09899428268182373	0.6006430257688858	1.6218342729701616	0.02860915236528422	0.4084630967389408	-0.13382371911064575
0.722	0.2290191602798935	-0.09900081682086645	0.6019551243812901	1.6218278301132307	0.028489467790497526	0.408643822690202	-0.13330274229520944
0.7230000000000003	0.2290162159706314	-0.0990073707856515	0.6032644741228236	1.6218214376483702	0.028370001204518377	0.40882346080969206	-0.1327826110091323
0.7240000000000002	0.2290132466022576	-0.09901394256990033	0.6045710723692571	1.6218150983301534	0.028250752377169838	0.4090020139577179	-0.13226332817610348
0.7250000000000001	0.2290102534792503	-0.09902053013809778	0.6058749170122989	1.6218088148566705	0.028131721017266995	0.40917948508553	-0.13174489652349491
0.726	0.2290072379253543	-0.0990271314292404	0.607176006443647	1.621802589863671	0.028012906775843702	0.4093558772331372	-0.13122731858921272
0.7270000000000003	0.22900420128048185	-0.09903374436056925	0.6084743395992454	1.621796425918653	0.027894309243625456	0.4095311935352415	-0.13071059670457713
0.7280000000000002	0.22900114489725915	-0.09904036683053687	0.6097699160332939	1.621790325514897	0.027775927945489352	0.4097054372312676	-0.1301947329655305
0.7290000000000001	0.2289980701364664	-0.09904699672138774	0.611062735944565	1.6217842910654423	0.027657762339524022	0.40987861166913425	-0.1296797292228647
0.73	0.22899497836174607	-0.0990536319017315	0.6123528001087871	1.6217783248969992	0.02753981182501404	0.4100507202966711	-0.12916558710973636
0.7310000000000003	0.2289918709347038	-0.09906027022910897	0.6136401097644635	1.6217724292437992	0.02742207575459902	0.41022176664695303	-0.12865230808771064
0.7320000000000002	0.22898874921002416	-0.09906690955255096	0.6149246665303214	1.621766606241749	0.0273045534433608	0.4103917543276567	-0.12813989348021174
0.7330000000000001	0.22898561453022506	-0.09907354771475659	0.61620647236943	1.6217608579240255	0.0271872441734996	0.41056068701626325	-0.12762834448716665
0.734	0.22898246822118004	-0.09908018255351926	0.6174855295676571	1.6217551862184776	0.02707014719740111	0.4107285684570236	-0.12711766219363016
0.7350000000000003	0.22897931158840426	-0.09908681190315574	0.6187618407110494	1.6217495929453343	0.026953261740739656	0.41089540245791645	-0.12660784757884547
0.7360000000000002	0.228976145912976	-0.09909343359669114	0.6200354086640091	1.62174407981446	0.026836587005739914	0.4110611928877774	-0.12609890152506914
0.7370000000000001	0.22897297244784523	-0.09910004546842341	0.6213062365493934	1.6217386484229064	0.026720122174293412	0.4112259436735969	-0.12559082482548983
0.738	0.22896979241565418	-0.09910664535611789	0.6225743277297852	1.6217333002523884	0.026603866410747936	0.4113896587980424	-0.12508361819172706
0.7390000000000003	0.2289666070069395	-0.09911323110245888	0.6238396857887996	1.6217280366666793	0.026487818864370582	0.41155234229708115	-0.12457728226139636
0.7400000000000002	0.22896341737759054	-0.09911980055651297	0.6251023145120524	1.621722858910807	0.026371978671789836	0.41171399825727123	-0.12407181760543576
0.7410000000000001	0.2289602246459388	-0.09912635157595964	0.6263622178677835	1.621717768112044	0.026256344959843733	0.4118746308125967	-0.12356722473525363
0.742	0.22895702988985012	-0.09913288202971626	0.6276193999875059	1.6217127652804413	0.02614091684871322	0.4120342441413295	-0.12306350411000211
0.7430000000000003	0.22895383414382037	-0.09913938980020465	0.6288738651474313	1.621707851308527	0.02602569345485431	0.41219284246334065	-0.122560656143671
0.7440000000000002	0.2289506383960738	-0.09914587278488303	0.630125617750288	1.6217030269716703	0.02591067389354718	0.4123504300375514	-0.12205868121194068
0.7450000000000001	0.2289474435856615	-0.0991523288977991	0.6313746623056536	1.6216982929294834	0.02579585728148941	0.41250701115897326	-0.12155757965946368
0.746	0.2289442505995599	-0.09915875607154448	0.6326210034080447	1.621693649727888	0.02568124273961692	0.4126625901553317	-0.12105735180781807
0.7470000000000003	0.22894106026976943	-0.09916515225886124	0.633864645714639	1.6216890978022231	0.02556682939572712	0.4128171713835749	-0.12055799796340157
0.7480000000000002	0.22893787337040922	-0.0991715154342766	0.6351055939241279	1.6216846374813936	0.025452616387087883	0.4129707592263229	-0.12005951842477879
0.7490000000000001	0.22893469061480723	-0.09917784359614304	0.6363438527555658	1.6216802689923038	0.025338602863459462	0.41312335808813266	-0.11956191348996853
0.75	0.22893151265296538	-0.09918413476795906	0.6375794269264564	1.6216759924642057	0.025224787989982095	0.41327497239169503	-0.11906518346403636
0.7510000000000003	0.22892834007015161	-0.09919038699859518	0.6388123211312042	1.621671807932954	0.025111170949321113	0.4134256065743261	-0.1185693286667483
0.7520000000000002	0.22892517338661422	-0.099196598362554	0.6400425400206805	1.6216677153451737	0.02499775094349667	0.41357526508480846	-0.1180743494399203
0.7530000000000001	0.22892201305766363	-0.09920276696139578	0.6412700881832735	1.6216637145623376	0.024884527196068804	0.4137239523803961	-0.1175802461539756
0.754	0.2289188594737478	-0.09920889092595754	0.6424949701274186	1.6216598053647544	0.02477149895449589	0.4138716729239169	-0.11708701921377075
0.7550000000000003	0.22891571296089752	-0.0992149684178644	0.6437171902644743	1.621655987455467	0.024658665492119165	0.4140184311809088	-0.11659466906448175
0.7560000000000002	0.22891257378191893	-0.09922099762995774	0.6449367528919374	1.621652260464062	0.0245460261097131	0.41416423161684457	-0.11610319619748859
0.7570000000000001	0.22890944213758208	-0.09922697678639021	0.6461536621781283	1.6216486239503898	0.024433580136845993	0.41430907869456385	-0.11561260115558829
0.758	0.22890631816742862	-0.09923290414314088	0.6473679221483397	1.6216450774081965	0.024321326933355928	0.41445297687178595	-0.11512288453765761
0.7590000000000003	0.22890320195094607	-0.09923877798970691	0.6485795366728174	1.6216416202686676	0.024209265891125455	0.4145959305988204	-0.11463404700276478
0.7600000000000002	0.22890009350873144	-0.09924459665159921	0.649788509457697	1.6216382519038843	0.024097396435790244	0.41473794431689803	-0.11414608927318166
0.7610000000000001	0.2288969928032702	-0.09925035849214092	0.650994844038139	1.6216349716301925	0.023985718027834134	0.4148790224569958	-0.11365901213647846
0.762	0.22889389974008376	-0.09925606191319299	0.6521985437717838	1.6216317787114847	0.023874230163132122	0.4150191694386034	-0.11317281644743094
0.7630000000000003	0.22889081416886944	-0.09926170535555665	0.6533996118313936	1.6216286723623974	0.023762932373489847	0.415158389668244	-0.1126875031302267
0.7640000000000002	0.22888773588425695	-0.09926728729980591	0.6545980511963055	1.6216256517514227	0.023651824227667297	0.4152966875379284	-0.1122030731811524
0.7650000000000001	0.22888466462730991	-0.09927280626830622	0.6557938646434401	1.621622716003935	0.023540905333009014	0.41543406742365946	-0.1117195276713954
0.766	0.22888160008814926	-0.09927826082804658	0.656987054738992	1.6216198642051352	0.023430175337254885	0.4155705336839212	-0.11123686774953284
0.7670000000000003	0.2288785419089461	-0.09928364959278273	0.6581776238315507	1.6216170954029117	0.02331963392992289	0.4157060906582718	-0.11075509464358523
0.7680000000000002	0.22887548968690802	-0.0992889712241141	0.6593655740470261	1.6216144086106188	0.02320928084308148	0.41584074266633864	-0.11027420966245045
0.7690000000000001	0.2288724429772591	-0.09929422443224761	0.660550907284626	1.6216118028097766	0.023099115851694562	0.415974494007091	-0.10979421419690019
0.77	0.22886940129621428	-0.09929940797682896	0.6617336252127547	1.621609276952689	0.02298913877384385	0.41610734895795903	-0.1093151097206851
0.7710000000000004	0.22886636412357217	-0.09930452066784268	0.6629137292648293	1.6216068299649835	0.02287934947107242	0.41623931177379475	-0.10883689779174775
0.7720000000000002	0.22886333090417402	-0.09930956136657791	0.664091220635763	1.6216044607480717	0.02276974784884967	0.4163703866860373	-0.10835958005305442
0.7730000000000001	0.22886030104860575	-0.0993145289866611	0.6652661002791148	1.6216021681815365	0.022660333857096846	0.41650057790213796	-0.10788315823304442
0.774	0.2288572739346488	-0.09931942249515983	0.6664383689045318	1.6215999511254386	0.022551107490712406	0.41662988960505865	-0.10740763414606071
0.7750000000000004	0.22885424890985648	-0.09932424091375792	0.6676080269754803	1.621597808422553	0.022442068790036313	0.4167583259527793	-0.10693300969288175
0.7760000000000002	0.22885122529412866	-0.09932898332000162	0.6687750747061387	1.6215957389005287	0.022333217841436007	0.41688589107768736	-0.10645928686171853
0.7770000000000001	0.228848202381159	-0.09933364884862095	0.6699395120563203	1.6215937413739776	0.022224554778257563	0.4170125890857855	-0.1059864677299183
0.778	0.2288451794391302	-0.09933823669292739	0.6711013387255536	1.621591814646492	0.022116079782020223	0.417138424055895	-0.10551455446582489
0.7790000000000004	0.22884215571215907	-0.09934274610628424	0.6722605541474526	1.6215899575125916	0.022007793083549602	0.417263400038913	-0.10504354933048948
0.7800000000000002	0.22883913042286738	-0.09934717640365053	0.673417157484376	1.6215881687596003	0.021899694963927623	0.41738752105705756	-0.10457345467935103
0.7810000000000001	0.22883610277532848	-0.09935152696320233	0.6745711476227522	1.6215864471694579	0.02179178575531985	0.41751079110315853	-0.10410427296376266
0.782	0.2288330719580156	-0.09935579722765496	0.6757225231690652	1.6215847915204624	0.021684065841679943	0.4176332141399895	-0.10363600673242254
0.7830000000000004	0.22883003714675243	-0.0993599867045329	0.6768712824457588	1.6215832005889492	0.021576535659087306	0.41775479409957644	-0.10316865863295034
0.7840000000000003	0.22882699750766675	-0.09936409496576751	0.6780174234870577	1.6215816731509047	0.021469195695717563	0.4178755348826009	-0.10270223141342438
0.7850000000000001	0.228823952200148	-0.09936812164775291	0.6791609440358358	1.6215802079835167	0.02136204649174992	0.41799544035801545	-0.10223672792338932
0.786	0.2288209003794334	-0.09937206645148201	0.680301841542281	1.6215788038666632	0.021255088639150068	0.4181145143628074	-0.10177215111421019
0.7869999999999999	0.22881784119807044	-0.09937592914200949	0.6814401131636115	1.6215774595843422	0.021148322781267152	0.41823276070190635	-0.1013085040391352
0.7880000000000003	0.22881477380663354	-0.09937970954761717	0.6825757557637168	1.621576173926038	0.021041749612487934	0.418350183148232	-0.1008457898533692
0.7890000000000001	0.22881169735520016	-0.09938340755905616	0.6837087659127248	1.6215749456880337	0.02093536987794735	0.4184667854426959	-0.10038401181409354
0.79	0.22880861099558772	-0.09938702312886705	0.6848391398876263	1.621573773674664	0.020829184373112267	0.41858257129415305	-0.09992317328006427
0.7909999999999999	0.2288055138828465	-0.0993905562707825	0.6859668736747119	1.6215726566995123	0.020723193943176697	0.4186975443794837	-0.09946327771054153
0.7920000000000003	0.22880240517600994	-0.0993940070592133	0.6870919629730726	1.6215715935865533	0.020617399482328633	0.4188117083437999	-0.09900432866385171
0.7930000000000001	0.22879928403923244	-0.09939737562881575	0.6882144031980447	1.6215705831712426	0.020511801933070374	0.4189250668007135	-0.09854632979600499
0.794	0.22879614964294193	-0.09940066217376303	0.6893341894842226	1.621569624301552	0.020406402285591485	0.41903762333260114	-0.09808928485942586
0.7949999999999999	0.22879300116463022	-0.09940386694634308	0.6904513166884222	1.6215687158389565	0.020301201576949857	0.4191493814908619	-0.09763319770167135
0.7960000000000003	0.2287898377904069	-0.09940699025563308	0.691565779393727	1.6215678566593668	0.020196200890059912	0.419260344796348	-0.09717807226376765
0.7970000000000002	0.22878665871769227	-0.09941003246662786	0.692677571915374	1.621567045654017	0.02009140135248692	0.4193705167399641	-0.09672391257779628
0.798	0.22878346315830023	-0.09941299399869709	0.6937866883073522	1.6215662817303014	0.01998680413486371	0.4194799007832494	-0.09627072276421282
0.7989999999999999	0.22878025034116004	-0.09941587532299598	0.6948931223678441	1.6215655638125657	0.019882410449111345	0.41958850035893924	-0.09581850702974724
0.8000000000000003	0.2287770195139256	-0.09941867695995556	0.6959968676435184	1.6215648908428515	0.019778221546949845	0.4196963188715025	-0.09536726966582068
0.8010000000000002	0.22877376994384854	-0.09942139947797994	0.6970979174341833	1.6215642617815966	0.019674238718941365	0.4198033596975914	-0.09491701504680469
0.802	0.22877050091942183	-0.09942404349297371	0.6981962647977991	1.6215636756082914	0.01957046329369924	0.4199096261864601	-0.09446774762811894
0.8029999999999999	0.22876721175317005	-0.09942660966719385	0.6992919025547338	1.6215631313220915	0.019466896636713475	0.4200151216604105	-0.09401947194465009
0.8040000000000003	0.22876390178445904	-0.09942909870704937	0.7003848232920229	1.621562627942391	0.019363540148730547	0.4201198494153226	-0.09357219260924406
0.8050000000000002	0.22876057038119602	-0.09943151136060041	0.7014750193691434	1.6215621645093519	0.019260395263929742	0.4202238127213274	-0.09312591431065818
0.806	0.22875721694079762	-0.09943384841513257	0.7025624829253053	1.6215617400843958	0.019157463448077398	0.42032701482355767	-0.09268064181084697
0.8069999999999999	0.22875384089155593	-0.09943611069480558	0.7036472058882667	1.621561353750655	0.019054746196657653	0.4204294589429737	-0.09223637994151596
0.8080000000000003	0.2287504416940294	-0.09943829905837565	0.7047291799850615	1.6215610046133877	0.01895224503285645	0.42053114827738297	-0.09179313359993926
0.8090000000000002	0.2287470188417051	-0.09944041439699068	0.7058083967535205	1.6215606918003547	0.018849961505458257	0.4206320860025895	-0.0913509077445229
0.81	0.2287435718613053	-0.09944245763205745	0.7068848475527122	1.6215604144621594	0.01874789718689762	0.42073227527336443	-0.09090970739071848
0.8109999999999999	0.228740100313114	-0.09944442971317995	0.7079585235726868	1.621560171772553	0.018646053671403155	0.4208317192241754	-0.09046953760716053
0.8120000000000003	0.2287366037913255	-0.09944633161616794	0.7090294158461605	1.6215599629287059	0.018544432572927916	0.4209304209700967	-0.0900304035110481
0.8130000000000002	0.22873308192441721	-0.09944816434111495	0.7100975152629011	1.6215597871514438	0.018443035522925505	0.42102838360820216	-0.08959231026246112
0.8140000000000001	0.22872953437554683	-0.09944992891054445	0.7111628125845723	1.621559643685452	0.018341864168213942	0.42112561021913325	-0.08915526305852042
0.815	0.22872596084297495	-0.09945162636762359	0.7122252984585428	1.621559531799072	0.018240920168925732	0.4212221038684738	-0.08871926712805588
0.8160000000000003	0.22872236106051616	-0.09945325777444324	0.7132849634310443	1.621559450782941	0.0181402051965425	0.42131786760811096	-0.08828432772677773
0.8170000000000002	0.2287187347980174	-0.09945482421036346	0.7143417979600591	1.6215593999478486	0.018039720932073487	0.42141290447776264	-0.08785045013270258
0.8180000000000001	0.22871508186185985	-0.09945632677042336	0.7153957924279464	1.621559378623317	0.017939469064254483	0.4215072175063632	-0.08741763964152417
0.8190000000000004	0.22871140209548338	-0.09945776656381412	0.7164469371538179	1.6215593861572744	0.017839451287643752	0.4216008097131224	-0.086985901561924
0.8199999999999998	0.22870769537956065	-0.09945914471279071	0.7174952224052985	1.6215594219160767	0.017739669300917787	0.42169368410843683	-0.08655524121099918
0.8210000000000002	0.2287039616310717	-0.09946046235277341	0.7185406384085548	1.6215594852845003	0.017640124805913412	0.421785843694712	-0.08612566391004615
0.8220000000000005	0.22870020080127837	-0.09946172063326203	0.7195831753558464	1.621559575665708	0.01754081950735361	0.4218772914670317	-0.08569717498112121
0.823	0.22869641287334613	-0.09946292071805653	0.7206228234117353	1.6215596924811861	0.017441755112585552	0.42196803041373143	-0.08526977974437258
0.8240000000000003	0.2286925978599907	-0.09946406378440664	0.7216595727198439	1.6215598351706588	0.017342933330963737	0.42205806351693537	-0.08484348351546936
0.8249999999999997	0.22868875580152895	-0.09946515102184193	0.7226934134101748	1.6215600031919726	0.017244355872937493	0.4221473937531137	-0.08441829160287799
0.8260000000000001	0.22868488676508758	-0.09946618363105739	0.7237243356054969	1.6215601960209591	0.01714602444896297	0.4222360240937188	-0.08399420930546878
0.8270000000000004	0.22868099084458823	-0.09946716282285342	0.7247523294268059	1.6215604131512704	0.01704794076842068	0.42232395750577545	-0.08357124191038602
0.8279999999999998	0.22867706816000438	-0.09946808981712907	0.725777384999368	1.6215606540941923	0.016950106538719575	0.42241119695230045	-0.08314939469050693
0.8290000000000002	0.22867311885551767	-0.09946896584192728	0.7267994924597383	1.621560918378432	0.01685252346458608	0.4224977453926709	-0.08272867290148407
0.8300000000000005	0.2286691430977024	-0.09946979213253107	0.727818641963014	1.6215612055498847	0.0167551932472927	0.42258360578305887	-0.08230908177885332
0.831	0.2286651410744864	-0.09947056993060926	0.7288348236899523	1.6215615151713756	0.01665811758364192	0.42266878107687045	-0.08189062653526341
0.8320000000000003	0.22866111299375935	-0.09947130048341078	0.7298480278543398	1.6215618468223802	0.016561298164947353	0.4227532742252452	-0.08147331235751705
0.8329999999999997	0.2286570590805035	-0.0994719850430061	0.7308582447113712	1.6215622000987233	0.016464736676254022	0.4228370881777981	-0.08105714440317532
0.8340000000000001	0.22865297957357578	-0.09947262486557483	0.7318654645670482	1.6215625746122555	0.01636843479561347	0.4229202258834766	-0.08064212779684181
0.8350000000000004	0.2286488747232667	-0.09947322121073802	0.7328696777882332	1.6215629699905096	0.01627239419316845	0.42300269029128934	-0.08022826762624337
0.8359999999999999	0.22864474478926008	-0.09947377534093413	0.7338708748137444	1.6215633858763352	0.016176616530045547	0.4230844843509618	-0.07981556893785911
0.8370000000000002	0.22864059003861886	-0.09947428852083727	0.7348690461665022	1.6215638219275141	0.016081103457175925	0.4231656110137004	-0.07940403673203132
0.8380000000000005	0.22863641074379415	-0.09947476201681672	0.7358641824659842	1.621564277816356	0.01598585661410346	0.4232460732330618	-0.07899367595785828
0.839	0.2286322071806585	-0.0994751970964362	0.7368562744406192	1.621564753229272	0.015890877627778657	0.42332587396580224	-0.07858449150810763
0.8400000000000003	0.22862797962694034	-0.09947559502799187	0.7378453129405047	1.6215652478663323	0.015796168111214988	0.42340501617276566	-0.07817648821402352
0.8409999999999997	0.22862372836180894	-0.0994759570800878	0.7388312889508383	1.6215657614408017	0.01570172966188419	0.42348350281998987	-0.07776967083984025
0.8420000000000001	0.22861945366660813	-0.09947628452124757	0.7398141936053151	1.6215662936786588	0.015607563860092632	0.4235613368799064	-0.07736404407736298
0.8430000000000004	0.22861515582598851	-0.09947657861956093	0.7407940181987503	1.6215668443180948	0.01551367226758074	0.4236385213323264	-0.07695961254097632
0.8439999999999999	0.2286108351286873	-0.09947684064236402	0.7417707541989345	1.6215674131089957	0.015420056426283094	0.42371505916508834	-0.07655638076301534
0.8450000000000002	0.22860649186720486	-0.09947707185595227	0.7427443932573536	1.6215679998124055	0.015326717857308525	0.4237909533744854	-0.07615435318955546
0.8460000000000005	0.22860212633675345	-0.09947727352532441	0.7437149272187826	1.6215686041999724	0.015233658060138745	0.4238662069657757	-0.07575353417655571
0.847	0.22859773883497803	-0.09947744691395659	0.7446823481305131	1.621569226053377	0.015140878511739505	0.4239408229538926	-0.07535392798610765
0.8480000000000003	0.22859332966244936	-0.09947759328360518	0.7456466482516034	1.6215698651637431	0.015048380665521928	0.4240148043641098	-0.07495553878284654
0.8489999999999998	0.2285888991224282	-0.09947771389413734	0.7466078200625273	1.6215705213310327	0.014956165950335285	0.4240881542325358	-0.07455837063033781
0.8500000000000001	0.22858444751952364	-0.09947781000338766	0.7475658562756067	1.6215711943634228	0.014864235769550689	0.4241608756066177	-0.07416242748700859
0.8510000000000004	0.22857997515799408	-0.09947788286704005	0.748520749845106	1.6215718840766662	0.014772591500295211	0.4242329715456514	-0.07376771320204656
0.8519999999999999	0.22857548234006644	-0.09947793373853356	0.7494724939754965	1.6215725902934364	0.014681234492835088	0.4243044451211736	-0.07337423151199311
0.8530000000000002	0.2285709693642779	-0.09947796386899063	0.7504210821286467	1.621573312842654	0.014590166070045719	0.4243752994173538	-0.07298198603772266
0.8540000000000005	0.22856643652383965	-0.09947797450716704	0.7513665080318276	1.6215740515588002	0.014499387526906292	0.4244455375314449	-0.07259098028107344
0.855	0.22856188410501907	-0.09947796689942184	0.7523087656865374	1.621574806281212	0.01440890012983501	0.4245151625742284	-0.07220121762124829
0.8560000000000003	0.2285573123859178	-0.09947794228970648	0.7532478493766478	1.6215755768533635	0.014318705115863683	0.42458417767045037	-0.07181270131159082
0.8569999999999998	0.22855272163639853	-0.09947790191957155	0.7541837536755013	1.621576363122129	0.01422880369189403	0.4246525859591856	-0.07142543447679478
0.8580000000000001	0.22854811211878112	-0.09947784702819015	0.7551164734530927	1.621577164937033	0.014139197034095417	0.42472039059412586	-0.07103942011011698
0.8590000000000004	0.2285434840881779	-0.09947777885239664	0.7560460038844675	1.6215779821494845	0.014049886287199205	0.42478759474391103	-0.07065466107016452
0.8599999999999999	0.22853883779284714	-0.09947769862673954	0.75697234045897	1.6215788146119954	0.013960872563505923	0.424854201592562	-0.07027116007731421
0.8610000000000002	0.22853417347532032	-0.09947760758354732	0.7578954789888418	1.6215796621773848	0.013872156941847704	0.4249202143399496	-0.06988891971030964
0.8620000000000005	0.2285294913739256	-0.09947750695300604	0.75881541561717	1.6215805246979669	0.013783740466748516	0.42498563620217633	-0.06950794240303318
0.863	0.22852479172395043	-0.0994773979632474	0.7597321468266937	1.621581402024726	0.013695624147659347	0.42505047041186717	-0.0691282304409022
0.8640000000000003	0.22852007475806593	-0.09947728184044619	0.7606456694494736	1.6215822940064752	0.01360780895814552	0.4251147202184872	-0.06874978595700915
0.8649999999999998	0.22851534070676693	-0.09947715980892594	0.7615559806759279	1.6215832004890032	0.013520295835025148	0.4251783888887456	-0.0683726109286121
0.8660000000000001	0.22851058979920666	-0.09947703309127147	0.7624630780624828	1.6215841213142033	0.013433085677579594	0.4252414797070204	-0.06799670717415647
0.8670000000000004	0.2285058222636747	-0.09947690290844718	0.7633669595378432	1.6215850563191916	0.013346179346956807	0.42530399597567975	-0.067622076350765
0.8679999999999999	0.22850103832809363	-0.09947677047991997	0.7642676234086327	1.6215860053354094	0.013259577665523069	0.42536594101529623	-0.06724871995188993
0.8690000000000002	0.2284962382212823	-0.09947663702378541	0.7651650683655332	1.621586968187712	0.013173281415979626	0.42542731816481216	-0.06687663930476
0.8700000000000006	0.228491422174608	-0.09947650375689629	0.7660592934895502	1.6215879446934445	0.013087291340547865	0.42548813078159164	-0.06650583556792576
0.871	0.22848659042365352	-0.099476371894992	0.7669502982576604	1.6215889346615024	0.013001608140405012	0.42554838224141656	-0.06613630972914511
0.8720000000000003	0.22848174320990072	-0.09947624265282785	0.7678380825482135	1.6215899378913825	0.012916232475126015	0.4256080759386679	-0.06576806260330363
0.8729999999999998	0.22847688078205622	-0.09947611724430289	0.7687226466460871	1.6215909541722164	0.012831164962070022	0.42566721528662677	-0.06540109483042969
0.8740000000000001	0.22847200339664198	-0.09947599688258532	0.769603991246468	1.6215919832817938	0.012746406176015334	0.4257258037175279	-0.06503540687435148
0.8750000000000004	0.22846711131859837	-0.09947588278023409	0.7704821174561297	1.6215930249855721	0.012661956649103101	0.42578384468230007	-0.06467099902242184
0.8759999999999999	0.22846220482227494	-0.09947577614931552	0.7713570267922046	1.621594079035674	0.01257781687096743	0.4258413416502351	-0.06430787138624927
0.8770000000000002	0.22845728419205824	-0.09947567820151401	0.772228721180334	1.6215951451698722	0.01249398728899046	0.4258982981087631	-0.06394602390264352
0.8780000000000006	0.22845234972301462	-0.09947559014823527	0.7730972029548246	1.621596223110563	0.012410468308316554	0.42595471756339326	-0.06358545633373991
0.879	0.22844740172192635	-0.09947551320070118	0.7739624748604365	1.6215973125637264	0.012327260291503338	0.42601060353763226	-0.06322616826642455
0.8800000000000003	0.2284424405075907	-0.09947544857003501	0.7748245400524114	1.6215984132178776	0.012244363558418217	0.4260659595726352	-0.06286815911240035
0.8809999999999998	0.22843746641000257	-0.09947539746733582	0.775683402093614	1.6215995247430044	0.012161778386745419	0.42612078922670577	-0.06251142810950337
0.8820000000000001	0.2284324797691734	-0.0994753611037408	0.7765390649510377	1.6216006467894952	0.01207950501273784	0.42617509607494736	-0.062155974323417316
0.8830000000000005	0.22842748093396392	-0.09947534069047459	0.7773915329928016	1.6216017789870565	0.011997543631848035	0.4262288837090624	-0.061801796649177954
0.8839999999999999	0.228422470261303	-0.09947533743888398	0.7782408109841273	1.6216029209436182	0.0119158943992381	0.42628215573705136	-0.061448893813016596
0.8850000000000002	0.22841744811654552	-0.0994753525604573	0.7790869040815405	1.6216040722442329	0.011834557430168272	0.4263349157827478	-0.061097264374908956
0.8860000000000006	0.22841241487459596	-0.09947538726682696	0.7799298178267968	1.621605232449961	0.011753532800264083	0.42638716748530825	-0.06074690673128259
0.887	0.2284073709206693	-0.09947544276975417	0.7807695581412807	1.6216064010967515	0.01167282054590558	0.4264389144987134	-0.060397819117579875
0.8880000000000003	0.22840231665106045	-0.09947552028109449	0.7816061313197408	1.6216075776943095	0.011592420664860307	0.42649016049127736	-0.06004999961104334
0.8889999999999998	0.22839725247429746	-0.09947562101274313	0.7824395440222307	1.6216087617249588	0.011512333117038236	0.42654090914510073	-0.059703446134212454
0.8900000000000001	0.2283921788115519	-0.0994757461765589	0.7832698032631209	1.6216099526424956	0.011432557825490446	0.42659116415528103	-0.05935815645968169
0.8910000000000005	0.22838709609593347	-0.09947589698426541	0.784096916397175	1.621611149871035	0.011353094677834283	0.42664092922881586	-0.0590141282160611
0.8919999999999999	0.2283820047714195	-0.09947607464732859	0.7849208911053142	1.6216123528038506	0.011273943527861471	0.42669020808350006	-0.058671358894106206
0.8930000000000002	0.2283769052917926	-0.09947628037680904	0.7857417353826948	1.6216135608022082	0.011195104196903002	0.4267390044471176	-0.058329845851984204
0.8940000000000006	0.2283717981195861	-0.09947651538318845	0.786559457529095	1.6216147731941941	0.011116576474768203	0.4267873220568636	-0.057989586319496224
0.895	0.22836668372503913	-0.09947678087616843	0.7873740661393426	1.621615989273539	0.011038360120501802	0.4268351646588097	-0.05765057740211083
0.8960000000000004	0.22836156258505658	-0.099477078064441	0.7881855700922724	1.621617208298435	0.010960454863324552	0.4268825360073497	-0.05731281608554228
0.8969999999999998	0.22835643518217424	-0.09947740815542931	0.7889939785393358	1.6216184294903537	0.010882860403757712	0.42692943986461995	-0.056976299240510925
0.8980000000000001	0.22835130200353249	-0.0994777723549974	0.7897993008939771	1.6216196520328567	0.010805576414809776	0.42697587999989206	-0.05664102362732336
0.8990000000000005	0.22834616353985823	-0.09947817186712804	0.7906015468217685	1.6216208750704069	0.010728602543164892	0.4270218601889952	-0.0563069859002752
0.8999999999999999	0.22834102028445155	-0.09947860789356719	0.791400726231297	1.6216220977071776	0.010651938410190565	0.427067384213824	-0.055974182611697156
0.9010000000000002	0.2283358727321773	-0.09947908163343419	0.7921968492650404	1.6216233190058607	0.010575583612764995	0.42711245586180824	-0.05564261021589111
0.9020000000000006	0.22833072137883884	-0.09947959428279628	0.7929899262894723	1.6216245379864767	0.010499537724107107	0.4271570789252784	-0.05531226507344683
0.903	0.22832556672168258	-0.09948014703420639	0.7937799678847606	1.6216257536251844	0.010423800294609688	0.4272012572009068	-0.05498314345588183
0.9040000000000004	0.2283204092606567	-0.09948074107620308	0.7945669848344286	1.6216269648530937	0.010348370852676026	0.42724499448928155	-0.05465524155030344
0.9049999999999998	0.22831524949892262	-0.09948137759277124	0.7953509881145925	1.621628170555082	0.010273248905682306	0.4272882945944263	-0.05432855546415766
0.9060000000000001	0.22831008794224247	-0.09948205776276282	0.7961319888820128	1.621629369568614	0.010198433941066211	0.42733116132314075	-0.054003081230494666
0.9070000000000005	0.22830492509799058	-0.0994827827592759	0.796909998460943	1.6216305606825678	0.010123925427420407	0.4273735984842805	-0.05367881481375501
0.9079999999999999	0.22829976147416434	-0.09948355374899144	0.7976850283302709	1.621631742636067	0.010049722815530517	0.4274156098880929	-0.053355752115349285
0.9090000000000003	0.22829459757839868	-0.09948437189146622	0.798457090112822	1.6216329141173202	0.009975825539297193	0.4274571993456066	-0.0530338889783046
0.9100000000000006	0.22828943391698328	-0.09948523833838104	0.7992261955664416	1.6216340737624713	0.009902233016481932	0.4274983706681317	-0.05271322119116445
0.911	0.22828427099387902	-0.0994861542327429	0.7999923565742092	1.6216352201544568	0.009828944649459865	0.4275391276668656	-0.052393744492242246
0.9120000000000004	0.22827910930973427	-0.09948712070804025	0.8007555851322662	1.6216363518218782	0.009755959826223723	0.4275794741524812	-0.05207545457496343
0.9129999999999998	0.22827394936052506	-0.0994881388873499	0.8015158933363751	1.6216374672378842	0.009683277921578626	0.4276194139346308	-0.05175834709381318
0.9140000000000001	0.2282687916350645	-0.09948920988239479	0.8022732933690819	1.6216385648190703	0.00961089829840652	0.42765895082142397	-0.051442417669980256
0.9150000000000005	0.22826363661175758	-0.09949033479255127	0.8030277974878459	1.6216396429243916	0.009538820308939946	0.42769808861899694	-0.05112766189645772
0.9159999999999999	0.228258484756484	-0.09949151470380503	0.8037794180133703	1.6216406998540944	0.009467043295802178	0.4277368311311706	-0.05081407534297019
0.9170000000000003	0.22825333652273364	-0.09949275068765437	0.8045281673177491	1.6216417338486664	0.00939556659269254	0.42777518215907057	-0.050501653561158176
0.9179999999999997	0.2282481923528659	-0.09949404379996003	0.8052740578120402	1.6216427430878078	0.009324389525022065	0.4278131455006455	-0.05019039209026747
0.919	0.2282430526786148	-0.0994953950797403	0.806017101932122	1.6216437256894247	0.009253511410865525	0.4278507249500796	-0.049880286463530515
0.9200000000000004	0.22823791792046372	-0.09949680554791047	0.806757312122073	1.6216446797086463	0.009182931562230517	0.4278879242970957	-0.04957133221536613
0.9209999999999998	0.2282327884866372	-0.09949827620596569	0.8074947008158164	1.6216456031368691	0.009112649286400652	0.4279247473262061	-0.04926352488915804
0.9220000000000002	0.2282276647720859	-0.099499808034606	0.8082292804185193	1.621646493900827	0.009042663887231702	0.4279611978160292	-0.04895686004519048
0.9230000000000005	0.2282225471574684	-0.09950140199230294	0.808961063288861	1.621647349861694	0.008972974666340523	0.4279972795386683	-0.048651333268379705
0.9239999999999999	0.22821743600812966	-0.09950305901380636	0.8096900617221576	1.621648168814216	0.008903580924187355	0.4280329962590275	-0.048346940175623056
0.9250000000000003	0.22821233167344765	-0.09950478000859087	0.8104162879339546	1.6216489484858787	0.008834481961174073	0.4280683517340602	-0.04804367642289164
0.9259999999999997	0.22820723448730043	-0.09950656585924068	0.8111397540444495	1.6216496865361105	0.008765677078637193	0.4281033497121296	-0.04774153771207101
0.927	0.2282021447692812	-0.09950841741977232	0.8118604720641142	1.6216503805555238	0.008697165579553651	0.42813799393259977	-0.04744051979724937
0.9280000000000004	0.228197062825156	-0.09951033551389399	0.8125784538805032	1.6216510280651966	0.008628946769081824	0.4281722881255312	-0.04714061849039683
0.9289999999999998	0.22819198894618434	-0.09951232093357625	0.8132937112454859	1.6216516265156224	0.008561019955242987	0.4282062360114169	-0.04684182966704862
0.9300000000000002	0.22818692340805574	-0.09951437443868341	0.8140062557613843	1.6216521732845741	0.008493384450170166	0.4282398413011372	-0.046544149272666424
0.9310000000000005	0.22818186646981978	-0.09951649675728982	0.8147160988660062	1.621652665674265	0.008426039571864188	0.4282731076960699	-0.04624757332943819
0.9319999999999999	0.22817681837318204	-0.09951868858517943	0.815423251818067	1.6216531009093118	0.008358984645665866	0.4283060388879855	-0.0459520979427895
0.9330000000000003	0.2281717793429173	-0.09952095058452888	0.8161277256837408	1.6216534761358814	0.008292219005079586	0.4283386385586645	-0.045657719307245
0.9339999999999997	0.2281667495880266	-0.09952328338327654	0.8168295313250793	1.621653788421266	0.008225741992436156	0.42837091037953595	-0.04536443371127841
0.935	0.2281617293025127	-0.09952568757517573	0.8175286793914184	1.6216540347535209	0.008159552959578273	0.4284028580115178	-0.045072237540910914
0.9360000000000004	0.22815671866614815	-0.09952816371902638	0.8182251803130076	1.62165421204116	0.008093651268082053	0.428434485104933	-0.044781127282670946
0.9369999999999998	0.22815171784598495	-0.09953071233670846	0.818919044294974	1.6216543171129187	0.008028036288893424	0.42846579529931506	-0.0444910995265884
0.9380000000000002	0.22814672699822774	-0.0995333339111451	0.8196102813108574	1.6216543467175824	0.007962707401867228	0.4284967922230998	-0.04420215096922699
0.9390000000000005	0.22814174626972128	-0.09953602888532412	0.8202989010960849	1.6216542975238848	0.007897663995757781	0.42852747949338216	-0.04391427841651438
0.94	0.2281367757986786	-0.09953879766200087	0.8209849131425014	1.6216541661204813	0.007832905468600519	0.4285578607159175	-0.04362747878606867
0.9410000000000003	0.22813181571540173	-0.0995416406029535	0.8216683266950728	1.6216539490159987	0.007768431227754598	0.4285879394853636	-0.04334174910872009
0.9419999999999997	0.22812686614374258	-0.09954455802816616	0.8223491507507522	1.6216536426391646	0.007704240689485186	0.4286177193855774	-0.043057086529169765
0.9430000000000001	0.2281219272029271	-0.09954755021569152	0.823027394057998	1.6216532433390212	0.0076403332786341436	0.42864720398978007	-0.04277348830633675
0.9440000000000004	0.2281169990089915	-0.09955061740181373	0.8237030651150574	1.6216527473852251	0.0075767084286232625	0.4286763968605261	-0.04249095181418768
0.9449999999999998	0.22811208167545582	-0.09955375978076032	0.8243761721673835	1.6216521509684387	0.007513365581547027	0.428705301549595	-0.04220947454286906
0.9460000000000002	0.2281071753143634	-0.09955697750359044	0.8250467232068063	1.6216514502008146	0.007450304187746433	0.42873392159804496	-0.04192905409910945
0.9470000000000005	0.22810228003881539	-0.09956027067701313	0.8257147259732032	1.6216506411165792	0.007387523704803514	0.42876226053642597	-0.041649688205650404
0.948	0.22809739596587475	-0.09956363936288584	0.826380187956403	1.6216497196727173	0.007325023596627017	0.4287903218849654	-0.041371374700561014
0.9490000000000003	0.22809252321870851	-0.09956708357801562	0.8270431163971904	1.6216486817497624	0.00726280333287336	0.4288181091537234	-0.04109411153680381
0.9499999999999997	0.22808766192834085	-0.09957060329388576	0.8277035182885313	1.621647523152697	0.007200862388398888	0.42884562584271424	-0.04081789678162771
0.9510000000000001	0.22808281223539204	-0.09957419843630567	0.8283614003770117	1.6216462396119653	0.007139200242622148	0.428872875441868	-0.04054272861591191
0.9520000000000004	0.22807797429142992	-0.09957786888498507	0.8290167691633548	1.6216448267846053	0.007077816379040293	0.428899861430891	-0.0402686053338888
0.9529999999999998	0.22807314825956054	-0.09958161447303682	0.8296696309023835	1.6216432802555	0.007016710284961023	0.4289265872792644	-0.03999552534300416
0.9540000000000002	0.22806833431500967	-0.09958543498640958	0.8303199916028009	1.6216415955387582	0.006955881451206973	0.4289530564463172	-0.03972348716391627
0.9550000000000005	0.2280635326460668	-0.09958933016324842	0.8309678570256549	1.6216397680792214	0.006895329371853932	0.42897927238106515	-0.03945248943112268
0.956	0.22805874345426264	-0.09959329969318229	0.8316132326811033	1.6216377932541093	0.006835053544186104	0.4290052385218739	-0.03918253089409427
0.9570000000000003	0.228053966953408	-0.09959734321653893	0.832256123824602	1.621635666374426	0.006775053468747104	0.42903095829630783	-0.038913610418552604
0.9579999999999997	0.2280492033682463	-0.09960146032348616	0.8328965354540148	1.6216333826853815	0.006715328649365365	0.4290564351213439	-0.038645726987708955
0.9590000000000001	0.22804445293309164	-0.09960565055347421	0.8335344723087705	1.6216309373662088	0.006655878593215353	0.4290816724037041	-0.03837887970291813
0.9600000000000004	0.22803971589045213	-0.09960991339535691	0.8341699388710597	1.6216283255308863	0.006596702810915076	0.42910667353993737	-0.038113067783260846
0.9609999999999999	0.22803499248964254	-0.09961424828744359	0.834802939367938	1.6216255422301469	0.00653780081641675	0.4291314419162473	-0.03784829056442084
0.9620000000000002	0.22803028298538602	-0.09961865461673101	0.8354334777735837	1.6216225824536492	0.006479172126569319	0.4291559809083069	-0.03758454749740578
0.9630000000000005	0.2280255876367767	-0.09962313171768884	0.8360615578117024	1.6216194411311862	0.006420816260475085	0.42918029388129997	-0.037321838147355964
0.964	0.22802090670735525	-0.09962767887134857	0.8366871829573236	1.6216161131333153	0.006362732738884526	0.42920438419018586	-0.03706016219280703
0.9650000000000003	0.22801624046592578	-0.09963229530545027	0.8373103564376053	1.6216125932729157	0.006304921084116989	0.4292282551798193	-0.03679951942522417
0.9659999999999997	0.22801158918660766	-0.09963698019565087	0.8379310812327785	1.6216088763076824	0.0062473808206295126	0.42925191018473874	-0.03653990974813838
0.9670000000000001	0.22800695314774258	-0.09964173266666508	0.8385493600779759	1.6216049569420585	0.0061901114755643395	0.4292753525289253	-0.03628133317594581
0.9680000000000004	0.22800233263040834	-0.09964655179220976	0.8391651954663182	1.6216008298282316	0.006133112578544781	0.4292985855258935	-0.03602378983249209
0.9689999999999999	0.22799772791692	-0.09965143659413188	0.8397785896540075	1.6215964895665727	0.0060763836608416786	0.4293216124791724	-0.03576727994895446
0.9700000000000002	0.22799313928931805	-0.0996563860422275	0.8403895446670501	1.621591930705523	0.0060199242547635595	0.4293444366829292	-0.03551180386102158
0.9710000000000005	0.22798856702784012	-0.09966139905512543	0.8409980623077277	1.6215871477420631	0.005963733893697217	0.42936706142230724	-0.035257362005979745
0.972	0.22798401140937705	-0.09966647450148106	0.8416041441604382	1.6215821351239013	0.005907812112372887	0.4293894899732907	-0.03500395491970523
0.9730000000000003	0.22797947270629024	-0.09967161120110622	0.8422077915987853	1.6215768872522593	0.005852158446806363	0.42941172560245994	-0.03475158323307515
0.9739999999999998	0.2279749511863395	-0.09967680792603922	0.8428090057942913	1.6215713984841325	0.0057967724337966995	0.4294337715669987	-0.03450024766791807
0.9750000000000001	0.22797044711334497	-0.09968206340155523	0.8434077877255982	1.6215656631340234	0.005741653610223561	0.4294556311149498	-0.034249949032869174
0.9760000000000004	0.22796596074708173	-0.0996873763074934	0.8440041381881579	1.621559675474779	0.005686801512631874	0.4294773074855953	-0.03400068821906836
0.9769999999999999	0.2279614923420308	-0.09969274528065665	0.8445980578040351	1.6215534297379135	0.005632215677530537	0.42949880390977463	-0.0337524661957615
0.9780000000000002	0.22795704214611076	-0.09969816891790816	0.8451895470303221	1.6215469201149326	0.005577895642101142	0.4295201236100153	-0.033505284006291026
0.9790000000000005	0.22795261040051745	-0.0997036457784594	0.8457786061661645	1.6215401407596632	0.005523840944464535	0.4295412698005959	-0.033259142764718634
0.98	0.22794819734029848	-0.0997091743853537	0.8463652353598976	1.6215330857904662	0.005470051123444785	0.42956224568759854	-0.03301404365259182
0.9810000000000003	0.22794380319416052	-0.09971475322765035	0.8469494346166715	1.6215257492923358	0.0054165257186836084	0.42958305446882544	-0.03276998791530508
0.9819999999999998	0.2279394281835078	-0.09972038076330875	0.8475312038061886	1.6215181253188913	0.0053632642712274975	0.42960369933369935	-0.03252697685817646
0.9830000000000001	0.22793507252221268	-0.09972605542127005	0.8481105426709318	1.6215102078942651	0.005310266323674501	0.4296241834633263	-0.03228501184248175
0.9840000000000004	0.22793073641711808	-0.0997317756023636	0.8486874508345039	1.6215019910156496	0.005257531419576601	0.4296445100305967	-0.03204409428156697
0.9849999999999999	0.22792642006777059	-0.0997375396801695	0.8492619278085773	1.6214934686557478	0.005205059103011619	0.4296646822002601	-0.03180422563752496
0.9860000000000002	0.2279221236650076	-0.09974334600296587	0.8498339729980748	1.6214846347636391	0.005152848919116845	0.4296847031290926	-0.0315654074186783
0.9870000000000005	0.22791784738914728	-0.09974919289638462	0.8504035857049594	1.6214754832651899	0.005100900415158492	0.429704575966032	-0.031327641177623544
0.988	0.22791359140815637	-0.09975507866565092	0.8509707651302585	1.6214660080652734	0.00504921314146753	0.42972430385191235	-0.03109092850983536
0.9890000000000003	0.22790935587617747	-0.09976100159778326	0.8515355103743217	1.6214562030510522	0.004997786652485942	0.4297438899188553	-0.03085527105288981
0.9899999999999998	0.2279051409331669	-0.09976695996413062	0.8520978204360662	1.6214460620944458	0.004946620507984735	0.42976333728974253	-0.030620670486244537
0.9910000000000001	0.22790094670526337	-0.09977295202212218	0.8526576942119622	1.6214355790545452	0.004895714273784231	0.4297826490778254	-0.030387128531330427
0.9920000000000004	0.2278967733047571	-0.09977897601622983	0.8532151304955135	1.6214247477807289	0.004845067522037978	0.4298018283863485	-0.030154646951405177
0.9929999999999999	0.2278926208300387	-0.0997850301796483	0.853770127976852	1.6214135621153625	0.0047946798318723935	0.4298208783081836	-0.029923227551227918
0.9940000000000002	0.22788848936628353	-0.09979111273669573	0.854322685240947	1.621402015895706	0.004744550790443482	0.4298398019254096	-0.029692872177283985
0.9950000000000006	0.22788437898649408	-0.09979722190443326	0.8548728007644318	1.6213901029557911	0.004694679993741109	0.42985860230883627	-0.029463582718618996
0.996	0.22788028975214344	-0.09980335589350657	0.8554204729129333	1.6213778171286524	0.004645067047019441	0.4298772825175898	-0.029235361107488696
0.9970000000000003	0.2278762217126663	-0.09980951290971411	0.8559656999400272	1.6213651522485393	0.004595711565462954	0.4298958455988187	-0.029008209319335593
0.9979999999999998	0.22787217490417563	-0.09981569115630254	0.8565084799866957	1.6213521021527406	0.004546613175210178	0.42991429458739505	-0.02878212937257761
0.9990000000000001	0.22786814934891256	-0.09982188883548827	0.8570488110794062	1.6213386606841536	0.004497771514187479	0.42993263250530317	-0.02855712332893771
1.0000000000000004	0.2278641450554309	-0.09982810414882956	0.857586691126441	1.6213248216957328	0.004449186232631413	0.4299508623606528	-0.028333193294373414
1.001	0.22786016201801107	-0.09983433529757739	0.858122117913227	1.6213105790553217	0.004400856993787214	0.4299689871467391	-0.02811034142036057
1.0020000000000002	0.2278562002149229	-0.0998405804841372	0.8586550890970479	1.62129592664899	0.0043527834752100725	0.4299870098414521	-0.027888569905468452
1.0030000000000006	0.22785225960666808	-0.09984683791426845	0.8591856022011396	1.6212808583836342	0.004304965370425929	0.43000493340672713	-0.027667880997163163
1.004	0.2278483401353318	-0.09985310579889663	0.8597136546085454	1.6212653681903557	0.004257402390343066	0.4300227607877296	-0.027448276993654548
1.0050000000000003	0.2278444417250402	-0.09985938235591323	0.860239243556486	1.6212494500282422	0.004210094264475733	0.4300404949120147	-0.027229760245479854
1.0059999999999998	0.22784056428277052	-0.09986566581234074	0.8607623661316216	1.6212330978878082	0.004163040742101855	0.4300581386888413	-0.027012333156700135
1.0070000000000001	0.22783670769913958	-0.09987195440573765	0.8612830192665906	1.621216305794478	0.0041162415928678985	0.4300756950085162	-0.02679599818576802
1.0080000000000005	0.22783287184917303	-0.09987824638484433	0.8618011997382001	1.6211990678124883	0.004069696606962946	0.43009316674170467	-0.02658075784588176
1.009	0.22782905659305736	-0.09988454001097519	0.8623169041668934	1.621181378048848	0.0040234055955320844	0.430110556738704	-0.026366614704640516
1.0100000000000002	0.2278252617768737	-0.09989083356016132	0.8628301290171216	1.6211632306569794	0.003977368391207542	0.4301278678286782	-0.026153571383120175
1.0110000000000006	0.22782148723330986	-0.0998971253249151	0.8633408705982489	1.6211446198404282	0.003931584848453237	0.4301451028188501	-0.02594163055467173
1.012	0.227817732782725	-0.09990341361599288	0.863849125065242	1.6211255398566395	0.0038860548440274004	0.43016226449377065	-0.025730794943865983
1.0130000000000003	0.22781399823494644	-0.09990969676453451	0.8643548884187726	1.621105985020432	0.0038407782775025327	0.43017935561466225	-0.02552106732594735
1.0139999999999998	0.22781028339104686	-0.09991597312345477	0.8648581565051128	1.6210859497071768	0.0037957550714164856	0.4301963789187118	-0.02531245052667233
1.0150000000000001	0.2278065880443493	-0.09992224106771315	0.8653589250165774	1.621065428355691	0.0037509851710547863	0.4302133371184325	-0.025104947421920917
1.0160000000000005	0.22780291198103697	-0.0999284989945902	0.8658571894928929	1.6210444154712194	0.003706468544229674	0.4302302329010915	-0.024898560936651895
1.017	0.22779925498074496	-0.0999347453250999	0.8663529453234979	1.6210229056281404	0.003662205181543108	0.4302470689282625	-0.024693294043381917
1.0180000000000002	0.2277956168167602	-0.09994097850616518	0.8668461877504051	1.6210008934716442	0.0036181950970728825	0.43026384783574273	-0.024489149760611836
1.0190000000000006	0.22779199725545235	-0.09994719701205247	0.8673369118716292	1.6209783737195187	0.003574438328751044	0.43028057223352945	-0.02428613115101466
1.02	0.22778839605606055	-0.09995339934468894	0.8678251126463098	1.6209553411651774	0.003530934937886494	0.4302972447054246	-0.024084241318773233
1.0210000000000004	0.22778481297196376	-0.0999595840339952	0.8683107849015363	1.620931790681184	0.003487685008136242	0.4303138678084495	-0.023883483406247307
1.0219999999999998	0.22778124775230868	-0.09996574963936256	0.8687939233397519	1.6209077172217732	0.0034446886448996623	0.4303304440724931	-0.023683860590576034
1.0230000000000001	0.22777770014324358	-0.09997189475189887	0.8692745225467423	1.620883115823618	0.0034019459753183725	0.43034697600037325	-0.02348537608021278
1.0240000000000005	0.22777416988988744	-0.09997801799594157	0.8697525770002152	1.6208579816056063	0.0033594571479681258	0.43036346606812675	-0.023288033111267394
1.025	0.22777065673941047	-0.09998411802946179	0.870228081078224	1.6208323097687567	0.003317222331816285	0.4303799167252205	-0.02309183494395729
1.0260000000000002	0.227767160444099	-0.09999019354411245	0.8707010290670614	1.6208060955966523	0.0032752417148710342	0.4303963303946212	-0.022896784859468715
1.0270000000000006	0.22776368076327808	-0.0999962432653	0.8711714151686278	1.620779334456394	0.0032335155030093813	0.4304127094727809	-0.022702886157103214
1.028	0.22776021746446712	-0.10000226595228001	0.8716392335072823	1.620752021800082	0.003192043919044659	0.4304290563294764	-0.022510142151401596
1.0290000000000004	0.22775677032489347	-0.1000082603982769	0.8721044781365582	1.6207241531664538	0.0031508272017897257	0.4304453733075611	-0.022318556169059468
1.0299999999999998	0.22775333913298706	-0.10001422543063097	0.8725671430468784	1.6206957241819366	0.0031098656051156497	0.43046166272286873	-0.022128131545448432
1.0310000000000001	0.22774992368910535	-0.10002015991097302	0.8730272221750247	1.620666730560736	0.003069159397066545	0.430477926864391	-0.021938871620678813
1.0320000000000005	0.2277465238058667	-0.1000260627354264	0.8734847094149933	1.6206371681039695	0.00302870885890851	0.4304941679946642	-0.02175077973532241
1.033	0.22774313930884466	-0.10003193283484116	0.8739395986302456	1.6206070326985942	0.0029885142840515052	0.4305103883501198	-0.021563859225548498
1.0340000000000003	0.22773977003799944	-0.10003776917468574	0.874391883667732	1.6205763203172658	0.002948575976600299	0.43052659014127465	-0.021378113417365265
1.0350000000000006	0.22773641584909468	-0.10004357075384178	0.8748415583733188	1.6205450270183777	0.002908894249168787	0.4305427755530635	-0.021193545620328862
1.036	0.22773307661472286	-0.10004933660267619	0.8752886166082485	1.6205131489447868	0.002869469420200996	0.4305589467454936	-0.02101015912108224
1.0370000000000004	0.2277297522260686	-0.10005506578189727	0.8757330522658904	1.620480682321977	0.0028303018115292742	0.43057510585437675	-0.020827957176842313
1.0379999999999998	0.22772644259541103	-0.10006075738257575	0.8761748592876538	1.6204476234571674	0.002791391746473867	0.4305912549918921	-0.020646943009075925
1.0390000000000001	0.22772314765786242	-0.10006641052657764	0.8766140316788245	1.6204139687386145	0.0027527395482399588	0.4306073962470392	-0.020467119797117763
1.0400000000000005	0.22771986737234168	-0.10007202436703268	0.8770505635254564	1.6203797146336143	0.0027143455383073617	0.43062353168622236	-0.02028849067148354
1.041	0.2277166017232844	-0.10007759808846615	0.877484449011203	1.6203448576859556	0.002676210034568943	0.4306396633539037	-0.02011105870736254
1.0420000000000003	0.22771335072308754	-0.1000831309058433	0.877915682433339	1.620309394514335	0.002638333349095662	0.4306557932730794	-0.01993482691834736
1.0429999999999997	0.2277101144137865	-0.10008862206290019	0.8783442582194806	1.6202733218113574	0.0026007157857715316	0.43067192344575916	-0.019759798249727963
1.044	0.227706892867589	-0.10009407083126402	0.878770170946137	1.6202366363423777	0.002563357638163582	0.43068805585363046	-0.019585975570981722
1.0450000000000004	0.22770368618701833	-0.10009947651074041	0.8791934153579711	1.620199334944186	0.0025262591876874544	0.4307041924587225	-0.019413361667882854
1.0459999999999998	0.22770049450504337	-0.10010483842964432	0.8796139863862732	1.6201614145235383	0.00248942070188562	0.43072033520394604	-0.0192419592348984
1.0470000000000002	0.22769731798482082	-0.10011015594404613	0.8800318791673999	1.6201228720562828	0.002452842432452558	0.4307364860133859	-0.019071770867624405
1.0480000000000005	0.22769415681867264	-0.10011542843630572	0.8804470890623146	1.6200837045874656	0.0024165246129457247	0.43075264679234304	-0.018902799054772504
1.049	0.2276910112270463	-0.10012065531440027	0.8808596116761035	1.620043909230914	0.002380467456730186	0.43076881942755285	-0.018735046170252446
1.0500000000000003	0.22768788145820962	-0.10012583601242674	0.8812694428763485	1.6200034831675505	0.002344671155461174	0.4307850057878187	-0.01856851446577449
1.0509999999999997	0.2276847677883067	-0.10013096999152728	0.8816765788103604	1.619962423643945	0.0023091358779216754	0.43080120772463476	-0.01840320606372574
1.052	0.2276816705214015	-0.10013605674048126	0.8820810159209016	1.619920727971856	0.0022738617688494514	0.43081742707249066	-0.01823912295056182
1.0530000000000004	0.22767858998950777	-0.10014109577521174	0.8824827509607714	1.619878393528014	0.0022388489472661226	0.43083366564910014	-0.018076266970833647
1.0539999999999998	0.22767552655260112	-0.10014608663758766	0.8828817810077654	1.619835417754525	0.0022040975044299777	0.43084992525549104	-0.017914639821055643
1.0550000000000002	0.22767248059861137	-0.10015102889502706	0.8832781034800091	1.6197917981602707	0.0021696075021432034	0.4308662076757717	-0.01775424304317001
1.0560000000000005	0.22766945254302087	-0.100155922141274	0.8836717161501703	1.6197475323225594	0.0021353789717179477	0.4308825146768774	-0.017595078018336183
1.057	0.2276664428273183	-0.10016076599759698	0.8840626171581755	1.6197026178894034	0.0021014119134184573	0.43089884800835493	-0.017437145961226728
1.0580000000000003	0.2276634519163089	-0.1001655601140361	0.8844508050235607	1.6196570525824256	0.0020677062961356528	0.43091520940200195	-0.01728044791428017
1.0589999999999997	0.22766048029503322	-0.10017030417032215	0.8848362786589568	1.619610834198518	0.0020342620569287406	0.4309316005716021	-0.01712498474148332
1.06	0.22765752846566606	-0.10017499787571417	0.8852190373850868	1.6195639606102512	0.002001079100007584	0.4309480232128158	-0.016970757121742945
1.0610000000000004	0.2276545969443968	-0.10017964096813549	0.8855990809457783	1.619516429767298	0.001968157295399503	0.4309644790027978	-0.016817765542333184
1.0619999999999998	0.22765168625829146	-0.10018423321411433	0.8859764095218637	1.6194682397000002	0.0019354964780922998	0.43098096959935883	-0.01666601029253981
1.0630000000000002	0.2276487969425091	-0.1001887744099028	0.8863510237439679	1.6194193885247044	0.0019030964477145412	0.4309974966398505	-0.016515491457318246
1.0640000000000005	0.22764592953862356	-0.10019326438264203	0.8867229247034275	1.6193698744493634	0.0018709569681442527	0.4310140617400773	-0.01636620891163483
1.065	0.22764308459367688	-0.10019770299044621	0.8870921139605917	1.619319695778279	0.0018390777667417146	0.4310306664933561	-0.016218162316283116
1.0660000000000003	0.2276402626584621	-0.100202090121786	0.8874585935512536	1.6192688509167394	0.0018074585335719933	0.4310473124694776	-0.016071351114627097
1.0669999999999997	0.22763746428465736	-0.10020642569530155	0.8878223659919666	1.6192173383755566	0.0017760989211655848	0.431064001213629	-0.01592577452960184
1.068	0.2276346900215603	-0.10021070965966557	0.8881834342838646	1.6191651567743661	0.0017449985446347654	0.43108073424570287	-0.015781431561398385
1.0690000000000004	0.22763194041317591	-0.1002149419931172	0.8885418019149829	1.6191123048437002	0.0017141569817196865	0.43109751305999067	-0.01563832098607722
1.0699999999999998	0.2276292159964105	-0.1002191227034203	0.8888974728618305	1.6190587814262083	0.0016835737727645863	0.43111433912495506	-0.015496441354685085
1.0710000000000002	0.2276265172999922	-0.10022325182787423	0.8892504515905876	1.6190045854774018	0.0016532484206245321	0.43113121388295733	-0.015355790992632588
1.0720000000000005	0.2276238448426123	-0.10022732943262538	0.889600743057921	1.6189497160663027	0.0016231803906249405	0.4311481387500002	-0.015216367999334146
1.073	0.22762119912991488	-0.10023135561165396	0.8899483527114167	1.6188941723759924	0.0015933691106961633	0.4311651151154834	-0.015078170247990012
1.0740000000000003	0.2276185806510865	-0.10023533048581076	0.8902932864896232	1.6188379537048194	0.001563813971500955	0.4311821443417284	-0.01494119538526868
1.0749999999999997	0.22761598987541798	-0.1002392542019032	0.8906355508217002	1.6187810594682628	0.0015345143265553833	0.4311992277633306	-0.014805440831013511
1.076	0.22761342724883732	-0.10024312693182794	0.8909751526259143	1.6187234891995759	0.001505469492587375	0.4312163666868258	-0.0146709037787676
1.0770000000000004	0.22761089319041786	-0.10024694887175128	0.8913120993054716	1.618665242549205	0.0014766787502553315	0.4312335623906084	-0.01453758119772841
1.0779999999999998	0.22760838808923747	-0.1002507202413414	0.8916463987420545	1.618606319284867	0.0014481413450447775	0.43125081612467353	-0.01440546983552589
1.0790000000000002	0.2276059123023365	-0.10025444128305323	0.8919780592889391	1.6185467192922878	0.0014198564881001351	0.4312681291101819	-0.0142745662209744
1.0800000000000005	0.22760346615339813	-0.1002581122614636	0.892307089763309	1.6184864425758507	0.001391823357053267	0.43128550253896886	-0.014144866667106154
1.081	0.2276010499310256	-0.10026173346265445	0.8926334994362537	1.6184254892591512	0.0013640410969713527	0.4313029375731165	-0.014016367275159453
1.0820000000000003	0.2275986638869933	-0.1002653051936416	0.892957298020445	1.6183638595850802	0.0013365088214249	0.43132043534471143	-0.01388906393964708
1.0829999999999997	0.22759630823521865	-0.10026882778184985	0.8932784956554753	1.6183015539154337	0.001309225613798527	0.4313379969556029	-0.013762952354569587
1.084	0.22759398315145424	-0.10027230157463839	0.8935971028904764	1.618238572730434	0.0012821905289062763	0.43135562347709977	-0.013638028020899246
1.0850000000000004	0.22759168877370176	-0.10027572693887728	0.8939131306643844	1.6181749166274093	0.0012554025948514553	0.4313733159499711	-0.013514286255217068
1.0859999999999999	0.22758942520259606	-0.10027910426057265	0.8942265902842185	1.6181105863178782	0.0012288608152537213	0.4313910753848702	-0.013391722199385477
1.0870000000000002	0.22758719250100692	-0.10028243394453783	0.8945374934021117	1.6180455826237843	0.00120256417172256	0.43140890276281685	-0.013270330830834865
1.0880000000000005	0.22758499069323454	-0.10028571641410822	0.8948458519925863	1.6179799064740072	0.0011765116261518182	0.4314267990354918	-0.013150106972616175
1.089	0.22758281976417583	-0.1002889521109004	0.8951516783304422	1.6179135589011555	0.0011507021228971844	0.4314447651254656	-0.013031045303102588
1.0900000000000003	0.2275806796584641	-0.10029214149461939	0.8954549849684951	1.6178465410378864	0.0011251345912030313	0.4314628019265427	-0.012913140365893458
1.0909999999999997	0.22757857027995684	-0.1002952850425383	0.8957557847147722	1.6177788541127571	0.001099807947575146	0.4314809103042204	-0.012796386580108383
1.092	0.22757649149194406	-0.10029838324827182	0.8960540906095336	1.6177104994463511	0.0010747210975522808	0.43149909109614	-0.012680778250833115
1.0930000000000004	0.22757444311732333	-0.10030143662059413	0.8963499159028568	1.6176414784480568	0.0010498729373038872	0.4315173451124676	-0.01256630957923554
1.0939999999999999	0.22757242493836805	-0.10030444568305363	0.8966432740327729	1.6175717926131195	0.0010252623556641037	0.4315356731362659	-0.012452974672235472
1.0950000000000002	0.22757043669721824	-0.10030741097400774	0.8969341786035598	1.6175014435192112	0.0010008882363594712	0.4315540759239771	-0.012340767552099317
1.0960000000000005	0.227568478097471	-0.10031033304632433	0.8972226433649361	1.6174304328225235	0.000976749459883349	0.4315725542060164	-0.012229682165843518
1.097	0.22756654880611793	-0.1003132124663725	0.8975086821932683	1.617358762253756	0.0009528449047745163	0.43159110868741435	-0.012119712393965434
1.0980000000000003	0.2275646484554539	-0.10031604981305196	0.8977923090747812	1.6172864336132455	0.0009291734487273566	0.43160974004862945	-0.012010852058446608
1.0989999999999998	0.22756277664495714	-0.10031884567723841	0.8980735380896288	1.6172134487648626	0.0009057339698392172	0.431628448946591	-0.011903094930460715
1.1	0.2275609329431411	-0.10032160066089552	0.8983523833960619	1.617139809630544	0.0008825253475697333	0.43164723601560623	-0.011796434738035797
1.1010000000000004	0.22755911688937852	-0.10032431537623064	0.8986288592154286	1.6170655181869678	0.0008595464634132102	0.43166610186776494	-0.01169086517318965
1.1019999999999999	0.2275573279956983	-0.10032699044526767	0.898902979818743	1.6169905764632404	0.0008367962015896585	0.43168504709308636	-0.011586379898179058
1.1030000000000002	0.22755556574855526	-0.1003296264990829	0.8991747595144364	1.6169149865384693	0.0008142734496337682	0.43170407225983204	-0.011482972551112632
1.1040000000000005	0.22755382961057355	-0.10033222417707939	0.8994442126368961	1.6168387505392185	0.0007919770990656145	0.43172317791504594	-0.011380636751116127
1.105	0.22755211902226397	-0.10033478412667572	0.8997113535350307	1.616761870636469	0.0007699060463268779	0.4317423645852	-0.011279366103543617
1.1060000000000003	0.22755043340371606	-0.10033730700265477	0.8999761965597172	1.6166843490420788	0.0007480591936791566	0.4317616327767605	-0.0111791542058498
1.1069999999999998	0.22754877215626512	-0.10033979346654608	0.9002387560504951	1.6166061880054916	0.0007264354501263457	0.431780982976615	-0.011079994653764191
1.108	0.2275471346641351	-0.10034224418679473	0.9004990463222446	1.6165273898110717	0.0007050337325448552	0.4318004156525416	-0.010981881047347203
1.1090000000000004	0.2275455202960575	-0.10034465983934414	0.9007570816514586	1.6164479567756904	0.0006838529669009278	0.431819931253781	-0.010884806997238792
1.1099999999999999	0.2275439284068674	-0.10034704110788048	0.901012876261718	1.6163678912458055	0.0006628920894952101	0.43183953021158905	-0.010788766131349553
1.1110000000000002	0.2275423583390767	-0.10034938868298371	0.9012664443087334	1.616287195594405	0.00064215004793112	0.43185921293964763	-0.010693752101756855
1.1120000000000005	0.2275408094244257	-0.10035170326055938	0.901517799865687	1.616205872218945	0.0006216258016862456	0.4318789798342727	-0.010599758591325038
1.113	0.22753928098541323	-0.10035398554105589	0.9017669569088652	1.6161239235399014	0.0006013183229577068	0.43189883127454043	-0.010506779320055828
1.1140000000000003	0.22753777233680633	-0.10035623622984276	0.9020139293031916	1.6160413519991808	0.0005812265980869989	0.431918767622453	-0.010414808051479655
1.1149999999999998	0.22753628278712987	-0.10035845603799652	0.902258730788401	1.6159581600587622	0.0005613496290172099	0.4319387892231447	-0.010323838598789454
1.116	0.22753481164013703	-0.10036064568274124	0.902501374966967	1.615874350199569	0.0005416864342963958	0.43195889640518675	-0.010233864830235858
1.1170000000000004	0.22753335819626094	-0.1003628058871654	0.9027418752933922	1.6157899249198158	0.0005222360496889843	0.4319790894809927	-0.010144880674033373
1.1179999999999999	0.22753192175404857	-0.10036493737996507	0.9029802450629668	1.615704886733211	0.0005029975290051714	0.4319993687471401	-0.010056880123453432
1.1190000000000002	0.22753050161157737	-0.10036704089558994	0.9032164973996062	1.6156192381681347	0.00048396994527105067	0.432019734484487	-0.009969857242049351
1.1200000000000006	0.22752909706785523	-0.10036911717404305	0.903450645245012	1.615532981767036	0.0004651523915704892	0.43204018695832536	-0.00988380616828821
1.121	0.22752770742420467	-0.1003711669607111	0.903682701350274	1.6154461200845447	0.0004465439816205538	0.4320607264188777	-0.009798721119412742
1.1220000000000003	0.22752633198563177	-0.10037319100659856	0.9039126782687731	1.6153586556850414	0.0004281438503858747	0.4320813531018303	-0.009714596394843468
1.1229999999999998	0.22752497006218061	-0.10037519006821125	0.904140588349997	1.6152705911415766	0.0004099511543065036	0.43210206722841643	-0.009631426379004871
1.124	0.22752362097027384	-0.10037716490746522	0.904366443734631	1.615181929036129	0.00039196507132281336	0.43212286900529284	-0.009549205543398493
1.1250000000000004	0.22752228403403998	-0.10037911629199602	0.9045902563501571	1.615092671959324	0.0003741848012463657	0.4321437586247574	-0.009467928448537406
1.126	0.22752095858662852	-0.10038104499511434	0.904812037906198	1.61500282250885	0.0003566095661730453	0.43216473626518553	-0.009387589746234683
1.1270000000000002	0.22751964397151278	-0.10038295179578131	0.9050317998907228	1.6149123832880758	0.00033923861063473544	0.4321858020911989	-0.00930818418145942
1.1280000000000006	0.22751833954378192	-0.10038483747898004	0.9052495535686084	1.6148213569052496	0.00032207120155119473	0.4322069562537476	-0.009229706593095629
1.129	0.22751704467142211	-0.10038670283573428	0.905465309981792	1.6147297459713954	0.0003051066280437712	0.43222819889071606	-0.009152151914339957
1.1300000000000003	0.227515758736588	-0.10038854866315097	0.9056790799495015	1.6146375530969006	0.00028834420141617183	0.43224953012793005	-0.00907551517323041
1.1309999999999998	0.22751448113686465	-0.10039037576485983	0.9058908740685526	1.6145447808890454	0.0002717832552420794	0.43227095007989447	-0.00899979149282386
1.1320000000000001	0.22751321128652094	-0.10039218495071948	0.9061007027140807	1.6144514319508512	0.00025542314495128097	0.4322924588501402	-0.008924976091027156
1.1330000000000005	0.2275119486177547	-0.10039397703578926	0.9063085760410701	1.6143575088797413	0.0002392632470367584	0.43231405653154614	-0.008851064280269307
1.134	0.22751069258155407	-0.10039575284007098	0.9065145039866694	1.614263014265639	0.00022330295867507952	0.43233574320675644	-0.008778051466836691
1.1350000000000002	0.2275094426474231	-0.10039751318901997	0.9067184962721555	1.6141679506888733	0.0002075416978215971	0.43235751894863367	-0.008705933150241247
1.1360000000000006	0.22750819830234817	-0.10039925891331943	0.9069205624045342	1.6140723207175143	0.00019197890311113656	0.4323793838208685	-0.008634704922930652
1.137	0.22750695905051121	-0.1004009908475409	0.9071207116785249	1.613976126903754	0.00017661403332113544	0.43240133787892904	-0.008564362470162153
1.1380000000000003	0.2275057244141261	-0.10040270982881812	0.9073189531781664	1.6138793717793392	0.00016144656682408814	0.4324233811712886	-0.008494901570227057
1.1389999999999998	0.22750449393464642	-0.10040441669665981	0.9075152957780364	1.6137820578504256	0.00014647600139522677	0.4324455137406277	-0.008426318094847386
1.1400000000000001	0.22750326717396882	-0.10040611229352547	0.907709748145203	1.6136841875922299	0.0001317018541323443	0.43246773562494883	-0.008358608009139772
1.1410000000000005	0.22750204371563212	-0.1004077974646627	0.9079023187415206	1.613585763443471	0.00011712366100104349	0.43249004685878717	-0.008291767371394275
1.142	0.22750082316601286	-0.10040947305720602	0.9080930158251354	1.6134867878013501	0.00010274097618858446	0.4325124474743342	-0.008225792333220107
1.1430000000000002	0.22749960515551781	-0.10041113992003947	0.9082818474515699	1.6133872630174457	8.855337181488992e-05	0.4325349375023522	-0.008160679139879425
1.1440000000000006	0.22749838933977332	-0.10041279890442119	0.9084688214758848	1.6132871913933948	7.456043781844039e-05	0.4325575169732459	-0.008096424130203936
1.145	0.2274971754004372	-0.10041445086424008	0.9086539455559054	1.6131865751756078	6.076178177387356e-05	0.4325801859184725	-0.008033023736037077
1.1460000000000004	0.22749596304488268	-0.10041609665628032	0.9088372271557543	1.6130854165493875	4.715702906799241e-05	0.43260294437204794	-0.00797047448144892
1.1469999999999998	0.22749475200513017	-0.10041773714086877	0.909018673550434	1.6129837176335817	3.374582319096158e-05	0.4326257923717827	-0.007908772981422797
1.1480000000000001	0.22749354203752797	-0.10041937318177607	0.9091982918314523	1.6128814804761364	2.052782529044688e-05	0.4326487299602481	-0.00784791594013882
1.1490000000000005	0.22749233292318088	-0.10042100564537025	0.909376088912356	1.612778707049427	7.502713293549139e-06	0.43267175718589895	-0.007787900149466611
1.15	0.2274911244676242	-0.10042263540052715	0.9095520715345442	1.6126753992446112	-5.329818428725655e-06	0.4326948741045346	-0.007728722487365953
1.1510000000000002	0.22748991649974443	-0.100424263319297	0.9097262462741048	1.6125715588653775	-1.797005903684804e-05	0.43271808078085655	-0.0076703799157112635
1.1520000000000006	0.2274887088710755	-0.10042589027682103	0.9098986195489144	1.6124671876222136	-3.0418281690310745e-05	0.43274137728975437	-0.007612869477969269
1.153	0.22748750145509447	-0.100427517150121	0.910069197625241	1.6123622871275647	-4.267474438525495e-05	0.43276476371732286	-0.007556188297220016
1.1540000000000004	0.22748629414614083	-0.10042914481651356	0.9102379866242238	1.6122568588907586	-5.473969073560557e-05	0.43278824016203454	-0.007500333574402332
1.1549999999999998	0.2274850868590878	-0.10043077415202448	0.9104049925285994	1.6121509043123206	-6.66133509410666e-05	0.43281180673618996	-0.007445302586482003
1.1560000000000001	0.22748387952976634	-0.10043240603017742	0.91057022119042	1.6120444246784262	-7.829594294173879e-05	0.4328354635673415	-0.0073910926840582165
1.1570000000000005	0.22748267211463644	-0.10043404132190677	0.9107336783408863	1.6119374211558704	-8.978767321102813e-05	0.4328592107994462	-0.00733770128792371
1.158	0.22748146458970606	-0.10043568089621832	0.9108953696019098	1.611829894787543	-0.00010108873724753345	0.4328830485938096	-0.007285125884885702
1.1590000000000003	0.22748025694982715	-0.10043732562009623	0.9110553004986477	1.61172184648842	-0.0001121993205574206	0.4329069771300622	-0.007233364023276444
1.1600000000000006	0.22747904920799544	-0.10043897635728019	0.9112134764726311	1.611613277041685	-0.00012311960024889398	0.43293099660729206	-0.007182413308216731
1.161	0.2274778413938994	-0.10044063396666239	0.911369902894353	1.6115041870946079	-0.0001338497466904772	0.43295510724521064	-0.007132271397000173
1.1620000000000004	0.22747663355209122	-0.10044229930105486	0.911524585075314	1.6113945771549307	-0.00014438992492842612	0.4329793092850471	-0.007082935994478759
1.1629999999999998	0.22747542574015456	-0.10044397320707896	0.9116775282806427	1.611284447588138	-0.00015474029561950462	0.43300360299017115	-0.007034404847903894
1.1640000000000001	0.22747421802687123	-0.10044565652579987	0.9118287377419135	1.61117379861448	-0.00016490101553986268	0.4330279886468708	-0.006986675741712349
1.1650000000000005	0.2274730104903891	-0.1004473500926002	0.9119782186694033	1.6110626303050004	-0.00017487223827886681	0.43305246656546625	-0.006939746492929239
1.166	0.2274718032163927	-0.10044905473591562	0.9121259762645354	1.6109509425769404	-0.00018465411542223362	0.4330770370815176	-0.006893614946702973
1.1670000000000003	0.22747059629627625	-0.10045077127558422	0.9122720157332522	1.6108387351896523	-0.00019424679804161388	0.43310170055675984	-0.0068482789713044095
1.1680000000000006	0.22746938982493767	-0.10045250052118512	0.9124163422991847	1.6107260077413916	-0.0002036504381859753	0.4331264573797646	-0.00680373645307951
1.169	0.22746818389781662	-0.1004542432707417	0.9125589612147357	1.6106127596658666	-0.00021286518988743023	0.4331513079667551	-0.006759985292331997
1.1700000000000004	0.22746697860830742	-0.10045600031054128	0.9126998777700764	1.6104989902281632	-0.00022189120949865767	0.4331762527626957	-0.00671702340007717
1.1709999999999998	0.22746577404667734	-0.10045777241569426	0.912839097301177	1.6103846985208026	-0.00023072865584897474	0.4332012922424115	-0.006674848695120819
1.1720000000000002	0.227464570299364	-0.10045956034992674	0.9129766251968623	1.6102698834603069	-0.00023937769070611124	0.4332264269115553	-0.006633459101587078
1.1730000000000005	0.22746336744789783	-0.1004613648642297	0.9131124669052653	1.6101545437838969	-0.0002478384797262343	0.43325165730742166	-0.006592852546836341
1.174	0.22746216556857402	-0.10046318669511638	0.913246627940799	1.6100386780459477	-0.0002561111938920647	0.4332769839997898	-0.0065530269592271725
1.1750000000000003	0.2274609647328732	-0.10046502656323884	0.9133791138916478	1.6099222846149606	-0.00026419601095171785	0.43330240759173416	-0.006513980265419706
1.1759999999999997	0.2274597650071273	-0.10046688517311322	0.9135099304273928	1.6098053616714196	-0.0002720931161272925	0.4333279287202193	-0.0064757103872225726
1.177	0.22745856645143217	-0.10046876321357788	0.9136390833063905	1.6096879072054129	-0.0002798027022148362	0.433353548056722	-0.006438215238533476
1.1780000000000004	0.2274573691193113	-0.10047066135748285	0.913766578382519	1.6095699190136392	-0.00028732497004991717	0.4333792663080022	-0.006401492722923548
1.1789999999999998	0.22745617305813132	-0.100472580260611	0.9138924216116658	1.609451394696935	-0.00029466012958221874	0.4334050842166564	-0.006365540731502123
1.1800000000000002	0.22745497830876338	-0.10047452056133319	0.9140166190579524	1.609332331659071	-0.000301808400645448	0.4334310025613305	-0.0063303571406376526
1.1810000000000005	0.2274537849044911	-0.10047648288099591	0.9141391768993092	1.609212727106074	-0.00030877001311785125	0.43345702215695814	-0.006295939809719537
1.182	0.22745259287029332	-0.10047846782391158	0.9142601014327727	1.6090925780453198	-0.000315545207143029	0.43348314385520526	-0.006262286579084732
1.1830000000000003	0.2274514022221255	-0.10048047597732758	0.9143793990795006	1.6089718812847782	-0.0003221342334108276	0.4335093685448767	-0.00622939526805033
1.1839999999999997	0.22745021296582377	-0.10048250791174941	0.9144970763887488	1.6088506334327886	-0.0003285373533153692	0.43353569715204093	-0.006197263673176005
1.185	0.22744902509675988	-0.10048456418048879	0.9146131400404277	1.6087288308979981	-0.000334754839477184	0.43356213063999327	-0.006165889567062973
1.1860000000000004	0.22744783860062381	-0.10048664531843593	0.9147275968466071	1.608606469889084	-0.0003407869765073857	0.4335886700093008	-0.006135270697752488
1.1869999999999998	0.22744665345458137	-0.10048875184156073	0.914840453753088	1.6084835464150122	-0.0003466340614655202	0.43361531629774464	-0.006105404788117062
1.1880000000000002	0.22744546962843007	-0.10049088424714231	0.9149517178417887	1.6083600562862157	-0.0003522964042544108	0.43364207058003756	-0.006076289534820297
1.1890000000000005	0.22744428708575418	-0.10049304301359643	0.915061396333186	1.6082359951155698	-0.00035777432825621533	0.4336689339676811	-0.0060479226073347275
1.19	0.227443105784703	-0.10049522860027456	0.915169496588051	1.6081113583187954	-0.00036306817078308676	0.4336959076090823	-0.006020301647263556
1.1910000000000003	0.2274419256776423	-0.10049744144798757	0.9152760261088514	1.6079861411150398	-0.00036817828297671865	0.4337229926896257	-0.005993424267542228
1.1919999999999997	0.22744074671005415	-0.10049968197988192	0.9153809925408062	1.6078603385280184	-0.0003731050294000492	0.4337501904314547	-0.005967288051583044
1.193	0.22743956882018612	-0.10050195060229224	0.9154844036722175	1.6077339453877177	-0.0003778487876861865	0.43377750209302257	-0.005941890552730552
1.1940000000000004	0.22743839193982482	-0.10050424770556815	0.9155862674344474	1.6076069563326727	-0.0003824099483050993	0.43380492896865575	-0.005917229293908269
1.1949999999999998	0.22743721599506736	-0.10050657366487263	0.9156865919015328	1.6074793658128206	-0.0003867889143259068	0.43383247238812744	-0.005893301767398196
1.1960000000000002	0.2274360409059632	-0.10050892884094947	0.9157853852890533	1.607351168092563	-0.00039098610105258266	0.4338601337160587	-0.005870105434877384
1.1970000000000005	0.22743486658540224	-0.1005113135808604	0.9158826559529918	1.6072223572532827	-0.00039500193553268227	0.43388791435126617	-0.005847637727470342
1.198	0.22743369293875496	-0.10051372821869599	0.9159784123893357	1.607092927195702	-0.00039883685618229207	0.4339158157262389	-0.005825896045515301
1.1990000000000003	0.22743251986464025	-0.10051617307626086	0.9160726632336574	1.6069628716432127	-0.0004024913126485849	0.43394383930662045	-0.005804877758229508
1.1999999999999997	0.22743134725569303	-0.10051864846373088	0.9161654172599144	1.606832184145812	-0.00040596576566595267	0.43397198659063446	-0.005784580203580597
1.201	0.22743017499820212	-0.10052115468028086	0.916256683379211	1.6067008580835158	-0.00040926068672257556	0.43400025910857387	-0.00576500068818391
1.2020000000000004	0.22742900297099533	-0.10052369201468261	0.9163464706392678	1.6065688866688872	-0.0004123765576587805	0.434028658422352	-0.005746136487045638
1.2029999999999998	0.22742783104507663	-0.10052626074587181	0.9164347882238376	1.60643626294943	-0.00041531387037943216	0.4340571861248708	-0.005727984843458932
1.2040000000000002	0.22742665908439205	-0.10052886114348139	0.9165216454513093	1.6063029798109911	-0.00041807312674078733	0.4340858438390833	-0.005710542969177421
1.2050000000000005	0.22742548694697168	-0.10053149346834217	0.9166070517732386	1.6061690299814215	-0.00042065483855043283	0.43411463321717325	-0.005693808044503437
1.206	0.22742431448607156	-0.10053415797333114	0.9166910167739262	1.6060344060330023	-0.000423059527436215	0.4341435559402188	-0.005677777217989147
1.2070000000000003	0.2274231415513161	-0.10053685490494427	0.9167735501710326	1.6058991003843934	-0.0004252877245227623	0.43417261371790933	-0.005662447605753342
1.2079999999999997	0.22742196798984052	-0.10053958450483802	0.9168546618160931	1.6057631053036148	-0.0004273399702804956	0.43420180828788896	-0.005647816290721172
1.209	0.22742079364743378	-0.10054234701095982	0.9169343616937933	1.6056264129116917	-0.00042921681442480836	0.4342311414150299	-0.00563388032221594
1.2100000000000004	0.22741961836930713	-0.10054514265902072	0.917012659919997	1.6054890151865973	-0.0004309188153776845	0.4342606148906935	-0.005620636715905786
1.2109999999999999	0.2274184419997375	-0.10054797168393828	0.9170895667396479	1.6053509039682476	-0.00043244653953482086	0.4342902305316134	-0.005608082453681853
1.2120000000000002	0.22741726438096158	-0.10055083432049776	0.9171650925252879	1.6052120709638076	-0.00043380056076401533	0.43431999017870226	-0.00559621448340992
1.2130000000000005	0.22741608535282137	-0.10055373080360445	0.9172392477758025	1.6050725077518098	-0.00043498146019517074	0.4343498956963291	-0.005585029718923866
1.214	0.22741490475353643	-0.1005566613688764	0.917312043115008	1.6049322057854782	-0.00043598982611865196	0.43437994897188287	-0.005574525040263922
1.2150000000000003	0.22741372242047658	-0.1005596262539545	0.9173834892896933	1.60479115639601	-0.0004368262535651262	0.4344101519151936	-0.005564697294101835
1.2159999999999997	0.22741253818980733	-0.10056262569978164	0.9174535971667303	1.6046493507954493	-0.000437491343505412	0.4344405064578098	-0.005555543294538671
1.217	0.22741135189538433	-0.10056565995109892	0.9175223777299953	1.604506780079161	-0.0004379857021569634	0.43447101455231224	-0.005547059823912931
1.2180000000000004	0.22741016336840245	-0.10056872925653301	0.9175898420782164	1.6043634352282912	-0.00043830994076180814	0.43450167817178525	-0.0055392436331348814
1.2189999999999999	0.22740897243817526	-0.10057183386864958	0.9176560014237396	1.6042193071118445	-0.0004384646756526478	0.4345324993095031	-0.005532091441854734
1.2200000000000002	0.2274077789332934	-0.10057497404397157	0.9177208670914526	1.604074386488386	-0.0004384505283020201	0.4345634799787087	-0.0055255999388332385
1.2210000000000005	0.227406582682785	-0.10057815004295988	0.9177844505170993	1.6039286640081325	-0.0004382681254148231	0.43459462221223877	-0.005519765782457007
1.222	0.227405383517279	-0.10058136212995708	0.9178467632434691	1.6037821302154416	-0.0004379180990026965	0.4346259280619328	-0.0055145856019498665
1.2230000000000003	0.22740418127017054	-0.10058461057347491	0.9179078169137009	1.6036347755509555	-0.0004374010860133422	0.4346573995980671	-0.00551005599989254
1.2239999999999998	0.22740297577841345	-0.1005878956472021	0.917967623263945	1.603486590353402	-0.00043671772739236903	0.434689038908934	-0.005506173555140399
1.225	0.22740176688218672	-0.10059121763097688	0.918026194117627	1.60333756486144	-0.00043586866700334547	0.4347208481005031	-0.005502934825046405
1.2260000000000004	0.22740055442381144	-0.10059457681096806	0.9180835413813045	1.6031876892151922	-0.00043485455089264165	0.4347528292962235	-0.005500336347053454
1.2269999999999999	0.2273993382470476	-0.10059797347944169	0.9181396770413519	1.6030369534570925	-0.00043367602702023623	0.4347849846369045	-0.005498374640024903
1.2280000000000002	0.22739811819639422	-0.10060140793449361	0.9181946131607105	1.6028853475320648	-0.0004323337450904532	0.4348173162806108	-0.005497046205560235
1.2290000000000005	0.22739689411601677	-0.10060488047974873	0.9182483618756905	1.6027328612874066	-0.0004308283561774949	0.4348498264026929	-0.005496347529238366
1.23	0.2273956658494311	-0.10060839142440073	0.918300935393565	1.6025794844727659	-0.00042916051226693866	0.43488251719594995	-0.005496275081487494
1.2310000000000003	0.2273944332399447	-0.1006119410839672	0.9183523459913221	1.602425206739851	-0.0004273308657734646	0.43491539087086273	-0.005496825318024014
1.2319999999999998	0.22739319613035283	-0.10061552978100638	0.9184026060151852	1.6022700176418792	-0.00042534006903417927	0.4349484496558328	-0.00549799468004664
1.233	0.22739195436188833	-0.10061915784504033	0.9184517278801408	1.6021139066335268	-0.0004231887739596008	0.43498169579724344	-0.005499779594493693
1.2340000000000004	0.22739070777392636	-0.10062282561206173	0.9184997240694588	1.6019568630713923	-0.0004208776320852745	0.43501513155927957	-0.0055021764744279155
1.2349999999999999	0.2273894562048194	-0.10062653342400442	0.9185466071345673	1.6017988762142286	-0.00041840729502338255	0.4350487592237478	-0.005505181719308708
1.2360000000000002	0.22738819949311173	-0.10063028162817841	0.9185923896948971	1.6016399352229533	-0.0004157784150092098	0.4350825810900162	-0.005508791715094359
1.2370000000000005	0.22738693747875924	-0.10063407057666701	0.9186370844376823	1.60148002916083	-0.00041299164542002805	0.4351165994750102	-0.005513002834238698
1.238	0.22738567000397775	-0.10063790062568345	0.9186807041180786	1.6013191469934511	-0.00041004764126576453	0.43515081671332456	-0.0055178114357074814
1.2390000000000003	0.22738439691296772	-0.10064177213488469	0.9187232615588404	1.6011572775885363	-0.0004069470594072134	0.435185235157326	-0.00552321386526166
1.2399999999999998	0.22738311805089176	-0.10064568546664295	0.9187647696487939	1.6009944097159259	-0.00040369055844025227	0.43521985717712275	-0.005529206456132858
1.241	0.2273818332636101	-0.10064964098527904	0.9188052413408435	1.6008305320470357	-0.0004002787986108269	0.4352546851607043	-0.005535785530033749
1.2420000000000004	0.2273805423981742	-0.10065363905625815	0.9188446896498694	1.6006656331530287	-0.0003967124418818653	0.435289721514369	-0.005542947398567785
1.2429999999999999	0.22737924530257367	-0.10065768004572072	0.9188831276489997	1.6004997015024673	-0.0003929921516642705	0.4353249686631344	-0.005550688365346364
1.2440000000000002	0.22737794182473667	-0.10066176432072121	0.9189205684638707	1.6003327254595854	-0.0003891185920286463	0.4353604290510049	-0.005559004728573442
1.2450000000000006	0.22737663181191342	-0.10066589224942307	0.918957025267498	1.600164693283188	-0.0003850924270670171	0.4353961051412172	-0.005567892783126757
1.246	0.22737531511006936	-0.10067006420050088	0.9189925112779995	1.5999955931254422	-0.0003809143207692993	0.43543199941652094	-0.005577348821591185
1.2470000000000003	0.22737399156291044	-0.10067428054212708	0.9190270397587825	1.5998254130305674	-0.00037658493717027466	0.43546811437943284	-0.005587369134491431
1.2479999999999998	0.22737266101166537	-0.10067854164091676	0.9190606240200535	1.5996541409338147	-0.0003721049407664185	0.4355044525524595	-0.005597950010093063
1.249	0.22737132329600018	-0.10068284786082915	0.9190932774208842	1.5994817646603685	-0.000367474997262836	0.4355410164784111	-0.00560908773395823
1.2500000000000004	0.22736997825493854	-0.10068719956240084	0.9191250133710681	1.5993082719238085	-0.0003626957742842549	0.43557780872074014	-0.005620778588442356
1.251	0.22736862572666014	-0.10069159710268433	0.9191558453327575	1.5991336503241462	-0.0003577679416231196	0.4356148318638437	-0.005633018852257251
1.2520000000000002	0.2273672655475539	-0.10069604083514008	0.9191857868218632	1.5989578873458237	-0.0003526921712677406	0.4356520885134469	-0.005645804800286948
1.2530000000000006	0.2273658975516545	-0.10070053110910986	0.9192148514080796	1.598780970356437	-0.00034746913745344743	0.4356895812970057	-0.005659132703964415
1.254	0.22736452157008644	-0.10070506826962444	0.9192430527138993	1.5986028866061959	-0.00034209951643158836	0.4357273128640033	-0.005672998831847349
1.2550000000000003	0.2273631374301396	-0.10070965265716607	0.919270404414484	1.5984236232270022	-0.00033658398626022236	0.43576528588626084	-0.005687399449787685
1.2559999999999998	0.2273617449547297	-0.10071428460700563	0.9192969202379995	1.5982431672307842	-0.0003309232269812498	0.4358035030583191	-0.005702330821002959
1.2570000000000001	0.22736034396187002	-0.10071896444886808	0.9193226139648977	1.5980615055082288	-0.0003251179206961146	0.43584196709770745	-0.0057177892066012795
1.2580000000000005	0.22735893426377712	-0.10072369250655358	0.9193474994261371	1.597878624828298	-0.0003191687514785145	0.435880680745035	-0.005733770866624428
1.259	0.22735751566635887	-0.10072846909713894	0.9193715905006984	1.59769451183817	-0.00031307640530615774	0.4359196467639635	-0.005750272061369147
1.2600000000000002	0.22735608796870796	-0.1007332945305094	0.9193949011127598	1.597509153063618	-0.0003068415697063949	0.4359588679410589	-0.005767289052563944
1.2610000000000006	0.2273546509622265	-0.10073816910884201	0.9194174452285175	1.597322534909459	-0.0003004649333586616	0.4359983470855795	-0.005784818104526865
1.262	0.22735320443013618	-0.10074309312566206	0.9194392368515091	1.5971346436600888	-0.00029394718589666446	0.43603808702925867	-0.0058028554860386815
1.2630000000000003	0.22735174814699702	-0.10074806686560195	0.919460290016426	1.596945465480494	-0.0002872890173006324	0.4360780906261416	-0.005821397472874225
1.2639999999999998	0.2273502818778594	-0.10075309060524186	0.9194806187829121	1.5967549864173762	-0.0002804911167571603	0.4361183607524716	-0.0058404403502038075
1.2650000000000001	0.227348805377802	-0.10075816461390187	0.9195002372300817	1.5965631924004056	-0.0002735541717167816	0.4361589003064418	-0.005859980414563845
1.2660000000000005	0.22734731839147906	-0.10076328915325558	0.9195191594509912	1.596370069243988	-0.00026647886757490407	0.43619971220780845	-0.005880013975887501
1.267	0.22734582065230177	-0.10076846447614424	0.9195373995455447	1.5961756026495606	-0.0002592658876100345	0.43624079939742494	-0.005900537360268881
1.2680000000000002	0.2273443118823821	-0.10077369082609641	0.9195549716118232	1.5959797782091847	-0.00025191591256961717	0.4362821648363881	-0.005921546913220756
1.2690000000000006	0.227342791793241	-0.1007789684379248	0.9195718897369503	1.5957825814104445	-0.0002444296197201187	0.43632381150479477	-0.005943039002881297
1.27	0.22734126008577776	-0.10078429753827121	0.9195881679874846	1.5955839976404156	-0.00023680768172610088	0.43636574240077525	-0.005965010023538778
1.2710000000000004	0.22733971644912393	-0.10078967834497489	0.9196038203993222	1.5953840121875853	-0.00022905076590572782	0.43640796054010544	-0.005987456399782285
1.2719999999999998	0.22733816055912992	-0.1007951110656414	0.9196188609678444	1.5951826102432467	-0.00022115953374025156	0.43645046895590717	-0.006010374590733849
1.2730000000000001	0.22733659207723647	-0.10080059589691358	0.9196333036382963	1.59497977690388	-0.00021313464002781872	0.43649327069806876	-0.006033761093939167
1.2740000000000005	0.2273350106501096	-0.10080613302481756	0.9196471622956356	1.594775497174915	-0.00020497673168095402	0.43653636883244373	-0.0060576124491030624
1.275	0.22733341590928774	-0.10081172262505599	0.919660450754213	1.5945697559758902	-0.00019668644665428892	0.43657976643976354	-0.006081925241551308
1.2760000000000002	0.22733180747046516	-0.10081736486212345	0.9196731827487727	1.5943625381466464	-0.0001882644134891115	0.43662346661426144	-0.006106696104995858
1.2770000000000006	0.22733018493354118	-0.10082305988762043	0.9196853719267594	1.594153828453062	-0.00017971125141321513	0.43666747246243093	-0.006131921724033137
1.278	0.2273285478838112	-0.10082880783926643	0.919697031840415	1.5939436115908443	-0.00017102757026462496	0.43671178710222025	-0.006157598837170353
1.2790000000000004	0.2273268958931728	-0.10083460884098833	0.9197081759382812	1.5937318721885168	-0.0001622139699949961	0.4367564136623553	-0.006183724240200391
1.2799999999999998	0.22732522852022005	-0.1008404630033355	0.9197188175564652	1.5935185948118806	-0.00015327103993479168	0.43680135528136155	-0.006210294789380327
1.2810000000000001	0.22732354530960258	-0.10084637042384553	0.9197289699092791	1.5933037639695833	-0.00014419935775875577	0.4368466151063431	-0.006237307404599406
1.2820000000000005	0.22732184579214934	-0.1008523311873559	0.9197386460792406	1.593087364118305	-0.00013499948839471024	0.43689219629175896	-0.006264759072844041
1.283	0.22732012948575764	-0.10085834536626159	0.9197478590075491	1.592869379667948	-0.0001256719832405175	0.4369381019981331	-0.006292646851597423
1.2840000000000003	0.22731839589554423	-0.100864413020722	0.9197566214861518	1.592649794987604	-0.00011621737956685755	0.43698433539063397	-0.006320967871506789
1.2850000000000006	0.22731664451326042	-0.10087053419881555	0.9197649461510113	1.5924285944115628	-0.00010663619998348092	0.43703089963776404	-0.006349719338382084
1.286	0.22731487481710003	-0.10087670893664133	0.9197728454750627	1.5922057622450076	-9.692895202931528e-05	0.4370777979101566	-0.006378898535259648
1.2870000000000004	0.22731308627152497	-0.10088293725836962	0.9197803317608463	1.5919812827705289	-8.709612770321396e-05	0.4371250333791107	-0.0064085028244727366
1.2879999999999998	0.22731127832673226	-0.10088921917624014	0.9197874171343103	1.5917551402554744	-7.713820287395176e-05	0.43717260921492285	-0.006438529649122509
1.2890000000000001	0.22730945041851566	-0.10089555469050708	0.9197941135401443	1.591527318959025	-6.705563687349238e-05	0.43722052858531596	-0.006468976534073868
1.2900000000000005	0.22730760196814634	-0.10090194378933406	0.9198004327378784	1.5912978031416438	-5.6848872455766115e-05	0.43726879465341534	-0.006499841086417736
1.291	0.22730573238189664	-0.10090838644863902	0.9198063862983638	1.5910665770825527	-4.651833612051026e-05	0.43731741057411044	-0.00653112099454956
1.2920000000000003	0.22730384105133625	-0.10091488263188465	0.9198119856009946	1.5908336251026205	-3.6064438740839895e-05	0.4373663794892269	-0.0065628140260491
1.2930000000000006	0.22730192735477825	-0.10092143228981469	0.9198172418320357	1.5905989315817703	-2.5487576311431017e-05	0.4374157045236968	-0.0065949180258862445
1.294	0.22729999065912213	-0.10092803536013903	0.9198221659832942	1.5903624809679218	-1.4788130573312553e-05	0.437465388783517	-0.00662743091568587
1.2950000000000004	0.22729803032171897	-0.10093469176716664	0.9198267688507508	1.5901242577831192	-3.966469514880967e-06	0.43751543535445625	-0.00666035069338391
1.2959999999999998	0.2272960456922588	-0.10094140142138563	0.9198310610338937	1.5898842466294902	6.97705194673113e-06	0.437565847300961	-0.006693675432728562
1.2970000000000002	0.22729403611468116	-0.1009481642189932	0.9198350529353672	1.5896424321946767	1.8042091104291294e-05	0.43761662766519466	-0.006727403282933091
1.2980000000000005	0.22729200092910914	-0.10095498004137608	0.919838754760542	1.5893987992574998	2.9228316663057594e-05	0.4376677794658434	-0.006761532468360305
1.299	0.22728993947380804	-0.1009618487545369	0.9198421765177537	1.5891533326946332	4.053540794675658e-05	0.4377193056965622	-0.0067960612875705905
1.3000000000000003	0.2272878510871687	-0.1009687702084668	0.919845328018825	1.5889060174879202	5.196305404637138e-05	0.4377712093243639	-0.006830988112039744
1.3009999999999997	0.2272857351097165	-0.10097574423646771	0.9198482188791127	1.5886568387323527	6.351095297295354e-05	0.43782349328800907	-0.006866311385096377
1.302	0.22728359088614664	-0.10098277065442299	0.9198508585174421	1.5884057816447217	7.517881075386124e-05	0.437876160496271	-0.00690202962083686
1.3030000000000004	0.22728141776738636	-0.10098984926001607	0.9198532561562952	1.5881528315714486	8.696634041181785e-05	0.43792921382625727	-0.00693814140301934
1.3039999999999998	0.2272792151126846	-0.10099697983189995	0.9198554208222441	1.5878979739948678	9.887326088797858e-05	0.43798265612196646	-0.00697464538424277
1.3050000000000002	0.2272769822917297	-0.10100416212881816	0.919857361346616	1.5876411945390998	0.00011089929603108663	0.43803649019301655	-0.007011540285229636
1.3060000000000005	0.2272747186867962	-0.10101139588867279	0.9198590863663829	1.587382478975901	0.00012304417359209276	0.43809071881348205	-0.007048824893909189
1.307	0.22727242369492062	-0.10101868082716389	0.9198606043256494	1.5871218132301308	0.00013530762379820258	0.43814534472077515	-0.007086498064180633
1.3080000000000003	0.2272700967301076	-0.10102601663525194	0.9198619234781051	1.5868591833855994	0.00014768937720211414	0.4382003706143865	-0.007124558714296541
1.3089999999999997	0.22726773722556637	-0.10103340297582011	0.9198630518896798	1.5865945756920625	0.00016018916235481615	0.43825579915436036	-0.007163005825111222
1.31	0.22726534463597847	-0.10104083948103733	0.9198639974410123	1.5863279765726255	0.00017280670397211838	0.4383116329596848	-0.007201838438256
1.3110000000000004	0.22726291843979712	-0.10104832575079886	0.9198647678308562	1.5860593726304413	0.00018554172129067574	0.4383678746068982	-0.007241055653876993
1.3119999999999998	0.22726045814157889	-0.10105586135149532	0.9198653705804184	1.5857887506543438	0.0001983939262483714	0.43842452662897125	-0.007280656628179916
1.3130000000000002	0.22725796327434794	-0.1010634458151095	0.9198658130371187	1.5855160976238036	0.00021136302197653854	0.4384815915142785	-0.007320640571330924
1.3140000000000005	0.2272554334019938	-0.10107107863939292	0.9198661023773855	1.5852414007139735	0.00022444870209150828	0.4385390717054746	-0.007361006745592476
1.315	0.22725286812170242	-0.1010787592887484	0.9198662456092307	1.5849646473008265	0.0002376506503594681	0.4385969695983337	-0.007401754463512323
1.3160000000000003	0.22725026706642149	-0.10108648719431286	0.9198662495749692	1.584685824966034	0.00025096853988231974	0.438655287540732	-0.007442883086227225
1.3169999999999997	0.2272476299069852	-0.10109426175286386	0.9198661209540809	1.5844049215015892	0.0002644020317439443	0.4387140278317721	-0.007484392021821163
1.318	0.22724495635314798	-0.10110208232530472	0.9198658662662094	1.5841219249134413	0.00027795077372620047	0.4387731927210455	-0.007526280723738679
1.3190000000000004	0.22724224615390304	-0.10110994823510432	0.9198654918739159	1.5838368234241496	0.00029161439921678944	0.43883278440797097	-0.007568548689375722
1.3199999999999998	0.22723949909858684	-0.10111785876706715	0.9198650039844309	1.583549605476449	0.0003053925261266263	0.4388928050409633	-0.007611195458970325
1.3210000000000002	0.22723671501914477	-0.10112581316718927	0.9198644086503913	1.5832602597381153	0.0003192847561215806	0.43895325671648994	-0.007654220614732718
1.3220000000000005	0.22723389379280806	-0.10113381064322317	0.9198637117703129	1.5829687751066333	0.0003332906742298591	0.4390141414782584	-0.007697623780093506
1.323	0.22723103534480657	-0.10114185036444645	0.9198629190891677	1.5826751407129298	0.00034740984815551085	0.4390754613165313	-0.007741404619131238
1.3240000000000003	0.22722813965111802	-0.10114993146063693	0.919862036199437	1.5823793459241844	0.00036164182717665844	0.43913721816750706	-0.007785562835936114
1.3249999999999997	0.22722520674125324	-0.10115805302175924	0.9198610685433851	1.5820813803457265	0.0003759861412378839	0.4391994139128246	-0.00783009817342297
1.326	0.22722223670107766	-0.10116621409836159	0.9198600214161757	1.581781233822407	0.00039044230017630825	0.43926205037925103	-0.007875010411837415
1.3270000000000004	0.22721922967529298	-0.1011744137015556	0.9198588999683164	1.5814788964402051	0.00040500979277731977	0.43932512933842943	-0.007920299367686198
1.3279999999999998	0.227216185868826	-0.10118265080295889	0.9198577092070535	1.5811743585280835	0.00041968808620853503	0.43938865250656206	-0.007965964893092002
1.3290000000000002	0.22721310554712468	-0.10119092433535479	0.9198564539974617	1.5808676106593467	0.00043447662613699505	0.4394526215440892	-0.008012006875085648
1.3300000000000005	0.22720998903611375	-0.10119923319369167	0.9198551390636027	1.5805586436521353	0.0004493748370429102	0.4395170380554829	-0.008058425234835857
1.331	0.22720683672218697	-0.10120757623566863	0.919853768989745	1.5802474485690654	0.0004643821223041879	0.43958190358927635	-0.008105219927121168
1.3320000000000003	0.22720364905223772	-0.1012159522815329	0.919852348221644	1.5799340167160207	0.00047949786399140447	0.4396472196383272	-0.008152390940044118
1.3329999999999997	0.22720042653372663	-0.10122436011422047	0.9198508810678743	1.5796183396404793	0.0004947214228610072	0.4397129876401307	-0.008199938294683181
1.334	0.22719716973478155	-0.10123279848096947	0.9198493717012121	1.5793004091301432	0.0005100521389127537	0.43977920897699824	-0.008247862044499829
1.3350000000000004	0.22719387928470441	-0.10124126609527903	0.9198478241600627	1.578980217211503	0.000525489332024805	0.43984588497622146	-0.00829616227474425
1.3359999999999999	0.22719055587526313	-0.10124976163846203	0.9198462423499297	1.5786577561472168	0.0005410323024235128	0.4399130169105264	-0.008344839102164199
1.3370000000000002	0.22718720026201605	-0.10125828376154566	0.9198446300449202	1.578333018433055	0.0005566803312930664	0.43998060599869276	-0.008393892674773305
1.3380000000000005	0.22718381326491718	-0.10126683108714483	0.9198429908892852	1.5780059967951785	0.0005724326813429794	0.44004865340615557	-0.00844332317143508
1.339	0.22718039576820326	-0.10127540221093335	0.9198413283989882	1.5776766841862502	0.0005882885973341154	0.4401171602458922	-0.008493130801567035
1.3400000000000003	0.22717694871956104	-0.10128399570346684	0.9198396459633014	1.577345073780018	0.0006042473070511778	0.4401861275796548	-0.008543315805147403
1.3409999999999997	0.22717347312932218	-0.10129261011198258	0.919837946846423	1.5770111589651183	0.0006203080224178941	0.44025555641930253	-0.008593878452963364
1.342	0.22716997007005985	-0.10130124396180112	0.9198362341891161	1.5766749333377323	0.0006364699403902443	0.4403254477282339	-0.008644819046978752
1.3430000000000004	0.2271664406754607	-0.10130989575846021	0.9198345110103623	1.5763363906934833	0.0006527322441766042	0.44039580242291726	-0.008696137920516473
1.3439999999999999	0.22716288613809799	-0.10131856399058224	0.9198327802090284	1.5759955250197037	0.0006690941049073909	0.44046662137445775	-0.008747835438194419
1.3450000000000002	0.2271593077068558	-0.1013272471319718	0.9198310445655451	1.5756523304884553	0.0006855546830241938	0.4405379054101392	-0.008799911995858181
1.3460000000000005	0.2271557066843773	-0.10133594364294453	0.9198293067435919	1.5753068014499316	0.0007021131293282985	0.44060965531487917	-0.008852368020631999
1.347	0.22715208442415938	-0.10134465197201883	0.9198275692917866	1.5749589324255016	0.0007187685863593297	0.4406818718326568	-0.008905203971087551
1.3480000000000003	0.22714844232654202	-0.10135337055759676	0.9198258346457531	1.5746087181000212	0.0007355201899830373	0.44075455566803523	-0.008958420337347487
1.3489999999999998	0.22714478183396433	-0.10136209782888074	0.919824105131314	1.5742561533134174	0.0007523670705800536	0.4408277074878991	-0.009012017640818734
1.35	0.22714110442699265	-0.10137083220640197	0.9198223829684307	1.5739012330511701	0.0007693083538973651	0.44090132792346765	-0.00906599643385961
1.3510000000000004	0.2271374116214963	-0.10137957210291455	0.9198206702743884	1.5735439524333263	0.0007863431620505493	0.4409754175725821	-0.009120357299989246
1.3519999999999999	0.22713370496621538	-0.10138831592503293	0.9198189690658488	1.5731843067031777	0.0008034706148603314	0.4410499770020853	-0.009175100854456079
1.3530000000000002	0.22712998604071916	-0.10139706207486532	0.9198172812605178	1.5728222912167344	0.0008206898310980109	0.44112500674998734	-0.009230227744799415
1.3540000000000005	0.2271262564545085	-0.101405808951271	0.9198156086788016	1.5724579014322462	0.0008379999293970114	0.4412005073274779	-0.009285738651464419
1.355	0.22712251784688026	-0.10141455495149287	0.9198139530454519	1.572091132899399	0.0008554000292577171	0.44127647922102864	-0.009341634288408934
1.3560000000000003	0.2271187718860464	-0.10142329847278707	0.9198123159911931	1.571721981248195	0.000872889252268257	0.4413529228947065	-0.009397915403823322
1.3569999999999998	0.2271150202667569	-0.10143203791367612	0.9198106990543362	1.5713504421767683	0.0008904667234811912	0.4414298387928197	-0.009454582781206205
1.358	0.22711126470642776	-0.10144077167558092	0.9198091036823725	1.5709765114388916	0.000908131573190559	0.4415072273426522	-0.009511637240369068
1.3590000000000004	0.2271075069405252	-0.1014494981644564	0.9198075312335484	1.570600184832685	0.0009258829387447361	0.4415850889568592	-0.009569079638064483
1.3599999999999999	0.22710374871870742	-0.10145821579205674	0.9198059829787959	1.5702214581901464	0.0009437199659087411	0.4416634240356468	-0.009626910868480729
1.3610000000000002	0.22709999180209606	-0.10146692297758375	0.9198044601047692	1.569840327366385	0.0009616418100204346	0.44174223296903753	-0.009685131863419287
1.3620000000000005	0.22709623796092246	-0.10147561814934401	0.9198029637176103	1.5694567882281831	0.0009796476370632437	0.44182151613922377	-0.009743743592154328
1.363	0.2270924889717961	-0.10148429974566352	0.9198014948459373	1.5690708366422712	0.0009977366246562357	0.441901273922885	-0.009802747061643214
1.3640000000000003	0.22708874661384254	-0.10149296621543785	0.9198000544426788	1.5686824684640694	0.0010159079632668544	0.4419815066934087	-0.009862143317208836
1.3649999999999998	0.2270850126640829	-0.10150161601907182	0.919798643386504	1.5682916795269026	0.0010341608578298246	0.4420622148231359	-0.00992193344332745
1.366	0.22708128889355944	-0.10151024763018632	0.9197972624836027	1.5678984656313129	0.001052494529468506	0.4421433986856922	-0.009982118564277326
1.3670000000000004	0.22707757706458281	-0.10151885953734154	0.9197959124705648	1.5675028225348508	0.0010709082167104677	0.4422250586582204	-0.010042699844281818
1.3679999999999999	0.22707387892834466	-0.10152745024502628	0.9197945940179827	1.567104745942348	0.0010894011761980373	0.44230719512345495	-0.010103678487206605
1.3690000000000002	0.2270701962225186	-0.10153601827429243	0.9197933077332723	1.566704231496303	0.0011079726834426753	0.44238980847169707	-0.010165055736540803
1.3700000000000006	0.22706653066847254	-0.10154456216378521	0.9197920541627084	1.5663012747677607	0.001126622033989301	0.4424728991026305	-0.01022683287572168
1.371	0.22706288396733626	-0.10155308047154389	0.9197908337941784	1.5658958712480617	0.0011453485451130801	0.442556467426916	-0.010289011227949126
1.3720000000000003	0.22705925779529954	-0.10156157177682484	0.9197896470606555	1.5654880163414684	0.0011641515575621503	0.44264051386762565	-0.010351592155427766
1.3729999999999998	0.22705565379964573	-0.10157003468157545	0.919788494342888	1.5650777053582927	0.0011830304369206451	0.4427250388616983	-0.010414577058948899
1.374	0.22705207359589305	-0.1015784678123127	0.9197873759709311	1.5646649335081604	0.0012019845749580644	0.4428100428614168	-0.010477967378054565
1.3750000000000004	0.22704851876491408	-0.10158686982203156	0.9197862922252694	1.564249695893788	0.0012210133910874066	0.4428955263356621	-0.010541764591356056
1.376	0.22704499084890573	-0.10159523939138984	0.919785243337907	1.5638319875056568	0.0012401163337499572	0.4429814897709448	-0.010605970216761872
1.3770000000000002	0.22704149134658272	-0.10160357522954486	0.9197842294934231	1.5634118032175812	0.001259292881727293	0.4430679336723342	-0.010670585811491873
1.3780000000000006	0.22703802170909668	-0.10161187607502077	0.9197832508299941	1.5629891377831822	0.001278542545259242	0.44315485856422465	-0.010735612971937062
1.379	0.2270345833370527	-0.10162014069623346	0.9197823074403813	1.5625639858332667	0.001297864866785603	0.44324226499087704	-0.010801053333485272
1.3800000000000003	0.22703117757787158	-0.10162836789129909	0.9197813993728845	1.5621363418737444	0.0013172594213121003	0.4433301535167964	-0.010866908570311187
1.3809999999999998	0.2270278057231232	-0.10163655648787803	0.9197805266326379	1.5617062002840854	0.0013367258167055237	0.4434185247269444	-0.01093318039488555
1.3820000000000001	0.22702446900583065	-0.1016447053434293	0.9197796891839991	1.5612735553170822	0.00135626369404027	0.4435073792267261	-0.010999870556775568
1.3830000000000005	0.22702116859811533	-0.10165281334512524	0.9197788869536584	1.560838401099168	0.0013758727277530644	0.44359671764199327	-0.011066980841161169
1.384	0.2270179056099346	-0.1016608794098061	0.9197781198333351	1.5604007316305404	0.001395552625667111	0.4436865406191248	-0.011134513067674429
1.3850000000000002	0.22701468108853862	-0.10166890248435262	0.9197773876824414	1.5599605407866046	0.0014153031289468924	0.44377684882469687	-0.01120246908895141
1.3860000000000006	0.22701149601751677	-0.10167688154534711	0.9197766903310871	1.559517822321492	0.0014351240117402996	0.4438676429446197	-0.011270850788651032
1.387	0.22700835131580444	-0.1016848155980216	0.9197760275822985	1.5590725698729047	0.0014550150806301445	0.44395892368310613	-0.011339660079669984
1.3880000000000003	0.2270052478374007	-0.1016927036760004	0.9197753992130739	1.5586247769675434	0.0014749761743215828	0.4440506917616537	-0.011408898902734547
1.3889999999999998	0.227002186371422	-0.10170054484184014	0.9197748049754063	1.5581744370267523	0.0014950071634438327	0.44414294791797915	-0.011478569225002068
1.3900000000000001	0.2269991676421156	-0.1017083381868641	0.9197742445984006	1.5577215433727563	0.0015151079499182401	0.44423569290478265	-0.011548673038304756
1.3910000000000005	0.22699619230883342	-0.10171608283028973	0.9197737177911104	1.5572660892358765	0.0015352784660755214	0.4443289274882795	-0.011619212357033941
1.392	0.22699326096596692	-0.1017237779191542	0.9197732242445894	1.5568080677631064	0.0015555186741921842	0.44442265244643875	-0.011690189216028199
1.3930000000000002	0.22699037414284248	-0.10173142262904115	0.9197727636331563	1.5563474720284298	0.0015758285662634919	0.44451686856686606	-0.011761605668402533
1.3940000000000006	0.22698753230357144	-0.10173901616410297	0.9197723356163763	1.5558842950441387	0.0015962081633431014	0.4446115766444528	-0.011833463782951185
1.395	0.22698473584723006	-0.10174655775637755	0.919771939841762	1.5554185297720293	0.001616657514510282	0.44470677747903337	-0.011905765641304812
1.3960000000000004	0.22698198510912324	-0.10175404666590644	0.9197715759466912	1.5549501691344811	0.001637176696073702	0.4448024718731726	-0.011978513335327179
1.3969999999999998	0.22697928036313306	-0.10176148218165715	0.9197712435591682	1.5544792060265513	0.0016577658110726395	0.444898660629838	-0.0120517089647494
1.3980000000000001	0.22697662182439893	-0.10176886362174739	0.9197709422985542	1.5540056333298478	0.0016784249884056292	0.4449953445495912	-0.012125354634613316
1.3990000000000005	0.2269740096519531	-0.1017761903325947	0.9197706717773969	1.5535294439270548	0.0016991543812819498	0.4450925244274803	-0.012199452452217525
1.4	0.2269714439513111	-0.10178346168774033	0.919770431603982	1.5530506307152467	0.0017199541654830265	0.4451902010502417	-0.012274004523990268
1.4010000000000002	0.2269689247766407	-0.10179067708672428	0.9197702213841016	1.5525691866179907	0.0017408245378599061	0.44528837519393194	-0.012349012953017966
1.4020000000000006	0.22696645213175676	-0.10179783595401533	0.9197700407216652	1.552085104597751	0.001761765715066638	0.44538704762150194	-0.012424479837044634
1.403	0.22696402597031848	-0.10180493773799568	0.9197698892189046	1.5515983776693512	0.0017827779324075634	0.4454862190800691	-0.012500407266392016
1.4040000000000004	0.2269616461967335	-0.10181198190999946	0.9197697664765496	1.5511089989145017	0.0018038614426156038	0.44558589029806916	-0.012576797321737518
1.4049999999999998	0.22695931266814603	-0.10181896796340802	0.9197696720939769	1.5506169614970289	0.0018250165145004171	0.44568606198234856	-0.012653652071747871
1.4060000000000001	0.2269570251967555	-0.10182589541280126	0.9197696056693287	1.5501222586780548	0.0018462434316488798	0.4457867348150736	-0.01273097357062743
1.4070000000000005	0.22695478355209067	-0.10183276379316465	0.9197695667996059	1.5496248838307594	0.001867542491238532	0.44588790945051815	-0.01280876385582267
1.408	0.2269525874632386	-0.10183957265915529	0.9197695550807321	1.5491248304547318	0.0018889140028419112	0.44598958651203235	-0.012887024945880909
1.4090000000000003	0.226950436621029	-0.10184632158480406	0.9197695701075926	1.5486220921895406	0.0019103582873432848	0.4460917665894362	-0.01296575883827854
1.4100000000000006	0.22694833068017442	-0.1018530101644024	0.9197696114740457	1.5481166628267786	0.0019318756763937867	0.4461944502367763	-0.013044967507338627
1.411	0.22694626926136616	-0.1018596380141969	0.9197696787729073	1.5476085363209675	0.001953466512343744	0.4462976379701399	-0.013124652902418623
1.4120000000000004	0.22694425195332651	-0.10186620477338884	0.9197697715959122	1.5470977068008271	0.0019751311479210627	0.4464013302653447	-0.013204816946183568
1.4129999999999998	0.2269422783148176	-0.10187271010406554	0.9197698895336482	1.5465841685809167	0.001996869945411736	0.44650552755562367	-0.013285461532841084
1.4140000000000001	0.2269403478766073	-0.10187915369044148	0.9197700321754653	1.546067916172149	0.0020186832755857338	0.4466102302295501	-0.013366588526518985
1.4150000000000005	0.22693846014339258	-0.10188553523703385	0.9197701991093616	1.5455489442911854	0.002040571516185221	0.44671543862926133	-0.013448199759844577
1.416	0.22693661459568093	-0.10189185446614564	0.9197703899218448	1.545027247869843	0.0020625350500965414	0.44682115304879977	-0.013530297032662893
1.4170000000000003	0.2269348106912546	-0.10189811111615858	0.9197706041977686	1.5445028220641412	0.0020845742640582163	0.4469273737325087	-0.013612882110892136
1.4180000000000006	0.2269330478654685	-0.10190430494101346	0.9197708415201481	1.543975662262621	0.0021066895481481806	0.44703410087348344	-0.0136959567253318
1.419	0.22693132553075693	-0.10191043571012867	0.9197711014699507	1.543445764094692	0.002128881295440882	0.4471413346119557	-0.013779522570300032
1.4200000000000004	0.2269296430768507	-0.10191650320838012	0.9197713836258651	1.5429131234390112	0.002151149901529347	0.4472490750336104	-0.013863581302342068
1.4209999999999998	0.22692799987208054	-0.10192250723614141	0.9197716875640483	1.5423777364319018	0.002173495764094548	0.44735732216783536	-0.013948134539069066
1.4220000000000002	0.2269263952650168	-0.10192844760938677	0.9197720128578509	1.5418395994758098	0.0021959192825825747	0.44746607598596466	-0.014033183857942976
1.4230000000000005	0.22692482858607085	-0.10193432415985575	0.9197723590775209	1.5412987092470551	0.0022184208578674256	0.44757533639975866	-0.014118730794944969
1.424	0.22692329914905915	-0.10194013673527896	0.919772725789887	1.540755062703254	0.0022410008918381345	0.44768510326006083	-0.014204776843186828
1.4250000000000003	0.2269218062527299	-0.10194588519929182	0.9197731125583981	1.5402086570907936	0.00226365978672713	0.44779537635544747	-0.014291323451646467
1.4260000000000006	0.22692034918225387	-0.10195156943028495	0.9197735189442708	1.5396594899512301	0.002286397943814038	0.4479061554109938	-0.01437837202396524
1.427	0.2269189272106794	-0.10195718931956461	0.9197739445083707	1.5391075591266197	0.0023092157617481427	0.44801744008721595	-0.014465923917062027
1.4280000000000004	0.2269175396003525	-0.10196274477032494	0.9197743888123215	1.5385528627652805	0.002332113635402616	0.4481292299790685	-0.014553980439684531
1.4289999999999998	0.22691618560430288	-0.10196823569780963	0.919774851418467	1.5379953993283708	0.0023550919555037405	0.44824152461487565	-0.014642542851079151
1.4300000000000002	0.22691486446722	-0.10197366202991376	0.9197753318894383	1.537435167596527	0.002378151108486628	0.4483543234550744	-0.014731612359778191
1.4310000000000005	0.22691357542526794	-0.10197902370747212	0.9197758297877028	1.5368721666758116	0.0024012914762725547	0.44846762589095357	-0.014821190122685832
1.432	0.22691231770511516	-0.10198432068348079	0.9197763446750973	1.5363063960026	0.0024245134358457307	0.44858143124375355	-0.014911277244583547
1.4330000000000003	0.22691109052368613	-0.10198955292163099	0.9197768761123419	1.5357378553481578	0.0024478173585682356	0.4486957387639459	-0.015001874777688374
1.4339999999999997	0.22690989308901072	-0.10199472039566206	0.9197774236585394	1.5351665448232847	0.002471203609598151	0.4488105476304489	-0.015092983721019417
1.435	0.22690872460142056	-0.10199982308990597	0.9197779868706571	1.5345924648822749	0.0024946725477150403	0.4489258569499629	-0.015184605019754199
1.4360000000000004	0.22690758425471616	-0.1020048609998921	0.9197785653029938	1.534015616326569	0.0025182245252479093	0.4490416657563652	-0.015276739564634859
1.4369999999999998	0.22690647123692953	-0.10200983413188387	0.9197791585066311	1.5334360003088492	0.0025418598876789955	0.44915797301004384	-0.015369388191423205
1.4380000000000002	0.22690538472993083	-0.10201474250172826	0.9197797660288696	1.5328536183371997	0.0025655789731057485	0.4492747775972926	-0.015462551680403806
1.4390000000000005	0.2269043239082555	-0.10201958613452311	0.9197803874130273	1.532268472278959	0.0025893821120478644	0.4493920783297687	-0.015556230755629775
1.44	0.22690328793865835	-0.1020243650654742	0.9197810221993475	1.5316805643642573	0.0026132696275990505	0.44950987394395253	-0.015650426083606003
1.4410000000000003	0.22690227598077142	-0.10202907934118946	0.9197816699266461	1.5310898971892395	0.0026372418356186912	0.4496281631006124	-0.015745138271652723
1.4419999999999997	0.22690128718811375	-0.10203372902066217	0.9197823301331927	1.5304964737189712	0.0026612990447194987	0.4497469443842729	-0.015840367866618674
1.443	0.22690032070907784	-0.10203831417519152	0.9197830023564557	1.529900297290023	0.0026854415558681395	0.4498662163027513	-0.015936115354308666
1.4440000000000004	0.2268993756878937	-0.10204283488761351	0.9197836861324596	1.5293013716127364	0.0027096696619030363	0.4499859772868844	-0.016032381159381433
1.4449999999999998	0.22689845126557087	-0.10204729125234414	0.9197843809951294	1.5286997007731622	0.0027339836475171633	0.45010622569044656	-0.016129165645351863
1.4460000000000002	0.22689754658081976	-0.10205168337661204	0.9197850864760008	1.5280952892346713	0.0027583837895837435	0.45022695979014027	-0.01622646911433183
1.4470000000000005	0.22689666077095277	-0.10205601138175592	0.919785802105049	1.5274881418392285	0.002782870357276468	0.4503481777855983	-0.016324291806143816
1.448	0.22689579297276632	-0.10206027540345793	0.919786527412259	1.526878263808708	0.002807443611679463	0.45046987779933945	-0.01642263389717251
1.4490000000000003	0.22689494232340443	-0.10206447559128476	0.9197872619284333	1.5262656607469942	0.002832103805191243	0.45059205787655665	-0.016521495499623947
1.4499999999999997	0.2268941079612046	-0.10206861210866539	0.9197880051848621	1.5256503386424907	0.002856851181331407	0.45071471598480145	-0.01662087666119214
1.451	0.22689328902652725	-0.10207268513293297	0.9197887567126075	1.5250323038695206	0.0028816859747671283	0.4508378500138095	-0.0167207773650112
1.4520000000000004	0.22689248466256914	-0.10207669485505469	0.9197895160417793	1.5244115631886157	0.0029066084111328927	0.45096145777546937	-0.01682119752977115
1.4529999999999998	0.2268916940157865	-0.10208064147979762	0.9197902827008033	1.5237881237471946	0.002931618706947766	0.45108553700369286	-0.016922137009632007
1.4540000000000002	0.2268909162351783	-0.10208452522595413	0.9197910562160582	1.5231619930809979	0.0029567170696908683	0.4512100853541896	-0.017023595593814448
1.4550000000000005	0.22689015047080602	-0.10208834632587836	0.919791836112633	1.5225331791155214	0.0029819036976085353	0.4513351004043906	-0.017125573005806277
1.456	0.22688939587305093	-0.10209210502471086	0.9197926219158319	1.52190169016669	0.003007178779252977	0.4514605796536462	-0.0172280689023676
1.4570000000000003	0.2268886515929856	-0.10209580158004158	0.9197934131519192	1.5212675349403841	0.003032542493178527	0.45158652052363885	-0.01733108287306578
1.4579999999999997	0.2268879167831095	-0.10209943626238628	0.9197942093477304	1.520630722531564	0.0030579950079780197	0.4517129203588307	-0.017434614440462372
1.459	0.2268871905980747	-0.10210300935572231	0.919795010029901	1.5199912624233605	0.0030835364823546033	0.45183977642688833	-0.01753866306046511
1.4600000000000004	0.2268864721954023	-0.10210652115732902	0.9197958147240918	1.5193491644853696	0.003109167065046134	0.45196708591920765	-0.01764322812272375
1.4609999999999999	0.22688576073619043	-0.10210997197730978	0.9197966229545843	1.5187044389711442	0.003134886894723788	0.4520948459516038	-0.01774830895094838
1.4620000000000002	0.22688505538581463	-0.1021133621381758	0.9197974342450025	1.5180570965148723	0.0031606960998647525	0.45222305356522885	-0.017853904802907238
1.4630000000000005	0.22688435531462156	-0.10211669197449258	0.919798248119783	1.5174071481272309	0.0031865947985379598	0.4523517057275989	-0.01796001487028744
1.464	0.22688365969861668	-0.10211996183258652	0.9197990641048897	1.5167546051911613	0.0032125830981636367	0.45248079933355023	-0.018066638278906467
1.4650000000000003	0.22688296772014685	-0.10212317207030928	0.9197998817273972	1.516099479457177	0.003238661095368358	0.4526103312063716	-0.018173774089457948
1.4659999999999997	0.2268822785685785	-0.10212632305685727	0.9198007005146964	1.5154417830378144	0.0032648288759355017	0.45274029809917626	-0.01828142129854899
1.467	0.2268815914409724	-0.10212941517264726	0.9198015199936974	1.514781528402343	0.003291086514790104	0.45287069669609015	-0.018389578839786327
1.4680000000000004	0.2268809055427553	-0.10213244880925172	0.9198023396904077	1.514118728372098	0.0033174340760180393	0.4530015236131998	-0.018498245584668723
1.4689999999999999	0.2268802200883902	-0.10213542436939478	0.9198031591306342	1.5134533961156797	0.003343871612797644	0.4531327753996267	-0.018607420342921212
1.4700000000000002	0.22687953430204483	-0.10213834226700623	0.9198039778414365	1.512785545143624	0.003370399167243725	0.4532644485388551	-0.018717101862455003
1.4710000000000005	0.2268788474182601	-0.102141202927332	0.9198047953522055	1.5121151893025329	0.003397016770407505	0.4533965394501935	-0.01882728882956322
1.472	0.2268781586826186	-0.10214400678710098	0.919805611195746	1.5114423427686479	0.003423724442371557	0.45352904449031267	-0.018937979869292756
1.4730000000000003	0.2268774673524144	-0.10214675429437123	0.9198064249097383	1.5107670200412322	0.0034505221921352024	0.4536619599548036	-0.019049173545749972
1.4739999999999998	0.2268767726973244	-0.10214944590767798	0.9198072360374485	1.510089235936496	0.003477410017290348	0.4537952820796356	-0.01916086836264605
1.475	0.22687607400008233	-0.1021520820952333	0.9198080441276881	1.5094090055820593	0.003504387903792254	0.45392900704251965	-0.01927306276402252
1.4760000000000004	0.22687537055715612	-0.10215466333493065	0.9198088487355293	1.5087263444115564	0.003531455825947047	0.4540631309642407	-0.019385755134488487
1.4769999999999999	0.22687466167942885	-0.10215719011478182	0.9198096494237752	1.5080412681597468	0.003558613746433278	0.4541976499099019	-0.019498943798971095
1.4780000000000002	0.22687394669288471	-0.10215966293303444	0.9198104457636811	1.507353792858114	0.0035858616161748577	0.45433255989008464	-0.01961262702289429
1.4790000000000005	0.22687322493892376	-0.10216208229721463	0.9198112373349261	1.5066639348301896	0.0036131993740044963	0.4544678568620501	-0.019726803013031154
1.48	0.22687249577355373	-0.10216444872246978	0.919812023726338	1.5059717106862014	0.0036406269463613084	0.45460353673104703	-0.019841469918178832
1.4810000000000003	0.2268717585658361	-0.10216676273071594	0.9198128045373736	1.5052771373170386	0.003668144247327136	0.4547395953517294	-0.01995662582935337
1.4819999999999998	0.22687101269709184	-0.10216902485058933	0.9198135793788534	1.5045802318878838	0.003695751178697165	0.45487602852956677	-0.020072268780176112
1.483	0.22687025756124368	-0.1021712356170716	0.9198143478725764	1.5038810118326322	0.003723447629780412	0.45501283202194626	-0.020188396747697148
1.4840000000000004	0.22686949256554323	-0.10217339557116241	0.9198151096509413	1.5031794948498332	0.003751233477356486	0.45515000153890955	-0.020305007653048712
1.4849999999999999	0.2268687171313071	-0.10217550525997629	0.9198158643577028	1.502475698899385	0.003779108585788727	0.45528753274389466	-0.020422099361443312
1.4860000000000002	0.22686793069466268	-0.10217756523651472	0.9198166116494877	1.5017696421988367	0.0038070728068066387	0.45542542125473007	-0.02053966968194489
1.4870000000000005	0.22686713270730377	-0.10217957605949053	0.919817351196564	1.5010613432192774	0.003835125979323152	0.4555636626447632	-0.020657716367685038
1.488	0.22686632263725742	-0.10218153829357796	0.9198180826824899	1.5003508206819243	0.0038632679295304705	0.45570225244382434	-0.020776237116343677
1.4890000000000003	0.22686549996928534	-0.1021834525089581	0.919818805803769	1.499638093556141	0.0038914984706656395	0.4558411861387848	-0.020895229570348294
1.4899999999999998	0.22686466420416845	-0.10218531928015923	0.9198195202706432	1.4989231810577446	0.003919817402506914	0.4559804591739593	-0.021014691316672166
1.491	0.22686381485725107	-0.10218713918569627	0.9198202258086454	1.4982061026457005	0.003948224511331919	0.45612006695190316	-0.021134619886660183
1.4920000000000004	0.2268629514577505	-0.1021889128085092	0.919820922159409	1.4974868780175659	0.003976719570215987	0.45626000483461054	-0.021255012756371837
1.4929999999999999	0.22686207354920848	-0.10219064073569453	0.9198216090803568	1.4967655271062914	0.004005302338879184	0.45640026814450757	-0.02137586734713925
1.4940000000000002	0.22686118069033287	-0.10219232355715305	0.9198222863440222	1.4960420700794907	0.004033972562960425	0.4565408521648806	-0.02149718102585554
1.4950000000000006	0.22686027245585316	-0.10219396186428098	0.9198229537373802	1.4953165273396485	0.00406272997332795	0.45668175214004836	-0.021618951105117763
1.496	0.22685934843739083	-0.10219555624983084	0.9198236110611876	1.4945889195237507	0.00409157428591358	0.4568229632757086	-0.021741174843348903
1.4970000000000003	0.22685840824434444	-0.10219710730856604	0.9198242581293327	1.49385926750232	0.0041205052019492395	0.4569644807394034	-0.021863849444901433
1.4979999999999998	0.22685745150441392	-0.10219861563720777	0.9198248947685702	1.4931275923785785	0.004149522407997004	0.45710629966086375	-0.021986972060145164
1.499	0.22685647786301186	-0.10220008183367486	0.9198255208193917	1.4923939154877268	0.004178625575590265	0.4572484151322996	-0.022110539785176707
1.5000000000000004	0.22685548698193828	-0.10220150649711889	0.9198261361376563	1.4916582583955549	0.004207814361095321	0.45739082220882205	-0.02223454966109239
1.501	0.22685447853882437	-0.10220289022875277	0.919826740595482	1.4909206428960022	0.0042370884060373235	0.4575335159090644	-0.02235899867361921
1.5020000000000002	0.226853452227722	-0.10220423363196741	0.9198273340810208	1.4901810910080118	0.004266447337281902	0.4576764912159447	-0.0224838837535939
1.5030000000000006	0.22685240776008642	-0.10220553731135934	0.9198279164978703	1.489439624972413	0.0042958907666465086	0.45781974307745416	-0.022609201777805787
1.504	0.22685134486577652	-0.10220680187142137	0.9198284877644953	1.4886962672488113	0.00432541829018546	0.45796326640747503	-0.022734949569719325
1.5050000000000003	0.22685026329407268	-0.10220802791527205	0.91982904781366	1.4879510405120913	0.004355029487514446	0.4581070560866342	-0.022861123900201053
1.5059999999999998	0.2268491628147126	-0.10220921604379934	0.9198295965918718	1.4872039676485054	0.004384723921418513	0.45825110696313526	-0.022987721488436832
1.5070000000000001	0.22684804321894522	-0.10221036685597085	0.9198301340588354	1.4864550717509524	0.004414501137987526	0.4583954138537579	-0.0231147390029207
1.5080000000000005	0.22684690432060328	-0.10221148094993335	0.919830660186918	1.4857043761137971	0.00444436066709684	0.4585399715450898	-0.0232421730623358
1.509	0.22684574595719417	-0.10221255892339629	0.9198311749606259	1.4849519042279606	0.004474302022624612	0.4586847747948132	-0.023370020236391585
1.5100000000000002	0.2268445679906348	-0.10221360137292212	0.9198316783760919	1.4841976797755092	0.00450432470228441	0.4588298183330525	-0.02349827704680324
1.5110000000000006	0.22684337030687932	-0.10221460889287572	0.9198321704405732	1.4834417266237225	0.0045344281874999	0.4589750968636643	-0.02362693996835581
1.512	0.22684215281481587	-0.10221558207478447	0.9198326511719612	1.4826840688197442	0.004564611943626601	0.459120605065294	-0.023756005429934585
1.5130000000000003	0.22684091544593282	-0.10221652150786144	0.919833120598302	1.4819247305854095	0.004594875420521217	0.4592663375923857	-0.023885469815586122
1.5139999999999998	0.22683965815475363	-0.1022174277803144	0.9198335787573277	1.4811637363114738	0.004625218053215462	0.45941228907633425	-0.024015329465613314
1.5150000000000001	0.22683838091853747	-0.10221830147993523	0.9198340256959995	1.4804011105516	0.004655639262390408	0.4595584541267226	-0.02414558067758629
1.5160000000000005	0.22683708373624678	-0.10221914319359285	0.9198344614700606	1.4796368780157039	0.004686138454591007	0.4597048273327725	-0.02427621970739449
1.517	0.2268357666282866	-0.10221995350638155	0.9198348861436015	1.4788710635615059	0.0047167150223031565	0.45985140326525714	-0.024407242770648027
1.5180000000000002	0.2268344296373924	-0.10222073300080059	0.9198352997886343	1.4781036921947923	0.0047473683435284774	0.4599981764767489	-0.024538646042665875
1.5190000000000006	0.22683307282991338	-0.10222148225596427	0.9198357024846796	1.477334789099039	0.004778097780065692	0.4601451414961888	-0.024670425653522263
1.52	0.22683169629711533	-0.10222220184721732	0.9198360943183633	1.476564379684221	0.004808902675169103	0.4602922928197924	-0.024802577679921257
1.5210000000000004	0.2268303001561263	-0.10222289234690547	0.9198364753830239	1.4757924896164372	0.00483978235259455	0.46043962490554446	-0.024935098140297738
1.5219999999999998	0.2268288845497727	-0.10222355432592514	0.919836845778331	1.4750191448193035	0.00487073611733795	0.4605871321729937	-0.025067982994488508
1.5230000000000001	0.22682744964568224	-0.10222418835455122	0.9198372056099137	1.4742443714651352	0.004901763256605494	0.46073480900506275	-0.025201228145054145
1.5240000000000005	0.22682599563615793	-0.10222479500216698	0.9198375549889994	1.4734681959652927	0.004932863040224448	0.4608826497500543	-0.025334829438915706
1.525	0.22682452273919998	-0.10222537483702224	0.9198378940320641	1.472690644960787	0.004964034720860669	0.4610306487235515	-0.025468782669066697
1.5260000000000002	0.22682303119954725	-0.10222592842714699	0.9198382228604903	1.471911745312749	0.004995277534713444	0.4611788002103425	-0.02560308357624256
1.5270000000000006	0.22682152128861147	-0.10222645634204387	0.9198385416002383	1.4711315240919807	0.005026590702688395	0.46132709846655573	-0.025737727850673506
1.528	0.22681999330367936	-0.1022269591536535	0.9198388503815244	1.4703500085683185	0.005057973431257472	0.4614755377218288	-0.025872711133924968
1.5290000000000004	0.22681844756750658	-0.1022274374362161	0.9198391493385111	1.4695672262005306	0.005089424912702285	0.4616241121812747	-0.026008029020707934
1.5299999999999998	0.22681688442792608	-0.1022278917657812	0.9198394386090054	1.4687832046263465	0.005120944325289674	0.4617728160273095	-0.026143677060663534
1.5310000000000001	0.22681530425709656	-0.10222832271974144	0.9198397183341682	1.467997971652218	0.005152530833623888	0.4619216434215926	-0.026279650760247852
1.5320000000000005	0.2268137074515203	-0.10222873087638942	0.9198399886582318	1.4672115552424083	0.005184183588932579	0.4620705885073275	-0.026415945584782306
1.533	0.22681209443283018	-0.10222911681449763	0.9198402497282275	1.4664239835070063	0.0052159017293483285	0.46221964541193034	-0.026552556960613014
1.5340000000000003	0.22681046564784027	-0.10222948111292035	0.9198405016937221	1.4656352846892122	0.005247684380369224	0.4623688082497045	-0.02668948027732265
1.5350000000000006	0.22680882156785984	-0.10222982435021741	0.9198407447065635	1.4648454871518715	0.005279530655316636	0.4625180711243461	-0.026826710890121116
1.536	0.2268071626883988	-0.10223014710429885	0.919840978920635	1.4640546193628532	0.005311439655730141	0.4626674281315287	-0.026964244122480337
1.5370000000000004	0.22680548952888802	-0.10223044995246654	0.9198412044916183	1.4632627098799917	0.0053434104721267525	0.4628168733617559	-0.027102075268774176
1.5379999999999998	0.226803802632038	-0.10223073347260433	0.9198414215767655	1.4624697873363195	0.005375442185368957	0.4629664009033658	-0.027240199596745267
1.5390000000000001	0.2268021025635886	-0.10223099824514052	0.9198416303346791	1.4616758804248091	0.005407533868216115	0.4631160048455717	-0.027378612349986085
1.5400000000000005	0.22680038991207535	-0.10223124485427626	0.9198418309251004	1.4608810178818539	0.005439684586572921	0.46326567928160456	-0.027517308750682447
1.541	0.22679866528785825	-0.10223147388810357	0.9198420235087058	1.4600852284701997	0.005471893400435838	0.4634154183119646	-0.027656284002502283
1.5420000000000003	0.22679692932178433	-0.10223168593836479	0.9198422082469118	1.4592885409620573	0.005504159364721107	0.46356521604772516	-0.027795533293451635
1.5430000000000006	0.22679518266385879	-0.10223188160022913	0.9198423853016866	1.458490984121608	0.005536481530036143	0.4637150666139569	-0.02793505179894616
1.544	0.22679342598192592	-0.10223206147208568	0.9198425548353706	1.4576925866861303	0.005568858943456152	0.4638649641532772	-0.02807483468528551
1.5450000000000004	0.22679165996036177	-0.10223222615535248	0.9198427170105034	1.4568933773468473	0.0056012906494286915	0.4640149028293483	-0.02821487711310897
1.5459999999999998	0.2267898852987795	-0.10223237625430104	0.9198428719896584	1.4560933847309727	0.005633775690807094	0.46416487683020746	-0.028355174240471754
1.5470000000000002	0.22678810271074606	-0.10223251237589547	0.9198430199352855	1.4552926373845478	0.005666313109830993	0.46431488037155744	-0.028495721225790117
1.5480000000000005	0.2267863129225052	-0.102232635129646	0.9198431610095589	1.4544911637552862	0.005698901948872169	0.46446490770014426	-0.028636513230903757
1.549	0.226784516671705	-0.10223274512747604	0.9198432953742338	1.4536889921750238	0.0057315412510684696	0.4646149530972278	-0.028777545424321
1.5500000000000003	0.2267827147061312	-0.10223284298360223	0.9198434231905084	1.4528861508409998	0.005764230061212113	0.46476501088215105	-0.028918812984712484
1.5510000000000006	0.22678090778244717	-0.10223292931442696	0.9198435446188926	1.452082667797067	0.005796967426893338	0.4649150754158311	-0.029060311104353476
1.552	0.22677909666493898	-0.10223300473844274	0.9198436598190842	1.4512785709166816	0.005829752399534898	0.4650651411039331	-0.02920203499215413
1.5530000000000004	0.22677728212426662	-0.1022330698761478	0.9198437689498499	1.4504738878868917	0.005862584035196546	0.4652152023997942	-0.029343979876465098
1.5539999999999998	0.22677546493622264	-0.10223312534997225	0.9198438721689128	1.4496686461921753	0.005895461395333127	0.46536525380728566	-0.02948614100796762
1.5550000000000002	0.22677364588049587	-0.1022331717842143	0.919843969632847	1.448862873098849	0.005928383547689897	0.4655152898836182	-0.029628513662530997
1.5560000000000005	0.22677182573905966	-0.10223320980498596	0.9198440614969756	1.4480565956411526	0.00596134956733599	0.46566530524197397	-0.029771093143737493
1.557	0.22677000529380603	-0.10223324004016743	0.9198441479152767	1.447249840608977	0.00599435853765424	0.4658152945539101	-0.029913874785018446
1.5580000000000003	0.2267681853241809	-0.1022332631193698	0.9198442290402932	1.446442634536838	0.006027409551105541	0.46596525255141685	-0.030056853951527907
1.5589999999999997	0.2267663666055753	-0.10223327967390519	0.9198443050230487	1.4456350036940628	0.006060501709829556	0.4661151740285752	-0.030200026041941094
1.56	0.22676454990809483	-0.10223329033676407	0.9198443760129684	1.4448269740754163	0.006093634126326258	0.4662650538431836	-0.030343386490364856
1.5610000000000004	0.22676273599532526	-0.10223329574259872	0.9198444421578053	1.4440185713917648	0.006126805924219172	0.46641488691854227	-0.030486930768181937
1.5619999999999998	0.22676092562346964	-0.10223329652771262	0.9198445036035702	1.4432098210618862	0.006160016238796676	0.46656466824503406	-0.030630654385528977
1.5630000000000002	0.22675911954123404	-0.10223329333005479	0.919844560494468	1.4424007482057717	0.006193264217210434	0.4667143928813254	-0.030774552892534467
1.5640000000000005	0.22675731848970984	-0.10223328678921878	0.9198446129728373	1.4415913776386398	0.006226549018636275	0.4668640559553121	-0.03091862188050374
1.565	0.22675552320187572	-0.10223327754644541	0.9198446611790948	1.4407817338652615	0.006259869814641978	0.4670136526649994	-0.031062856983055324
1.5660000000000003	0.22675373440247187	-0.1022332662446289	0.9198447052516845	1.4399718410749556	0.006293225789580072	0.46716317827944137	-0.031207253877212977
1.5669999999999997	0.22675195280787183	-0.1022332535283255	0.9198447453270303	1.4391617231379759	0.0063266161408237495	0.46731262813950175	-0.03135180828427489
1.568	0.22675017912519774	-0.10223324004376423	0.9198447815394932	1.4383514036028944	0.0063600400789685044	0.4674619976582574	-0.03149651597034256
1.5690000000000004	0.22674841405104998	-0.10223322643885896	0.9198448140213319	1.437540905693825	0.006393496828182955	0.4676112823212934	-0.03164137274681794
1.5699999999999998	0.22674665827022605	-0.10223321336322122	0.9198448429026678	1.436730252307847	0.006426985626648746	0.4677604776870146	-0.03178637447099484
1.5710000000000002	0.22674491245443001	-0.10223320146817312	0.9198448683114532	1.4359194660129764	0.0064605057269075655	0.46790957938697963	-0.03193151704650496
1.5720000000000005	0.22674317726097268	-0.1022331914067598	0.9198448903734432	1.435108569046294	0.00649405639617693	0.46805858312626075	-0.03207679642356185
1.573	0.22674145333146242	-0.10223318383376068	0.9198449092121702	1.4342975833133227	0.006527636916696356	0.46820748468352963	-0.03222220859900666
1.5740000000000003	0.22673974129048644	-0.10223317940569898	0.9198449249489236	1.4334865303890199	0.006561246585982844	0.46835627991081197	-0.03236774961615963
1.5749999999999997	0.22673804174428439	-0.10223317878084875	0.9198449377027298	1.4326754315184804	0.006594884717057261	0.46850496473328107	-0.03251341556472493
1.576	0.22673635527978872	-0.10223318261923892	0.9198449475903382	1.4318643076165791	0.006628550638642319	0.468653535149155	-0.03265920258099615
1.5770000000000004	0.22673468246477962	-0.10223319158265344	0.9198449547262081	1.431053179267661	0.006662243695089205	0.46880198722951794	-0.032805106848244656
1.5779999999999998	0.22673302384877667	-0.10223320633462743	0.9198449592224992	1.4302420667263833	0.006695963246155322	0.4689503171180106	-0.03295112459686802
1.5790000000000002	0.2267313799631633	-0.10223322754043791	0.9198449611890641	1.4294309899196858	0.0067297086669382885	0.469098521030391	-0.033097252104180665
1.5800000000000005	0.22672975132054532	-0.10223325586708927	0.9198449607334446	1.4286199684491228	0.006763479347845011	0.4692465952539715	-0.03324348569415478
1.581	0.22672813841484715	-0.10223329198329222	0.9198449579608691	1.4278090215935366	0.006797274694413738	0.4693945361469346	-0.03338982173717606
1.5820000000000003	0.22672654172214618	-0.10223333655943578	0.9198449529742533	1.4269981683128052	0.006831094127111505	0.4695423401375318	-0.03353625664957427
1.5829999999999997	0.22672496170073894	-0.10223339026755192	0.919844945874203	1.426187427252646	0.00686493708129022	0.4696900037232293	-0.03368278689287122
1.584	0.22672339879006403	-0.10223345378127167	0.9198449367590184	1.4253768167500829	0.006898803007241089	0.46983752346980434	-0.03382940897281063
1.5850000000000004	0.2267218534092354	-0.10223352777577252	0.9198449257247014	1.424566354839553	0.00693269137016521	0.4699848960102134	-0.033976119438234115
1.5859999999999999	0.22672032595593758	-0.10223361292771616	0.9198449128649648	1.423756059258886	0.00696660165006087	0.47013211804323446	-0.034122914880111314
1.5870000000000002	0.22671881680605432	-0.1022337099151761	0.9198448982712422	1.4229459474543826	0.007000533341588981	0.47027918633219196	-0.0342697919309102
1.5880000000000005	0.22671732631327635	-0.10223381941755431	0.9198448820327004	1.4221360365857374	0.007034485953978043	0.47042609770389004	-0.034416747263945384
1.589	0.22671585480831405	-0.10223394211548648	0.9198448642362547	1.421326343532288	0.007068459010908246	0.47057284904738994	-0.03456377759234245
1.5900000000000003	0.22671440259846848	-0.10223407869073484	0.9198448449665834	1.4205168849009493	0.007102452050192469	0.4707194373123928	-0.03471087966774324
1.5909999999999997	0.22671296996718357	-0.10223422982606842	0.9198448243061461	1.419707677034307	0.0071364646234373585	0.4708658595076563	-0.034858050279059916
1.592	0.22671155717320343	-0.10223439620512953	0.9198448023352018	1.418898736018107	0.007170496295806726	0.47101211269969223	-0.035005286251280805
1.5930000000000004	0.22671016445046305	-0.10223457851228622	0.9198447791318294	1.4180900776892527	0.007204546645583197	0.47115819401132114	-0.03515258444408771
1.5939999999999999	0.22670879200908864	-0.10223477743246978	0.9198447547719484	1.4172817176442942	0.007238615263528559	0.4713041006199046	-0.0352999417503486
1.5950000000000002	0.22670744003675458	-0.10223499365099681	0.9198447293293425	1.4164736712472672	0.007272701752286781	0.47144982975562283	-0.0354473550947932
1.5960000000000005	0.22670610870002061	-0.102235227853375	0.9198447028756823	1.4156659536372393	0.007306805725830149	0.47159537869998397	-0.03559482143281379
1.597	0.22670479814564926	-0.10223548072509217	0.9198446754805509	1.4148585797363062	0.0073409268088879655	0.471740744784323	-0.03574233774921125
1.5980000000000003	0.22670350850190282	-0.10223575295138769	0.919844647211469	1.4140515642580178	0.007375064636358219	0.4718859253881108	-0.03588990105695042
1.5989999999999998	0.22670223987944427	-0.10223604521700579	0.9198446181339218	1.4132449217165979	0.0074092188527025695	0.47203091793719854	-0.03603750839580589
1.6	0.2267009923710886	-0.10223635820592984	0.9198445883113869	1.4124386664369415	0.007443389111385913	0.47217571990211993	-0.03618515683065738
1.6010000000000004	0.22669976605078132	-0.10223669260109743	0.9198445578053618	1.4116328125649977	0.007477575074421784	0.472320328796273	-0.03633284344955958
1.6019999999999999	0.226698560973309	-0.10223704908409487	0.9198445266753934	1.4108273740789057	0.007511776411841204	0.47246474217373907	-0.03648056536189372
1.6030000000000002	0.22669737717474273	-0.10223742833483113	0.9198444949791078	1.4100223648004924	0.007545992800963542	0.47260895762692434	-0.0366283196966646
1.6040000000000005	0.2266962146721113	-0.10223783103119011	0.9198444627722403	1.4092177984052356	0.007580223925835072	0.4727529727845143	-0.03677610360094594
1.605	0.22669507346230358	-0.10223825784866077	0.9198444301086665	1.4084136884299296	0.0076144694770182856	0.4728967853099247	-0.03692391423859865
1.6060000000000003	0.2266939535217005	-0.10223870945994439	0.9198443970404334	1.4076100482799225	0.007648729151305919	0.47304039289988753	-0.03707174878908204
1.6069999999999998	0.22669285480691168	-0.10223918653491361	0.9198443636177919	1.40680689123779	0.007683002651299142	0.4731837932827468	-0.0372196044459954
1.608	0.22669177725586692	-0.10223968974167284	0.919844329889228	1.4060042304730542	0.007717289685337365	0.4733269842165277	-0.037367478415352665
1.6090000000000004	0.2266907207888867	-0.10224021974834434	0.9198442959014961	1.4052020790510522	0.007751589967658196	0.473469963487208	-0.037515367913958306
1.6099999999999999	0.2266896853097322	-0.10224077722407836	0.9198442616996512	1.404400449939066	0.007785903218239683	0.47361272890755834	-0.037663270168313466
1.6110000000000002	0.22668867070663487	-0.10224136283891168	0.9198442273270827	1.4035993560104554	0.007820229162386052	0.4737552783163719	-0.037811182413933296
1.6120000000000005	0.22668767685330546	-0.10224197726322398	0.9198441928255473	1.4027988100497844	0.00785456753030081	0.47389760957747606	-0.03795910189453
1.613	0.2266867036099226	-0.10224262116716698	0.9198441582352024	1.4019988247593078	0.007888918056525664	0.4740397205784674	-0.03810702586106443
1.6140000000000003	0.22668575082372516	-0.10224329522006527	0.9198441235946399	1.4011994127645424	0.00792328047930644	0.47418160922959796	-0.03825495157103411
1.6149999999999998	0.22668481832845544	-0.10224400008978869	0.9198440889409198	1.400400586618167	0.007957654540251652	0.47432327346287656	-0.03840287628800061
1.616	0.22668390594303015	-0.10224473644209515	0.9198440543096043	1.399602358803366	0.007992039984223083	0.47446471123120393	-0.038550797281115136
1.6170000000000004	0.22668301347094397	-0.10224550493994343	0.9198440197347906	1.3988047417377276	0.00802643655897142	0.4746059205074827	-0.0386987118245233
1.6179999999999999	0.2266821407007824	-0.1022463062427754	0.9198439852491457	1.3980077477776864	0.008060844014456291	0.4747468992837656	-0.038846617196773535
1.6190000000000002	0.22668128740709154	-0.10224714100576689	0.9198439508839394	1.3972113892223739	0.008095262102216361	0.4748876455706264	-0.0389945106804145
1.6200000000000006	0.2266804533512286	-0.10224800987904648	0.9198439166690783	1.3964156783157329	0.008129690574850619	0.47502815739687676	-0.03914238956184498
1.621	0.22667963828219354	-0.10224891350688185	0.9198438826331385	1.395620627247261	0.008164129185367507	0.4751684328093883	-0.039290251131297235
1.6220000000000003	0.22667884193744176	-0.10224985252683287	0.9198438488034001	1.394826248152872	0.008198577686402126	0.4753084698727165	-0.03943809268277358
1.6229999999999998	0.22667806404367857	-0.10225082756887068	0.9198438152058794	1.3940325531166189	0.008233035829545371	0.4754482666686508	-0.03958591151393905
1.624	0.22667730431763528	-0.10225183925446242	0.9198437818653624	1.3932395541728944	0.00826750336484612	0.47558782129587457	-0.03973370492603348
1.6250000000000004	0.22667656246682732	-0.1022528881956209	0.9198437488054373	1.3924472633079616	0.008301980040364941	0.4757271318696771	-0.039881470223927545
1.626	0.2266758381902946	-0.10225397499391842	0.9198437160485268	1.3916556924600547	0.008336465601718641	0.47586619652165746	-0.04002920471644718
1.6270000000000002	0.22667513117932464	-0.10225510023946442	0.9198436836159208	1.3908648535184152	0.008370959791615914	0.47600501339954493	-0.040176905716786296
1.6280000000000006	0.22667444111815835	-0.10225626450984622	0.9198436515278079	1.3900747583219983	0.008405462349323425	0.4761435806672585	-0.040324570542827703
1.629	0.2266737676846792	-0.10225746836903223	0.9198436198033069	1.3892854186585974	0.008439973009940793	0.47628189650502506	-0.04047219651743577
1.6300000000000003	0.2266731105510857	-0.10225871236623722	0.9198435884604983	1.388496846264368	0.00847449150354562	0.476419959109437	-0.040619780968845214
1.6309999999999998	0.22667246938454777	-0.10225999703474904	0.9198435575164554	1.3877090528229967	0.008509017554452424	0.4765577666935715	-0.040767321231270456
1.6320000000000001	0.2266718438478473	-0.10226132289071618	0.9198435269872745	1.3869220499644945	0.008543550880646643	0.4766953174871128	-0.040914814645616374
1.6330000000000005	0.22667123360000296	-0.10226269043189568	0.9198434968881051	1.3861358492643627	0.008578091193272188	0.47683260973635816	-0.041062258559988414
1.634	0.22667063829688003	-0.10226410013636095	0.9198434672331797	1.3853504622431172	0.008612638196111898	0.47696964170416906	-0.041209650330065746
1.6350000000000002	0.22667005759178507	-0.10226555246116908	0.919843438035843	1.3845659003654036	0.008647191585061206	0.4771064116699312	-0.04135698731958351
1.6360000000000006	0.22666949113604626	-0.10226704784098693	0.919843409308581	1.3837821750379458	0.008681751047595278	0.4772429179296455	-0.04150426690104855
1.637	0.22666893857957934	-0.10226858668667571	0.9198433810630495	1.3829992976059333	0.008716316262229932	0.47737915879633613	-0.041651486456752165
1.6380000000000003	0.22666839957143975	-0.10227016938383376	0.9198433533101016	1.3822172793485992	0.008750886897976652	0.477515132600715	-0.04179864337983872
1.6389999999999998	0.22666787376036135	-0.10227179629167313	0.9198433260598156	1.3814361314747219	0.008785462613913803	0.47765083769192235	-0.04194573507525016
1.6400000000000001	0.22666736079528157	-0.10227346774298221	0.9198432993215221	1.3806558651180458	0.008820043059117955	0.47778627243822297	-0.042092758960731426
1.6410000000000005	0.22666686032585415	-0.10227518404479806	0.9198432731038305	1.379876491332976	0.008854627872833898	0.4779214352275987	-0.04223971246789952
1.642	0.22666637200294898	-0.10227694547828259	0.9198432474146548	1.3790980210901644	0.008889216684396418	0.4780563244683613	-0.04238659304331767
1.6430000000000002	0.22666589547914004	-0.10227875229742636	0.9198432222612396	1.3783204652704784	0.008923809112782432	0.4781909385899686	-0.04253339814982079
1.6440000000000006	0.22666543040918147	-0.10228060472770835	0.9198431976501845	1.3775438346577122	0.008958404766220134	0.47832527604398595	-0.04268012526809472
1.645	0.22666497645047184	-0.10228250296584031	0.919843173587469	1.3767681399322895	0.008993003242342722	0.4784593353049503	-0.042826771898024474
1.6460000000000004	0.22666453326350772	-0.10228444718021934	0.9198431500784765	1.3759933916659406	0.009027604128704398	0.47859311487119904	-0.04297333555981393
1.6469999999999998	0.22666410051232602	-0.10228643751058321	0.9198431271280177	1.3752196003147186	0.009062207002928212	0.4787266132660312	-0.04311981379561034
1.6480000000000001	0.22666367786493613	-0.10228847406649212	0.9198431047403536	1.3744467762092147	0.009096811432303464	0.4788598290392626	-0.043266204171818555
1.6490000000000005	0.22666326499374168	-0.1022905569253892	0.9198430829192173	1.3736749295438393	0.009131416973198463	0.47899276076887254	-0.04341250428143768
1.65	0.2266628615759525	-0.10229268613099234	0.9198430616678368	1.372904070367037	0.009166023170654484	0.47912540706256035	-0.04355871174605702
1.6510000000000002	0.22666246729398717	-0.10229486169276968	0.9198430409889553	1.3721342085724315	0.00920062955852676	0.47925776655921315	-0.04370482421775718
1.6520000000000006	0.22666208183586625	-0.10229708358612252	0.9198430208848527	1.3713653538901356	0.009235235659990215	0.4793898379302869	-0.04385083938110149
1.653	0.2266617048955966	-0.1022993517521458	0.9198430013573651	1.3705975158770913	0.009269840987862365	0.4795216198812833	-0.04399675495522
1.6540000000000004	0.2266613361735471	-0.10230166609734008	0.9198429824079047	1.3698307039060498	0.009304445044926448	0.47965311115344716	-0.04414256869592728
1.6549999999999998	0.2266609753768162	-0.10230402649365282	0.9198429640374789	1.3690649271546922	0.009339047324438056	0.4797843105253804	-0.044288278397815566
1.6560000000000001	0.22666062221959113	-0.10230643277772414	0.9198429462467086	1.368300194596007	0.009373647310267585	0.4799152168143907	-0.04443388189638612
1.6570000000000005	0.22666027642349984	-0.10230888474933836	0.9198429290358462	1.3675365149891627	0.009408244476618118	0.48004582887782044	-0.04457937707022106
1.658	0.22665993771795517	-0.1023113821705845	0.9198429124047928	1.3667738968701137	0.009442838287928267	0.48017614561453925	-0.04472476184301512
1.6590000000000003	0.22665960584049186	-0.10231392476572483	0.919842896353115	1.3660123485426805	0.00947742819902134	0.48030616596641884	-0.04487003418534742
1.6600000000000006	0.2266592805370968	-0.1023165122206428	0.9198428808800615	1.3652518780708536	0.009512013655136013	0.48043588891954725	-0.04501519211625641
1.661	0.2266589615625326	-0.10231914418224701	0.9198428659845779	1.3644924932715594	0.009546594091960776	0.4805653135053059	-0.04516023370474153
1.6620000000000004	0.2266586486806545	-0.10232182025820787	0.9198428516653225	1.3637342017071288	0.009581168935794556	0.48069443880149254	-0.04530515707137642
1.6629999999999998	0.22665834166472143	-0.10232454001627338	0.9198428379206808	1.3629770106778367	0.009615737603590406	0.4808232639333696	-0.0454499603900963
1.6640000000000001	0.22665804029770098	-0.1023273029835389	0.919842824748779	1.362220927214881	0.009650299502943773	0.48095178807457784	-0.045594641889917895
1.6650000000000005	0.22665774437256866	-0.10233010864642476	0.9198428121474977	1.361465958074167	0.009684854032208569	0.48108001044797705	-0.04573919985634993
1.666	0.22665745369260162	-0.10233295645099016	0.9198428001144849	1.3607121097312664	0.00971940058074166	0.48120793032641473	-0.045883632632496035
1.6670000000000003	0.22665716807166714	-0.10233584580320867	0.919842788647168	1.359959388377173	0.009753938529215423	0.4813355470334231	-0.046027938619973466
1.6680000000000006	0.22665688733450592	-0.10233877606920383	0.9198427777427651	1.3592077999144696	0.009788467249877208	0.4814628599437847	-0.046172116279710206
1.669	0.22665661131701065	-0.1023417465754431	0.9198427673982974	1.3584573499539025	0.00982298610681716	0.4815898684839672	-0.046316164132682865
1.6700000000000004	0.22665633986649936	-0.1023447566092651	0.9198427576105986	1.3577080438117324	0.009857494456488652	0.4817165721324278	-0.04646008076059692
1.6709999999999998	0.2266560728419846	-0.1023478054201182	0.9198427483763256	1.3569598865082313	0.009891991648481936	0.481842970419666	-0.046603864806327965
1.6720000000000002	0.2266558101144381	-0.10235089222076246	0.9198427396919678	1.3562128827669433	0.009926477026125324	0.48196906292808617	-0.0467475149741254
1.6730000000000005	0.22665555156705083	-0.10235401618768473	0.9198427315538565	1.3554670370143282	0.00996094992667095	0.48209484929185353	-0.04689103002982351
1.674	0.2266552970954892	-0.10235717646110142	0.9198427239581727	1.3547223533797892	0.009995409681248445	0.482220329196743	-0.04703440880106112
1.6750000000000003	0.22665504660814703	-0.10236037214492497	0.9198427169009553	1.3539788356964493	0.010029855614648059	0.4823455023797996	-0.04717765017726753
1.6760000000000006	0.2266548000260172	-0.10236360230669414	0.9198427103781093	1.353236487503053	0.010064287045055706	0.4824703686287492	-0.04732075310941576
1.677	0.22665455728143077	-0.10236686597784266	0.9198427043854113	1.3524953120462326	0.010098703284288683	0.48259492778140334	-0.04746371660972698
1.6780000000000004	0.2266543183160396	-0.10237016215468481	0.9198426989185169	1.3517553122820158	0.010133103638715425	0.4827191797253027	-0.047606539751387934
1.6789999999999998	0.2266540830795478	-0.10237348979937058	0.919842693972966	1.351016490876191	0.010167487410068272	0.4828431243975984	-0.04774922166840432
1.6800000000000002	0.22665385152956835	-0.10237684784005971	0.9198426895441888	1.3502788502039014	0.010201853895540906	0.4829667617849893	-0.04789176155571262
1.6810000000000005	0.2266536236318524	-0.10238023517068878	0.9198426856275096	1.3495423923495944	0.010236202387536543	0.48309009192353247	-0.048034158669368617
1.682	0.22665339936051482	-0.10238365065108193	0.9198426822181518	1.3488071191076998	0.010270532173676572	0.48321311489838714	-0.04817641232656982
1.6830000000000003	0.2266531786982563	-0.10238709310778335	0.9198426793112416	1.3480730319829062	0.01030484253719214	0.4833358308436761	-0.04831852190563425
1.6839999999999997	0.22665296163658197	-0.10239056133486449	0.9198426769018113	1.3473401321900351	0.010339132757212155	0.4834582399423411	-0.04846048684605804
1.685	0.22665274817601636	-0.10239405409433196	0.9198426749848022	1.34660842065426	0.010373402108826629	0.48358034242587167	-0.04860230664846988
1.6860000000000004	0.22665253832593965	-0.10239757011726289	0.9198426735550668	1.3458778980109236	0.010407649863656835	0.4837021385740889	-0.048743980874482694
1.6869999999999998	0.22665233210329494	-0.10240110810566569	0.9198426726073706	1.3451485646049548	0.010441875291115732	0.4838236287149847	-0.04888550914656495
1.6880000000000002	0.22665212953054129	-0.1024046667335636	0.919842672136394	1.3444204204910017	0.010476077659384912	0.4839448132245547	-0.04902689114799285
1.6890000000000005	0.22665193063435393	-0.1024082446473063	0.9198426721367328	1.3436934654339132	0.010510256235682506	0.484065692526747	-0.04916812662300569
1.69	0.22665173544544645	-0.10241184046661611	0.9198426726028984	1.3429676989088137	0.010544410286675363	0.4841862670934039	-0.04930921537698181
1.6910000000000003	0.2266515439983883	-0.10241545278674226	0.9198426735293186	1.3422431201011473	0.010578539079584311	0.48430653744395263	-0.049450157276331064
1.6919999999999997	0.22665135633028977	-0.10241908018097169	0.9198426749103362	1.3415197279066882	0.010612641883739622	0.4844265041450286	-0.04959095224828661
1.693	0.22665117247873104	-0.10242272120274967	0.919842676740209	1.3407975209311458	0.010646717972039296	0.48454616781033283	-0.04973160028083974
1.6940000000000004	0.22665099248043988	-0.10242637438666022	0.9198426790131078	1.340076497489744	0.010680766621640941	0.4846655291006037	-0.049872101422756984
1.6949999999999998	0.2266508163710944	-0.10243003824864058	0.9198426817231149	1.339356655607147	0.0107147871141316	0.48478458872351776	-0.05001245578361854
1.6960000000000002	0.22665064418549863	-0.10243371128693328	0.919842684864222	1.3386379930177383	0.010748778736089691	0.48490334743352004	-0.05015266353375619
1.6970000000000005	0.2266504759577539	-0.10243739198415446	0.9198426884303275	1.3379205071658755	0.010782740780100709	0.4850218060315832	-0.05029272490409065
1.698	0.22665031172142674	-0.10244107880973059	0.9198426924152329	1.3372041952057532	0.010816672545801036	0.48513996536495446	-0.05043264018605078
1.6990000000000003	0.22665015150971277	-0.10244477022195156	0.9198426968126402	1.3364890540016214	0.010850573340706986	0.4852578263268917	-0.050572409731452814
1.6999999999999997	0.22664999535559663	-0.10244846466888778	0.9198427016161472	1.33577508012911	0.010884442480525223	0.48537538985632445	-0.05071203395221726
1.701	0.22664984329200816	-0.1024521605885525	0.9198427068192441	1.3350622698769152	0.010918279289127973	0.4854926569375632	-0.050851513320045214
1.7020000000000004	0.22664969535197452	-0.10245585640981576	0.9198427124153079	1.3343506192477286	0.010952083098924455	0.48560962860017576	-0.05099084836611434
1.7029999999999998	0.22664955156876831	-0.1024595505544437	0.9198427183975983	1.3336401239584088	0.01098585325181194	0.4857263059189092	-0.05113003968085512
1.7040000000000002	0.2266494119756755	-0.10246324143951202	0.9198427247592514	1.3329307794409075	0.011019589100402547	0.4858426900134125	-0.05126908791362411
1.7050000000000005	0.2266492766046304	-0.1024669274798233	0.9198427314932741	1.3322225808454509	0.011053290009404646	0.4859587820475761	-0.05140799377184731
1.706	0.226649145484094	-0.10247060709032957	0.9198427385925381	1.3315155230452278	0.01108695535697676	0.48607458322860875	-0.05154675801975475
1.7070000000000003	0.22664901863768086	-0.10247427868818111	0.9198427460497733	1.330809600640715	0.011120584535689228	0.4861900948062776	-0.0516853814773148
1.7079999999999997	0.2266488960839104	-0.10247794069365082	0.9198427538575611	1.33010480796289	0.011154176952850578	0.4863053180724314	-0.05182386501967174
1.709	0.2266487778363307	-0.10248159153031572	0.9198427620083264	1.3294011390760945	0.011187732030442848	0.4864202543603792	-0.05196220957678145
1.7100000000000004	0.22664866390363778	-0.10248522962600257	0.9198427704943308	1.3286985877824224	0.01122124920533632	0.4865349050438201	-0.052100416132635295
1.7109999999999999	0.22664855428979094	-0.10248885341487109	0.9198427793076643	1.3279971476280266	0.011254727930027837	0.4866492715356251	-0.05223848572394944
1.7120000000000002	0.22664844899412362	-0.10249246133988371	0.9198427884402369	1.3272968119090853	0.011288167673598741	0.48676335528689846	-0.05237641943880604
1.7130000000000005	0.22664834801145037	-0.10249605185566657	0.9198427978837703	1.3265975736763151	0.01132156792283208	0.48687715778625423	-0.052514218415427714
1.714	0.22664825133216931	-0.10249962343251481	0.9198428076297888	1.3258994257395276	0.01135492818379408	0.48699068055900313	-0.05265188384078002
1.7150000000000003	0.22664815894236062	-0.10250317456116638	0.9198428176696102	1.3252023606733747	0.011388247983819521	0.4871039251661262	-0.05278941694900059
1.7159999999999997	0.22664807082388072	-0.10250670375684262	0.9198428279943363	1.3245063708239087	0.01142152687323154	0.48721689320303396	-0.05292681901989755
1.717	0.22664798695445232	-0.10251020956218013	0.9198428385948431	1.3238114483159704	0.011454764426430949	0.4873295862981699	-0.0530640913773332
1.7180000000000004	0.2266479073077503	-0.10251369054980655	0.919842849461771	1.3231175850617878	0.011487960242660009	0.48744200611157945	-0.05320123538724817
1.7189999999999999	0.22664783185348344	-0.10251714532494025	0.9198428605855141	1.3224247727696612	0.011521113946806454	0.48755415433350296	-0.05333825245562925
1.7200000000000002	0.22664776055747207	-0.10252057252801405	0.9198428719562096	1.3217330029508654	0.01155422519043089	0.48766603268311326	-0.0534751440269068
1.7210000000000005	0.22664769338172147	-0.10252397083732363	0.9198428835637273	1.3210422669251525	0.011587293652957003	0.4877776429075177	-0.05361191158265841
1.722	0.22664763028449156	-0.10252733897132842	0.9198428953976583	1.3203525558271174	0.011620319042598632	0.4878889867807796	-0.053748556640069625
1.7230000000000003	0.22664757122036222	-0.10253067568985508	0.9198429074473037	1.3196638606138114	0.011653301096597703	0.4880000661027137	-0.05388508075021077
1.7239999999999998	0.22664751614029496	-0.1025339797942027	0.9198429197016631	1.3189761720724835	0.011686239580895121	0.48811088269757597	-0.054021485496555104
1.725	0.22664746499169028	-0.1025372501269011	0.9198429321494229	1.3182894808284633	0.011719134289661154	0.48822143841276733	-0.05415777249361471
1.7260000000000004	0.22664741771844155	-0.10254048557187403	0.9198429447789445	1.3176037773531895	0.011751985045050978	0.4883317351176108	-0.05429394338538824
1.7269999999999999	0.2266473742609848	-0.10254368505538573	0.9198429575782516	1.3169190519720189	0.011784791697307362	0.48844177470219996	-0.0544299998436797
1.7280000000000002	0.22664733455634484	-0.10254684754702353	0.919842970535019	1.3162352948725755	0.011817554124723463	0.48855155907607384	-0.054565943566347724
1.7290000000000005	0.22664729853817756	-0.10254997205996613	0.9198429836365587	1.315552496114401	0.011850272233161374	0.4886610901665937	-0.054701776275300894
1.73	0.22664726613680877	-0.10255305765091163	0.9198429968698086	1.314870645639169	0.011882945955552855	0.48877036991726447	-0.05483749971429844
1.7310000000000003	0.22664723727926922	-0.10255610342041568	0.9198430102213188	1.3141897332803412	0.011915575251747744	0.48887940028618104	-0.05497311564691993
1.7319999999999998	0.22664721188932632	-0.10255910851401785	0.919843023677239	1.313509748772275	0.011948160108649202	0.48898818324447557	-0.05510862585476334
1.733	0.22664718988751217	-0.102562072123409	0.919843037223306	1.3128306817595463	0.01198070054027043	0.48909672077470373	-0.05524403213562591
1.7340000000000004	0.22664717119114847	-0.10256499348726508	0.9198430508448299	1.312152521806868	0.012013196587712879	0.48920501486928897	-0.055379336301483686
1.7349999999999999	0.22664715571436783	-0.10256787189249884	0.9198430645266813	1.3114752584099953	0.012045648319370437	0.4893130675289016	-0.05551454017614586
1.7360000000000002	0.22664714336813224	-0.1025707066755514	0.919843078253278	1.310798881007626	0.01207805583105505	0.48942088076064877	-0.055649645592704224
1.7370000000000005	0.22664713406024806	-0.1025734972229701	0.9198430920085715	1.3101233789931808	0.012110419245678298	0.48952845657625604	-0.05578465439108025
1.738	0.22664712769537806	-0.1025762429716503	0.9198431057760337	1.3094487417260985	0.012142738712671559	0.48963579699023874	-0.05591956841572909
1.7390000000000003	0.2266471241750507	-0.10257894340912248	0.9198431195386432	1.3087749585430324	0.012175014407449107	0.4897429040179999	-0.05605438951343765
1.7399999999999998	0.22664712339766618	-0.10258159807350986	0.919843133278873	1.3081020187693284	0.012207246530853142	0.48984977967391435	-0.05618911953103234
1.741	0.2266471252585001	-0.10258420655277865	0.9198431469786758	1.3074299117319275	0.012239435308336943	0.4899564259692744	-0.05632376031269019
1.7420000000000004	0.2266471296497041	-0.10258676848403284	0.9198431606194714	1.3067586267733255	0.012271580989129557	0.4900628449101569	-0.05645831369703415
1.7429999999999999	0.22664713646030427	-0.10258928355323034	0.9198431741821327	1.3060881532647166	0.012303683845442738	0.4901690384955135	-0.05659278151449811
1.7440000000000002	0.22664714557619675	-0.10259175149419181	0.9198431876469731	1.305418480618337	0.01233574417123264	0.4902750087154218	-0.05672716558495977
1.7450000000000006	0.2266471568801413	-0.10259417208690155	0.9198432009937331	1.304749598299774	0.012367762280759635	0.4903807575492511	-0.05686146771539596
1.746	0.22664717025175243	-0.10259654515660371	0.9198432142015668	1.3040814958402474	0.01239973850767677	0.49048628696374186	-0.0569956896974978
1.7470000000000003	0.22664718556748842	-0.10259887057369495	0.9198432272490296	1.303414162849248	0.012431673204463853	0.4905915989110571	-0.05712983330518303
1.7479999999999998	0.22664720270063834	-0.10260114825291297	0.9198432401140646	1.3027475890354392	0.012463566741171526	0.49069669532558574	-0.05726390029042028
1.749	0.2266472215213072	-0.10260337815144589	0.9198432527739905	1.3020817642512446	0.012495419502622385	0.49080157811699987	-0.05739789237431855
1.7500000000000004	0.2266472418963993	-0.10260556026671287	0.9198432652054886	1.301416678553991	0.012527231884616893	0.4909062491607197	-0.0575318112350028
1.751	0.22664726368960003	-0.10260769463456754	0.9198432773845909	1.3007523222524133	0.012559004290909812	0.4910107102907802	-0.05766565849836393
1.7520000000000002	0.22664728676135604	-0.10260978132867678	0.9198432892866675	1.3000886859291287	0.01259073713180941	0.49111496329649645	-0.05779943573332588
1.7530000000000006	0.22664731096885402	-0.10261182046069857	0.9198433008864153	1.299425760453747	0.012622430823546417	0.49121900992055195	-0.05793314444888779
1.754	0.22664733616599833	-0.10261381217975375	0.9198433121578463	1.2987635369945267	0.012654085787377038	0.4913228518572895	-0.05806678609172152
1.7550000000000003	0.22664736220338755	-0.10261575667081527	0.9198433230742759	1.2981020070285911	0.01268570244835869	0.49142649075114253	-0.05820036204438428
1.7559999999999998	0.22664738892828992	-0.1026176541527673	0.9198433336083122	1.2974411623518367	0.012717281234102595	0.4915299281950829	-0.05833387362371819
1.7570000000000001	0.22664741618461806	-0.10261950487651048	0.9198433437318453	1.2967809950900446	0.012748822573441876	0.49163316572902344	-0.05846732207888781
1.7580000000000005	0.22664744381290297	-0.10262130912311276	0.9198433534160373	1.2961214977108289	0.012780326894953859	0.49173620483817276	-0.05860070858905393
1.759	0.22664747165026755	-0.10262306720200604	0.9198433626313124	1.295462663034925	0.012811794625457971	0.4918390469514633	-0.058734034261048194
1.7600000000000002	0.22664749953039992	-0.10262477944922772	0.9198433713473471	1.2948044842456992	0.012843226188549703	0.4919416934402336	-0.05886730012735153
1.7610000000000006	0.2266475272835262	-0.10262644622570768	0.9198433795330615	1.2941469548972522	0.01287462200323113	0.49204414561704163	-0.05900050714443654
1.762	0.2266475547363834	-0.10262806791559953	0.919843387156611	1.2934900689226387	0.012905982482759372	0.4921464047343645	-0.05913365619116815
1.7630000000000003	0.22664758171219268	-0.10262964492465632	0.9198433941853777	1.2928338206422054	0.012937308033651715	0.49224847198330435	-0.05926674806707894
1.7639999999999998	0.22664760803063236	-0.10263117767865015	0.9198434005859643	1.2921782047705523	0.012968599054603333	0.4923503484926046	-0.05939978349088371
1.7650000000000001	0.226647633507812	-0.10263266662183537	0.9198434063241854	1.2915232164221242	0.012999855935317276	0.49245203532797494	-0.059532763099415194
1.7660000000000005	0.22664765795624678	-0.10263411221545476	0.9198434113650628	1.2908688511169335	0.013031079055489886	0.49255353349148007	-0.05966568744655391
1.767	0.2266476811848327	-0.10263551493666473	0.9198434156728194	1.2902151047867993	0.013062268784134008	0.4926548439209312	-0.05979855700190795
1.7680000000000002	0.22664770299882292	-0.10263687527863163	0.9198434192108742	1.289561973781353	0.013093425479361395	0.492755967489339	-0.05993137214942485
1.7690000000000006	0.22664772319980514	-0.10263819375142227	0.9198434219418382	1.2889094548734417	0.01312454948844126	0.49285690500436735	-0.0600641331861178
1.77	0.22664774158568052	-0.10263947088218328	0.9198434238275113	1.2882575452635596	0.013155641147647433	0.4929576572078469	-0.06019684032108849
1.7710000000000004	0.226647757950644	-0.10264070721423232	0.9198434248288789	1.2876062425829302	0.013186700781711044	0.4930582247754702	-0.06032949367490727
1.7719999999999998	0.22664777208516662	-0.10264190330581344	0.919843424906111	1.286955544896367	0.013217728703000248	0.4931586083164239	-0.06046209327904584
1.7730000000000001	0.22664778377597955	-0.10264305972889208	0.9198434240185606	1.2863054507060463	0.013248725210609357	0.4932588083728356	-0.06059463907511881
1.7740000000000005	0.2266477928060605	-0.10264417706798927	0.9198434221247633	1.2856559589550682	0.01327969058960067	0.4933588254194604	-0.060727130914116745
1.775	0.22664779895462245	-0.10264525591905459	0.9198434191824396	1.28500706902968	0.013310625110398737	0.4934586598637905	-0.06085956855581352
1.7760000000000002	0.2266478019971048	-0.10264629688837708	0.9198434151484953	1.284358780760908	0.013341529028154052	0.49355831204615996	-0.06099195166822628
1.7770000000000006	0.22664780170516774	-0.1026473005915337	0.9198434099790251	1.2837110944267311	0.013372402582136829	0.4936577822394797	-0.06112427982700647
1.778	0.2266477978466892	-0.10264826765237471	0.9198434036293166	1.2830640107547981	0.013403245995221493	0.4937570706487847	-0.06125655251488399
1.7790000000000004	0.22664779018576525	-0.10264919870204536	0.9198433960538551	1.2824175309253092	0.013434059473278987	0.4938561774109581	-0.061388769121165025
1.7799999999999998	0.2266477784827141	-0.10265009437804326	0.9198433872063297	1.281771656574062	0.013464843204476627	0.4939551025946331	-0.06152092894110122
1.7810000000000001	0.2266477624940837	-0.1026509553233108	0.9198433770396411	1.2811263897949123	0.013495597358728961	0.4940538462001497	-0.061653031175313545
1.7820000000000005	0.226647741972663	-0.1026517821853621	0.9198433655059098	1.2804817331412635	0.01352632208729941	0.49415240815956657	-0.061785074929454245
1.783	0.22664771666749792	-0.10265257561544384	0.9198433525564864	1.2798376896277146	0.013557017522308942	0.49425078833660674	-0.06191705921386406
1.7840000000000003	0.22664768632391136	-0.1026533362677292	0.919843338141963	1.2791942627322415	0.013587683776090723	0.49434898652647524	-0.0620489829431038
1.7850000000000006	0.22664765068352793	-0.10265406479854436	0.919843322212185	1.2785514563981561	0.013618320940512423	0.49444700245579326	-0.06218084493548294
1.786	0.22664760948430385	-0.10265476186562711	0.9198433047162664	1.2779092750354688	0.013648929086387866	0.49454483578277064	-0.06231264391264732
1.7870000000000004	0.22664756246056156	-0.10265542812741651	0.9198432856026043	1.2772677235216445	0.01367950826309974	0.49464248609743405	-0.062444378499287946
1.7879999999999998	0.22664750934303013	-0.10265606424237346	0.9198432648188964	1.2766268072021258	0.013710058498372394	0.4947399529217897	-0.06257604722297215
1.7890000000000001	0.2266474498588912	-0.10265667086833101	0.9198432423121597	1.275986531891371	0.013740579797951066	0.49483723570985966	-0.06270764851385478
1.7900000000000005	0.22664738373183088	-0.1026572486618744	0.9198432180287506	1.2753469038744019	0.013771072145126627	0.49493433384753205	-0.0628391807042101
1.791	0.22664731068209776	-0.10265779827774944	0.9198431919143869	1.2747079299084776	0.013801535500227632	0.4950312466523462	-0.06297064202802935
1.7920000000000003	0.22664723042656754	-0.10265832036829936	0.9198431639141715	1.2740696172252648	0.013831969800140592	0.49512797337333697	-0.06310203062062489
1.7930000000000006	0.22664714267881436	-0.10265881558292882	0.9198431339726181	1.2734319735334942	0.0138623749578585	0.4952245131908762	-0.06323334451799886
1.794	0.22664704714918918	-0.1026592845675949	0.9198431020336781	1.2727950070213494	0.013892750862057688	0.495320865216513	-0.0633645816561001
1.7950000000000004	0.2266469435449053	-0.10265972796432427	0.9198430680407704	1.2721587263582066	0.013923097376703095	0.4954170284929356	-0.06349573987027562
1.7959999999999998	0.2266468315701317	-0.10266014641075581	0.9198430319368118	1.271523140696093	0.013953414340682044	0.49551300199405496	-0.06362681689491889
1.7970000000000002	0.22664671092571897	-0.10266054053970836	0.9198429936642507	1.2708882596716038	0.01398370156752758	0.49560878462502905	-0.0637578103630731
1.7980000000000005	0.22664658130780752	-0.10266091097877258	0.9198429531651019	1.2702540934082662	0.0140139588453533	0.49570437522210625	-0.06388871780587006
1.799	0.22664644240569418	-0.10266125834992668	0.9198429103809846	1.269620652518592	0.01404418593693899	0.4957997725524117	-0.06401953665186792
1.8000000000000003	0.22664629390045776	-0.10266158326917509	0.9198428652527859	1.268987948105058	0.01407438257978455	0.4958949753139202	-0.06415026422677712
1.8010000000000006	0.22664613546471946	-0.10266188634620971	0.9198428177192021	1.2683559917596263	0.01410454848619334	0.4959899821357399	-0.06428089775418638
1.802	0.22664596676278756	-0.102662168184093	0.9198427677145311	1.2677247955629232	0.014134683343446117	0.49608479157846336	-0.064411434356743
1.8030000000000004	0.22664578745081207	-0.10266242937896235	0.9198427151672187	1.2670943720845695	0.014164786813822232	0.49617940213422246	-0.06454187105663313
1.8039999999999998	0.2266455971769493	-0.10266267051975518	0.9198426599995312	1.2664647343839006	0.014194858534346579	0.49627381222663125	-0.06467220477542582
1.8050000000000002	0.22664539558153665	-0.10266289218795413	0.9198426021276072	1.2658358960088016	0.014224898116567153	0.4963680202111662	-0.06480243233419705
1.8060000000000005	0.22664518229727826	-0.10266309495735185	0.9198425414615109	1.2652078709922747	0.014254905146546254	0.4964620243759855	-0.06493255045411962
1.807	0.22664495694944167	-0.10266327939383466	0.9198424779052895	1.264580673848978	0.01428487918482212	0.49655582294270156	-0.06506255575697381
1.8080000000000003	0.22664471915606577	-0.10266344605518474	0.9198424113570313	1.2639543195724767	0.01431481976634138	0.4966494140669867	-0.06519244476552112
1.8090000000000006	0.22664446852818051	-0.10266359549090014	0.919842341708928	1.2633288236313114	0.0143447264006064	0.49674279583925784	-0.06532221390417076
1.81	0.22664420467003898	-0.10266372824203206	0.9198422688473401	1.2627042019631167	0.014374598571916104	0.4968359662856237	-0.06545185950006394
1.8110000000000004	0.22664392717936155	-0.10266384484103906	0.9198421926528645	1.2620804709679028	0.014404435739518107	0.4969289233691581	-0.0655813777843968
1.8119999999999998	0.22664363564759343	-0.10266394581165736	0.919842113000405	1.2614576475016128	0.01443423733773354	0.4970216649913185	-0.06571076489368106
1.8130000000000002	0.2266433296601751	-0.10266403166878706	0.9198420297592477	1.2608357488699422	0.014464002776115993	0.49711418899320653	-0.06584001687088532
1.8140000000000005	0.22664300879682672	-0.1026641029183934	0.9198419427931376	1.260214792821273	0.01449373143964512	0.49720649315667365	-0.06596912966682579
1.815	0.22664267263184626	-0.10266416005742292	0.9198418519603608	1.2595947975379538	0.014523422688955505	0.4972985752055778	-0.06609809914193249
1.8160000000000003	0.22664232073442267	-0.10266420357373379	0.9198417571138283	1.2589757816270375	0.01455307586060136	0.4973904328073149	-0.06622692106796836
1.8169999999999997	0.22664195266896342	-0.10266423394603988	0.9198416581011652	1.258357764111583	0.014582690267357703	0.49748206357444535	-0.06635559112952276
1.818	0.2266415679954377	-0.10266425164386814	0.9198415547648031	1.257740764421754	0.014612265198558651	0.49757346506629585	-0.06648410492564859
1.8190000000000004	0.22664116626973518	-0.10266425712752877	0.9198414469420764	1.2571248023853223	0.014641799920473486	0.49766463479053796	-0.06661245797176946
1.8199999999999998	0.22664074704404125	-0.10266425084809772	0.9198413344653233	1.2565098982179346	0.014671293676721202	0.49775557020474714	-0.06674064570167805
1.8210000000000002	0.22664030986722847	-0.10266423324741114	0.9198412171619911	1.2558960725131176	0.014700745688724252	0.49784626871794385	-0.06686866346956953
1.8220000000000005	0.22663985428526542	-0.10266420475807134	0.9198410948547455	1.2552833462323796	0.014730155156141312	0.4979367276921801	-0.06699650655205332
1.823	0.22663937984164295	-0.10266416580346363	0.9198409673615854	1.2546717406953904	0.014759521257158036	0.49802694444423556	-0.06712417015014774
1.8240000000000003	0.22663888607781818	-0.10266411679778396	0.9198408344959618	1.2540612775698423	0.014788843148697476	0.49811691624730264	-0.06725164939126235
1.8249999999999997	0.22663837253367713	-0.10266405814607667	0.9198406960669023	1.2534519788617224	0.014818119966733665	0.49820664033248235	-0.06737893933092877
1.826	0.22663783874801605	-0.10266399024428198	0.9198405518791409	1.2528438669067266	0.01484735082664829	0.49829611389009176	-0.06750603495422404
1.8270000000000004	0.22663728425904198	-0.10266391347929302	0.9198404017332522	1.2522369643620415	0.014876534823570398	0.4983853340709697	-0.06763293117725672
1.8279999999999998	0.22663670860489327	-0.10266382822902172	0.9198402454257928	1.2516312941973464	0.014905671032821788	0.4984742979879652	-0.06775962284896406
1.8290000000000002	0.22663611132417993	-0.10266373486247353	0.9198400827494474	1.2510268796850146	0.014934758510347184	0.4985630027176127	-0.06788610475310354
1.8300000000000005	0.22663549195654487	-0.10266363373983023	0.9198399134931814	1.2504237443906145	0.014963796292947374	0.49865144530175176	-0.06801237161020025
1.831	0.22663485004324613	-0.10266352521254078	0.9198397374423992	1.2498219121644452	0.014992783398498945	0.4987396227488516	-0.06813841807933313
1.8320000000000003	0.22663418512776054	-0.10266340962341966	0.9198395543791094	1.2492214071337013	0.015021718826283345	0.4988275320351647	-0.06826423875976548
1.8329999999999997	0.2266334967564095	-0.10266328730675246	0.9198393640820961	1.2486222536952527	0.015050601557243545	0.4989151701058954	-0.06838982819230305
1.834	0.22663278447900714	-0.10266315858840833	0.9198391663270982	1.2480244765090056	0.015079430554169252	0.4990025338763248	-0.06851518086044585
1.8350000000000004	0.22663204784953117	-0.10266302378595901	0.9198389608869941	1.2474281004906986	0.015108204762055289	0.49908962023295667	-0.0686402911917044
1.8359999999999999	0.22663128642681726	-0.10266288320880416	0.9198387475319951	1.246833150804112	0.015136923108634135	0.4991764260346872	-0.06876515355902492
1.8370000000000002	0.22663049977527697	-0.10266273715830249	0.9198385260298452	1.2462396528534183	0.015165584504840072	0.4992629481138795	-0.06888976228214617
1.8380000000000005	0.22662968746563994	-0.1026625859279086	0.9198382961460294	1.2456476322752694	0.015194187845084155	0.49934918327752836	-0.06901411162913709
1.839	0.22662884907572062	-0.10266242980331518	0.9198380576439898	1.245057114931344	0.015222732007341096	0.49943512830845893	-0.0691381958179988
1.8400000000000003	0.22662798419120997	-0.10266226906260023	0.9198378102853495	1.2444681269024653	0.015251215853170906	0.4995207799662558	-0.06926200901791044
1.8409999999999997	0.22662709240649268	-0.10266210397637907	0.9198375538301449	1.2438806944835117	0.01527963822785912	0.4996061349881102	-0.06938554535018536
1.842	0.22662617332548995	-0.10266193480796079	0.9198372880370673	1.243294844178342	0.015307997960615815	0.49969119008976964	-0.06950879888918672
1.8430000000000004	0.22662522656252881	-0.10266176181350899	0.9198370126637125	1.2427106026943284	0.015336293864773603	0.49977594196647274	-0.06963176366333038
1.8439999999999999	0.22662425174286155	-0.1026615852422065	0.9198367274668404	1.2421279969360994	0.015364524738168506	0.49986038729387144	-0.06975443365618046
1.8450000000000002	0.2266232485020833	-0.10266140533642387	0.9198364322026427	1.241547053998845	0.015392689363704814	0.4999445227290054	-0.06987680280752205
1.8460000000000005	0.22662221648482456	-0.10266122233189127	0.9198361266270216	1.240967801161531	0.015420786509861515	0.5000283449113311	-0.0699988650144773
1.847	0.2266211553442237	-0.10266103645787364	0.9198358104958776	1.2403902658803783	0.015448814931080598	0.5001118504637486	-0.07012061413273218
1.8480000000000003	0.22662006474255658	-0.10266084793734898	0.9198354835654067	1.239814475782946	0.015476773368099297	0.5001950359935076	-0.07024204397775775
1.8489999999999998	0.2266189443522707	-0.10266065698718928	0.9198351455924094	1.2392404586620478	0.015504660548166613	0.5002778980929949	-0.07036314832609297
1.85	0.22661779385704797	-0.10266046381834418	0.919834796334609	1.23866824246834	0.015532475185145337	0.5003604333406519	-0.07048392091687769
1.8510000000000004	0.2266166129528966	-0.10266026863602688	0.9198344355509808	1.2380978553015576	0.015560215979683515	0.5004426383022067	-0.07060435545358101
1.8519999999999999	0.2266154013492724	-0.10266007163990228	0.9198340630020931	1.237529325401128	0.015587881619639298	0.5005245095320421	-0.07072444560574857
1.8530000000000002	0.2266141587702296	-0.10265987302427709	0.9198336784504585	1.2369626811365015	0.015615470780638657	0.5006060435745808	-0.0708441850108354
1.8540000000000005	0.2266128849556014	-0.10265967297829166	0.9198332816608968	1.2363979509979302	0.015642982126401837	0.5006872369656921	-0.0709635672760701
1.855	0.22661157966183476	-0.10265947168611347	0.9198328724009106	1.2358351635887908	0.015670414308900725	0.5007680862338776	-0.07108258597999073
1.8560000000000003	0.2266102426617267	-0.10265926932713189	0.919832450441071	1.2352743476182997	0.015697765968835663	0.5008485879013032	-0.0712012346737807
1.8569999999999998	0.22660887374343852	-0.10265906607615431	0.9198320155554174	1.234715531892336	0.015725035736432996	0.5009287384851042	-0.07131950688289802
1.858	0.2266074727102937	-0.1026588621036032	0.9198315675218685	1.2341587453027212	0.015752222232077496	0.5010085344989693	-0.0714373961090042
1.8590000000000004	0.22660603938173562	-0.10265865757571407	0.9198311061226458	1.2336040168164304	0.01577932406665917	0.5010879724547005	-0.07155489583201634
1.8599999999999999	0.22660457359469277	-0.10265845265473417	0.9198306311447111	1.2330513754643275	0.01580633984187942	0.5011670488636923	-0.07167199951247163
1.8610000000000002	0.2266030752049754	-0.10265824749912165	0.9198301423802153	1.2325008503290213	0.01583326815063971	0.501245760238456	-0.07178870059414953
1.8620000000000005	0.22660154408870414	-0.10265804226374527	0.9198296396269618	1.2319524705333202	0.015860107577453167	0.5013241030941908	-0.07190499250634903
1.863	0.2265999801437698	-0.1026578371000841	0.9198291226888826	1.231406265229629	0.01588685669881965	0.5014020739503459	-0.0720208686657666
1.8640000000000003	0.22659838329094933	-0.1026576321564275	0.9198285913765286	1.230862263588385	0.0159135140837483	0.5014796693322365	-0.0721363224786509
1.8649999999999998	0.2265967534739245	-0.10265742757807499	0.9198280455075731	1.2303204947851278	0.015940078294611706	0.5015568857727193	-0.07225134734342363
1.866	0.22659509065858044	-0.10265722350753578	0.9198274849069539	1.2297809879873023	0.015966547888089468	0.501633719813866	-0.07236593665365103
1.8670000000000004	0.22659339483308855	-0.10265702008472817	0.9198269094058993	1.2292437723407628	0.01599292141589803	0.5017101680087036	-0.07248008380161597
1.8679999999999999	0.2265916660087754	-0.10265681744717821	0.9198263188402174	1.2287088769559575	0.016019197425430034	0.5017862269230224	-0.0725937821821927
1.8690000000000002	0.22658990422027417	-0.1026566157302179	0.9198257130493518	1.2281763308945133	0.016045374460548153	0.5018618931371327	-0.07270702519617804
1.8700000000000006	0.22658810952495814	-0.10265641506718262	0.9198250918765809	1.2276461631565632	0.01607145106241308	0.5019371632475147	-0.07281980625290266
1.871	0.22658628200278016	-0.10265621558960757	0.9198244551696079	1.2271184026684152	0.01609742577016434	0.5020120338684243	-0.07293211877255538
1.8720000000000003	0.22658442175614107	-0.10265601742742321	0.9198238027811664	1.2265930782697851	0.016123297121638083	0.5020865016335802	-0.07304395618865306
1.8729999999999998	0.2265825289090365	-0.10265582070877341	0.9198231345696412	1.226070218700567	0.016149063654123226	0.502160563197936	-0.07315531195072336
1.874	0.2265806036058593	-0.10265562555870324	0.9198224503997035	1.2255498525874866	0.01617472390467023	0.5022342152394795	-0.07326617952702422
1.8750000000000004	0.22657864601060998	-0.10265543209709306	0.9198217501429626	1.2250320084298534	0.016200276409893015	0.5023074544611837	-0.07337655240748903
1.876	0.2265766563072675	-0.10265524043734348	0.9198210336786323	1.2245167145840115	0.016225719705874414	0.5023802775931749	-0.07348642410702562
1.8770000000000002	0.2265746347013205	-0.10265505068618754	0.9198203008942131	1.2240039992483391	0.016251052328420237	0.502452681394815	-0.07359578816862747
1.8780000000000006	0.22657258142133072	-0.10265486294387743	0.9198195516858145	1.2234938904502746	0.01627627281348063	0.5025246626564593	-0.0737046381660597
1.879	0.22657049671940196	-0.10265467730436939	0.9198187859573641	1.2229864160338397	0.016301379697861995	0.502596218201074	-0.07381296770691789
1.8800000000000003	0.2265683808709294	-0.10265449385550651	0.9198180036190795	1.2224816036457526	0.016326371520230865	0.5026673448859006	-0.07392077043643139
1.8809999999999998	0.22656623417475383	-0.10265431267919961	0.91981720458671	1.2219794807204727	0.01635124682204579	0.5027380396041691	-0.07402804004110385
1.8820000000000001	0.2265640569533427	-0.10265413385160597	0.919816388781922	1.2214800744652847	0.016376004148357718	0.502808299286925	-0.07413477025164907
1.8830000000000005	0.22656184955224798	-0.10265395744330584	0.9198155561330783	1.220983411846146	0.016400642048602133	0.502878120904912	-0.07424095484565457
1.884	0.2265596123392173	-0.10265378351947659	0.9198147065760328	1.2204895195746466	0.016425159077384316	0.5029475014703294	-0.07434658765022267
1.8850000000000002	0.22655734570333436	-0.10265361214006465	0.9198138400549419	1.2199984240953063	0.016449553795259184	0.5030164380385307	-0.07445166254447319
1.8860000000000006	0.22655505005418872	-0.10265344335995492	0.919812956523092	1.2195101515728035	0.016473824769446234	0.5030849277097243	-0.07455617346179222
1.887	0.22655272582107502	-0.10265327722913777	0.9198120559437443	1.219024727880238	0.01649797057448091	0.5031529676304989	-0.07466011439177178
1.8880000000000003	0.22655037345222376	-0.10265311379287342	0.9198111382909957	1.2185421785884027	0.016521989792925677	0.5032205549951739	-0.07476347938202914
1.8889999999999998	0.22654799341406198	-0.10265295309185385	0.9198102035502811	1.2180625289545375	0.016545881016203048	0.5032876870472246	-0.07486626254039881
1.8900000000000001	0.22654558619049942	-0.10265279516236199	0.9198092517177665	1.2175858039105365	0.01656964284549105	0.5033543610807808	-0.07496845803786842
1.8910000000000005	0.22654315228223812	-0.10265264003642832	0.9198082827990088	1.2171120280517158	0.01659327389256073	0.5034205744420225	-0.07507006011189873
1.892	0.2265406922061078	-0.10265248774198474	0.9198072968083826	1.216641225625738	0.016616772780556975	0.5034863245305341	-0.07517106306940284
1.8930000000000002	0.22653820649442796	-0.10265233830301572	0.9198062937696484	1.2161734205209163	0.016640138144785037	0.5035516088007419	-0.07527146128920731
1.8940000000000006	0.22653569569439885	-0.10265219173970666	0.9198052737169141	1.2157086362546323	0.016663368633382164	0.5036164247633161	-0.0753712492241835
1.895	0.22653316036751958	-0.10265204806858952	0.9198042366956124	1.215246895962966	0.016686462907814868	0.5036807699863568	-0.07547042140305478
1.8960000000000004	0.22653060108902837	-0.10265190730268563	0.9198031827631177	1.2147882223915152	0.01670941964344668	0.5037446420963658	-0.07556897243212819
1.8969999999999998	0.22652801844736364	-0.10265176945164563	0.9198021119882522	1.214332637886633	0.016732237530299572	0.5038080387791297	-0.07566689699750456
1.8980000000000001	0.2265254130436474	-0.10265163452188669	0.9198010244500547	1.2138801643863133	0.01675491527382753	0.5038709577806374	-0.07576418986765004
1.8990000000000005	0.22652278549119223	-0.1026515025167268	0.9197999202373193	1.2134308234103244	0.016777451595581857	0.5039333969081561	-0.07586084589566464
1.9	0.22652013641503393	-0.10265137343651623	0.9197987994492782	1.212984636050317	0.01679984523376941	0.5039953540314682	-0.07595686002106986
1.9010000000000002	0.22651746645148768	-0.1026512472787662	0.9197976621966782	1.2125416229606352	0.01682209494376593	0.5040568270840893	-0.0760522272714254
1.9020000000000006	0.2265147762473468	-0.10265112403827462	0.9197965086028727	1.2121018043494418	0.01684419949870749	0.504117814064346	-0.07614694276396203
1.903	0.22651206645834618	-0.10265100370724903	0.9197953388049289	1.2116651999697576	0.016866157690161282	0.5041783130364386	-0.07624100170711406
1.9040000000000004	0.22650933774802057	-0.1026508862754267	0.9197941529543773	1.2112318291104	0.016887968328755144	0.5042383221315505	-0.07633439940207785
1.9049999999999998	0.22650659078808702	-0.10265077173019192	0.9197929512168443	1.210801710586795	0.016909630244766976	0.5042978395488251	-0.07642713124500998
1.9060000000000001	0.22650382625922216	-0.10265066005669037	0.9197917337709518	1.2103748627320217	0.016931142288675226	0.5043568635561492	-0.07651919272974783
1.9070000000000005	0.22650104485110564	-0.10265055123794074	0.9197905008079819	1.2099513033888232	0.016952503331549792	0.5044153924909284	-0.07661057944996114
1.908	0.22649824726210768	-0.10265044525494364	0.9197892525323118	1.2095310499025649	0.016973712265406244	0.5044734247609786	-0.07670128710055572
1.9090000000000003	0.22649543419937135	-0.10265034208678754	0.9197879891611147	1.2091141191143757	0.016994768003646257	0.5045309588453505	-0.07679131147936943
1.9100000000000006	0.2264926063796613	-0.10265024171075211	0.9197867109233244	1.2087005273540716	0.01701566948140267	0.5045879932949088	-0.07688064848946881
1.911	0.2264897645302239	-0.10265014410240877	0.9197854180593654	1.2082902904332287	0.017036415655790182	0.5046445267328469	-0.07696929414113703
1.9120000000000004	0.22648690938890875	-0.10265004923571847	0.9197841108220233	1.2078834236391374	0.017057005506184584	0.5047005578553243	-0.07705724455294814
1.9129999999999998	0.226484041703927	-0.1026499570831268	0.9197827894777041	1.2074799417296294	0.017077438034531472	0.5047560854321657	-0.07714449595223612
1.9140000000000001	0.22648116223399933	-0.10264986761565652	0.9197814543073322	1.2070798589280007	0.017097712265685495	0.5048111083075004	-0.07723104467569304
1.9150000000000005	0.22647827174926957	-0.1026497808029973	0.919780105606132	1.2066831889176413	0.017117827247720176	0.5048656254002242	-0.07731688717077032
1.916	0.22647537103223295	-0.10264969661359293	0.9197787436826717	1.2062899448367341	0.01713778205214836	0.5049196357042813	-0.07740201999752075
1.9170000000000003	0.22647246087792464	-0.10264961501472593	0.9197773688586716	1.2059001392737694	0.01715757577405424	0.5049731382888926	-0.0774864398297891
1.9180000000000006	0.22646954209336378	-0.10264953597259963	0.9197759814695794	1.2055137842638557	0.01717720753225964	0.5050261322987886	-0.07757014345581506
1.919	0.2264666154962508	-0.10264945945241763	0.9197745818644039	1.2051308912854424	0.01719667646970813	0.505078616954391	-0.07765312777916551
1.9200000000000004	0.22646368191367208	-0.10264938541846091	0.9197731704048091	1.204751471257816	0.017215981753946088	0.5051305915518797	-0.07773538981981656
1.9209999999999998	0.22646074218118956	-0.10264931383416237	0.9197717474649731	1.2043755345393583	0.017235122577518747	0.505182055463268	-0.0778169267145357
1.9220000000000002	0.22645779714156422	-0.10264924466217895	0.9197703134322104	1.2040030909261814	0.01725409815840394	0.5052330081364899	-0.0778977357167496
1.9230000000000005	0.22645484764348742	-0.10264917786446151	0.9197688687064778	1.2036341496515	0.017272907740545188	0.505283449095191	-0.07797781419693585
1.924	0.2264518945410681	-0.10264911340232212	0.9197674136976373	1.2032687193857354	0.017291550594363034	0.5053333779381661	-0.07805715964415015
1.9250000000000003	0.2264489386936971	-0.10264905123649926	0.9197659488216016	1.2029068082373444	0.017310026017123673	0.5053827943386255	-0.07813576966802167
1.9260000000000006	0.22644598096591417	-0.10264899132722062	0.9197644744976176	1.202548423755115	0.017328333333104583	0.5054316980434116	-0.07821364199975747
1.927	0.22644302222727872	-0.10264893363426372	0.9197629911478127	1.202193572930793	0.01734647189361881	0.5054800888724715	-0.07829077449185365
1.9280000000000004	0.22644006335186917	-0.10264887811701424	0.9197614991982553	1.2018422622005291	0.017364441076959437	0.5055279667187074	-0.0783671651173682
1.9289999999999998	0.22643710521665664	-0.10264882473452233	0.9197599990803998	1.20149449744664	0.01738224028832576	0.5055753315477782	-0.0784428119689403
1.9300000000000002	0.2264341486987478	-0.10264877344555667	0.9197584912325402	1.2011502840008113	0.017399868959853626	0.5056221833976104	-0.07851771325743621
1.9310000000000005	0.22643119467262396	-0.10264872420865659	0.9197569761012715	1.2008096266479806	0.017417326550750442	0.5056685223777371	-0.07859186731046715
1.932	0.22642824400850722	-0.10264867698218193	0.9197554541425828	1.2004725296308967	0.01743461254741366	0.5057143486684681	-0.07866527257096387
1.9330000000000003	0.22642529757148003	-0.10264863172436116	0.9197539258218278	1.200138996655344	0.017451726463533282	0.5057596625198902	-0.07873792759611374
1.9340000000000006	0.22642235621985102	-0.10264858839333736	0.9197523916129507	1.1998090308952836	0.017468667840239677	0.5058044642508788	-0.0788098310566012
1.935	0.2264194208023869	-0.1026485469472124	0.9197508519980944	1.1994826349975278	0.01748543624629735	0.5058487542483043	-0.07888098173572654
1.9360000000000004	0.226416492155163	-0.10264850734408908	0.9197493074672177	1.1991598110859512	0.017502031278405855	0.5058925329663735	-0.07895137852864788
1.9369999999999998	0.22641357109840912	-0.1026484695421116	0.9197477585173452	1.198840560765231	0.017518452561547472	0.5059358009259195	-0.07902102044186957
1.9380000000000002	0.22641065843334804	-0.10264843349950419	0.9197462056525701	1.1985248851244927	0.017534699749199273	0.5059785587136433	-0.07908990659236875
1.9390000000000005	0.22640775493902612	-0.10264839917460794	0.9197446493848125	1.1982127847416058	0.017550772523470922	0.5060208069813039	-0.07915803620636139
1.94	0.22640486136951343	-0.10264836652591593	0.9197430902338264	1.197904259688508	0.017566670595290244	0.5060625464447975	-0.07922540861837818
1.9410000000000003	0.22640197845222162	-0.10264833551210671	0.9197415287264591	1.1975993095375566	0.01758239370451518	0.5061037778831837	-0.07929202327046872
1.9419999999999997	0.22639910688696138	-0.10264830609207612	0.9197399653962882	1.197297933368155	0.017597941619911423	0.5061445021377213	-0.07935787971098623
1.943	0.2263962473446122	-0.10264827822496755	0.9197384007832623	1.197000129772535	0.01761331413917873	0.5061847201108508	-0.07942297759344083
1.9440000000000004	0.2263934004657822	-0.10264825187020063	0.919736835432589	1.1967058968610604	0.017628511089087036	0.5062244327650615	-0.07948731667590873
1.9449999999999998	0.22639056686021214	-0.10264822698749837	0.9197352698932503	1.196415232267808	0.017643532325600758	0.5062636411217655	-0.07955089682069338
1.9460000000000002	0.22638774710654508	-0.10264820353691288	0.9197337047165176	1.1961281331560518	0.017658377733869655	0.5063023462602982	-0.07961371799393421
1.9470000000000005	0.22638494175208146	-0.10264818147884963	0.9197321404540952	1.1958445962232764	0.017673047228086398	0.5063405493169841	-0.0796757802653459
1.948	0.22638215131251727	-0.10264816077409036	0.9197305776551358	1.1955646177061021	0.01768754075145453	0.5063782514841443	-0.07973708380857525
1.9490000000000003	0.2263793762716671	-0.10264814138381455	0.9197290168625011	1.1952881933858739	0.01770185827638875	0.5064154540089237	-0.07979762890187123
1.9499999999999997	0.22637661708117396	-0.10264812326961958	0.9197274586097715	1.1950153185945447	0.01771599980476484	0.5064521581919976	-0.0798574159282763
1.951	0.22637387416020704	-0.10264810639353975	0.9197259034193841	1.1947459882193534	0.01772996536809747	0.5064883653864598	-0.07991644537558228
1.9520000000000004	0.2263711478951464	-0.10264809071806381	0.9197243518011474	1.194480196706302	0.017743755027584976	0.5065240769970141	-0.07997471783653762
1.9529999999999998	0.22636843863924944	-0.1026480762061516	0.91972280425075	1.1942179380639357	0.017757368873960188	0.5065592944792233	-0.08003223400900114
1.9540000000000002	0.22636574671267454	-0.10264806282124914	0.9197212612486398	1.1939592058674349	0.01777080702720813	0.5065940193387549	-0.08008899469567618
1.9550000000000005	0.2263630724032393	-0.10264805052730291	0.9197197232600264	1.1937039932618942	0.01778406963621144	0.5066282531308635	-0.08014500080336363
1.956	0.22636041596716228	-0.10264803928877292	0.9197181907360085	1.193452292965175	0.017797156878384242	0.506661997460049	-0.08020025334185493
1.9570000000000003	0.22635777762941095	-0.10264802907064464	0.9197166641150718	1.1932040972710865	0.017810068959355267	0.5066952539796458	-0.08025475342270752
1.9579999999999997	0.2263551575844087	-0.10264801983844006	0.9197151438245827	1.1929593980525308	0.017822806112639155	0.5067280243914005	-0.08030850225796297
1.959	0.22635255599672427	-0.10264801155822756	0.9197136302818987	1.1927181867638672	0.017835368599356596	0.5067603104452217	-0.0803615011590501
1.9600000000000004	0.22634997300136697	-0.10264800419663096	0.9197121238943449	1.192480454442125	0.017847756708185836	0.5067921139390374	-0.08041375153654182
1.9609999999999999	0.22634740870444142	-0.10264799772083766	0.9197106250584308	1.1922461917078209	0.017859970755423425	0.506823436718576	-0.08046525490052098
1.9620000000000002	0.22634486318378721	-0.1026479920986057	0.9197091341598133	1.1920153887661455	0.017872011084910405	0.5068542806771307	-0.08051601286039653
1.9630000000000005	0.2263423364892263	-0.10264798729827027	0.9197076515743798	1.1917880354081545	0.017883878067823572	0.5068846477554269	-0.08056602712404685
1.964	0.22633982864316624	-0.10264798328874901	0.919706177669702	1.1915641210115995	0.017895572102392385	0.5069145399415295	-0.08061529949701948
1.9650000000000003	0.22633733964118194	-0.10264798003954687	0.9197047128061041	1.1913436345414055	0.017907093613662998	0.5069439592707281	-0.08066383188209002
1.9659999999999997	0.2263348694522017	-0.10264797752075988	0.9197032573365984	1.1911265645498055	0.017918443053491658	0.5069729078253973	-0.08071162627930026
1.967	0.2263324180190511	-0.10264797570307851	0.9197018116060613	1.1909128991761382	0.017929620900645357	0.5070013877348915	-0.08075868478635202
1.9680000000000004	0.22632998525897885	-0.10264797455778997	0.9197003759511504	1.1907026261459512	0.017940627660765582	0.507029401175655	-0.08080500959886734
1.9689999999999999	0.22632757106378765	-0.10264797405678006	0.919698950701338	1.190495732769044	0.01795146386619478	0.5070569503716059	-0.0808506030103913
1.9700000000000002	0.22632517530069976	-0.10264797417253431	0.9196975361803096	1.1902922059372147	0.017962130075725904	0.5070840375945483	-0.08089546741225713
1.9710000000000005	0.22632279781433326	-0.10264797487813847	0.9196961327073527	1.1900920321220962	0.01797262687433546	0.5071106651644885	-0.08093960529343308
1.972	0.22632043842903654	-0.1026479761472784	0.919694740598359	1.1898951973723413	0.01798295487296033	0.5071368354499753	-0.08098301924071426
1.9730000000000003	0.22631809695082974	-0.10264797795423942	0.919693360165686	1.1897016873105473	0.017993114708317926	0.507162550868401	-0.08102571193950053
1.9739999999999998	0.22631577316820323	-0.10264798027390512	0.9196919917168802	1.1895114871303132	0.018003107042951657	0.5071878138861992	-0.08106768617509708
1.975	0.22631346685214776	-0.10264798308175549	0.9196906355530111	1.1893245815926865	0.01801293256562297	0.5072126270191214	-0.08110894483435228
1.9760000000000004	0.2263111777569183	-0.10264798635386478	0.919689291966995	1.1891409550223924	0.0180225919916839	0.5072369928326492	-0.08114949090732576
1.9769999999999999	0.2263089056219061	-0.10264799006689876	0.9196879612419058	1.1889605913046153	0.018032086063124907	0.5072609139423581	-0.08118932748886187
1.9780000000000002	0.22630665017349297	-0.10264799419811149	0.9196866436496497	1.188783473884227	0.018041415548419197	0.5072843930138026	-0.08122845777951775
1.9790000000000005	0.2263044111257606	-0.10264799872534179	0.9196853394507577	1.1886095857712342	0.018050581242223602	0.5073074327615575	-0.08126688508456381
1.98	0.22630218818043057	-0.10264800362700914	0.9196840488949172	1.188438909549455	0.018059583964935347	0.5073300359480184	-0.08130461281184553
1.9810000000000003	0.2262999810275412	-0.10264800888210933	0.9196827722207416	1.1882714273794115	0.018068424562408394	0.5073522053829957	-0.08134164447130449
1.9819999999999998	0.22629778934723757	-0.10264801447020971	0.9196815096547772	1.1881071209943397	0.01807710390601127	0.5073739439241011	-0.08137798367645996
1.983	0.22629561281192226	-0.10264802037144406	0.919680261411246	1.187945971695339	0.018085622892660174	0.5073952544773108	-0.08141363414571617
1.9840000000000004	0.2262934510883912	-0.10264802656650712	0.9196790276929001	1.1877879603483186	0.018093982444521987	0.5074161399975242	-0.0814485997026389
1.9849999999999999	0.2262913038399545	-0.10264803303664889	0.9196778086922389	1.187633067380871	0.018102183508568986	0.5074366034892337	-0.08148288427598978
1.9860000000000002	0.2262891707285432	-0.10264803976366861	0.9196766045927102	1.1874812727775912	0.018110227056228077	0.5074566480073047	-0.08151649190012322
1.9870000000000005	0.22628705141680172	-0.10264804672990842	0.9196754155698982	1.187332556074991	0.018118114083184374	0.5074762766577412	-0.08154942671555991
1.988	0.22628494556979015	-0.10264805391824684	0.9196742417923207	1.1871868963571555	0.01812584560939919	0.5074954925983098	-0.08158169296954973
