# Supplementary material for: JcvPCA and JsvCRP: A set of metrics to evaluate changes in joint coordination strategies
Source: PLoS One. 2025 Aug 5;20(8):e0325792. doi: 10.1371/journal.pone.0325792 (PMC12324137; doi:10.1371/journal.pone.0325792)
Supplement: S4 Dataset — This zip file contains one folder for each condition. For each condition, the 3 repetitions of the movements for the 3 different targets’ height are presented in individual csv files. (ZIP) [file pone.0325792.s004.zip › Data/Desynch/data_nat_desync_60_2.csv]

index	1	2	3	4	ee_pos1	ee_pos2	ee_pos3
0.0	0.22372076359627047	-0.09762083128967813	-0.13295823251051134	1.614279279507472	0.08260530822377267	0.21163318103100986	-0.36792666528838813
0.001000000000000112	0.22372493592765874	-0.09762090619432306	-0.13288920723588266	1.6142853677382567	0.08260276031215384	0.2116593992467207	-0.3679107186068682
0.0020000000000000018	0.22372918113343296	-0.0976209808951247	-0.13281901270503269	1.6142914871394798	0.08260017301037716	0.2116860588512586	-0.36789451860838096
0.0030000000000001137	0.22373350041870624	-0.09762105532456432	-0.13274764367224273	1.6142976402070623	0.08259754620287489	0.21171316183181893	-0.3678780634523573
0.0040000000000000036	0.22373789498945879	-0.09762112941756886	-0.13267509489964094	1.6143038294789638	0.0825948797716766	0.21174071017154772	-0.3678613512865804
0.0050000000000001155	0.22374236605020556	-0.09762120311143854	-0.13260136114441215	1.6143100575355742	0.0825921735950103	0.21176870585425173	-0.36784438024452415
0.006000000000000005	0.22374691480234116	-0.09762127634577471	-0.13252643714527546	1.6143163269993235	0.08258942754618576	0.21179715086946593	-0.3678271484428815
0.007000000000000117	0.22375154244278858	-0.09762134906240791	-0.13245031760823547	1.6143226405327475	0.08258664149269929	0.2118260472178769	-0.3678096539792835
0.008000000000000007	0.22375625016257525	-0.09762142120532676	-0.13237299719349424	1.6143290008368891	0.08258381529525546	0.21185539691636926	-0.36779189493002923
0.009000000000000119	0.22376103914533355	-0.09762149272060694	-0.13229447050315504	1.6143354106507817	0.0825809488066453	0.21188520200275435	-0.3677738693475845
0.010000000000000009	0.223765910565722	-0.09762156355634108	-0.13221473206821827	1.6143418727512666	0.08257804187060246	0.21191546454066568	-0.3677555752578511
0.01100000000000012	0.2237708655877642	-0.09762163366256897	-0.13213377633524864	1.614348389952384	0.08257509432075982	0.21194618662449824	-0.36773701065763476
0.01200000000000001	0.2237759053631054	-0.09762170299120862	-0.13205159765384603	1.6143549651039601	0.08257210597976711	0.21197737038402367	-0.36771817351255753
0.013000000000000123	0.2237810310291894	-0.09762177149598798	-0.13196819026492382	1.614361601090518	0.08256907665838725	0.21200901798867955	-0.3676990617549295
0.014000000000000012	0.22378624370735653	-0.09762183913237737	-0.13188354828905044	1.614368300831636	0.08256600615438894	0.21204113165177402	-0.36767967328115486
0.015000000000000124	0.2237915445008588	-0.09762190585752278	-0.13179766571486123	1.6143750672822488	0.08256289425141818	0.212073713634604	-0.36766000594922327
0.016000000000000014	0.22379693449279006	-0.09762197163017998	-0.13171053638829844	1.6143819034313789	0.08255974071797083	0.21210676625030192	-0.367640057576897
0.017000000000000126	0.22380241474430587	-0.0976220364106495	-0.13162215400305993	1.6143888123008086	0.08255654530640567	0.21214029186740868	-0.3676198259401695
0.018000000000000016	0.22380798629350557	-0.0976221001607126	-0.1315325120918878	1.614395796945186	0.08255330775211957	0.21217429291323173	-0.3675993087714507
0.019000000000000128	0.22381365015422447	-0.09762216284356813	-0.13144160401795213	1.6144028604524343	0.08255002777282457	0.21220877187704654	-0.36757850375772255
0.020000000000000018	0.2238194073139865	-0.09762222442377048	-0.13134942296596075	1.6144100059433353	0.0825467050676224	0.2122437313133222	-0.36755740853891283
0.02100000000000013	0.22382525873149395	-0.09762228486716842	-0.13125596193299705	1.6144172365706602	0.08254333931587678	0.2122791738450902	-0.3675360207062447
0.02200000000000002	0.22383120533440248	-0.09762234414084524	-0.1311612137194669	1.61442455551822	0.08253993017612712	0.2123151021672713	-0.3675143378005036
0.02300000000000013	0.22383724801775393	-0.09762240221305976	-0.13106517092091416	1.6144319660002089	0.08253647728516639	0.21235151904965355	-0.36749235731040664
0.02400000000000002	0.22384338764231387	-0.09762245905318867	-0.1309678259210927	1.614439471261592	0.08253298025716087	0.21238842733939658	-0.3674700766710769
0.025000000000000133	0.2238496250324417	-0.09762251463166986	-0.1308691708859272	1.6144470745791537	0.08252943868275192	0.21242582996318213	-0.3674474932626249
0.026000000000000023	0.22385596097499716	-0.09762256891994718	-0.13076919775761456	1.6144547792617037	0.08252585212844431	0.21246372992931142	-0.3674246044089007
0.027000000000000135	0.2238623962204069	-0.09762262189041616	-0.1306678982488737	1.6144625886490578	0.08252222013658594	0.21250213032980853	-0.3674014073763586
0.028000000000000025	0.22386893148476225	-0.09762267351637126	-0.13056526383772707	1.6144705061105418	0.08251854222569607	0.21254103434228233	-0.3673778993730367
0.029000000000000137	0.22387556745106824	-0.09762272377195412	-0.13046128576206956	1.614478535043397	0.08251481789059416	0.21258044523172728	-0.3673540775476539
0.030000000000000027	0.2238823047692666	-0.09762277263210344	-0.13035595501365702	1.6144866788714534	0.08251104660220804	0.21262036635256418	-0.3673299389886448
0.03100000000000014	0.22388914405578328	-0.09762282007250586	-0.13024926233302886	1.614494941044825	0.08250722780730559	0.21266080115049144	-0.36730548072313474
0.03200000000000003	0.223896085892603	-0.09762286606954845	-0.1301411982061284	1.614503325040245	0.08250336092815036	0.21270175316377832	-0.367280699716102
0.03300000000000014	0.2239031308251179	-0.09762291060027246	-0.13003175286112367	1.6145118343609088	0.08249944536177714	0.21274322602442297	-0.36725559286972953
0.03400000000000003	0.22391027935912158	-0.09762295364232856	-0.12992091626430596	1.6145204725361986	0.08249548047888815	0.21278522345953724	-0.3672301570227059
0.03500000000000014	0.2239175319584531	-0.09762299517393343	-0.1298086781158294	1.6145292431216582	0.08249146562285754	0.21282774929277193	-0.3672043889494784
0.03600000000000003	0.2239248890436709	-0.09762303517382778	-0.1296950278460559	1.6145381496980928	0.08248740010908853	0.21287080744565734	-0.3671782853596437
0.037000000000000144	0.22393235099100375	-0.09762307362123601	-0.12957995461251423	1.614547195869789	0.08248328322454097	0.21291440193879418	-0.36715184289754116
0.038000000000000034	0.22393991813119812	-0.09762311049582711	-0.12946344729785908	1.6145563852633542	0.0824791142273083	0.21295853689258665	-0.36712505814205065
0.039000000000000146	0.223947590748636	-0.0976231457776773	-0.1293454945084653	1.6145657215271718	0.0824748923463665	0.2130032165276964	-0.3670979276064165
0.040000000000000036	0.2239553690814782	-0.09762317944723407	-0.1292260845729168	1.6145752083303415	0.08247061678167815	0.2130484451655181	-0.36707044773797837
0.04100000000000015	0.22396325332245873	-0.09762321148528182	-0.12910520554115132	1.6145848493614765	0.08246628670440904	0.21309422722830673	-0.36704261491805684
0.04200000000000004	0.22397124361882625	-0.09762324187290905	-0.12898284518427186	1.6145946483277285	0.08246190125683169	0.2131405672390136	-0.3670144254620571
0.04300000000000015	0.22397934007143266	-0.09762327059147717	-0.12885899099391018	1.6146046089532846	0.08245745955209927	0.21318746982131362	-0.3669858756195515
0.04400000000000004	0.22398754273446825	-0.0976232976225909	-0.12873363018153225	1.6146147349777116	0.08245296067425625	0.21323493969969828	-0.3669569615742833
0.04500000000000015	0.2239958516158429	-0.09762332294807027	-0.12860674967844773	1.6146250301545213	0.08244840367830383	0.21328298169938548	-0.3669276794443391
0.04600000000000004	0.22400426667671042	-0.09762334654992431	-0.12847833613615905	1.614635498249198	0.0824437875900166	0.2133316007460419	-0.36689802528267573
0.04700000000000015	0.22401278782976142	-0.09762336841032637	-0.12834837592706247	1.6146461430370584	0.08243911140557225	0.21338080186525266	-0.36686799507782347
0.04800000000000004	0.22402141493703864	-0.09762338851159114	-0.1282168551458905	1.6146569683013212	0.08243437409117801	0.2134305901817938	-0.3668375847547082
0.049000000000000155	0.22403014780802538	-0.09762340683615334	-0.12808375961153298	1.614667977830625	0.08242957458281645	0.21348097091888568	-0.3668067901757179
0.050000000000000044	0.22403898619875806	-0.0976234233665482	-0.12794907486887452	1.6146791754163754	0.08242471178623367	0.2135319493974223	-0.36677560714171376
0.051000000000000156	0.22404792981158983	-0.09762343808539349	-0.1278127861902887	1.6146905648502883	0.08241978457704896	0.21358353103523228	-0.3667440313928063
0.052000000000000046	0.22405697829409862	-0.09762345097537359	-0.12767487857642526	1.614702149921371	0.08241479180062171	0.21363572134654915	-0.3667120586092059
0.05300000000000016	0.2240661312367627	-0.097623462019225	-0.12753533675705417	1.6147139344127153	0.08240973227161559	0.21368852594156368	-0.36667968441221205
0.05400000000000005	0.2240753881701591	-0.0976234711997239	-0.12739414519311115	1.6147259220988543	0.08240460477350488	0.2137419505256266	-0.3666469043652851
0.05500000000000016	0.2240847485624364	-0.09762347849967531	-0.12725128807996144	1.6147381167433033	0.0823994080582677	0.21379600089785306	-0.3666137139752658
0.05600000000000005	0.22409421181781403	-0.09762348390190426	-0.12710674935076843	1.6147505220955245	0.08239414084644996	0.21385068294948775	-0.36658010869368585
0.05700000000000016	0.22410377727611056	-0.0976234873892485	-0.12696051267885444	1.6147631418869381	0.08238880182741845	0.21390600266269613	-0.36654608391811233
0.05800000000000005	0.22411344421292345	-0.09762348894455347	-0.1268125614790696	1.6147759798271024	0.08238338965956116	0.21396196610989673	-0.3665116349932273
0.05900000000000016	0.22412321184083372	-0.09762348855066877	-0.1266628789093113	1.6147890396011884	0.08237790297067898	0.21401857945302033	-0.3664767572114021
0.06000000000000005	0.2241330793116395	-0.09762348619044668	-0.12651144787258561	1.6148023248676204	0.08237234035869262	0.21407584894244652	-0.3664414458131982
0.061000000000000165	0.22414304571849367	-0.09762348184674258	-0.12635825101849824	1.6148158392547476	0.08236670039230012	0.21413378091615928	-0.3664056959881029
0.062000000000000055	0.2241531100968164	-0.09762347550241719	-0.12620327074419171	1.6148295863569226	0.08236098161134321	0.2141923817991769	-0.366369502875444
0.06300000000000017	0.22416327142435896	-0.09762346714034092	-0.12604648919587555	1.6148435697307308	0.08235518252706607	0.2142516581028233	-0.36633286156542744
0.06400000000000006	0.2241735286219244	-0.09762345674339995	-0.1258878882705924	1.6148577928921195	0.08234930162257287	0.2143116164240176	-0.36629576709999784
0.06500000000000017	0.2241838805551228	-0.09762344429450447	-0.12572744961748522	1.6148722593140474	0.08234333735354632	0.21437226344475813	-0.36625821447352647
0.06600000000000006	0.22419432603640926	-0.09762342977659876	-0.1255651546389578	1.6148869724231527	0.08233728814910672	0.21443360593148977	-0.36622019863381955
0.06700000000000017	0.22420486382702864	-0.09762341317267335	-0.12540098449174725	1.6149019355954328	0.08233115241269141	0.21449565073440946	-0.3661817144833289
0.06800000000000006	0.224215492638867	-0.09762339446577922	-0.1252349200875476	1.6149171521524304	0.08232492852283438	0.21455840478694616	-0.3661427568800227
0.06900000000000017	0.22422621113621313	-0.09762337363904389	-0.12506694209357827	1.614932625358304	0.08231861483384728	0.2146218751052878	-0.3661033206379202
0.07000000000000006	0.22423701793743353	-0.09762335067568971	-0.12489703093349551	1.6149483584170314	0.08231220967646485	0.2146860687878865	-0.3660634005275408
0.07100000000000017	0.22424791161693733	-0.0976233255590542	-0.12472516678866671	1.6149643544693624	0.08230571135851672	0.2147509930149361	-0.36602299127639193
0.07200000000000006	0.22425889070818303	-0.0976232982726124	-0.1245513295994482	1.614980616589518	0.08229911816587114	0.21481665504781436	-0.365982087569564
0.07300000000000018	0.22426995370772618	-0.09762326880000134	-0.12437549906610956	1.614997147781631	0.08229242836377401	0.21488306222854436	-0.36594068405043617
0.07400000000000007	0.2242810990795579	-0.0976232371250466	-0.12419765465017883	1.615013950975928	0.0822856401984021	0.21495022197902403	-0.3658987753216207
0.07500000000000018	0.22429232525936402	-0.0976232032317911	-0.1240177755769796	1.6150310290246515	0.08227875189844962	0.21501814179983397	-0.365856355946211
0.07600000000000007	0.2243036306587059	-0.09762316710452601	-0.12383584083862446	1.6150483846977157	0.08227176167662786	0.21508682926898204	-0.36581342044909637
0.07700000000000018	0.22431501366912038	-0.09762312872782367	-0.12365182919635839	1.6150660206780973	0.08226466773107977	0.21515629204094233	-0.3657699633181648
0.07800000000000007	0.22432647266614056	-0.09762308808657287	-0.12346571918227556	1.615083939557327	0.08225746824677198	0.21522653784586	-0.36572597900540005
0.07900000000000018	0.2243380060128668	-0.09762304516601628	-0.123277489101556	1.6151021438318378	0.08225016139674436	0.2152975744884873	-0.36568146192787787
0.08000000000000007	0.22434961206233792	-0.09762299995178994	-0.12308711703561728	1.6151206358997905	0.08224274534309703	0.21536940984678332	-0.36563640646878875
0.08100000000000018	0.22436128915907852	-0.09762295242996524	-0.1228945808450764	1.615139418056869	0.08223521823789919	0.21544205187059542	-0.3655908069786754
0.08200000000000007	0.22437303564132702	-0.09762290258709286	-0.12269985817254474	1.6151584924910423	0.08222757822426542	0.21551550858029342	-0.36554465777695094
0.08300000000000018	0.22438484984394488	-0.09762285041024915	-0.12250292644602762	1.6151778612777954	0.08221982343741827	0.21558978806510457	-0.36549795315352124
0.08400000000000007	0.22439673010050565	-0.09762279588708471	-0.12230376288182182	1.615197526375831	0.08221195200543453	0.21566489848181217	-0.3654506873702119
0.08500000000000019	0.22440867474419018	-0.09762273900587522	-0.12210234448618237	1.6152174896221037	0.08220396204979905	0.21574084805405286	-0.365402854662067
0.08600000000000008	0.22442068210824032	-0.09762267975557452	-0.12189864805728501	1.6152377527265693	0.08219585168595019	0.21581764507135243	-0.36535444923882837
0.08700000000000019	0.22443275052634967	-0.09762261812587013	-0.12169265018863212	1.6152583172673944	0.0821876190238191	0.2158952978874657	-0.36530546528666386
0.08800000000000008	0.22444487833261934	-0.09762255410724092	-0.1214843272731747	1.6152791846866217	0.0821792621682427	0.21597381491856052	-0.36525589696990457
0.08900000000000019	0.2244570638603261	-0.09762248769101724	-0.1212736555070481	1.6153003562862993	0.08217077921894766	0.21605320464178585	-0.3652057384326768
0.09000000000000008	0.2244693054398805	-0.09762241886944321	-0.12106061089256784	1.615321833224315	0.08216216827022911	0.21613347559415486	-0.3651549838006154
0.09100000000000019	0.22448160139710469	-0.09762234763574154	-0.12084516924088101	1.6153436165095574	0.08215342741081329	0.21621463637130828	-0.3651036271826048
0.09200000000000008	0.22449395005145578	-0.0976222739841805	-0.12062730617542519	1.615365706997527	0.08214455472384463	0.21629669562578469	-0.36505166267243067
0.0930000000000002	0.2245063497134448	-0.09762219791014339	-0.1204069971369703	1.6153881053867782	0.0821355482867561	0.216379662064789	-0.36499908435059186
0.09400000000000008	0.22451879868163002	-0.09762211941020033	-0.12018421738951504	1.6154108122154396	0.08212640617108513	0.21646354444781626	-0.3649458862864002
0.0950000000000002	0.2245312952395607	-0.09762203848218232	-0.11995894202593407	1.61543382785781	0.08211712644217635	0.21654835158448757	-0.36489206254006934
0.09600000000000009	0.22454383765267055	-0.09762195512525779	-0.11973114597302555	1.6154571525217878	0.08210770715865102	0.2166340923326508	-0.3648376071643725
0.0970000000000002	0.22455642416549915	-0.09762186934001144	-0.11950080399635986	1.6154807862467457	0.08209814637188896	0.21672077559649355	-0.364782514206057
0.09800000000000009	0.22456905299999513	-0.09762178112852543	-0.11926789070570545	1.6155047289007314	0.08208844212595078	0.2168084103243553	-0.36472677770763046
0.0990000000000002	0.22458172235490556	-0.09762169049446304	-0.1190323805610562	1.6155289801773638	0.08207859245794254	0.21689700550629126	-0.36467039170940335
0.10000000000000009	0.22459443040550212	-0.09762159744315457	-0.11879424787890672	1.6155535395931793	0.08206859539845944	0.2169865701716225	-0.3646133502513666
0.1010000000000002	0.2246071753032692	-0.09762150198168568	-0.11855346683917585	1.6155784064854293	0.08205844897198825	0.21707711338634172	-0.36455564737497126
0.10200000000000009	0.2246199551755541	-0.09762140411898802	-0.11831001149280727	1.6156035800103299	0.0820481511973318	0.2171686442502445	-0.3644972771248771
0.1030000000000002	0.2246327681251814	-0.09762130386593229	-0.11806385576932338	1.6156290591410114	0.08203770008799628	0.2172611718939596	-0.3644382335507975
0.10400000000000009	0.2246456122304085	-0.09762120123542352	-0.11781497348435428	1.6156548426647963	0.08202709365266492	0.21735470547586924	-0.36437851070969013
0.1050000000000002	0.22465848554597562	-0.09762109624249883	-0.11756333834791584	1.61568092918093	0.08201632989606496	0.21744925417872826	-0.3643181026680556
0.1060000000000001	0.22467138610525414	-0.09762098890442741	-0.1173089239730878	1.6157073170995229	0.0820054068201076	0.21754482720627738	-0.3642570035037409
0.1070000000000002	0.2246843119227441	-0.09762087924081281	-0.11705170388399229	1.6157340046416961	0.08199432242493766	0.21764143378026798	-0.3641952073070709
0.1080000000000001	0.2246972609961665	-0.09762076727369746	-0.11679165152384759	1.615760989840187	0.08198307470983407	0.21773908313740237	-0.36413270818204374
0.10899999999999999	0.22471023130777645	-0.09762065302766967	-0.11652874026462605	1.6157882705389093	0.08197166167408475	0.21783778452557137	-0.36406950024838886
0.1100000000000001	0.2247232208260321	-0.09762053652997255	-0.11626294341759247	1.6158158443914747	0.08196008131802068	0.2179375471998066	-0.36400557764406544
0.11099999999999999	0.22473622750875002	-0.09762041781061538	-0.11599423424324515	1.6158437088605542	0.08194833164427195	0.21803838041848664	-0.36394093452723436
0.1120000000000001	0.224749249306616	-0.09762029690248722	-0.1157225859610605	1.615871861219205	0.08193641065906504	0.21814029343960517	-0.36387556507758606
0.11299999999999999	0.22476228416629968	-0.09762017384147237	-0.11544797175944592	1.6159002985530455	0.08192431637356329	0.2182432955170314	-0.3638094634974577
0.1140000000000001	0.2247753300343061	-0.09762004866656837	-0.11517036480517541	1.6159290177613967	0.08191204680549614	0.2183473958969971	-0.3637426240130481
0.11499999999999999	0.22478838486231936	-0.09761992142000574	-0.11488973825270608	1.615958015557397	0.08189959998120071	0.2184526038146188	-0.3636750408758595
0.1160000000000001	0.2248014466140408	-0.09761979214737	-0.11460606525415223	1.615987288468591	0.081886973938017	0.21855892849020234	-0.3636067083641885
0.11699999999999999	0.22481451327277208	-0.09761966089772567	-0.11431931896956984	1.6160168328383804	0.08187416672673402	0.21866637912538162	-0.36353762078448854
0.1180000000000001	0.22482758284786566	-0.09761952772374212	-0.11402947257757895	1.616046644827575	0.08186117641366224	0.21877496489908288	-0.3634677724727929
0.119	0.22484065337891526	-0.09761939268182153	-0.11373649928710129	1.61607672041606	0.0818480010822129	0.21888469496312263	-0.36339715779644716
0.1200000000000001	0.22485372293881226	-0.09761925583222854	-0.11344037234986443	1.6161070554053307	0.08183463883422937	0.218995578437552	-0.3633257711558522
0.121	0.22486678963717557	-0.09761911723922191	-0.11314106507256935	1.6161376454215226	0.08182108779137676	0.21910762440610418	-0.36325360698585724
0.12200000000000011	0.2248798516237843	-0.09761897697118774	-0.11283855082912192	1.6161684859178114	0.0818073460965922	0.2192208419115533	-0.36318065975723585
0.123	0.22489290709126292	-0.09761883510077453	-0.1125328030737056	1.6161995721769418	0.08179341191535341	0.21933523995079313	-0.3631069239784927
0.12400000000000011	0.22490595427701734	-0.09761869170502982	-0.11222379535434618	1.6162308993153947	0.08177928343658503	0.21945082746993144	-0.36303239419758115
0.125	0.22491899146404845	-0.09761854686553838	-0.11191150132662026	1.6162624622884374	0.08176495887314345	0.2195676133593912	-0.36295706500353625
0.1260000000000001	0.22493201698027088	-0.09761840066856194	-0.11159589476753423	1.6162942558941908	0.08175043646194288	0.21968560644876606	-0.3628809310284551
0.127	0.22494502919633733	-0.09761825320518018	-0.1112769495892234	1.6163262747767124	0.08173571446378533	0.21980481550166553	-0.3628039869497692
0.1280000000000001	0.2249580265223455	-0.09761810457143326	-0.11095463985174274	1.616358513429607	0.08172079116295687	0.21992524921096715	-0.3627262274922655
0.129	0.2249710074041817	-0.0976179548684654	-0.11062893977535034	1.616390966200543	0.0817056648667141	0.22004691619422367	-0.36264764742973987
0.13000000000000012	0.2249839703202549	-0.09761780420266968	-0.11029982375381471	1.6164236272963093	0.08169033390484476	0.2201698249887296	-0.36256824158665285
0.131	0.22499691377900014	-0.09761765268583382	-0.1099672663691464	1.6164564907887926	0.08167479662942619	0.22029398404623876	-0.36248800483985466
0.13200000000000012	0.22500983631639837	-0.097617500435287	-0.10963124240702302	1.6164895506218793	0.08165905141460054	0.22041940172738517	-0.36240693212026204
0.133	0.22502273649313995	-0.0976173475740474	-0.1092917268721821	1.6165228006185366	0.08164309665624654	0.22054608629592118	-0.3623250184144313
0.13400000000000012	0.22503561289218404	-0.09761719423097052	-0.10894869500305812	1.6165562344873283	0.08162693077167102	0.22067404591325168	-0.3622422587660324
0.135	0.22504846411634016	-0.09761704054089805	-0.1086021222856878	1.616589845827988	0.08161055219932203	0.2208032886334391	-0.3621586482774721
0.13600000000000012	0.2250612887854966	-0.09761688664480721	-0.10825198446765846	1.6166236281368138	0.08159395939858588	0.220933822398245	-0.3620741821116723
0.137	0.22507408553462588	-0.09761673268996046	-0.1078982575724974	1.616657574812643	0.0815771508498522	0.22106565503183495	-0.3619888554937026
0.13800000000000012	0.2250868530129448	-0.0976165788300554	-0.10754091791452684	1.616691679163411	0.08156012505472694	0.22119879423526068	-0.3619026637122108
0.139	0.22509958988347803	-0.09761642522537466	-0.10717994211421022	1.6167259344136806	0.08154288053615108	0.22133324758095566	-0.3618156021207793
0.14000000000000012	0.22511229482264922	-0.09761627204293583	-0.10681530711363413	1.6167603337131462	0.08152541583848734	0.22146902250729755	-0.36172766613921015
0.14100000000000001	0.22512496652027483	-0.09761611945664092	-0.1064469901913964	1.6167948701453663	0.08150772952782007	0.22160612631329057	-0.36163885125456174
0.14200000000000013	0.22513760368071603	-0.09761596764742568	-0.10607496897730115	1.6168295367363568	0.08148982019265234	0.22174456615317858	-0.36154915302206314
0.14300000000000002	0.22515020502519364	-0.09761581680340813	-0.1056992214680095	1.6168643264626736	0.08147168644500176	0.22188434903067655	-0.36145856706633656
0.14400000000000013	0.22516276929489162	-0.09761566712003637	-0.10531972604291537	1.616899232258617	0.08145332692177433	0.2220254817932402	-0.3613670890828106
0.14500000000000002	0.22517529525484675	-0.09761551880023549	-0.10493646147914097	1.616934247023691	0.08143474028623529	0.2221679711267932	-0.3612747148388415
0.14600000000000013	0.22518778169787454	-0.09761537205455335	-0.10454940696679978	1.6169693636314548	0.08141592522933448	0.22231182355029624	-0.36118144017466786
0.14700000000000002	0.22520022744778104	-0.09761522710130499	-0.10415854212530017	1.6170045749386466	0.08139688047082676	0.22245704540978586	-0.3610872610046304
0.14800000000000013	0.22521263136185815	-0.09761508416671547	-0.10376384701920824	1.617039873793452	0.08137760476018861	0.222603642872547	-0.3609921733184767
0.14900000000000002	0.22522499233266433	-0.09761494348506101	-0.10336530217255958	1.6170752530433068	0.08135809687733225	0.22275162192189985	-0.36089617318232936
0.15000000000000013	0.22523730928984784	-0.09761480529880827	-0.10296288858238886	1.617110705542613	0.08133835563342297	0.2229009883523519	-0.36079925673944335
0.15100000000000002	0.2252495812023904	-0.09761466985875114	-0.10255658773224885	1.6171462241603771	0.08131837987186183	0.2230517477648041	-0.36070142021112167
0.15200000000000014	0.22526180708013996	-0.0976145374241454	-0.10214638160536402	1.617181801787776	0.08129816846906943	0.2232039055618674	-0.36060265989773166
0.15300000000000002	0.22527398597425877	-0.09761440826284049	-0.1017322526974393	1.617217431345654	0.08127772033501092	0.22335746694334405	-0.36050297217964394
0.15400000000000014	0.22528611697696554	-0.09761428265140847	-0.10131418402951518	1.6172531057919628	0.08125703441346344	0.22351243690174755	-0.36040235351821875
0.15500000000000003	0.22529819922057212	-0.09761416087526974	-0.10089215916013211	1.6172888181291498	0.08123610968184423	0.2236688202179772	-0.3603008004568429
0.15600000000000014	0.22531023187694302	-0.09761404322881528	-0.10046616219569347	1.6173245614115084	0.08121494515096608	0.22382662145750845	-0.3601983096216563
0.15700000000000003	0.22532221415850748	-0.0976139300155252	-0.10003617779904568	1.6173603287524907	0.08119353986526892	0.2239858449672766	-0.360094877721727
0.15800000000000014	0.2253341453196951	-0.09761382154808312	-0.09960219119741748	1.6173961133319918	0.08117189290328508	0.22414649487294502	-0.3599905015489221
0.15900000000000003	0.2253460246576658	-0.0976137181484865	-0.09916418819048359	1.6174319084032325	0.08115000337791292	0.22430857507606672	-0.35988517797784314
0.16000000000000014	0.22535785151308968	-0.09761362014815203	-0.09872215515781597	1.617467707298497	0.08112787043668225	0.22447208925131756	-0.3597789039659502
0.16100000000000003	0.22536962527210727	-0.09761352788801632	-0.09827607906460847	1.617503503434109	0.08110549326231697	0.22463704084446753	-0.35967167655363536
0.16200000000000014	0.22538134536909202	-0.09761344171863115	-0.0978259474653131	1.6175392903161538	0.08108287107341318	0.22480343307126913	-0.3595634928636992
0.16300000000000003	0.22539301128871247	-0.09761336200025328	-0.09737174850520157	1.6175750615473354	0.08106000312480696	0.22497126891707653	-0.35945435010005156
0.16400000000000015	0.22540462256691968	-0.09761328910292813	-0.09691347092023855	1.6176108108338396	0.08103688870757214	0.22514055113707102	-0.35934424554612554
0.16500000000000004	0.22541617879161222	-0.0976132234065674	-0.09645110403640357	1.6176465319910849	0.08101352714889189	0.22531128225672412	-0.3592331765635564
0.16600000000000015	0.22542767960335341	-0.09761316530101986	-0.09598463776885006	1.6176822189483675	0.08098991781186603	0.22548346457225216	-0.3591211405910059
0.16700000000000004	0.22543912469614005	-0.09761311518613516	-0.09551406261941113	1.6177178657531583	0.0809660600951938	0.22565710015154697	-0.3590081351425254
0.16800000000000015	0.22545051381822503	-0.09761307347182026	-0.09503936967208544	1.6177534665754378	0.08094195343285433	0.2258321908358244	-0.3588941578054605
0.16900000000000004	0.2254618467729965	-0.09761304057808809	-0.09456055058839082	1.6177890157120667	0.08091759729390736	0.2260087382413791	-0.35877920623844833
0.17000000000000015	0.22547312341991232	-0.09761301693509798	-0.09407759760297037	1.6178245075911981	0.0808929911823539	0.2261867437612616	-0.358663278169508
0.17100000000000004	0.2254843436754886	-0.09761300298318748	-0.09359050351795542	1.6178599367763629	0.0808681346369962	0.22636620856742376	-0.35854637139386336
0.17200000000000015	0.22549550751434044	-0.09761299917289522	-0.09309926169534115	1.6178952979698589	0.080843027231237	0.22654713361363613	-0.358428483771438
0.17300000000000004	0.22550661497027794	-0.09761300596497424	-0.09260386604813567	1.6179305860161992	0.08081766857275707	0.22672951963893215	-0.3583096132241464
0.17400000000000015	0.22551766613745922	-0.09761302383039551	-0.09210431103179204	1.6179657959060065	0.08079205830313303	0.22691336717103047	-0.35818975773316714
0.17500000000000004	0.2255286611712231	-0.09761305325034109	-0.09160059163592572	1.618000922779227	0.08076619609733428	0.22709867652961255	-0.3580689153363814
0.17600000000000016	0.2255396002878477	-0.09761309471618644	-0.09109270337481815	1.6180359619272944	0.08074008166291713	0.22728544782988136	-0.35794708412598
0.17700000000000005	0.22555048376361128	-0.0976131487294716	-0.09058064227633783	1.6180709087949983	0.080713714739099	0.22747368098658408	-0.35782426224599606
0.17800000000000016	0.22556131193428383	-0.09761321580186047	-0.0900644048704146	1.6181057589824326	0.08068709509601736	0.22766337571825426	-0.35770044788958444
0.17900000000000005	0.22557208519467267	-0.09761329645508793	-0.08954398817782125	1.6181405082470381	0.0806602225339913	0.22785453155143062	-0.3575756392961687
0.18000000000000016	0.22558280399746952	-0.09761339122089427	-0.08901938969888731	1.6181751525057408	0.08063309688248092	0.2280471478248523	-0.35744983474858166
0.18100000000000005	0.22559346885177486	-0.09761350064094629	-0.08849060740177413	1.6182096878368109	0.08060571799886718	0.22824122369375313	-0.3573230325703219
0.18200000000000016	0.2256040803216751	-0.09761362526674472	-0.0879576397103144	1.6182441104806944	0.08057808576735627	0.22843675813437722	-0.35719523112304996
0.18300000000000005	0.22561463902449716	-0.0976137656595174	-0.08742048549179032	1.6182784168402025	0.08055020009788734	0.22863374994859484	-0.3570664288041429
0.18400000000000016	0.22562514562836478	-0.09761392239009746	-0.08687914404502718	1.6183126034811814	0.0805220609247388	0.22883219776837607	-0.3569366240441877
0.18500000000000005	0.22563560084980588	-0.09761409603878628	-0.08633361508843229	1.618346667133299	0.08049366820513812	0.2290321000601844	-0.3568058153045356
0.18600000000000017	0.2256460054521615	-0.09761428719520049	-0.08578389874798135	1.618380604690195	0.0804650219182402	0.2292334551293522	-0.35667400107492075
0.18700000000000006	0.225656360244796	-0.09761449645810251	-0.08522999554514903	1.6184144132089964	0.08043612206435306	0.2294362611245616	-0.3565411798710817
0.18800000000000017	0.22566666608348535	-0.09761472443521395	-0.08467190638365493	1.6184480899088312	0.08040696866441044	0.22964051604279784	-0.35640735023232784
0.18900000000000006	0.22567692387160668	-0.0976149717430114	-0.08410963253502571	1.6184816321687154	0.08037756175963061	0.2298462177346548	-0.356272510718991
0.19000000000000017	0.22568713456062284	-0.09761523900650403	-0.08354317562410091	1.6185150375259485	0.08034790141093502	0.23005336390956893	-0.3561366599098239
0.19100000000000006	0.22569729914948494	-0.0976155268589923	-0.08297253761448056	1.6185483036742607	0.08031798769806585	0.2302619521410438	-0.3559997963995301
0.19200000000000017	0.22570741868370442	-0.09761583594180719	-0.08239772079391162	1.6185814284609619	0.08028782071870687	0.23047197987199003	-0.3558619187964884
0.19300000000000006	0.2257174942544702	-0.0976161669040294	-0.08181872776036526	1.6186144098849784	0.08025740058766853	0.2306834444198779	-0.3557230257203055
0.19400000000000017	0.2257275269978107	-0.0976165204021879	-0.08123556140917876	1.6186472460965298	0.08022672743607621	0.23089634298140113	-0.3555831157991403
0.19500000000000006	0.22573751809380058	-0.09761689709993712	-0.0806482249208823	1.6186799353961974	0.08019580141056151	0.23111067263683674	-0.35544218766740737
0.19600000000000017	0.22574746876543328	-0.0976172976677121	-0.08005672174858122	1.6187124762322538	0.08016462267233466	0.2313264303545909	-0.355300239963924
0.19700000000000006	0.22575738027640402	-0.0976177227823612	-0.07946105560413996	1.6187448671977613	0.08013319139589441	0.23154361299617782	-0.355157271329953
0.19800000000000018	0.2257672539281808	-0.09761817312675539	-0.07886123044391505	1.6187771070281913	0.08010150776755771	0.23176221732139	-0.3550132804070816
0.19900000000000007	0.22577709105786592	-0.09761864938937369	-0.07825725045553529	1.6188091945988115	0.08006957198435741	0.23198223999305503	-0.3548682658352428
0.20000000000000018	0.22578689303684596	-0.09761915226386401	-0.07764912004647667	1.6188411289218427	0.08003738425324666	0.23220367758107677	-0.35472222625106276
0.20100000000000007	0.22579666126872586	-0.09761968244857881	-0.07703684383330049	1.618872909143765	0.08000494479006184	0.23242652656631246	-0.35457516028641434
0.20200000000000018	0.2258063971861685	-0.09762024064608464	-0.07642042663004803	1.6189045345431474	0.07997225381812191	0.23265078334483755	-0.35442706656675077
0.20300000000000007	0.22581610224738954	-0.09762082756264527	-0.07579987343578998	1.618936004529006	0.07993931156670775	0.23287644423247938	-0.35427794370916105
0.20400000000000018	0.22582577793268518	-0.09762144390767738	-0.07517518942169953	1.6189673186385645	0.07990611826948199	0.2331035054694408	-0.35412779032045205
0.20500000000000007	0.22583542574136586	-0.09762209039317829	-0.0745463799180188	1.618998476534037	0.0798726741629101	0.23333196322489558	-0.3539766049953204
0.20600000000000018	0.22584504718984555	-0.09762276773312512	-0.073913450401667	1.6190294779991874	0.07983897948504795	0.23356181360137626	-0.35382438631461455
0.20700000000000007	0.22585464381050954	-0.09762347664284443	-0.07327640648486143	1.6190603229360363	0.07980503447469547	0.23379305263895847	-0.3536711328438108
0.20800000000000018	0.22586421715023275	-0.09762421783835194	-0.07263525390436873	1.6190910113620987	0.07977083937042914	0.23402567631930637	-0.3535168431315218
0.20900000000000007	0.22587376876892437	-0.09762499203566133	-0.07198999851025294	1.619121543408903	0.07973639440951298	0.2342596805697656	-0.35336151570749114
0.2100000000000002	0.22588330023847134	-0.09762579995006168	-0.07134064625336375	1.6191519193214117	0.07970169982693143	0.23449506126781225	-0.3532051490800136
0.21100000000000008	0.22589281314094947	-0.09762664229536282	-0.07068720317193604	1.6191821394564663	0.07966675585430029	0.23473181424586195	-0.35304774173345405
0.2120000000000002	0.2259023090661028	-0.09762751978310759	-0.0700296753772963	1.619212204279503	0.07963156271847283	0.234969935296382	-0.35288929212610803
0.21300000000000008	0.22591178960959343	-0.09762843312212605	-0.06936806903866796	1.6192421143610471	0.0795961206402061	0.23520942017724977	-0.35272979868792026
0.2140000000000002	0.2259212563720193	-0.09762938301918085	-0.06870239036857134	1.6192718703741134	0.07956042983325286	0.2354502646168743	-0.3525692598179997
0.21500000000000008	0.22593071095719583	-0.09763037018032825	-0.06803264560956403	1.619301473092508	0.07952449050357419	0.2356924643188415	-0.35240767388223926
0.2160000000000002	0.22594015496969813	-0.09763139531149294	-0.0673588410208112	1.6193309233900304	0.0794883028482464	0.23593601496663547	-0.3522450392107966
0.21700000000000008	0.22594959001316547	-0.09763245911788108	-0.06668098286335462	1.6193602222398262	0.07945186705424476	0.23618091222892695	-0.35208135409513336
0.2180000000000002	0.22595901768974405	-0.09763356230298105	-0.06599907738445342	1.6193893707131344	0.07941518329734726	0.2364271517653118	-0.3519166167847979
0.21900000000000008	0.22596843959991464	-0.09763470556752647	-0.06531313080136676	1.6194183699774314	0.07937825174109767	0.2366747292321986	-0.35175082548425707
0.2200000000000002	0.22597785734232737	-0.09763588960842096	-0.06462314928494466	1.6194472212935918	0.07934107253576635	0.23692364028854584	-0.35158397834996125
0.22100000000000009	0.22598727251364326	-0.09763711511762374	-0.06392913894376878	1.61947592601207	0.07930364581737011	0.23717388060126954	-0.3514160734877061
0.2220000000000002	0.22599668670838188	-0.0976383827809956	-0.06323110580921609	1.619504485568846	0.07926597170681136	0.2374254458504476	-0.3512471089502917
0.2230000000000001	0.2260061015187717	-0.09763969327710437	-0.06252905582106694	1.6195329014818898	0.07922805030901499	0.23767833173450795	-0.351077082735239
0.2240000000000002	0.22601551853459897	-0.09764104727598939	-0.061822994812898345	1.6195611753488965	0.07918988171187993	0.2379325339755264	-0.3509059927820761
0.2250000000000001	0.22602493934305515	-0.09764244543788426	-0.0611129284972535	1.6195893088459163	0.07915146598504538	0.23818804832457732	-0.35073383696932003
0.2260000000000002	0.22603436552858217	-0.09764388841189707	-0.06039886245171054	1.61961730372537	0.0791128031787153	0.23844487056671512	-0.3505606131119464
0.2270000000000001	0.22604379867271387	-0.09764537683464776	-0.05968080210697609	1.6196451618130672	0.07907389332278456	0.2387029965251038	-0.3503863189596546
0.2280000000000002	0.2260532403539125	-0.09764691132886177	-0.05895875273662172	1.6196728850049886	0.07903473642614488	0.2389624220644806	-0.35021095219550374
0.2290000000000001	0.22606269214739794	-0.09764849250191938	-0.05823271944695205	1.6197004752642028	0.07899533247592717	0.23922314309462855	-0.35003451043443395
0.2300000000000002	0.22607215562497024	-0.09765012094436018	-0.05750270716662403	1.619727934617539	0.07895568143674087	0.2394851555739223	-0.34985699122167635
0.2310000000000001	0.22608163235520018	-0.09765179722834207	-0.05676872063714131	1.619755265151262	0.07891578325015404	0.23974845551246432	-0.349678392031662
0.2320000000000002	0.22609112390436142	-0.09765352190605421	-0.05603076440534663	1.6197824690061193	0.07887563783441429	0.24001303897451065	-0.3494987102677376
0.2330000000000001	0.22610063183734744	-0.0976552955080834	-0.055288842817532394	1.6198095483732655	0.07883524508404512	0.24027890208043387	-0.34931794326201965
0.2340000000000002	0.22611015771819548	-0.0976571185417332	-0.054542960013659936	1.6198365054914339	0.07879460486925681	0.2405460410087753	-0.3491360882747201
0.2350000000000001	0.226119703110969	-0.09765899148929552	-0.05379311992130592	1.6198633426442333	0.07875371703547666	0.2408144519983898	-0.348953142493251
0.236	0.22612926958062327	-0.09766091480627401	-0.05303932625046058	1.619890062156438	0.07871258140299839	0.24108413135020032	-0.3487691030319017
0.2370000000000001	0.22613885869348052	-0.09766288891993503	-0.0522815824903008	1.6199166663892672	0.07867119776687298	0.24135507542819987	-0.3485839669322747
0.238	0.22614847201806132	-0.09766491422893853	-0.05151989190793322	1.619943157735025	0.07862956589734543	0.2416272806597048	-0.3483977311641784
0.2390000000000001	0.22615811112589213	-0.09766699110367175	-0.05075425754835581	1.6199695386111022	0.0785876855404723	0.24190074353522842	-0.3482103926269786
0.24	0.22616777759191165	-0.09766911988578078	-0.049984682234885246	1.6199958114544628	0.0785455564183721	0.2421754606082826	-0.34802194815117016
0.2410000000000001	0.2261774729952286	-0.09767130088689914	-0.0492111685692925	1.6200219787177446	0.07850317822929162	0.24245142849517218	-0.34783239449956066
0.242	0.22618719891985273	-0.09767353438807845	-0.04843371893201812	1.620048042865839	0.07846055064791448	0.24272864387460227	-0.34764172836819246
0.2430000000000001	0.22619695695464484	-0.09767582064029698	-0.04765233548397064	1.6200740063718244	0.07841767332585171	0.24300710348673682	-0.34744994638761456
0.244	0.22620674869286123	-0.09767815986529335	-0.04686702016990597	1.620099871712245	0.07837454589213158	0.2432868041318332	-0.34725704512469047
0.2450000000000001	0.22621657573166656	-0.09768055225634786	-0.046077774721878365	1.6201256413613594	0.07833116795381108	0.2435677426690651	-0.3470630210847624
0.246	0.2262264396712376	-0.09768299797900888	-0.04528460066238482	1.6201513177847335	0.07828753909658746	0.24384991601559775	-0.3468678707139321
0.2470000000000001	0.22623634211308122	-0.09768549717138919	-0.044487499307955834	1.6201769034336768	0.07824365888498407	0.24413332114537026	-0.34667159040133927
0.248	0.22624628465831853	-0.09768804994365986	-0.043686471773567395	1.620202400740901	0.07819952686223242	0.24441795508728412	-0.3464741764815022
0.2490000000000001	0.22625626890668396	-0.09769065637749524	-0.042881518977495515	1.620227812116642	0.07815514255033844	0.24470381492310447	-0.3462756252366026
0.25	0.2262662964558594	-0.09769331652621943	-0.04207264164586076	1.6202531399444908	0.0781105054503941	0.24499089778562597	-0.34607593289859573
0.2510000000000001	0.2262763689007669	-0.09769603041527662	-0.041259840316862986	1.6202783865761818	0.07806561504301292	0.24527920085716623	-0.3458750956515156
0.252	0.2262864878328198	-0.09769879804264818	-0.04044311534508172	1.620303554325333	0.07802047078889025	0.24556872136808588	-0.3456731096341003
0.2530000000000001	0.22629665483875633	-0.09770161937921415	-0.03962246690546448	1.6203286454612669	0.07797507212924477	0.2458594565952765	-0.3454699709423149
0.254	0.2263068714986753	-0.09770449436906019	-0.03879789499700153	1.620353662204039	0.07792941848589843	0.24615140386061954	-0.3452656756315322
0.2550000000000001	0.22631713938402273	-0.09770742292973451	-0.037969399446464186	1.6203786067202919	0.07788350926129983	0.24644456052941846	-0.3450602197184967
0.256	0.22632746005590534	-0.09771040495245553	-0.03713697991183165	1.6204034811184285	0.07783734383867415	0.2467389240090509	-0.34485359918338043
0.2570000000000001	0.22633783506297786	-0.09771344030264369	-0.03630063588540631	1.6204282874427296	0.07779092158217867	0.24703449174790354	-0.3446458099720563
0.258	0.22634826593927898	-0.09771652882115056	-0.03546036669736946	1.6204530276675355	0.07774424183724693	0.2473312612341667	-0.34443684799834895
0.2590000000000001	0.2263587542023916	-0.09771967032543391	-0.03461617152015314	1.6204777036926235	0.07769730393093961	0.2476292299941252	-0.3442267091461456
0.26	0.22636930135079938	-0.09772286460993049	-0.03376804937362867	1.620502317339401	0.07765010717181553	0.24792839559006988	-0.3440153892717363
0.2610000000000001	0.22637990886043685	-0.0977261114460041	-0.03291599913073547	1.6205268703464097	0.07760265084956694	0.24822875561825872	-0.3438028842066305
0.262	0.22639057818193267	-0.09772941058221968	-0.03206001952279945	1.6205513643641374	0.07755493423502889	0.2485303077071732	-0.3435891897603073
0.2630000000000001	0.2264013107389197	-0.09773276174531861	-0.031200109144545435	1.6205758009506406	0.07750695658068517	0.24883304951582877	-0.343374301722414
0.264	0.22641210792665997	-0.0977361646411421	-0.030336266459181055	1.6206001815683562	0.07745871712124508	0.24913697873195922	-0.343158215864664
0.2650000000000001	0.22642297111023307	-0.09773961895474811	-0.02946848980355134	1.6206245075813428	0.07741021507386568	0.24944209307013773	-0.3429409279427385
0.266	0.22643390162191082	-0.09774312435009953	-0.02859677739373965	1.6206487802525777	0.07736144963795925	0.24974839026965465	-0.3427224336983826
0.2670000000000001	0.2264449007584679	-0.09774668047008055	-0.02772112733111765	1.6206730007413073	0.07731241999495195	0.25005586809215374	-0.3425027288616973
0.268	0.226455969778801	-0.09775028693721916	-0.026841537608471917	1.6206971701000727	0.07726312530836024	0.2503645243192732	-0.34228180915351103
0.26900000000000013	0.2264671099007275	-0.09775394335436009	-0.025958006116206873	1.620721289270657	0.07721356472388106	0.25067435675035404	-0.3420596702880178
0.27	0.22647832229658812	-0.09775764930490935	-0.025070530648249753	1.620745359079332	0.0771637373691922	0.2509853632003401	-0.341836307975624
0.27100000000000013	0.22648960808878288	-0.09776140435378042	-0.02417910890728656	1.62076938023328	0.07711364235382903	0.25129754149799355	-0.34161171792533895
0.272	0.22650096834636496	-0.09776520804904694	-0.023283738509330094	1.6207933533189482	0.07706327876932122	0.25161088948436716	-0.3413858958463483
0.27300000000000013	0.2265124040826902	-0.09776905992279822	-0.022384416988372728	1.6208172788004465	0.07701264568928579	0.2519254050111701	-0.34115883744956554
0.274	0.22652391625336893	-0.09777295949119467	-0.021481141802256083	1.6208411570164902	0.07696174216947727	0.2522410859386637	-0.34093053845001814
0.27500000000000013	0.22653550575414466	-0.09777690625522588	-0.020573910339383807	1.6208649881770127	0.07691056724810064	0.25255793013327205	-0.34070099456952585
0.276	0.22654717341907415	-0.09778089970217242	-0.019662719925526248	1.6208887723605752	0.07685911994632669	0.2528759354650929	-0.3404702015390035
0.27700000000000014	0.22655892001976125	-0.09778493930627138	-0.018747567830720666	1.6209125095122001	0.07680739926876753	0.25319509980537064	-0.34023815510069827
0.278	0.22657074626564344	-0.09778902452858597	-0.01782845127589333	1.6209361994412503	0.07675540420403469	0.25351542102423885	-0.34000485101048705
0.27900000000000014	0.22658265280457776	-0.09779315481758052	-0.016905367439205028	1.6209598418193525	0.07670313372562454	0.2538368969886124	-0.3397702850399335
0.28	0.22659464022297263	-0.09779732961040159	-0.015978313462876374	1.6209834361783688	0.0766505867928884	0.2541595255597439	-0.3395344529782309
0.28100000000000014	0.22660670904471297	-0.09780154833336463	-0.015047286460495623	1.6210069819084134	0.07659776235154026	0.2544833045905078	-0.33929735063439975
0.28200000000000003	0.2266188597292538	-0.09780581040164688	-0.01411228352405817	1.6210304782559177	0.07654465933376384	0.2548082319228398	-0.339058973839684
0.28300000000000014	0.22663109267038725	-0.09781011521968792	-0.013173301730366394	1.6210539243217394	0.07649127665852933	0.2551343053855177	-0.33881931844978463
0.28400000000000003	0.2266434081960574	-0.0978144621826747	-0.012230338146419608	1.6210773190593246	0.07643761323230323	0.25546152279234485	-0.3385783803466903
0.28500000000000014	0.22665580656809303	-0.09781885067836321	-0.011283389833419609	1.6211006612732906	0.07638366794984813	0.2557898819407401	-0.3383361554400485
0.28600000000000003	0.2266682879807321	-0.09782328008886139	-0.010332453849766696	1.6211239496191845	0.07632943969474788	0.25611938061061335	-0.3380926396680212
0.28700000000000014	0.2266808525583173	-0.09782774979199296	-0.009377527253425336	1.6211471826040467	0.07627492733947659	0.2564500165635295	-0.33784782899774923
0.28800000000000003	0.22669350035366306	-0.09783225916149069	-0.008418607104040675	1.6211703585862722	0.07622012974525626	0.256781787542102	-0.3376017194259787
0.28900000000000015	0.22670623134746654	-0.09783680756639969	-0.00745569046518297	1.6211934757747797	0.07616504576206926	0.2571146912694349	-0.33735430697997487
0.29000000000000004	0.22671904544801225	-0.09784139437119704	-0.006488774405970219	1.6212165322289889	0.07610967422888808	0.25744872544867764	-0.3371055877179959
0.29100000000000015	0.22673194249079828	-0.09784601893699983	-0.005517856001322517	1.6212395258599839	0.0760540139739404	0.2577838877628149	-0.3368555577289664
0.29200000000000004	0.2267449222380823	-0.09785068062311005	-0.004542932331978731	1.6212624544321121	0.07599806381488895	0.2581201758744522	-0.33660421313196165
0.29300000000000015	0.22675798437834577	-0.0978553787885248	-0.003564000485781318	1.6212853155650198	0.07594182255898828	0.25845758742523217	-0.3363515500759952
0.29400000000000004	0.22677112852567563	-0.09786011279341243	-0.0025810575594806514	1.6213081067368762	0.07588528900321942	0.2587961200350683	-0.33609756473962593
0.29500000000000015	0.2267843542194419	-0.09786488200017479	-0.0015941006595565964	1.621330825288416	0.07582846193434294	0.2591357713016837	-0.3358422533300226
0.29600000000000004	0.22679766092502518	-0.09786968577334347	-0.0006031269020590977	1.6213534684262956	0.07577134012893216	0.2594765388005805	-0.3355856120820375
0.29700000000000015	0.2268110480352164	-0.09787452347869151	0.00039186658815206047	1.6213760332257738	0.07571392235338799	0.2598184200853813	-0.33532763725753784
0.29800000000000004	0.22682451487078503	-0.09787939448306596	0.0013908826780119055	1.6213985166342146	0.07565620736387545	0.2601614126882391	-0.3350683251446313
0.29900000000000015	0.22683806068021756	-0.09788429815531416	0.002393924225191444	1.621420915475791	0.07559819390636603	0.26050551411964984	-0.3348076720567909
0.30000000000000004	0.2268516846401296	-0.09788923386755165	0.003400994075373616	1.6214432264566463	0.07553988071703048	0.2608507218675474	-0.33454567433212545
0.30100000000000016	0.2268653858567303	-0.0978942009964004	0.004412095059743681	1.6214654461701363	0.07548126652286152	0.26119703339635336	-0.3342823283326781
0.30200000000000005	0.22687916336758746	-0.0978991989241979	0.005427229993442744	1.621487571102161	0.07542235004228415	0.2615444461462885	-0.33401763044357313
0.30300000000000016	0.2268930161433158	-0.09790422703979738	0.006446401673476579	1.6215095976362128	0.07536312998569382	0.2618929575325226	-0.33375157707231967
0.30400000000000005	0.22690694308918838	-0.09790928473820686	0.007469612875325512	1.621531522057759	0.07530360505580204	0.2622425649439815	-0.33348416464851893
0.30500000000000016	0.22692094304667693	-0.09791437141944848	0.008496866349004137	1.6215533405587221	0.07524377394785141	0.2625932657419978	-0.33321538962373537
0.30600000000000005	0.22693501479529857	-0.09791948648814378	0.009528164813816669	1.6215750492428103	0.07518363535018861	0.26294505725850187	-0.3329452484715956
0.30700000000000016	0.22694915705514265	-0.09792462935419717	0.01056351095067964	1.6215966441317042	0.07512318794525769	0.2632979367933308	-0.33267373768824116
0.30800000000000005	0.22696336848932774	-0.09792979943382611	0.011602907393888515	1.6216181211721044	0.07506243041046645	0.2636519016112053	-0.3324008537925891
0.30900000000000016	0.22697764770601475	-0.09793499615056513	0.012646356724954214	1.6216394762428874	0.07500136141886678	0.26400694893935106	-0.3321265933259791
0.31000000000000005	0.2269919932611031	-0.09794021893624338	0.013693861468129667	1.6216607051616276	0.07493997964007601	0.2643630759658295	-0.3318509528515137
0.31100000000000017	0.22700640366161015	-0.09794546723193523	0.01474542408574568	1.6216818036904812	0.07487828374138018	0.2647202798379703	-0.3315739289537052
0.31200000000000006	0.22702087736823254	-0.09795074048851114	0.015801046972603257	1.6217027675414437	0.07481627238853301	0.265078557660483	-0.33129551823867437
0.31300000000000017	0.2270354127970927	-0.09795603816603826	0.016860732449795184	1.6217235923817337	0.07475394424613008	0.26543790649325	-0.3310157173344807
0.31400000000000006	0.22705000832180336	-0.09796135973240391	0.017924482759083354	1.6217442738400598	0.0746912979778642	0.26579832334929127	-0.33073452289103655
0.31500000000000017	0.22706466227547387	-0.09796670466266483	0.018992300058959473	1.6217648075137765	0.074628332246724	0.2661598051933904	-0.33045193157936675
0.31600000000000006	0.22707937295227973	-0.09797207243949974	0.020064186422384837	1.621785188976932	0.07456504571513707	0.2665223489413246	-0.33016794009027717
0.31699999999999995	0.22709413860934927	-0.09797746255401649	0.021140143835076102	1.621805413788459	0.0745014370453636	0.2668859514592748	-0.32988254513292287
0.3180000000000003	0.22710895746859727	-0.09798287450653691	0.022220174193208396	1.6218254774997638	0.07443750490008066	0.26725060956299296	-0.3295957434337052
0.3190000000000002	0.22712382771775452	-0.09798830780735887	0.023304279300160678	1.6218453756620936	0.07437324794279328	0.2676163200165466	-0.32930753173544003
0.32000000000000006	0.22713874751096721	-0.09799376197749916	0.024392460862677847	1.621865103834059	0.07430866483801256	0.26798307953088735	-0.32901790679661835
0.32099999999999995	0.2271537149693442	-0.0979992365494177	0.0254847204871982	1.621884657588939	0.07424375425132398	0.268350884762612	-0.3287268653907004
0.3220000000000003	0.227168728181458	-0.09800473106771929	0.026581059676720916	1.6219040325214003	0.07417851484946913	0.26871973231292	-0.32843440430544724
0.3230000000000002	0.22718378520417778	-0.0980102450898333	0.027681479828589258	1.6219232242547628	0.07411294530050276	0.2690896187267691	-0.32814052034186664
0.32400000000000007	0.22719888406420835	-0.09801577818667506	0.028785982233186	1.6219422284499436	0.0740470442740267	0.2694605404922952	-0.3278452103124103
0.32499999999999996	0.22721402275958308	-0.09802132994328817	0.029894568072032394	1.621961040814957	0.07398081044144099	0.26983249404007154	-0.3275484710392183
0.3260000000000003	0.22722919926073992	-0.09802689995946723	0.0310072384145391	1.6219796571138425	0.07391424247615261	0.2702054757419694	-0.3272502993530219
0.3270000000000002	0.2272444115123144	-0.09803248785036328	0.03212399421453881	1.62199807317503	0.07384733905386484	0.27057948190992565	-0.32695069209222105
0.32800000000000007	0.2272596574356503	-0.09803809324707166	0.03324483630735105	1.622016284899142	0.0737800988530096	0.2709545087948056	-0.32664964610177466
0.32899999999999996	0.227274934930521	-0.09804371579720123	0.034369765407378135	1.6220342882669896	0.07371252055508022	0.27133055258542427	-0.3263471582317836
0.3300000000000003	0.22729024187606223	-0.0980493551654287	0.03549878210585645	1.6220520793481465	0.07364460284480527	0.2717076094076693	-0.3260432253359541
0.3310000000000002	0.22730557613205019	-0.09805501103403838	0.0366318868683848	1.622069654308973	0.0735763444104082	0.2720856753236688	-0.3257378442704908
0.3320000000000001	0.22732093554015453	-0.09806068310344336	0.037769080032605686	1.6220870094197208	0.07350774394389317	0.27246474633112844	-0.32543101189336354
0.33299999999999996	0.2273363179247902	-0.0980663710926885	0.03891036180604006	1.622104141061474	0.07343880014123667	0.2728448183625996	-0.32512272506352263
0.3340000000000003	0.22735172109469545	-0.09807207473993869	0.040055732263321604	1.6221210457332993	0.07336951170272958	0.27322588728431596	-0.3248129806400673
0.3350000000000002	0.22736714284561296	-0.09807779380295159	0.04120519134245303	1.6221377200596134	0.07329987733359301	0.2736079488947244	-0.3245017754815523
0.3360000000000001	0.22738258096332606	-0.0980835280591578	0.042358738840459535	1.6221541607977723	0.07322989574462538	0.27399099892301926	-0.32418910644537513
0.33699999999999997	0.2273980332263015	-0.09808927730459921	0.04351637440956828	1.6221703648458883	0.07315956565239481	0.27437503302792743	-0.32387497038700286
0.3380000000000003	0.22741349740719077	-0.09809504135210328	0.04467809755467088	1.6221863292504994	0.07308888577879562	0.2747600467968698	-0.3235593641590422
0.3390000000000002	0.2274289712739434	-0.09810082002982005	0.04584390763169412	1.6222020512133424	0.0730178548505788	0.27514603574544294	-0.3232422846103384
0.3400000000000001	0.22744445259278787	-0.09810661317974351	0.047013803846497594	1.6222175280976028	0.07294647159934523	0.27553299531710373	-0.3229237285849839
0.34099999999999997	0.22745993913270504	-0.09811242065583944	0.04818778525429811	1.6222327574347821	0.07287473476175914	0.2759209208829384	-0.3226036929210579
0.3420000000000003	0.22747542866838832	-0.0981182423229094	0.049365850759624554	1.622247736931423	0.07280264307973947	0.2763098077414606	-0.32228217444940316
0.3430000000000002	0.22749091898131704	-0.09812407805619552	0.050547999116428065	1.6222624644741965	0.07273019530063032	0.2766996511183816	-0.32195916999287083
0.3440000000000001	0.22750640786120452	-0.09812992774022099	0.05173422892797113	1.6222769381337285	0.0726573901772301	0.27709044616641887	-0.32163467636591375
0.345	0.22752189310857715	-0.09813579126686224	0.052924538646873125	1.6222911561682922	0.07258422646768017	0.2774821879653897	-0.3213086903741049
0.3460000000000003	0.2275373725377336	-0.09814166853415784	0.05411892657531475	1.6223051170273761	0.07251070293558026	0.27787487152247425	-0.32098120881358483
0.3470000000000002	0.22755284397932882	-0.09814755944585865	0.05531739086427613	1.6223188193543734	0.07243681835039206	0.27826849177210433	-0.3206522284709278
0.3480000000000001	0.2275683052818318	-0.09815346391021415	0.05651992951105878	1.622332261988395	0.07236257148758461	0.2786630435751779	-0.32032174612367326
0.349	0.22758375431186245	-0.09815938183799078	0.05772654035621993	1.6223454439655824	0.0722879611283397	0.2790585217180309	-0.319989758541222
0.3500000000000003	0.22759918895416495	-0.09816531314122752	0.05893722108142197	1.6223583645199189	0.07221298605936675	0.2794549209117804	-0.31965626248573414
0.3510000000000002	0.22761460711159553	-0.098171257732733	0.06015196920744772	1.6223710230842971	0.07213764507295002	0.2798522357918001	-0.31932125471290984
0.3520000000000001	0.22763000670512187	-0.09817721552482019	0.061370782090507614	1.6223834192922149	0.07206193696680305	0.2802504609166643	-0.3189847319730227
0.353	0.22764538567421286	-0.09818318642727565	0.06259365691721654	1.6223955529785958	0.07198586054397525	0.2806495907667476	-0.3186466910126341
0.3540000000000003	0.22766074197800099	-0.09818917034568905	0.0638205907004962	1.622407424178234	0.071909414613238	0.28104961974321635	-0.3183071285767485
0.3550000000000002	0.22767607359646702	-0.09819516717976763	0.0650515802767832	1.6224190331222421	0.07183259798946415	0.2814505421674176	-0.3179660414111081
0.3560000000000001	0.2276913785308931	-0.098201176821264	0.06628662230304262	1.6224303802343811	0.07175540949363675	0.2818523522801229	-0.31762342626456985
0.357	0.22770665480396368	-0.0982071991526459	0.06752571325283675	1.6224414661280195	0.07167784795297562	0.2822550442404496	-0.31727927989156657
0.3580000000000003	0.22772190046026972	-0.09821323404688029	0.06876884941145218	1.6224522916029722	0.07159991220154772	0.28265861212458715	-0.31693359905477897
0.3590000000000002	0.22773711356759135	-0.09821928136720286	0.07001602687046586	1.6224628576425946	0.07152160108105865	0.2830630499244556	-0.3165863805277766
0.3600000000000001	0.22775229221820692	-0.09822534096574866	0.07126724152288176	1.622473165411129	0.07144291344127765	0.2834683515465463	-0.316237621097449
0.361	0.22776743452948137	-0.0982314126814213	0.07252248905921702	1.622483216249425	0.07136384814015874	0.2838745108110114	-0.3158873175667781
0.3620000000000003	0.22778253864411516	-0.09823749633850264	0.07378176496341275	1.6224930116690306	0.07128440404420679	0.28428152145070235	-0.3155354667581376
0.3630000000000002	0.2277976027304305	-0.0982435917463764	0.07504506450857484	1.6225025533469097	0.07120458002915066	0.28468937711022674	-0.3151820655163915
0.3640000000000001	0.22781262498269292	-0.09824969869923796	0.0763123827533026	1.6225118431211578	0.07112437498055926	0.285098071345149	-0.314827110711552
0.365	0.22782760362146937	-0.09825581697466611	0.07758371453785658	1.6225208829858384	0.07104378779415776	0.2855075976210378	-0.3144705992417296
0.3659999999999999	0.2278425368940296	-0.098261946331433	0.07885905448016892	1.6225296750841862	0.07096281737596707	0.2859179493125495	-0.31411252803662293
0.3670000000000002	0.2278574230751682	-0.09826808650805363	0.0801383969728293	1.622538221701679	0.07088146264275468	0.2863291197029793	-0.3137528940608199
0.3680000000000001	0.2278722604688211	-0.09827423722245114	0.08142173618105059	1.6225465252597278	0.07079972252298082	0.2867411019841654	-0.31339169431654856
0.369	0.22788704740972612	-0.09828039817199004	0.0827090660412464	1.6225545883088508	0.07071759595775362	0.28715388925663093	-0.3130289258463056
0.3699999999999999	0.22790178226475682	-0.0982865690335012	0.08400038025985464	1.6225624135209604	0.07063508190155085	0.287567474529909	-0.31266458573567135
0.3710000000000002	0.2279164634346837	-0.0982927494632949	0.08529567231165776	1.6225700036815027	0.07055217932307449	0.28798185072269233	-0.3122986711163135
0.3720000000000001	0.2279310893559842	-0.09829893909716197	0.08659493543760206	1.6225773616818318	0.07046888720630029	0.2883970106627539	-0.311931179169121
0.373	0.22794565850195037	-0.09830513755036681	0.08789816264325091	1.6225844905118123	0.07038520455135773	0.2888129470871318	-0.3115621071271067
0.3739999999999999	0.22796016938347594	-0.09831134441763134	0.089205346698256	1.62259139325265	0.07030113037518057	0.28922965264264683	-0.31119145227783657
0.3750000000000002	0.2279746205499011	-0.09831755927348454	0.09051648013534928	1.6225980730699405	0.07021666371229433	0.28964711988615094	-0.31081921196581574
0.3760000000000001	0.22798901058991183	-0.09832378167373157	0.09183155524811222	1.6226045332069452	0.0701318036160461	0.2900653412843302	-0.31044538359513757
0.377	0.22800333813249513	-0.09833001115766876	0.0931505640886586	1.6226107769780775	0.0700465491600342	0.29048430921349716	-0.3100699646322157
0.3779999999999999	0.22801760184795608	-0.09833624724954182	0.09447349846561243	1.6226168077626095	0.06996089943925117	0.2909040159595003	-0.30969295260854157
0.3790000000000002	0.228031800448998	-0.09834248945887057	0.09580034994201236	1.6226226289985834	0.06987485357094118	0.29132445371763743	-0.30931434512340805
0.3800000000000001	0.2280459326914871	-0.0983487372803887	0.09713110983352817	1.6226282441769357	0.0697884106953554	0.2917456145927017	-0.30893413984648005
0.381	0.22805999737452826	-0.09835499019397559	0.09846576920661983	1.622633656835822	0.06970156997640597	0.2921674905990459	-0.3085523345204583
0.3819999999999999	0.22807399334060657	-0.09836124766495989	0.0998043188751419	1.6226388705551436	0.0696143306025245	0.2925900736601861	-0.308168926964082
0.38300000000000023	0.22808791947654491	-0.09836750914554704	0.10114674939540157	1.6226438889512727	0.06952669178802957	0.29301335560795205	-0.30778391507522856
0.3840000000000001	0.2281017747149027	-0.09837377407699381	0.1024930510615619	1.6226487156719696	0.06943865277457842	0.293437328181801	-0.3073972968337481
0.385	0.22811555803506853	-0.09838004189102746	0.10384321390290577	1.6226533543914912	0.06935021283209436	0.2938619830287299	-0.3070090703038509
0.3859999999999999	0.22812926846329626	-0.0983863120101327	0.10519722768259226	1.6226578088058854	0.0692613712592314	0.29428731170354977	-0.30661923363617244
0.38700000000000023	0.2281429050720596	-0.0983925838474586	0.10655508189603323	1.62266208262847	0.0691721273838642	0.2947133056689826	-0.30622778507006587
0.3880000000000001	0.2281564669802292	-0.09839885680672414	0.10791676576852231	1.62266617958549	0.06908248056378659	0.29513995629564943	-0.3058347229361839
0.389	0.22816995335407114	-0.0984051302824986	0.10928226825400825	1.622670103411952	0.06899243018743674	0.2955672548624463	-0.3054400456586221
0.3899999999999999	0.22818336340756326	-0.09841140366160733	0.11065157803540228	1.622673857847629	0.06890197567458867	0.2959951925571931	-0.3050437517564418
0.39100000000000024	0.22819669640165863	-0.09841767632528865	0.11202468352530173	1.6226774466332368	0.06881111647694965	0.29642376047732133	-0.30464583984493987
0.3920000000000001	0.22820995164325011	-0.09842394765059935	0.11340157286713855	1.6226808735067721	0.06871985207842075	0.2968529496309138	-0.30424630863666646
0.393	0.22822312848383494	-0.09843021701069513	0.11478223393714253	1.6226841422000156	0.06862818199502069	0.2972827509382261	-0.30384515694219244
0.3939999999999999	0.22823622631712595	-0.09843648377473842	0.11616665434750716	1.6226872564351886	0.06853610577459565	0.29771315523351655	-0.3034423836707494
0.39500000000000024	0.22824924457598686	-0.09844274730780579	0.1175548214507665	1.622690219921768	0.06844362299637623	0.29814415326701005	-0.3030379878306825
0.39600000000000013	0.22826218273019702	-0.09844900697079584	0.11894672234351501	1.6226930363534495	0.0683507332706256	0.2985757357065797	-0.30263196852996077
0.397	0.22827504028542256	-0.09845526212071759	0.12034234386760456	1.6226957094052583	0.0682574362386838	0.2990078931387883	-0.3022243249771725
0.3979999999999999	0.22828781678226548	-0.09846151211211149	0.12174167260920708	1.6226982427308023	0.06816373157346947	0.2994406160693	-0.30181505648294477
0.39900000000000024	0.22830051179426233	-0.09846775629922618	0.12314469489725921	1.6227006399596668	0.06806961898007399	0.29987389492297495	-0.30140416246154556
0.40000000000000013	0.22831312492520964	-0.09847399403744898	0.12455139680243027	1.6227029046949426	0.06797509819608276	0.3003077200442049	-0.30099164243248544
0.401	0.22832565580732095	-0.0984802246836131	0.12596176413625215	1.62270504051089	0.06788016899174606	0.3007420816974988	-0.3005774960220588
0.4019999999999999	0.22833810410021632	-0.09848644759593378	0.1273757824492944	1.6227070509507293	0.06778483117012112	0.3011769700677188	-0.3001617229650078
0.40300000000000025	0.22835046948923948	-0.09849266213395248	0.12879343702915116	1.622708939524558	0.06768908456700323	0.3016123752600374	-0.29974432310612703
0.40400000000000014	0.22836275168272646	-0.09849886765848859	0.13021471289976017	1.6227107097073905	0.06759292905064611	0.3020482873002335	-0.29932529640144284
0.405	0.22837495040897882	-0.09850506353197333	0.13163959482168955	1.6227123649373163	0.06749636452163671	0.3024846961353984	-0.2989046429192122
0.4059999999999999	0.22838706541369422	-0.0985112491199204	0.13306806729227727	1.6227139086137725	0.06739939091322959	0.302921591634697	-0.29848236284104496
0.40700000000000025	0.22839909645860706	-0.09851742379315946	0.13450011454526623	1.62271534409593	0.06730200819195793	0.3033589635899481	-0.29805845646302753
0.40800000000000014	0.22841104332096335	-0.09852358692933032	0.13593572054995182	1.6227166747011876	0.06720421635809501	0.3037968017160362	-0.29763292419684834
0.40900000000000003	0.22842290579232472	-0.09852973791326113	0.1373748690098535	1.6227179037037711	0.0671060154458444	0.3042350956512235	-0.29720576657116804
0.4099999999999999	0.22843468367670194	-0.09853587613697934	0.13881754336129873	1.622719034333436	0.06700740552338078	0.30467383495743494	-0.29677698423311233
0.41100000000000025	0.2284463767895233	-0.09854200099973244	0.14026372677231494	1.6227200697742679	0.06690838669286295	0.3051130091205856	-0.2963465779495215
0.41200000000000014	0.228457984957813	-0.09854811190764683	0.141713402141097	1.6227210131635794	0.06680895909048	0.3055526075507182	-0.29591454860819943
0.41300000000000003	0.2284695080204502	-0.09855420827227324	0.14316655209331242	1.6227218675908992	0.06670912288634778	0.3059926195817776	-0.2954808972196489
0.4139999999999999	0.22848094582738293	-0.0985602895083909	0.14462315897863223	1.6227226360970521	0.06660887828413374	0.3064330344712154	-0.29504562491917036
0.41500000000000026	0.22849229823817663	-0.0985663550325764	0.14608320486725898	1.6227233216733246	0.06650822552077545	0.3068738413996183	-0.29460873296883594
0.41600000000000015	0.22850356512139844	-0.09857240426329332	0.1475466715468468	1.622723927260714	0.06640716486677975	0.30731502947049194	-0.2941702227590939
0.41700000000000004	0.22851474635520916	-0.09857843662250246	0.14901354051907753	1.6227244557492602	0.06630569662728494	0.3077565877100274	-0.293730095810246
0.4179999999999999	0.22852584182841368	-0.09858445153803917	0.15048379299553458	1.6227249099774528	0.06620382114352047	0.3081985050666195	-0.2932883537740406
0.41900000000000026	0.22853685144122093	-0.0985904484452559	0.15195740989439854	1.622725292731716	0.06610153879393296	0.30864077041044957	-0.2928449984351348
0.42000000000000015	0.22854777510495947	-0.0985964267875527	0.15343437183911063	1.6227256067459632	0.06599884999461275	0.30908337253351065	-0.29240003171212126
0.42100000000000004	0.22855861274074796	-0.09860238601654812	0.1549146591582699	1.6227258547012247	0.06589575519920345	0.30952630015002436	-0.29195345565823916
0.42199999999999993	0.22856936427787308	-0.09860832559264533	0.15639825188565581	1.6227260392253384	0.06579225489884206	0.3099695418970167	-0.29150527246201047
0.42300000000000026	0.2285800296522513	-0.0986142449867459	0.15788512976001728	1.6227261628927088	0.06568834962261658	0.31041308633488135	-0.2910554844478003
0.42400000000000015	0.2285906088049756	-0.09862014368273396	0.15937527222540085	1.622726228224124	0.06558403993817491	0.31085692194812414	-0.290604094076116
0.42500000000000004	0.22860110168094833	-0.09862602117922883	0.1608686584335435	1.622726237686635	0.06547932645175421	0.3113010371467261	-0.2901511039433385
0.42599999999999993	0.228611508227598	-0.09863187699022873	0.1623652672479719	1.6227261936934914	0.06537420980775147	0.3117454202679534	-0.2896965167809444
0.42700000000000027	0.22862182839405423	-0.0986377106453979	0.16386507724832103	1.6227260986041296	0.06526869068838316	0.3121900595782	-0.2892403354545813
0.42800000000000016	0.2286320621315348	-0.09864352169037598	0.165368066736024	1.6227259547242159	0.06516276981349403	0.3126349432752992	-0.2887825629626901
0.42900000000000005	0.22864220939456914	-0.09864930968710885	0.16687421374290068	1.622725764305737	0.06505644794033184	0.3130800594918044	-0.288323202434244
0.42999999999999994	0.2286522701415537	-0.0986550742142005	0.16838349604191236	1.6227255295471394	0.06494972586316532	0.3135253962989449	-0.2878622571258453
0.43100000000000027	0.22866224433463891	-0.09866081486728949	0.16989589115972342	1.622725252593515	0.06484260441262299	0.3139709417110251	-0.2873997304182999
0.43200000000000016	0.2286721319400768	-0.0986665312594503	0.1714113763914699	1.6227249355368265	0.06473508445475211	0.31441668369033954	-0.28693562581254267
0.43300000000000005	0.22868193292865285	-0.09867222302123965	0.17292992881663263	1.622724580416178	0.06462716688985766	0.3148626101523112	-0.28646994692527666
0.43399999999999994	0.22869164727582608	-0.09867788979963547	0.17445152531415845	1.6227241892181228	0.06451885265112059	0.31530870897037716	-0.28600269748487134
0.4350000000000003	0.2287012749623297	-0.0986835312562494	0.175976142576848	1.6227237638770073	0.06441014270317731	0.3157549679806947	-0.28553388132739393
0.43600000000000017	0.22871081597447993	-0.09868914706631834	0.17750375712691246	1.6227233062753534	0.06430103804084192	0.31620137498728834	-0.28506350239216105
0.43700000000000006	0.2287202703030642	-0.09869473691884738	0.17903434533385026	1.6227228182442697	0.06419153968784873	0.3166479177679544	-0.2845915647165031
0.43799999999999994	0.22872963794193746	-0.09870030051677552	0.18056788343353927	1.622722301563898	0.06408164869543118	0.3170945840804476	-0.28411807243004117
0.4390000000000003	0.22873891888708042	-0.09870583757604005	0.1821043475466868	1.6227217579638873	0.06397136614049274	0.3175413616682919	-0.28364302974914346
0.44000000000000017	0.228748113135368	-0.09871134782391713	0.1836437136959085	1.6227211891238966	0.06386069312349046	0.31798823826604433	-0.28316644097198274
0.44100000000000006	0.22875722068342233	-0.0987168309977655	0.18518595782108463	1.622720596674124	0.0637496307667609	0.31843520160408567	-0.282688310474191
0.44199999999999995	0.22876624152692532	-0.09872228684379536	0.18673105579301869	1.6227199821958598	0.06363818021328747	0.3188822394130702	-0.2822086427048634
0.4430000000000003	0.2287751756596406	-0.09872771511548406	0.1882789834265473	1.6227193472220636	0.063526342625299	0.3193293394282916	-0.28172744218260287
0.4440000000000002	0.22878402307252	-0.09873311557276888	0.18982971649349883	1.6227186932379611	0.06341411918288123	0.31977648939391506	-0.28124471349166225
0.44500000000000006	0.22879278375364476	-0.09873848798239662	0.19138323073552446	1.6227180216816637	0.06330151108290437	0.3202236770670271	-0.28076046127817833
0.44599999999999995	0.2288014576886267	-0.09874383211830014	0.19293950187757905	1.622717333944804	0.06318851953796145	0.3206708902218192	-0.28027469024612994
0.4470000000000003	0.22881004486071838	-0.09874914776087244	0.1944985056417008	1.6227166313731902	0.06307514577501136	0.32111811665391776	-0.2797874051531353
0.4480000000000002	0.22881854525025774	-0.09875443469551799	0.1960602177603625	1.6227159152674744	0.06296139103390838	0.3215653441846279	-0.2792986108063901
0.44900000000000007	0.22882695883419696	-0.09875969271198619	0.1976246139894166	1.622715186883838	0.06284725656630424	0.3220125606650427	-0.2788083120586189
0.44999999999999996	0.2288352855860902	-0.09876492160485972	0.1991916701202792	1.6227144474346877	0.06273274363492126	0.32245975397996895	-0.27831651380403555
0.4510000000000003	0.22884352547578854	-0.09877012117444524	0.2007613619913769	1.6227136980893655	0.06261785351283018	0.3229069120516194	-0.27782322097442985
0.4520000000000002	0.22885167846922053	-0.0987752912273181	0.2023336654996348	1.6227129399748677	0.06250258748267044	0.3233540228431454	-0.2773284385353753
0.45300000000000007	0.22885974452863606	-0.09878043157577024	0.203908556612405	1.6227121741765758	0.06238694683562894	0.3238010743622646	-0.2768321714825537
0.45399999999999996	0.2288677236125582	-0.09878554203653414	0.2054860113794812	1.6227114017389934	0.06227093287011522	0.3242480546650563	-0.27633442483813003
0.4550000000000003	0.22887561567581793	-0.09879062243028511	0.20706600594446986	1.622710623666493	0.062154546890740785	0.32469495185951047	-0.27583520364717373
0.4560000000000002	0.2288834206700489	-0.09879567258192314	0.20864851655516747	1.6227098409240672	0.06203779020772308	0.32514175410859764	-0.27533451297424244
0.4570000000000001	0.22889113854389143	-0.09880069232013364	0.21023351957296796	1.6227090544380876	0.061920664136103795	0.3255884496330545	-0.2748323579002454
0.45799999999999996	0.22889876924328367	-0.09880568147622719	0.21182099148207495	1.6227082650970654	0.061803169994719485	0.3260350267142009	-0.27432874351946
0.4590000000000003	0.22890631271259038	-0.09881063988375934	0.2134109089000449	1.6227074737524187	0.061685309105288404	0.3264814736971658	-0.27382367493614834
0.4600000000000002	0.2289137688961905	-0.09881556737893064	0.21500324859006026	1.622706681219241	0.06156708279155157	0.3269277789945933	-0.27331715726046363
0.4610000000000001	0.22892113773977255	-0.09882046380026625	0.21659798747382775	1.6227058882770713	0.06144849237816215	0.3273739310904762	-0.2728091956040692
0.46199999999999997	0.22892841919096252	-0.09882532898757625	0.2181951026439943	1.6227050956706666	0.061329539189443734	0.3278199185438223	-0.27229979507601176
0.4630000000000003	0.22893561320003672	-0.09883016278132359	0.2197945713761034	1.6227043041107736	0.06121022454838156	0.32826572999228804	-0.27178896077884496
0.4640000000000002	0.22894271972109742	-0.09883496502202144	0.22139637114086871	1.6227035142749013	0.06109054977560188	0.3287113541559716	-0.27127669780463204
0.4650000000000001	0.2289497387129592	-0.09883973554928162	0.22300047961716438	1.622702726808092	0.06097051618803352	0.32915677984125635	-0.27076301123064106
0.46599999999999997	0.22895667014012086	-0.09884447420126792	0.2246068747053768	1.62270194232369	0.06085012509761598	0.3296019959445933	-0.2702479061148481
0.4670000000000003	0.22896351397419748	-0.09884918081418255	0.22621553454000845	1.622701161404109	0.060729377810174394	0.3300469914561106	-0.2697313874916711
0.4680000000000002	0.22897027019468671	-0.09885385522140935	0.22782643750042655	1.622700384601596	0.060608275624338334	0.33049175546275833	-0.26921346036829347
0.4690000000000001	0.2289769387890676	-0.09885849725343875	0.22943956221940506	1.622699612438992	0.060486819830868684	0.3309362771508149	-0.26869412972151363
0.47	0.22898351975373632	-0.09886310673857449	0.23105488758948373	1.6226988454104894	0.0603650117125129	0.33138054580782755	-0.2681734004951742
0.4710000000000003	0.22899001309578093	-0.09886768350292148	0.23267239276716437	1.6226980839823826	0.06024285254390047	0.33182455082399703	-0.26765127759847224
0.4720000000000002	0.2289964188340889	-0.09887222736965501	0.23429205717533677	1.622697328593817	0.06012034359123352	0.33226828169301753	-0.26712776590496207
0.4730000000000001	0.22900273699978546	-0.09887673815907211	0.23591386050470614	1.62269657965753	0.05999748611207585	0.3327117280125637	-0.26660287025175916
0.474	0.22900896763750875	-0.09888121568980184	0.23753778271386786	1.6226958375605856	0.059874281355665596	0.3331548794843147	-0.2660765954390621
0.4750000000000003	0.22901511080752376	-0.09888565978004976	0.23916380402692167	1.6226951026651062	0.0597507305636892	0.3335977259132195	-0.2655489462304748
0.4760000000000002	0.22902116658717134	-0.0988900702477494	0.2407919049293973	1.622694375308994	0.05962683497084579	0.3340402572063802	-0.26501992735406377
0.4770000000000001	0.22902713507127334	-0.09889444690999355	0.24242206616401613	1.6226936558066472	0.059502595805017815	0.3344824633720491	-0.26448954350365816
0.478	0.22903301637262224	-0.09889878958324783	0.2440542687259311	1.6226929444496692	0.05937801428771685	0.3349243345185072	-0.26395779934014474
0.4790000000000003	0.22903881062368536	-0.09890309808472371	0.24568849385671074	1.6226922415075684	0.05925309163510775	0.33536586085252823	-0.2634246994928142
0.4800000000000002	0.22904451797877032	-0.09890737223378707	0.2473247230378356	1.6226915472284527	0.0591278290590619	0.3358070326776816	-0.26289024856081483
0.4810000000000001	0.2290501386143932	-0.09891161185227304	0.2489629379841031	1.622690861839713	0.05900222776762935	0.33624784039260674	-0.26235445111495276
0.482	0.22905567272785166	-0.09891581676407982	0.25060312063545803	1.6226901855487001	0.05887628896523321	0.3366882744888404	-0.26181731170026057
0.4830000000000003	0.22906112053626135	-0.09891998679554656	0.2522452531465136	1.6226895185433934	0.05875001385343765	0.3371283255480854	-0.2612788348392083
0.4840000000000002	0.2290664822768031	-0.09892412177699597	0.2538893178749055	1.6226888609930579	0.0586234036323493	0.3375679842392954	-0.2607390250351256
0.4850000000000001	0.229071758207052	-0.09892822154468926	0.25553529736924807	1.622688213048895	0.058496459502102784	0.33800724131570625	-0.2601978867757702
0.486	0.2290769486042639	-0.09893228594243697	0.2571831743570864	1.6226875748446847	0.05836918266406368	0.3384460876118238	-0.25965542453691615
0.4870000000000003	0.22908205376399593	-0.09893631482211303	0.2588329317328622	1.6226869464974134	0.05824157432162617	0.33888451404031544	-0.2591116427859579
0.4880000000000002	0.229087073999563	-0.09894030804345294	0.2604845525447829	1.622686328107899	0.05811363568096938	0.339322511588571	-0.2585665459859514
0.4890000000000001	0.229092009642703	-0.09894426547426596	0.2621380199806124	1.6226857197614013	0.0579853679521368	0.33976007131500313	-0.2580201386000281
0.49	0.22909686104432261	-0.09894818699068215	0.26379331735352474	1.6226851215282259	0.057856772350132986	0.3401971843453391	-0.2574724250958105
0.4910000000000003	0.22910162857419875	-0.09895207247705465	0.2654504280880368	1.6226845334643152	0.05772785009591467	0.3406338418689737	-0.2569234099498877
0.4920000000000002	0.22910631261963652	-0.0989559218266475	0.267109335705662	1.6226839556118322	0.05759860241764045	0.34107003513539236	-0.25637309765234534
0.4930000000000001	0.22911091358383254	-0.0989597349431132	0.2687700238103015	1.622683387999734	0.057469030552056016	0.34150575545061096	-0.2558214927112234
0.494	0.2291154318843167	-0.0989635117412551	0.2704324760741431	1.6226828306443342	0.057339135745465744	0.3419409941737645	-0.25526859965677723
0.4949999999999999	0.22911986795147235	-0.09896725214707028	0.2720966762255858	1.622682283549856	0.05720891925435016	0.3423757427141557	-0.25471442304517067
0.4960000000000002	0.2291242222271394	-0.0989709560982021	0.2737626080392044	1.6226817467089756	0.057078382346176425	0.3428099925287127	-0.25415896746159733
0.4970000000000001	0.22912849516330064	-0.09897462354443035	0.2754302553258866	1.6226812201033551	0.05694752630040027	0.3432437351194974	-0.2536022375234955
0.498	0.22913268722084887	-0.09897825444782368	0.2770996019216588	1.6226807037041657	0.05681635240941495	0.3436769620309695	-0.25304423788421754
0.4989999999999999	0.22913679886805705	-0.0989818487836803	0.27877063167559235	1.6226801974726006	0.056684861979567354	0.34410966484707434	-0.25248497323672303
0.5000000000000002	0.22914083057837453	-0.09898540654225352	0.28044332843868747	1.6226797013603784	0.056553056332118636	0.34454183518865117	-0.25192444831680394
0.5010000000000001	0.22914478282830186	-0.09898892772975827	0.2821176760541228	1.6226792153102367	0.05642093680390407	0.34497346471122947	-0.25136266790608053
0.502	0.22914865609609478	-0.09899241236866294	0.2837936583470089	1.622678739256415	0.05628850474805654	0.3454045451027358	-0.25079963683531215
0.5029999999999999	0.22915245086129513	-0.09899586049839611	0.28547125911328586	1.6226782731251284	0.0561557615350968	0.34583506808105724	-0.25023535998789587
0.5040000000000002	0.22915616760508906	-0.09899927217608913	0.2871504621092852	1.622677816835032	0.05602270855396275	0.34626502539171367	-0.24966984230312192
0.5050000000000001	0.22915980681074385	-0.09900264747659827	0.2888312510427244	1.622677370297675	0.05588934721267213	0.34669440880570823	-0.24910308877912077
0.506	0.22916336896374673	-0.09900598649218421	0.2905136095647705	1.6226769334179445	0.055755678938921506	0.3471232101176238	-0.2485351044755576
0.5069999999999999	0.22916685455276944	-0.09900928933222897	0.29219752126243687	1.6226765060945016	0.055621705180803116	0.3475514211439745	-0.24796589451606924
0.5080000000000002	0.2291702640718349	-0.09901255612299134	0.2938829696509543	1.6226760882202071	0.0554874274074553	0.3479790337216374	-0.2473954640905606
0.5090000000000001	0.22917359802256024	-0.09901578700739877	0.29556993816613397	1.622675679682538	0.05535284710958434	0.3484060397062499	-0.24682381845753834
0.51	0.22917685691534742	-0.09901898214487422	0.2972584101571136	1.6226752803639937	0.0552179657999171	0.3488324309707034	-0.24625096294635473
0.5109999999999999	0.229180041269893	-0.0990221417111981	0.29894836887987625	1.6226748901424959	0.05508278501364394	0.3492581994038016	-0.24567690295923483
0.5120000000000002	0.22918315161614491	-0.09902526589840388	0.30063979749155956	1.622674508891776	0.05494730630897223	0.3496833369090915	-0.2451016439731427
0.5130000000000001	0.2291861884953341	-0.09902835491470528	0.30233267904632344	1.6226741364817567	0.054811531267667114	0.3501078354041794	-0.24452519154111632
0.514	0.22918915246070504	-0.09903140898445566	0.30402699649316917	1.6226737727789227	0.05467546149539544	0.35053168682054	-0.2439475512928215
0.5149999999999999	0.22919204407869553	-0.09903442834814387	0.30572273267459754	1.6226734176466842	0.054539098621932076	0.3509548831033999	-0.24336872893480754
0.5160000000000002	0.229194863930186	-0.09903741326242739	0.3074198703253716	1.6226730709457309	0.054402444301227065	0.35137741621170393	-0.2427887302508236
0.5170000000000001	0.229197612611064	-0.09904036400057548	0.30911839207102576	1.6226727325343784	0.05426550021151485	0.3517992781181711	-0.24220756110219097
0.518	0.22920029073247988	-0.09904328085369522	0.31081828042576215	1.622672402268906	0.0541282680557683	0.35222046080914443	-0.24162522742828618
0.5189999999999999	0.22920289892155044	-0.09904616413198881	0.31251951779050324	1.6226720800038867	0.053990749562252416	0.3526409562844251	-0.24104173524706837
0.5200000000000002	0.22920543782288696	-0.09904901416529341	0.31422208645224586	1.6226717655925094	0.053852946484871524	0.3530607565575245	-0.2404570906552795
0.5210000000000001	0.22920790810019132	-0.09905183130328055	0.3159259685843553	1.6226714588868913	0.05371486060343002	0.35347985365615975	-0.2398712998282512
0.522	0.22921031043754025	-0.09905461591568908	0.317631146245935	1.6226711597383872	0.05357649372398773	0.35389823962239153	-0.23928436901992087
0.5229999999999999	0.22921264554111057	-0.0990573683925901	0.3193376013795396	1.6226708679978854	0.053437847679308134	0.35431590651228945	-0.23869630456335553
0.5240000000000002	0.22921491414059644	-0.09906008914468364	0.32104531580875373	1.6226705835161015	0.053298924329154035	0.3547328463956817	-0.23810711287135136
0.5250000000000001	0.22921711698881403	-0.09906277860362545	0.32275427123678446	1.6226703061438617	0.05315972556030718	0.35514905135630076	-0.23751680043679774
0.526	0.229219254860243	-0.09906543722238166	0.32446444924533174	1.62267003573238	0.053020253286553576	0.35556451349196777	-0.23692537383298273
0.5269999999999999	0.22922132855038485	-0.09906806547561174	0.32617583129300165	1.6226697721335295	0.052880509448815276	0.3559792249145793	-0.23633283971401614
0.5280000000000002	0.22922333887593704	-0.09907066386008355	0.32788839871403286	1.622669515200105	0.05274049601530517	0.3563931777502089	-0.23573920481512003
0.5290000000000001	0.22922528667427688	-0.09907323289474498	0.32960213271810446	1.62266926478608	0.05260021498145912	0.3568063641395141	-0.23514447595259808
0.53	0.22922717280187868	-0.09907577311969687	0.33131701439086675	1.622669020746858	0.052459668369460845	0.3572187762382733	-0.2345486600236589
0.5309999999999999	0.22922899813241532	-0.09907828509444204	0.3330330246948394	1.6226687829395146	0.05231885822754037	0.3576304062179389	-0.23395176400614864
0.5320000000000003	0.22923076355491992	-0.09908076939691485	0.3347501444703204	1.6226685512230383	0.052177786629531264	0.35804124626615286	-0.23335379495824635
0.5330000000000001	0.2292324699723831	-0.09908322662329087	0.336468354436324	1.6226683254585599	0.052036455674623706	0.35845128858729397	-0.23275476001811565
0.534	0.22923411830153748	-0.0990856573874462	0.33818763519269496	1.6226681055095793	0.05189486748688516	0.35886052540336805	-0.23215466640314034
0.5349999999999999	0.22923570947345182	-0.09908806232043983	0.33990796722341776	1.6226678912421857	0.051753024214729174	0.35926894895518885	-0.23155352140867588
0.5360000000000003	0.22923724443342988	-0.09909044207039615	0.3416293308996313	1.6226676825252715	0.05161092803051306	0.35967655150342975	-0.23095133240679733
0.5370000000000001	0.22923872413983554	-0.09909279730166197	0.3433517064816166	1.6226674792307407	0.05146858112995782	0.36008332532949383	-0.23034810684552356
0.538	0.22924014956259672	-0.09909512869323889	0.3450750741201538	1.6226672812337144	0.05132598573144914	0.36048926273633103	-0.22974385224844962
0.5389999999999999	0.2292415216817631	-0.09909743693799311	0.34679941385839913	1.6226670884127259	0.05118314407558255	0.3608943560492716	-0.2291385762141102
0.5400000000000003	0.2292428414861165	-0.09909972274264096	0.34852470563505217	1.6226669006499166	0.0510400584247681	0.3612985976170652	-0.22853228641482345
0.5410000000000001	0.22924410997183373	-0.09910198682700445	0.35025092928845775	1.6226667178312222	0.050896731062344214	0.3617019798131941	-0.22792499059537266
0.542	0.2292453281411997	-0.09910422992253619	0.35197806456128516	1.6226665398465563	0.05075316429132014	0.36210449503734704	-0.22731669657145795
0.5429999999999999	0.22924649700137123	-0.09910645277161795	0.3537060911054272	1.6226663665899885	0.05060936043353676	0.36250613571693835	-0.22670741222784907
0.5440000000000003	0.2292476175631894	-0.0991086561276323	0.35543498848676025	1.622666197959918	0.0504653218293042	0.36290689430861933	-0.22609714551659757
0.5450000000000002	0.22924869084004004	-0.09911084075430127	0.3571647361901626	1.622666033859242	0.050321050836722336	0.36330676329985	-0.22548590445523925
0.546	0.22924971784676146	-0.09911300742429054	0.3588953136244389	1.6226658741955204	0.05017654983068198	0.3637057352104779	-0.22487369712497962
0.5469999999999999	0.22925069959859817	-0.09911515691858117	0.3606267001260422	1.6226657188811362	0.05003182120227516	0.3641038025940873	-0.2242605316693413
0.5480000000000003	0.22925163711019958	-0.09911729002660927	0.36235887496236147	1.6226655678330733	0.04988686735849042	0.3645009580391875	-0.22364641629314422
0.5490000000000002	0.22925253139466287	-0.09911940754604819	0.3640918173357226	1.6226654209715645	0.04974169072176454	0.36489719417055116	-0.22303135926144477
0.55	0.22925338346261903	-0.09912151028260996	0.3658255063869967	1.6226652782179811	0.049596293729692785	0.36529250365058946	-0.22241536889860877
0.5509999999999999	0.229254194321361	-0.09912359905023917	0.367559921198084	1.6226651394934697	0.04945067883483438	0.3656868791804649	-0.22179845358751063
0.5520000000000003	0.22925496497401268	-0.09912567467094502	0.36929504079442327	1.6226650047187157	0.04930484850418469	0.3660803135010723	-0.22118062176860606
0.5530000000000002	0.2292556964187387	-0.09912773797464695	0.3710308441475459	1.6226648738140785	0.04915880521873786	0.3664727993940166	-0.220561881939054
0.554	0.22925638964799266	-0.09912978979940941	0.37276731017619114	1.6226647466997233	0.04901255147344205	0.36686432968234983	-0.21994224265236562
0.5549999999999999	0.2292570456478042	-0.09913183099093596	0.37450441774562737	1.6226646232957473	0.04886608977699682	0.3672548972308931	-0.2193217125186951
0.5560000000000003	0.22925766539710277	-0.09913386240094588	0.3762421456663297	1.622664503522306	0.04871942265130742	0.3676444949463324	-0.2187003002052753
0.5570000000000002	0.22925824986707816	-0.09913588488556101	0.3779804726931612	1.6226643872997302	0.04857255263101998	0.36803311577739967	-0.21807801443650413
0.558	0.22925880002057597	-0.09913789930483104	0.37971937752507684	1.6226642745486464	0.04842548226337857	0.36842075271520747	-0.21745486399379368
0.5589999999999999	0.22925931681152775	-0.09913990652302	0.3814588388049932	1.6226641651900873	0.04827821410815826	0.3688073987936218	-0.21683085771547916
0.5600000000000003	0.22925980118441439	-0.09914190740814803	0.3831988351202228	1.6226640591456032	0.048130750737306105	0.3691930470896801	-0.2162060044967175
0.5610000000000002	0.22926025407376205	-0.09914390283041134	0.3849393450034944	1.6226639563373675	0.047983094734348565	0.36957769072418306	-0.2155803132893064
0.562	0.22926067640366984	-0.09914589366060743	0.3866803469342063	1.6226638566882812	0.04783524869392825	0.36996132286246725	-0.2149537931013544
0.563	0.229261069087368	-0.099147880769691	0.3884218193406814	1.622663760122072	0.04768721522158931	0.37034393671530347	-0.21432645299636646
0.5640000000000003	0.22926143302680602	-0.09914986502908502	0.39016374060419784	1.6226636665633922	0.04753899693344337	0.37072552553998966	-0.21369830209149318
0.5650000000000002	0.22926176911226934	-0.09915184731024479	0.3919060890640651	1.6226635759379127	0.04739059645534834	0.37110608264164374	-0.21306934955542167
0.5660000000000001	0.22926207822202457	-0.09915382848309928	0.3936488430226387	1.6226634881724136	0.04724201642177994	0.3714856013745819	-0.21243960460650838
0.567	0.22926236122199145	-0.09915580941449545	0.3953919807499193	1.6226634031948741	0.04709325947488091	0.3718640751437279	-0.21180907651114494
0.5680000000000003	0.2292626189654411	-0.0991577909677724	0.39713548048813263	1.6226633209345562	0.04694432826398954	0.37224149740612045	-0.21117777458198278
0.5690000000000002	0.22926285229272006	-0.09915977400308838	0.39887932045744023	1.6226632413220885	0.04679522544534068	0.37261786167270833	-0.21054570817570237
0.5700000000000001	0.22926306203099864	-0.09916175937699458	0.4006234788631796	1.6226631642895468	0.04664595368132748	0.37299316151043876	-0.20991288669037986
0.571	0.22926324899404316	-0.09916374794087868	0.40236793390314723	1.6226630897705308	0.046496515639321404	0.37336739054422	-0.20927931956292825
0.5720000000000003	0.2292634139820112	-0.09916574053940619	0.40411266377381616	1.6226630177002395	0.046346913990535005	0.3737405424584591	-0.2086450162667876
0.5730000000000002	0.22926355778126903	-0.09916773801008745	0.40585764667588575	1.6226629480155441	0.04619715140922944	0.3741126109983645	-0.20800998630961046
0.5740000000000001	0.22926368116423038	-0.09916974118359317	0.407602860819566	1.622662880655058	0.0460472305721423	0.37448358997126263	-0.20737423923099504
0.575	0.2292637848892161	-0.09917175088331286	0.40934828442924226	1.6226628155592047	0.045897154157767774	0.3748534732479349	-0.2067377846006828
0.5760000000000003	0.22926386970033338	-0.09917376792377872	0.4110938957467867	1.6226627526702833	0.04574692484542558	0.37522225476379817	-0.20610063201745457
0.5770000000000002	0.22926393632737452	-0.09917579310908219	0.41283967303353686	1.6226626919325324	0.045596545314481526	0.37558992851975237	-0.20546279110841187
0.5780000000000001	0.22926398548573373	-0.099177827232409	0.41458559457171523	1.6226626332921912	0.045446018244082426	0.3759564885827615	-0.20482427152820734
0.579	0.22926401787634199	-0.09917987107631666	0.4163316386656868	1.6226625766975593	0.04529534631322014	0.3763219290864792	-0.20418508295827606
0.5800000000000003	0.22926403418561883	-0.09918192541225285	0.4180777836430759	1.6226625220990523	0.04514453220051299	0.37668624423198477	-0.2035452351063626
0.5810000000000002	0.2292640350854403	-0.09918399099931494	0.4198240078557644	1.6226624694492586	0.044993578583702135	0.37704942828833093	-0.20290473770627393
0.5820000000000001	0.2292640212331229	-0.09918606858375303	0.4215702896807906	1.622662418702992	0.0448424881394082	0.3774114755929096	-0.20226360051748254
0.583	0.2292639932714222	-0.09918815889921442	0.42331660752079636	1.6226623698173428	0.0446912635431457	0.37777238055188445	-0.20162183332469308
0.5840000000000003	0.22926395182854625	-0.09919026266622397	0.4250629398032923	1.6226623227517276	0.04453990746916623	0.3781321376405125	-0.20097944593791026
0.5850000000000002	0.2292638975181824	-0.09919238059052314	0.42680926497876104	1.6226622774679367	0.04438842258994525	0.3784907414031181	-0.20033644819299903
0.5860000000000001	0.22926383093953734	-0.09919451336139604	0.42855556151799284	1.6226622339301802	0.044236811575614196	0.3788481864528448	-0.19969284995248343
0.587	0.2292637526773898	-0.09919666165111041	0.4303018079082994	1.6226621921051319	0.04408507709400536	0.3792044674712525	-0.19904866110675773
0.5880000000000003	0.22926366330215509	-0.09919882611509676	0.4320479826486279	1.6226621519615958	0.043933221811306856	0.3795595792077038	-0.19840389157588237
0.5890000000000002	0.22926356336996112	-0.09920100739135983	0.4337940642443463	1.6226621134690422	0.043781248392472535	0.37991351647866595	-0.19775855131189488
0.5900000000000001	0.22926345342273524	-0.09920320609912174	0.43554003120172197	1.6226620765953879	0.043629159501201456	0.380266274166996	-0.1971126503013818
0.591	0.22926333398830137	-0.09920542283820133	0.4372858620213642	1.6226620413055293	0.043476957800215175	0.38061784722102976	-0.19646619856805875
0.5920000000000003	0.22926320558048674	-0.09920765818912904	0.4390315351906477	1.622662007561002	0.04332464595195211	0.3809682306534806	-0.19581920617534856
0.5930000000000002	0.22926306869923813	-0.0992099127128669	0.4407770291755175	1.622661975320016	0.04317222661918904	0.3813174195402744	-0.195171683229131
0.5940000000000001	0.22926292383074673	-0.09921218695050726	0.44252232241169936	1.6226619445374868	0.043019702465709124	0.38166540901926505	-0.1945236398807753
0.595	0.22926277144758123	-0.09921448142370322	0.4442673932960858	1.6226619151650692	0.04286707615725728	0.38201219428895616	-0.19387508633020262
0.5960000000000003	0.2292626120088288	-0.0992167966354582	0.446012220179068	1.6226618871511853	0.04271435036253687	0.3823577706074179	-0.19322603282866396
0.5970000000000002	0.22926244596024342	-0.09921913307052287	0.4477567813574598	1.622661860441054	0.04256152775394044	0.3827021332912801	-0.19257648968122323
0.5980000000000001	0.22926227373440086	-0.09922149119502024	0.44950105506765925	1.6226618349767188	0.04240861100795117	0.38304527771468627	-0.19192646724905782
0.599	0.22926209575086043	-0.09922387145605022	0.4512450194786933	1.6226618106970723	0.04225560280557772	0.3833871993081502	-0.19127597595180978
0.6000000000000003	0.22926191241633248	-0.09922627428202441	0.4529886526840379	1.6226617875378828	0.04210250583318528	0.3837278935571997	-0.19062502627040395
0.6010000000000002	0.22926172412485166	-0.09922870008335248	0.45473193269186096	1.622661765431817	0.041949322783598524	0.38406735600081104	-0.18997362875044493
0.6020000000000001	0.2292615312579554	-0.09923114925310444	0.45647483741483497	1.6226617443084628	0.04179605635716914	0.38440558222975996	-0.18932179400581692
0.603	0.22926133418486724	-0.09923362216765269	0.458217344659917	1.622661724094351	0.04164270926280552	0.38474256788495514	-0.18866953272235445
0.6040000000000003	0.2292611332626844	-0.09923611918729434	0.4599594321177437	1.6226617047129757	0.04148928421908366	0.3850783086557586	-0.18801685566169576
0.6050000000000002	0.22926092883656984	-0.09923864065685176	0.461701077351288	1.6226616860848144	0.04133578395543666	0.3854128002781745	-0.18736377366542964
0.6060000000000001	0.2292607212399478	-0.09924118690587302	0.4634422577826687	1.622661668127346	0.04118221121342016	0.38574603853272865	-0.18671029765989125
0.607	0.2292605107947028	-0.09924375824805524	0.46518295067850896	1.6226616507550704	0.04102856874786839	0.3860780192421647	-0.1860564386614131
0.6080000000000003	0.22926029781138177	-0.09924635498064031	0.4669231331357488	1.622661633879525	0.04087485932793809	0.3864087382692042	-0.18540220778135133
0.6090000000000002	0.229260082589399	-0.09924897738453685	0.4686627820679319	1.6226616174093018	0.04072108573834223	0.38673819151431404	-0.1847476162309974
0.6100000000000001	0.22925986541724352	-0.09925162572479565	0.47040187419161367	1.6226616012500648	0.04056725078064891	0.3870663749134244	-0.1840926753265479
0.611	0.22925964657268866	-0.09925430025106341	0.47214038601441777	1.6226615853045645	0.04041335727433829	0.3873932844359667	-0.18343739649345148
0.6120000000000003	0.2292594263230035	-0.09925700119801219	0.4738782938258887	1.6226615694726552	0.04025940805767572	0.38771891608360054	-0.18278179126969496
0.6130000000000002	0.22925920492516602	-0.09925972878574339	0.4756155736896612	1.6226615536513094	0.0401054059886419	0.3880432658892685	-0.1821258713086275
0.6140000000000001	0.22925898262607766	-0.09926248322016604	0.4773522014347149	1.6226615377346338	0.03995135394603909	0.38836632991597364	-0.1814696483821023
0.615	0.22925875966277878	-0.09926526469334797	0.47908815264649196	1.6226615216138853	0.03979725483058797	0.38868810425546596	-0.18081313438368163
0.6160000000000003	0.2292585362626652	-0.09926807338383772	0.48082340265977946	1.6226615051774858	0.039643111565768635	0.38900858502726876	-0.18015634133122327
0.6170000000000002	0.22925831264370553	-0.09927090945695796	0.4825579265530046	1.6226614883110382	0.03948892709840295	0.3893277683779256	-0.17949928136883728
0.6180000000000001	0.2292580890146584	-0.09927377306507455	0.4842916991432126	1.6226614708973428	0.03933470439909723	0.38964565048035127	-0.1788419667685053
0.619	0.2292578655752906	-0.09927666434784202	0.4860246949809999	1.6226614528164132	0.039180446462725026	0.3899622275332287	-0.17818440993183832
0.6200000000000003	0.22925764251659467	-0.09927958343242342	0.48775688834467484	1.6226614339454932	0.03902615630900809	0.3902774957602729	-0.17752662339220412
0.6210000000000002	0.22925742002100663	-0.09928253043368206	0.4894882532347972	1.6226614141590754	0.038871836983009826	0.3905914514095489	-0.17686861981660362
0.6220000000000001	0.22925719826262317	-0.09928550545434292	0.49121876336987513	1.6226613933289191	0.03871749155547745	0.3909040907530902	-0.17621041200704016
0.623	0.2292569774074185	-0.09928850858512495	0.49294839218211667	1.6226613713240692	0.038563123123151626	0.39121541008663957	-0.17555201290191738
0.6239999999999999	0.22925675761346015	-0.09929153990522423	0.49467711281326704	1.6226613480108778	0.03840873480922339	0.3915254057293322	-0.17489343557733172
0.6250000000000002	0.22925653903112433	-0.09929459948352562	0.49640489811168165	1.6226613232530243	0.03825432976405699	0.3918340740234472	-0.17423469324775934
0.6260000000000001	0.22925632180330985	-0.09929768737978803	0.49813172063028227	1.622661296911539	0.038099911165871254	0.39214141133441377	-0.17357579926655142
0.627	0.22925610606565103	-0.09930080364504948	0.4998575526246712	1.6226612688448272	0.037945482221010955	0.3924474140510142	-0.1729167671265901
0.6279999999999999	0.22925589194672943	-0.09930394832162732	0.5015823660518072	1.6226612389086943	0.03779104616392674	0.3927520785855444	-0.1722576104606657
0.6290000000000002	0.22925567956828394	-0.09930712144308766	0.5033061325696468	1.6226612069563746	0.0376366062571044	0.3930554013739345	-0.1715983430413188
0.6300000000000001	0.22925546904541938	-0.0993103230341849	0.5050288235377789	1.6226611728385596	0.03748216579100096	0.3933573788760779	-0.17093897878025524
0.631	0.22925526048681338	-0.09931355311115209	0.5067504100194543	1.6226611364034291	0.03732772808404537	0.3936580075765533	-0.17027953172726026
0.6319999999999999	0.2292550539949214	-0.0993168116827191	0.5084708627857943	1.6226610974966846	0.03717329648270077	0.3939572839858057	-0.16962001606835406
0.6330000000000002	0.22925484966618004	-0.09932009875110316	0.5101901523222031	1.622661055961585	0.037018874361280256	0.3942552046416061	-0.16896044612317557
0.6340000000000001	0.22925464759120803	-0.0993234143122159	0.5119082488358851	1.6226610116389848	0.03686446512126964	0.3945517661104891	-0.16830083634194562
0.635	0.22925444785500546	-0.09932675835546417	0.513625122263743	1.6226609643673748	0.0367100721903364	0.39484696498917143	-0.16764120130217852
0.6359999999999999	0.22925425053715043	-0.09933013086352528	0.5153407422814353	1.6226609139829244	0.03655569902126514	0.3951407979062603	-0.1669815557048234
0.6370000000000002	0.2292540557119939	-0.09933353181209763	0.5170550783140044	1.6226608603195285	0.03640134909087717	0.395433261524375	-0.16632191436988203
0.6380000000000001	0.22925386344885168	-0.0993369611699999	0.5187680995473528	1.6226608032088568	0.03624702589905263	0.39572435254250427	-0.165662292231854
0.639	0.22925367381219444	-0.09934041889999197	0.5204797749409715	1.6226607424804051	0.036092732967912655	0.39601406769847886	-0.16500270433456884
0.6399999999999999	0.22925348686183483	-0.09934390495956584	0.5221900732426962	1.6226606779615529	0.035938473840792726	0.3963024037715644	-0.164343165825025
0.6410000000000002	0.2292533026531124	-0.09934741930095868	0.5238989630051486	1.622660609477621	0.03578425208076027	0.39658935758523733	-0.1636836919466472
0.6420000000000001	0.2292531212370756	-0.0993509618707651	0.5256064126038978	1.6226605368519358	0.03563007126879483	0.39687492601026947	-0.16302429803206928
0.643	0.2292529426606614	-0.09935453260989922	0.5273123902585032	1.6226604599058947	0.03547593500174905	0.3971591059682459	-0.16236499949487976
0.6439999999999999	0.22925276696649563	-0.09935813145428178	0.5290168640568402	1.6226603784590372	0.03532184689033069	0.3974418944355799	-0.16170581182001045
0.6450000000000002	0.2292525941915619	-0.09936175833549875	0.530719801981236	1.6226602923291216	0.03516781055704121	0.39772328844790716	-0.1610467505532404
0.6460000000000001	0.22925242436511525	-0.09936541318067676	0.5324211719353145	1.622660201332202	0.03501382963370207	0.3980032851046777	-0.16038783129034798
0.647	0.2292522575073453	-0.09936909591195302	0.5341209417712112	1.6226601052827143	0.034859907758686894	0.3982818815737063	-0.159729069666262
0.6479999999999999	0.2292520936291654	-0.09937280644629602	0.5358190793160621	1.6226600039935641	0.03470604857434326	0.39855907509537963	-0.1590704813446221
0.6490000000000002	0.2292519327323754	-0.0993765446960552	0.5375155523977949	1.6226598972762205	0.03455225572472244	0.39883486298664383	-0.1584120820074904
0.6500000000000001	0.2292517748098211	-0.09938031056948321	0.539210328871383	1.6226597849408144	0.03439853285318704	0.39910924264514097	-0.15775388734471132
0.651	0.2292516198455512	-0.09938410397047567	0.5409033766448429	1.6226596667962438	0.03424488359977133	0.3993822115533757	-0.15709591304339182
0.6519999999999999	0.22925146781497122	-0.09938792479790547	0.5425946637027496	1.6226595426502821	0.03409131159871706	0.3996537672823662	-0.15643817477840016
0.6530000000000002	0.22925131868499435	-0.09939177294530868	0.5442841581261699	1.6226594123096942	0.03393782047654647	0.39992390749453743	-0.1557806882041727
0.6540000000000001	0.22925117241418969	-0.0993956483012995	0.5459718281098004	1.6226592755803573	0.033784413850669055	0.4001926299462266	-0.15512346894756926
0.655	0.22925102895292757	-0.09939955074995964	0.5476576419778435	1.6226591322673871	0.033631095327970456	0.4004599324901047	-0.15446653260127527
0.6559999999999999	0.2292508882435221	-0.09940348017082384	0.549341568199784	1.6226589821752726	0.03347786850319719	0.4007258130773972	-0.15380989471718692
0.6570000000000003	0.22925075022037103	-0.09940743643921213	0.5510235754060937	1.6226588251080152	0.03332473695762096	0.4009902697599044	-0.15315357079976424
0.6580000000000001	0.22925061481009287	-0.09941141942653353	0.5527036324035229	1.6226586608692748	0.033171704257735406	0.40125330069206755	-0.1524975762995807
0.659	0.22925048193166134	-0.09941542900018971	0.5543817081900051	1.6226584892625233	0.033018773953677326	0.4015149041330216	-0.15184192660693213
0.6599999999999999	0.22925035149653752	-0.09941946502420701	0.5560577719684541	1.6226583100912044	0.0328659495780997	0.40177507844827137	-0.15118663704573387
0.6610000000000003	0.22925022340879922	-0.09942352736059318	0.5577317931594813	1.622658123158901	0.03271323464555393	0.4020338221110531	-0.15053172286787356
0.6620000000000001	0.2292500975652682	-0.09942761586991358	0.5594037414149436	1.6226579282695102	0.032560632651403534	0.40229113370387043	-0.14987719924739581
0.663	0.229249973855635	-0.09943173041109134	0.5610735866323551	1.6226577252274255	0.0324081470702657	0.4025470119202673	-0.149223081274443
0.6639999999999999	0.22924985216258165	-0.09943587084193771	0.5627412989679341	1.6226575138377262	0.032255781354891	0.40280145556647406	-0.14856938394966782
0.6650000000000003	0.22924973236190221	-0.09944003702041072	0.5644068488475646	1.6226572939063764	0.03210353893559955	0.40305446356274444	-0.14791612217940822
0.6660000000000001	0.22924961432262148	-0.09944422880509503	0.5660702069764503	1.6226570652404297	0.03195142321960036	0.40330603494438577	-0.1472633107714266
0.667	0.22924949790711172	-0.0994484460549008	0.5677313443478692	1.6226568276482447	0.031799437590068785	0.403556168862543	-0.1466109644310164
0.6679999999999999	0.22924938297120778	-0.09945268862948824	0.5693902322514339	1.6226565809397078	0.031647585405465944	0.40380486458486053	-0.14595909775727886
0.6690000000000003	0.22924926936432066	-0.09945695639042183	0.5710468422820109	1.6226563249264643	0.03149586999897495	0.4040521214961439	-0.1453077252391295
0.6700000000000002	0.22924915692954953	-0.09946124920154961	0.5727011463497076	1.6226560594221586	0.031344294677502646	0.40429793909914363	-0.14465686125083724
0.671	0.22924904550379246	-0.09946556692860307	0.574353116689446	1.6226557842426854	0.03119286272048719	0.40454231701546217	-0.1440065200476301
0.6719999999999999	0.22924893491785614	-0.09946990943914695	0.5760027258693965	1.6226554992064461	0.03104157737899542	0.40478525498640183	-0.14335671576165798
0.6730000000000003	0.22924882499656443	-0.0994742766025068	0.5776499467998034	1.6226552041346196	0.030890441874741468	0.405026752873632	-0.1427074623978726
0.6740000000000002	0.22924871555886636	-0.09947866828892298	0.5792947527429845	1.6226548988514378	0.0307394593987189	0.40526681065979786	-0.14205877382968873
0.675	0.22924860641794312	-0.09948308436830454	0.5809371173226507	1.6226545831844748	0.030588633109869597	0.4055054284491312	-0.1414106637950221
0.6759999999999999	0.22924849738131503	-0.0994875247093321	0.5825770145310695	1.6226542569649438	0.03043796613409072	0.40574260646794236	-0.1407631458929951
0.6770000000000003	0.22924838825094782	-0.0994919891792875	0.5842144187352223	1.622653920028005	0.030287461563454923	0.40597834506499236	-0.14011623358087064
0.6780000000000002	0.22924827882335894	-0.09949647764386187	0.5858493046831101	1.6226535722130833	0.03013712245533622	0.4062126447117458	-0.13946994017101788
0.679	0.22924816888972416	-0.09950098996656714	0.5874816475094833	1.6226532133641969	0.02998695183149945	0.4064455060023816	-0.13882427882820167
0.6799999999999999	0.22924805823598413	-0.09950552600850149	0.5891114227395103	1.622652843330296	0.029836952677515727	0.40667692965344	-0.13817926256766955
0.6810000000000003	0.22924794664295173	-0.0995100856280905	0.5907386062896601	1.6226524619652383	0.029687127942379123	0.4069069165031653	-0.13753490425445006
0.6820000000000002	0.22924783388641995	-0.09951466868042574	0.5923631744661991	1.622652069126647	0.029537480538321722	0.4071354675108495	-0.13689121660378856
0.683	0.2292477197372707	-0.09951927501695453	0.5939851039617028	1.622651664674033	0.029388013341067717	0.4073625837561135	-0.13624821218240368
0.6839999999999999	0.2292476039615849	-0.09952390448514896	0.5956043718499776	1.6226512484676758	0.029238729190097453	0.4075882664376999	-0.13560590341018675
0.6850000000000003	0.22924748632075362	-0.09952855692777812	0.5972209555801725	1.6226508203682668	0.02908963088873586	0.4078125168718974	-0.13496430256202677
0.6860000000000002	0.22924736657159123	-0.0995332321825319	0.5988348329700989	1.6226503802358097	0.02894072120454979	0.4080353364910834	-0.1343234217700544
0.687	0.22924724446645006	-0.09953793008162033	0.6004459821980296	1.6226499279277793	0.028792002869990542	0.40825672684226116	-0.13368327302677915
0.688	0.22924711975333725	-0.09954265045097649	0.602054381792999	1.6226494632976705	0.028643478583035356	0.40847668958516437	-0.1330438681889261
0.6890000000000003	0.22924699217603373	-0.09954739310981685	0.6036600106240023	1.6226489861931805	0.028495151008068736	0.40869522649010936	-0.1324052189817771
0.6900000000000002	0.22924686147421594	-0.09955215787018078	0.6052628478877403	1.6226484964525238	0.028347022776940144	0.4089123394360825	-0.13176733700443152
0.6910000000000001	0.22924672738358035	-0.09955694453607103	0.6068628730949268	1.6226479938996339	0.028199096490012707	0.4091280304091192	-0.1311302337359145
0.692	0.22924658963597075	-0.09956175290294572	0.6084600660559327	1.622647478340131	0.02805137471738312	0.40934230150060985	-0.13049392054138986
0.6930000000000003	0.22924644795950927	-0.0995665827571869	0.610054406866162	1.6226469495580542	0.027903860000087464	0.4095551549052855	-0.12985840867828433
0.6940000000000002	0.22924630207873062	-0.09957143387517375	0.6116458758911817	1.6226464073118503	0.027756554851107815	0.40976659291906486	-0.12922370930261645
0.6950000000000001	0.2292461517147202	-0.09957630602271447	0.6132344537519965	1.6226458513292497	0.027609461756481532	0.4099766179370644	-0.12858983347539737
0.696	0.2292459965852566	-0.09958119895445723	0.6148201213112425	1.6226452813017798	0.02746258317645002	0.41018523245195243	-0.12795679216878794
0.6970000000000003	0.22924583640495796	-0.09958611241290137	0.6164028596599432	1.6226446968796688	0.027315921546583546	0.41039243905246175	-0.12732459627218412
0.6980000000000002	0.22924567088543357	-0.09959104612776237	0.6179826501033412	1.6226440976678864	0.027169479279123353	0.41059824042157184	-0.12669325659852487
0.6990000000000001	0.22924549973543984	-0.09959599981531907	0.6195594741454477	1.6226434832229508	0.02702325876423421	0.4108026393342964	-0.12606278389087228
0.7	0.22924532266104192	-0.09960097317736687	0.6211333134734576	1.6226428530490034	0.026877262371043174	0.41100563865556117	-0.12543318882907095
0.7010000000000003	0.22924513936578045	-0.09960596590090204	0.6227041499431757	1.6226422065927686	0.026731492449010463	0.411207241338535	-0.12480448203598907
0.7020000000000002	0.22924494955084437	-0.09961097765891341	0.6242719655650961	1.6226415432385295	0.026585951329751778	0.4114074504231676	-0.1241766740833304
0.7030000000000001	0.22924475291524968	-0.09961600811115748	0.6258367424896446	1.6226408623042434	0.02644064132888363	0.4116062690343827	-0.12354977549773809
0.704	0.2292445491560244	-0.09962105690378922	0.6273984629916056	1.6226401630388085	0.026295564747402075	0.41180370037992375	-0.12292379676736238
0.7050000000000003	0.22924433796840052	-0.09962612366822224	0.6289571094552558	1.6226394446193457	0.02615072387259268	0.4119997477483981	-0.12229874834827302
0.7060000000000002	0.22924411904601244	-0.09963120802072034	0.63051266436022	1.6226387061473704	0.026006120979200232	0.4121944145076974	-0.12167464067058446
0.7070000000000001	0.22924389208110318	-0.09963630956309834	0.6320651102665625	1.6226379466442271	0.02586175833122142	0.4123877041033666	-0.12105148414477068
0.708	0.22924365676473774	-0.09964142788378304	0.6336144297987558	1.6226371650472984	0.0257176381839528	0.4125796200565521	-0.12042928916828145
0.7090000000000003	0.22924341278702423	-0.0996465625588575	0.6351606056296689	1.6226363602077414	0.025573762785987365	0.41277016596164673	-0.11980806613202344
0.7100000000000002	0.22924315983734364	-0.0996517131530879	0.6367036204657223	1.622635530889373	0.025430134381035783	0.4129593454840563	-0.119187825426148
0.7110000000000001	0.22924289760458752	-0.09965687922093654	0.6382434570328509	1.6226346757675747	0.025286755209630887	0.4131471623583254	-0.11856857744537913
0.712	0.22924262577740456	-0.09966206030718627	0.6397800980625403	1.6226337934278434	0.025143627510652418	0.4133336203863777	-0.11795033259441949
0.7130000000000003	0.22924234404445645	-0.09966725594642115	0.6413135262790765	1.6226328823651206	0.025000753522182614	0.41351872343562185	-0.11733310129287632
0.7140000000000002	0.22924205209468274	-0.09967246566173654	0.6428437243887812	1.6226319409838996	0.024858135481873156	0.4137024754371023	-0.11671689397933167
0.7150000000000001	0.22924174961757565	-0.09967768896418565	0.6443706750705039	1.6226309675976103	0.024715775627673905	0.41388488038393567	-0.11610172111509504
0.716	0.2292414363034646	-0.09968292535334201	0.6458943609670053	1.6226299604272783	0.02457367619892123	0.4140659423299668	-0.11548759318774969
0.7170000000000003	0.2292411118438111	-0.09968817431822523	0.6474147646764975	1.6226289176009694	0.024431839437357477	0.41424566538833707	-0.1148745207143611
0.7180000000000002	0.22924077593151432	-0.0996934353382128	0.6489318687439789	1.6226278371543965	0.024290267588201176	0.4144240537298386	-0.11426251424439794
0.7190000000000001	0.22924042826122723	-0.09969870788431705	0.6504456556538868	1.622626717031936	0.0241489629013876	0.4146011115813548	-0.1136515843620508
0.72	0.22924006852968415	-0.09970399142157908	0.6519561078248396	1.6226255550876814	0.024007927632916586	0.41477684322462777	-0.11304174168769503
0.7210000000000003	0.2292396964360397	-0.09970928541220313	0.6534632076049804	1.622624349086536	0.023867164046244557	0.41495125299510294	-0.11243299687897432
0.7220000000000002	0.22923931168221937	-0.09971458931792854	0.6549669372668103	1.6226230967053468	0.023726674413535785	0.41512434528060566	-0.11182536063204293
0.7230000000000001	0.22923891397328233	-0.09971990260126289	0.6564672790015273	1.6226217955340798	0.023586461016709834	0.41529612451996517	-0.11121884368319974
0.724	0.22923850301779652	-0.09972522472632803	0.6579642149128909	1.6226204430770426	0.023446526148343867	0.4154665952017044	-0.1106134568109646
0.7250000000000003	0.2292380785282262	-0.09973055515969804	0.6594577270117551	1.622619036754152	0.023306872112366664	0.4156357618628523	-0.1100092108379166
0.7260000000000002	0.22923764022133256	-0.09973589337122872	0.6609477972124148	1.6226175739022548	0.02316750122454213	0.41580362908793467	-0.10940611663161387
0.7270000000000001	0.2292371878185876	-0.09974123883487764	0.6624344073296594	1.622616051776498	0.023028415812922805	0.4159702015080182	-0.10880418510501078
0.728	0.2292367210466012	-0.099746591029519	0.6639175390761709	1.622614467551757	0.02288961821833188	0.4161354837997411	-0.10820342721666604
0.7290000000000003	0.22923623963756215	-0.09975194944012969	0.6653971740621643	1.6226128183241186	0.022751110794810715	0.4162994806845094	-0.10760385397018359
0.7300000000000002	0.22923574332969313	-0.09975731356009554	0.6668732937980411	1.6226111011124273	0.022612895910212163	0.4164621969279761	-0.10700547641257047
0.7310000000000001	0.2292352318677199	-0.09976268289426084	0.6683458796993236	1.622609312859893	0.02247497594687657	0.4166236373398593	-0.10640830563162329
0.732	0.22923470500335505	-0.0997680569612186	0.6698149130923835	1.622607450435766	0.022337353301900887	0.4167838067739724	-0.10581235275288026
0.7330000000000003	0.22923416249579648	-0.0997734352944681	0.671280375219104	1.6226055106370811	0.022200030386937724	0.41694271012803663	-0.10521762893698067
0.7340000000000002	0.2292336041122409	-0.09977881744319467	0.6727422472412443	1.6226034901904742	0.022063009627765574	0.4171003523432696	-0.1046241453772385
0.7350000000000001	0.22923302962841255	-0.09978420297304748	0.6742005102464023	1.6226013857540733	0.02192629346368876	0.41725673840417277	-0.10403191329668823
0.736	0.2292324388291075	-0.09978959146691135	0.6756551452544677	1.62259919391947	0.021789884346947477	0.41741187333845126	-0.10344094394489643
0.7370000000000003	0.22923183150837712	-0.0997949825256733	0.6771061332219521	1.6225969112137708	0.02165378474250093	0.4175657622165743	-0.10285124859544195
0.7380000000000002	0.22923120746859887	-0.09980037576898718	0.6785534550430868	1.6225945341017352	0.021517997128302976	0.41771841015078875	-0.10226283854460164
0.7390000000000001	0.22923056651881057	-0.09980577083565946	0.679997091549212	1.6225920589880005	0.02138252399558066	0.417869822293946	-0.10167572511086524
0.74	0.22922990847381333	-0.09981116738290317	0.6814370235091085	1.6225894822194016	0.02124736784844337	0.4180200038386243	-0.10108991963429421
0.7410000000000003	0.2292292331544201	-0.09981656508483945	0.6828732316306622	1.6225868000873827	0.021112531203002816	0.4181689600165422	-0.10050543347540862
0.7420000000000002	0.2292285403880967	-0.09982196363175244	0.6843056965623753	1.6225840088305115	0.02097801658673224	0.41831669609783073	-0.09992227801401768
0.7430000000000001	0.2292278300096203	-0.09982736273046967	0.6857343988947496	1.6225811046370942	0.020843826538184233	0.41846321739003833	-0.09934046464798278
0.744	0.22922710186175418	-0.0998327621051158	0.6871593191626876	1.6225780836478965	0.020709963606821	0.41860852923722847	-0.09876000479153631
0.7450000000000003	0.2292263557959403	-0.09983816149786792	0.6885804378485513	1.6225749419589761	0.02057643035289385	0.418752637019347	-0.09818090987326723
0.7460000000000002	0.22922559167263248	-0.0998435606697127	0.689997735385524	1.6225716756246278	0.02044322934730833	0.41889554615167235	-0.09760319133388402
0.7470000000000001	0.2292248093605183	-0.0998489594012014	0.6914111921624198	1.6225682806604467	0.020310363171411827	0.4190372620842814	-0.09702686062337826
0.748	0.22922400873500623	-0.09985435749320296	0.6928207885299584	1.6225647530465133	0.02017783441664002	0.4191777903015262	-0.09645192919763895
0.7489999999999999	0.2292231896771075	-0.09985975476765856	0.6942265048070213	1.622561088730703	0.020045645684019845	0.41931713632133405	-0.09587840851511507
0.7500000000000002	0.22922235207233943	-0.09986515106833678	0.6956283212865344	1.6225572836321258	0.019913799583769928	0.4194553056943855	-0.09530631003363729
0.7510000000000001	0.2292214958088958	-0.09987054626158852	0.697026218241752	1.6225533336446993	0.019782298735117818	0.4195923040034698	-0.09473564520702206
0.752	0.22922062077508107	-0.09987594023710494	0.6984201759333336	1.6225492346408577	0.019651145766148743	0.4197281368630128	-0.09416642548126436
0.7529999999999999	0.22921972685600672	-0.09988133290867864	0.6998101746172324	1.6225449824754024	0.019520343313561565	0.4198628099186494	-0.09359866229030793
0.7540000000000002	0.22921881393030605	-0.09988672421496386	0.7011961945534111	1.6225405729894993	0.01938989402226843	0.4199963288468357	-0.09303236705138168
0.7550000000000001	0.22921788186724687	-0.09989211412023583	0.7025782160154064	1.6225360020148232	0.019259800544774684	0.4201286993544339	-0.09246755115995223
0.756	0.2292169305234884	-0.09989750261477721	0.7039562193003885	1.6225312653778572	0.01913006554033647	0.42025992717820415	-0.09190422598458588
0.7569999999999999	0.22921595973985487	-0.09990288971413944	0.7053301847386081	1.6225263589043482	0.0190006916738325	0.42039001808413584	-0.09134240286219615
0.7580000000000002	0.22921496933887714	-0.09990827545765037	0.7067000927014933	1.622521278423924	0.018871681614469216	0.420518977866553	-0.09078209309378756
0.7590000000000001	0.22921395912310494	-0.09991365990767404	0.7080659236091712	1.622516019774878	0.018743038034682198	0.42064681234717055	-0.0902233079403192
0.76	0.22921292887419048	-0.09991904315000143	0.709427657938557	1.6225105788091196	0.01861476360935293	0.4207735273743385	-0.08966605861837261
0.7609999999999999	0.22921187835199175	-0.09992442529424257	0.7107852762320329	1.622504951397302	0.0184868610150339	0.42089912882234815	-0.08911035629567396
0.7620000000000002	0.22921080729331872	-0.0999298064730899	0.7121387591059839	1.6224991334341246	0.018359332928692202	0.4210236225905496	-0.08855621208670308
0.7630000000000001	0.22920971541145208	-0.09993518684083216	0.7134880872588298	1.622493120843819	0.018232182026029862	0.42114701460227577	-0.08800363704843947
0.764	0.22920860239643565	-0.0999405665726252	0.7148332414782003	1.62248690958582	0.018105410980170118	0.42126931080362734	-0.0874526421762952
0.7649999999999999	0.2292074679146395	-0.09994594586451694	0.7161742026472728	1.622480495660627	0.01797902246088963	0.42139051716217457	-0.08690323840028512
0.7660000000000002	0.2292063116075934	-0.09995132493271937	0.7175109517514195	1.6224738751158563	0.017853019133602387	0.42151063966569124	-0.08635543658111888
0.7670000000000001	0.22920513309121532	-0.09995670401212535	0.7188434698848023	1.6224670440524955	0.017727403658031764	0.42162968432091547	-0.08580924750638687
0.768	0.22920393195505823	-0.0999620833551997	0.7201717382550561	1.6224599986313548	0.01760217868723804	0.4217476571521482	-0.08526468188749953
0.7689999999999999	0.22920270776082444	-0.09996746323087233	0.7214957381864523	1.6224527350797253	0.01747734686675524	0.42186456419956286	-0.08472175035712588
0.7700000000000002	0.22920146004052624	-0.09997284392305708	0.7228154511234438	1.6224452496978703	0.01735291083353011	0.4219804115174625	-0.08418046346645086
0.7710000000000001	0.22920018829504507	-0.0999782257295441	0.7241308586349866	1.622437538864599	0.017228873215026197	0.42209520517284504	-0.08364083168236286
0.772	0.2291988919938424	-0.09998360896088927	0.7254419424189059	1.6224295990423054	0.017105236628185798	0.42220895124414815	-0.08310286538486593
0.7729999999999999	0.2291975705758229	-0.09998899393892854	0.7267486843066991	1.6224214267829773	0.016982003677881913	0.4223216558198641	-0.08256657486421894
0.7740000000000002	0.2291962234505979	-0.09999438099567015	0.7280510662695435	1.6224130187351835	0.01685917695534487	0.42243332499707903	-0.08203197031742637
0.7750000000000001	0.22919484999939807	-0.09999977047218632	0.7293490704243994	1.6224043716505385	0.016736759036804615	0.42254396487999163	-0.08149906184474066
0.776	0.2291934495748856	-0.10000516271675028	0.7306426790394727	1.6223954823896451	0.01661475248210262	0.4226535815782839	-0.08096785944640955
0.7769999999999999	0.2291920215002414	-0.10001055808259372	0.7319318745398057	1.6223863479286451	0.016493159833149022	0.42276218120533726	-0.08043837301917163
0.7780000000000002	0.2291905650690293	-0.10001595692603453	0.7332166395130172	1.6223769653656241	0.016371983612405248	0.4228697698765935	-0.07991061235273376
0.7790000000000001	0.2291890795462127	-0.10002135960535195	0.7344969567152047	1.6223673319253786	0.016251226321572367	0.4229763537084195	-0.07938458712664713
0.78	0.22918756416957403	-0.10002676647966044	0.735772809077404	1.6223574449629181	0.01613089044017815	0.4230819388173477	-0.07886030690738977
0.7809999999999999	0.22918601815116274	-0.10003217790703049	0.7370441797122468	1.622347301967216	0.01601097842375595	0.4231865313191998	-0.07833778114534135
0.7820000000000003	0.2291844406787722	-0.10003759424222906	0.7383110519208337	1.6223369005663342	0.015891492701734757	0.42329013732784404	-0.07781701917127583
0.7830000000000001	0.22918283091744654	-0.10004301583482857	0.7395734092002177	1.6223262385331703	0.015772435675464377	0.4233927629538227	-0.07729803019236257
0.784	0.22918118801101822	-0.10004844302806168	0.7408312352511364	1.6223153137895783	0.015653809716799617	0.4234944143032717	-0.07678082328833674
0.7849999999999999	0.22917951108330067	-0.10005387615767304	0.7420845139852533	1.6223041244088625	0.015535617166936687	0.4235950974770644	-0.07626540740825648
0.7860000000000003	0.22917779923818468	-0.10005931555001614	0.7433332295307986	1.6222926686185286	0.015417860335012279	0.42369481856974756	-0.07575179136795954
0.7870000000000001	0.22917605155901496	-0.10006476151976818	0.7445773662366229	1.6222809448032898	0.01530054149652394	0.42379358366832454	-0.07523998384808914
0.788	0.22917426710912997	-0.10007021436801196	0.745816908677317	1.6222689515072082	0.01518366289175221	0.42389139885136706	-0.07472999339170588
0.7889999999999999	0.22917244493469405	-0.10007567438106171	0.747051841661288	1.6222566874345918	0.015067226724243182	0.4239882701886321	-0.07422182840086826
0.7900000000000003	0.2291705840683182	-0.1000811418292844	0.7482821502406805	1.6222441514504016	0.01495123515910572	0.4240842037408129	-0.07371549713266075
0.7910000000000001	0.22916868353083594	-0.10008661696554094	0.7495078197220286	1.6222313425813006	0.014835690321121187	0.4241792055591129	-0.07321100769478302
0.792	0.2291667423312358	-0.10009210002399754	0.7507288356776604	1.6222182600169692	0.014720594293089875	0.42427328168488154	-0.07270836804063126
0.7929999999999999	0.22916475946700846	-0.1000975912189285	0.7519451839578601	1.6222049031109333	0.01460594911410755	0.42436643814948755	-0.0722075859642293
0.7940000000000003	0.22916273392566264	-0.10010309074313185	0.7531568507045557	1.6221912713809066	0.014491756777343812	0.42445868097430295	-0.07170866909481892
0.7950000000000002	0.22916066468665766	-0.10010859876708741	0.7543638223669205	1.6221773645082715	0.014378019227868358	0.42455001617085203	-0.07121162489079731
0.796	0.2291585507233776	-0.10011411543886156	0.7555660857174027	1.6221631823367	0.014264738360766823	0.4246404497412416	-0.07071646063348148
0.7969999999999999	0.22915639100514817	-0.10011964088325313	0.7567636278670673	1.6221487248702866	0.014151916018996204	0.4247299876787453	-0.07022318342130127
0.7980000000000003	0.22915418449929703	-0.10012517520017646	0.7579564362806341	1.6221339922712021	0.014039553991038907	0.4248186359682913	-0.06973180016435312
0.7990000000000002	0.22915193017325877	-0.10013071846378602	0.7591444987912312	1.6221189848576156	0.013927654008962646	0.4249064005867272	-0.06924231757888125
0.8	0.22914962699672545	-0.10013627072234739	0.7603278036144973	1.6221037031022592	0.013816217746823541	0.4249932875030379	-0.06875474218174045
0.8009999999999999	0.2291472739438438	-0.10014183199734993	0.7615063393620468	1.6220881476305058	0.013705246818862623	0.4250793026786939	-0.0682690802853821
0.8020000000000003	0.22914486999545985	-0.10014740228185831	0.762680095053556	1.6220723192175879	0.013594742777555013	0.4251644520680023	-0.06778533799372242
0.8030000000000002	0.22914241414141243	-0.10015298153960452	0.7638490601271049	1.622056218785709	0.01348470711211923	0.4252487416183932	-0.06730352119858227
0.804	0.2291399053828758	-0.10015856970482163	0.7650132244489131	1.622039847401047	0.013375141247424185	0.4253321772707591	-0.06682363557620544
0.8049999999999999	0.2291373427347535	-0.10016416668131833	0.766172578322855	1.622023206269515	0.013266046542561619	0.42541476496002195	-0.06634568658415414
0.8060000000000003	0.2291347252281232	-0.10016977234079442	0.7673271124990123	1.622006296730908	0.013157424289082608	0.42549651061598487	-0.0658696794590025
0.8070000000000002	0.22913205191273425	-0.10017538652189813	0.768476818181274	1.6219891202529328	0.013049275709627592	0.4255774201640964	-0.06539561921439635
0.808	0.2291293218595587	-0.10018100903002539	0.7696216870347449	1.6219716784258795	0.012941601957009594	0.4256574995259389	-0.06492351063904796
0.8089999999999999	0.22912653416339668	-0.1001866396363605	0.7707617111925925	1.621953972956797	0.012834404113140423	0.4257367546197404	-0.0644533582950873
0.8100000000000003	0.229123687945537	-0.10019227807615924	0.771896883261219	1.6219360056628056	0.012727683187737834	0.42581519136096413	-0.06398516651725202
0.8110000000000002	0.22912078235647398	-0.10019792404777665	0.7730271963245122	1.6219177784642895	0.012621440117299803	0.42589281566290976	-0.06351893941248565
0.812	0.22911781657868127	-0.1002035772128129	0.7741526439486881	1.621899293377968	0.012515675764466732	0.4259696334374419	-0.0630546808593309
0.813	0.2291147898294434	-0.10020923719662587	0.7752732201873567	1.6218805525090856	0.012410390917587975	0.4260456505958405	-0.0625923945073572
0.8140000000000003	0.2291117013637461	-0.10021490358883807	0.7763889195856908	1.6218615580431077	0.012305586290491841	0.42612087304964574	-0.062132083776984606
0.8150000000000002	0.22910855047722598	-0.10022057594383647	0.7774997371837015	1.62184231223804	0.012201262522397385	0.426195306711369	-0.06167375185945669
0.8160000000000001	0.22910533650918025	-0.10022625378126555	0.7786056685197527	1.6218228174169949	0.012097420177723738	0.426268957495126	-0.061217401716654546
0.817	0.2291020588456374	-0.10023193658651522	0.7797067096350777	1.6218030759602466	0.0119940597457354	0.42634183131742903	-0.060763036080748824
0.8180000000000003	0.2290987169224891	-0.10023762381120366	0.7808028570785448	1.6217830902967802	0.011891181640144778	0.4264139340982554	-0.060310657453930626
0.8190000000000002	0.22909531022868435	-0.10024331487365414	0.7818941079105457	1.6217628628953307	0.011788786198732389	0.42648527176220286	-0.059860268108462025
0.8200000000000001	0.22909183830948615	-0.10024900915936978	0.7829804597052599	1.62174239625566	0.011686873683045213	0.42655585023936077	-0.05941187008722663
0.821	0.2290883007697912	-0.10025470602150659	0.7840619105505476	1.6217216929008236	0.011585444278355584	0.42662567546583124	-0.05896546520514324
0.8220000000000003	0.22908469727713696	-0.10026040478134135	0.7851384590458471	1.6217007553700418	0.011484498094002161	0.4266947533840755	-0.05852105505137986
0.8230000000000002	0.2290810275636436	-0.10026610472873483	0.7862101042995827	1.6216795862118032	0.011384035163990999	0.4267630899431425	-0.058078640991696275
0.8240000000000001	0.2290772914272679	-0.10027180512259427	0.7872768459264646	1.6216581879771965	0.011284055447612986	0.42683069109889477	-0.05763822417073091
0.825	0.22907348873349884	-0.10027750519133469	0.7883386840443044	1.6216365632130916	0.011184558829894964	0.4268975628144079	-0.05719980551447443
0.8260000000000003	0.22906961941712106	-0.10028320413333874	0.7893956192707203	1.6216147144547908	0.011085545121945413	0.4269637110604785	-0.05676338573286782
0.8270000000000002	0.22906568348329276	-0.10028890111779422	0.790447652719732	1.621592644218902	0.01098701406162116	0.42702914181598967	-0.05632896532246334
0.8280000000000001	0.22906168100793375	-0.10029459528666146	0.7914947859978689	1.6215703549971812	0.010888965314941584	0.42709386106806824	-0.05589654456908663
0.829	0.22905761213742284	-0.1003002857573942	0.7925370212001668	1.6215478492509678	0.01079139847794606	0.4271578748121493	-0.055466123550316854
0.8300000000000003	0.2290534770883587	-0.10030597162491171	0.7935743609056766	1.6215251294054587	0.010694313078264172	0.42722118905206413	-0.055037702138210874
0.8310000000000002	0.22904927614776274	-0.10031165196244562	0.7946068081706004	1.6215021978430653	0.010597708576399086	0.42728380980020664	-0.0546112800031849
0.8320000000000001	0.22904500967259747	-0.10031732582238934	0.7956343665183031	1.6214790568962265	0.010501584367333549	0.4273457430776504	-0.054186856619114654
0.833	0.2290406780885981	-0.10032299223828034	0.7966570399280761	1.6214557088411783	0.010405939782702628	0.4274069949140282	-0.05376443126867987
0.8340000000000003	0.2290362818899186	-0.1003286502275426	0.7976748328245289	1.621432155893055	0.010310774093046603	0.42746757134716784	-0.05334400304840569
0.8350000000000002	0.22903182163959176	-0.10033429879348685	0.7986877500676052	1.6214084002015705	0.010216086509535616	0.427527478422661	-0.052925570873584196
0.8360000000000001	0.22902729796930155	-0.10033993692619239	0.7996957969432178	1.621384443846898	0.010121876185288616	0.4275867221934811	-0.05250913348295527
0.837	0.22902271157846735	-0.1003455636033959	0.8006989791544991	1.6213602888357437	0.010028142216835477	0.4276453087195843	-0.05209468944302597
0.8380000000000003	0.22901806323376436	-0.10035117779251611	0.8016973028121591	1.6213359370972416	0.009934883646149402	0.4277032440675465	-0.051682237152577755
0.8390000000000002	0.2290133537683266	-0.10035677845344111	0.8026907744235681	1.621311390478295	0.009842099463250495	0.4277605343103549	-0.05127177484760663
0.8400000000000001	0.2290085840795071	-0.10036236454057637	0.803679400882812	1.6212866507394852	0.009749788608650637	0.4278171855271021	-0.05086330060584502
0.841	0.22900375512632376	-0.10036793500378026	0.8046631894624698	1.6212617195530505	0.009657949975031626	0.42787320380233534	-0.050456812350380076
0.8420000000000003	0.22899886792733876	-0.10037348878893963	0.8056421478044746	1.6212365985021788	0.009566582408523028	0.42792859522523613	-0.05005230785352718
0.8430000000000002	0.2289939235574672	-0.10037902483893488	0.8066162839077902	1.6212112890797328	0.009475684710555233	0.42798336588880764	-0.04964978474211797
0.8440000000000001	0.2289889231429629	-0.1003845420957467	0.8075856061136482	1.6211857926864108	0.009385255640897821	0.42803752188894234	-0.049249240503656866
0.845	0.22898386785608502	-0.10039003950333177	0.8085501230905955	1.6211601106298439	0.009295293921214531	0.4280910693232418	-0.04885067249225218
0.8460000000000003	0.22897875891057146	-0.10039551600976522	0.8095098438201002	1.6211342441250018	0.009205798238100703	0.42814401428964366	-0.04845407793432426
0.8470000000000002	0.2289735975575422	-0.10040097056827575	0.8104647775815762	1.6211081942951555	0.009116767245604446	0.42819636288497154	-0.04805945393464139
0.8480000000000001	0.22896838508145498	-0.10040640213792476	0.8114149339371914	1.6210819621730157	0.009028199567537313	0.42824812120358546	-0.047666797482320694
0.849	0.22896312279611172	-0.10041180968430591	0.8123603227187096	1.6210555487020526	0.0089400937995149	0.428299295336186	-0.047276105455883406
0.8500000000000003	0.22895781204071397	-0.1004171921802691	0.8133009540167332	1.6210289547379961	0.008852448510789594	0.42834989136858564	-0.04688737462736739
0.8510000000000002	0.2289524541759647	-0.10042254860629489	0.8142368381700789	1.6210021810505146	0.008765262245937749	0.4283999153803788	-0.04650060166647435
0.8520000000000001	0.22894705058021705	-0.10042787794976443	0.8151679857530229	1.620975228325068	0.008678533526219981	0.42844937344362755	-0.04611578314566846
0.853	0.22894160264567165	-0.10043317920349906	0.8160944075604047	1.6209480971649328	0.0085922608507987	0.4284982716215559	-0.045732915546107734
0.8540000000000003	0.22893611177461887	-0.1004384513650767	0.8170161145928335	1.6209207880934002	0.008506442698362421	0.42854661596712634	-0.04535199526325453
0.8550000000000002	0.22893057937572484	-0.10044369343730558	0.8179331180438659	1.6208933015561497	0.008421077529097428	0.428594412521492	-0.04497301861143759
0.8560000000000001	0.22892500686035902	-0.10044890442910243	0.8188454292883957	1.6208656379237985	0.008336163786581956	0.42864166731243974	-0.044595981827978366
0.857	0.22891939563896233	-0.10045408335639912	0.8197530598707411	1.6208377974946258	0.008251699899665284	0.4286883863529415	-0.044220881077615806
0.8580000000000003	0.22891374711707796	-0.10045922924308152	0.820656021492414	1.62080978049747	0.00816768428457688	0.42873457563986744	-0.04384771245711164
0.8590000000000002	0.22890806269066752	-0.10046434112196188	0.8215543259999366	1.6207815870947915	0.008084115347206215	0.42878024115273455	-0.04347647199973528
0.8600000000000001	0.22890234374146354	-0.10046941803578117	0.822447985373075	1.620753217385909	0.008000991485250268	0.4288253888523621	-0.04310715567951046
0.861	0.2288965916331083	-0.10047445903824247	0.8233370117134751	1.6207246714100316	0.007918311090169416	0.4288700246794893	-0.04273975941540999
0.8620000000000003	0.22889080770770057	-0.10047946319507944	0.8242214172321869	1.620695949148338	0.007836072549257729	0.4289141545534717	-0.04237427907617266
0.8630000000000002	0.22888499328237466	-0.10048442958515992	0.8251012142356846	1.6206670505254746	0.007754274247890155	0.42895778437111026	-0.042010710485746096
0.8640000000000001	0.2288791496462889	-0.10048935730162413	0.8259764151130055	1.6206379754119793	0.007672914571582765	0.42900092000548684	-0.04164904942808085
0.865	0.2288732780587735	-0.10049424545306201	0.8268470323258773	1.6206087236280011	0.0075919919076240265	0.42904356730467774	-0.04128929165048789
0.8660000000000003	0.22886737974863514	-0.10049909316473028	0.8277130783999416	1.6205792949475715	0.007511504646522274	0.4290857320904006	-0.040931432866477255
0.8670000000000002	0.22886145591386128	-0.10050389957980585	0.828574565914047	1.6205496891026732	0.007431451183575455	0.4291274201567108	-0.04057546875948264
0.8680000000000001	0.22885550772134897	-0.10050866386067663	0.8294315074872302	1.6205199057859756	0.007351829920564719	0.4291686372689248	-0.0402213949878416
0.869	0.22884953630666033	-0.10051338519027347	0.8302839157652523	1.6204899446518612	0.00727263926751251	0.42920938916282503	-0.03986920719030462
0.8700000000000003	0.22884354277380392	-0.10051806277306709	0.8311318034081827	1.6204598053172503	0.007193877644324021	0.42924968154389725	-0.03951890099116388
0.8710000000000002	0.2288375281950379	-0.10052269583497675	0.8319751830790163	1.6204294873633494	0.007115543481948146	0.42928952008641263	-0.039170472004823265
0.8720000000000001	0.22883149361069455	-0.10052728362257125	0.8328140674325611	1.62039899033795	0.007037635223181284	0.42932891043240906	-0.03882391584017918
0.873	0.22882544002902644	-0.10053182540306796	0.833648469104585	1.6203683137579046	0.006960151323724515	0.4293678581906279	-0.03847922810481654
0.8740000000000003	0.22881936842607106	-0.10053632046550255	0.83447840070196	1.620337457111395	0.006883090253678377	0.42940636893552186	-0.03813640440878063
0.8750000000000002	0.22881327974515767	-0.10054076812194163	0.8353038747949154	1.6203064198592527	0.006806450498989541	0.42944444820663313	-0.03779544036762446
0.8760000000000001	0.22880717489530406	-0.10054516770761389	0.8361249039125146	1.620275201435699	0.006730230562241867	0.4294821015083369	-0.03745633160424882
0.877	0.22880105474925147	-0.1005495185803384	0.8369415005398448	1.6202438012496423	0.006654428962915108	0.4295193343095174	-0.03711907374996564
0.8779999999999999	0.2287949201433946	-0.10055382012075208	0.8377536771139014	1.6202122186857741	0.006579044237843547	0.42955615204317266	-0.0367836624460677
0.8790000000000002	0.2287887718796099	-0.10055807173333395	0.8385614460185258	1.6201804531039599	0.006504074941936895	0.42959256010636754	-0.03645009334603079
0.8800000000000001	0.228782610726724	-0.10056227284672299	0.8393648195813975	1.6201485038376804	0.006429519648494977	0.42962856386046955	-0.03611836211707377
0.881	0.22877643742124068	-0.10056642291333397	0.8401638100741929	1.6201163701930277	0.006355376948995803	0.4296641686312968	-0.03578846444034978
0.8819999999999999	0.22877025266883083	-0.10057052140940206	0.8409584297140211	1.6200840514478785	0.006281645452784732	0.4296993797092336	-0.0354603960106256
0.8830000000000002	0.228764057146589	-0.1005745678350772	0.8417486906642405	1.6200515468504977	0.00620832378666609	0.429734202349552	-0.03513415253642758
0.8840000000000001	0.22875785150492697	-0.1005785617138129	0.8425346050350193	1.62001885561757	0.0061354105942768	0.4297686417729345	-0.03480972974041495
0.885	0.2287516363694756	-0.10058250259142733	0.8433161848847622	1.6199859769312854	0.006062904535365167	0.42980270316619223	-0.03448712335943644
0.8859999999999999	0.2287454123433697	-0.1005863900355942	0.844093442222391	1.6199529099354748	0.005990804285280642	0.4298363916832352	-0.03416632914433534
0.8870000000000002	0.22873918000878965	-0.10059022363651705	0.8448663890093389	1.6199196537319325	0.005919108535163068	0.429869712446045	-0.03384734285987248
0.8880000000000001	0.22873293992776234	-0.10059400300840932	0.8456350371601136	1.6198862073776712	0.0058478159925891135	0.4299026705452806	-0.03353016028507595
0.889	0.2287266926437248	-0.10059772779027323	0.8463993985410465	1.6198525698823631	0.005776925381824544	0.4299352710406329	-0.03321477721426506
0.8899999999999999	0.22872043868384598	-0.10060139764597584	0.8471594849675911	1.619818740205214	0.005706435443744492	0.4299675189613507	-0.0329011894586919
0.8910000000000002	0.22871417856097584	-0.10060501226475226	0.8479153082012877	1.61978471725165	0.005636344936031988	0.42999941930705354	-0.03258939284831741
0.8920000000000001	0.22870791277560118	-0.10060857136176471	0.8486668799475091	1.619750499870191	0.0055666526334732635	0.43003097704858384	-0.032279383233360506
0.893	0.22870164181856303	-0.10061207467796586	0.8494142118539745	1.6197160868491365	0.00549735732798564	0.43006219712871097	-0.031971156485685326
0.8939999999999999	0.22869536617415814	-0.10061552197964005	0.8501573155085183	1.6196814769126884	0.005428457828561894	0.430093084462803	-0.031664708500578745
0.8950000000000002	0.22868908632286702	-0.10061891305837202	0.8508962024342264	1.6196466687172637	0.005359952961558587	0.43012364393946273	-0.03136003519953117
0.8960000000000001	0.2286828027433308	-0.10062224773182044	0.8516308840819254	1.619611660848752	0.005291841571573123	0.43015388042100045	-0.031057132533902763
0.897	0.2286765159143311	-0.1006255258445485	0.8523613718218943	1.6195764518203435	0.0052241225223625615	0.4301837987438605	-0.030755996488870115
0.8979999999999999	0.22867022631715114	-0.10062874726816	0.8530876769359131	1.6195410400705486	0.005156794697318116	0.43021340371905875	-0.030456623087291933
0.8990000000000002	0.22866393443719019	-0.10063191190111438	0.853809810608886	1.6195054239617894	0.005089856999983641	0.4302427001324425	-0.030159008393619374
0.9000000000000001	0.22865764076445438	-0.10063501966859363	0.8545277839192758	1.6194696017799428	0.005023308354923719	0.43027169274464666	-0.029863148518098542
0.901	0.22865134579367233	-0.1006380705224225	0.8552416078290885	1.6194335717340829	0.004957147708637878	0.4303003862909245	-0.029569039621208108
0.9019999999999999	0.22864505002441232	-0.10064106444104624	0.8559512931745316	1.6193973319560488	0.00489137403040022	0.43032878548103054	-0.02927667791790948
0.9030000000000002	0.2286387539612022	-0.1006440014295669	0.8566568506577049	1.619360880500588	0.004825986313147266	0.4303568949990909	-0.028986059681226105
0.9040000000000001	0.2286324581136485	-0.10064688151983624	0.8573582908389433	1.6193242153457044	0.004760983574415027	0.4303847195035163	-0.028697181245399175
0.905	0.22862616299655625	-0.10064970477060399	0.8580556241290445	1.6192873343928373	0.004696364857204487	0.43041226362695406	-0.028410039009232342
0.9059999999999999	0.2286198691304257	-0.10065247126772177	0.8587488607810008	1.619250235468	0.004632129230715547	0.4304395319760304	-0.028124629439568172
0.9070000000000003	0.2286135770430751	-0.10065518112440101	0.8594380108808463	1.6192129163242592	0.004568275790950363	0.43046652913081823	-0.027840949074838906
0.9080000000000001	0.22860728727201163	-0.1006578344815232	0.8601230843379811	1.6191753746451754	0.004504803661247883	0.4304932596440251	-0.027558994528634063
0.909	0.22860100036642306	-0.10066043150800302	0.8608040908772248	1.619137608049587	0.0044417119927504765	0.43051972803989763	-0.02727876249243568
0.9099999999999999	0.2285947168891686	-0.10066297240120886	0.8614810400337142	1.6190996140973601	0.004378999964620794	0.43054593881308145	-0.027000249737098143
0.9110000000000003	0.228588437419146	-0.10066545738706488	0.8621539411502585	1.6190613902942357	0.004316666783826984	0.43057189642773575	-0.02672345311331947
0.9120000000000001	0.22858216255290512	-0.10066788671945644	0.8628228033775153	1.6190229340946383	0.0042547116845579715	0.4305976053170825	-0.02644836955116806
0.913	0.2285758929051276	-0.10067026067969	0.8634876356762332	1.6189842429035834	0.004193133927695878	0.430623069883263	-0.026174996059033402
0.9139999999999999	0.22856962910872589	-0.10067257957638333	0.8641484468200478	1.6189453140799372	0.004131932800407227	0.43064829449700975	-0.025903329722186463
0.9150000000000003	0.22856337181456188	-0.10067484374465735	0.8648052453988213	1.6189061449417885	0.004071107615366446	0.43067328349688805	-0.025633367700648082
0.9160000000000001	0.22855712169002987	-0.10067705354425259	0.865458039823271	1.618866732772426	0.004010657709612368	0.4306980411884044	-0.02536510722642922
0.917	0.22855087941688082	-0.10067920935769809	0.8661068383312515	1.6188270748257965	0.003950582443464701	0.43072257184322366	-0.02509854560032846
0.9179999999999999	0.22854464568941793	-0.10068131158965869	0.8667516489949323	1.6187871683314483	0.0038908811998056196	0.43074687969855063	-0.024833680188411294
0.9190000000000003	0.22853842121268558	-0.10068336066708554	0.867392479728109	1.618747010498963	0.0038315533836053004	0.43077096895673245	-0.0245705084182956
0.9200000000000002	0.22853220669989735	-0.10068535703866822	0.8680293382943912	1.618706598522631	0.003772598421082994	0.43079484378483485	-0.024309027774941414
0.921	0.228526002869479	-0.10068730117321316	0.868662232317389	1.618665929586745	0.003714015758260609	0.4308185083140051	-0.02404923579558205
0.9219999999999999	0.22851981044247655	-0.10068919355769806	0.8692911692925148	1.6186250008703926	0.003655804859213882	0.430841966638922	-0.023791130064164494
0.9230000000000003	0.22851363014108003	-0.10069103469575356	0.8699161565988894	1.6185838095517484	0.0035979652043261583	0.4308652228174509	-0.023534708205849516
0.9240000000000002	0.22850746268826247	-0.10069282510732415	0.8705372015105903	1.618542352813369	0.0035404962889107362	0.4308882808701341	-0.023279967881573882
0.925	0.22850130880778563	-0.10069456532913149	0.8711543112068609	1.6185006278484946	0.0034833976222631564	0.4309111447793305	-0.0230269067829206
0.9259999999999999	0.22849516922419524	-0.10069625591443464	0.8717674927805206	1.6184586318668588	0.0034266687265958416	0.4309338184882434	-0.022775522627908464
0.9270000000000003	0.228489044662802	-0.10069789743171044	0.8723767532445713	1.618416362099629	0.003370309135611953	0.43095630590007683	-0.02252581315770316
0.9280000000000002	0.22848293584964874	-0.10069949046300582	0.8729820995384976	1.6183738158042351	0.003314318392962535	0.43097861087737716	-0.02227777613346046
0.929	0.22847684351146383	-0.10070103560233806	0.8735835385365073	1.618330990269466	0.0032586960505874055	0.4310007372414954	-0.022031409332268364
0.9299999999999999	0.2284707683755972	-0.1007025334541422	0.8741810770588331	1.6182878828204632	0.0032034416668184303	0.4310226887720446	-0.02178671054188589
0.9310000000000003	0.22846471116993836	-0.10070398463214147	0.874774721885338	1.6182444908228584	0.0031485548045501266	0.4310444692064093	-0.02154367755476791
0.9320000000000002	0.22845867262244307	-0.10070538975939249	0.8753644797699156	1.6182008116864273	0.0030940350300261345	0.4310660822394259	-0.02130230816168264
0.933	0.22845265345951743	-0.10070674946912858	0.8759503574541733	1.6181568428693978	0.0030398819121201775	0.4310875315230461	-0.021062600145289392
0.9339999999999999	0.22844665440363188	-0.10070806440489544	0.876532361680015	1.6181125818826625	0.002986095021381131	0.4311088206659212	-0.020824551274165926
0.9350000000000003	0.22844067617166808	-0.10070933521960204	0.8771104992026205	1.6180680262923954	0.0029326739285990117	0.43112995323320563	-0.02058815929692214
0.9360000000000002	0.2284347194743727	-0.10071056257423922	0.8776847768045675	1.6180231737214488	0.002879618203075014	0.4311509327466999	-0.020353421936036935
0.937	0.2284287850161673	-0.10071174713664087	0.8782552013099629	1.6179780218506623	0.0028269274107178086	0.4311717626851461	-0.02012033688184668
0.938	0.2284228734953146	-0.10071288958028778	0.8788217795985733	1.6179325684204657	0.0027746011120883328	0.43119244648442895	-0.019888901786565768
0.9390000000000003	0.22841698560518964	-0.10071399058315302	0.8793845186214531	1.6178868112323967	0.0027226388602716845	0.43121298753761766	-0.019659114257671535
0.9400000000000002	0.2284111220362781	-0.1007150508269647	0.879943425418066	1.6178407481497838	0.0026710401986374623	0.43123338919509013	-0.019430971850838634
0.9410000000000001	0.228405283477399	-0.10071607099763791	0.8804985071333885	1.6177943770975916	0.0026198046591588845	0.4312536547649174	-0.01920447206303409
0.942	0.2283994706157778	-0.10071705178649877	0.8810497710346094	1.6177476960618131	0.0025689317613520413	0.43127378751350587	-0.018979612325714608
0.9430000000000003	0.22839368413672165	-0.10071799389079532	0.8815972245277981	1.6177007030880348	0.002518421011044024	0.4312937906664942	-0.018756389998006738
0.9440000000000002	0.2283879247232677	-0.10071889801311762	0.8821408751741582	1.6176533962791781	0.0024682718987267985	0.4313136674097796	-0.018534802360237815
0.9450000000000001	0.22838219305580645	-0.1007197648604795	0.8826807307054826	1.617605773793168	0.0024184838978627073	0.4313334208904874	-0.018314846607942047
0.946	0.2283764898116794	-0.10072059514343719	0.8832167990384294	1.617557833840905	0.002369056463324805	0.4313530542177595	-0.01809651984628351
0.9470000000000003	0.22837081566474743	-0.10072138957524428	0.8837490882872294	1.6175095746845485	0.002319989029972535	0.43137257046329786	-0.01787981908508149
0.9480000000000002	0.22836517128492964	-0.10072214887104237	0.8842776067755701	1.6174609946361076	0.0022712810113023796	0.431391972661781	-0.017664741234258277
0.9490000000000001	0.22835955733771598	-0.10072287374708663	0.8848023630487809	1.6174120920559651	0.002222931798052237	0.43141126381139483	-0.017451283099164244
0.95	0.22835397448365272	-0.10072356492000557	0.8853233658866833	1.6173628653505896	0.002174940756760097	0.43143044687465715	-0.017239441375600493
0.9510000000000003	0.22834842337779745	-0.10072422310609432	0.885840624317475	1.6173133129694321	0.0021273072283385036	0.4314495247795335	-0.017029212644481324
0.9520000000000002	0.2283429046691437	-0.10072484902064083	0.8863541476333916	1.6172634334013891	0.00208003052660453	0.4314685004207188	-0.016820593365835194
0.9530000000000001	0.22833741900001567	-0.10072544337728424	0.8868639454073854	1.6172132251708256	0.0020331099367659066	0.4314873766608999	-0.016613579872452038
0.954	0.22833196700543038	-0.10072600688740452	0.8873700275081837	1.6171626868339215	0.0019865447139857696	0.43150615633175227	-0.016408168364276637
0.9550000000000003	0.2283265493124276	-0.10072654025991826	0.8878724041129608	1.6171118169760887	0.0019403340822094332	0.43152484223466814	-0.016204354903673356
0.9560000000000002	0.22832116653936801	-0.10072704420223005	0.8883710857194919	1.6170606142100856	0.0018944772334975133	0.43154343714145726	-0.016002135410530655
0.9570000000000001	0.22831581929519584	-0.10072751942196366	0.888866083158532	1.6170090771737038	0.0018489733276834566	0.4315619437952605	-0.01580150565714838
0.958	0.22831050817866544	-0.10072796662797155	0.8893574076060382	1.6169572045259009	0.0018038214917472553	0.43158036491179597	-0.015602461263520733
0.9590000000000003	0.2283052337775352	-0.10072838653024659	0.8898450705955984	1.616904994942505	0.0017590208187843674	0.4315987031805688	-0.015404997692714579
0.9600000000000002	0.2282999966677286	-0.100728779839486	0.890329084031807	1.6168524471133732	0.001714570366875193	0.4316169612656173	-0.01520911024579926
0.9610000000000001	0.2282947974124582	-0.10072914726668182	0.8908094602049517	1.6167995597398783	0.0016704691579168963	0.43163514180615586	-0.015014794056332324
0.962	0.22828963656131349	-0.10072948952273736	0.8912862118058731	1.6167463315308435	0.0016267161764184877	0.43165324741766226	-0.014822044084892953
0.9630000000000003	0.2282845146493128	-0.1007298073181088	0.8917593519394841	1.6166927611976831	0.0015833103683819238	0.431671280693162	-0.014630855114094165
0.9640000000000002	0.2282794321955405	-0.1007301013624713	0.8922288941369325	1.6166388474506301	0.0015402506403920158	0.4316892442042205	-0.01444122174395686
0.9650000000000001	0.22827438970099376	-0.10073037236440911	0.8926948523663936	1.616584588996423	0.0014975358589770736	0.43170714050170084	-0.014253138387650851
0.966	0.22826938764676813	-0.10073062103112859	0.8931572410417238	1.6165299845367025	0.0014551648500586508	0.4317249721164074	-0.01406659926803439
0.9670000000000003	0.2282644264937073	-0.10073084806819387	0.8936160750282158	1.616475032766369	0.0014131363983696922	0.4317427415595509	-0.013881598415545787
0.9680000000000002	0.22825950668238734	-0.10073105417928416	0.8940713696450688	1.6164197323711513	0.0013714492471467343	0.4317604513232158	-0.013698129667757221
0.9690000000000001	0.22825462863231102	-0.1007312400659722	0.8945231406656841	1.6163640820247582	0.0013301020982191417	0.4317781038809491	-0.01351618666986579
0.97	0.22824979274068743	-0.10073140642752307	0.8949714043172747	1.6163080803867447	0.0012890936122530023	0.43179570168834663	-0.01333576287515336
0.9710000000000003	0.22824499938116896	-0.10073155396071273	0.8954161772797716	1.6162517261003446	0.001248422409150947	0.4318132471837554	-0.013156851545604108
0.9720000000000002	0.22824024890254496	-0.10073168335966556	0.8958574766840078	1.6161950177891433	0.0012080870686700977	0.43183074278921296	-0.012979445753051573
0.9730000000000001	0.2282355416273962	-0.10073179531571028	0.8962953201095449	1.6161379540537146	0.0011680861310767866	0.43184819091125404	-0.012803538380618151
0.974	0.22823087785108592	-0.10073189051725352	0.8967297255813724	1.616080533469354	0.0011284180977176306	0.4318655939412794	-0.012629122124514676
0.9750000000000003	0.22822625784183542	-0.10073196964967042	0.8971607115647131	1.616022754584535	0.0010890814315083804	0.43188295425566586	-0.012456189496511557
0.9760000000000002	0.2282216818415079	-0.10073203339521146	0.8975882969582903	1.6159646159193426	0.0010500745574638076	0.4319002742159208	-0.012284732827088564
0.9770000000000001	0.22821715006559898	-0.10073208243292509	0.8980125010864152	1.6159061159635022	0.001011395863452828	0.4319175561689995	-0.012114744269148759
0.978	0.22821266270205784	-0.10073211743859527	0.8984333436906252	1.615847253174754	0.0009730437011194962	0.43193480244766236	-0.011946215801755944
0.9790000000000003	0.22820821990968784	-0.10073213908469333	0.8988508449219851	1.615788025977958	0.0009350163868496393	0.43195201537080796	-0.011779139233416057
0.9800000000000002	0.22820382181650403	-0.10073214804034356	0.8992650253336562	1.6157284327637973	0.0008973122028456364	0.43196919724390204	-0.011613506205397535
0.9810000000000001	0.22819946851842435	-0.10073214497130177	0.8996759058725898	1.6156684718870902	0.0008599293983109844	0.43198635035937744	-0.011449308195524949
0.982	0.22819516007904422	-0.10073213053994626	0.9000835078695681	1.6156081416662118	0.0008228661906245224	0.4320034769967608	-0.011286536522454017
0.9830000000000003	0.2281908965301167	-0.10073210540528044	0.9004878530268191	1.6155474403836263	0.0007861207665669183	0.4320205794225827	-0.011125182350862649
0.9840000000000002	0.22818667787123648	-0.10073207022294665	0.9008889634028091	1.6154863662860266	0.00074969128384476	0.43203765989025356	-0.01096523669793183
0.9850000000000001	0.22818250406873064	-0.10073202564525029	0.9012868613945713	1.6154249175837074	0.0007135758729140157	0.4320547206399625	-0.0108066904408205
0.986	0.2281783750552607	-0.10073197232119377	0.9016815697186755	1.6153630924499232	0.0006777726388610542	0.4320717638985978	-0.010649534324595028
0.9870000000000003	0.22817429073013096	-0.10073191089651964	0.9020731113919428	1.6153008890206073	0.0006422796633430474	0.43208879187968685	-0.010493758970256796
0.9880000000000002	0.22817025095917412	-0.1007318420137623	0.9024615097118852	1.6152383053948356	0.0006070950067114012	0.4321058067832918	-0.010339354882815972
0.9890000000000001	0.2281662555745931	-0.10073176631230737	0.9028467882360953	1.6151753396364095	0.0005722167101373801	0.4321228107957986	-0.010186312459725148
0.99	0.2281623043751392	-0.10073168442845873	0.9032289707605613	1.6151119897758146	0.0005376427976809159	0.4321398060896579	-0.010034621999864764
0.9910000000000003	0.22815839712549627	-0.10073159699551176	0.9036080812976389	1.6150482538118	0.0005033712785481082	0.4321567948230754	-0.009884273712724278
0.9920000000000002	0.22815453355449117	-0.10073150464383296	0.9039841440544089	1.6149841297125793	0.00046940014947844283	0.4321737791396501	-0.009735257727301324
0.9930000000000001	0.2281507133528829	-0.10073140800094478	0.904357183412148	1.6149196154166539	0.0004357273970200631	0.43219076116807975	-0.00958756410048479
0.994	0.22814693617111134	-0.10073130769161531	0.9047272239068893	1.614854708834017	0.00040235099975594426	0.4322077430218705	-0.009441182824992336
0.9950000000000003	0.22814320161738227	-0.10073120433795218	0.9050942902102975	1.6147894078484897	0.0003692689305438348	0.4322247267988662	-0.009296103837115616
0.9960000000000002	0.22813950925683688	-0.10073109855949994	0.9054584071104591	1.614723710320437	0.0003364791585892298	0.4322417145806561	-0.009152317024404805
0.9970000000000001	0.22813585861180566	-0.10073099097334051	0.9058195994925635	1.614657614088742	0.00030397965135335055	0.43225870843216335	-0.009009812233423967
0.998	0.22813224916239738	-0.10073088219419596	0.9061778923194486	1.6145911169720382	0.00027176837648081156	0.43227571040147317	-0.008868579277769873
0.9990000000000003	0.22812868034705075	-0.10073077283453297	0.9065333106119878	1.6145242167695735	0.00023984330374895326	0.43229272251965495	-0.008728607946303228
1.0000000000000002	0.22812515156342406	-0.10073066350466861	0.9068858794292944	1.6144569112617182	0.00020820240691901888	0.4323097468005161	-0.008589888011480432
1.0010000000000001	0.22812166216999596	-0.10073055481287661	0.9072356238487206	1.6143891982108616	0.00017684366543025226	0.4323267852402845	-0.00845240923779583
1.002	0.22811821148762404	-0.10073044736549351	0.9075825689456246	1.614321075363086	0.0001457650661215923	0.4323438398172186	-0.008316161390283497
1.0030000000000003	0.22811479880068744	-0.10073034176702433	0.9079267397728816	1.614252540449111	0.00011496460510473337	0.43236091249144704	-0.008181134243149457
1.0040000000000002	0.22811142335894466	-0.10073023862024696	0.9082681613397389	1.6141835911837517	8.444028954690973e-05	0.43237800520521924	-0.00804731758884875
1.0050000000000001	0.22810808438048283	-0.1007301385263148	0.9086068585896153	1.614114225265778	5.419013924355379e-05	0.43239511988307705	-0.007914701247556489
1.006	0.22810478105463108	-0.10073004208485689	0.9089428563779488	1.6140444403793088	2.4212188165472164e-05	0.43241225843158076	-0.007783275076372867
1.007	0.22810151254370936	-0.10072994989407527	0.9092761794511925	1.6139742341948606	-5.495513773929358e-06	0.43242942273907486	-0.007653028978089362
1.0080000000000002	0.2280982779839898	-0.10072986255083857	0.9096068524258116	1.6139036043689223	-3.493489872945702e-05	0.4324466146758564	-0.007523952910195926
1.0090000000000001	0.22809507648700197	-0.10072978065077158	0.909934899766503	1.6138325485431888	-6.410787901558068e-05	0.43246383609450106	-0.007396036894321686
1.01	0.22809190714080782	-0.10072970478834005	0.9102603457651173	1.613761064344584	-9.301634539844542e-05	0.43248108883004116	-0.007269271025266331
1.011	0.2280887690108705	-0.10072963555693025	0.910583214521386	1.61368914938645	-0.00012166216552568009	0.43249837469980934	-0.007143645478961994
1.0120000000000002	0.22808566114164217	-0.10072957354892255	0.910903529924681	1.6136168012701542	-0.00015004718249216097	0.4325156955031308	-0.007019150519862494
1.0130000000000001	0.2280825825592472	-0.10072951935575862	0.9112213156360296	1.6135440175863662	-0.00017817321347901073	0.4325330530211655	-0.006895776508378493
1.014	0.2280795322745109	-0.10072947356800159	0.9115365950707394	1.6134707959160046	-0.0002060420484640375	0.4325504490168386	-0.006773513908246267
1.015	0.22807650928558354	-0.1007294367753885	0.9118493913816098	1.6133971338304796	-0.0002336554490018441	0.43256788523485623	-0.006652353293839477
1.0160000000000002	0.22807351257940797	-0.10072940956687468	0.9121597274423253	1.613323028891234	-0.00026101514688916123	0.43258536340192816	-0.00653228535749412
1.0170000000000001	0.22807054113240818	-0.10072939253066931	0.9124676258317614	1.613248478649336	-0.00028812284277459005	0.4326028852270115	-0.006413300916368652
1.018	0.22806759391190462	-0.10072938625426164	0.9127731088199386	1.613173480645505	-0.00031498020501557073	0.4326204524013923	-0.006295390918482926
1.019	0.22806466987863397	-0.10072939132443726	0.913076198354477	1.6130980324105695	-0.0003415888687200194	0.43263806659866333	-0.006178546448371207
1.0200000000000002	0.22806176798962136	-0.10072940832728398	0.9133769160456463	1.6130221314663633	-0.000367950434727406	0.4326557294746578	-0.006062758733210694
1.0210000000000001	0.22805888720103004	-0.10072943784818662	0.9136752831499865	1.6129457753270586	-0.0003940664685885805	0.43267344266733726	-0.005948019149677818
1.022	0.2280560264709897	-0.10072948047181011	0.9139713205539814	1.6128689615009422	-0.00041993849966458967	0.4326912077966322	-0.0058343192309318805
1.023	0.2280531847620276	-0.10072953678207049	0.9142650487581439	1.6127916874922563	-0.0004455680201602573	0.43270902646429427	-0.005721650673369007
1.0240000000000002	0.22805036104235163	-0.10072960736209301	0.9145564878611153	1.6127139508023596	-0.0004709564838474352	0.4327269002538809	-0.005610005343276472
1.0250000000000001	0.22804755428636211	-0.10072969279415707	0.914845657544139	1.6126357489302057	-0.0004961053046591737	0.4327448307308702	-0.005499375283334575
1.026	0.2280447634758987	-0.1007297936596271	0.9151325770558828	1.6125570793725212	-0.0005210158555188002	0.4327628194428443	-0.005389752719034907
1.027	0.22804198760259953	-0.10072991053886907	0.9154172651938309	1.6124779396236883	-0.000545689467037124	0.43278086791967785	-0.005281130066606161
1.0280000000000002	0.22803922567062107	-0.10073004401115189	0.9156997402792204	1.6123983271760856	-0.0005701274255283238	0.43279897767354847	-0.005173499943612173
1.0290000000000001	0.22803647669934357	-0.10073019465453326	0.9159800201322696	1.6123182395212599	-0.000594330971013131	0.4328171501988278	-0.0050668551793672575
1.03	0.22803373972606264	-0.10073036304572934	0.9162581220537029	1.6122376741508047	-0.0006183012959388639	0.4328353869720957	-0.004961188822861786
1.031	0.22803101380866841	-0.10073054975996766	0.9165340628125516	1.6121566285565758	-0.000642039544615105	0.4328536894522149	-0.004856494148204989
1.0320000000000003	0.2280282980283129	-0.10073075537082274	0.9168078586413425	1.6120751002309976	-0.0006655468134247617	0.4328720590804041	-0.004752764656800063
1.0330000000000001	0.22802559149169044	-0.10073098045003391	0.9170795252326402	1.6119930866678402	-0.0006888241510785854	0.43289049728030804	-0.004649994078755041
1.034	0.22802289333217923	-0.1007312255673047	0.917349077730158	1.6119105853630884	-0.0007118725580594719	0.432909005458002	-0.0045481763765808075
1.035	0.22802020271022144	-0.10073149129008319	0.9176165307185593	1.6118275938151563	-0.0007346929858036256	0.4329275850021122	-0.00444730574947714
1.0360000000000003	0.22801751881444762	-0.10073177818332288	0.9178818982126898	1.6117441095248197	-0.0007572863360439213	0.4329462372840508	-0.004347376637908161
1.0370000000000001	0.22801484086392265	-0.10073208680922358	0.918145193639081	1.6116601299960005	-0.0007796534596446263	0.43296496365805937	-0.004248383731456974
1.038	0.22801216811038605	-0.10073241772695149	0.9184064298119679	1.6115756527370337	-0.0008017951548048041	0.43298376546118195	-0.004150321978929594
1.039	0.228009499839361	-0.10073277149233822	0.9186656189158396	1.6114906752616676	-0.0008237121656039834	0.43300264401334804	-0.004053186595658586
1.0400000000000003	0.2280068353705077	-0.10073314865755813	0.9189227724978909	1.6114051950897976	-0.0008454051814983226	0.4330216006174434	-0.003956973066671503
1.0410000000000001	0.22800417405872295	-0.10073354977078325	0.9191779014647236	1.6113192097479339	-0.00086687483752294	0.4330406365594277	-0.00386167714816482
1.042	0.22800151529636148	-0.10073397537581558	0.9194310160798995	1.6112327167701608	-0.0008881217147734359	0.43305975310843714	-0.0037672948686275766
1.043	0.22799885851582954	-0.10073442601169597	0.9196821259623364	1.611145713699963	-0.0009091463409832834	0.43307895151662706	-0.0036738225295579654
1.0440000000000003	0.2279962031917995	-0.10073490221228909	0.9199312400866675	1.6110581980917942	-0.0009299491911965212	0.4330982330189358	-0.003581256705411325
1.0450000000000002	0.22799354884229392	-0.10073540450584413	0.9201783667896967	1.610970167512016	-0.0009505306887788394	0.4331175988330736	-0.0034895942409561244
1.046	0.22799089502901554	-0.10073593341453044	0.9204235137885753	1.610881619539586	-0.000970891207375598	0.4331370501597349	-0.003398832243483451
1.047	0.22798824135842868	-0.10073648945432417	0.9206666882031719	1.6107925517661208	-0.0009910310732073606	0.433156588182972	-0.003308968073222611
1.0480000000000003	0.2279855874839693	-0.10073707313599775	0.9209078965642015	1.6107029617957083	-0.0010109505657537542	0.4331762140705464	-0.003219999339882766
1.0490000000000002	0.22798293310863066	-0.10073768496683544	0.9211471448078615	1.6106128472456027	-0.0010306499170689401	0.43319592897401343	-0.003131923904896872
1.05	0.22798027798717338	-0.10073832545156942	0.9213844382753917	1.610522205747428	-0.0010501293119208482	0.43321573402872016	-0.0030447398816358566
1.051	0.2279776219272068	-0.1007389950921597	0.921619781723568	1.610431034948143	-0.0010693888891193557	0.4332356303539003	-0.002958445631037291
1.0520000000000003	0.2279749647891435	-0.10073969438716962	0.9218531793401094	1.6103393325111421	-0.0010884287431806151	0.43325561905262	-0.002873039755025525
1.0530000000000002	0.2279723064857814	-0.10074042383111337	0.9220846347609858	1.6102470961178685	-0.0011072489262665003	0.433275701211513	-0.0027885210890037965
1.054	0.22796964698188926	-0.10074118391377408	0.9223141510892462	1.6101543234695719	-0.0011258494504599724	0.43329587790060825	-0.0027048886937241904
1.055	0.22796698629379106	-0.10074197511949298	0.9225417309142343	1.6100610122884607	-0.0011442302900718162	0.43331615017343195	-0.00262214184714559
1.0560000000000003	0.22796432448894816	-0.10074279792642842	0.9227673763304404	1.609967160318245	-0.0011623913837960254	0.43333651906726156	-0.0025402800365241416
1.0570000000000002	0.22796166168554186	-0.10074365280578473	0.9229910889563606	1.60987276532483	-0.0011803326367747671	0.43335698560328584	-0.0024593029504324376
1.058	0.22795899805205677	-0.10074454022101029	0.9232128699533603	1.6097778250975356	-0.0011980539226338833	0.43337755078654966	-0.0023792104707079237
1.059	0.2279563338068653	-0.10074546062696417	0.9234327200441609	1.6096823374504738	-0.0012155550855499175	0.4333982156058644	-0.0023000026645135364
1.0600000000000003	0.22795366921781374	-0.10074641446905133	0.9236506395317083	1.6095863002233257	-0.0012328359424096963	0.4334189810339263	-0.002221679776267086
1.0610000000000002	0.22795100460181245	-0.10074740218232543	0.9238666283195481	1.6094897112815236	-0.0012498962850626119	0.43343984802758206	-0.0021442422190130267
1.062	0.22794834032442815	-0.1007484241905593	0.9240806859340843	1.6093925685165937	-0.0012667358827875845	0.433460817527996	-0.002067690565053665
1.063	0.2279456767994743	-0.10074948090565848	0.9242928115483434	1.6092948698470342	-0.0012833544848531078	0.4334818904605961	-0.0019920255359612213
1.0640000000000003	0.22794301448859794	-0.10075057272817034	0.9245030040061135	1.6091966132193583	-0.0012997518226224906	0.433503067734982	-0.0019172479922746901
1.0650000000000002	0.22794035390048933	-0.10075170004851172	0.9247112618453358	1.6090977966085502	-0.0013159276112045422	0.4335243502450358	-0.001843358923368006
1.066	0.22793769558934132	-0.1007528632474101	0.9249175833203716	1.608998418017941	-0.0013318815512589658	0.4335457388691755	-0.0017703594379758893
1.067	0.22793504015330876	-0.10075406269518108	0.9251219664235222	1.6088984754792544	-0.0013476133312003414	0.4335672344705662	-0.00169825075525461
1.0680000000000003	0.2279323882333401	-0.10075529875059486	0.9253244089065561	1.6087979670528199	-0.0013631226295573867	0.4335888378972894	-0.0016270341957675884
1.0690000000000002	0.22792974051125145	-0.1007565717597072	0.9255249083022453	1.6086968908272092	-0.0013784091171223924	0.4336105499825902	-0.001556711172333744
1.07	0.2279270977066704	-0.100757882054655	0.9257234619455399	1.6085952449182936	-0.0013934724588302435	0.4336323715452026	-0.001487283181041818
1.071	0.22792446057360172	-0.10075922995241553	0.9259200669947547	1.608493027468482	-0.0014083123156718518	0.4336543033896296	-0.001418751792307495
1.0720000000000003	0.22792182989698592	-0.10076061575352958	0.9261147204527713	1.6083902366465168	-0.0014229283467032242	0.4336763463063167	-0.0013511186419718664
1.0730000000000002	0.22791920648925051	-0.10076203974078794	0.9263074191875058	1.6082868706474487	-0.0014373202109677955	0.43369850107177865	-0.0012843854228051213
1.074	0.22791659118685664	-0.10076350217788087	0.9264981599516471	1.6081829276920414	-0.0014514875693323543	0.4337207684488621	-0.001218553876413868
1.075	0.22791398484684108	-0.10076500330838567	0.926686939402799	1.608078406025604	-0.0014654300861759964	0.4337431491872031	-0.0011536257849414375
1.0760000000000003	0.22791138834372437	-0.10076654335584234	0.9268737541247775	1.607973303916632	-0.0014791474308106303	0.4337656440236972	-0.0010896029621331696
1.0770000000000002	0.22790880256753676	-0.10076812252454205	0.9270586006493153	1.6078676196548898	-0.0014926392789378674	0.43378825368298074	-0.0010264872442521556
1.078	0.22790622842258948	-0.10076974099952722	0.9272414754770478	1.6077613515489333	-0.0015059053144471197	0.43381097887810516	-0.0009642804814526813
1.079	0.2279036668251087	-0.10077139894542789	0.9274223750977854	1.607654497923448	-0.0015189452312507192	0.43383382031134365	-0.0009029845295486848
1.0800000000000003	0.22790111869859955	-0.1007730965048846	0.9276012960112042	1.6075470571160244	-0.0015317587348518593	0.4338567786749456	-0.0008426012417491254
1.0810000000000002	0.22789858496806886	-0.10077483379693275	0.9277782347490857	1.6074390274733763	-0.001544345543889263	0.43387985465183887	-0.0007831324598103535
1.082	0.22789606655498873	-0.10077661091572473	0.9279531878991061	1.6073304073477592	-0.0015567053918415603	0.4339030489164009	-0.0007245800044209757
1.083	0.22789356437337352	-0.10077842793034213	0.9281261521290549	1.6072211950935829	-0.0015688380285871506	0.43392636213535885	-0.0006669456653655346
1.0840000000000003	0.22789107932621847	-0.10078028488532167	0.9282971242107331	1.6071113890630957	-0.0015807432218198048	0.43394979496887853	-0.0006102311919524374
1.0850000000000002	0.22788861230192325	-0.1007821818003898	0.9284661010435343	1.607000987600766	-0.0015924207587465575	0.43397334807184273	-0.0005544382837043943
1.086	0.22788616417069701	-0.10078411866940573	0.9286330796769612	1.6068899890378672	-0.0016038704478854105	0.43399702209507324	-0.000499568581370569
1.087	0.2278837357809436	-0.10078609546001821	0.9287980573316984	1.6067783916880192	-0.0016150921204758516	0.43402081768637507	-0.0004456236583196887
1.0880000000000003	0.22788132795600666	-0.10078811211403584	0.9289610314203773	1.606666193842184	-0.001626085631745974	0.43404473549164546	-0.0003926050122516179
1.0890000000000002	0.22787894149202678	-0.10079016854738124	0.9291219995687836	1.6065533937619891	-0.0016368508624626681	0.43406877615629064	-0.00034051405716496833
1.09	0.22787657715652865	-0.10079226465000309	0.9292809596375138	1.6064399896725072	-0.0016473877204605182	0.43409294032688917	-0.0002893521152138837
1.091	0.22787423568660825	-0.10079440028612366	0.9294379097437075	1.6063259797559981	-0.0016576961419668239	0.4341172286527962	-0.0002391204083308243
1.0920000000000003	0.22787191778709842	-0.10079657529369727	0.929592848282107	1.606211362146241	-0.001667776093270935	0.43414164178750614	-0.00018982005016217332
1.0930000000000002	0.2278696241290915	-0.10079878948308084	0.9297457739446888	1.6060961349227025	-0.0016776275726770652	0.4341661803898322	-0.00014145203874178436
1.094	0.22786735534806501	-0.10080104263641973	0.9298966857384976	1.6059802961045453	-0.0016872506120098067	0.4341908451250877	-9.401724984048617e-05
1.095	0.22786511204198154	-0.10080333450774792	0.9300455830024325	1.6058638436441033	-0.0016966452777941459	0.43421563666650936	-4.751643068607305e-05
1.0960000000000003	0.22786289476973864	-0.10080566482267407	0.9301924654233652	1.6057467754198267	-0.0017058116724753562	0.43424055569686254	-1.9501939920292855e-06
1.0970000000000002	0.22786070404921963	-0.10080803327802973	0.930337333050461	1.6056290892290754	-0.0017147499352523957	0.434265602909984	4.268098727943235e-05
1.098	0.2278585403553213	-0.10081043954223273	0.9304801863073265	1.6055107827803805	-0.001723460242402908	0.4342907790123829	8.637678411610907e-05
1.099	0.22785640411870609	-0.10081288325598968	0.9306210260031138	1.6053918536855574	-0.0017319428075259955	0.4343160847249607	0.00012913701510398795
1.1000000000000003	0.22785429572490118	-0.10081536403258534	0.9307598533437067	1.6052722994527955	-0.0017401978820679985	0.4343415207846052	0.00017096165019509394
1.1010000000000002	0.22785221551336957	-0.10081788145738198	0.930896669942993	1.605152117479981	-0.001748225756313773	0.4343670879457193	0.00021185081441247854
1.102	0.22785016377693051	-0.10082043508727936	0.9310314778334634	1.6050313050467502	-0.0017560267604169167	0.4343927869819274	0.0002518047910660723
1.103	0.22784814076228127	-0.10082302445088946	0.9311642794753832	1.6049098593060278	-0.0017636012651032552	0.43441861868783627	0.0002908240244183762
1.1040000000000003	0.22784614667161995	-0.10082564904905442	0.9312950777641593	1.6047877772769303	-0.0017709496822908707	0.4344445838805463	0.0003289091218606157
1.1050000000000002	0.22784418166461665	-0.1008283083553327	0.9314238760370319	1.6046650558386608	-0.0017780724657481112	0.43447068340097217	0.00036606085590342715
1.106	0.22784224586035637	-0.10083100181645217	0.9315506780802153	1.6045416917231443	-0.0017849701117282797	0.4344969181153987	0.00040228016604238435
1.107	0.22784033933925388	-0.1008337288527282	0.931675488135356	1.6044176815064073	-0.0017916431595196586	0.4345232889173324	0.00043756816013220713
1.1080000000000003	0.22783846214493972	-0.10083648885844534	0.9317983109041756	1.6042930216009625	-0.001798092191849485	0.43454979672916005	0.0004719261152078355
1.1090000000000002	0.22783661428611807	-0.10083928120220417	0.9319191515512965	1.6041677082495742	-0.0018043178351413523	0.4345764425034925	0.0005053554777512892
1.11	0.22783479573839582	-0.10084210522723816	0.9320380157052405	1.6040417375188998	-0.0018103207595645686	0.43460322722455696	0.0005378578632203658
1.111	0.22783300644570692	-0.10084496025170217	0.932154909458731	1.60391510529264	-0.0018161016788748614	0.4346301519096382	0.0005694350552031732
1.1120000000000003	0.22783124632057933	-0.1008478455689313	0.9322698393697918	1.6037878072649567	-0.0018216613501675766	0.43465721761038384	0.0006000890048668293
1.1130000000000002	0.2278295152436209	-0.10085076044766939	0.9323828124632607	1.6036598389341623	-0.001827000573664481	0.4346844254141561	0.0006298218306376926
1.114	0.22782781306372948	-0.10085370413226807	0.932493836231583	1.6035311955959295	-0.0018321201925943264	0.43471177644561176	0.0006586358175631134
1.115	0.2278261395994035	-0.100856675842856	0.9326029186348838	1.6034018723364027	-0.0018370210931663987	0.43473927186832617	0.000686533416413545
1.1160000000000003	0.2278244946404006	-0.10085967477547676	0.9327100681014364	1.6032718640263393	-0.0018417042046971319	0.4347669128862164	0.0007135172431317943
1.1170000000000002	0.22782287794936848	-0.10086270010219743	0.9328152935292686	1.6031411653159136	-0.00184617049988892	0.4347947007448244	0.0007395900787488255
1.118	0.22782128926344775	-0.10086575097119271	0.932918604288144	1.60300977062944	-0.0018504209951993242	0.4348226367325186	0.0007647548693372649
1.119	0.2278197282958475	-0.10086882650680655	0.933020010220788	1.6028776741603914	-0.0018544567512388246	0.43485072218143084	0.0007890147256344893
1.1200000000000003	0.22781819473739348	-0.10087192580996517	0.933119521642599	1.602744869867097	-0.00185827887276982	0.4348789584681273	0.0008123729221497285
1.1210000000000002	0.22781668825804913	-0.10087504795931536	0.9332171493390803	1.6026113514687483	-0.0018618885080013419	0.4349073470143159	0.000834832895569447
1.122	0.22781520850841022	-0.10087819201233768	0.9333129045613574	1.6024771124409658	-0.0018652868477874087	0.4349358892877728	0.0008563982423969156
1.123	0.22781375512117288	-0.10088135700606302	0.9334067990212754	1.6023421460113083	-0.0018684751250933125	0.43496458680330286	0.0008770727163098305
1.1240000000000003	0.2278123277125757	-0.10088454195814742	0.9334988448860642	1.6022064451562377	-0.0018714546142414665	0.4349934411234283	0.0008968602255369794
1.1250000000000002	0.227810925883816	-0.10088774586792656	0.9335890547710546	1.6020700025995456	-0.0018742266299356155	0.4350224538588046	0.0009157648296412926
1.1260000000000001	0.2278095492224411	-0.10089096771707122	0.9336774417304395	1.6019328108107416	-0.0018767925262448688	0.43505162666860553	0.000933790735461869
1.127	0.2278081973037143	-0.10089420647059846	0.9337640192475652	1.6017948620030387	-0.0018791536953635746	0.43508096126099666	0.0009509422928200296
1.1280000000000003	0.22780686969195657	-0.1008974610778675	0.9338488012247406	1.601656148131317	-0.0018813115663893177	0.4351104593937581	0.0009672239899244026
1.1290000000000002	0.22780556594148904	-0.10090073047318601	0.9339318019710503	1.6015166608900744	-0.0018832676040567856	0.435140122874993	0.0009826404478008937
1.1300000000000001	0.22780428559642574	-0.10090401357677828	0.9340130361881608	1.6013763917121189	-0.0018850233069389035	0.43516995356355476	0.0009971964141085772
1.131	0.22780302818969314	-0.10090730929573799	0.934092518955608	1.6012353317683945	-0.00188658020547922	0.43519995336906947	0.0010108967570678147
1.132	0.22780179324277708	-0.10091061652458813	0.9341702657163021	1.6010934719678158	-0.0018879398602194807	0.43523012425191715	0.0010237464593741803
1.1330000000000002	0.227800580266573	-0.100913934146579	0.9342462922626107	1.6009508029571193	-0.0018891038599164074	0.4352604682232921	0.001035750612276147
1.1340000000000001	0.22779938876258946	-0.10091726103572979	0.9343206147233799	1.6008073151222486	-0.0018900738196679521	0.43529098734497446	0.0010469144103597977
1.135	0.22779821822413052	-0.10092059605810948	0.9343932495515035	1.600662998590904	-0.0018908513794737936	0.43532168372881114	0.0010572431467310902
1.136	0.22779706813745673	-0.10092393807235417	0.934464213512399	1.6005178432340066	-0.0018914382031066952	0.43535255953645274	0.0010667422083470198
1.1370000000000002	0.22779593798292622	-0.10092728593092677	0.9345335236745052	1.6003718386660937	-0.0018918359768668263	0.4353836169794048	0.0010754170720995283
1.1380000000000001	0.22779482723611552	-0.10093063848250101	0.9346011974010308	1.600224974248411	-0.0018920464081565228	0.4354148583185385	0.0010832733020123167
1.139	0.227793735368921	-0.1009339945743428	0.9346672523410579	1.6000772390984725	-0.001892071224178349	0.43544628586214584	0.0010903165471798232
1.14	0.22779266185064154	-0.10093735305355817	0.9347317064192329	1.5999286221034656	-0.0018919121709375013	0.4354779019630847	0.0010965525394685343
1.1410000000000002	0.2277916061490426	-0.10094071276758218	0.9347945778240282	1.5997791119299907	-0.001891571012242364	0.43550970901671654	0.0011019870898789105
1.1420000000000001	0.22779056773140266	-0.10094407256541586	0.9348558849945545	1.5996286970282725	-0.0018910495282143142	0.4355417094600005	0.0011066260835014467
1.143	0.22778954606516577	-0.1009474312999917	0.9349156466062853	1.599477365635362	-0.0018903495132441563	0.43557390577070565	0.001110475473974713
1.144	0.2277885406174487	-0.10095078783053923	0.9349738815564274	1.5993251057795954	-0.0018894727736979541	0.43560630046643545	0.0011135412781095564
1.1450000000000002	0.2277875508537789	-0.10095414102382172	0.9350306089492919	1.5991719052851947	-0.001888421125857722	0.4356388961038256	0.0011158295705518612
1.1460000000000001	0.2277865762375696	-0.10095748975462447	0.9350858480820254	1.5990177517762671	-0.0018871963942779157	0.4356716952778541	0.0011173464783562066
1.147	0.22778561623070806	-0.10096083290700231	0.9351396184310528	1.5988626326802173	-0.0018858004100687487	0.4357047006211376	0.0011180981757690084
1.148	0.2277846702945056	-0.10096416937628477	0.9351919396388437	1.5987065352313345	-0.0018842350090436577	0.4357379148032124	0.0011180908793369784
1.1490000000000002	0.22778373789063328	-0.10096749807033337	0.9352428315013616	1.5985494464756989	-0.0018825020303990388	0.4357713405295535	0.0011173308434566903
1.1500000000000001	0.22778281848204388	-0.10097081791004943	0.935292313957302	1.5983913532770435	-0.0018806033158635688	0.4358049805403293	0.0011158243566027975
1.151	0.2277819115338808	-0.10097412783064005	0.9353404070783456	1.5982322423224569	-0.0018785407084627075	0.4358388376092544	0.0011135777379243086
1.152	0.22778101651437402	-0.10097742678402248	0.935387131058526	1.598072100127181	-0.001876316050652986	0.43587291454272137	0.0011105973335328865
1.1530000000000002	0.2277801328957243	-0.10098071374161446	0.935432506201945	1.5979109130388958	-0.0018739311821896884	0.435907214178964	0.0011068895122334124
1.1540000000000001	0.22777926015497543	-0.1009839876967579	0.9354765529091909	1.5977486672433874	-0.0018713879381524394	0.435941739386763	0.0011024606609342342
1.155	0.22777839777449918	-0.10098724766602754	0.9355192916631918	1.5975853487716083	-0.0018686881474314072	0.4359764930637519	0.0010973171798527004
1.156	0.22777754524134103	-0.1009904926898019	0.9355607430148608	1.597420943506641	-0.0018658336312460339	0.4360114781348078	0.0010914654775097566
1.1570000000000003	0.22777670204580297	-0.10099372183322186	0.935600927568886	1.5972554371909566	-0.0018628262013291011	0.4360466975505236	0.0010849119658118728
1.1580000000000001	0.22777586768076943	-0.10099693418716185	0.9356398659703975	1.5970888154339804	-0.0018596676583833717	0.43608215428569874	0.0010776630554576658
1.159	0.22777504164215287	-0.1010001288688422	0.9356775788928666	1.59692106371885	-0.0018563597909917382	0.43611785133808867	0.0010697251517847678
1.16	0.22777422342970696	-0.10100330502283739	0.9357140870272213	1.5967521674087561	-0.001852904374491923	0.4361537917272884	0.0010611046512334036
1.1610000000000003	0.22777341254783182	-0.10100646182210245	0.9357494110725335	1.5965821117540089	-0.0018493031699357873	0.43618997849332086	0.001051807938481334
1.1620000000000001	0.2277726085063715	-0.10100959846864027	0.935783571728634	1.5964108819002223	-0.0018455579233142218	0.4362264146948058	0.0010418413844266367
1.163	0.2277718108214044	-0.10101271419456065	0.9358165896895023	1.5962384628972481	-0.0018416703648023002	0.43626310340694907	0.0010312113447685034
1.164	0.2277710190160269	-0.10101580826315688	0.9358484856359117	1.5960648397081283	-0.0018376422080838986	0.4363000477196547	0.001019924158327234
1.1650000000000003	0.22777023262113086	-0.1010188799692524	0.935879280227686	1.5958899972180767	-0.0018334751498758897	0.43633725073575597	0.0010079861450363358
1.1660000000000001	0.22776945117617547	-0.1010219286391953	0.9359089940966729	1.59571392024388	-0.00182917086958935	0.4363747155691802	0.000995403604209557
1.167	0.2277686742299537	-0.10102495363087571	0.9359376478407878	1.5955365935429848	-0.0018247310291870204	0.4364124453431053	0.0009821828131985038
1.168	0.22776790134135394	-0.10102795433376466	0.9359652620187316	1.595358001821533	-0.0018201572731135866	0.4364504431882261	0.0009683300261910959
1.1690000000000003	0.2277671320801174	-0.10103093016897263	0.935991857144616	1.5951781297421104	-0.0018154512281144564	0.43648871224100666	0.0009538514730229432
1.1700000000000002	0.22776636602759123	-0.10103388058932981	0.9360174536824746	1.5949969619319813	-0.001810614503063233	0.43652725564185346	0.0009387533580564534
1.171	0.22776560277747848	-0.10103680507949253	0.9360420720410166	1.5948144829910662	-0.0018056486887963	0.43656607653345153	0.0009230418589997983
1.172	0.22776484193620947	-0.10103970315607773	0.9360657325682261	1.5946306774989216	-0.001800555357770246	0.4366051780593803	0.0009067231254769901
1.1730000000000003	0.22776408312218488	-0.10104257436782374	0.9360884555457876	1.5944455300214915	-0.0017953360636014843	0.4366445633627645	0.000889803277708455
1.1740000000000002	0.227763325964266	-0.10104541829577675	0.9361102611836956	1.5942590251184008	-0.0017899923406083304	0.43668423558477265	0.0008722884054788125
1.175	0.2277625701010135	-0.1010482345535035	0.9361311696142712	1.5940711473500542	-0.0017845257032322289	0.4367241978631439	0.0008541845666550916
1.176	0.22776181518105024	-0.10105102278732934	0.9361512008844391	1.5938818812838027	-0.0017789376452148299	0.4367644533309836	0.0008354977847013415
1.1770000000000003	0.22776106086379785	-0.10105378267660027	0.9361703749462464	1.5936912114995685	-0.001773229638651242	0.4368050051157022	0.0008162340454273395
1.1780000000000002	0.22776030682021253	-0.10105651393396989	0.9361887116471089	1.5934991225949462	-0.0017674031331616081	0.43684585633791223	0.0007963992935136349
1.179	0.22775955273352033	-0.10105921630571625	0.9362062307212686	1.593305599189789	-0.0017614595553013747	0.43688701011034076	0.0007759994294161032
1.18	0.2277587982999519	-0.1010618895720898	0.9362229517820678	1.5931106259314236	-0.0017554003080870373	0.4369284695366944	0.000755040306826925
1.1810000000000003	0.2277580432294775	-0.10106453354769028	0.9362388943142669	1.5929141875005062	-0.0017492267705141746	0.4369702377104722	0.000733527730381734
1.1820000000000002	0.2277572872465423	-0.1010671480814961	0.9362540776663889	1.5927162686164182	-0.0017429402971882025	0.4370123177139078	0.0007114674532418306
1.183	0.22775653009080216	-0.10106973305616816	0.936268521042695	1.5925168540422134	-0.0017365422181274068	0.4370547126169145	0.0006888651742412992
1.184	0.22775577151786053	-0.10107228838737956	0.9362822434947722	1.5923159285891229	-0.0017300338384933316	0.43709742547597086	0.0006657265347152298
1.1850000000000003	0.2277550113000064	-0.10107481402354798	0.9362952639130876	1.5921134771202599	-0.0017234164381863264	0.43714045933318635	0.0006420571152470915
1.1860000000000002	0.22775424922695323	-0.10107730994522292	0.9363076010181192	1.5919094845539166	-0.0017166912714267836	0.4371838172156049	0.0006178624322079635
1.187	0.22775348510658025	-0.10107977616450496	0.9363192733510446	1.5917039358664702	-0.0017098595661381151	0.43722750213474426	0.0005931479340821874
1.188	0.22775271876567477	-0.10108221272524767	0.9363302992647199	1.591496816094534	-0.0017029225231302465	0.437271517086307	0.0005679189978176687
1.1890000000000003	0.22775195005067708	-0.1010846197036646	0.936340696915303	1.5912881103371241	-0.0016958813153260365	0.43731586504975484	0.0005421809255000254
1.1900000000000002	0.2277511788280509	-0.10108699720858896	0.9363504842545046	1.5910778037582318	-0.0016887370870294525	0.4373605489877449	0.0005159389414062463
1.191	0.22775040498352733	-0.10108934538063331	0.9363596790224543	1.5908658815886807	-0.0016814909533561585	0.43740557184572787	0.0004891981891281891
1.192	0.22774962842059884	-0.10109166439062425	0.9363682987411636	1.5906523291272878	-0.0016741440000081055	0.43745093655170686	0.0004619637288217322
1.1930000000000003	0.22774884905976822	-0.10109395443881511	0.9363763607085683	1.5904371317424688	-0.0016666972831474343	0.4374966460159698	0.0004342405348810711
1.1940000000000002	0.22774806683892915	-0.10109621575487748	0.936383881992755	1.5902202748743066	-0.0016591518291250275	0.43754270313067195	0.00040603349378962744
1.195	0.22774728171412542	-0.10109844859717045	0.9363908794259783	1.5900017440363456	-0.0016515086343062905	0.4375891107693258	0.00037734740171642113
1.196	0.2277464936603134	-0.1011006532512885	0.9363973695992053	1.5897815248163643	-0.001643768665175856	0.4376358717865002	0.00034818696203584487
1.1970000000000003	0.22774570267212696	-0.10110283002939081	0.936403368857546	1.589559602876525	-0.0016359328582939419	0.4376829890177268	0.0003185567831924763
1.1980000000000002	0.22774490876464537	-0.10110497927031044	0.9364088932958031	1.5893359639540445	-0.0016280021199207174	0.43773046527930476	0.0002884613769063439
1.199	0.22774411197416403	-0.10110710133893819	0.9364139587544937	1.5891105938623933	-0.0016199773259776703	0.43777830336800255	0.0002579051566532575
1.2	0.22774331235859183	-0.10110919662488073	0.9364185808167114	1.588883478492665	-0.0016118593224059966	0.4378265060608363	0.00022689243635490652
1.2010000000000003	0.2277425099967224	-0.1011112655418978	0.9364227748046824	1.5886546038147515	-0.0016036489249467451	0.4378750761149822	0.00019542742896992317
1.2020000000000002	0.22774170498675556	-0.10111330852811787	0.9364265557756305	1.5884239558775872	-0.0015953469182809917	0.43792401626782185	0.00016351424479900428
1.203	0.22774089744519774	-0.1011153260455271	0.9364299385176824	1.5881915208084783	-0.0015869540555036627	0.4379733292370549	0.00013115688956088966
1.204	0.22774008750576502	-0.10111731857873095	0.9364329375461764	1.5879572848122794	-0.0015784710580520425	0.43802301772081714	9.835926247879485e-05
1.2050000000000003	0.2277392753179123	-0.10111928663449314	0.9364355671003592	1.5877212341704339	-0.001569898615357424	0.4380730843979221	6.512515461699892e-05
1.2060000000000002	0.2277384610457421	-0.10112123074205147	0.9364378411408334	1.5874833552395133	-0.001561237384219197	0.4381235319282854	3.145824758559007e-05
1.207	0.22773764486691883	-0.10112315145270497	0.9364397733484925	1.5872436344496437	-0.0015524879886315154	0.43817436295334555	-2.6378872076219954e-06
1.208	0.22773682697121073	-0.10112504933867077	0.9364413771245573	1.5870020583032056	-0.0015436510200618992	0.4382255800963574	-3.7159788883415706e-05
1.2090000000000003	0.2277360075597844	-0.1011269249927131	0.9364426655901906	1.5867586133742047	-0.0015347270374503582	0.43827718596249465	-7.210410742547391e-05
1.2100000000000002	0.22773518684525018	-0.1011287790285449	0.9364436515856812	1.5865132863086928	-0.0015257165668675571	0.43832918313869773	-0.00010746760396517836
1.211	0.22773436505095523	-0.10113061208050075	0.936444347670687	1.5862660638251327	-0.001516620101440487	0.4383815741935087	-0.0001432471506547422
1.212	0.22773354240914945	-0.10113242480210517	0.9364447661255259	1.5860169327128373	-0.0015074381016669325	0.4384343616773162	-0.00017943973037543937
1.2130000000000003	0.22773271915877574	-0.10113421786466241	0.9364449189519966	1.5857658798288754	-0.0014981709955701435	0.4384875481228868	-0.00021604243683208548
1.2140000000000002	0.2277318955432625	-0.10113599195699485	0.936444817873341	1.585512892096084	-0.0014888191782060627	0.4385411360455707	-0.0002530524748540075
1.215	0.22773107180831975	-0.10113774778595322	0.9364444743340903	1.585257956502953	-0.0014793830108271908	0.4385951279431799	-0.0002904671604790293
1.216	0.2277302481997376	-0.10113948607619253	0.9364438995005322	1.5850010601031415	-0.0014698628205553179	0.4386495262961447	-0.0003282839208840977
1.2170000000000003	0.22772942496080684	-0.10114120756921345	0.9364431042625418	1.5847421900135046	-0.0014602589005627679	0.4387043335680687	-0.0003665002940433621
1.2180000000000002	0.22772860232898315	-0.10114291302317323	0.9364420992363872	1.5844813334117798	-0.0014505715097874248	0.4387595522063138	-0.00040511392793351304
1.219	0.22772778053255135	-0.10114460321346544	0.9364408947670003	1.5842184775343096	-0.0014408008720594573	0.43881518464249114	-0.0004441225797759858
1.22	0.2277269597880447	-0.10114627893256295	0.9364395009293263	1.5839536096734466	-0.0014309471755529963	0.438871233292917	-0.00048352411574462465
1.2210000000000003	0.22772614029841795	-0.10114794098874688	0.936437927529492	1.5836867171750295	-0.0014210105729279535	0.43892770055896974	-0.0005233165108973909
1.2220000000000002	0.22772532225234618	-0.10114959020484854	0.9364361841065364	1.5834177874359407	-0.0014109911817963955	0.43898458882740643	-0.0005634978489078903
1.223	0.22772450582464807	-0.10115122741813032	0.9364342799354434	1.5831468079013784	-0.0014008890850870164	0.4390419004708201	-0.0006040663212332866
1.224	0.2277236911770828	-0.10115285348092959	0.9364322240310939	1.5828737660622294	-0.0013907043313075946	0.43909963784817374	-0.0006450202258422722
1.2250000000000003	0.22772287845914557	-0.10115446926056376	0.9364300251516224	1.5825986494525655	-0.0013804369350707583	0.43915780330534804	-0.0006863579662356669
1.2260000000000002	0.22772206780848508	-0.10115607563812067	0.9364276918007918	1.5823214456465187	-0.0013700868777612098	0.4392163991758224	-0.0007280780510658055
1.227	0.22772125935019027	-0.10115767350688362	0.9364252322301317	1.5820421422545445	-0.0013596541079180916	0.4392754277813653	-0.00077017909399087
1.228	0.22772045319532255	-0.10115926377076578	0.9364226544415856	1.581760726919835	-0.0013491385415761096	0.4393348914325488	-0.0008126598133393091
1.2290000000000003	0.2277196494401984	-0.101160847343129	0.9364199661914067	1.5814771873148992	-0.0013385400629308734	0.4393947924292674	-0.0008555190312811976
1.2300000000000002	0.22771884816679863	-0.10116242514673882	0.9364171749949253	1.58119151113795	-0.001327858524902228	0.43945513306144235	-0.0008987556725686822
1.231	0.22771804944355145	-0.10116399811447871	0.9364142881306688	1.5809036861094794	-0.0013170937492911824	0.43951591560984804	-0.0009423687633338693
1.232	0.22771725332611323	-0.10116556718969345	0.9364113126434547	1.5806136999690346	-0.0013062455268959912	0.4395771423469358	-0.0009863574302497067
1.2330000000000003	0.22771645985814679	-0.10116713332653744	0.9364082553471995	1.5803215404718316	-0.0012953136176484545	0.4396388155374711	-0.0010307208998112049
1.2340000000000002	0.22771566907209714	-0.1011686974907028	0.9364051228278157	1.580027195385596	-0.001284297750709743	0.4397009374389205	-0.0010754584974942466
1.235	0.2277148809899645	-0.1011702606593981	0.936401921446187	1.5797306524876429	-0.0012731976248913884	0.43976351030189087	-0.0011205696469754423
1.236	0.22771409562407502	-0.10117182382057613	0.9363986573412171	1.5794318995618324	-0.0012620129093407978	0.4398265363708012	-0.0011660538695354883
1.2370000000000003	0.22771331297784853	-0.10117338797291542	0.9363953364333224	1.579130924395787	-0.001250743243882583	0.43989001788448023	-0.0012119107832811872
1.2380000000000002	0.22771253304656394	-0.10117495412655422	0.9363919644291101	1.5788277147783798	-0.0012393882390769222	0.43995395707656654	-0.0012581401017602908
1.239	0.22771175581812184	-0.10117652330344624	0.9363885468268625	1.5785222584967555	-0.001227947476543416	0.4400183561760123	-0.0013047416322131433
1.24	0.22771098127380435	-0.10117809653771105	0.9363850889213209	1.578214543332524	-0.0012164205093072116	0.44008321740781187	-0.0013517152741313097
1.2410000000000003	0.22771020938903258	-0.10117967487635593	0.9363815958073886	1.5779045570571353	-0.0012048068618633009	0.4401485429938903	-0.0013990610183669836
1.2420000000000002	0.22770944013412137	-0.10118125937924316	0.9363780723834976	1.5775922874271973	-0.0011931060305075327	0.44021433515409036	-0.0014467789465496673
1.243	0.22770867347465515	-0.1011828511179268	0.9363745233553863	1.5772777221812502	-0.0011813174841784054	0.44028059610695025	-0.0014948692302620304
1.244	0.22770790937073243	-0.10118445117448445	0.9363709532410357	1.5769608490376414	-0.001169440665201126	0.44034732807014876	-0.001543332129487658
1.2450000000000003	0.2277071477754552	-0.10118606064147084	0.936367366376383	1.5766416556916332	-0.0011574749893863412	0.44041453326098046	-0.0015921679906350285
1.2460000000000002	0.22770638863416848	-0.10118768062261582	0.9363637669203028	1.5763201298117517	-0.0011454198457885917	0.4404822138969815	-0.0016413772448682772
1.247	0.2277056318848261	-0.1011893122327606	0.9363601588584773	1.5759962590361394	-0.001133274596916767	0.44055037219658116	-0.0016909604069271084
1.248	0.22770487745873047	-0.10119095659665499	0.9363565460069012	1.575670030968921	-0.0011210385795798578	0.4406190103798382	-0.0017409180741918364
1.2490000000000003	0.22770412528127004	-0.10119261484774318	0.9363529320153957	1.5753414331769768	-0.0011087111058205213	0.4406881306691989	-0.001791250925810352
1.2500000000000002	0.22770337527227813	-0.10119428812806615	0.9363493203711268	1.5750104531871316	-0.0010962914633280947	0.4407577352901532	-0.001841959721764629
1.2510000000000001	0.22770262734526087	-0.10119597758890277	0.9363457144021261	1.5746770784834008	-0.0010837789153317339	0.4408278264717865	-0.0018930453018761117
1.252	0.22770188140587033	-0.10119768439064397	0.9363421172808071	1.5743412965046781	-0.0010711727006442696	0.4408984064471634	-0.0019445085848101434
1.2530000000000003	0.22770113735112835	-0.10119940970189742	0.9363385320274783	1.5740030946428767	-0.001058472034162014	0.4409694774535426	-0.001996350567017718
1.2540000000000002	0.22770039506977716	-0.1012011546993246	0.9363349615138465	1.5736624602411584	-0.0010456761073340416	0.4410410417324805	-0.0020485723215527564
1.2550000000000001	0.2276996544430044	-0.10120292056821041	0.9363314084665086	1.57331938059264	-0.0010327840883581163	0.4411131015298217	-0.002101174996763942
1.256	0.22769891534516654	-0.10120470850226303	0.9363278754704298	1.5729738429395932	-0.001019795122591252	0.4411856590956963	-0.0021541598149818677
1.2570000000000003	0.22769817764451045	-0.10120651970226789	0.9363243649724046	1.5726258344723956	-0.0010067083335411244	0.44125871668464334	-0.0022075280714439816
1.2580000000000002	0.2276974412038939	-0.1012083553743449	0.9363208792844979	1.5722753423278677	-0.0009935228241955618	0.4413322765558578	-0.0022612811335170394
1.2590000000000001	0.22769670588150426	-0.10121021672855927	0.9363174205874647	1.5719223535873879	-0.0009802376781428614	0.4414063409735601	-0.0023154204399722022
1.26	0.22769597153157622	-0.10121210497863734	0.9363139909341452	1.5715668552755444	-0.0009668519600575031	0.4414809122073624	-0.0023699475000069367
1.261	0.22769523800510835	-0.10121402134240985	0.9363105922528345	1.571208834359339	-0.0009533647158566525	0.44155599253250977	-0.002424863892012331
1.2620000000000002	0.2276945051505788	-0.10121596704147658	0.936307226350623	1.5708482777475794	-0.0009397749733200772	0.44163158422999216	-0.0024801712622670373
1.2630000000000001	0.22769377281466005	-0.10121794329971463	0.936303894916708	1.5704851722908535	-0.0009260817432962047	0.441707689586465	-0.0025358713236172258
1.264	0.22769304084293315	-0.10121995134175826	0.9363005995256717	1.5701195047820962	-0.0009122840208253628	0.4417843108939761	-0.002591965854201832
1.265	0.2276923090806013	-0.10122199239257763	0.9362973416407275	1.5697512619570095	-0.0008983807856330587	0.4418614504496789	-0.002648456696221437
1.2660000000000002	0.22769157737320336	-0.1012240676777792	0.9362941226169299	1.5693804304939676	-0.0008843710022987785	0.4419391105557136	-0.002705345754749045
1.2670000000000001	0.22769084556732672	-0.10122617842312137	0.9362909437043482	1.5690069970137974	-0.0008702536208930115	0.44201729351919167	-0.0027626349966418675
1.268	0.22769011351132043	-0.10122832585286806	0.936287806051203	1.5686309480802063	-0.0008560275782053089	0.44209600165203844	-0.0028203264493695504
1.269	0.22768938105600853	-0.10123051118773131	0.9362847107069628	1.5682522702008677	-0.0008416917990771939	0.44217523727063135	-0.0028784221996960343
1.2700000000000002	0.22768864805540318	-0.10123273564315345	0.9362816586254012	1.5678709498284187	-0.0008272451974755541	0.4422550026954132	-0.0029369243924566727
1.2710000000000001	0.2276879143674187	-0.1012350004286779	0.9362786506676125	1.5674869733610124	-0.0008126866770639601	0.4423353002506615	-0.0029958352294285734
1.272	0.22768717985458567	-0.10123730674803234	0.9362756876049848	1.567100327142437	-0.0007980151315165725	0.44241613226441123	-0.0030551569682311787
1.273	0.22768644438476598	-0.1012396557984221	0.9362727701221313	1.566710997462192	-0.000783229445306512	0.4424975010683466	-0.0031148919213767326
1.2740000000000002	0.22768570783186873	-0.10124204876865753	0.9362698988197765	1.5663189705562812	-0.0007683284950915732	0.44257940899753717	-0.0031750424553466422
1.2750000000000001	0.22768497007656668	-0.10124448683686439	0.9362670742175995	1.5659242326087461	-0.000753311151211162	0.4426618583901384	-0.003235610989447872
1.276	0.22768423100701435	-0.10124697116815164	0.9362642967570309	1.5655267697535713	-0.0007381762791128485	0.4427448515870538	-0.0032965999945079707
1.277	0.22768349051956666	-0.10124950291223514	0.9362615668040055	1.5651265680769768	-0.0007229227408314372	0.4428283909313742	-0.0033580119916499732
1.2780000000000002	0.22768274851949932	-0.10125208320139258	0.9362588846516682	1.5647236136193559	-0.0007075493963998564	0.4429124787678352	-0.003419849551266573
1.2790000000000001	0.22768200492173032	-0.10125471314950112	0.9362562505230339	1.5643178923764987	-0.0006920551047666731	0.44299711744253367	-0.00348211529200841
1.28	0.22768125965116787	-0.10125739385178018	0.9362536645736009	1.5639093903012482	-0.00067643872422134	0.44308230930253706	-0.00354481187954036
1.281	0.22768051264193398	-0.10126012638373334	0.936251126893918	1.5634980933059677	-0.0006606991129372962	0.4431680566951986	-0.003607942025124182
1.2820000000000003	0.22767976383583963	-0.10126291179891203	0.9362486375121032	1.5630839872654598	-0.0006448351299994365	0.4432543619674215	-0.0036715084842076284
1.2830000000000001	0.2276790131816118	-0.10126575112625237	0.9362461963963177	1.5626670580207285	-0.0006288456368561618	0.44334122746486826	-0.0037355140550782684
1.284	0.22767826063524785	-0.1012686453677368	0.9362438034571906	1.562247291383225	-0.0006127294988926167	0.44342865553105315	-0.0037999615775793564
1.285	0.22767750616074714	-0.10127159549713202	0.9362414585501982	1.5618246731380825	-0.0005964855865781179	0.44351664850655886	-0.0038648539318850024
1.2860000000000003	0.2276767497308441	-0.10127460245942597	0.9362391614779957	1.5613991890463574	-0.000580112776188878	0.44360520872849607	-0.003930194037331892
1.2870000000000001	0.22767599132774366	-0.1012776671694578	0.9362369119927018	1.5609708248481713	-0.0005636099508379331	0.4436943385298396	-0.003995984851243838
1.288	0.2276752309438582	-0.10128079050936371	0.9362347097981375	1.5605395662675163	-0.0005469760020569717	0.44378404023833296	-0.004062229367624529
1.289	0.22767446858254656	-0.10128397332596654	0.9362325545520183	1.5601053990172404	-0.0005302098313830467	0.4438743161752648	-0.004128930615715579
1.2900000000000003	0.227673704258855	-0.10128721642923694	0.9362304458680996	1.5596683088034646	-0.0005133103515249435	0.44396516865435764	-0.004196091658538782
1.2910000000000001	0.22767293799988372	-0.10129052059144927	0.9362283833182774	1.5592282813305778	-0.0004962764872929773	0.4440565999805843	-0.004263715591419607
1.292	0.22767216984402663	-0.10129388654590149	0.9362263664346435	1.558785302307199	-0.00047910717653688113	0.44414861244890974	-0.004331805540367148
1.293	0.22767139983946022	-0.10129731498557216	0.9362243947114949	1.558339357452372	-0.00046180137084922917	0.44424120834307823	-0.0044003646603684235
1.2940000000000003	0.227670628043387	-0.10130080656246795	0.9362224676072995	1.557890432501629	-0.00044435803591362765	0.4443343899343818	-0.004469396133776672
1.2950000000000002	0.22766985452240945	-0.10130436188728845	0.936220584546618	1.5574385132129336	-0.0004267761518641002	0.4444281594803477	-0.004538903168729678
1.296	0.22766907935290587	-0.10130798152865653	0.9362187449219818	1.5569835853729006	-0.0004090547140220788	0.44452251922328156	-0.004608888997473222
1.297	0.2276683026202789	-0.10131166601153507	0.9362169480957276	1.556525634803675	-0.00039119273395109354	0.4446174713886637	-0.004679356874647432
1.2980000000000003	0.22766752441745322	-0.10131541581558105	0.9362151934017913	1.5560646473697328	-0.00037318924040383395	0.44471301818364045	-0.004750310075593779
1.2990000000000002	0.22766674484412716	-0.10131923137418795	0.9362134801474581	1.5556006089842436	-0.0003550432800407443	0.4448091617956691	-0.004821751894679574
1.3	0.2276659640067796	-0.10132311307421392	0.9362118076150734	1.5551335056161382	-0.000336753917921098	0.44490590439100947	-0.004893685643575833
1.301	0.22766518201792862	-0.10132706125639625	0.9362101750637123	1.5546633232982718	-0.0003183202376456781	0.4450032481129385	-0.004966114649363541
1.3020000000000003	0.2276643989946411	-0.10133107621570364	0.9362085817308096	1.5541900481355602	-0.00029974134151738063	0.4451011950799298	-0.005039042252525957
1.3030000000000002	0.22766361505741742	-0.10133515820087426	0.9362070268337512	1.5537136663119808	-0.0002810163509642344	0.4451997473840992	-0.005112471805067346
1.304	0.22766283032907425	-0.10133930741351356	0.936205509571427	1.553234164096831	-0.0002621444069821111	0.4452989070898549	-0.005186406668815764
1.305	0.22766204493325057	-0.10134352400712689	0.9362040291257462	1.552751527851761	-0.0002431246706588804	0.44539867623244495	-0.005260850213784851
1.3060000000000003	0.22766125899329104	-0.10134780808608544	0.9362025846631161	1.5522657440389656	-0.00022395632390264947	0.4454990568163995	-0.005335805816469535
1.3070000000000002	0.22766047263075345	-0.10135215970489976	0.9362011753358853	1.5517767992294211	-0.00020463856994859867	0.4456000508139892	-0.005411276857950573
1.308	0.22765968596241185	-0.10135657886817785	0.9361998002837515	1.55128468011005	-0.00018517063327980576	0.4457016601636956	-0.005487266721926446
1.309	0.22765889909688478	-0.10136106553051968	0.9361984586351352	1.5507893734902063	-0.00016555175945004119	0.4458038867686945	-0.005563778792973803
1.3100000000000003	0.22765811213201953	-0.1013656195959717	0.9361971495085201	1.5502908663086243	-0.0001457812151746941	0.4459067324952857	-0.0056408164549722715
1.3110000000000002	0.22765732515265502	-0.10137024091778982	0.9361958720137605	1.5497891456400932	-0.00012585828832516036	0.44601019917139323	-0.0057183830895685284
1.312	0.22765653822838272	-0.1013749292981345	0.9361946252533581	1.5492841987003618	-0.00010578228788830723	0.44611428858543556	-0.005796482074859041
1.313	0.2276557514116806	-0.10137968448732641	0.936193408323706	1.5487760128496635	-8.555254413531197e-05	0.4462190024855654	-0.005875116784227278
1.3140000000000003	0.2276549647371746	-0.10138450618379218	0.9361922203163053	1.5482645755956184	-6.516840869604383e-05	0.4463243425791557	-0.0059542905852103
1.3150000000000002	0.22765417822202927	-0.1013893940346989	0.9361910603189506	1.5477498745951601	-4.462925460054271e-05	0.44643031053252924	-0.00603400683863505
1.316	0.22765339186671427	-0.1013943476357703	0.9361899274168882	1.5472318976558732	-2.393447683633275e-05	0.4465369079707483	-0.006114268898021058
1.317	0.22765260565577072	-0.10139936653028249	0.9361888206939469	1.5467106327378752	-3.0834932394792063e-06	0.44664413647721884	-0.006195080108941777
1.3180000000000003	0.2276518195585773	-0.10140445020874637	0.9361877392336425	1.5461860679558843	1.7924255010830645e-05	0.4467519975932295	-0.006276443808280402
1.3190000000000002	0.22765103353011662	-0.10140959810965608	0.9361866821202562	1.5456581915811063	3.9089303354516425e-05	0.4468604928176059	-0.006358363323315984
1.32	0.22765024751174098	-0.1014148096205508	0.9361856484398894	1.5451269920433341	6.04121639036945e-05	0.4469696236064196	-0.006440841970636607
1.321	0.2276494614319385	-0.10142008407901286	0.9361846372814936	1.544592457932136	8.189332558610708e-05	0.4470793913728087	-0.006523883055302689
1.3220000000000003	0.227648675207099	-0.10142542077360492	0.9361836477378787	1.5440545779963912	0.00010353325450019277	0.44718979748697213	-0.006607489870439875
1.3230000000000002	0.22764788874227998	-0.10143081894474591	0.9361826789066983	1.5435133411433204	0.00012533239429862007	0.447300843276212	-0.006691665696953793
1.324	0.22764710193197274	-0.10143627778552526	0.9361817298914147	1.5429687364377622	0.00014729116629532579	0.447412530025025	-0.006776413803180771
1.325	0.22764631466086885	-0.10144179644245933	0.936180799802243	1.5424207531013425	0.00016940996935652656	0.4475248589753002	-0.00686173744453222
1.3260000000000003	0.2276455268046268	-0.10144737401619096	0.9361798877570765	1.5418693805107855	0.00019168917994069772	0.44763783132668494	-0.0069476398632512815
1.3270000000000002	0.2276447382306393	-0.10145300956212856	0.9361789928823933	1.5413146081953837	0.00021412915228713025	0.44775144823717716	-0.0070341242882786
1.328	0.22764394879880093	-0.10145870209140091	0.9361781143141455	1.5407564258343833	0.00023673021863089794	0.4478657108238215	-0.007121193935102224
1.329	0.22764315836227664	-0.10146445057288325	0.936177251198632	1.540194823254679	0.0002594926898092936	0.4479806201633259	-0.007208852005527615
1.3300000000000003	0.22764236676827104	-0.10147025393592152	0.9361764026933539	1.5396297904288203	0.0002824168561985095	0.44809617729253587	-0.007297101687364621
1.3310000000000002	0.22764157385879882	-0.10147611107225266	0.9361755679678571	1.539061317473345	0.0003055029882494503	0.448212383208766	-0.007385946154089198
1.332	0.22764077947145597	-0.1014820208367448	0.9361747462045586	1.5384893946474487	0.0003287513365005935	0.4483292388699873	-0.007475388564598564
1.333	0.22763998344019254	-0.10148798204770677	0.9361739365995613	1.537914012351996	0.0003521621314939397	0.44844674519493083	-0.007565432062995817
1.3340000000000003	0.2276391855960868	-0.10149399348714397	0.9361731383634542	1.5373351611288895	0.00037573558377650926	0.44856490306322755	-0.00765607977821821
1.3350000000000002	0.2276383857681211	-0.10150005390096542	0.9361723507221017	1.5367528316604226	0.00039947188392626187	0.4486837133156456	-0.007747334823627834
1.336	0.22763758378395912	-0.10150616199951812	0.9361715729174226	1.5361670147682551	0.0004233712026631328	0.44880317675436227	-0.00783920029668347
1.337	0.22763677947072564	-0.1015123164592003	0.9361708042081571	1.535577701412769	0.0004474336913495049	0.4489232941430876	-0.007931679278446955
1.3380000000000003	0.22763597265578778	-0.10151851592477981	0.9361700438706255	1.5349848826931927	0.0004716594827581473	0.4490440662070389	-0.008024774832981958
1.3390000000000002	0.22763516316753896	-0.10152475901091582	0.9361692911994778	1.5343885498473702	0.0004960486914984672	0.4491654936330693	-0.008118490007007559
1.34	0.22763435083618516	-0.10153104430288616	0.9361685455084341	1.5337886942508072	0.0005206014141009437	0.44928757707001155	-0.008212827829681855
1.341	0.22763353549453372	-0.101537370358025	0.9361678061310192	1.533185307416136	0.0005453177293686395	0.4494103171289309	-0.008307791312147225
1.3420000000000003	0.22763271697878504	-0.10154373570787055	0.9361670724212892	1.5325783809937568	0.0005701976989956973	0.44953371438310474	-0.008403383446773358
1.3430000000000002	0.22763189512932708	-0.10155013885952184	0.9361663437545519	1.5319679067729124	0.0005952413678437352	0.449657769367849	-0.008499607206338789
1.344	0.22763106979153305	-0.1015565782958283	0.9361656195280827	1.5313538766828292	0.0006204487636933797	0.44978248258025283	-0.008596465543330652
1.345	0.22763024081656233	-0.10156305247554143	0.9361648991618348	1.5307362827946835	0.0006458198969580975	0.4499078544786983	-0.008693961389238013
1.3460000000000003	0.22762940806216464	-0.101569559834561	0.9361641820991446	1.530115117324025	0.0006713547609693077	0.4500338854822871	-0.00879209765377496
1.3470000000000002	0.2276285713934879	-0.10157609878790007	0.936163467807435	1.5294903726329128	0.0006970533326500606	0.45016057597041703	-0.00889087722409153
1.348	0.22762773068388992	-0.10158266773123915	0.9361627557789127	1.5288620412317724	0.0007229155729073816	0.45028792628250797	-0.008990302963969613
1.349	0.2276268858157535	-0.10158926504244861	0.936162045531266	1.5282301157809803	0.0007489414268651052	0.45041593671775537	-0.009090377713001035
1.3500000000000003	0.2276260366813058	-0.10159588908345918	0.9361613366083583	1.5275945890929354	0.0007751308241808382	0.4505446075347276	-0.009191104285623223
1.3510000000000002	0.2276251831834416	-0.10160253820173062	0.9361606285809203	1.526955454135378	0.0008014836792035042	0.4506739389507468	-0.009292485469887885
1.352	0.22762432523655085	-0.1016092107316945	0.9361599210472411	1.5263127040355862	0.0008279998911542379	0.4508039311412351	-0.00939452402608176
1.353	0.2276234627673502	-0.10161590499654755	0.9361592136338583	1.5256663320847006	0.0008546793444525168	0.45093458423914806	-0.009497222685440334
1.3540000000000003	0.22762259571571913	-0.10162261930964714	0.9361585059962475	1.5250163317414402	0.0008815219088831221	0.45106589833449473	-0.00960058414907363
1.3550000000000002	0.22762172403516412	-0.10162935197588564	0.9361577978195118	1.5243626966352095	0.0009085274398476463	0.4511978734738843	-0.009704611086979606
1.356	0.22762084769215846	-0.10163610129341921	0.936157088819072	1.5237054205693585	0.0009356957789442751	0.4513305096599763	-0.009809306136959826
1.357	0.22761996666473386	-0.10164286555462519	0.9361563787413557	1.5230444975249728	0.0009630267543887804	0.45146380685077386	-0.009914671903434818
1.3580000000000003	0.22761908094182948	-0.1016496430459156	0.9361556673644894	1.522379921664827	0.0009905201809723737	0.45159776495888215	-0.010020710956339229
1.3590000000000002	0.227618190523774	-0.10165643204716283	0.9361549544989899	1.5217116873363852	0.0010181758597392905	0.45173238385103615	-0.010127425830276975
1.36	0.22761729542314876	-0.101663230831491	0.9361542399884576	1.521039789073475	0.0010459935776278874	0.4518676633478979	-0.010234819023812028
1.361	0.2276163956656554	-0.10167003766618268	0.9361535237102713	1.52036422159814	0.0010739731073799526	0.452003603223697	-0.010342892998527026
1.3620000000000003	0.22761549129098793	-0.10167685081432554	0.9361528055762846	1.51968497982343	0.0011021142077184331	0.45214020320571496	-0.010451650177908126
1.3630000000000002	0.22761458235370963	-0.10168366853569742	0.9361520855335238	1.5190020588560076	0.001130416623306599	0.45227746297397853	-0.010561092946419135
1.364	0.22761366892413404	-0.10169048908689392	0.936151363564888	1.5183154539982031	0.0011588800844279752	0.45241538216104055	-0.010671223648640742
1.365	0.22761275108921078	-0.10169731072220602	0.9361506396898499	1.51762516074989	0.0011875043069353992	0.45255396035166595	-0.010782044588289828
1.3660000000000003	0.22761182895341547	-0.1017041316952477	0.9361499139651601	1.5169311748098127	0.0012162889925303657	0.45269319708266736	-0.01089355802736018
1.3670000000000002	0.22761090263926886	-0.10171095025982875	0.9361491864855519	1.5162334920763738	0.001245233828946632	0.4528330918429509	-0.011005766185443258
1.368	0.22760997228673438	-0.10171776467007684	0.9361484573844486	1.5155321086569102	0.0012743384897947706	0.45297364407188484	-0.011118671237643395
1.369	0.2276090380518696	-0.10172457318131434	0.9361477268346726	1.5148270209027517	0.001303602633824371	0.4531148531525209	-0.011232275308222926
1.3700000000000003	0.22760810010585542	-0.10173137405168974	0.936146995049155	1.5141182254621743	0.0013330259037869112	0.4532567184012513	-0.011346580461314978
1.3710000000000002	0.2276071586340261	-0.10173816554343744	0.9361462622816482	1.5134057193170343	0.0013626079258131421	0.45339923906066265	-0.011461588694304657
1.372	0.22760621383452542	-0.10174494592414607	0.9361455288274384	1.5126894997933125	0.0013923483096707392	0.4535424142975362	-0.011577301935338331
1.373	0.22760526591771899	-0.10175171346841423	0.9361447950240595	1.5119695645621145	0.001422246649232675	0.45368624320282813	-0.011693722042279333
1.3740000000000003	0.22760431510673831	-0.10175846645914097	0.9361440612520077	1.5112459116397803	0.0014523025227303904	0.4538307247918645	-0.011810850801951182
1.3750000000000002	0.22760336163840453	-0.10176520318882645	0.9361433279354563	1.510518539387856	0.001482515493096662	0.45397585800444756	-0.011928689929483743
1.3760000000000001	0.22760240576377835	-0.10177192196126217	0.9361425955429705	1.5097874465144308	0.0015128851083985773	0.45412164170469166	-0.01204724106733432
1.377	0.22760144774758403	-0.10177862109248544	0.9361418645882217	1.5090526320768411	0.0015434109019956384	0.4542680746807111	-0.012166505784103793
1.3780000000000003	0.22760048786688294	-0.1017852989110009	0.9361411356307008	1.5083140954842444	0.001574092392606136	0.45441515564434454	-0.012286485573450719
1.3790000000000002	0.22759952641050193	-0.10179195375877383	0.9361404092764305	1.507571836499681	0.001604929084708556	0.4545628832309162	-0.012407181853040945
1.3800000000000001	0.2275985636792169	-0.10179858399299563	0.936139686178675	1.506825855242004	0.0016359204691566841	0.45471125599903595	-0.0125285959634704
1.381	0.2275975999851888	-0.10180518798749644	0.9361389670386476	1.50607615218692	0.001667066023765286	0.45486027243068267	-0.01265072916734238
1.3820000000000003	0.2275966356502739	-0.10181176413418183	0.9361382526062147	1.505322728166771	0.0016983652141104688	0.45500993093163344	-0.012773582648437106
1.3830000000000002	0.2275956710039568	-0.10181831084486913	0.9361375436805967	1.5045655843705612	0.0017298174945452232	0.45516022983187476	-0.012897157510728749
1.3840000000000001	0.2275947063812809	-0.10182482655277353	0.9361368411110629	1.5038047223449804	0.001761422309065269	0.4553111673857534	-0.013021454777370545
1.385	0.2275937421204016	-0.10183130971402395	0.936136145797623	1.50304014399529	0.0017931790923302353	0.4554627417719903	-0.013146475389768746
1.3860000000000003	0.22759277855938712	-0.10183775880958751	0.9361354586917107	1.5022718515856939	0.0018250872710843216	0.45561495109374267	-0.013272220206622585
1.3870000000000002	0.22759181603339523	-0.10184417234684943	0.9361347807968602	1.5014998477399424	0.001857146265307081	0.45576779337865375	-0.013398690002868464
1.3880000000000001	0.22759085487335537	-0.10185054886122401	0.9361341131693762	1.5007241354425516	0.001889355488912182	0.45592126657871107	-0.013525885468466612
1.389	0.22758989540502936	-0.10185688691855158	0.9361334569189934	1.499944718040635	0.0019217143506646192	0.45607536857003567	-0.01365380720709037
1.39	0.2275889379476964	-0.1018631851179091	0.9361328132095265	1.4991615992459641	0.0019542222554996516	0.4562300971529092	-0.01378245573496101
1.3910000000000002	0.22758798281358714	-0.1018694420940838	0.9361321832595091	1.4983747831365046	0.0019868786056350288	0.45638545005204106	-0.013911831479888436
1.3920000000000001	0.22758703030844107	-0.10187565651895711	0.9361315683428205	1.497584274157418	0.002019682800928984	0.4565414249167729	-0.014041934780395447
1.393	0.22758608073243736	-0.10188182710179854	0.9361309697892991	1.4967900771222844	0.002052634238667277	0.45669801932104065	-0.014172765884864224
1.394	0.2275851343811226	-0.10188795258960232	0.9361303889853404	1.4959921972149162	0.0020857323133888785	0.4568552307631565	-0.01430432495058295
1.3950000000000002	0.22758419154633608	-0.10189403176859542	0.9361298273744799	1.4951906399917556	0.002118976417177186	0.4570130566654743	-0.014436612042509588
1.3960000000000001	0.2275832525167554	-0.10190006346654004	0.9361292864579582	1.4943854113848565	0.002152365940295564	0.45717149437400256	-0.014569627131874478
1.397	0.22758231757731007	-0.10190604655432742	0.9361287677952679	1.4935765177050633	0.0021859002717414945	0.4573305411581487	-0.0147033700949262
1.398	0.22758138700783853	-0.10191197994686656	0.936128273004679	1.492763965644632	0.002219578799719926	0.4574901942106593	-0.01483784071188161
1.3990000000000002	0.2275804610824942	-0.10191786260477488	0.9361278037637447	1.491947762279286	0.0022534009123409294	0.45765045064757603	-0.0149730386658975
1.4000000000000001	0.22757954006989933	-0.1019236935368699	0.9361273618097817	1.4911279150700767	0.002287365998542248	0.4578113075082097	-0.015108963541942263
1.401	0.2275786242325422	-0.1019294718019566	0.9361269489403273	1.4903044318646645	0.0023214734489328385	0.45797276175525714	-0.0152456148256897
1.402	0.22757771382541658	-0.10193519650953758	0.9361265670135687	1.489477320898017	0.0023557226563143954	0.4581348102749422	-0.015382991902618064
1.4030000000000002	0.22757680909540912	-0.10194086682019803	0.9361262179487445	1.488646590793268	0.0023901130158205473	0.4582974498771228	-0.015521094057314833
1.4040000000000001	0.22757591028180998	-0.10194648194604193	0.9361259037265163	1.4878122505631062	0.002424643924735222	0.458460677295367	-0.015659920472805133
1.405	0.22757501761719431	-0.10195204115118342	0.9361256263893071	1.4869743096113006	0.0024593147821734716	0.4586244891869401	-0.015799470229782682
1.406	0.2275741313282979	-0.10195754375229388	0.9361253880416072	1.4861327777336073	0.0024941249888689415	0.45878888213288965	-0.015939742305865874
1.4070000000000003	0.227573251636887	-0.10196298911920144	0.9361251908502433	1.48528766511805	0.0025290739471903845	0.45895385263835187	-0.016080735575001687
1.4080000000000001	0.22757237876062167	-0.1019683766755435	0.9361250370446091	1.484438982344943	0.002564161061265983	0.4591193971329621	-0.016222448806957515
1.409	0.2275715129135379	-0.10197370589910078	0.9361249289168575	1.4835867403862666	0.002599385736972476	0.459285511971312	-0.016364880666902015
1.41	0.22757065430539683	-0.10197897632106105	0.9361248688220479	1.4827309506043866	0.0026347473816678633	0.4594521934333948	-0.01650802971513709
1.4110000000000003	0.22756980314027744	-0.10198418752458503	0.9361248591782518	1.4818716247508572	0.0026702454038509634	0.4596194377250435	-0.016651894406921375
1.4120000000000001	0.22756895961591206	-0.10198933914417985	0.9361249024666093	1.4810087749656742	0.0027058792129920147	0.4597872409784256	-0.01679647309232577
1.413	0.22756812392414041	-0.10199443086626125	0.9361250012313375	1.4801424137769643	0.00274164821953489	0.4599555992525381	-0.01694176401606157
1.414	0.22756729625173167	-0.10199946242977699	0.9361251580796871	1.479272554101103	0.0027775518348887997	0.4601245085335834	-0.017087765317221944
1.4150000000000003	0.22756647678082212	-0.10200443362575974	0.936125375681845	1.4783992092428644	0.0028135894711664566	0.46029396473523154	-0.017234475029060285
1.4160000000000001	0.2275656656882167	-0.10200934429618284	0.9361256567707801	1.4775223928948467	0.002849760540851974	0.460463963699015	-0.017381891078928978
1.417	0.22756486314392965	-0.1020141943336253	0.9361260041420298	1.4766421191361554	0.002886064456947183	0.4606345011949214	-0.017530011288258773
1.418	0.22756406931046974	-0.10201898368175034	0.9361264206534251	1.475758402431087	0.0029225006334142314	0.4608055729219447	-0.017678833372458954
1.4190000000000003	0.22756328434324588	-0.10202371233509279	0.9361269092247502	1.474871257628174	0.002959068485123333	0.4609771745085988	-0.017828354940801306
1.4200000000000002	0.22756250839134065	-0.10202838033815062	0.9361274728373357	1.473980699959581	0.002995767427306238	0.4611493015134591	-0.017978573496290146
1.421	0.227561741598275	-0.10203298778490995	0.9361281145335807	1.4730867450408345	0.0030325968751249957	0.4613219494255526	-0.01812948643552072
1.422	0.22756098410276437	-0.1020375348184312	0.9361288374164025	1.472189408870866	0.0030695562432956863	0.4614951136645407	-0.018281091048711125
1.4230000000000003	0.2275602360394657	-0.10204202162974488	0.9361296446486094	1.471288707831981	0.003106644945402285	0.4616687895809432	-0.01843338451997114
1.4240000000000002	0.22755949753971552	-0.1020464484564299	0.9361305394521954	1.4703846586889868	0.003143862393023029	0.46184297245671085	-0.018586363927688886
1.425	0.22755876873225878	-0.10205081558124744	0.9361315251075512	1.4694772785878436	0.0031812079949743626	0.46201765750603097	-0.01874002624485528
1.426	0.2275580497435922	-0.10205512333083099	0.9361326049525913	1.4685665850553178	0.0032186811568557408	0.46219283987582127	-0.01889436833914648
1.4270000000000003	0.22755734069716924	-0.1020593720744368	0.9361337823817919	1.4676525960000024	0.003256281280834961	0.46236851464567386	-0.019049386972828167
1.4280000000000002	0.22755664171184298	-0.10206356222275534	0.9361350608451369	1.4667353297135546	0.0032940077653701005	0.4625446768276191	-0.019205078802728263
1.429	0.22755595290067554	-0.10206769422678116	0.9361364438469689	1.4658148048710105	0.003331860004807747	0.46272132136620103	-0.01936144038046401
1.43	0.22755527436973788	-0.10207176857673998	0.9361379349447418	1.4648910405297841	0.003369837389162603	0.4628984431389921	-0.019518468152926648
1.4310000000000003	0.22755460621652318	-0.10207578580107235	0.9361395377480477	1.4639640561273306	0.0034079393040790606	0.46307603695742877	-0.01967615846278341
1.4320000000000002	0.227553948529103	-0.10207974646547244	0.9361412559186669	1.4630338714782036	0.0034461651306099354	0.4632540975677921	-0.019834507548574073
1.433	0.22755330138640187	-0.10208365117197929	0.936143093171263	1.4621005067716184	0.0034845142447520556	0.46343261965215393	-0.019993511544466415
1.434	0.2275526648588382	-0.10208750055774465	0.9361450532732107	1.4611639825691243	0.003522986016861116	0.4636115978292947	-0.020153166480526983
1.4350000000000003	0.22755203900895488	-0.10209129529272883	0.9361471400431813	1.4602243198012417	0.0035615798107636936	0.4637910266556593	-0.02031346828393713
1.4360000000000002	0.22755142389203925	-0.10209503607670081	0.9361493573492298	1.4592815397626626	0.0036002949826279542	0.463970900626416	-0.020474412780731952
1.437	0.2275508195567332	-0.10209872363704557	0.9361517091067602	1.4583356641063767	0.0036391308802026616	0.4641512141766858	-0.020635995697700672
1.438	0.22755022604563238	-0.10210235872737614	0.9361541992763629	1.4573867148374522	0.003678086842486029	0.46433196168288593	-0.020798212664391625
1.4390000000000003	0.22754964339549982	-0.10210594212582146	0.9361568318615212	1.4564347143068297	0.003717162199337836	0.46451313746413214	-0.020961059215165126
1.4400000000000002	0.22754907163634355	-0.1021094746333653	0.936159610906183	1.4554796852050988	0.0037563562712790667	0.46469473578370574	-0.021124530791237526
1.441	0.22754851078973284	-0.10211295707261178	0.9361625404921934	1.4545216505562404	0.003795668369662412	0.46487675085052915	-0.02128862274278182
1.442	0.22754796086785464	-0.1021163902862232	0.9361656247365846	1.4535606337109315	0.003835097796666203	0.4650591768206565	-0.021453330331150006
1.4430000000000003	0.22754742187368482	-0.10211977513540334	0.9361688677887201	1.4525966583386454	0.0038746438452342408	0.46524200779902797	-0.021618648731282743
1.4440000000000002	0.22754689380152396	-0.10212311249880297	0.9361722738276627	1.4516297484188965	0.003914305799144908	0.46542523784149353	-0.021784573034189035
1.445	0.22754637663752267	-0.10212640327072209	0.9361758470605176	1.4506599282331132	0.003954082932540343	0.46560886095668574	-0.021951098249013513
1.446	0.22754587036019608	-0.10212964835860891	0.9361795917213701	1.4496872223571153	0.003993974509038174	0.46579287110768647	-0.022118219304756954
1.4470000000000003	0.2275453749409278	-0.102132848681358	0.9361835120693056	1.4487116556530488	0.004033979781400939	0.4659772622137978	-0.022285931052446584
1.4480000000000002	0.2275448903444632	-0.1021360051684054	0.9361876123851357	1.4477332532611193	0.0040740979917029945	0.46616202815236235	-0.02245422826800478
1.449	0.22754441652939225	-0.10213911875811485	0.9361918969679509	1.4467520405918575	0.004114328371082147	0.4663471627603942	-0.02262310565527302
1.45	0.2275439534486217	-0.10214219039545416	0.9361963701326241	1.4457680433185134	0.004154670139076736	0.46653265983608955	-0.022792557848587185
1.4510000000000003	0.2275435010498367	-0.10214522103046592	0.9362010362078849	1.4447812873691845	0.0041951225034015304	0.46671851314040363	-0.022962579414970274
1.4520000000000002	0.22754305927557608	-0.1021482116175316	0.9362058995338356	1.443791798918647	0.004235684660224097	0.46690471639876174	-0.02313316485649586
1.453	0.2275426280621678	-0.10215116311392315	0.9362109644592831	1.442799604379869	0.00427635579427251	0.4670912633028495	-0.023304308612827587
1.454	0.2275422073379019	-0.10215407647764099	0.9362162353392554	1.4418047303955537	0.004317135078775186	0.467278147512306	-0.023476005063757348
1.4550000000000003	0.22754179702194563	-0.10215695266604263	0.9362217165315689	1.4408072038308186	0.00435802167572083	0.4674653626561427	-0.023648248531930285
1.4560000000000002	0.22754139702437728	-0.10215979263526108	0.9362274123924437	1.4398070517673534	0.00439901473625662	0.46765290233395534	-0.023821033285762076
1.457	0.22754100724658588	-0.10216259733928208	0.9362333272726644	1.438804301497156	0.004440113400738214	0.46784076011730125	-0.023994353542371297
1.458	0.2275406275816611	-0.10216536772905348	0.9362394655142868	1.4377989805143185	0.004481316798736937	0.46802892955142955	-0.02416820347059344
1.4590000000000003	0.22754025791477311	-0.1021681047523793	0.9362458314463764	1.4367911165063376	0.00452262404955307	0.46821740415700663	-0.024342577194264813
1.4600000000000002	0.22753989812354256	-0.10217080935422573	0.9362524293797768	1.4357807373464258	0.004564034263175199	0.4684061774315984	-0.024517468795599396
1.461	0.22753954807840082	-0.10217348247668658	0.9362592636024057	1.4347678710852882	0.004605546541199275	0.46859524285128146	-0.024692872318481593
1.462	0.22753920764294072	-0.10217612505785245	0.9362663383750749	1.4337525459404603	0.004647159977221044	0.46878459387275534	-0.024868781772228794
1.4630000000000003	0.2275388766742576	-0.10217873802995815	0.9362736579267055	1.432734790283937	0.004688873656885425	0.4689742239357788	-0.025045191136134064
1.4640000000000002	0.22753855502328107	-0.10218132231831234	0.9362812264493131	1.43171463263032	0.004730686658202726	0.4691641264654497	-0.02522209436394215
1.465	0.2275382425350978	-0.1021838788410086	0.9362890480935073	1.4306921016262084	0.0047725980521325945	0.46935429487421293	-0.025399485387716608
1.466	0.2275379390492648	-0.1021864085082872	0.9362971269641245	1.4296672260392917	0.004814606903192984	0.46954472256396845	-0.025577358121651964
1.4670000000000003	0.22753764440011406	-0.10218891222192056	0.9363054671156148	1.428640034745996	0.004856712270277759	0.4697354029284682	-0.025755706466263247
1.4680000000000002	0.22753735841704836	-0.10219139087537546	0.9363140725471782	1.4276105567176551	0.0048989132077447445	0.46992632935588674	-0.0259345243130196
1.469	0.2275370809248285	-0.10219384535437892	0.9363229471976454	1.426578821005179	0.004941208766653327	0.4701174952315717	-0.026113805549428003
1.47	0.22753681174385193	-0.10219627653713532	0.9363320949404721	1.425544856723317	0.004983597995969839	0.4703088939408596	-0.02629354406408579
1.4710000000000003	0.2275365506904234	-0.10219868529381576	0.9363415195795987	1.4245086930359963	0.005026079943376239	0.4705005188717188	-0.026473733751159852
1.4720000000000002	0.22753629757701718	-0.10220107248606988	0.9363512248461738	1.423470359142331	0.0050686536558657205	0.4706923634174088	-0.026654368514420237
1.473	0.22753605221253168	-0.10220343896731132	0.9363612143950077	1.4224298842617629	0.0051113181806742725	0.4708844209794073	-0.026835442271504056
1.474	0.22753581440253598	-0.10220578558339703	0.9363714917999987	1.421387297617556	0.005154072566670938	0.47107668497042715	-0.02701694895890278
1.4750000000000003	0.2275355839495092	-0.10220811317294853	0.9363820605496606	1.420342628420119	0.005196915865720478	0.4712691488172865	-0.027198882536948077
1.4760000000000002	0.2275353606530722	-0.10221042256694203	0.9363929240438782	1.4192959058523866	0.005239847133410371	0.471461805963578	-0.027381236993888607
1.477	0.2275351443102123	-0.10221271458832022	0.9364040855907517	1.4182471590564822	0.005282865429569368	0.4716546498722044	-0.027564006349733498
1.478	0.22753493471550093	-0.10221499005199931	0.9364155484024	1.4171964171189988	0.005325969819187532	0.4718476740279689	-0.02774718466090374
1.4790000000000003	0.22753473166130464	-0.10221724976451657	0.9364273155904745	1.4161437090544926	0.00536915937343418	0.47204087194034916	-0.027930766025392774
1.4800000000000002	0.2275345349379892	-0.10221949452369408	0.9364393901625082	1.4150890637890376	0.005412433170652829	0.47223423714633944	-0.028114744587406787
1.481	0.22753434433411782	-0.10222172511869412	0.9364517750190949	1.4140325101449454	0.005455790297394954	0.4724277632132449	-0.02829911454136862
1.482	0.22753415963664275	-0.10222394232971276	0.9364644729511448	1.4129740768262453	0.005499229849249856	0.47262144374143494	-0.02848387013596094
1.4830000000000003	0.22753398063109126	-0.10222614692768739	0.9364774866368364	1.4119137924045202	0.005542750931593328	0.47281527236700027	-0.02866900567827518
1.4840000000000002	0.2275338071017456	-0.10222833967439346	0.936490818638265	1.4108516853050657	0.005586352660377799	0.4730092427642601	-0.028854515537828366
1.485	0.22753363883181751	-0.10223052132217628	0.9365044713974069	1.4097877837937296	0.005630034162843031	0.47320334864800256	-0.029040394150696775
1.486	0.22753347560361756	-0.10223269261369106	0.9365184472306481	1.4087221159643988	0.005673794578513632	0.4733975837754655	-0.029226636024259327
1.4870000000000003	0.22753331719871908	-0.10223485428240434	0.9365327483218707	1.4076547097259795	0.0057176330607278366	0.47359194194842874	-0.029413235742738717
1.4880000000000002	0.2275331633981174	-0.10223700705348378	0.936547376715224	1.4065855927888433	0.00576154877833299	0.4737864170154851	-0.0296001879729975
1.489	0.22753301398238426	-0.10223915164470058	0.9365623343087086	1.4055147926518379	0.005805540917304955	0.47398100287425193	-0.02978748746992461
1.49	0.22753286873181783	-0.1022412887673416	0.9365776228485704	1.4044423365894627	0.005849608682292247	0.4741756934735912	-0.02997512908153923
1.4910000000000003	0.22753272742658837	-0.1022434191271285	0.936593243924124	1.4033682516384272	0.005893751298085705	0.47437048281590344	-0.030163107753999812
1.4920000000000002	0.2275325898468799	-0.10224554342514083	0.9366091989633811	1.4022925645839444	0.005937968011014448	0.4745653649594423	-0.03035141853609702
1.493	0.22753245577302797	-0.10224766235836735	0.9366254892294806	1.4012153019461029	0.005982258090147101	0.4747603340206538	-0.030540056583235466
1.494	0.22753232498565387	-0.10224977661951296	0.9366421158171708	1.4001364899666802	0.006026620828238088	0.47495538417636507	-0.030729017161457185
1.4950000000000003	0.2275321972657953	-0.10225188689681383	0.9366590796493418	1.3990561545967364	0.006071055542724241	0.4751505096657051	-0.030918295651450677
1.4960000000000002	0.22753207239503395	-0.1022539938742347	0.9366763814747341	1.3979743214849696	0.006115561576650589	0.4753457047920074	-0.031107887551880216
1.497	0.2275319501556201	-0.10225609823129346	0.9366940218675763	1.3968910159675503	0.006160138298977895	0.4755409639247003	-0.031297788481674506
1.498	0.22753183033059438	-0.10225820064288922	0.9367120012284007	1.3958062630597898	0.0062047851046379875	0.47573628150088587	-0.031487994181522684
1.4990000000000003	0.22753171270390696	-0.1022603017795091	0.9367303197849016	1.3947200874481192	0.006249501414824697	0.4759316520266732	-0.03167850051513004
1.5000000000000002	0.2275315970605344	-0.10226240230706062	0.9367489775924617	1.3936325134815954	0.006294286677216497	0.4761270700785161	-0.031869303470663926
1.5010000000000001	0.22753148318659455	-0.10226450288670542	0.9367679745343459	1.3925435651648006	0.006339140366192297	0.4763225303043774	-0.032060399162150234
1.502	0.22753137086945902	-0.10226660417506976	0.9367873103211902	1.3914532661536059	0.006384061983223652	0.47651802742441984	-0.03225178383058083
1.5030000000000003	0.22753125989786452	-0.10226870682407767	0.9368069844894094	1.3903616397522753	0.006429051057200268	0.4767135562314746	-0.03244345384528376
1.5040000000000002	0.22753115006202226	-0.10227081148078027	0.9368269963996506	1.3892687089100053	0.006474107144811114	0.47690911159165483	-0.032635405705438054
1.5050000000000001	0.2275310411537263	-0.10227291878793407	0.9368473452364221	1.3881744962176281	0.006519229831103392	0.47710468844487874	-0.03282763604094517
1.506	0.2275309329664605	-0.10227502938495589	0.9368680300081453	1.387079023905963	0.006564418729976192	0.47730028180493955	-0.033020141612782
1.5070000000000003	0.22753082529550486	-0.1022771439085019	0.9368890495476273	1.3859823138454155	0.006609673484365636	0.47749588675931137	-0.03321291931296069
1.5080000000000002	0.2275307179380411	-0.10227926299229216	0.9369104025140839	1.384884387546807	0.0066549937659391885	0.4776914984688779	-0.033405966163550356
1.5090000000000001	0.2275306106932576	-0.10228138726693121	0.9369320873963426	1.3837852661649084	0.006700379274543073	0.4778871121673454	-0.033599279314702704
1.51	0.2275305033624541	-0.10228351736010062	0.9369541025161005	1.382684970503535	0.006745829737646734	0.4780827231604054	-0.03379285604247624
1.5110000000000003	0.2275303957491462	-0.10228565389636897	0.936976446030859	1.3815835210195553	0.006791344909662817	0.4782783268250778	-0.03398669374707084
1.5120000000000002	0.2275302876591703	-0.10228779749699313	0.9369991159369127	1.3804809378265448	0.006836924571325656	0.47847391860917904	-0.034180789950988125
1.5130000000000001	0.2275301789007883	-0.10228994878008733	0.9370221100731441	1.3793772406999358	0.0068825685290675835	0.4786694940305529	-0.03437514229645029
1.514	0.2275300692847932	-0.10229210836041128	0.9370454261252508	1.3782724490832727	0.006928276614088794	0.4788650486760705	-0.034569748542506086
1.5150000000000003	0.22752995862461503	-0.10229427684915383	0.9370690616289055	1.3771665820944219	0.006974048681669046	0.4790605782005227	-0.03476460656267883
1.5160000000000002	0.2275298467364278	-0.10229645485446236	0.9370930139714767	1.376059658532095	0.007019884611086774	0.4792560783252909	-0.03495971434309782
1.5170000000000001	0.2275297334392574	-0.10229864298233961	0.9371172803934363	1.3749516968837967	0.007065784305597642	0.47945154483673635	-0.03515506998038431
1.518	0.22752961855509077	-0.10230084183753027	0.9371418579905838	1.3738427153344281	0.007111747692229063	0.4796469735846191	-0.03535067167898965
1.519	0.22752950190898638	-0.10230305202439449	0.937166743717096	1.3727327317740223	0.007157774721634366	0.47984236048085344	-0.0355465177482917
1.5200000000000002	0.22752938332918624	-0.10230527414739245	0.9371919343894007	1.3716217638053472	0.007203865367763097	0.4800377014984223	-0.03574260659939068
1.5210000000000001	0.22752926264722956	-0.10230750881080763	0.9372174266920081	1.370509828752861	0.007250019626799375	0.4802329926700887	-0.035938936740875074
1.522	0.22752913969806857	-0.10230975661846153	0.9372432171849229	1.3693969436726268	0.0072962375157337575	0.4804282300869083	-0.036135506773741916
1.523	0.227529014320186	-0.10231201817416977	0.9372693023103877	1.3682831253624173	0.007342519071299407	0.4806234098966079	-0.03633231538656912
1.5240000000000002	0.22752888635571505	-0.10231429408256172	0.9372956783985825	1.3671683903719927	0.0073888643492116554	0.48081852830183314	-0.03652936135100215
1.5250000000000001	0.2275287556505617	-0.1023165849495105	0.9373223416737864	1.3660527550131585	0.007435273423223716	0.4810135815585137	-0.03672664351694722
1.526	0.22752862205452928	-0.10231889138141996	0.9373492882613854	1.3649362353695906	0.0074817463835721906	0.4812085659744099	-0.03692416080747233
1.527	0.2275284854214461	-0.10232121398374479	0.9373765141949792	1.3638188473071629	0.007528283335055903	0.4814034779076621	-0.03712191221366079
1.5280000000000002	0.22752834560929566	-0.1023235533602479	0.9374040154232123	1.362700606485135	0.007574884395539677	0.4815983137652847	-0.03731989678947918
1.5290000000000001	0.22752820248034974	-0.10232591011299455	0.9374317878167083	1.361581528368189	0.007621549694700259	0.4817930700014882	-0.037518113646478085
1.53	0.22752805590130484	-0.10232828484157765	0.9374598271758618	1.3604616282392938	0.007668279372100759	0.48198774311570863	-0.03771656194802202
1.531	0.22752790574342163	-0.10233067814119728	0.9374881292394933	1.359340921213389	0.007715073574593485	0.4821823296504722	-0.0379152409030493
1.5320000000000003	0.22752775188229163	-0.1023330906003465	0.937516689693621	1.3582194222522417	0.007761932453660041	0.4823768261891574	-0.03811414975942379
1.5330000000000001	0.22752759419647836	-0.10233552279885409	0.9375455041796036	1.357097146180843	0.007808856163175759	0.4825712293535374	-0.038313287797061765
1.534	0.22752743256540994	-0.10233797530703452	0.9375745683009018	1.3559741077041985	0.007855844857963711	0.482765535801227	-0.03851265432156563
1.535	0.22752726686802746	-0.10234044868556888	0.9376038776288382	1.3548503214233774	0.007902898692711866	0.482959742223221	-0.03871224865848687
1.5360000000000003	0.22752709698256632	-0.10234294348461576	0.9376334277088695	1.3537258018515517	0.007950017820339701	0.4831538453414656	-0.038912070147427265
1.5370000000000001	0.22752692278671785	-0.10234546024177599	0.9376632140677444	1.352600563430386	0.007997202389631452	0.48334784190646646	-0.039112118135796355
1.538	0.2275267441577948	-0.10234799947966156	0.9376932322208034	1.3514746205463886	0.008044452542501225	0.48354172869487555	-0.03931239197259106
1.539	0.2275265609729012	-0.10235056170381916	0.9377234776794243	1.350347987547211	0.008091768411377055	0.4837355025069383	-0.03951289100213742
1.5400000000000003	0.2275263731091064	-0.1023531474017609	0.9377539459593749	1.3492206787575092	0.008139150117130067	0.4839291601639866	-0.03971361455742948
1.5410000000000001	0.22752618044362372	-0.10235575704272488	0.9377846325896935	1.3480927084943493	0.008186597767244116	0.484122698506164	-0.0399145619531879
1.542	0.22752598285399353	-0.1023583910766607	0.9378155331209729	1.3469640910825182	0.008234111453616771	0.4843161143903856	-0.040115732479186955
1.543	0.22752578021827102	-0.10236104993243875	0.9378466431334308	1.3458348408693477	0.008281691250174255	0.484509404688475	-0.0403171253937289
1.5440000000000003	0.22752557241521887	-0.10236373401678858	0.9378779582455243	1.3447049722390425	0.008329337210848347	0.4847025662852385	-0.04051873991683994
1.5450000000000002	0.22752535932450463	-0.10236644371396546	0.9379094741227365	1.3435744996268741	0.008377049367793382	0.48489559607641747	-0.04072057522343233
1.546	0.22752514082690337	-0.10236917938501512	0.937941186485788	1.3424434375328516	0.008424827729477889	0.485088490966766	-0.040922630436920356
1.547	0.22752491680413015	-0.10237194136701039	0.9379730911175265	1.3413118005344757	0.008472672279016245	0.48528124786831844	-0.04112490462353481
1.5480000000000003	0.22752468713755214	-0.10237472997263646	0.9380051838688759	1.3401796032985653	0.008520582972983925	0.48547386369884904	-0.041327396787153976
1.5490000000000002	0.22752445170615568	-0.10237754548937666	0.9380374606653471	1.3390468605925179	0.008568559740107387	0.4856663353805266	-0.04153010586404308
1.55	0.2275242103852693	-0.10238038817867538	0.9380699175141157	1.3379135872953603	0.00861660247976771	0.48585865983858556	-0.041733030717442283
1.551	0.22752396304641798	-0.10238325827545204	0.9381025505097909	1.336779798408202	0.008664711060744354	0.4860508339999539	-0.041936170132917776
1.5520000000000003	0.22752370955755835	-0.10238615598721243	0.9381353558377545	1.3356455090640758	0.008712885320016486	0.48624285479190354	-0.04213952281496421
1.5530000000000002	0.22752344978331981	-0.10238908149313332	0.9381683297758273	1.3345107345375338	0.00876112506168282	0.48643471914072467	-0.04234308738437261
1.554	0.22752318358525148	-0.1023920349438727	0.9382014686953905	1.3333754902536017	0.008809430056304728	0.48662642397055034	-0.042546862375938514
1.555	0.22752291082207557	-0.10239501646172929	0.9382347690630957	1.3322397917964535	0.008857800040307326	0.4868179662023325	-0.04275084623590286
1.5560000000000003	0.22752263134994674	-0.10239802614077363	0.9382682274446685	1.3311036549192934	0.008906234715073414	0.48700934275266977	-0.04295503731809165
1.5570000000000002	0.22752234502271787	-0.10240106404694889	0.9383018405108084	1.329967095555809	0.008954733745852294	0.48720055053236716	-0.04315943387875591
1.558	0.22752205169221268	-0.10240413021814179	0.9383356050436867	1.3288301298320535	0.00900329676054467	0.4873915864449135	-0.043364034071027104
1.559	0.22752175120850457	-0.10240722466422855	0.9383695179429181	1.327692774077237	0.009051923348363959	0.487582447385184	-0.04356883593972043
1.5600000000000003	0.22752144342020264	-0.10241034736709613	0.9384035762302595	1.3265550448330308	0.009100613058617974	0.4877731302384327	-0.04377383741703601
1.5610000000000002	0.22752112817474449	-0.10241349828063721	0.9384377770526608	1.325416958862875	0.00914936539985499	0.48796363187915054	-0.043979036319220746
1.562	0.22752080531869626	-0.10241667733071659	0.938472117683668	1.3242785331620286	0.009198179839313722	0.4881539491696704	-0.04418443034394917
1.563	0.2275204746980599	-0.10241988441510678	0.938506595523558	1.3231397849675872	0.009247055802373191	0.4883440789588276	-0.04439001706824287
1.5640000000000003	0.2275201361585877	-0.10242311940339421	0.9385412080989627	1.3220007317684588	0.00929599267188122	0.4885340180806166	-0.044595793946626064
1.5650000000000002	0.2275197895461048	-0.10242638213686023	0.9385759530623583	1.3208613913148999	0.009344989787544772	0.48872376335278744	-0.04480175830939809
1.566	0.2275194347068389	-0.10242967242833803	0.9386108281914219	1.319721781626848	0.009394046445443694	0.48891331157562756	-0.0450079073610859
1.567	0.22751907148775816	-0.10243299006242	0.9386458313886384	1.3185819210021597	0.009443161897729358	0.48910265953087173	-0.04521423817877502
1.5680000000000003	0.22751869973691694	-0.10243633479639068	0.9386809606815302	1.31744182802586	0.009492335352630726	0.48929180398049954	-0.04542074771001687
1.5690000000000002	0.22751831930381	-0.10243970636113213	0.9387162142223867	1.3163015215800122	0.009541565974464034	0.4894807416654237	-0.04562743277092445
1.57	0.2275179300397347	-0.1024431044612471	0.938751590286368	1.3151610208538138	0.009590852883342377	0.4896694693040717	-0.04583429004500757
1.571	0.2275175317981617	-0.10244652877477771	0.9387870872694879	1.3140203453539012	0.009640195154586024	0.48985798359080374	-0.04604131608195875
1.5720000000000003	0.22751712443511443	-0.10244997895327662	0.9388227036887346	1.3128795149148405	0.009689591818016987	0.4900462811943531	-0.04624850729535799
1.5730000000000002	0.22751670780955724	-0.10245345462260849	0.9388584381850801	1.3117385497097922	0.009739041857443282	0.4902343587565956	-0.04645585995899508
1.574	0.22751628178379227	-0.1024569553837262	0.9388942895286281	1.3105974702613241	0.009788544210029308	0.4904222128915911	-0.046663370202178464
1.575	0.22751584622386561	-0.10246048081304279	0.9389302566236452	1.3094562974527326	0.009838097765370635	0.49060984018441384	-0.046871034004947715
1.5760000000000003	0.22751540099998244	-0.1024640304631531	0.9389663385115982	1.3083150525402232	0.009887701364822352	0.4907972371895298	-0.04707884719392429
1.5770000000000002	0.22751494598693153	-0.1024676038635335	0.9390025343725761	1.3071737571648088	0.009937353800960223	0.49098440042915187	-0.047286805439048
1.578	0.22751448106451908	-0.10247120052084396	0.939038843525851	1.306032433363151	0.009987053816932236	0.4911713263918804	-0.04749490425108149
1.579	0.22751400611801215	-0.10247481991995731	0.9390752654284439	1.3048911035792026	0.010036800106371575	0.49135801153114494	-0.047703138979765275
1.5800000000000003	0.2275135210385918	-0.10247846152609258	0.9391117996701958	1.3037497906773796	0.010086591314176777	0.491544452263086	-0.047911504813175514
1.5810000000000002	0.2275130257238159	-0.10248212478692832	0.939148445966851	1.3026085179553644	0.010136426037490407	0.4917306449643663	-0.04811999677816759
1.582	0.22751252007809192	-0.10248580913356871	0.9391852041545369	1.301467309156136	0.010186302826146802	0.49191658597034255	-0.04832860974038749
1.583	0.22751200401315955	-0.10248951398073591	0.9392220741863868	1.300326188480341	0.010236220182651119	0.49210227157335695	-0.04853733840324676
1.5840000000000003	0.22751147744858338	-0.10249323872769137	0.9392590561301823	1.2991851805982235	0.010286176562300128	0.49228769802103045	-0.04874617730647526
1.5850000000000002	0.22751094031225597	-0.10249698275988743	0.9392961501670157	1.298044310660344	0.01033617037344619	0.4924728615147437	-0.048955120824317536
1.586	0.22751039254091077	-0.10250074544984931	0.9393333565909708	1.296903604308941	0.010386199977296937	0.4926577582081271	-0.04916416316313477
1.587	0.22750983408064576	-0.10250452615728774	0.9393706758090682	1.2957630876902844	0.01043626368731309	0.492842384205442	-0.04937329835872208
1.5880000000000003	0.22750926488745704	-0.10250832422994387	0.9394081083411029	1.2946227874653662	0.010486359768936842	0.4930267355602217	-0.049582520273895
1.5890000000000002	0.22750868492740686	-0.10251213900516713	0.9394456548189986	1.293482730818154	0.010536486439835112	0.4932108082742368	-0.04979182259677738
1.59	0.22750809417567316	-0.10251596981072561	0.9394833159845443	1.2923429454628783	0.010586641870294006	0.49339459829648513	-0.05000119884022276
1.591	0.227507492614857	-0.10251981596485095	0.939521092684764	1.2912034596514563	0.010636824183705285	0.49357810152208714	-0.050210642342375635
1.5920000000000003	0.22750688023405324	-0.10252367677702007	0.9395589858652976	1.2900643021814011	0.010687031457451134	0.49376131379103144	-0.050420146267891416
1.5930000000000002	0.22750625702906027	-0.10252755154984762	0.9395969965621641	1.288925502402689	0.010737261724310871	0.49394423088695544	-0.0506297036100655
1.594	0.22750562300297686	-0.10253143958096203	0.9396351258922828	1.2877870902209232	0.010787512974026062	0.49412684853651406	-0.050839307194547774
1.595	0.22750497816680942	-0.10253534016374126	0.9396733750435036	1.286649096096762	0.010837783154538733	0.49430916240946277	-0.05104894968428406
1.5960000000000003	0.22750432254008965	-0.10253925258728522	0.9397117452645222	1.2855115510581303	0.010888070172417462	0.49449116811671817	-0.05125862358185488
1.5970000000000002	0.227503656151503	-0.1025431761371263	0.9397502378550527	1.2843744867545082	0.010938371891803425	0.49467286120158893	-0.05146832122300648
1.598	0.2275029790395275	-0.10254711009667893	0.9397888541573861	1.2832379355389822	0.010988686132243835	0.494854237126496	-0.05167803476393966
1.599	0.227502291253083	-0.10255105374792774	0.9398275955500867	1.2821019305216284	0.011039010667059194	0.4950352912643825	-0.05188775617350837
1.6000000000000003	0.22750159285219104	-0.10255500637098006	0.9398664634434493	1.280966505579156	0.011089343222916381	0.4952160188973143	-0.05209747723344185
1.6010000000000002	0.22750088390864484	-0.1025589672432326	0.9399054592763364	1.2798316953478528	0.011139681479939824	0.4953964152178303	-0.05230718954123887
1.602	0.22750016450669	-0.1025629356389026	0.9399445845140221	1.2786975352148398	0.011190023072058502	0.49557647533055	-0.0525168845128187
1.603	0.22749943474371512	-0.10256691082930122	0.939983840646287	1.277564061309098	0.011240365587712799	0.4957561942537384	-0.05272655338493718
1.6040000000000003	0.2274986947309528	-0.1025708920831018	0.9400232291853867	1.2764313104918659	0.011290706570558145	0.49593556692083357	-0.052936187217863376
1.6050000000000002	0.22749794459419068	-0.10257487866585217	0.9400627516635132	1.2752993203459897	0.011341043519863269	0.49611458818212334	-0.05314577689881242
1.606	0.22749718447411607	-0.10257886983910582	0.9401024096290005	1.2741681291649447	0.011391373890970872	0.4962932528065774	-0.05335531314620451
1.607	0.22749641452554192	-0.10258286485954782	0.940142204641275	1.2730377759407385	0.011441695096127646	0.49647155548383864	-0.053564786514636704
1.6080000000000003	0.2274956349158897	-0.1025868629781153	0.9401821382649213	1.2719083003491578	0.011492004505564344	0.4966494908264407	-0.053774187400637864
1.6090000000000002	0.22749484582405816	-0.10259086343911096	0.9402222120624864	1.2707797427330676	0.011542299448706583	0.496827053372134	-0.0539835060493983
1.61	0.22749404743930152	-0.1025948654793114	0.9402624275860196	1.2696521440852333	0.011592577215640783	0.49700423758626616	-0.054192732562240095
1.611	0.22749323995974072	-0.10259886832707538	0.940302786367724	1.268525546029872	0.011642835058959605	0.4971810378644029	-0.05440185690477665
1.6120000000000003	0.22749242359163616	-0.10260287120145362	0.9403432899093407	1.2673999908017624	0.011693070195806872	0.49735744853519637	-0.05461086891631915
1.6130000000000002	0.22749159854942286	-0.10260687331167416	0.9403839396706444	1.2662755212240038	0.011743279810002793	0.4975334638633236	-0.054819758320113494
1.614	0.22749076505500518	-0.10261087385737712	0.94042473705855	1.265152180685136	0.01179346105443495	0.4977090780525598	-0.0550285147332604
1.615	0.22748992333630916	-0.10261487202884792	0.9404656834175797	1.2640300131144477	0.011843611053535067	0.49788428524917705	-0.05523712767620693
1.6160000000000003	0.2274890736265939	-0.10261886700687806	0.9405067800216893	1.262909062955436	0.011893726905539838	0.4980590795456725	-0.0554455865820632
1.6170000000000002	0.22748821616489628	-0.10262285796300752	0.9405480280666997	1.2617893751384968	0.0119438056847213	0.4982334549847108	-0.05565388080593702
1.618	0.2274873511968589	-0.10262684405977145	0.9405894286618293	1.2606709950524284	0.011993844443589603	0.49840740556322466	-0.05586199963502779
1.619	0.22748647897518923	-0.10263082445057341	0.9406309828199524	1.259553968513951	0.012043840215131907	0.49858092523661984	-0.056069932299672526
1.6200000000000003	0.22748559975899713	-0.10263479827993646	0.9406726914473356	1.2584383417355758	0.012093790015577494	0.49875400792302843	-0.05627766798480648
1.6210000000000002	0.22748471381238708	-0.10263876468375763	0.9407145553339765	1.2573241612925332	0.012143690847387475	0.4989266475077381	-0.05648519584136157
1.622	0.2274838214034334	-0.10264272278919467	0.9407565751464249	1.2562114740898433	0.012193539701802095	0.4990988378478651	-0.05669250499657776
1.623	0.22748292280316199	-0.10264667171493955	0.9407987514242074	1.255100327329855	0.012243333561131258	0.499270572777154	-0.05689958456244649
1.6240000000000003	0.22748201828416217	-0.10265061057149995	0.9408410845794867	1.2539907684787053	0.012293069400791196	0.4994418461110327	-0.05710642364284457
1.6250000000000002	0.227481108119957	-0.10265453846111033	0.9408835748991972	1.2528828452309013	0.012342744190846626	0.49961265165205043	-0.05731301133991747
1.6260000000000001	0.22748019258550825	-0.10265845447802689	0.9409262225485345	1.2517766054731068	0.012392354897426738	0.49978298319546066	-0.05751933675984429
1.627	0.2274792719581033	-0.10266235770883543	0.9409690275742945	1.2506720972482117	0.012441898484078869	0.4999528345347122	-0.05772538901860405
1.6280000000000003	0.22747834651824692	-0.10266624723239653	0.9410119899069294	1.2495693687203955	0.012491371913062833	0.5001221994667319	-0.05793115724836304
1.6290000000000002	0.22747741655018305	-0.10267012212055375	0.9410551093613237	1.2484684681407592	0.01254077214731965	0.5002910717970663	-0.05813663060437182
1.6300000000000001	0.2274764823412956	-0.10267398143960543	0.941098385637415	1.2473694438123524	0.012590096153117646	0.5004594453450714	-0.05834179827189544
1.631	0.2274755441807632	-0.10267782425104054	0.9411418183217871	1.2462723440549195	0.012639340902221767	0.5006273139491552	-0.05854664947276106
1.6320000000000003	0.22747460235896855	-0.10268164961154012	0.9411854068898616	1.2451772171700743	0.012688503373345466	0.5007946714719591	-0.058751173471655274
1.6330000000000002	0.22747365716803722	-0.10268545657374761	0.9412291507071859	1.244084111406108	0.012737580553923407	0.5009615118054217	-0.05895535958291253
1.6340000000000001	0.22747270890237897	-0.10268924418780527	0.9412730490294442	1.242993074922376	0.012786569442451552	0.5011278288757317	-0.059159197177926816
1.635	0.22747175785810345	-0.10269301150215408	0.9413171010019418	1.2419041557551023	0.012835467050666741	0.5012936166481151	-0.059362675692588095
1.6360000000000003	0.2274708043313102	-0.10269675756360198	0.9413613056593155	1.2408174017845446	0.012884270405568698	0.5014588691315839	-0.059565784634449295
1.6370000000000002	0.22746984861600505	-0.10270048141816657	0.9414056619262232	1.2397328607019744	0.012932976551835484	0.501623580383835	-0.05976851358932961
1.6380000000000001	0.22746889100201992	-0.10270418211268888	0.9414501686186365	1.2386505799764285	0.01298158255451347	0.5017877445161228	-0.059970852227425306
1.639	0.2274679317729381	-0.10270785869571422	0.9414948244442338	1.2375706068204366	0.013030085501497531	0.50195135569805	-0.06017279031015614
1.6400000000000003	0.22746697120402326	-0.10271151021764516	0.9415396280015185	1.2364929881539255	0.013078482505865208	0.5021144081624049	-0.06037431769830556
1.6410000000000002	0.22746600956014829	-0.10271513573167361	0.9415845777784143	1.2354177705681282	0.01312677070861577	0.5022768962099272	-0.06057542436049031
1.6420000000000001	0.22746504709409812	-0.10271873429586628	0.9416296721510936	1.2343450002905796	0.0131749472818779	0.5024388142140103	-0.06077610038117746
1.643	0.22746408404562535	-0.10272230497527221	0.9416749093841635	1.2332747231500272	0.013223009431857991	0.5026001566255875	-0.06097633596795437
1.6440000000000003	0.22746312064050658	-0.1027258468429257	0.9417202876329674	1.2322069845408399	0.013270954400983673	0.5027609179782089	-0.06117612145787826
1.6450000000000002	0.2274621570892231	-0.10272935898012585	0.9417658049472544	1.2311418293876193	0.013318779469610721	0.5029210928930691	-0.061375447323280555
1.6460000000000001	0.22746119358639438	-0.10273284047749899	0.9418114592750857	1.230079302110346	0.01336648195796592	0.5030806760839321	-0.0615743041774616
1.647	0.22746023031134077	-0.10273629043721666	0.9418572484666053	1.229019446590014	0.013414059228389454	0.5032396623620183	-0.061772682780224186
1.648	0.22745926742902203	-0.10273970797524137	0.9419031702776749	1.2279623061347154	0.013461508687453114	0.5033980466407367	-0.061970574043255004
1.6490000000000002	0.22745830509097603	-0.10274309222247638	0.9419492223733792	1.226907923446126	0.01350882778759148	0.503555823940147	-0.06216796903560659
1.6500000000000001	0.22745734343625684	-0.10274644232519661	0.9419954023314037	1.225856340586354	0.013556014028492231	0.5037129893912764	-0.06236485898934964
1.651	0.22745638259237244	-0.10274975744626247	0.9420417076449098	1.2248075989451126	0.013603064958978854	0.5038695382404808	-0.06256123530540425
1.652	0.22745542267622165	-0.10275303676749356	0.9420881357245314	1.223761739207547	0.013649978179509992	0.5040254658538527	-0.06275708955949781
1.6530000000000002	0.22745446379503037	-0.10275627949245492	0.9421346839006269	1.2227188013234311	0.01369675134474972	0.5041807677215006	-0.06295241350764885
1.6540000000000001	0.2274535060472869	-0.10275948484928026	0.9421813494269162	1.2216788244776913	0.013743382165906566	0.5043354394615798	-0.0631471990908198
1.655	0.2274525495236762	-0.10276265209352868	0.9422281294843766	1.2206418470618436	0.013789868412965391	0.5044894768241418	-0.06334143843923365
1.656	0.227451594308013	-0.1027657805110757	0.942275021184649	1.219607906646679	0.013836207916936114	0.5046428756948058	-0.06353512387648437
1.6570000000000003	0.22745064047817404	-0.10276886942104249	0.94232202157446	1.2185770399561575	0.01388239857199971	0.5047956320981954	-0.06372824792290059
1.6580000000000001	0.22744968810702848	-0.10277191817838656	0.9423691276421888	1.2175492828421048	0.013928438337249039	0.5049477422012673	-0.0639208032978655
1.659	0.22744873726336767	-0.10277492617540111	0.9424163363262092	1.2165246702600496	0.01397432523772207	0.5050992023167168	-0.06411278292116106
1.66	0.22744778801283277	-0.10277789284212685	0.9424636445246332	1.2155032362461715	0.014020057364729513	0.5052500089064659	-0.0643041799134657
1.6610000000000003	0.22744684041884142	-0.1027808176464303	0.9425110491060825	1.214485013894947	0.01406563287578324	0.5054001585850529	-0.06449498759625563
1.6620000000000001	0.22744589454351263	-0.1027837000941235	0.9425585469207378	1.213470035337833	0.014111049994431907	0.5055496481227466	-0.06468519949136042
1.663	0.22744495044859006	-0.10278653972912453	0.9426061348112944	1.2124583317229545	0.014156307010127328	0.5056984744483852	-0.06487480932024005
1.664	0.22744400819636376	-0.10278933613365909	0.9426538096242072	1.2114499331957662	0.014201402278001578	0.5058466346520685	-0.06506381100280702
1.6650000000000003	0.22744306785058993	-0.10279208892850303	0.9427015682215971	1.2104448688817893	0.014246334218434645	0.5059941259877028	-0.06525219865555625
1.6660000000000001	0.2274421294774092	-0.10279479777326345	0.9427494074930705	1.2094431668713927	0.014291101316536065	0.5061409458753438	-0.06543996658943471
1.667	0.2274411931462627	-0.10279746236632413	0.9427973243667034	1.2084448542058328	0.014335702121481175	0.5062870919033373	-0.06562710930794402
1.668	0.22744025893043032	-0.10280008244408328	0.9428453158191988	1.2074499568652826	0.014380135245520741	0.5064325618301407	-0.06581362150529857
1.6690000000000003	0.22743932690643776	-0.10280265778023753	0.9428933788852174	1.2064584997588241	0.014424399363152606	0.5065773535857648	-0.06599949806452293
1.6700000000000002	0.22743839715270928	-0.10280518818548662	0.9429415106666332	1.2054705067152496	0.014468493210639389	0.5067214652730224	-0.06618473405531095
1.671	0.22743746974897064	-0.10280767350690545	0.9429897083420942	1.204486000475021	0.014512415585203638	0.5068648951685844	-0.06636932473146877
1.672	0.22743654477677883	-0.10281011362735987	0.9430379691757647	1.2035050026844945	0.01455616534402346	0.5070076417236029	-0.06655326552825122
1.6730000000000003	0.22743562232042583	-0.10281250846534262	0.9430862905248775	1.2025275338927603	0.014599741403395206	0.5071497035639022	-0.0667365520597178
1.6740000000000002	0.2274347024678396	-0.10281485797447602	0.9431346698468475	1.2015536135507068	0.014643142737698915	0.5072910794899825	-0.06691918011593025
1.675	0.22743378531148306	-0.10281716214305553	0.9431831047063245	1.200583260011158	0.0146863683783503	0.5074317684768996	-0.06710114566005654
1.676	0.2274328709492504	-0.10281942099401163	0.9432315927818171	1.1996164905296927	0.014729417412983847	0.5075717696738379	-0.06728244482556854
1.6770000000000003	0.2274319594853606	-0.10282163458454173	0.943280131871134	1.1986533212676258	0.014772288984441674	0.5077110824031958	-0.06746307391347599
1.6780000000000002	0.2274310510312483	-0.10282380300578936	0.9433287198956447	1.1976937672978871	0.014814982289751772	0.5078497061592459	-0.0676430293894181
1.679	0.22743014570607692	-0.10282592638294487	0.9433773549037389	1.1967378426130335	0.014857496579461818	0.5079876406065502	-0.06782230788073801
1.68	0.2274292436361227	-0.10282800487501371	0.943426035073111	1.195785560135753	0.014899831157085784	0.508124885578075	-0.0680009061736046
1.6810000000000003	0.22742834495302944	-0.10283003867462881	0.9434747587118708	1.1948369317322225	0.014941985378664046	0.5082614410728786	-0.06817882120988039
1.6820000000000002	0.2274274497916814	-0.10283202800828264	0.9435235242592312	1.1938919682271814	0.014983958652376773	0.5083973072534372	-0.06835605008379947
1.683	0.22742655828806982	-0.10283397313585062	0.9435723302861525	1.1929506794203346	0.015025750437724042	0.5085324844427282	-0.06853259003870217
1.684	0.22742567057715501	-0.10283587434902873	0.9436211754955703	1.1920130741048236	0.015067360244273227	0.5086669731211326	-0.06870843846370749
1.6850000000000003	0.22742478679072578	-0.10283773196943799	0.9436700587214593	1.1910791600877586	0.015108787630400503	0.5088007739230348	-0.06888359289038674
1.6860000000000002	0.22742390705525833	-0.10283954634677184	0.9437189789271068	1.1901489442120479	0.015150032202087856	0.5089338876330569	-0.06905805098938028
1.687	0.22742303149015008	-0.10284131785698576	0.943767935204101	1.1892224323798937	0.01519109361141061	0.5090663151820506	-0.06923181056622865
1.688	0.22742216020707576	-0.10284304690052927	0.9438169267724091	1.188299629579076	0.015231971554472265	0.5091980576427839	-0.06940486955611615
1.6890000000000003	0.22742129331046546	-0.10284473390061943	0.943865952980798	1.1873805399112656	0.015272665769030571	0.5093291162253215	-0.06957722601813784
1.6900000000000002	0.22742043089835348	-0.10284637930155593	0.9439150133068436	1.186465166620863	0.015313176032180575	0.5094594922724033	-0.06974887812976194
1.691	0.22741957306322302	-0.10284798356707697	0.9439641073557771	1.1855535121243514	0.015353502158155749	0.50958918725488	-0.06991982418179402
1.692	0.22741871989284648	-0.1028495471787558	0.944013234858171	1.1846455780405418	0.01539364399618656	0.5097182027669611	-0.07009006257366204
1.6930000000000003	0.22741787147112136	-0.10285107063443721	0.9440623956672191	1.1837413652220807	0.015433601428477547	0.5098465405211522	-0.07025959180853682
1.6940000000000002	0.22741702787852514	-0.10285255444671372	0.9441115897559847	1.1828408737886027	0.015473374368303037	0.5099742023428793	-0.0704284104880456
1.695	0.227416189191437	-0.10285399914144087	0.9441608172142395	1.1819441031607638	0.015512962758221657	0.510101190164861	-0.07059651730694598
1.696	0.22741535548070216	-0.10285540525629111	0.9442100782441372	1.1810510520940332	0.015552366568470588	0.5102275060214687	-0.0707639110484311
1.6970000000000003	0.22741452681094382	-0.1028567733393458	0.9442593731547243	1.1801617187118687	0.015591585795356928	0.5103531520433171	-0.07093059058018945
1.6980000000000002	0.22741370324062316	-0.1028581039477248	0.9443087023560441	1.1792761005386532	0.0156306204595853	0.5104781304519616	-0.07109655485073307
1.699	0.2274128848213415	-0.10285939764625313	0.9443580663532103	1.1783941945335188	0.015669470604765326	0.5106024435543957	-0.07126180288550826
1.7	0.2274120715960091	-0.10286065500616416	0.9444074657408241	1.1775159971254385	0.015708136296037987	0.5107260937373462	-0.07142633378248504
1.7010000000000003	0.2274112635966321	-0.10286187660383872	0.9444569011984876	1.1766415042480811	0.015746617618577315	0.510849083461669	-0.07159014670710478
1.7020000000000002	0.22741046084247127	-0.10286306301957962	0.9445063734874097	1.1757707113736866	0.01578491467596728	0.5109714152569632	-0.07175324088683034
1.703	0.22740966333932414	-0.10286421483642107	0.9445558834477301	1.1749036135467175	0.015823027588453803	0.5110930917163434	-0.07191561560560404
1.704	0.227408871079931	-0.10286533263897227	0.9446054319965551	1.1740402054165346	0.015860956491071842	0.5112141154915469	-0.07207727019833614
1.7050000000000003	0.2274080840447519	-0.10286641701229486	0.9446550201255794	1.1731804812683528	0.01589870153189097	0.511334489288315	-0.07223820404578969
1.7060000000000002	0.22740730220273875	-0.10286746854081338	0.9447046488967904	1.17232443505436	0.015936262870501167	0.5114542158614964	-0.07239841657016723
1.707	0.22740652551210208	-0.10286848780725837	0.9447543194366326	1.17147206042576	0.015973640676555958	0.5115732980098097	-0.0725579072313387
1.708	0.22740575392069787	-0.10286947539164146	0.9448040329297559	1.1706233507642385	0.01601083512837274	0.511691738570688	-0.07271667552352878
1.7090000000000003	0.22740498736528345	-0.10287043187026193	0.9448537906127252	1.1697782992128603	0.016047846411772867	0.5118095404152647	-0.07287472097209842
1.7100000000000002	0.22740422577001804	-0.10287135781474409	0.9449035937676862	1.1689368987067807	0.01608467471903944	0.5119267064433756	-0.07303204313029951
1.711	0.22740346904570907	-0.10287225379148131	0.9449534437156127	1.1680991420026487	0.016121320247992742	0.5120432395786341	-0.07318864157649033
1.712	0.22740271709017906	-0.1028731203622385	0.9450033418083811	1.1672650217067044	0.01615778320167022	0.5121591427636403	-0.0733445159121775
1.7130000000000003	0.22740196978900293	-0.10287395808553654	0.9450532894200455	1.166434530302712	0.016194063788489074	0.5122744189553184	-0.07349966576039774
1.7140000000000002	0.22740122701624088	-0.10287476751731259	0.9451032879388199	1.16560766017898	0.016230162222099574	0.5123890711204425	-0.07365409076389164
1.715	0.2274004886351666	-0.10287554921047991	0.9451533387601401	1.164784403652972	0.016266078720746126	0.5125031022314677	-0.07380779058337443
1.716	0.2273997544989911	-0.10287630371413879	0.9452034432796759	1.1639647529938943	0.016301813506501353	0.5126165152626048	-0.0739607648964521
1.7170000000000003	0.22739902445158222	-0.10287703157281462	0.9452536028851641	1.1631487004447738	0.016337366804616536	0.5127293131858912	-0.0741130133973051
1.7180000000000002	0.22739829832818012	-0.10287773332572242	0.9453038189474368	1.162336238245152	0.016372738842927326	0.5128414989671938	-0.07426453579653071
1.719	0.2273975759561087	-0.10287840950605735	0.9453540928117707	1.1615273586540362	0.016407929851192698	0.5129530755622628	-0.07441533182059665
1.72	0.22739685715548333	-0.10287906064031069	0.9454044257891837	1.1607220539712284	0.01644294006054961	0.5130640459129561	-0.0745654012116975
1.7210000000000003	0.22739614173991457	-0.10287968724761061	0.9454548191472966	1.1599203165559189	0.01647776970320497	0.5131744129437535	-0.07471474372862354
1.7220000000000002	0.22739542951720895	-0.10288028983908758	0.9455052741018917	1.1591221388432993	0.016512419012181968	0.5132841795586168	-0.07486335914772854
1.723	0.22739472029006597	-0.1028808689176386	0.9455557918095404	1.158327513360334	0.01654688822124237	0.5133933486381945	-0.07501124726332693
1.724	0.22739401385677227	-0.10288142497884079	0.9456063733605475	1.157536432741068	0.016581177565410814	0.5135019230372467	-0.07515840788788598
1.7250000000000003	0.22739331001189286	-0.10288195851263801	0.9456570197714578	1.1567488897411062	0.016615287281918207	0.5136099055820432	-0.07530484085262203
1.7260000000000002	0.22739260854695956	-0.10288247000429972	0.9457077319759952	1.1559648772501423	0.016649217611015902	0.5137172990677312	-0.07545054600929293
1.727	0.22739190925115685	-0.102882959934276	0.9457585108144346	1.1551843883021657	0.01668296879659945	0.5138241062559153	-0.07559552323324761
1.728	0.2273912119120055	-0.10288342877769899	0.9458093570240376	1.1544074160848625	0.01671654108664179	0.5139303298725066	-0.0757397724262103
1.7290000000000003	0.22739051631604426	-0.10288387700428145	0.9458602712320572	1.1536339539489637	0.01674993473349647	0.5140359726057775	-0.07588329351788618
1.7300000000000002	0.22738982224950913	-0.10288430507936486	0.9459112539498062	1.1528639954164235	0.016783149994557905	0.5141410371046811	-0.07602608646718029
1.731	0.22738912949901158	-0.10288471346574002	0.9459623055670356	1.152097534186679	0.01681618713327839	0.5142455259774318	-0.07616815126357768
1.732	0.22738843785221474	-0.10288510262473483	0.9460134263466224	1.1513345641410027	0.016849046419993515	0.5143494417902232	-0.07630948792886766
1.7330000000000003	0.2273877470985087	-0.10288547301619239	0.9460646164184364	1.150575079345327	0.016881728132433972	0.5144527870660807	-0.0764500965196385
1.7340000000000002	0.2273870570296844	-0.10288582509809154	0.946115875772385	1.1498190740523013	0.01691423255610612	0.5145555642839673	-0.0765899771302989
1.735	0.22738636744060692	-0.10288615932618574	0.9461672042521395	1.1490665427025817	0.0169465599846629	0.5146577758781425	-0.07672912989595629
1.736	0.22738567812988797	-0.10288647615365983	0.9462186015495504	1.1483174799242346	0.01697871072038658	0.5147594242376465	-0.07686755499545626
1.7370000000000003	0.22738498890055792	-0.10288677603080407	0.9462700671986207	1.147571880529503	0.017010685074783073	0.5148605117059105	-0.07700525265531401
1.7380000000000002	0.22738429956073752	-0.10288705940470522	0.9463216005697894	1.1468297395096965	0.017042483369104813	0.5149610405806719	-0.07714222315392848
1.739	0.22738360992430973	-0.10288732671895413	0.9463732008656496	1.1460910520297183	0.017074105934740992	0.5150610131142535	-0.07727846682516543
1.74	0.22738291981159128	-0.1028875784133694	0.9464248671169759	1.145355813423359	0.017105553113718447	0.515160431513899	-0.07741398406167468
1.7410000000000003	0.227382229050005	-0.10288781492373666	0.9464765981783121	1.144624019188984	0.017136825259373774	0.5152592979419214	-0.07754877531830655
1.7420000000000002	0.22738153747475212	-0.10288803668156316	0.9465283927242487	1.1438956649841128	0.01716792273689183	0.5153576145159027	-0.07768284111526161
1.743	0.22738084492948568	-0.102888244113847	0.9465802492467651	1.1431707466185208	0.01719884592364938	0.5154553833092493	-0.07781618204085171
1.744	0.2273801512669843	-0.102888437642861	0.9466321660528836	1.1424492600466265	0.01722959520960713	0.5155526063519793	-0.077948798754237
1.7450000000000003	0.22737945634982715	-0.1028886176859502	0.9466841412622643	1.141731201359536	0.017260170997871603	0.5156492856314331	-0.07808069198844296
1.7460000000000002	0.2273787600510699	-0.10288878465534318	0.9467361728051171	1.1410165667767524	0.017290573705304627	0.5157454230929084	-0.07821186255335225
1.747	0.22737806225492196	-0.10288893895797639	0.9467882584215611	1.1403053526375477	0.017320803762875616	0.5158410206405198	-0.07834231133793983
1.748	0.22737736285742494	-0.10288908099533131	0.9468403956628076	1.1395975553920088	0.01735086161569524	0.5159360801384034	-0.07847203931175072
1.7490000000000003	0.22737666176713275	-0.1028892111632838	0.9468925818926694	1.1388931715921355	0.017380747723034645	0.5160306034119609	-0.07860104752635008
1.7500000000000002	0.227375958905793	-0.10288932985196558	0.9469448142886399	1.1381921978837446	0.01741046255839065	0.5161245922488972	-0.07872933711668403
1.7510000000000001	0.22737525420903038	-0.10288943744563721	0.9469970898432999	1.1374946309991798	0.017440006609474718	0.5162180484001706	-0.07885690930192367
1.752	0.22737454762703135	-0.10288953432257214	0.9470494053653051	1.1368004677497097	0.01746938037836876	0.516310973580978	-0.07898376538658303
1.7530000000000003	0.22737383912485482	-0.10288962085495186	0.9471017574788292	1.1361097050164861	0.01749858438209098	0.5164033694718315	-0.07910990676276232
1.7540000000000002	0.2273731286816153	-0.10288969740877119	0.9471541426225938	1.1354223397408147	0.017527619153327647	0.5164952377196662	-0.07923533491278441
1.7550000000000001	0.22737241628891583	-0.10288976434375383	0.9472065570492367	1.1347383689159996	0.017556485241025734	0.5165865799386711	-0.07936005141137059
1.756	0.22737170195003503	-0.10288982201327757	0.9472589968242713	1.1340577895811423	0.017585183210846	0.5166773977108436	-0.07948405792759775
1.7570000000000003	0.22737098568024508	-0.10288987076430892	0.9473114578250162	1.1333805988153993	0.017613713645536787	0.5167676925866296	-0.07960735622669628
1.7580000000000002	0.22737026750713155	-0.1028899109373467	0.9473639357402548	1.1327067937319342	0.017642077145288943	0.5168574660857697	-0.07972994817150453
1.7590000000000001	0.22736954746978608	-0.10288994286637444	0.9474164260706246	1.1320363714719541	0.01767027432813218	0.5169467196981685	-0.07985183572357793
1.76	0.22736882561724867	-0.10288996687882104	0.9474689241301196	1.1313693291995786	0.017698305830250477	0.5170354548846026	-0.07997302094358566
1.7610000000000003	0.22736810200732888	-0.10288998329552947	0.947521425049082	1.1307056640975506	0.01772617230603324	0.5171236730773242	-0.08009350599074928
1.7620000000000002	0.22736737670543203	-0.10288999243073327	0.9475739237790651	1.1300453733630411	0.017753874427800687	0.5172113756808671	-0.0802132931212605
1.7630000000000001	0.22736664978301316	-0.10288999459204037	0.947626415099954	1.1293884542031722	0.01778141288526372	0.5172985640732338	-0.08033238468561502
1.764	0.22736592131678268	-0.10288999008042403	0.9476788936285959	1.1287349038306325	0.01780878838483943	0.5173852396072206	-0.08045078312522567
1.7650000000000003	0.22736519138903966	-0.10288997919022058	0.9477313538274347	1.1280847194601418	0.017836001648882473	0.5174714036114508	-0.08056849096886065
1.7660000000000002	0.22736446008838146	-0.10288996220913374	0.9477837900120272	1.127437898305392	0.017863053414892513	0.5175570573911776	-0.08068551082951352
1.7670000000000001	0.22736372751041503	-0.10288993941824501	0.9478361963574462	1.1267944375753394	0.017889944434818866	0.5176422022292808	-0.0808018454019461
1.768	0.2273629937584693	-0.1028899110920301	0.9478885669039566	1.1261543344702292	0.017916675474522477	0.5177268393873949	-0.08091749746059715
1.7690000000000003	0.2273622589443092	-0.10288987749838104	0.9479408955619707	1.125517586178106	0.017943247313333636	0.5178109701068639	-0.0810324698577325
1.7700000000000002	0.22736152318847414	-0.1028898388986336	0.9479931761170406	1.124884189871435	0.01796966074364376	0.5178945956096426	-0.08114676552159028
1.7710000000000001	0.22736078661948894	-0.10288979554759994	0.9480454022352671	1.1242541427038404	0.017995916570591408	0.5179777170992031	-0.08126038745427483
1.772	0.22736004937232304	-0.10288974769360608	0.948097567468379	1.12362744180771	0.01802201561178085	0.5180603357612049	-0.08137333872964016
1.773	0.227359311587603	-0.10288969557853404	0.9481496652592428	1.1230040842922988	0.01804795869678877	0.5181424527641056	-0.08148562249091633
1.7740000000000002	0.2273585734115784	-0.10288963943786832	0.9482016889493107	1.1223840672412038	0.018073746666397453	0.5182240692601413	-0.08159724194746669
1.7750000000000001	0.2273578349953354	-0.10288957950074652	0.9482536317876366	1.121767387709209	0.01809938037179722	0.5183051863865522	-0.08170820037085583
1.776	0.2273570964932586	-0.1028895159900141	0.9483054869407165	1.121154042718509	0.018124860673940018	0.5183858052668079	-0.08181850109065121
1.777	0.2273563580622451	-0.10288944912228251	0.9483572475035354	1.1205440292543107	0.0181501884427997	0.5184659270119546	-0.08192814748971182
1.7780000000000002	0.2273556198620479	-0.10288937910799105	0.9484089065114528	1.119937344260947	0.018175364556294583	0.5185455527220817	-0.0820371429989605
1.7790000000000001	0.22735488205599527	-0.10288930615147186	0.9484604569514274	1.1193339846392536	0.018200389898993235	0.5186246834876038	-0.08214549109230672
1.78	0.2273541448117102	-0.10288923045101815	0.9485118917725892	1.118733947245218	0.018225265360663514	0.518703320390234	-0.08225319528165537
1.781	0.22735340830182896	-0.10288915219895507	0.9485632038976689	1.118137228889147	0.01824999183466402	0.5187814645039517	-0.08236025911138929
1.7820000000000003	0.22735267270471954	-0.10288907158171344	0.9486143862352931	1.117543826334227	0.0182745702164207	0.5188591168962088	-0.08246668615256579
1.7830000000000001	0.2273519382051992	-0.10288898877990593	0.9486654316916465	1.1169537362948607	0.018299001402109525	0.5189362786291895	-0.08257247999743245
1.784	0.22735120499487602	-0.1028889039684055	0.9487163331811312	1.116366955435529	0.01832328628742255	0.5190129507609398	-0.08267764425425903
1.785	0.2273504732713635	-0.102888817316426	0.9487670836367841	1.115783480370187	0.018347425766477413	0.5190891343464278	-0.08278218254205556
1.7860000000000003	0.22734974323674387	-0.10288872898760475	0.9488176760208337	1.115203307662567	0.018371420730869423	0.5191648304385327	-0.08288609848486857
1.7870000000000001	0.22734901509677996	-0.10288863914008683	0.9488681033354044	1.1146264338277747	0.018395272068499877	0.5192400400888393	-0.08298939570571275
1.788	0.2273482890608751	-0.10288854792661115	0.948918358633751	1.1140528553351807	0.01841898066205802	0.5193147643482996	-0.08309207782013482
1.789	0.22734756534127729	-0.10288845549459788	0.9489684350327829	1.113482568611856	0.018442547387521175	0.5193890042680019	-0.08319414842916216
1.7900000000000003	0.22734684415152914	-0.10288836198623726	0.949018325726885	1.1129155700454272	0.018465973112793917	0.5194627609001092	-0.08329561111163274
1.7910000000000001	0.22734612570529142	-0.10288826753857962	0.9490680240022883	1.1123518559871097	0.018489258696181038	0.5195360352987818	-0.08339646941602481
1.792	0.2273454102151643	-0.1028881722836264	0.9491175232516221	1.1117914227564245	0.01851240498463247	0.5196088285209013	-0.08349672685184371
1.793	0.2273446978911299	-0.10288807634842216	0.9491668169890288	1.1112342666472268	0.01853541281188118	0.5196811416266554	-0.08359638688056216
1.7940000000000003	0.22734398893974403	-0.10288797985514725	0.9492158988662222	1.1106803839339212	0.018558282996351406	0.5197529756801649	-0.08369545290604988
1.7950000000000002	0.22734328356445405	-0.10288788292121134	0.9492647626887424	1.1101297708774929	0.01858101633883639	0.5198243317501529	-0.08379392826491554
1.796	0.22734258196628948	-0.10288778565934732	0.949313402431669	1.109582423731352	0.01860361362018845	0.5198952109106533	-0.08389181621718389
1.797	0.22734188434454936	-0.1028876881777057	0.9493618122551715	1.1090383387470013	0.018626075599142432	0.5199656142417606	-0.08398911993706125
1.7980000000000003	0.22734119089748564	-0.10288759057994937	0.9494099865202803	1.1084975121795249	0.01864840301021079	0.5200355428302944	-0.08408584250360354
1.7990000000000002	0.2273405018226068	-0.10288749296534846	0.9494579198045049	1.1079599402929108	0.01867059656158878	0.5201049977704416	-0.08418198689152734
1.8	0.22733981731584807	-0.10288739542887551	0.9495056069165524	1.1074256193652068	0.018692656933251645	0.5201739801644953	-0.08427755596246546
1.801	0.22733913756961024	-0.1028872980613004	0.9495530429105286	1.1068945456935142	0.018714584775425876	0.5202424911236896	-0.08437255245648148
1.8020000000000003	0.2273384627704204	-0.10288720094928545	0.9496002231007554	1.1063667155991963	0.018736380707190258	0.520310531769069	-0.08446697898329225
1.8030000000000002	0.2273377930965905	-0.10288710417548023	0.9496471430764555	1.105842125434055	0.018758045314901554	0.5203781032321476	-0.08456083801337856
1.804	0.22733712871586878	-0.10288700781861616	0.9496937987151832	1.105320771587106	0.018779579150505134	0.5204452066553549	-0.0846541318695904
1.805	0.22733646978345945	-0.10288691195360072	0.9497401861957592	1.1048026504904578	0.018800982729912714	0.5205118431926369	-0.08474686271918326
1.8060000000000003	0.2273358164407887	-0.10288681665161134	0.949786302010711	1.104287758623914	0.018822256531568413	0.5205780140101454	-0.08483903256628367
1.8070000000000002	0.22733516881426516	-0.10288672198018876	0.9498321429767178	1.1037760925190574	0.018843400995324448	0.5206437202866533	-0.08493064324539044
1.808	0.22733452701365897	-0.10288662800332989	0.9498777062423095	1.1032676487635675	0.01886441652156513	0.5207089632136305	-0.08502169641621449
1.809	0.22733389113122762	-0.10288653478157998	0.9499229892928287	1.1027624240061578	0.018885303470395978	0.5207737439950427	-0.0851121935597942
1.8100000000000003	0.22733326124196507	-0.10288644237212426	0.9499679899530329	1.1022604149613824	0.01890606216095853	0.5208380638469925	-0.0852021359759461
1.8110000000000002	0.2273326374042212	-0.10288635082887859	0.9500127063884615	1.1017616184135628	0.01892669287099221	0.5209019239974447	-0.08529152478168354
1.812	0.22733201966031563	-0.10288626020257964	0.9500571371067003	1.1012660312202118	0.01894719583652125	0.5209653256860971	-0.08538036090981065
1.813	0.2273314080371457	-0.10288617054087393	0.9501012809589244	1.1007736503153305	0.018967571251483593	0.5210282701642724	-0.08546864510738587
1.8140000000000003	0.2273308025467881	-0.10288608188840623	0.9501451371413466	1.1002844727122103	0.018987819267362496	0.5210907586948309	-0.08555637793435882
1.8150000000000002	0.2273302031870951	-0.10288599428690683	0.9501887051958168	1.099798495505373	0.019007939993003372	0.5211527925521628	-0.08564355976274493
1.816	0.2273296099422845	-0.10288590777527791	0.950231985009573	1.0993157158720173	0.01902793349455474	0.521214373022199	-0.08573019077627665
1.817	0.22732902278352352	-0.10288582238967897	0.9502749768145208	1.098836131072979	0.019047799795411494	0.521275501402438	-0.08581627097040882
1.8180000000000003	0.22732844166950703	-0.10288573816361096	0.9503176811856643	1.0983597384528332	0.01906753887622118	0.521336179001989	-0.08590180015292188
1.8190000000000002	0.2273278665470296	-0.1028856551279996	0.9503600990386887	1.0978865354391372	0.019087150675014323	0.5213964071415073	-0.0859867779452445
1.82	0.22732729735155197	-0.10288557331127733	0.95040223162707	1.097416519540818	0.019106635087458683	0.5214561871530806	-0.08607120378437416
1.821	0.22732673400776116	-0.10288549273946429	0.9504440805383361	1.0969496883464582	0.019125991967237573	0.5215155203801902	-0.08615507692521332
1.8220000000000003	0.22732617643012545	-0.102885413436248	0.9504856476890998	1.0964860395228575	0.019145221126613227	0.5215744081776794	-0.08623839644326071
1.8230000000000002	0.22732562452344315	-0.10288533542306186	0.950526935318493	1.0960255708123774	0.01916432233735806	0.5216328519116729	-0.08632116123826772
1.824	0.227325078183386	-0.10288525871916235	0.950567945979997	1.0955682800283095	0.01918329533205399	0.5216908529594415	-0.08640337003922585
1.825	0.22732453729703697	-0.10288518334170516	0.9506086825331712	1.0951141650554166	0.019202139805090186	0.521748412708604	-0.08648502140837248
1.8260000000000003	0.22732400174342285	-0.10288510930581982	0.9506491481360209	1.09466322386768	0.0192208554126286	0.5218055325544452	-0.08656611374104894
1.8270000000000002	0.2273234713940412	-0.1028850366246832	0.9506893462368812	1.0942154545568625	0.019239441772085794	0.5218622138959598	-0.08664664526336138
1.828	0.2273229461133823	-0.10288496530959161	0.9507292805654358	1.093770855349709	0.01925789846228844	0.5219184581330554	-0.08672661403282247
1.829	0.22732242575944603	-0.10288489537003169	0.9507689551236225	1.0933294246081415	0.019276225024363776	0.521974266665644	-0.08680601794288921
1.8300000000000003	0.22732191018425366	-0.10288482681374977	0.9508083741764185	1.092891160821857	0.019294420962939148	0.5220296408936471	-0.08688485472926712
1.8310000000000002	0.2273213992343551	-0.10288475964682012	0.9508475422413752	1.0924560625989643	0.019312485747772876	0.5220845822172425	-0.08696312197731308
1.832	0.22732089275133124	-0.10288469387371169	0.9508864640761473	1.0920241286569194	0.019330418815816906	0.522139092036986	-0.08704081713047807
1.833	0.227320390572292	-0.10288462949735358	0.950925144664764	1.0915953578145114	0.01934821957334638	0.5221931717536854	-0.08711793749912215
1.8340000000000003	0.22731989253036988	-0.10288456651919914	0.9509635892037652	1.0911697489837728	0.01936588739797399	0.5222468227682076	-0.0871944802692781
1.8350000000000002	0.22731939845520943	-0.10288450493928866	0.9510018030885724	1.0907473011606852	0.019383421640549608	0.5223000464813998	-0.08727044251160962
1.836	0.2273189081734525	-0.10288444475631077	0.9510397918997088	1.0903280134146847	0.019400821627067733	0.522352844294125	-0.08734582119087164
1.837	0.22731842150921988	-0.10288438596766246	0.9510775613877427	1.0899118848777167	0.019418086660826846	0.5224052176072863	-0.087420613176119
1.8380000000000003	0.22731793828458907	-0.10288432856950766	0.9511151174561951	1.0894989147332232	0.019435216024902356	0.5224571678217801	-0.08749481525184923
1.8390000000000002	0.22731745832006864	-0.1028842725568346	0.9511524661431577	1.089089102205062	0.019452208984811925	0.522508696338375	-0.087568424129717
1.84	0.22731698143506907	-0.1028842179235117	0.9511896136027395	1.0886824465467273	0.019469064791252096	0.5225598045574555	-0.08764143646027547
1.841	0.22731650744837065	-0.10288416466234214	0.9512265660867149	1.0882789470312533	0.01948578268278516	0.5226104938785667	-0.08771384884456462
1.8420000000000003	0.22731603617858812	-0.10288411276511716	0.951263329925993	1.0878786029406702	0.019502361888537854	0.5226607656999431	-0.08778565784585479
1.8430000000000002	0.22731556744463272	-0.10288406222266792	0.9512999115111513	1.0874814135538922	0.01951880163109537	0.5227106214182016	-0.08785686000209661
1.844	0.22731510106617134	-0.10288401302491605	0.9513363172720251	1.0870873781341637	0.019535101129530472	0.5227600624280146	-0.08792745183901969
1.845	0.22731463686408357	-0.10288396516092295	0.9513725536567222	1.0866964959171925	0.01955125960244674	0.522809090121581	-0.08799742988351826
1.8460000000000003	0.2273141746609161	-0.1028839186189377	0.9514086271096799	1.0863087660995945	0.01956727627109755	0.5228577058879512	-0.08806679067744866
1.8470000000000002	0.22731371428133515	-0.10288387338644372	0.9514445440491349	1.0859241878272727	0.019583150362581576	0.5229059111123301	-0.0881355307917205
1.848	0.22731325555220164	-0.10288382945020413	0.9514803108455034	1.0855427601837302	0.01959888111299377	0.5229537071754761	-0.08820364684001487
1.849	0.22731279830151913	-0.10288378679630585	0.9515159338006632	1.0851644821783177	0.01961446777059344	0.5230010954531962	-0.08827113549207198
1.8500000000000003	0.22731234235662967	-0.10288374541020233	0.9515514191270088	1.08478935273442	0.01962990959911202	0.5230480773158742	-0.08833799348703869
1.8510000000000002	0.2273118875431585	-0.10288370527675528	0.9515867729274006	1.084417370677579	0.019645205880896736	0.5230946541281525	-0.08840421764627038
1.852	0.22731143368508328	-0.10288366638027484	0.9516220011782568	1.0840485347235593	0.019660355919525446	0.5231408272488876	-0.08846980488443294
1.853	0.22731098060517727	-0.10288362870455879	0.951657109715028	1.0836828434667298	0.019675359042076127	0.5231865980311973	-0.08853475221933456
1.8540000000000003	0.22731052812545172	-0.10288359223293043	0.9516921042177927	1.083320295369519	0.01969021460135613	0.5232319678223518	-0.08859905678164708
1.8550000000000002	0.22731007606759734	-0.10288355694827532	0.9517269901969704	1.082960888752563	0.01970492197809187	0.5232769379636311	-0.08866271582458109
1.856	0.2273096242534255	-0.10288352283307677	0.9517617729795208	1.0826046217844243	0.019719480583079606	0.5233215097903292	-0.08872572673333458
1.857	0.22730917250530858	-0.10288348986945026	0.9517964576948742	1.0822514924712552	0.019733889859358776	0.5233656846317222	-0.08878808703450067
1.8580000000000003	0.22730872064662053	-0.10288345803917677	0.9518310492609608	1.0819014986471618	0.019748149284347597	0.5234094638108753	-0.08884979440525419
1.8590000000000002	0.22730826850217692	-0.10288342732373482	0.9518655523714666	1.081554637964891	0.019762258371880535	0.5234528486445329	-0.08891084668195412
1.86	0.22730781589867546	-0.1028833977043315	0.9518999714850581	1.0812109078864733	0.01977621667402638	0.5234958404432722	-0.0889712418677988
1.861	0.22730736266513663	-0.10288336916193243	0.9519343108165733	1.0808703056741966	0.019790023782504697	0.5235384405117367	-0.0890309781394141
1.8620000000000003	0.2273069086333448	-0.10288334167729062	0.9519685743290446	1.0805328283826656	0.019803679329822858	0.5235806501487043	-0.08909005385274202
1.8630000000000002	0.22730645363828988	-0.10288331523097427	0.9520027657261771	1.080198472851574	0.019817182990438595	0.5236224706471108	-0.08914846754847511
1.864	0.2273059975186099	-0.10288328980339362	0.9520368884456571	1.079867235697687	0.01983053448200931	0.5236639032943328	-0.08920621795728163
1.865	0.2273055401166581	-0.10288326537482669	0.9520709456532801	1.0795391133064116	0.01984373356660665	0.5237049493727268	-0.08926330400476241
1.8660000000000003	0.22730508127744245	-0.10288324192544405	0.9521049402378966	1.0792141018252184	0.019856780051896648	0.5237456101600599	-0.08931972481559225
1.8670000000000002	0.22730462084681372	-0.1028832194353327	0.9521388748068002	1.0788921971589163	0.019869673792285637	0.5237858869296467	-0.08937547971702954
1.868	0.22730415867040754	-0.10288319788451884	0.9521727516819264	1.078573394964905	0.01988241468978855	0.5238257809504968	-0.08943056824191709
1.869	0.22730369459371694	-0.10288317725298989	0.9522065728976131	1.0782576906484054	0.019895002694497895	0.5238652934876535	-0.08948499013074811
1.8700000000000003	0.22730322846254256	-0.1028831575207154	0.952240340199167	1.0779450793588041	0.019907437804836264	0.5239044258025399	-0.08953874533310269
1.8710000000000002	0.22730276012344522	-0.10288313866766727	0.952274055041864	1.0776355559874875	0.01991972006771418	0.5239431791531897	-0.08959183400869829
1.872	0.2273022894242	-0.10288312067383884	0.9523077185907557	1.07732911516642	0.01993184957865421	0.5239815547944221	-0.08964425652793268
1.873	0.2273018162142528	-0.10288310351926343	0.9523413317209015	1.0770257512663473	0.01994382648194217	0.5240195539780208	-0.08969601347228463
1.8740000000000003	0.2273013403448027	-0.10288308718403179	0.9523748950176498	1.0767254583950059	0.019955650970744476	0.5240571779527938	-0.08974710563469357
1.8750000000000002	0.22730086166775804	-0.10288307164830884	0.9524084087769679	1.0764282303960955	0.01996732328719144	0.5240944279644513	-0.08979753401961334
1.8760000000000001	0.22730038003394262	-0.10288305689234961	0.9524418730054466	1.0761340608490204	0.019978843722548184	0.5241313052554846	-0.08984729984292192
1.877	0.22729989529205702	-0.10288304289651441	0.9524752874196017	1.0758429430701548	0.01999021261741199	0.5241678110651045	-0.08989640453192971
1.8780000000000003	0.22729940728877177	-0.10288302964128315	0.9525086514452231	1.0755548701160125	0.020001430361692225	0.5242039466291167	-0.08994484972505894
1.8790000000000002	0.22729891586919979	-0.10288301710726903	0.9525419642171457	1.0752698347868266	0.020012497394433393	0.5242397131796113	-0.08999263727119271
1.8800000000000001	0.22729842087737184	-0.10288300527523149	0.9525752245786946	1.0749878296294189	0.02002341420372456	0.5242751119444032	-0.09003976922924033
1.881	0.22729792215671565	-0.10288299412608838	0.9526084310811821	1.0747088469393655	0.020034181326572892	0.524310144146468	-0.09008624786779518
1.8820000000000003	0.2272974195505382	-0.10288298364092756	0.9526415819842092	1.074432878762469	0.020044799348619042	0.5243448110036741	-0.09013207566457873
1.8830000000000002	0.2272969129025117	-0.10288297380101767	0.9526746752567712	1.074159916896666	0.02005526890375479	0.5243791137286288	-0.09017725530542488
1.8840000000000001	0.2272964020571635	-0.1028829645878185	0.9527077085791682	1.0738899528958823	0.02006559067358142	0.5244130535283937	-0.09022178968249757
1.885	0.2272958868603699	-0.10288295598299045	0.9527406793449723	1.0736229780754722	0.02007576538683005	0.5244466316041894	-0.09026568189210468
1.8860000000000003	0.22729536715985382	-0.10288294796840362	0.9527735846623023	1.0733589835177437	0.020085793818925935	0.5244798491511481	-0.09030893523271412
1.8870000000000002	0.22729484280568704	-0.10288294052614615	0.9528064213547843	1.0730979600764528	0.020095676791574243	0.5245127073579946	-0.09035155320341291
1.8880000000000001	0.2272943136507967	-0.10288293363853203	0.9528391859629519	1.0728398983806509	0.020105415172244755	0.5245452074065889	-0.09039353950244075
1.889	0.22729377955147612	-0.10288292728810841	0.9528718747468389	1.072584788839021	0.02011500987355465	0.5245773504714557	-0.09043489802494159
1.8900000000000003	0.22729324036790063	-0.10288292145766227	0.9529044836897687	1.0723326216443338	0.020124461852548587	0.5246091377195397	-0.09047563285993011
1.8910000000000002	0.2272926959646481	-0.10288291613022663	0.9529370085029719	1.0720833867776598	0.020133772109814253	0.5246405703101876	-0.09051574828689535
1.8920000000000001	0.22729214621122426	-0.10288291128908623	0.9529694446314099	1.071837074013473	0.020142941688371534	0.5246716493951723	-0.09055524877167212
1.893	0.22729159098259336	-0.10288290691778279	0.953001787260809	1.071593672925655	0.02015197167245621	0.5247023761187575	-0.09059413896157618
1.8940000000000003	0.22729103015971389	-0.10288290300011962	0.9530340313255347	1.0713531728929067	0.020160863186318843	0.5247327516178644	-0.09063242368028575
1.8950000000000002	0.22729046363007965	-0.10288289952016604	0.9530661715176852	1.0711155631032088	0.020169617392916124	0.5247627770223975	-0.09067010792222154
1.8960000000000001	0.2272898912882662	-0.10288289646226102	0.9530982022974094	1.0708808325580839	0.020178235492371674	0.5247924534557923	-0.09070719684617677
1.897	0.2272893130364831	-0.1028828938110168	0.9531301179036978	1.070648970077051	0.02018671872032706	0.5248217820356598	-0.0907436957686188
1.8980000000000004	0.2272887287851314	-0.10288289155132167	0.9531619123656563	1.0704199643022831	0.020195068346303587	0.5248507638743446	-0.09077961015683988
1.8990000000000002	0.22728813845336746	-0.10288288966834268	0.9531935795153925	1.0701938037034757	0.020203285671951905	0.5248794000793963	-0.09081494562140388
1.9000000000000001	0.22728754196967205	-0.10288288814752782	0.9532251130032808	1.0699704765825635	0.02021137202900549	0.5249076917541953	-0.09084970790739633
1.901	0.22728693927242571	-0.10288288697460785	0.9532565063148557	1.0697499710775455	0.020219328776936673	0.5249356399989767	-0.09088390288483787
1.902	0.22728633031048998	-0.10288288613559776	0.953287752788211	1.0695322751654295	0.02022715730049673	0.5249632459121292	-0.09091753653892533
1.9030000000000002	0.22728571504379474	-0.10288288561679802	0.9533188456311613	1.0693173766654367	0.020234859007321308	0.5249905105914627	-0.09095061496046002
1.9040000000000001	0.22728509344393158	-0.1028828854047953	0.9533497779370456	1.0691052632432292	0.02024243532572171	0.5250174351353228	-0.09098314433694495
