# Supplementary material for: JcvPCA and JsvCRP: A set of metrics to evaluate changes in joint coordination strategies
Source: PLoS One. 2025 Aug 5;20(8):e0325792. doi: 10.1371/journal.pone.0325792 (PMC12324137; doi:10.1371/journal.pone.0325792)
Supplement: S4 Dataset — This zip file contains one folder for each condition. For each condition, the 3 repetitions of the movements for the 3 different targets’ height are presented in individual csv files. (ZIP) [file pone.0325792.s004.zip › Data/Desynch/data_nat_desync_60_3.csv]

index	1	2	3	4	ee_pos1	ee_pos2	ee_pos3
0.0	0.22412272262259123	-0.09716066454133743	-0.15600664829855504	1.658840412567458	0.08116040545628687	0.20392950881248886	-0.3613213261855709
0.001000000000000112	0.2241239401020076	-0.09716066613972278	-0.1559675871080333	1.6588742780249677	0.08115693555572609	0.2039445964365353	-0.36130496608062396
0.0020000000000000018	0.22412518989876792	-0.09716066763272764	-0.1559276177186024	1.6589084344294767	0.08115341437157	0.2039600247148289	-0.36128835007434645
0.0030000000000001137	0.22412647230345945	-0.09716066901405761	-0.1558867328174107	1.6589428792140555	0.08114984176984329	0.20397579625923942	-0.3612714773143366
0.0040000000000000036	0.22412778759913712	-0.09716067027724509	-0.15584492528633748	1.658977609770005	0.08114621762569241	0.20399191360732916	-0.3612543469965755
0.0050000000000001155	0.2241291360630841	-0.09716067141564785	-0.1558021881952156	1.6590126234508884	0.08114254182339548	0.20400837922476675	-0.36123695836286723
0.006000000000000005	0.22413051796854025	-0.09716067242244787	-0.15575851479482744	1.6590479175774122	0.08113881425623978	0.2040251955079521	-0.36121931069816504
0.007000000000000117	0.22413193358639816	-0.09716067329065022	-0.15571389851043124	1.6590834894427855	0.08113503482626676	0.20404236478648477	-0.3612014033279051
0.008000000000000007	0.22413338318686557	-0.09716067401308202	-0.1556683329358235	1.6591193363185566	0.0811312034440066	0.20405988932547342	-0.3611832356152278
0.009000000000000119	0.22413486704109187	-0.09716067458239172	-0.15562181182719115	1.6591554554601802	0.08112732002826337	0.2040777713280493	-0.36116480695814696
0.010000000000000009	0.2241363854227591	-0.09716067499104827	-0.15557432909713512	1.6591918441119402	0.08112338450595075	0.2040960129378992	-0.36114611678697306
0.01100000000000012	0.22413793861001832	-0.09716067523134067	-0.15552587880999907	1.6592284995119844	0.08111939681210026	0.20411461624120633	-0.3611271645619908
0.01200000000000001	0.22413952688814773	-0.0971606752953775	-0.15547645517775865	1.6592654188970997	0.08111535689016387	0.20413358326818	-0.3611079497712695
0.013000000000000123	0.2241411505518019	-0.09716067517508674	-0.1554260525549744	1.6593025995068518	0.08111126469224567	0.20415291599478105	-0.3610884719285461
0.014000000000000012	0.22414280990572055	-0.09716067486221569	-0.15537466543318998	1.6593400385882155	0.0811071201788362	0.20417261634464084	-0.3610687305709379
0.015000000000000124	0.22414450526502344	-0.09716067434833109	-0.15532228843591017	1.6593777334010749	0.08110292331829344	0.2041926861909287	-0.3610487252563633
0.016000000000000014	0.2241462369562208	-0.09716067362481946	-0.15526891631416184	1.659415681223847	0.0810986740864354	0.2042131273581653	-0.3610284555609147
0.017000000000000126	0.22414800531894336	-0.09716067268288757	-0.15521454394151316	1.6594538793588598	0.08109437246630573	0.20423394162422448	-0.3610079210763062
0.018000000000000016	0.2241498107083929	-0.09716067151356314	-0.15515916630743073	1.6594923251374865	0.08109001844811209	0.20425513072282575	-0.36098712140715267
0.019000000000000128	0.2241516534977568	-0.0971606701076958	-0.15510277850898047	1.6595310159254095	0.08108561202921548	0.20427669634657658	-0.3609660561678972
0.020000000000000018	0.22415353407983074	-0.09716066845595821	-0.15504537574200522	1.6595699491283988	0.08108115321398804	0.2042986401503198	-0.3609447249795713
0.020999999999999908	0.22415545286822697	-0.09716066654884742	-0.1549869532925371	1.6596091221978486	0.08107664201347825	0.20432096375453992	-0.3609231274666918
0.02200000000000002	0.22415741029854738	-0.09716066437668652	-0.1549275065276958	1.6596485326357036	0.0810720784449445	0.20434366874894966	-0.3609012632541732
0.02299999999999991	0.22415940682914642	-0.09716066192962648	-0.15486703088494572	1.659688177999901	0.0810674625311961	0.2043667566965584	-0.360879131963769
0.02400000000000002	0.22416144294110504	-0.09716065919764828	-0.15480552186009322	1.6597280559110856	0.08106279429955894	0.20439022913810034	-0.36085673320991973
0.02499999999999991	0.22416351913816632	-0.09716065617056531	-0.1547429749955362	1.6597681640602198	0.08105807378077048	0.2044140875963328	-0.36083406659531425
0.026000000000000023	0.22416563594700883	-0.09716065283802601	-0.15467938586876886	1.6598085002159715	0.08105330100810834	0.20443833358026448	-0.3608111317064666
0.026999999999999913	0.2241677939167284	-0.09716064918951688	-0.15461475008039308	1.659849062231127	0.08104847601632617	0.2044629685896775	-0.36078792810961585
0.028000000000000025	0.2241699936171514	-0.09716064521436564	-0.1545490632423934	1.6598898480484057	0.08104359884021431	0.20448799411963733	-0.36076445534713064
0.028999999999999915	0.22417223563673194	-0.09716064090174488	-0.1544823209666828	1.6599308557060517	0.08103866951315022	0.2045134116648061	-0.3607407129340536
0.030000000000000027	0.22417452058040796	-0.09716063624067586	-0.1544145188527934	1.6599720833432041	0.08103368806569998	0.20453922272398464	-0.3607167003543601
0.030999999999999917	0.22417684906741636	-0.09716063122003278	-0.15434565247508822	1.6600135292054325	0.0810286545241486	0.20456542880488146	-0.3606924170570537
0.03200000000000003	0.22417922172944246	-0.09716062582854729	-0.15427571737062737	1.6600551916508077	0.08102356890908127	0.20459203142868093	-0.3606678624522807
0.03299999999999992	0.22418163920985598	-0.09716062005481342	-0.1542047090276972	1.6600970691557628	0.08101843123419802	0.20461903213434846	-0.36064303590752655
0.03400000000000003	0.22418410216365625	-0.09716061388729283	-0.15413262287425508	1.6601391603203612	0.08101324150530088	0.20464643248291448	-0.3606179367438931
0.03499999999999992	0.22418661125699682	-0.09716060731432041	-0.1540594542662924	1.6601814638737353	0.08100799971933184	0.20467423406173613	-0.3605925642323978
0.03600000000000003	0.22418916716666198	-0.09716060032411034	-0.15398519847649514	1.660223978679318	0.0810027058635833	0.20470243848867395	-0.360566917590417
0.03699999999999992	0.22419177057987313	-0.09716059290476246	-0.1539098506828305	1.66026670373949	0.08099735991495931	0.20473104741636475	-0.3605409959782729
0.038000000000000034	0.22419442219367489	-0.09716058504426914	-0.15383340595706405	1.6603096382003937	0.08099196183898294	0.2047600625364673	-0.3605147984957839
0.038999999999999924	0.2241971227142782	-0.09716057673052242	-0.1537558592539648	1.6603527813561687	0.08098651158879366	0.2047894855835749	-0.3604883241789611
0.040000000000000036	0.224199872856734	-0.0971605679513218	-0.15367720540158022	1.6603961326514827	0.08098100910431719	0.20481931833879294	-0.36046157199727774
0.040999999999999925	0.22420267334418276	-0.09716055869438228	-0.15359743909258827	1.6604396916838564	0.08097545431136438	0.20484956263291884	-0.36043454085145255
0.04200000000000004	0.22420552490705573	-0.0971605489473429	-0.15351655487635418	1.6604834582072896	0.08096984712078119	0.20488022034928396	-0.36040722957119864
0.04299999999999993	0.22420842828297863	-0.09716053869777576	-0.15343454715094038	1.660527432136058	0.080964187427893	0.20491129342668132	-0.36037963691269703
0.04400000000000004	0.22421138421699854	-0.09716052793319561	-0.15335141015507484	1.6605716135479314	0.080958475112122	0.20494278386243872	-0.36035176155597703
0.04499999999999993	0.2242143934613821	-0.0971605166410698	-0.15326713796046382	1.6606160026879455	0.08095271003647282	0.20497469371539168	-0.36032360210226677
0.04600000000000004	0.22421745677423563	-0.0971605048088287	-0.15318172446407835	1.6606605999727198	0.0809468920465216	0.20500702510881486	-0.36029515707137544
0.04699999999999993	0.22422057491732397	-0.0971604924238768	-0.15309516338041707	1.6607054059938235	0.08094102096909085	0.2050397802333105	-0.3602664248994136
0.04800000000000004	0.22422374865459038	-0.09716047947360423	-0.15300744823450504	1.6607504215198134	0.08093509661134142	0.2050729613494074	-0.3602374039369129
0.04899999999999993	0.22422697875137532	-0.09716046594539882	-0.15291857235601305	1.660795647497316	0.08092911876034244	0.2051065707897475	-0.3602080924473483
0.050000000000000044	0.224230265973205	-0.09716045182665872	-0.15282852887412612	1.6608410850511535	0.08092308718257142	0.20514061096097874	-0.3601784886061847
0.050999999999999934	0.2242336110845249	-0.09716043710480562	-0.15273731071241448	1.6608867354842587	0.08091700162328382	0.20517508434559617	-0.3601485905000243
0.052000000000000046	0.22423701484775385	-0.09716042176729844	-0.15264491058371357	1.6609326002781366	0.08091086180593485	0.20520999350372848	-0.36011839612549085
0.052999999999999936	0.22424047802152955	-0.09716040580164775	-0.15255132098539617	1.6609786810934957	0.08090466743147132	0.20524534107474623	-0.3600879033880958
0.05400000000000005	0.22424400135814362	-0.09716038919543074	-0.15245653419504376	1.661024979770297	0.08089841817743271	0.2052811297786889	-0.3600571101013937
0.05499999999999994	0.22424758560167216	-0.0971603719363067	-0.15236054226727713	1.6610714983264654	0.08089211369728809	0.20531736241726462	-0.36002601398673206
0.05600000000000005	0.22425123148679962	-0.09716035401203325	-0.15226333703213082	1.6611182389556347	0.08088575362013112	0.20535404187429834	-0.3599946126734779
0.05699999999999994	0.22425493973720628	-0.09716033541048322	-0.15216491009385186	1.6611652040254279	0.08087933755030693	0.20539117111599092	-0.35996290369917305
0.05800000000000005	0.22425871106389242	-0.09716031611966199	-0.15206525282937539	1.6612123960762712	0.08087286506697153	0.205428753191291	-0.3599308845095614
0.05899999999999994	0.2242625461641921	-0.09716029612772573	-0.151964356386485	1.6612598178196152	0.0808663357238275	0.2054667912324983	-0.35989855245867153
0.06000000000000005	0.22426644572110413	-0.0971602754230002	-0.15186221168204528	1.6613074721355612	0.0808597490489147	0.20550528845591307	-0.3598659048089588
0.06099999999999994	0.22427041040256357	-0.09716025399400018	-0.15175880940069228	1.6613553620698895	0.08085310454445639	0.2055442481622235	-0.35983293873169103
0.062000000000000055	0.2242744408606521	-0.09716023182944968	-0.1516541399936131	1.661403490830484	0.08084640168682215	0.20558367373681155	-0.35979965130758096
0.06299999999999994	0.2242785377307434	-0.09716020891830283	-0.15154819367742195	1.6614518617842775	0.0808396399264253	0.20562356865009498	-0.3597660395273027
0.06400000000000006	0.22428270163058162	-0.09716018524976548	-0.15144096043389466	1.6615004784550937	0.08083281868755542	0.20566393645759823	-0.35973210029195607
0.06499999999999995	0.2242869331589164	-0.0971601608133175	-0.1513324300105715	1.6615493445212457	0.08082593736826836	0.2057047807996876	-0.35969783041390785
0.06600000000000006	0.22429123289332242	-0.09716013559873593	-0.1512225919214851	1.6615984638117727	0.08081899534021231	0.20574610540121113	-0.3596632266180738
0.06699999999999995	0.2242956013879562	-0.09716010959611868	-0.15111143544802474	1.6616478403016817	0.08081199194839063	0.20578791407103947	-0.35962828554334036
0.06800000000000006	0.224300039172	-0.0971600827959092	-0.1509989496407021	1.661697478107697	0.0808049265110448	0.2058302107012605	-0.3595930037439464
0.06899999999999995	0.22430454674841502	-0.09716005518892178	-0.15088512332220344	1.6617473814848875	0.08079779831965808	0.20587299926590225	-0.3595573776909501
0.07000000000000006	0.22430912459262706	-0.09716002676636769	-0.15076994509135938	1.6617975548237918	0.0807906066389587	0.20591628381930205	-0.3595214037737839
0.07099999999999995	0.22431377315114445	-0.09715999751988204	-0.15065340332728844	1.6618480026480311	0.0807833507068015	0.2059600684943619	-0.35948507830171916
0.07200000000000006	0.22431849284010602	-0.09715996744155153	-0.1505354861937296	1.6618987296116607	0.0807760297339897	0.2060043575007466	-0.3594483975054867
0.07299999999999995	0.2243232840441336	-0.09715993652394295	-0.15041618164395407	1.6619497404955004	0.08076864290434199	0.2060491551230208	-0.3594113575393009
0.07400000000000007	0.2243281471162418	-0.09715990476013243	-0.15029547742589158	1.6620010402024445	0.08076118937518834	0.20609446571878193	-0.359373954483048
0.07499999999999996	0.2243330823784328	-0.09715987214373564	-0.1501733610874813	1.6620526337517443	0.08075366827811278	0.2061402937165412	-0.35933618434457965
0.07600000000000007	0.22433809012147063	-0.09715983866893871	-0.1500498199826338	1.662104526273002	0.08074607871957847	0.20618664361322614	-0.3592980430622395
0.07699999999999996	0.2243431706038307	-0.09715980433053004	-0.14992484127744043	1.662156723000633	0.08073841978131399	0.20623351997166656	-0.3592595265075643
0.07800000000000007	0.22434832405132876	-0.09715976912393287	-0.14979841195664229	1.662209229268788	0.08073069052076662	0.20628092741811974	-0.35922063048798136
0.07899999999999996	0.22435355065780935	-0.09715973304523882	-0.14967051883112384	1.6622620505067367	0.08072288997192742	0.20632887063946542	-0.3591813507494455
0.08000000000000007	0.2243588505861389	-0.09715969609124214	-0.14954114854644368	1.6623151922339479	0.0807150171464078	0.20637735438000518	-0.35914168297926313
0.08099999999999996	0.22436422396912706	-0.09715965825947485	-0.14941028759128802	1.6623686600544858	0.08070707103446367	0.2064263834382267	-0.35910162280904645
0.08200000000000007	0.2243696709103781	-0.09715961954824283	-0.14927792230510872	1.6624224596514652	0.08069905060590728	0.20647596266377227	-0.3590611658174979
0.08299999999999996	0.2243751914850736	-0.09715957995666258	-0.1491440388857124	1.662476596781192	0.08069095481102961	0.20652609695436314	-0.35902030753327235
0.08400000000000007	0.2243807857403044	-0.09715953948469903	-0.14900862339794008	1.662531077266227	0.0806827825814735	0.20657679125230935	-0.35897904343834763
0.08499999999999996	0.2243864536942003	-0.0971594981332041	-0.14887166178344988	1.6625859069877433	0.08067453283081462	0.20662805054066163	-0.3589373689719081
0.08600000000000008	0.22439219533423732	-0.09715945590395607	-0.14873313987048764	1.6626410918779284	0.08066620445497344	0.20667987983948743	-0.3588952795342586
0.08699999999999997	0.22439801061622808	-0.09715941279969997	-0.14859304338290644	1.6626966379131756	0.08065779633288546	0.20673228420244885	-0.358852770490285
0.08800000000000008	0.22440389946399053	-0.09715936882418866	-0.14845135794920147	1.6627525511080568	0.08064930732730892	0.20678526871325176	-0.3588098371727106
0.08899999999999997	0.22440986176819053	-0.09715932398222482	-0.14830806911232788	1.6628088375093186	0.08064073628528391	0.2068388384818387	-0.35876647488570024
0.09000000000000008	0.22441589738436213	-0.09715927827970389	-0.14816316233994112	1.6628655031895188	0.08063208203836589	0.2068929986406257	-0.35872267890881726
0.09099999999999997	0.22442200613161217	-0.09715923172365766	-0.14801662303507307	1.6629225542403017	0.08062334340318261	0.20694775434059512	-0.35867844450103264
0.09200000000000008	0.22442818779238216	-0.09715918432229885	-0.14786843654725487	1.662979996765678	0.08061451918237676	0.2070031107471174	-0.3586337669044872
0.09299999999999997	0.22443444211213595	-0.09715913608506645	-0.1477185881829741	1.6630378368760543	0.08060560816544805	0.20705907303598478	-0.358588641347828
0.09400000000000008	0.22444076879784508	-0.09715908702267192	-0.14756706321548327	1.6630960806830137	0.08059660912913066	0.20711564638958987	-0.3585430630494901
0.09499999999999997	0.22444716751565325	-0.09715903714714617	-0.14741384689510034	1.6631547342940824	0.08058752083755068	0.20717283599281883	-0.3584970272212311
0.09600000000000009	0.22445363788922473	-0.09715898647188739	-0.14725892445963656	1.663213803807104	0.08057834204265209	0.20723064702895777	-0.35845052907168184
0.09699999999999998	0.2244601794991495	-0.0971589350117096	-0.14710228114421683	1.6632732953042142	0.08056907148489245	0.2072890846759124	-0.3584035638098542
0.09800000000000009	0.22446679188265262	-0.09715888278289206	-0.14694390219126083	1.663333214845411	0.08055970789396585	0.2073481541023701	-0.3583561266487964
0.09899999999999998	0.2244734745332352	-0.09715882980322942	-0.14678377286101302	1.6633935684620889	0.08055024998949337	0.20740786046377793	-0.35830821280927583
0.10000000000000009	0.22448022690024674	-0.09715877609208251	-0.14662187844150634	1.663454362151286	0.08054069648162168	0.20746820889861842	-0.358259817523131
0.10099999999999998	0.22448704838838746	-0.09715872167043008	-0.1464582042579749	1.6635156018706347	0.08053104607153075	0.20752920452491727	-0.35821093603635656
0.10200000000000009	0.22449393835714523	-0.09715866656092105	-0.1462927356828609	1.663577293533258	0.08052129745197381	0.20759085243643	-0.35816156361235313
0.10299999999999998	0.2245008961201673	-0.09715861078792755	-0.14612545814605388	1.6636394430022323	0.08051144930791174	0.20765315769874615	-0.35811169553540717
0.10400000000000009	0.2245079209449392	-0.09715855437759857	-0.14595635714424549	1.6637020560849864	0.08050150031730406	0.20771612534585407	-0.3580613271140405
0.10499999999999998	0.2245150120535235	-0.09715849735791433	-0.14578541824941324	1.6637651385283816	0.08049144915217973	0.20777976037697854	-0.35801045368386814
0.1060000000000001	0.2245221686239845	-0.09715843975874125	-0.14561262711757564	1.6638286960140933	0.08048129447986685	0.20784406775319958	-0.3579590706103346
0.10699999999999998	0.2245293897909971	-0.09715838161188749	-0.1454379694985856	1.6638927341531613	0.08047103496395676	0.2079090523937861	-0.35790717329206434
0.1080000000000001	0.22453667464564142	-0.09715832295115899	-0.1452614312462249	1.6639572584800721	0.08046066926494262	0.2079747191724836	-0.3578547571645257
0.10899999999999999	0.22454402223588688	-0.09715826381241621	-0.1450829983278627	1.6640222744471262	0.08045019604102104	0.20804107291375096	-0.3578018177033435
0.1100000000000001	0.22455143156776589	-0.09715820423363122	-0.1449026568344445	1.6640877874190843	0.08043961394917984	0.2081081183886978	-0.3577483504275084
0.11099999999999999	0.2245589016057349	-0.09715814425494532	-0.14472039299157594	1.6641538026684668	0.08042892164614708	0.20817586031077912	-0.3576943509027913
0.1120000000000001	0.22456643127184653	-0.09715808391872703	-0.1445361931705858	1.6642203253711194	0.08041811778908067	0.20824430333178992	-0.35763981474512385
0.11299999999999999	0.2245740194444851	-0.09715802326963062	-0.14435004389807904	1.6642873606009088	0.08040720103618276	0.20831345203846052	-0.35758473762382825
0.1140000000000001	0.22458166495742166	-0.09715796235465476	-0.14416193186474413	1.6643549133242999	0.08039617004730093	0.2083833109491603	-0.3575291152647603
0.11499999999999999	0.22458936659994053	-0.09715790122320167	-0.14397184393455398	1.6644229883959394	0.08038502348463944	0.20845388451040092	-0.3574729434533097
0.1160000000000001	0.22459712311766175	-0.09715783992713642	-0.14377976715324625	1.66449159055411	0.0803737600135818	0.20852517709362237	-0.35741621803726226
0.11699999999999999	0.22460493321255728	-0.09715777852084649	-0.1435856887557242	1.6645607244153002	0.08036237830332145	0.2085971929923783	-0.3573589349296487
0.1180000000000001	0.22461279554178482	-0.09715771706130147	-0.14338959617427072	1.6646303944690137	0.08035087702724093	0.2086699364193085	-0.357301090111646
0.119	0.22462070871646747	-0.09715765560811285	-0.14319147704758514	1.6647006050731885	0.0803392548633454	0.20874341150277181	-0.3572426796354739
0.1200000000000001	0.22462867130155031	-0.09715759422359391	-0.1429913192287721	1.6647713604498449	0.08032751049493433	0.20881762228368358	-0.35718369962710805
0.121	0.22463668181673713	-0.09715753297281954	-0.1427891107922949	1.6648426646809587	0.08031564261139125	0.20889257271273665	-0.35712414628875244
0.12200000000000011	0.22464473873813381	-0.09715747192368603	-0.1425848400406589	1.6649145217037975	0.08030364990909222	0.2089682666478797	-0.35706401590131875
0.123	0.22465284050059775	-0.09715741114697071	-0.14237849551083828	1.664986935305352	0.08029153109261772	0.20904470785204965	-0.35700330482703774
0.12400000000000011	0.22466098550003963	-0.09715735071639142	-0.142170065980834	1.665059909116981	0.08027928487608588	0.20912189999090997	-0.35694200951202426
0.125	0.2246691720953044	-0.09715729070866569	-0.14195954047637235	1.6651334466100227	0.08026690998442604	0.20919984663040944	-0.3568801264886163
0.1260000000000001	0.22467739861038635	-0.09715723120356956	-0.14174690827700084	1.6652075510923587	0.08025440515465461	0.2092785512344616	-0.3568176523773695
0.127	0.22468566333660367	-0.09715717228399609	-0.1415321589212174	1.665282225705183	0.08024176913691082	0.20935801716298522	-0.35675458388883285
0.1280000000000001	0.224693964534358	-0.09715711403601324	-0.14131528221102124	1.6653574734188386	0.08022900069525385	0.20943824767018107	-0.3566909178254128
0.129	0.22470230043560788	-0.09715705654892123	-0.14109626821664872	1.66543329702848	0.08021609860870936	0.2095192459028581	-0.3566266510832079
0.13000000000000012	0.2247106692470575	-0.09715699991530928	-0.14087510728150257	1.6655096991510523	0.0802030616725062	0.20960101489874564	-0.35656178065345073
0.131	0.2247190691525599	-0.09715694423111158	-0.14065179002653272	1.665586682223217	0.0801898886990168	0.20968355758484947	-0.3564963036236224
0.13200000000000012	0.22472749831474004	-0.09715688959566245	-0.1404263073537024	1.6656642484990871	0.08017657851846371	0.20976687677609193	-0.3564302171785452
0.133	0.22473595487733983	-0.09715683611175048	-0.14019865044892205	1.6657424000473986	0.08016312997981949	0.20985097517429468	-0.3563635186016407
0.13400000000000012	0.22474443696865945	-0.09715678388567177	-0.1399688107852118	1.6658211387484885	0.08014954195202299	0.20993585536707457	-0.35629620527629446
0.135	0.22475294270534718	-0.097156733027282	-0.139736780125726	1.6659004662922077	0.08013581332533055	0.21002151982665027	-0.3562282746867813
0.13600000000000012	0.22476147019616635	-0.09715668365004727	-0.13950255052514576	1.6659803841775158	0.08012194301255939	0.21010797090922706	-0.3561597244182674
0.137	0.22477001754574052	-0.09715663587109356	-0.1392661143294503	1.6660608937130048	0.0801079299501026	0.2101952108550181	-0.35609055215625657
0.13800000000000012	0.22477858285827626	-0.09715658981125481	-0.13902746417557602	1.6661419960172221	0.08009377309883871	0.21028324178835192	-0.35602075568615354
0.139	0.2247871642416407	-0.09715654559511944	-0.1387865929913433	1.666223692018423	0.0800794714451801	0.21037206571774206	-0.35595033289312783
0.14000000000000012	0.22479575981255043	-0.0971565033510751	-0.1385434939949065	1.666305982454122	0.08006502400244442	0.21046168453609954	-0.35587928176197775
0.14100000000000001	0.22480436770249848	-0.09715646321135182	-0.13829816069336007	1.666388867871193	0.08005042981242787	0.21055210002126898	-0.3558076003765687
0.14200000000000013	0.22481298606253736	-0.09715642531206296	-0.13805058688050717	1.6664723486265154	0.08003568794663346	0.21064331383700807	-0.3557352869189099
0.14300000000000002	0.22482161306579365	-0.09715638979324435	-0.13780076663379823	1.6665564248874174	0.08002079750672855	0.21073532753422636	-0.3556623396682961
0.14400000000000013	0.2248302469088478	-0.09715635679889115	-0.13754869431044572	1.666641096631914	0.08000575762453746	0.21082814255235938	-0.3555887570004573
0.14500000000000002	0.22483888581348277	-0.09715632647699232	-0.13729436454234328	1.6667263636494942	0.07999056746205681	0.21092176022118178	-0.3555145373862899
0.14600000000000013	0.22484752802842403	-0.0971562989795628	-0.13703777222941974	1.6668122255424558	0.07997522621143402	0.21101618176324016	-0.355439679390111
0.14700000000000002	0.2248561718306959	-0.09715627446267286	-0.1367789125321854	1.6668986817274098	0.0799597330948484	0.2111114082966003	-0.35536418166761974
0.14800000000000013	0.22486481552734916	-0.09715625308647495	-0.13651778086422778	1.666985731437332	0.07994408736447868	0.21120744083766338	-0.355288042963628
0.14900000000000002	0.22487345745718793	-0.0971562350152274	-0.13625437288428546	1.66707337372454	0.07992828830243577	0.21130428030405082	-0.355211262109562
0.1499999999999999	0.22488209599212466	-0.09715622041731523	-0.1359886844875289	1.6671616074642235	0.07991233522060061	0.2114019275176172	-0.3551338380206747
0.15100000000000002	0.22489072953928954	-0.09715620946526766	-0.13572071179605014	1.6672504313573948	0.0798962274606114	0.21150038320783385	-0.35505576969309244
0.1519999999999999	0.22489935654389112	-0.09715620233577227	-0.13545045114856494	1.6673398439328888	0.07987996439394002	0.2115996480157256	-0.3549770562008787
0.15300000000000002	0.2249079754913296	-0.09715619920968555	-0.13517789908933417	1.6674298435495434	0.07986354542175367	0.21169972249817653	-0.3548976966929957
0.15399999999999991	0.224916584908568	-0.09715620027203979	-0.1349030523563072	1.6675204283989316	0.07984696997456259	0.2118006071323002	-0.35481769039016303
0.15500000000000003	0.22492518336588857	-0.09715620571204601	-0.1346259078688662	1.6676115965078973	0.07983023751189776	0.2119023023197517	-0.354737036581737
0.15599999999999992	0.2249337694786562	-0.09715621572309285	-0.13434646271555195	1.6677033457408936	0.07981334752201921	0.21200480839116384	-0.3546557346224895
0.15700000000000003	0.22494234190871537	-0.09715623050274116	-0.13406471414102158	1.6677956738032587	0.07979629952153383	0.2121081256110723	-0.35457378392898226
0.15799999999999992	0.2249508993661752	-0.0971562502527142	-0.1337806595318624	1.6678885782458082	0.0797790930549839	0.2122122541832082	-0.3544911839754764
0.15900000000000003	0.22495944061120793	-0.09715627517888305	-0.1334942964023928	1.6679820564692378	0.07976172769434597	0.21231719425566972	-0.3544079342898654
0.15999999999999992	0.22496796445510922	-0.09715630549124735	-0.13320562238082964	1.668076105727965	0.07974420303831872	0.21242294592603442	-0.35432403444975324
0.16100000000000003	0.22497646976062197	-0.09715634140391086	-0.13291463519507435	1.668170723135289	0.07972651871133939	0.21252950924671568	-0.35423948407806943
0.16199999999999992	0.22498495544114905	-0.09715638313505182	-0.13262133265774367	1.6682659056698734	0.07970867436220727	0.21263688423056418	-0.3541542828382213
0.16300000000000003	0.22499342045885762	-0.09715643090688786	-0.1323257126508217	1.6683616501820542	0.07969066966237551	0.21274507085653072	-0.35406843042939307
0.16399999999999992	0.22500186382242607	-0.09715648494563527	-0.13202777311106256	1.6684579534007236	0.07967250430415534	0.21285406907496462	-0.35398192658199157
0.16500000000000004	0.22501028458518624	-0.09715654548146227	-0.13172751201690014	1.668554811941172	0.07965417799913742	0.21296387881224313	-0.3538947710530573
0.16599999999999993	0.22501868184441692	-0.09715661274843629	-0.13142492737573944	1.6686522223123865	0.07963569047701315	0.21307449997527972	-0.35380696362176106
0.16700000000000004	0.22502705474178789	-0.09715668698446486	-0.1311200172101271	1.6687501809241834	0.079617041484614	0.2131859324565817	-0.35371850408474503
0.16799999999999993	0.22503540246420095	-0.09715676843122992	-0.13081277954355391	1.6688486840956787	0.07959823078492499	0.21329817613943056	-0.3536293922510019
0.16900000000000004	0.22504372424465394	-0.09715685733411539	-0.13050321238702184	1.6689477280643505	0.07957925815601197	0.21341123090269792	-0.3535396279366589
0.16999999999999993	0.22505201936350513	-0.0971569539421277	-0.13019131372524784	1.669047308994197	0.07956012339004553	0.21352509662584584	-0.35344921095997145
0.17100000000000004	0.22506028715051568	-0.09715705850780902	-0.12987708150175248	1.669147422983369	0.07954082629266555	0.21363977319441527	-0.3533581411362215
0.17199999999999993	0.2250685269869179	-0.09715717128714302	-0.12956051360433898	1.6692480660720357	0.07952136668244254	0.2137552605053946	-0.35326641827252103
0.17300000000000004	0.22507673830713404	-0.09715729253945281	-0.12924160785209454	1.6693492342504808	0.07950174439013202	0.2138715584720413	-0.3531740421628254
0.17399999999999993	0.2250849206012746	-0.09715742252729095	-0.12892036198316487	1.6694509234678128	0.07948195925796533	0.2139886670284012	-0.35308101258297403
0.17500000000000004	0.22509307341879342	-0.09715756151632123	-0.12859677364217265	1.6695531296412887	0.07946201113922069	0.21410658613388997	-0.3529873292855151
0.17599999999999993	0.22510119637254714	-0.09715770977519175	-0.1282708403672813	1.6696558486651272	0.07944189989801398	0.21422531577793796	-0.35289299199455776
0.17700000000000005	0.22510928914288245	-0.09715786757539949	-0.12794255957803874	1.669759076418068	0.07942162540924821	0.21434485598433178	-0.35279800040107906
0.17799999999999994	0.2251173514817501	-0.0971580351911456	-0.1276119285647573	1.6698628087708065	0.07940118755872201	0.21446520681507103	-0.35270235415856327
0.17900000000000005	0.2251253832168484	-0.09715821289918163	-0.12727894447868068	1.6699670415944368	0.07938058624333623	0.21458636837404402	-0.352606052878548
0.17999999999999994	0.22513338425579846	-0.09715840097864592	-0.12694360432180915	1.6700717707691581	0.0793598213712161	0.21470834081076617	-0.3525090961260779
0.18100000000000005	0.22514135458997392	-0.0971585997108904	-0.12660590493638268	1.6701769921928684	0.07933889286156647	0.21483112432412013	-0.352411483415065
0.18199999999999994	0.22514929429723185	-0.09715880937929719	-0.1262658429951549	1.6702827017896493	0.07931780064425999	0.21495471916585396	-0.3523132142037406
0.18300000000000005	0.22515720354354468	-0.09715903026908476	-0.12592341499321555	1.670388895517022	0.07929654465928028	0.21507912564353246	-0.35221428789080644
0.18399999999999994	0.22516508258390922	-0.09715926266710355	-0.12557861724061223	1.670495569371977	0.0792751248560201	0.21520434412312422	-0.35211470381222626
0.18500000000000005	0.22517293176215786	-0.09715950686162053	-0.1252314458546469	1.6706027193976563	0.07925354119231282	0.21533037503177224	-0.3520144612378655
0.18599999999999994	0.22518075150967326	-0.09715976314209264	-0.12488189675184987	1.670710341691446	0.07923179363319713	0.21545721886074753	-0.35191355936773694
0.18700000000000006	0.22518854234375804	-0.09716003179892872	-0.12452996564075951	1.6708184324129787	0.07920988214959793	0.2155848761679768	-0.35181199732852253
0.18799999999999994	0.22519630486603104	-0.09716031312323964	-0.12417564801626448	1.6709269877909303	0.07918780671710594	0.21571334757989946	-0.35170977417079846
0.18900000000000006	0.22520403976084954	-0.09716060740657632	-0.12381893915476487	1.6710360041289818	0.079165567314917	0.21584263379314103	-0.35160688886659924
0.18999999999999995	0.2252117477933849	-0.09716091494065555	-0.12345983410940795	1.6711454778117043	0.0791431639247485	0.21597273557630683	-0.3515033403070169
0.19100000000000006	0.22521942980659826	-0.09716123601707302	-0.12309832770615195	1.6712554053107471	0.07912059652942839	0.21610365377152982	-0.35139912730001904
0.19199999999999995	0.2252270867174879	-0.09716157092700355	-0.1227344145414103	1.6713657831905782	0.07909786511133934	0.2162353892954061	-0.3512942485687308
0.19300000000000006	0.225234719513736	-0.09716191996088809	-0.1223680889805286	1.6714766081134074	0.07907496965108377	0.21636794313943972	-0.3511887027499985
0.19399999999999995	0.22524232925038185	-0.09716228340810722	-0.12199934515597508	1.6715878768444226	0.0790519101261868	0.21650131637042178	-0.3510824883928716
0.19500000000000006	0.22524991704614555	-0.09716266155664091	-0.12162817696525113	1.6716995862573438	0.07902868650971555	0.21663551013098628	-0.35097560395706456
0.19599999999999995	0.22525748408052673	-0.09716305469271427	-0.12125457806965546	1.6718117333387914	0.07900529876911905	0.21677052564003776	-0.35086804781176567
0.19700000000000006	0.22526503159205008	-0.09716346310042888	-0.12087854189466012	1.671924315191472	0.0789817468654109	0.21690636419268355	-0.35075981823485547
0.19799999999999995	0.22527256087690536	-0.09716388706137961	-0.12050006163115014	1.6720373290376913	0.07895803075251179	0.21704302715985274	-0.3506509134121706
0.19900000000000007	0.22528007328723232	-0.09716432685425652	-0.12011913023677954	1.672150772223571	0.07893415037644742	0.2171805159878438	-0.35054133143675376
0.19999999999999996	0.22528757022829643	-0.0971647827544316	-0.11973574043820595	1.6722646422232215	0.07891010567421942	0.21731883219749507	-0.35043107030851856
0.20100000000000007	0.22529505315492662	-0.09716525503390533	-0.11934988473496441	1.672378936642496	0.0788858965727752	0.2174579773826116	-0.3503201279343912
0.20199999999999996	0.22530252356871827	-0.09716574396236312	-0.11896155540423277	1.6724936532219485	0.07886152298868618	0.21759795320795103	-0.3502085021286268
0.20300000000000007	0.2253099830163809	-0.09716624980896629	-0.11857074450574347	1.672608789838253	0.07883698482835157	0.21773876140725418	-0.35009619061336317
0.20399999999999996	0.22531743308810118	-0.09716677284337634	-0.11817744388760375	1.6727243445044586	0.07881228198805795	0.21788040378113635	-0.3499831910196582
0.20500000000000007	0.22532487541478793	-0.09716731333563709	-0.11778164519378372	1.6728403153702183	0.07878741435359018	0.21802288219447188	-0.34986950088901253
0.20599999999999996	0.22533231166457016	-0.09716787155566496	-0.11738333987252428	1.6729567007216024	0.07876238179963742	0.21816619857345307	-0.34975511767531925
0.20700000000000007	0.22533974353967712	-0.09716844777272214	-0.11698251918454658	1.6730734989801341	0.07873718418923789	0.21831035490268702	-0.34964003874705996
0.20799999999999996	0.2253471727733262	-0.09716904225487251	-0.11657917421107425	1.6731907087017939	0.07871182137314077	0.21845535322226767	-0.34952426138950665
0.20900000000000007	0.22535460112624103	-0.09716965526842007	-0.11617329586280276	1.6733083285756227	0.078686293189268	0.21860119562433383	-0.34940778280717505
0.20999999999999996	0.22536203038354624	-0.09717028707732954	-0.1157648748901987	1.6734263574215484	0.07866059946251977	0.21874788424905034	-0.34929060012671465
0.21100000000000008	0.2253694623516609	-0.09717093794262885	-0.11535390189363585	1.6735447941881887	0.07863474000455853	0.21889542128074116	-0.34917271039981307
0.21199999999999997	0.22537689885481696	-0.09717160812179344	-0.1149403673326257	1.6736636379502543	0.07860871461351056	0.21904380894447686	-0.3490541106059938
0.21300000000000008	0.2253843417323298	-0.0971722978681119	-0.1145242615356543	1.6737828879051795	0.07858252307395094	0.219193049502505	-0.3489347976556161
0.21399999999999997	0.22539179283699087	-0.0971730074300328	-0.1141055747117628	1.673902543369731	0.0785561651571112	0.21934314525009566	-0.3488147683932018
0.21500000000000008	0.2253992540338285	-0.09717373705049248	-0.11368429696312941	1.6740226037762234	0.0785296406211268	0.21949409851104262	-0.34869401960109103
0.21599999999999997	0.2254067271988624	-0.09717448696622355	-0.11326041829753566	1.6741430686679597	0.07850294921138619	0.21964591163318437	-0.3485725480032483
0.21700000000000008	0.22541421421747584	-0.09717525740704379	-0.11283392864035031	1.6742639376946575	0.07847609066092008	0.21979858698406346	-0.34845035026909954
0.21799999999999997	0.2254217169816467	-0.09717604859512533	-0.11240481784641596	1.674385210607478	0.0784490646905273	0.21995212694660085	-0.34832742301770864
0.21900000000000008	0.22542923738640971	-0.09717686074424377	-0.11197307571260161	1.67450688725329	0.07842187100857614	0.22010653391453908	-0.348203762822295
0.21999999999999997	0.22543677732667747	-0.09717769405900724	-0.11153869199103018	1.674628967569291	0.07839450931078625	0.2202618102876518	-0.34807936621461066
0.22100000000000009	0.22544433869404615	-0.09717854873406484	-0.11110165640223496	1.6747514515768542	0.07836697928017385	0.22041795846696127	-0.34795422968948264
0.22199999999999998	0.22545192337320824	-0.0971794249532946	-0.11066195864788105	1.6748743393708467	0.07833928058728257	0.220574980850083	-0.34782834971043863
0.2230000000000001	0.22545953323871856	-0.09718032288897051	-0.1102195884234411	1.6749976311055483	0.07831141289070004	0.22073287982657358	-0.34770172271611455
0.22399999999999998	0.22546717015173529	-0.09718124270090875	-0.10977453543120959	1.6751213269831844	0.07828337583737349	0.22089165777321837	-0.34757434512616847
0.2250000000000001	0.22547483595636236	-0.09718218453559258	-0.10932678939291213	1.6752454272465789	0.0782551690625419	0.22105131704962205	-0.3474462133462172
0.22599999999999998	0.22548253247672143	-0.09718314852565228	-0.10887634006154444	1.6753699321729174	0.0782267921898941	0.22121185999416088	-0.34731732377222563
0.2270000000000001	0.2254902615151242	-0.09718413479045247	-0.10842317723320377	1.6754948420674902	0.07819824483231855	0.22137328891980682	-0.34718767279465607
0.22799999999999998	0.22549802485058823	-0.0971851434374103	-0.10796729075854844	1.6756201572581695	0.07816952659281881	0.22153560610994338	-0.34705725680226035
0.2290000000000001	0.2255058242376939	-0.09718617456253957	-0.10750867055314502	1.6757458780906183	0.07814063706516895	0.2216988138146579	-0.346926072185517
0.22999999999999998	0.2255136614065359	-0.09718722824984401	-0.107047306606711	1.6758720049234848	0.07811157583449177	0.22186291424756902	-0.3467941153399009
0.2310000000000001	0.22552153806339303	-0.0971883045706888	-0.10658318899125961	1.6759985381228213	0.07808234247806486	0.22202790958306537	-0.3466613826691709
0.23199999999999998	0.22552945589061107	-0.09718940358427897	-0.10611630786890776	1.676125478055357	0.07805293656629403	0.22219380195358804	-0.3465278705888616
0.2330000000000001	0.22553741654531803	-0.09719052533886813	-0.1056466535001107	1.6762528250813746	0.07802335766354983	0.22236059344664977	-0.34639357552986144
0.23399999999999999	0.22554542165772218	-0.09719166987219272	-0.105174216252335	1.6763805795479418	0.07799360532862429	0.2225282861017112	-0.3462584939420803
0.2350000000000001	0.22555347282937036	-0.09719283721113144	-0.1046989866091792	1.6765087417824964	0.07796367911499061	0.2226968819069726	-0.346122622298271
0.236	0.22556157163136514	-0.09719402737209513	-0.10422095517919712	1.6766373120871645	0.07793357857129296	0.222866382796201	-0.3459859570974597
0.2370000000000001	0.22556971960253522	-0.09719524036214691	-0.10374011270368014	1.6767662907338141	0.07790330324200552	0.2230367906458954	-0.34584849486780717
0.238	0.22557791824755688	-0.09719647617972275	-0.10325645006378649	1.676895677959083	0.07787285266783528	0.22320810727278798	-0.34571023216938995
0.2390000000000001	0.22558616903502896	-0.09719773481532666	-0.10276995828740242	1.677025473959007	0.07784222638592952	0.22338033443149702	-0.3455711655970885
0.24	0.22559447339549824	-0.09719901625257778	-0.10228062855574334	1.6771556788832502	0.07781142393019343	0.22355347381226873	-0.3454312917835852
0.2410000000000001	0.22560283271980944	-0.09720032046886098	-0.10178845220970457	1.6772862928289334	0.07778044483177862	0.22372752703880627	-0.3452906074025371
0.242	0.22561124835853275	-0.09720164743595866	-0.10129342075597039	1.6774173158340677	0.07774928861986545	0.22390249566618425	-0.34514910917180386
0.2430000000000001	0.2256197216220905	-0.09720299712141371	-0.10079552587288873	1.6775487478705886	0.07771795482267803	0.22407838117884735	-0.34500679385661326
0.244	0.2256282537800753	-0.09720436949024676	-0.10029475941612077	1.6776805888369954	0.07768644296842853	0.22425518498869126	-0.3448636582727279
0.2450000000000001	0.22563684605938422	-0.09720576450627492	-0.09979111342407376	1.6778128385509703	0.07765475258600794	0.2244329084332249	-0.3447196992895554
0.246	0.2256454996422958	-0.09720718213265493	-0.09928458012312355	1.677945496742725	0.07762288320536338	0.22461155277381187	-0.34457491383302263
0.2470000000000001	0.22565421566561494	-0.09720862233240087	-0.09877515193263615	1.6780785630490769	0.07759083435792731	0.22479111919399075	-0.34442929888827756
0.248	0.22566299522050992	-0.09721008506963041	-0.09826282146979542	1.6782120370078746	0.07755860557740407	0.2249716087978721	-0.34428285150228355
0.2490000000000001	0.22567183935153667	-0.09721157031116742	-0.09774758155424253	1.678345918053155	0.07752619640042673	0.22515302260861153	-0.3441355687861247
0.25	0.2256807490548511	-0.0972130780277495	-0.09722942521253397	1.6784802055106511	0.07749360636678018	0.2253353615669579	-0.34398744791708796
0.2510000000000001	0.22568972527711084	-0.09721460819446218	-0.0967083456824278	1.6786148985921527	0.07746083501967832	0.2255186265298751	-0.3438384861409493
0.252	0.22569876891544	-0.09721616079115107	-0.09618433641700423	1.6787499963891002	0.07742788190646097	0.225702818269176	-0.3436886807744682
0.2530000000000001	0.22570788081770418	-0.0972177358035638	-0.095657391089002	1.6788854978676622	0.07739474657952843	0.22588793746998512	-0.34353802920760507
0.254	0.2257170617827209	-0.09721933322484298	-0.09512750359612772	1.6790214018653034	0.07736142859733129	0.22607398472890708	-0.343386528905586
0.2550000000000001	0.22572631256040593	-0.09722095305661915	-0.0945946680669708	1.6791577070865757	0.07732792752535515	0.22626096055214395	-0.3432341774113053
0.256	0.2257356338518518	-0.09722259530933125	-0.0940588788660286	1.6792944120977658	0.07729424293691793	0.22644886535398745	-0.34308097234782364
0.2570000000000001	0.225745026309713	-0.09722426000252858	-0.09352013059747048	1.6794315153219033	0.07726037441384093	0.22663769945568513	-0.34292691142047804
0.258	0.22575449053964994	-0.09722594716552817	-0.09297841810801707	1.6795690150345133	0.07722632154729886	0.22682746308449767	-0.3427719924186051
0.2590000000000001	0.22576402710283247	-0.09722765683767409	-0.09243373648894108	1.67970690935973	0.07719208393890994	0.2270181563730688	-0.34261621321706315
0.26	0.22577363651837365	-0.09722938906857476	-0.09188608107795157	1.6798451962671501	0.07715766120188382	0.2272097793589246	-0.3424595717776162
0.2610000000000001	0.22578331926456402	-0.09723114391869461	-0.09133544746171661	1.679983873569428	0.07712305296180139	0.22740233198367635	-0.342302066150242
0.262	0.22579307577928134	-0.09723292145954762	-0.09078183147864888	1.6801229389202432	0.07708825885690511	0.22759581409204774	-0.3421436944743671
0.2630000000000001	0.22580290646107934	-0.09723472177386859	-0.09022522922120736	1.680262389813016	0.07705327853857004	0.22779022543121508	-0.3419844549797259
0.264	0.2258128116713335	-0.09723654495613875	-0.08966563703734787	1.6804022235803722	0.07701811167226047	0.22798556565058103	-0.3418243459867237
0.2650000000000001	0.22582279173669287	-0.09723839111271168	-0.08910305153187714	1.6805424373939852	0.07698275793848536	0.22818183430149575	-0.34166336590667085
0.266	0.22583284695146044	-0.097240260361914	-0.08853746956846383	1.680683028265171	0.0769472170335701	0.22837903083662114	-0.34150151324201167
0.2670000000000001	0.22584297757952423	-0.09724215283449744	-0.08796888827193312	1.6808239930462427	0.07691148867030582	0.2285771546091822	-0.34133878658642725
0.268	0.22585318385508635	-0.09724406867369466	-0.08739730503047415	1.6809653284318746	0.07687557257823295	0.22877620487228853	-0.34117518462499724
0.26900000000000013	0.22586346598218984	-0.09724600803525538	-0.08682271749813897	1.6811070309604759	0.07683946850355945	0.22897618077820506	-0.34101070613454315
0.27	0.2258738241337956	-0.0972479710878371	-0.08624512359801007	1.6812490970167049	0.07680317620895737	0.229177081377451	-0.3408453499837894
0.27100000000000013	0.22588425845116136	-0.09724995801299667	-0.08566452152528602	1.681391522835883	0.0767666954732989	0.2293789056179101	-0.34067911513297716
0.272	0.22589476904427602	-0.0972519690051587	-0.08508090974953796	1.681534304509559	0.07673002609157593	0.2295816523440757	-0.3405120006331158
0.27300000000000013	0.22590535599334782	-0.0972540042719371	-0.08449428701613972	1.6816774379910995	0.076693167875125	0.2297853202964914	-0.3403440056250553
0.274	0.2259160193505952	-0.09725606403405566	-0.0839046523464937	1.681820919100933	0.07665612065185332	0.22998990811169412	-0.3401751293381971
0.27500000000000013	0.22592675914158653	-0.09725814852524196	-0.08331200503705347	1.6819647435314504	0.07661888426634425	0.23019541432259927	-0.34000537108896756
0.276	0.22593757536537687	-0.09726025799247139	-0.08271634465827532	1.682108906851942	0.07658145857972082	0.23040183735890302	-0.33983473027941846
0.2769999999999999	0.2259484679938174	-0.097262392695813	-0.08211767105462489	1.6822534045147035	0.0765438434691452	0.2306091755472598	-0.33966320639583486
0.278	0.22595943697154333	-0.0972645529082542	-0.08151598434563723	1.6823982318626889	0.07650603882738097	0.2308174271111144	-0.33949079900704543
0.2789999999999999	0.22597048221663957	-0.09726673891587821	-0.08091128492728093	1.6825433841372184	0.0764680445626009	0.2310265901702515	-0.33931750776274056
0.28	0.22598160362047967	-0.09726895101764033	-0.0803035734728751	1.682688856484988	0.07642986059795295	0.2312366627404907	-0.33914333239204275
0.2809999999999999	0.22599280104673675	-0.09727118952511904	-0.07969285093280468	1.6828346439651396	0.07639148687088489	0.23144764273389384	-0.33896827270184166
0.28200000000000003	0.22600407433107078	-0.09727345476299436	-0.07907911853303601	1.6829807415563915	0.0763529233327754	0.23165952795930447	-0.3387923285747116
0.2829999999999999	0.22601542328187038	-0.09727574706987653	-0.07846237777318617	1.683127144164617	0.076314169948872	0.23187231612291634	-0.3386154999665338
0.28400000000000003	0.22602684768129944	-0.09727806679873259	-0.0778426304245191	1.6832738466312474	0.07627522669810938	0.2320860048288737	-0.3384377869038842
0.2849999999999999	0.22603834728627076	-0.0972804143161576	-0.0772198785274886	1.683420843740627	0.07623609357262547	0.23230059158008787	-0.33825918948173495
0.28600000000000003	0.2260499218297217	-0.09728279000086557	-0.07659412438807513	1.6835681302259458	0.07619677057715807	0.23251607377951608	-0.33807970786140845
0.2869999999999999	0.2260615710229429	-0.09728519424290269	-0.07596537057291422	1.6837157007763914	0.07615725772874825	0.23273244873190538	-0.3378993422678101
0.28800000000000003	0.22607329455858685	-0.09728762744358349	-0.07533361990358861	1.6838635500459	0.07611755505675057	0.23294971364588182	-0.33771809298581695
0.2889999999999999	0.2260850921128533	-0.09729009001502503	-0.07469887544970513	1.6840116726616303	0.07607766260260196	0.2331678656365098	-0.33753596035643174
0.29000000000000004	0.22609696334647414	-0.09729258237965606	-0.07406114052113222	1.6841600632321652	0.07603758041922755	0.23338690172814114	-0.3373529447729453
0.2909999999999999	0.22610890790524923	-0.09729510497007492	-0.07342041866089993	1.6843087163558248	0.07599730857032673	0.2336068188569481	-0.33716904667735065
0.29200000000000004	0.22612092542050813	-0.0972976582285021	-0.07277671363875841	1.6844576266279654	0.07595684712953983	0.2338276138731431	-0.3369842665571911
0.2929999999999999	0.2261330155098766	-0.09730024260620335	-0.07213002944351078	1.6846067886472693	0.07591619617967753	0.23404928354361879	-0.33679860494223296
0.29400000000000004	0.22614517777910204	-0.09730285856325915	-0.07148037027298927	1.684756197022536	0.0758753558121961	0.23427182455543794	-0.3366120624002926
0.29499999999999993	0.22615741182455965	-0.09730550656792657	-0.07082774052242319	1.6849058463799789	0.07583432612655272	0.23449523351987195	-0.33642463953258234
0.29600000000000004	0.2261697172349357	-0.09730818709596707	-0.07017214477232232	1.6850557313699053	0.07579310722925821	0.23471950697650382	-0.3362363369692451
0.29699999999999993	0.22618209359171415	-0.09731090063031739	-0.06951358777624675	1.6852058466727864	0.07575169923280967	0.23494464139727694	-0.33604715536513746
0.29800000000000004	0.22619454046921858	-0.09731364765997814	-0.06885207444845975	1.6853561870047216	0.07571010225444205	0.23517063319061537	-0.3358570953958006
0.29899999999999993	0.22620705743496014	-0.09731642867812097	-0.06818760985145904	1.6855067471223033	0.07566831641482055	0.2353974787056794	-0.3356661577535562
0.30000000000000004	0.2262196440510425	-0.09731924418091667	-0.06752019918300428	1.6856575218276415	0.07562634183716054	0.2356251742368819	-0.33547434314342345
0.30099999999999993	0.22623229987624885	-0.09732209466708275	-0.06684984776188457	1.6858085059731698	0.07558417864671432	0.23585371602891284	-0.33528165227873397
0.30200000000000005	0.22624502446768693	-0.09732498063702105	-0.0661765610124206	1.6859596944658697	0.07554182697007648	0.23608310028221427	-0.3350880858765051
0.30299999999999994	0.22625781738236875	-0.09732790259192138	-0.06550034444844803	1.6861110822720415	0.07549928693430744	0.2363133231585444	-0.3348936446525099
0.30400000000000005	0.2262706781790985	-0.0973308610332067	-0.06482120365753027	1.6862626644226288	0.07545655866605806	0.23654438078639045	-0.3346983293162866
0.30499999999999994	0.22628360641991754	-0.09733385646156612	-0.06413914428614792	1.686414436017592	0.07541364229051244	0.23677626926605197	-0.3345021405666963
0.30600000000000005	0.2262966016714845	-0.09733688937594884	-0.06345417202548101	1.6865663922289664	0.0753705379303313	0.23700898467445838	-0.3343050790879666
0.30699999999999994	0.22630966350676457	-0.09733996027289657	-0.06276629259589715	1.6867185283033632	0.07532724570477878	0.23724252307033447	-0.33410714554549065
0.30800000000000005	0.22632279150590134	-0.09734306964546506	-0.06207551172938967	1.68687083956391	0.07528376572866692	0.23747688050008248	-0.3339083405813192
0.30899999999999994	0.22633598525589674	-0.09734621798211177	-0.06138183515184154	1.6870233214108905	0.07524009811111788	0.23771205300383666	-0.33370866481001465
0.31000000000000005	0.2263492443498512	-0.09734940576629976	-0.06068526856661354	1.6871759693214603	0.07519624295444813	0.23794803662120698	-0.33350811881492914
0.31099999999999994	0.22636256838651553	-0.09735263347643992	-0.05998581763832327	1.687328778849952	0.0751522003531746	0.23818482739702038	-0.33330670314423383
0.31200000000000006	0.22637595697090515	-0.09735590158541839	-0.05928348797605708	1.6874817456291455	0.0751079703931427	0.2384224213871242	-0.33310441830663967
0.31299999999999994	0.22638940971560403	-0.09735921055933254	-0.05857828511713689	1.6876348653713782	0.07506355315071521	0.23866081466376848	-0.3329012647674173
0.31400000000000006	0.22640292624125405	-0.0973625608561877	-0.05787021451181412	1.687788133868375	0.07501894869177829	0.2389000033205711	-0.33269724294495956
0.31499999999999995	0.2264165061758519	-0.09736595292530542	-0.057159281508131425	1.6879415469901788	0.07497415707050363	0.2391399834774958	-0.3324923532075811
0.31600000000000006	0.22643014915360773	-0.09736938720706466	-0.05644549133656764	1.6880951006846885	0.07492917832804961	0.23938075128602937	-0.33228659587006826
0.31699999999999995	0.22644385481374402	-0.09737286413222385	-0.05572884909483911	1.6882487909778017	0.07488401249126192	0.23962230293444048	-0.33207997119003946
0.31800000000000006	0.22645762279923412	-0.09737638412045131	-0.05500935973360797	1.6884026139726755	0.07483865957131307	0.2398646346528187	-0.331872479364785
0.31899999999999995	0.22647145275547867	-0.09737994757881747	-0.054287028043089325	1.6885565658477257	0.07479311956252416	0.24010774271777655	-0.33166412052876976
0.32000000000000006	0.22648534432891912	-0.09738355490099865	-0.053561858639798905	1.688710642854119	0.0747473924414907	0.2403516234570608	-0.3314548947514331
0.32099999999999995	0.22649929716559086	-0.09738720646681473	-0.052833855952689156	1.6888648413131393	0.0747014781660864	0.24059627325438207	-0.33124480203491935
0.32200000000000006	0.22651331090961854	-0.09739090264172313	-0.05210302420829321	1.689019157613429	0.07465537667416187	0.24084168855452662	-0.33103384231143584
0.32299999999999995	0.22652738520202875	-0.09739464377626644	-0.05136936741561947	1.6891735882084888	0.074609087882365	0.24108786586844957	-0.33082201544023704
0.32400000000000007	0.2265415196806315	-0.09739843020547438	-0.0506328893515454	1.6893281296148213	0.0745626116853872	0.2413348017781094	-0.33060932120447944
0.32499999999999996	0.2265557139805928	-0.09740226224822425	-0.04989359354670863	1.6894827784099598	0.07451594795533145	0.24158249294110795	-0.3303957593083129
0.32600000000000007	0.22656996773382002	-0.0974061402065603	-0.049151483271891776	1.6896375312296361	0.07446909654071465	0.2418309360952612	-0.33018132937445055
0.32699999999999996	0.2265842805660332	-0.09741006436496985	-0.048406561524145984	1.689792384764087	0.07442205726504388	0.24208012806340842	-0.32996603094197663
0.32800000000000007	0.2265986520926509	-0.09741403498961454	-0.04765883101227386	1.6899473357535109	0.07437482992527092	0.242330065758463	-0.32974986346414664
0.32899999999999996	0.22661308191574608	-0.09741805232789184	-0.04690829414279649	1.6901023809834272	0.0743274142905518	0.2425807461880989	-0.3295328263061814
0.33000000000000007	0.22662756962320046	-0.09742211660870072	-0.04615495300677939	1.6902575172803205	0.07427981010161579	0.242832166459015	-0.32931491874311647
0.33099999999999996	0.22664211478893076	-0.09742622804265956	-0.04539880936713757	1.6904127415068135	0.07423201707037877	0.2430843237812065	-0.3290961399579509
0.3320000000000001	0.22665671697230813	-0.09743038682152805	-0.04463986464679092	1.6905680505567497	0.07418403487919231	0.24333721547206336	-0.3288764890402173
0.33299999999999996	0.22667137571677035	-0.09743459311720991	-0.0438781199176702	1.6907234413509389	0.07413586317985048	0.243590838960055	-0.3286559649846712
0.3340000000000001	0.2266860905491295	-0.09743884708071067	-0.04311357589057548	1.6908789108332	0.07408750159284178	0.243845191788065	-0.32843456668991533
0.33499999999999996	0.22670086097957443	-0.09744314884104804	-0.042346232907011706	1.6910344559659507	0.0740389497068468	0.24410027161619494	-0.3282122929573887
0.3360000000000001	0.22671568650086346	-0.09744749850411272	-0.04157609093299842	1.6911900737245922	0.07399020707811631	0.2443560762240408	-0.32798914249114625
0.33699999999999997	0.22673056658633656	-0.09745189615148034	-0.04080314955372779	1.6913457610906923	0.07394127322973032	0.24461260351268657	-0.3277651138983698
0.3380000000000001	0.22674550068787566	-0.09745634183917916	-0.04002740796907206	1.6915015150447206	0.07389214765110394	0.2448698515064184	-0.3275402056903679
0.33899999999999997	0.22676048823493986	-0.09746083559641391	-0.03924886498993858	1.691657332558716	0.07384282979780137	0.24512781835422134	-0.32731441628370067
0.3400000000000001	0.22677552863430034	-0.09746537742461933	-0.03846751903509601	1.69181321058889	0.07379331909147578	0.2453865023310612	-0.3270877440012482
0.34099999999999997	0.2267906212689729	-0.09746996729721609	-0.037683368129225285	1.6919691460681667	0.07374361491987493	0.2456459018385876	-0.3268601870735896
0.3420000000000001	0.22680576549634757	-0.09747460515931783	-0.03689640990294953	1.6921251358986662	0.0736937166368517	0.2459060154051381	-0.3266317436409989
0.34299999999999997	0.22682096064701865	-0.09747929092701728	-0.03610664159446847	1.692281176944129	0.07364362356250267	0.24616684168528885	-0.32640241175587636
0.3440000000000001	0.2268362060246903	-0.097484024487005	-0.03531406005280077	1.6924372660222904	0.07359333498367822	0.2464283794588919	-0.32617218938543474
0.345	0.22685150090640646	-0.09748880569614263	-0.03451866174301543	1.6925933998972025	0.07354285015474346	0.246690627629479	-0.32594107441470377
0.3460000000000001	0.22686684454273426	-0.09749363438061212	-0.033720442752702647	1.6927495752715114	0.07349216829840796	0.24695358522233732	-0.3257090646498533
0.347	0.22688223615790104	-0.09749851033576808	-0.032919398798933026	1.6929057887786896	0.07344128860668575	0.24721725138238032	-0.3254761578217169
0.3480000000000001	0.22689767494988194	-0.09750343332707033	-0.03211552523646035	1.6930620369752283	0.07339021024204727	0.2474816253714488	-0.32524235158957876
0.349	0.22691316009081483	-0.09750840309097279	-0.031308817067925744	1.6932183163327914	0.07333893233870332	0.24774670656492168	-0.3250076435454074
0.3500000000000001	0.2269286907281239	-0.09751341933463971	-0.030499268955316235	1.693374623230333	0.07328745400383896	0.24801249444806325	-0.32477203121847975
0.351	0.22694426598560044	-0.09751848173486168	-0.02968687523192791	1.6935309539465586	0.0732357743187373	0.24827898861235123	-0.32453551208015213
0.3520000000000001	0.22695988496368427	-0.09752358993767678	-0.028871629915590363	1.6936873046534897	0.07318389233997691	0.2485461887513596	-0.32429808354866074
0.353	0.22697554673932369	-0.09752874355907777	-0.028053526723913664	1.6938436714107625	0.07313180710076439	0.2488140946558315	-0.32405974299419593
0.3540000000000001	0.22699125036579462	-0.097533942186053	-0.027232559090812205	1.6940000501595303	0.07307951761234247	0.24908270620830786	-0.32382048774443695
0.355	0.2270069948721042	-0.09753918537758101	-0.026408720183181633	1.6941564367163506	0.0730270228654133	0.2493520233778597	-0.3235803150901225
0.3560000000000001	0.22702277926159986	-0.09754447266520283	-0.025582002917360066	1.6943128267681904	0.07297432183127366	0.2496220462150466	-0.32333922229023365
0.357	0.22703860251053842	-0.09754980355242426	-0.024752399975755457	1.6944692158689227	0.0729214134624802	0.2498927748467965	-0.3230972065769138
0.3580000000000001	0.2270544635673703	-0.09755517751332464	-0.02391990382477162	1.6946255994365724	0.07286829669353309	0.2501642094707195	-0.32285426516061516
0.359	0.22707036135273614	-0.09756059399187371	-0.02308450673479363	1.6947819727501867	0.07281497044218799	0.25043635034867323	-0.32261039523577906
0.3600000000000001	0.2270862947601768	-0.09756605240233311	-0.022246200801113298	1.6949383309463357	0.07276143361127549	0.25070919780000556	-0.32236559398674863
0.361	0.22710226265681005	-0.09757155212999498	-0.021404977963920786	1.6950946690156217	0.07270768509042037	0.2509827521951442	-0.322119858593429
0.3620000000000001	0.2271182638835982	-0.09757709253188167	-0.02056083002737122	1.695250981799956	0.07265372375747868	0.25125701394953354	-0.3218731862365152
0.363	0.22713429725595635	-0.09758267293740325	-0.019713748679240188	1.695407263991361	0.07259954847999847	0.2515319835172476	-0.32162557410259474
0.3640000000000001	0.22715036156432503	-0.09758829264897312	-0.018863725511176224	1.6955635101311741	0.0725451581167661	0.25180766138434024	-0.3213770193894938
0.365	0.22716645557433407	-0.09759395094258584	-0.018010752038052077	1.6957197146085259	0.07249055151925649	0.25208404806272355	-0.3211275193115642
0.3660000000000001	0.22718257802731384	-0.09759964706835664	-0.017154819716420962	1.6958758716584816	0.07243572753298848	0.25236114408451343	-0.3208770711046102
0.367	0.22719872764078058	-0.09760538025139741	-0.01629591996358997	1.6960319753602195	0.07238068499896909	0.2526389499961102	-0.3206256720308839
0.3680000000000001	0.22721490310814374	-0.09761114969378376	-0.01543404417769634	1.6961880196356336	0.07232542275547134	0.25291746635189327	-0.32037331938439517
0.369	0.2272311030980094	-0.09761695457723939	-0.014569183758420782	1.6963439982491175	0.07226993964002514	0.25319669370764986	-0.32012001049617395
0.3700000000000001	0.22724732625345867	-0.09762279406503596	-0.013701330128722539	1.6964999048081557	0.07221423449119586	0.25347663261355513	-0.31986574273948726
0.371	0.22726357119092688	-0.09762866730273165	-0.012830474757602349	1.6966557327632275	0.07215830615003012	0.25375728360682515	-0.31961051353550063
0.3720000000000001	0.2272798364983066	-0.09763457341849761	-0.011956609183149189	1.6968114754070271	0.07210215346123063	0.25403864720440705	-0.31935432035938693
0.373	0.22729612073302954	-0.09764051152340945	-0.011079725035504908	1.6969671258745171	0.0720457752741831	0.2543207238957672	-0.3190971607463363
0.3740000000000001	0.22731242242088218	-0.09764648071208398	-0.010199814059755001	1.6971226771441925	0.07198917044414102	0.2546035141357159	-0.318839032297166
0.375	0.22732874005555326	-0.09765248006441367	-0.009316868138752592	1.6972781220398099	0.07193233783387348	0.2548870183372069	-0.31857993268359236
0.3760000000000001	0.2273450720989149	-0.09765850864802227	-0.00843087931588475	1.697433453231835	0.07187527631571684	0.2551712368641118	-0.3183198596534732
0.377	0.22736141698129034	-0.09766456551993957	-0.007541839817788993	1.6975886632382424	0.07181798477348268	0.2554561700241512	-0.3180588110363867
0.3780000000000001	0.22737777310133322	-0.09767064972711888	-0.006649742077025642	1.697743744425426	0.07176046210397999	0.25574181806198265	-0.3177967847493067
0.379	0.22739413882664508	-0.09767676030654955	-0.005754578754713552	1.697898689009604	0.07170270721851774	0.25602818115220105	-0.3175337788020102
0.3800000000000001	0.2274105124951312	-0.09768289628534403	-0.00485634276313873	1.6980534890579762	0.07164471904451099	0.25631525939219085	-0.3172697913024634
0.381	0.2274268924155934	-0.09768905668079912	-0.003955027288342973	1.6982081364903898	0.07158649652694775	0.2566030527950121	-0.3170048204621874
0.3820000000000001	0.22744327686756374	-0.09769524050043156	-0.003050625812322081	1.6983626230826463	0.07152803862965686	0.2568915612825645	-0.3167388646011801
0.383	0.2274596641018878	-0.0977014467419907	-0.002143132134088804	1.6985169404703329	0.07146934433656066	0.2571807846791502	-0.3164719221523951
0.3840000000000001	0.22747605234243456	-0.09770767439344856	-0.0012325403899831214	1.69867108015206	0.07141041265309607	0.25747072270513216	-0.3162039916662063
0.385	0.22749243978817774	-0.09771392243296674	-0.00031884507436365076	1.6988250334924881	0.07135124260780515	0.257761374970322	-0.31593507181510244
0.3860000000000001	0.22750882461489658	-0.09772018982884492	0.0005979589396893178	1.6989787917255297	0.07129183325385234	0.25805274096740227	-0.3156651613983707
0.387	0.22752520497574766	-0.09772647553982758	0.0015178763804063623	1.699132345957355	0.07123218367034781	0.25834482006581044	-0.31539425934664733
0.3880000000000001	0.22754157900108785	-0.09773277851651872	0.0024409115577168406	1.699285687168839	0.07117229296384296	0.258637611505962	-0.31512236472658123
0.389	0.22755794479905705	-0.09773909770352815	0.0033670683436102444	1.699438806218584	0.07111216027012092	0.2589311143934492	-0.3148494767453673
0.3900000000000001	0.22757430045729854	-0.0977454320408471	0.004296350152843073	1.69959169384765	0.07105178475579575	0.25922532769309375	-0.31457559475466385
0.391	0.22759064404506102	-0.09775178046408059	0.005228759925117354	1.6997443406848824	0.07099116561953829	0.25952025022334185	-0.31430071825395495
0.3920000000000001	0.22760697361530768	-0.09775814190429179	0.006164300109477897	1.6998967372517055	0.07093030209317329	0.2598158806514892	-0.31402484689360255
0.393	0.22762328720683586	-0.09776451528783477	0.007102972650170775	1.7000488739667805	0.0708691934428312	0.2601122174894938	-0.3137479804777104
0.39400000000000013	0.22763958284641028	-0.09777089953617253	0.008044778972833934	1.7002007411509044	0.07080783897015533	0.26040925908995255	-0.3134701189668611
0.395	0.2276558585509121	-0.09777729356568117	0.008989719970644981	1.7003523290317861	0.07074623801338252	0.26070700364205823	-0.3131912624807875
0.39600000000000013	0.22767211232913007	-0.09778369628782084	0.009937795990802098	1.7005036277479584	0.07068438994829784	0.26100544916760193	-0.31291141130116074
0.397	0.22768834218244538	-0.09779010661042609	0.01088900682246495	1.7006546273522112	0.07062229418924679	0.26130459351744656	-0.3126305658742521
0.39800000000000013	0.22770454610478785	-0.09779652343973796	0.011843351686904665	1.700805317816058	0.07055995019014463	0.26160443436871894	-0.31234872681279696
0.399	0.22772072208336538	-0.0978029456816753	0.012800829229483581	1.7009556890352475	0.07049735744530077	0.2619049692225387	-0.3120658948970624
0.40000000000000013	0.22773686810016947	-0.09780937224197178	0.01376143751308927	1.701105730834818	0.07043451548999782	0.2622061954022866	-0.3117820710756639
0.401	0.22775298213275724	-0.09781580202593468	0.014725174012652161	1.7012554329733411	0.07037142390082579	0.2625081100524149	-0.31149725646631515
0.40200000000000014	0.2277690621543126	-0.09782223393857781	0.015692035610000314	1.701404785147106	0.07030808229595462	0.26281071013737545	-0.31121145235638625
0.403	0.2277851061344887	-0.09782866688587795	0.016662018588675463	1.7015537769946394	0.0702444903357717	0.26311399244030387	-0.31092466020333165
0.4039999999999999	0.22780111204140915	-0.09783509977677872	0.017635118629085327	1.7017023981015638	0.07018064772394568	0.26341795356170555	-0.31063688163510733
0.405	0.22781707784407979	-0.09784153152443965	0.0186113308047495	1.7018506380058083	0.07011655420842983	0.26372258991863406	-0.3103481184503332
0.4059999999999999	0.22783300151483743	-0.0978479610463577	0.019590649580021425	1.7019984862031796	0.07005220958203948	0.2640278977444263	-0.31005837261789365
0.40700000000000003	0.22784888103183762	-0.09785438726411665	0.02057306880966554	1.7021459321529282	0.06998761368260421	0.2643338730889369	-0.30976764627603565
0.4079999999999999	0.2278647143815846	-0.09786080910314088	0.02155858174066898	1.7022929652829448	0.06992276639293839	0.26464051181939724	-0.3094759417310851
0.40900000000000003	0.22788049956113118	-0.09786722549282657	0.022547181015167277	1.7024395749957248	0.06985766764087364	0.2649478096216595	-0.30918326145571734
0.4099999999999999	0.2278962345791969	-0.09787363536780268	0.023538858672612326	1.7025857506758626	0.06979231739935382	0.2652557620012208	-0.3088896080869627
0.41100000000000003	0.22791191745657843	-0.09788003766994874	0.024533606151190962	1.702731481697208	0.06972671568653115	0.2655643642839096	-0.3085949844243713
0.4119999999999999	0.2279275462273583	-0.09788643134966755	0.02553141429038214	1.7028767574285675	0.06966086256586389	0.2658736116168477	-0.30829939342827295
0.41300000000000003	0.2279431189409168	-0.09789281536603966	0.026532273335786727	1.703021567239087	0.0695947581461546	0.2661834989702411	-0.30800283821770436
0.4139999999999999	0.22795863366324737	-0.09789918868661199	0.027536172945484095	1.7031659005044497	0.0695284025812851	0.2664940211398209	-0.307705322067755
0.41500000000000004	0.22797408847757614	-0.09790555028719373	0.028543102196798408	1.7033097466142813	0.06946179606958738	0.26680517274933097	-0.30740684840639226
0.4159999999999999	0.22798948148541212	-0.09791189915203599	0.029553049593111537	1.703453094980017	0.06939493885333732	0.26711694825282284	-0.30710742081118625
0.41700000000000004	0.2280048108076537	-0.09791823427515021	0.030566003070733264	1.7035959350424985	0.06932783121867561	0.26742934193694706	-0.3068070430061769
0.4179999999999999	0.22802007458538104	-0.09792455466239297	0.03158195000583783	1.703738256279301	0.0692604734956513	0.267742347923306	-0.30650571885869543
0.41900000000000004	0.22803527098108914	-0.09793085933281354	0.0326008772214786	1.7038800482114302	0.06919286605802193	0.2680559601708138	-0.30620345237619856
0.41999999999999993	0.22805039817998235	-0.09793714731888699	0.033622770995070474	1.7040213004093923	0.0691250093226884	0.2683701724782512	-0.3059002477032328
0.42100000000000004	0.2280654543909554	-0.09794341766638542	0.03464761706747956	1.7041620024994055	0.06905690374894695	0.268684978487387	-0.305596109118038
0.42199999999999993	0.2280804378483931	-0.09794966943426735	0.03567540065448392	1.7043021441701367	0.06898854983780109	0.26900037168679375	-0.30529104102829874
0.42300000000000004	0.22809534681479285	-0.09795590169458653	0.03670610645986878	1.7044417151795948	0.06891994813127264	0.2693163454161202	-0.30498504796640563
0.42399999999999993	0.22811017958270868	-0.09796211353279305	0.03773971868904513	1.704580705361442	0.06885109921165003	0.2696328928705835	-0.3046781345847689
0.42500000000000004	0.22812493447601753	-0.09796830404917896	0.038776221063206474	1.7047191046307377	0.06878200370097813	0.26995000710568734	-0.3043703056510591
0.42599999999999993	0.2281396098516348	-0.09797447236109535	0.03981559683478848	1.7048569029894969	0.06871266226091075	0.27026768104235593	-0.3040615660431267
0.42700000000000005	0.22815420410130596	-0.09798061760443874	0.040857828804246425	1.704994090531691	0.06864307559237705	0.2705859074724897	-0.30375192074377794
0.42799999999999994	0.22816871565272387	-0.09798673893403331	0.04190289933741723	1.705130657448084	0.06857324443457412	0.270904679064585	-0.3034413748354644
0.42900000000000005	0.2281831429699708	-0.0979928355236616	0.04295079038310781	1.7052665940324152	0.06850316956346764	0.2712239883692416	-0.3031299334945752
0.42999999999999994	0.22819748455328612	-0.09799890656611639	0.04400148349092572	1.7054018906885666	0.06843285179028714	0.2715438278247483	-0.30281760198545005
0.43100000000000005	0.22821173893891822	-0.0980049512732744	0.04505495982936966	1.7055365379364664	0.06836229196025884	0.27186418976281423	-0.30250438565465626
0.43199999999999994	0.22822590469943838	-0.09801096887657239	0.046111200203820646	1.7056705264167344	0.0682914909514531	0.27218506641421014	-0.302190289925523
0.43300000000000005	0.22823998044376223	-0.09801695862863762	0.04717018507332311	1.7058038468963383	0.06822044967380711	0.2725064499139007	-0.3018753202926251
0.43399999999999994	0.22825396481725754	-0.09802291980569514	0.0482318945658007	1.705936490275639	0.06814916906844332	0.27282833230561415	-0.30155948231627067
0.43500000000000005	0.22826785650231715	-0.09802885170924863	0.049296308493231925	1.7060684475953367	0.06807765010685653	0.2731507055464662	-0.30124278161704887
0.43599999999999994	0.22828165421864333	-0.09803475366666133	0.05036340636793259	1.7061997100429473	0.0680058937897253	0.27347356151201185	-0.3009252238703097
0.43700000000000006	0.2282953567236227	-0.09804062503139227	0.05143316741958651	1.7063302689595705	0.06793390114571186	0.273796892001549	-0.3006068148004495
0.43799999999999994	0.22830896281316987	-0.09804646518326403	0.0525055706122918	1.7064601158473354	0.06786167323037162	0.27412068874350076	-0.3002875601749355
0.43900000000000006	0.22832247132228556	-0.09805227352838163	0.05358059466089146	1.7065892423771563	0.06778921112492742	0.27444494340057807	-0.2999674657983678
0.43999999999999995	0.2283358811257064	-0.09805804949795109	0.05465821804660779	1.7067176403960558	0.06771651593478589	0.27476964757448874	-0.29964653750699977
0.44100000000000006	0.22834919113902832	-0.0980637925463785	0.05573841903275378	1.7068453019340595	0.06764358878785565	0.2750947928104435	-0.29932478116346833
0.44199999999999995	0.2283624003191766	-0.09806950215015516	0.056821175680921	1.7069722192114254	0.06757043083284904	0.27542037060183344	-0.2990022026511789
0.44300000000000006	0.22837550766384546	-0.0980751778079016	0.05790646586728972	1.7070983846465901	0.067497043237749	0.27574637239502525	-0.29867880786834056
0.44399999999999995	0.22838851221065964	-0.09808081904081843	0.058994267297953	1.7072237908644659	0.0674234271884398	0.27607278959385745	-0.29835460272213227
0.44500000000000006	0.22840141303643519	-0.09808642539317211	0.060084557522521474	1.7073484307043416	0.06734958388737902	0.27639961356366216	-0.2980295931234211
0.44599999999999995	0.22841420925653913	-0.09809199643281662	0.06117731394678309	1.707472297227397	0.06727551455230928	0.2767268356350649	-0.29770378498190414
0.44700000000000006	0.22842690002434846	-0.09809753175174689	0.062272513845570726	1.7075953837242086	0.06720122041506961	0.2770544471078144	-0.2973771842013043
0.44799999999999995	0.22843948453081064	-0.09810303096630821	0.06337013437623691	1.7077176837218808	0.06712670272032269	0.27738243925471184	-0.29704979667449066
0.44900000000000007	0.22845196200448448	-0.09810849371631374	0.06447015259238051	1.7078391909908157	0.06705196272401372	0.2777108033255257	-0.2967216282784584
0.44999999999999996	0.228464331712812	-0.09811391966344687	0.06557254545709296	1.7079598995514933	0.06697700169192551	0.27803953055071884	-0.29639268486928316
0.45100000000000007	0.2284765929642474	-0.09811930849044936	0.06667728985574638	1.7080798036790172	0.06690182089887642	0.27836861214523895	-0.296062972277776
0.45199999999999996	0.22848874510974043	-0.09812465990109587	0.06778436260910072	1.7081988979031721	0.06682642162831627	0.2786980393127474	-0.2957324963062582
0.45300000000000007	0.22850078754319772	-0.09812997361945418	0.0688937404871286	1.7083171770077599	0.06675080517146666	0.2790278032500508	-0.29540126272541617
0.45399999999999996	0.22851271970167306	-0.09813524938843146	0.07000540022357854	1.7084346360314775	0.06667497282594326	0.27935789515149984	-0.29506927727062143
0.45500000000000007	0.22852454106566236	-0.09814048696910772	0.07111931853129891	1.7085512702665826	0.0665989258946506	0.27968830621360885	-0.29473654563844
0.45599999999999996	0.22853625115950627	-0.09814568614085652	0.07223547211797031	1.7086670752564808	0.06652266568500913	0.2800190276399033	-0.2944030734831445
0.4570000000000001	0.22854784955190252	-0.09815084670075257	0.07335383770151535	1.7087820467967436	0.06644619350784307	0.2803500506455781	-0.29406886641255214
0.45799999999999996	0.22855933585615182	-0.09815596846226739	0.07447439202520953	1.7088961809384424	0.06636951067592828	0.28068136646185426	-0.29373392998342734
0.4590000000000001	0.22857070972938337	-0.09816105125475506	0.07559711187289646	1.7090094739904174	0.06629261850268545	0.28101296634034495	-0.29339826969699123
0.45999999999999996	0.22858197087076118	-0.09816609492372522	0.07672197408357766	1.7091219225201022	0.06621551830095694	0.28134484155744177	-0.2930618909949596
0.4610000000000001	0.22859311901942336	-0.09817109933039928	0.07784895556426623	1.7092335233540423	0.06613821138156134	0.2816769834183017	-0.29272479925628603
0.46199999999999997	0.22860415395253228	-0.09817606435055437	0.07897803330112509	1.7093442735781021	0.06606069905186782	0.282009383260262	-0.2923869997944221
0.4630000000000001	0.22861507548343712	-0.09818098987378497	0.08010918436966565	1.709454170536996	0.06598298261469393	0.28234203245587264	-0.29204849785484654
0.46399999999999997	0.22862588346032184	-0.09818587580280298	0.0812423859440327	1.709563211833145	0.06590506336734255	0.2826749224156172	-0.2917092986130401
0.4650000000000001	0.22863657776571186	-0.0981907220520204	0.08237761530502265	1.709671395325616	0.06582694260059407	0.28300804459026824	-0.2913694071729018
0.46599999999999997	0.22864715831609053	-0.09819552854579233	0.08351484984760756	1.7097787191298963	0.0657486215975919	0.28334139047300866	-0.29102882856511325
0.4670000000000001	0.2286576250612519	-0.09820029521707703	0.08465406708911619	1.7098851816169978	0.06567010163280229	0.28367495160169187	-0.29068756774544724
0.46799999999999997	0.2286679779841429	-0.09820502200689027	0.08579524467809285	1.709990781411141	0.06559138397141304	0.28400871956149293	-0.29034562959313653
0.4690000000000001	0.22867821710081856	-0.09820970886379975	0.08693836040310136	1.71009551738828	0.06551246986886514	0.28434268598765455	-0.29000301890905494
0.47	0.22868834245975536	-0.09821435574308088	0.08808339220112277	1.7101993886758409	0.06543336057008979	0.2846768425680316	-0.289659740413828
0.4710000000000001	0.22869835414089734	-0.09821896260628471	0.08923031816519425	1.7103023946518001	0.06535405730869334	0.285011181045381	-0.2893157987462331
0.472	0.2287082522548118	-0.09822352942084253	0.09037911655093155	1.7104045349427228	0.06527456130627145	0.28534569321928394	-0.28897119846206776
0.4730000000000001	0.2287180369419559	-0.09822805615933543	0.09152976578233205	1.7105058094211436	0.0651948737718514	0.2856803709478299	-0.28862594403348185
0.474	0.22872770837205353	-0.09823254279955748	0.09268224445688443	1.7106062182026633	0.06511499590164402	0.286015206149131	-0.28828003984852474
0.4750000000000001	0.228737266743208	-0.09823698932536842	0.09383653134962927	1.7107057616435115	0.06503492887898218	0.2863501908024928	-0.2879334902106605
0.476	0.22874671228037433	-0.09824139572683073	0.09499260541693998	1.7108044403389537	0.06495467387395769	0.28668531694943117	-0.28758629933812413
0.4770000000000001	0.22875604523394177	-0.09824576199963535	0.09615044580041984	1.7109022551221644	0.06487423204281602	0.28702057669472664	-0.2872384713632373
0.478	0.22876526587880153	-0.098250088144946	0.09731003182943272	1.71099920706244	0.06479360452759532	0.2873559622071578	-0.28689001033228784
0.4790000000000001	0.2287743745127725	-0.09825437416928365	0.09847134302153634	1.711095297461993	0.06471279245594731	0.2876914657196787	-0.2865409202063341
0.48	0.22878337145438415	-0.09825862008407266	0.09963435908196593	1.7111905278520885	0.06463179694101745	0.28802707952928985	-0.2861912048624444
0.4810000000000001	0.2287922570415188	-0.09826282590559923	0.10079905990293864	1.7112848999896435	0.06455061908156566	0.28836279599679565	-0.2858408680947574
0.482	0.2288010316309141	-0.09826699165500682	0.10196542556317596	1.7113784158542873	0.06446925996202245	0.2886986075466358	-0.2854899136152987
0.4830000000000001	0.22880969559739808	-0.09827111735795627	0.103133436328043	1.7114710776451312	0.06438772065229623	0.28903450666704383	-0.2851383450548556
0.484	0.22881824933323205	-0.09827520304507986	0.10430307264957057	1.7115628877776183	0.06430600220787909	0.2893704859102344	-0.2847861659639663
0.4849999999999999	0.22882669324793875	-0.09827924875322479	0.1054743151652483	1.7116538488812048	0.06422410567031099	0.28970653789207856	-0.2844333798139591
0.4860000000000002	0.22883502776748837	-0.09828325452598079	0.10664714469523259	1.7117439637967453	0.06414203206745289	0.29004265529121437	-0.2840799899984656
0.4870000000000001	0.22884325333246514	-0.09828722041312023	0.1078215422379906	1.7118332355728259	0.06405978241350732	0.29037883084772087	-0.28372599983564606
0.488	0.22885137039596187	-0.09829114646970391	0.10899748896477607	1.7119216674617952	0.06397735770908954	0.2907150573614845	-0.28337141257082127
0.4889999999999999	0.22885937942157872	-0.09829503275560197	0.1101749662137058	1.7120092629158632	0.06389475894147037	0.2910513276905702	-0.2830162313792628
0.4900000000000002	0.22886728088152866	-0.09829887933580311	0.11135395548345356	1.7120960255836422	0.06381198708492865	0.2913876347496033	-0.28266045936901696
0.4910000000000001	0.22887507525484815	-0.09830268628076029	0.11253443842582635	1.7121819593067515	0.06372904310115149	0.2917239715078044	-0.2823040995840031
0.492	0.22888276302571173	-0.098306453666401	0.11371639683686538	1.7122670681157264	0.06364592793986411	0.292060330986501	-0.2819471550076875
0.4929999999999999	0.2288903446818528	-0.09831018157455569	0.114899812647244	1.712351356225985	0.06356264253974916	0.29239670625636716	-0.28158962856684333
0.4940000000000002	0.22889782071309075	-0.0983138700934257	0.11608466791348647	1.7124348280338486	0.06347918782922847	0.2927330904348836	-0.2812315231349051
0.4950000000000001	0.2289051916103354	-0.09831751931733715	0.1172709448100222	1.712517488111482	0.06339556472698422	0.29306947668408795	-0.28087284153534314
0.496	0.22891245786582	-0.09832112934615596	0.1184586256205866	1.7125993412011224	0.06331177414264523	0.2934058582082545	-0.28051358654554026
0.4969999999999999	0.22891961997418828	-0.09832470028473778	0.11964769272861174	1.7126803922100993	0.06322781697769814	0.29374222825132906	-0.2801537609008653
0.4980000000000002	0.22892667843293177	-0.09832823224241419	0.12083812860775438	1.7127606462073899	0.06314369412625732	0.294078580094307	-0.2797933672983307
0.4990000000000001	0.22893363374180223	-0.09833172533251897	0.12202991581333031	1.7128401084205882	0.06305940647563175	0.29441490705286627	-0.2794324083998925
0.5	0.22894048640194847	-0.09833517967195554	0.12322303697429564	1.7129187842317681	0.06297495490687058	0.29475120247526154	-0.2790708868358777
0.5009999999999999	0.22894723691515287	-0.09833859538080347	0.12441747478578923	1.7129966791726114	0.06289034029528653	0.29508745974042583	-0.2787088052083536
0.5020000000000002	0.22895388578316986	-0.09834197258196156	0.1256132120026308	1.7130737989195486	0.0628055635109565	0.2954236722563456	-0.2783461660941311
0.5030000000000001	0.22896043350716622	-0.09834531140082538	0.1268102314330423	1.7131501492881551	0.06272062541931989	0.2957598334585345	-0.27798297204794936
0.504	0.22896688058725806	-0.09834861196500022	0.12800851593185456	1.7132257362264278	0.0626355268818743	0.29609593680842905	-0.2776192256061423
0.5049999999999999	0.22897322752176832	-0.09835187440442991	0.12920804839358901	1.713300565808438	0.06255026875690646	0.2964319757917119	-0.27725492929023665
0.5060000000000002	0.2289794748054553	-0.09835509885231854	0.13040881174543445	1.713374644229101	0.06246485190025771	0.2967679439165091	-0.2768900856103582
0.5070000000000001	0.22898562292708854	-0.09835828544609047	0.13161078893976147	1.713447977798555	0.06237927716600143	0.2971038347115287	-0.27652469706886823
0.508	0.22899167236787227	-0.09836143432763478	0.13281396294656514	1.7135205729350147	0.062293545407031525	0.2974396417243282	-0.27615876616429086
0.5089999999999999	0.22899762360109185	-0.09836454564320923	0.1340183167458537	1.7135924361572252	0.062207657475865624	0.2977753585195973	-0.2757922953952831
0.5100000000000002	0.22900347709223537	-0.09836761954337786	0.13522383331924856	1.713663574078013	0.06212161422572309	0.298110978677157	-0.27542528726458615
0.5110000000000001	0.22900923329921236	-0.09837065618298298	0.1364304956404334	1.7137339933981743	0.06203541651163345	0.2984464957896195	-0.2750577442832584
0.512	0.22901489267304248	-0.09837365572153209	0.13763828666484684	1.7138037008991875	0.0619490651916961	0.2987819034599603	-0.2746896689753719
0.5129999999999999	0.22902045565976428	-0.0983766183243768	0.1388471893193881	1.7138727034351218	0.061862561128856026	0.2991171952991903	-0.27432106388286365
0.5140000000000002	0.22902592270319	-0.09837954416392793	0.1400571864921501	1.7139410079248625	0.06177590519288994	0.29945236492389093	-0.2739519315702976
0.5150000000000001	0.22903129424700272	-0.09838243342015073	0.14126826102144197	1.7140086213450234	0.06168909826199329	0.2997874059533754	-0.2735822746296549
0.516	0.2290365707358203	-0.09838528628071776	0.1424803956837444	1.7140755507231638	0.06160214122408893	0.3001223120066639	-0.2732120956853944
0.5169999999999999	0.2290417526159761	-0.09838810294119932	0.14369357318099127	1.714141803130549	0.06151503497828276	0.30045707669952354	-0.2728413973998421
0.5180000000000002	0.22904684033639133	-0.09839088360529268	0.14490777612794717	1.7142073856748317	0.06142778043640495	0.3007916936415181	-0.2724701824786014
0.5190000000000001	0.22905183434954166	-0.0983936284850875	0.1461229870396978	1.7142723054937663	0.0613403785243919	0.30112615643282986	-0.272098453675739
0.52	0.22905673511251765	-0.0983963378013654	0.14733918831889353	1.7143365697495785	0.06125283018356913	0.30146045866092097	-0.27172621379886497
0.5209999999999999	0.22906154308817453	-0.09839901178393114	0.1485563622435149	1.7144001856232223	0.061165136371955975	0.30179459389746705	-0.2713534657140437
0.5220000000000002	0.2290662587459942	-0.09840165067197627	0.14977449095592785	1.714463160308524	0.061077298065469285	0.30212855569575164	-0.2709802123503501
0.5230000000000001	0.22907088256191122	-0.09840425471447944	0.15099355645249385	1.7145255010062093	0.06098931625896448	0.30246233758822316	-0.2706064567043122
0.524	0.22907541501785428	-0.09840682417064403	0.15221354057337994	1.7145872149185546	0.06090119196735637	0.3027959330840993	-0.27023220184417596
0.5249999999999999	0.22907985660325678	-0.09840935931037076	0.1534344249940887	1.7146483092450355	0.060812926226940796	0.30312933566745137	-0.2698574509133807
0.5260000000000002	0.2290842078185353	-0.09841186041476409	0.15465619121985064	1.7147087911778303	0.0607245200966723	0.30346253879601787	-0.26948220713312004
0.5270000000000001	0.22908846917828177	-0.09841432777667196	0.15587882058214547	1.7147686678971765	0.0606359746591534	0.3037955359005112	-0.2691064738042291
0.528	0.2290926412134144	-0.09841676170125768	0.15710229423624425	1.7148279465676992	0.060547291021334285	0.30412832038417925	-0.26873025430851666
0.5289999999999999	0.2290967244726631	-0.09841916250660149	0.1583265931597922	1.7148866343349545	0.06045847031504375	0.3044608856226895	-0.2683535521097828
0.5300000000000002	0.22910071952301478	-0.09842153052395626	0.15955169815282647	1.7149447383214247	0.060369513697289386	0.30479322496440336	-0.2679763707546398
0.5310000000000001	0.22910462694949488	-0.09842386609728514	0.16077758983887	1.7150022656238433	0.06028042235026504	0.30512533173080286	-0.2675987138728295
0.532	0.22910844735578545	-0.09842616958283416	0.16200424866711838	1.715059223312213	0.06019119748136883	0.3054571992171376	-0.26722058517685
0.5329999999999999	0.229112181366055	-0.09842844134949028	0.16323165491649091	1.7151156184278844	0.060101840323413404	0.3057888206937859	-0.2668419884611323
0.5339999999999998	0.2291158296268754	-0.09843068177954678	0.164459788701566	1.7151714579803086	0.060012352134783516	0.30612018940833574	-0.2664629276008849
0.5350000000000001	0.22911939280809743	-0.09843289126949857	0.16568862997966755	1.71522674894472	0.05992273419923536	0.3064512985878451	-0.2660834065504812
0.536	0.22912287160268188	-0.09843507023086484	0.1669181585591239	1.715281498261485	0.0598329878253363	0.3067821414411044	-0.26570342934120234
0.5369999999999999	0.22912626672623632	-0.09843721909066344	0.1681483541094714	1.715335712835988	0.059743114345787454	0.30711271116133493	-0.2653230000782107
0.5379999999999998	0.22912957891700728	-0.09843933829116457	0.16937919617361796	1.7153893995375389	0.0596531151167496	0.3074430009296342	-0.26494212293705466
0.5390000000000001	0.22913280893670424	-0.09844142828967699	0.1706106641808586	1.7154425651969196	0.059562991517232045	0.30777300391880863	-0.26456080216018696
0.54	0.22913595757140642	-0.09844348955874047	0.17184273746001372	1.7154952166040704	0.059472744948360357	0.3081027132971141	-0.26417904205349335
0.5409999999999999	0.22913902563217592	-0.09844552258597042	0.1730753952534615	1.715547360506661	0.059382376832339046	0.3084321222320931	-0.2637968469824011
0.5419999999999998	0.22914201395612374	-0.09844752787393046	0.17430861673321338	1.7155990036084103	0.059291888611473074	0.30876122389500255	-0.2634142213673189
0.5430000000000001	0.22914492340755263	-0.09844950594040885	0.175542381019053	1.7156501525667749	0.05920128174724698	0.30909001146589954	-0.26303116967852674
0.544	0.22914775487842687	-0.0984514573179693	0.17677666719800483	1.715700813990745	0.059110557718911945	0.30941847813908785	-0.2626476964306931
0.5449999999999999	0.22915050928854605	-0.09845338255277586	0.17801145434477714	1.7157509944391214	0.05901971802164037	0.30974661712868723	-0.2622638061770765
0.5459999999999998	0.2291531875857958	-0.09845528220419625	0.17924672154282204	1.715800700418893	0.05892876416485555	0.3100744216742723	-0.26187950350352934
0.5470000000000002	0.2291557907460973	-0.09845715684518332	0.18048244790603288	1.715849938382956	0.058837697670734886	0.3104018850467693	-0.2614947930223591
0.548	0.22915831977267717	-0.09845900706230394	0.18171861260223166	1.7158987147275464	0.05874652007239812	0.31072900055486197	-0.2611096793656179
0.5489999999999999	0.22916077569540783	-0.09846083345578927	0.18295519487846854	1.7159470357905027	0.05865523291202249	0.31105576155172937	-0.2607241671775705
0.5499999999999998	0.22916315957059374	-0.09846263663998274	0.18419217408664698	1.7159949078495975	0.058563837739188045	0.3113821614418796	-0.2603382611070078
0.5510000000000002	0.22916547248007874	-0.09846441724306103	0.18542952970836446	1.716042337119438	0.05847233610902518	0.31170819368802344	-0.25995196580019175
0.552	0.22916771552929782	-0.09846617590565186	0.18666724137823854	1.7160893297472977	0.058380729580101993	0.31203385181769205	-0.259565285894611
0.5529999999999999	0.22916988984502287	-0.09846791327947496	0.18790528890536226	1.7161358918093843	0.05828901971247632	0.3123591294292986	-0.25917822601329743
0.5539999999999998	0.2291719965731765	-0.09846963002713312	0.18914365229328362	1.7161820293086587	0.058197208066032624	0.31268402019765096	-0.25879079075921435
0.5550000000000002	0.22917403687671273	-0.09847132682267667	0.19038231176003267	1.7162277481738284	0.058105296198797826	0.31300851787928713	-0.2584029847092222
0.556	0.22917601193393997	-0.0984730043514354	0.1916212477589688	1.7162730542580018	0.0580132856649909	0.3133326163179442	-0.2580148124078012
0.5569999999999999	0.2291779229380374	-0.09847466330874102	0.1928604409985877	1.71631795333662	0.057921178013109184	0.31365630944980066	-0.2576262783613186
0.5579999999999998	0.22917977109738744	-0.09847630439866867	0.1940998724605539	1.716362451105417	0.05782897478435452	0.31397959130825615	-0.2572373870328954
0.5590000000000002	0.2291815576352183	-0.09847792833392503	0.19533952341748112	1.7164065531783979	0.05773667751133663	0.31430245602855666	-0.25684814283720064
0.56	0.22918328378817865	-0.09847953583650655	0.1965793754504828	1.7164502650850813	0.057644287716930656	0.31462489785233444	-0.25645855013528807
0.5609999999999999	0.22918495080459625	-0.09848112763762183	0.197819410465759	1.716493592267374	0.057551806912982575	0.3149469111319443	-0.25606861322996
0.5619999999999998	0.22918655994279544	-0.09848270447650112	0.19905961071023587	1.7165365400772024	0.05745923659867863	0.3152684903346037	-0.2556783363615318
0.5630000000000002	0.229188112469472	-0.09848426709884493	0.20029995878589785	1.716579113774517	0.05736657825888154	0.3155896300462191	-0.2552877237039314
0.5640000000000001	0.22918960965812465	-0.0984858162556624	0.20154043766282964	1.7166213185249173	0.0572738333627367	0.3159103249748437	-0.25489677936106936
0.565	0.22919105278754176	-0.09848735270324907	0.20278103069136177	1.716663159397263	0.05718100336260769	0.31623056995389354	-0.25450550736323196
0.5659999999999998	0.22919244314034157	-0.09848887720392835	0.2040217216129595	1.7167046413616442	0.057088089693218054	0.316550359945005	-0.25411391166373615
0.5670000000000002	0.22919378200156557	-0.09849039052605478	0.20526249456987136	1.7167457692873336	0.05699509377075408	0.31686969004041726	-0.2537219961361477
0.5680000000000001	0.22919507065732306	-0.09849189344290342	0.20650333411393088	1.7167865479403357	0.05690201699186654	0.3171885554650673	-0.2533297645719365
0.569	0.2291963103934859	-0.09849338673119482	0.20774422521377608	1.7168269819809097	0.056808860732691535	0.31750695157834113	-0.2529372206785654
0.5699999999999998	0.22919750249443221	-0.09849487116963024	0.20898515325974967	1.7168670759610531	0.05671562634795033	0.3178248738753035	-0.2525443680782523
0.5710000000000002	0.22919864824183778	-0.09849634753743618	0.21022610406762066	1.7169068343219418	0.05662231517006558	0.31814231798765386	-0.25215121030715887
0.5720000000000001	0.2291997489135137	-0.09849781661329383	0.21146706388302167	1.7169462613920767	0.05652892850829285	0.3184592796848396	-0.25175775081427043
0.573	0.2292008057822895	-0.09849927917540516	0.2127080193866129	1.7169853613853832	0.05643546764817063	0.3187757548754523	-0.2513639929600258
0.5739999999999998	0.22920182011493992	-0.09850073600231865	0.21394895769810737	1.7170241383981295	0.05634193385140923	0.31909173960848497	-0.2509699400154842
0.5750000000000002	0.22920279317115444	-0.098502187873009	0.2151898663780478	1.717062596405793	0.056248328355791154	0.31940723007390653	-0.2505755951620878
0.5760000000000001	0.2292037262025484	-0.0985036355658334	0.21643073342810026	1.7171007392606177	0.05615465237483797	0.3197222226026782	-0.2501809614916511
0.577	0.22920462045171408	-0.0985050798571164	0.21767154729062288	1.717138570688728	0.05606090709742539	0.3200367136666431	-0.24978604200681676
0.5779999999999998	0.22920547715131104	-0.09850652152011517	0.21891229684714286	1.7171760942864214	0.05596709368758869	0.32035069987823056	-0.24939083962215924
0.5790000000000002	0.22920629752319416	-0.09850796132511694	0.2201529714161314	1.7172133135167604	0.05587321328470031	0.3206641779899793	-0.24899535716532278
0.5800000000000001	0.2292070827775782	-0.09850940004029142	0.22139356075121872	1.7172502317072236	0.05577926700383552	0.3209771448941871	-0.2485995973777653
0.581	0.22920783411223797	-0.09851083843179259	0.22263405503873213	1.717286852047647	0.05568525593602082	0.32128959762238546	-0.24820356291577528
0.5819999999999999	0.2292085527117424	-0.0985122772631079	0.22387444489231043	1.7173231775877096	0.055591181148546394	0.3216015333440336	-0.247807256352429
0.5830000000000002	0.22920923974672194	-0.09851371729515719	0.22511472134497748	1.7173592112343323	0.055497043685646334	0.321912949364495	-0.24741068018018042
0.5840000000000001	0.22920989637316783	-0.09851515928714145	0.2263548758401887	1.7173949557497417	0.05540284456936271	0.32222384312260477	-0.24701383681365582
0.585	0.22921052373176198	-0.09851660399664029	0.22759490022186013	1.7174304137505674	0.055308584800166184	0.3225342121879512	-0.24661672859271092
0.5859999999999999	0.22921112294723667	-0.09851805217858149	0.2288347867230141	1.7174655877072251	0.05521426535733228	0.322844054257996	-0.24621935778599202
0.5870000000000002	0.22921169512776263	-0.09851950458383305	0.2300745279530486	1.7175004799428235	0.055119887199437625	0.3231533671549758	-0.2458217265950599
0.5880000000000001	0.22921224136436474	-0.09852096195816787	0.23131411688400996	1.7175350926315978	0.05502545126515796	0.3234621488225244	-0.2454238371588303
0.589	0.22921276273036373	-0.0985224250423533	0.23255354683625204	1.7175694277968643	0.054930958474366964	0.3237703973220805	-0.2450256915581464
0.5899999999999999	0.22921326028084368	-0.09852389457298834	0.23379281146311712	1.7176034873092512	0.05483640972935229	0.32407811082896026	-0.2446272918205424
0.5910000000000002	0.2292137350521433	-0.09852537128258262	0.2350319047346459	1.717637272885949	0.054741805915782524	0.3243852876280961	-0.2442286399251953
0.5920000000000001	0.2292141880613706	-0.09852685589850052	0.2362708209210732	1.7176707860909832	0.05464714790336326	0.32469192610968867	-0.2438297378078202
0.593	0.22921462030593992	-0.0985283491418981	0.2375095545761141	1.7177040283365028	0.054552436546607734	0.3249980247647723	-0.2434305873653849
0.5939999999999999	0.22921503276312982	-0.09852985172778124	0.23874810051929385	1.7177370008843384	0.0544576726861475	0.3253035821804522	-0.2430311904610075
0.5950000000000002	0.22921542638966164	-0.09853136436580787	0.2399864538173265	1.7177697048470688	0.05436285715033866	0.3256085970348761	-0.24263154892927866
0.5960000000000001	0.2292158021212969	-0.09853288776032859	0.2412246097653004	1.7178021411885986	0.05426799075661483	0.32591306809236775	-0.24223166458182388
0.597	0.22921616087245356	-0.09853442260928869	0.2424625638680519	1.7178343107242482	0.05417307431258584	0.32621699419890643	-0.24183153921298264
0.5979999999999999	0.2292165035358391	-0.09853596960274336	0.24370031182135854	1.7178662141211039	0.05407810861706435	0.3265203742775883	-0.24143117460554117
0.5990000000000002	0.22921683098210088	-0.09853752942173806	0.24493784949220196	1.7178978518993815	0.053983094461080176	0.3268232073236439	-0.24103057253651763
0.6000000000000001	0.22921714405949156	-0.09853910273830588	0.24617517289810065	1.7179292244348021	0.05388803262906457	0.32712549239901373	-0.2406297347829367
0.601	0.22921744359354984	-0.09854069021620498	0.24741227818626918	1.7179603319619778	0.05379292390020337	0.3274272286267258	-0.2402286631274091
0.6019999999999999	0.22921773038679474	-0.09854229251089025	0.2486491616129883	1.7179911745780547	0.05369776904971494	0.32772841518531987	-0.23982735936363642
0.6030000000000002	0.22921800521843358	-0.0985439102687176	0.24988581952281325	1.7180217522462353	0.05360256885011283	0.3280290513033192	-0.2394258253020222
0.6040000000000001	0.22921826884408195	-0.09854554412688328	0.25112224832649227	1.7180520648003168	0.053507324072757025	0.32832913625332466	-0.23902406277544785
0.605	0.22921852199549567	-0.0985471947140984	0.2523584444772232	1.7180821119506111	0.05341203548951023	0.32862866934548773	-0.2386220736452734
0.6059999999999999	0.22921876538031352	-0.09854886265049738	0.2535944044467594	1.718111893290497	0.05331670387401133	0.3289276499207901	-0.2382198598073171
0.6070000000000002	0.22921899968181028	-0.09855054854678087	0.2548301247024958	1.7181414083028552	0.05322133000268704	0.32922607734467774	-0.23781742319756832
0.6080000000000001	0.2292192255586591	-0.09855225300409523	0.25606560168516135	1.718170656365637	0.05312591465604906	0.3295239510011731	-0.23741476579781542
0.609	0.22921944364470287	-0.09855397661464714	0.25730083178674534	1.718199636756943	0.05303045862021507	0.32982127028722125	-0.23701188964130757
0.6099999999999999	0.22921965454873403	-0.09855571996154755	0.25853581132865927	1.7182283486611147	0.05293496268810487	0.3301180346069059	-0.23660879681820549
0.6110000000000002	0.22921985885428153	-0.09855748361788444	0.25977053654013765	1.7182567911762159	0.05283942766043237	0.33041424336535324	-0.23620548948063627
0.6120000000000001	0.22922005711940524	-0.0985592681465289	0.26100500353688266	1.7182849633217734	0.05274385434704109	0.3307098959625671	-0.23580196984753307
0.613	0.22922024987649642	-0.09856107410067397	0.26223920829958275	1.7183128640456504	0.05264824356839953	0.33100499178750115	-0.23539824020974465
0.6139999999999999	0.22922043763208438	-0.0985629020239758	0.26347314665193133	1.718340492230434	0.052552596156829307	0.3312995302122469	-0.23499430293553455
0.6150000000000002	0.2292206208666484	-0.09856475245067074	0.26470681423965253	1.718367846700834	0.05245691295764799	0.3315935105863984	-0.23459016047555387
0.6160000000000001	0.22922080003443449	-0.0985666259060452	0.26594020651279365	1.7183949262324787	0.05236119483022587	0.33188693223202165	-0.23418581536649377
0.617	0.2292209755632766	-0.09856852290650943	0.2671733187109123	1.7184217295613464	0.05226544264859032	0.33217979443916695	-0.23378127023378117
0.6179999999999999	0.229221147854422	-0.09857044395965212	0.2684061458492836	1.7184482553930982	0.05216965730188156	0.332472096461622	-0.23337652779386237
0.6190000000000002	0.2292213172823598	-0.09857238956464917	0.2696386827053797	1.7184745024111745	0.05207383969508513	0.3327638375128443	-0.23297159085643812
0.6200000000000001	0.22922148419465313	-0.09857436021227312	0.27087092380600436	1.718500469283283	0.05197799074979669	0.3330550167621346	-0.23256646232689096
0.621	0.22922164891177368	-0.09857635638487827	0.2721028634158386	1.7185261546681563	0.0518821114048356	0.33334563333117545	-0.23216114520835396
0.6219999999999999	0.22922181172693903	-0.09857837855673804	0.2733344955277802	1.7185515572240857	0.051786202616645315	0.33363568629093304	-0.23175564260280876
0.6230000000000002	0.22922197290595198	-0.09858042719398082	0.2745658138550822	1.7185766756181071	0.05169026535935811	0.33392517465892574	-0.23134995771151498
0.6240000000000001	0.22922213268704172	-0.0985825027545008	0.27579681182454313	1.71860150853471	0.05159430062482751	0.3342140973967978	-0.23094409383531564
0.625	0.22922229128070667	-0.09858460568821918	0.2770274825692514	1.7186260546840724	0.05149830942287117	0.33450245340789486	-0.23053805437518113
0.6259999999999999	0.22922244886955878	-0.09858673643694177	0.27825781892051277	1.7186503128098216	0.05140229278154051	0.3347902415346605	-0.23013184283304938
0.6270000000000002	0.22922260560854502	-0.09858889543418671	0.2794878134000955	1.7186742816966942	0.05130625174741617	0.3350774605560364	-0.22972546281247153
0.6280000000000001	0.22922276162629895	-0.09859108310535938	0.28071745821430394	1.7186979601777264	0.05121018738592822	0.3353641091854159	-0.22931891801869453
0.629	0.22922291702724557	-0.0985932998675255	0.2819467452502643	1.7187213471402245	0.05111410078145648	0.33565018606933555	-0.22891221225835975
0.6299999999999999	0.22922307189333052	-0.0985955461291596	0.2831756660729298	1.7187444415316442	0.05101799303727096	0.33593568978623417	-0.2285053494391184
0.6310000000000002	0.22922322628575006	-0.09859782229024235	0.2844042119220602	1.7187672423665028	0.050921865275433	0.33622061884497817	-0.22809833356916032
0.6320000000000001	0.22922338024705785	-0.09860012874195294	0.28563237371030914	1.7187897487335773	0.050825718636534276	0.33650497168364046	-0.2276911687563474
0.633	0.22922353380289462	-0.09860246586633242	0.28686014202317883	1.7188119598018832	0.05072955427945534	0.3367887466689007	-0.22728385920688743
0.6339999999999999	0.22922368696371528	-0.09860483403666885	0.2880875071208528	1.7188338748250618	0.05063337338132527	0.33707194209612834	-0.22687640922366542
0.6350000000000002	0.22922383972689064	-0.09860723361822578	0.2893144589415416	1.718855493145682	0.050537177137437626	0.33735455618984644	-0.22646882320410727
0.6360000000000001	0.22922399207805896	-0.09860966496893828	0.29054098710597376	1.718876814200204	0.050440966760999816	0.33763658710427286	-0.22606110563751003
0.637	0.22922414399172858	-0.0986121284400805	0.29176708092341824	1.7188978375234778	0.05034474348277565	0.3379180329242453	-0.22565326110195674
0.6379999999999999	0.22922429543263453	-0.09861462437652925	0.29299272939924925	1.7189185627524042	0.0502485085504371	0.3381988916667147	-0.22524529426093307
0.6390000000000002	0.22922444635784833	-0.09861715311624475	0.29421792124368634	1.7189389896291367	0.05015226322750236	0.33847916128262595	-0.2248372098597631
0.6400000000000001	0.2292245967181353	-0.09861971498971975	0.2954426448820968	1.7189591180034467	0.05005600879222432	0.3387588396591881	-0.2244290127217989
0.641	0.229224746458184	-0.0986223103201482	0.29666688846686873	1.7189789478346253	0.04995974653673279	0.33903792462241417	-0.2240207077440547
0.6419999999999999	0.22922489551645958	-0.09862493942393473	0.29789063989048936	1.718998479194054	0.04986347776624645	0.33931641393981044	-0.223612299892098
0.6430000000000002	0.22922504382543427	-0.09862760261079301	0.2991138867998433	1.7190177122676884	0.0497672037980489	0.33959430532340107	-0.2232037941945591
0.6440000000000001	0.22922519131294725	-0.09863030018306099	0.30033661661099154	1.719036647356952	0.04967092596022735	0.3398715964330279	-0.22279519573798387
0.645	0.22922533790431776	-0.09863303243498596	0.3015588165240686	1.7190552848784166	0.04957464559041642	0.34014828487974647	-0.22238650966208662
0.6459999999999999	0.2292254835240818	-0.09863579965235353	0.3027804735394387	1.7190736253637702	0.049478364034423926	0.3404243682294408	-0.22197774115460608
0.6470000000000002	0.22922562809772642	-0.0986386021113302	0.30400157447587045	1.7190916694608298	0.04938208264443277	0.3406998440068432	-0.22156889544527233
0.6480000000000001	0.22922577155379903	-0.09864144007651941	0.30522210599036337	1.7191094179344673	0.04928580277696039	0.34097470970002197	-0.221159977799245
0.649	0.2292259138252675	-0.09864431379973576	0.3064420545981409	1.7191268716663184	0.04918952579093989	0.34124896276497363	-0.2207509935106876
0.6499999999999999	0.2292260548497556	-0.0986472235198734	0.30766140669207337	1.7191440316540314	0.04909325304598234	0.34152260062995726	-0.22034194789647277
0.6510000000000002	0.22922619456940443	-0.09865016946311596	0.3088801485634227	1.7191608990100526	0.04899698590069722	0.341795620700121	-0.21993284628940443
0.6520000000000001	0.22922633293073488	-0.09865315184273503	0.3100982664246713	1.719177474959191	0.04890072571088686	0.3420680203627895	-0.21952369403101246
0.653	0.2292264698845117	-0.09865617085809986	0.3113157464325682	1.7191937608360932	0.048804473827491916	0.34233979699280465	-0.21911449646446288
0.6539999999999999	0.22922660538560866	-0.09865922669364828	0.31253257471027857	1.719209758083378	0.04870823159459086	0.34261094795761865	-0.21870525892776077
0.6550000000000002	0.22922673939287508	-0.09866231951857239	0.31374873736827397	1.7192254682493007	0.048612000347817784	0.34288147062220203	-0.21829598674748482
0.6560000000000001	0.22922687186900378	-0.09866544948684676	0.3149642205236036	1.7192408929845704	0.04851578141307523	0.3431513623536484	-0.21788668523316967
0.657	0.22922700278040065	-0.0986686167368475	0.316179010318311	1.7192560340390715	0.048419576105175485	0.3434206205255992	-0.2174773596719049
0.6579999999999999	0.2292271320970554	-0.09867182139018374	0.3173930929381355	1.7192708932588654	0.048323385726165326	0.3436892425226745	-0.21706801532277964
0.6590000000000003	0.22922725979241418	-0.09867506355049264	0.318606454631513	1.719285472583092	0.04822721156351574	0.34395722574491217	-0.21665865741122897
0.6600000000000001	0.2292273858432535	-0.09867834330294967	0.3198190817281391	1.7192997740400167	0.04813105488854065	0.34422456761221754	-0.21624929112358146
0.661	0.22922751022955576	-0.0986816607141151	0.3210309606571071	1.7193137997425978	0.04803491695504353	0.34449126556870524	-0.2158399216018024
0.6619999999999999	0.22922763293438655	-0.09868501583136592	0.3222420779653852	1.7193275518847013	0.047938798997886015	0.3447573170868737	-0.21543055393806276
0.6629999999999998	0.22922775394377345	-0.09868840868154019	0.32345242033702376	1.7193410327375829	0.047842702231233804	0.3450227196719205	-0.21502119316906748
0.6640000000000001	0.22922787324658644	-0.09869183926954822	0.32466197461235463	1.7193542446458856	0.04774662784672214	0.34528747086632156	-0.2146118442704431
0.665	0.22922799083441991	-0.09869530757770034	0.3258707278056871	1.7193671900231484	0.04765057701202703	0.34555156825425126	-0.21420251215166672
0.6659999999999999	0.2292281067014765	-0.09869881356537434	0.32707866712151373	1.719379871346825	0.04755455086978005	0.34581500946560206	-0.21379320165171412
0.6669999999999998	0.22922822084445252	-0.09870235716826985	0.32828577997036973	1.7193922911535604	0.04745855053633838	0.3460777921797273	-0.21338391753493538
0.6680000000000001	0.22922833326242506	-0.09870593829687341	0.3294920539843594	1.7194044520351046	0.04736257710022635	0.3463399141290318	-0.21297466448684838
0.669	0.22922844395674075	-0.098709556834887	0.3306974770323602	1.7194163566341054	0.047266631620490905	0.34660137310259553	-0.2125654471098459
0.6699999999999999	0.2292285529309061	-0.09871321263837142	0.3319020372352919	1.7194280076401536	0.04717071512521357	0.3468621669497703	-0.21215626991868963
0.6709999999999998	0.22922866019047988	-0.09871690553522638	0.33310572298070906	1.7194394077864534	0.04707482861023881	0.3471222935834489	-0.21174713733615222
0.6720000000000002	0.2292287657429668	-0.09872063532463214	0.33430852293597807	1.7194505598463652	0.046978973038056884	0.34738175098306834	-0.21133805368929015
0.673	0.2292288695977129	-0.0987244017764571	0.33551042606042775	1.719461466630191	0.04688314933671839	0.3476405371974714	-0.21092902320603857
0.6739999999999999	0.22922897176580295	-0.09872820463063267	0.3367114216164845	1.7194721309825796	0.04678735839877954	0.3478986503473854	-0.21052005001194127
0.6749999999999998	0.22922907225995898	-0.09873204359649358	0.33791149917942537	1.7194825557794158	0.04669160108039915	0.34815608862751896	-0.2101111381274377
0.6760000000000002	0.22922917109444083	-0.09873591835208154	0.3391106486461331	1.7194927439238206	0.04659587820058641	0.3484128503085237	-0.20970229146576447
0.677	0.22922926828494825	-0.09873982854378685	0.34030886024286583	1.7195026983420045	0.04650019054065947	0.34866893373876007	-0.20929351383116215
0.6779999999999999	0.22922936384852452	-0.09874377378670568	0.34150612453129986	1.7195124219793547	0.04640453884409689	0.3489243373457487	-0.2088848089173844
0.6789999999999998	0.2292294578034618	-0.0987477536649648	0.3427024324124793	1.7195219177971244	0.046308923816537374	0.3491790596371857	-0.2084761803068093
0.6800000000000002	0.22922955016920796	-0.09875176773163914	0.3438977751290559	1.7195311887704747	0.04621334612568369	0.3494330992014032	-0.20806763147008955
0.681	0.229229640966275	-0.09875581550938826	0.3450921442669563	1.71954023788749	0.0461178064014144	0.34968645470751847	-0.20765916576572757
0.6819999999999999	0.22922973021614912	-0.09875989649180875	0.34628553175761684	1.719549068147661	0.046022305236102866	0.3499391249057006	-0.20725078643926922
0.6829999999999998	0.2292298179412022	-0.09876401014399916	0.34747792988079235	1.7195576825594585	0.045926843184655675	0.3501911086277384	-0.2068424966224159
0.6840000000000002	0.22922990416460476	-0.09876815590234225	0.3486693312668156	1.7195660841377445	0.04583142076426988	0.35044240478766653	-0.2064342993324794
0.685	0.22922998891024055	-0.09877233317500997	0.34985972889756256	1.7195742759013937	0.04573603845445671	0.3506930123820866	-0.2060261974722971
0.6859999999999999	0.2292300722026225	-0.0987765413435639	0.3510491161065099	1.719582260871495	0.04564069669757469	0.35094293049012265	-0.20561819383036228
0.6869999999999998	0.22923015406681013	-0.09878077976489918	0.3522374865778897	1.719590042070884	0.04554539589962833	0.3511921582730122	-0.2052102910809826
0.6880000000000002	0.22923023452832833	-0.09878504777315945	0.353424834344571	1.7195976225246323	0.0454501364310881	0.35144069497339475	-0.20480249178458695
0.6890000000000001	0.2292303136130876	-0.09878934468162213	0.35461115378542807	1.7196050052599843	0.04535491862767054	0.351688539914603	-0.20439479838829944
0.69	0.2292303913473057	-0.0987936697841778	0.3557964396229556	1.7196121933053639	0.04525974279101728	0.35193569250001866	-0.20398721322677782
0.6909999999999998	0.2292304677574305	-0.09879802235565456	0.35698068692038354	1.7196191896891966	0.04516460918908977	0.35218215221224886	-0.2035797385234362
0.6920000000000002	0.2292305428700643	-0.09880240165136561	0.3581638910775429	1.7196259974389163	0.04506951805627965	0.3524279186120648	-0.20317237639204938
0.6930000000000001	0.22923061671188927	-0.09880680690738267	0.3593460478258615	1.7196326195801617	0.04497446959372146	0.35267299133722274	-0.20276512883843248
0.694	0.22923068930959434	-0.09881123734190887	0.36052715322249507	1.7196390591361572	0.04487946397023398	0.35291737010110885	-0.20235799776219346
0.6949999999999998	0.2292307606898031	-0.09881569215700073	0.36170720364322184	1.719645319127272	0.04478450132364631	0.3531610546910237	-0.2019509849588614
0.6960000000000002	0.22923083087900323	-0.09882017054026641	0.3628861957741081	1.7196514025707603	0.044689581762082146	0.3534040449661083	-0.20154409212251026
0.6970000000000001	0.22923089990347675	-0.09882467166654038	0.3640641266011969	1.719657312480678	0.04459470536526319	0.3536463408549109	-0.2011373208490591
0.698	0.22923096778923174	-0.09882919469953405	0.3652409933982188	1.7196630518679705	0.04449987218601413	0.35388794235265625	-0.2007306726401865
0.6989999999999998	0.22923103456193494	-0.09883373879384152	0.36641679371420627	1.7196686237407253	0.04440508225190828	0.3541288495184598	-0.2003241489071871
0.7000000000000002	0.2292311002468458	-0.09883830309805286	0.36759152536176987	1.719674031104593	0.04431033556717566	0.35436906247254973	-0.19991775097446499
0.7010000000000001	0.2292311648687512	-0.09884288675859829	0.3687651864052848	1.7196792769629972	0.04421563211493434	0.3546085813935555	-0.19951148008308836
0.702	0.2292312284519016	-0.0988474889228213	0.3699377751478606	1.7196843643167468	0.0441209718593187	0.35484740651580354	-0.19910533739495262
0.7029999999999998	0.22923129101994788	-0.09885210874090401	0.37110929011597327	1.7196892961638115	0.044026354747322076	0.35508553812613175	-0.19869932399773302
0.7040000000000002	0.22923135259587948	-0.09885674536739712	0.37227973004251325	1.7196940754996288	0.0439317807106581	0.3553229765602231	-0.19829344091032156
0.7050000000000001	0.22923141320196344	-0.09886139796273381	0.37344909385050223	1.719698705316808	0.0438372496677019	0.3555597221991277	-0.19788768908825968
0.706	0.22923147285968432	-0.0988660656947272	0.3746173806389833	1.719703188603851	0.04374276152526752	0.3557957754663383	-0.19748206942867866
0.7069999999999999	0.2292315315896852	-0.09887074774005121	0.3757845896707108	1.7197075283440229	0.04364831618016069	0.3560311368251759	-0.19707658277462495
0.7080000000000002	0.2292315894117095	-0.09887544328533253	0.3769507203597619	1.7197117275154947	0.043553913520507165	0.35626580677599684	-0.19667122991919572
0.7090000000000001	0.22923164634454374	-0.098880151527103	0.3781157722579439	1.7197157890923829	0.04345955342667391	0.3564997858531001	-0.19626601160997137
0.71	0.22923170240596116	-0.09888487167098621	0.37927974504074913	1.7197197160451687	0.04336523577196604	0.3567330746216988	-0.1958609285538045
0.7109999999999999	0.22923175761266637	-0.0988896029316212	0.3804426384939837	1.7197235113401224	0.04327096042370858	0.3569656736752001	-0.19545598142153917
0.7120000000000002	0.2292318119802406	-0.09889434453370119	0.38160445250182407	1.7197271779381018	0.04317672724477405	0.3571975836328527	-0.19505117085223264
0.7130000000000001	0.22923186552308786	-0.0988990957133788	0.38276518703705514	1.7197307187927313	0.04308253609506886	0.3574288051378839	-0.19464649745669665
0.714	0.22923191825438208	-0.09890385571966125	0.3839248421531102	1.7197341368487062	0.04298838683279587	0.357659338855943	-0.19424196182035774
0.7149999999999999	0.22923197018601482	-0.09890862381579503	0.38508341797603207	1.7197374350406003	0.04289427931561519	0.35788918547348403	-0.19383756450598363
0.7160000000000002	0.22923202132854392	-0.09891339928064428	0.38624091469523064	1.7197406162914142	0.04280021340176403	0.3581183456960276	-0.19343330605694536
0.7170000000000001	0.22923207169114293	-0.09891818141006321	0.38739733255341346	1.7197436835112418	0.04270618895119691	0.3583468202463002	-0.19302918700089292
0.718	0.22923212128155124	-0.0989229695182593	0.3885526718360651	1.7197466395968015	0.04261220582686795	0.3585746098621898	-0.19262520785347811
0.7189999999999999	0.22923217010602503	-0.0989277629387716	0.38970693286122743	1.7197494874314525	0.04251826389597276	0.3588017152946997	-0.19222136912181984
0.7200000000000002	0.2292322181692889	-0.09893256102431654	0.3908601159707067	1.7197522298849408	0.0424243630307238	0.35902813730620414	-0.19181767130746777
0.7210000000000001	0.22923226547448833	-0.09893736314587794	0.39201222152232956	1.7197548698121223	0.042330503108841906	0.3592538766690667	-0.1914141149092898
0.722	0.22923231202314276	-0.09894216869254323	0.3931632498824958	1.7197574100506656	0.042236684014312444	0.3594789341644977	-0.19101070042652715
0.7229999999999999	0.22923235781509962	-0.09894697707208583	0.3943132014194054	1.7197598534184777	0.042142905638223226	0.35970331058158955	-0.1906074283616502
0.7240000000000002	0.22923240284848898	-0.09895178771079388	0.3954620764973378	1.719762202711228	0.042049167879197304	0.3599270067165297	-0.19020429922295487
0.7250000000000001	0.22923244711967872	-0.09895660005254582	0.396609875471604	1.719764460700341	0.04195547064366428	0.36015002337186813	-0.18980131352689789
0.726	0.2292324906232309	-0.09896141355863412	0.3977565986834178	1.7197666301322125	0.04186181384645745	0.360372361355595	-0.18939847179998853
0.7269999999999999	0.2292325333518584	-0.09896622770833785	0.3989022464546888	1.7197687137282647	0.0417681974114932	0.3605940214801495	-0.18899577458041886
0.7280000000000002	0.2292325752963828	-0.09897104199874353	0.4000468190834894	1.7197707141843366	0.04167462127198475	0.36081500456178595	-0.18859322241979692
0.7290000000000001	0.22923261644569254	-0.09897585594381608	0.40119031684019146	1.7197726341690278	0.041581085370372944	0.36103531142023426	-0.18819081588498324
0.73	0.22923265678670215	-0.09898066907422229	0.4023327399631437	1.7197744763217493	0.04148758965870495	0.361254942878229	-0.1877885555600291
0.7309999999999999	0.22923269630431206	-0.0989854809379037	0.4034740886535167	1.71977624325085	0.04139413409946103	0.36147389976084465	-0.18738644204833865
0.7320000000000002	0.2292327349813694	-0.09899029109989586	0.40461436307082216	1.719777937531821	0.04130071866597661	0.36169218289494065	-0.18698447597468823
0.7330000000000001	0.22923277279862947	-0.09899509914139826	0.4057535633298566	1.7197795617055724	0.041207343342338144	0.36190979310883764	-0.18658265798673754
0.734	0.22923280973471813	-0.09899990465960057	0.4068916894979392	1.7197811182767822	0.0411140081235443	0.36212673123210226	-0.18618098875627506
0.7349999999999999	0.22923284576609476	-0.09900470726826145	0.4080287415920675	1.7197826097123106	0.04102071301605439	0.362342998095439	-0.18577946898044123
0.7360000000000002	0.22923288086701646	-0.09900950659753505	0.4091647195763683	1.719784038439684	0.040927458038115	0.3625585945306287	-0.1853780993829891
0.7370000000000001	0.22923291500950296	-0.09901430229304989	0.4102996233594695	1.7197854068456395	0.04083424321980395	0.36277352137032864	-0.18497688071570398
0.738	0.2292329481633023	-0.09901909401574686	0.4114334527921684	1.719786717274731	0.04074106860321782	0.36298777944785654	-0.1845758137596768
0.7389999999999999	0.22923298029585773	-0.09902388144247415	0.4125662076665205	1.7197879720279956	0.040647934242742136	0.3632013695972006	-0.18417489932594305
0.7400000000000002	0.22923301137227528	-0.09902866426583248	0.41369788771559707	1.7197891733616757	0.04055484020509973	0.3634142926531329	-0.18377413825585218
0.7410000000000001	0.22923304135529252	-0.09903344219326887	0.4148284926124102	1.7197903234859944	0.040461786569359795	0.36362654945124306	-0.18337353142177543
0.742	0.22923307020524836	-0.09903821494654894	0.4159580219680079	1.719791424563985	0.040368773427090394	0.36383814082795174	-0.18297307972809063
0.7429999999999999	0.22923309788005378	-0.09904298226123612	0.41708647532911153	1.7197924787103678	0.04027580088234979	0.3640490676204429	-0.18257278411226036
0.7440000000000002	0.22923312433516374	-0.09904774388580177	0.4182138521756737	1.7197934879904773	0.04018286905145555	0.3642593306665134	-0.18217264554588047
0.7450000000000001	0.22923314952355026	-0.09905249958111476	0.4193401519191077	1.7197944544192338	0.0400899780628969	0.36446893080458276	-0.181772665035516
0.746	0.22923317339567667	-0.09905724911993435	0.4204653739011899	1.719795379960159	0.03999712805738998	0.36467786887380244	-0.1813728436233836
0.7469999999999999	0.22923319589947305	-0.0990619922856586	0.4215895173925076	1.719796266524433	0.0399043191878325	0.36488614571401806	-0.18097318238818472
0.7480000000000002	0.22923321698068927	-0.09906672887070546	0.4227125815893263	1.719797115969991	0.03981155161915747	0.3650937621655255	-0.18057368244645358
0.7490000000000001	0.22923323658437827	-0.0990714586752777	0.42383456560887633	1.7197979301006598	0.03971882552826871	0.3653007190685566	-0.18017434495447995
0.75	0.22923325465713315	-0.09907618150688648	0.4249554684841849	1.7197987106653287	0.0396261411042406	0.36550701726261725	-0.179775171110379
0.7509999999999999	0.22923327114857306	-0.09908089717988067	0.4260752891588329	1.7197994593571553	0.03953349854866005	0.3657126575858594	-0.1793761621561857
0.7520000000000002	0.22923328601170204	-0.09908560551422721	0.4271940264805122	1.7198001778128038	0.03944089807586704	0.36591764087424167	-0.17897731938045983
0.7530000000000001	0.22923329920289287	-0.09909030633391991	0.42831167919338026	1.7198008676117151	0.0393483399130934	0.3661219679604179	-0.17857864412139973
0.754	0.22923331068187267	-0.09909499946577395	0.4294282459307178	1.7198015302754057	0.03925582430068242	0.3663256396727787	-0.17818013776979466
0.7549999999999999	0.22923332041171007	-0.09909968473898333	0.43054372520826817	1.7198021672667947	0.0391633514925717	0.3665286568347058	-0.17778180177163075
0.7560000000000002	0.229233328358804	-0.09910436198468586	0.4316581154175088	1.7198027799895577	0.03907092175685636	0.3667310202636738	-0.1773836376307762
0.7570000000000001	0.22923333449287425	-0.09910903103478011	0.4327714148188527	1.7198033697875053	0.03897853537606691	0.3669327307701975	-0.1769856469117439
0.758	0.22923333878695373	-0.09911369172037165	0.43388362153553434	1.719803937944362	0.03888619264716153	0.3671337891569294	-0.17658783124204314
0.7589999999999999	0.2292333412173826	-0.0991183438702296	0.43499473353540236	1.7198044856846946	0.038793893882511477	0.3673341962155308	-0.1761901923186251
0.7600000000000002	0.2292333417638038	-0.09912298730925428	0.4361047485874595	1.7198050141756178	0.03870163941303624	0.36753395271888056	-0.17579273192329317
0.7610000000000001	0.22923334040916116	-0.0991276218573297	0.4372136642194704	1.7198055245277633	0.038609429591417825	0.3677330594135521	-0.1753954519378189
0.762	0.2292333371396984	-0.09913224732893373	0.43832147768941976	1.719806017795141	0.038517264794419095	0.36793151701493504	-0.17499835435419472
0.7629999999999999	0.22923333194496084	-0.09913686353275483	0.43942818595691324	1.719806494974642	0.038425145425097826	0.3681293262023805	-0.17460144128501529
0.7640000000000002	0.22923332481779832	-0.09914147027094354	0.4405337856804634	1.7198069570055563	0.03833307191260162	0.36832648761905945	-0.17420471496466788
0.7650000000000001	0.22923331575437042	-0.09914606733875245	0.44163827322751004	1.7198074047694836	0.03824104471112694	0.36852300187421894	-0.17380817774583607
0.766	0.22923330475415335	-0.0991506545241864	0.4427416446452956	1.7198078390913893	0.03814906430230471	0.3687188695382741	-0.1734118321098287
0.7669999999999999	0.22923329181994884	-0.09915523160728484	0.4438438956335762	1.719808260741799	0.038057131197175485	0.36891409113786117	-0.17301568067611525
0.7680000000000002	0.2292332769578947	-0.09915979836016318	0.44494502158496396	1.7198086704393818	0.03796524593257688	0.3691086671627871	-0.17261972618743648
0.7690000000000001	0.2292332601774776	-0.09916435454781432	0.4460450176647099	1.7198090688531655	0.03787340906456179	0.36930259808012506	-0.17222397148071805
0.77	0.22923324149154745	-0.09916889992816993	0.4471438788630088	1.719809456604016	0.03778162116402329	0.36949588434364045	-0.17182841946802388
0.7709999999999999	0.22923322091595746	-0.09917343425104641	0.44824160000742447	1.7198098342661272	0.03768988281525644	0.3696885263961114	-0.17143307313186992
0.7720000000000002	0.22923319846807738	-0.09917795725672496	0.4493381757497245	1.7198102023689017	0.03759819461648217	0.36988052466691834	-0.17103793552971924
0.7730000000000001	0.22923317416455577	-0.09918246867491566	0.4504336005139762	1.7198105613980874	0.03750655718385508	0.3700718795629527	-0.170643009812649
0.774	0.2292331480198368	-0.09918696822448297	0.451527868417938	1.719810911796171	0.03741497115804106	0.37026259145522017	-0.17024829925374096
0.7749999999999999	0.22923312004580765	-0.09919145561318468	0.4526209732196356	1.7198112539635328	0.03732343720861399	0.37045266066990795	-0.16985380726719132
0.7760000000000002	0.229233090251824	-0.09919593053704924	0.4537129083026641	1.7198115882603633	0.03723195603505274	0.3706420874859856	-0.16945953741338612
0.7770000000000001	0.2292330586447373	-0.09920039268051754	0.45480366667427874	1.7198119150082092	0.037140528366956596	0.3708308721348938	-0.1690654933995008
0.778	0.2292330252293	-0.09920484171734631	0.455893240963497	1.7198122344919013	0.03704915496439196	0.3710190148001284	-0.16867167907994413
0.7789999999999999	0.22923299000970157	-0.09920927731076915	0.456981623419594	1.7198125469629932	0.03695783661776063	0.37120651561678014	-0.1682780984562163
0.7800000000000002	0.22923295299148225	-0.09921369911291997	0.45806880591100074	1.7198128526432064	0.036866574147493315	0.37139337467121325	-0.16788475567654354
0.7810000000000001	0.2292329141815675	-0.09921810676502425	0.4591547799253618	1.7198131517263833	0.036775368404176764	0.37157959200106416	-0.16749165503540644
0.782	0.2292328735864226	-0.09922249989835415	0.4602395365711364	1.7198134443800712	0.03668422026880909	0.37176516759550077	-0.16709880097259303
0.7829999999999999	0.22923283121058557	-0.09922687813444259	0.4613230665792519	1.7198137307474881	0.03659313065263443	0.37195010139549795	-0.16670619807219839
0.7840000000000003	0.22923278705633013	-0.09923124108456137	0.4624053603036907	1.7198140109491171	0.03650210049679961	0.37213439329406844	-0.1663138510622366
0.7850000000000001	0.22923274112370728	-0.09923558834996822	0.46348640772214483	1.7198142850843046	0.03641113077231926	0.3723180431365711	-0.1659217648143125
0.786	0.2292326934105882	-0.09923991952329556	0.4645661984386226	1.7198145532332387	0.03632022248022646	0.3725010507212178	-0.16552994434237397
0.7869999999999999	0.229232643912709	-0.09924423419032857	0.46564472168802223	1.7198148154585602	0.03622937665166461	0.37268341579984166	-0.1651383948006011
0.7880000000000003	0.22923259262371729	-0.099248531931425	0.4667219663411791	1.7198150718069796	0.03613859434791933	0.37286513807880284	-0.1647471214810973
0.7890000000000001	0.22923253953522024	-0.09925281232182526	0.46779792091002154	1.719815322311657	0.03604787666014594	0.37304621721991177	-0.16435612981162054
0.79	0.22923248463683488	-0.09925707493122655	0.4688725735532231	1.7198155669949617	0.03595722470873048	0.3732266528413704	-0.1639654253531677
0.7909999999999999	0.22923242791623943	-0.09926131932412328	0.469945912081982	1.719815805871238	0.0358666396428314	0.37340644451866917	-0.16357501379734482
0.7919999999999998	0.22923236935922722	-0.09926554506129136	0.47101792396631553	1.7198160389495785	0.035776122640283424	0.3735855917855028	-0.16318490096339675
0.7930000000000001	0.22923230894976152	-0.09926975170166775	0.4720885963430104	1.7198162662362229	0.03568567490749719	0.3737640941349478	-0.16279509279464685
0.794	0.22923224667003303	-0.09927393880424813	0.4731579160241138	1.7198164877358384	0.03559529767935341	0.3739419510208418	-0.16240559535494986
0.7949999999999999	0.2292321825005185	-0.0992781059296258	0.47422586950409945	1.7198167034516731	0.03550499221915136	0.3741191618591213	-0.16201641482600532
0.7959999999999998	0.22923211642004143	-0.09928225264042295	0.47529244296647416	1.7198169133857155	0.03541475981818412	0.37429572602917954	-0.1616275575050985
0.7970000000000002	0.2292320484058347	-0.0992863785009921	0.4763576222905873	1.7198171175399857	0.03532460179493936	0.3744716428751229	-0.16123902980253288
0.798	0.229231978433605	-0.09929048307788986	0.47742139305828046	1.719817315918581	0.03523451949459438	0.37464691170674397	-0.16085083823874738
0.7989999999999999	0.22923190647759895	-0.09929456594112046	0.4784837405615193	1.7198175085289789	0.03514451428880399	0.3748215318006991	-0.16046298944111248
0.7999999999999998	0.2292318325106715	-0.09929862666464533	0.4795446498121508	1.7198176953822184	0.035054587575049236	0.3749955024022566	-0.1600754901402769
0.8010000000000002	0.22923175650435587	-0.09930266482616333	0.48060410555304794	1.719817876492713	0.03496474077554561	0.37516882272737245	-0.1596883471661801
0.802	0.2292316784289358	-0.09930668000766735	0.4816620922691552	1.7198180518780675	0.034874975336440114	0.3753414919647901	-0.15930156744402918
0.8029999999999999	0.22923159825351944	-0.0993106717971495	0.48271859419769375	1.7198182215589022	0.03478529272753949	0.37551350927792093	-0.15891515799047592
0.8039999999999998	0.22923151594611563	-0.09931463979070286	0.4837735953382919	1.7198183855586824	0.0346956944423245	0.37568487380656784	-0.15852912590980575
0.8050000000000002	0.22923143147371192	-0.09931858359464711	0.48482707946380704	1.7198185439035523	0.03460618199800541	0.37585558466879665	-0.15814347838982654
0.806	0.22923134480235488	-0.09932250282730101	0.48587903013148415	1.7198186966221753	0.03451675693525152	0.37602564096295643	-0.15775822269763334
0.8069999999999999	0.2292312558972323	-0.09932639711964865	0.4869294306944664	1.719818843745581	0.034427420817350014	0.3761950417697279	-0.15737336617542472
0.8079999999999998	0.2292311647227579	-0.09933026611527908	0.48797826431404884	1.7198189853070138	0.03433817522915774	0.37636378615420046	-0.1569889162361197
0.8090000000000002	0.22923107124265762	-0.0993341094711061	0.48902551397231353	1.7198191213417917	0.03424902177639263	0.3765318731679182	-0.15660488035870784
0.81	0.22923097542005874	-0.09933792685924148	0.4900711624851645	1.7198192518871676	0.034159962085263215	0.37669930185089556	-0.1562212660834465
0.8109999999999999	0.22923087721758095	-0.09934171796926619	0.49111519251615504	1.7198193769821966	0.03407099780213018	0.3768660712337254	-0.15583808100677646
0.8119999999999998	0.2292307765974297	-0.09934548251014863	0.4921575865907467	1.719819496667609	0.03398213059295469	0.3770321803398413	-0.15545533277594853
0.8130000000000002	0.2292306735214919	-0.09934922021106159	0.49319832711101586	1.7198196109856878	0.03389336214228838	0.3771976281879353	-0.15507302908353637
0.8140000000000001	0.229230567951434	-0.09935293082147482	0.49423739637082714	1.719819719980153	0.03380469415198602	0.3773624137944098	-0.15469117766195
0.815	0.22923045984880244	-0.09935661411202418	0.49527477657036434	1.71981982369605	0.03371612834024826	0.37752653617562154	-0.15430978627806408
0.8159999999999998	0.22923034917512655	-0.09936026987653372	0.4963104498296565	1.7198199221796433	0.03362766644117546	0.3776899943499175	-0.1539288627278929
0.8170000000000002	0.22923023589202388	-0.09936389793406662	0.4973443982014936	1.7198200154783145	0.033539310204465586	0.37785278733964817	-0.15354841483142603
0.8180000000000001	0.2292301199613081	-0.09936749812987729	0.49837660368375114	1.7198201036404674	0.033451061394767244	0.37801491417315725	-0.15316845042798227
0.819	0.22923000134509938	-0.09937107033563784	0.49940704823151577	1.7198201867154368	0.033362921790625166	0.3781763738866893	-0.15278897737183125
0.8199999999999998	0.2292298800059374	-0.09937461445044113	0.5004357137694037	1.7198202647534022	0.03327489318362562	0.37833716552621544	-0.15241000352758735
0.8210000000000002	0.22922975590689687	-0.09937813040258148	0.5014625822040907	1.719820337805307	0.03318697737798345	0.37849728814923894	-0.1520315367653685
0.8220000000000001	0.22922962901170588	-0.09938161815061224	0.5024876354363235	1.7198204059227828	0.03309917619002097	0.3786567408265824	-0.15165358495619924
0.823	0.22922949928486674	-0.09938507768368049	0.503510855371298	1.719820469158078	0.03301149144735424	0.37881552264397367	-0.15127615596813773
0.8239999999999998	0.2292293666917798	-0.0993885090222633	0.5045322239281731	1.7198205275639913	0.0329239249881503	0.3789736327034325	-0.15089925766275367
0.8250000000000002	0.22922923119886968	-0.09939191221892932	0.5055517230502413	1.7198205811938103	0.03283647866045373	0.37913107012464037	-0.15052289789134032
0.8260000000000001	0.22922909277371464	-0.09939528735875362	0.5065693347157801	1.719820630101254	0.032749154321458786	0.3792878340463567	-0.15014708449085304
0.827	0.22922895138517854	-0.09939863456013964	0.5075850409495966	1.719820674340421	0.03266195383684717	0.37944392362800217	-0.14977182527950575
0.8279999999999998	0.22922880700354573	-0.0994019539756692	0.5085988238360324	1.7198207139657418	0.032574879080006974	0.3795993380515339	-0.1493971280517742
0.8290000000000002	0.22922865960065889	-0.09940524579222741	0.5096106655334492	1.7198207490319355	0.03248793193088729	0.37975407652348997	-0.14902300057291995
0.8300000000000001	0.2292285091500598	-0.09940851023077724	0.510620548289082	1.7198207795939708	0.03240111427460852	0.379908138276961	-0.14864945057339343
0.831	0.2292283556271328	-0.09941174754615768	0.5116284544535274	1.7198208057070326	0.03231442800000925	0.380061522573429	-0.14827648574322955
0.8319999999999999	0.2292281990092516	-0.0994149580269066	0.5126343664956402	1.7198208274264917	0.032227874998249625	0.38021422870471705	-0.14790411372624618
0.8330000000000002	0.22922803927555346	-0.09941814199511204	0.513638267018604	1.7198208448078796	0.03214145716146945	0.3803662559951731	-0.14753234211397714
0.8340000000000001	0.2292278764055911	-0.09942129980591649	0.5146401387764439	1.7198208579068672	0.03205517638125544	0.38051760380390554	-0.14716117843951448
0.835	0.2292277103772371	-0.09942443184629575	0.5156399646898622	1.719820866779248	0.03196903454679419	0.38066827152694926	-0.14679063017155772
0.8359999999999999	0.2292275411653417	-0.09942753853386294	0.5166377278610439	1.7198208714809247	0.03188303354307416	0.38081825859930235	-0.14642070470890578
0.8370000000000002	0.22922736874151953	-0.09943062031644935	0.5176334115878244	1.7198208720679011	0.031797175249378674	0.3809675644967723	-0.14605140937514124
0.8380000000000001	0.22922719307431436	-0.09943367767208294	0.5186269993783643	1.719820868596277	0.03171146153788526	0.3811161887377553	-0.1456827514129513
0.839	0.2292270141293671	-0.09943671110861269	0.5196184749674766	1.7198208611222487	0.031625894272125935	0.3812641308851916	-0.14531473797789565
0.8399999999999999	0.2292268318695872	-0.09943972116223006	0.5206078223349946	1.7198208497021108	0.03154047530494122	0.38141139054888074	-0.14494737613161415
0.8410000000000002	0.2292266462553268	-0.09944270839526444	0.5215950257258224	1.7198208343922647	0.03145520647598698	0.3815579673880958	-0.14458067283440662
0.8420000000000001	0.22922645724455848	-0.09944567339475495	0.5225800696705536	1.719820815249229	0.03137008960946208	0.3817038611142539	-0.14421463493748227
0.843	0.22922626479305613	-0.09944861677179691	0.523562939005922	1.719820792329654	0.03128512651211618	0.38184907149358216	-0.14384926917523738
0.8439999999999999	0.22922606885457908	-0.09945153916053388	0.5245436188958515	1.719820765690342	0.031200318971048458	0.3819935983499007	-0.14348458215737184
0.8450000000000002	0.2292258693810597	-0.0994544412171706	0.5255220948542522	1.7198207353882675	0.03111566875129569	0.38213744156758483	-0.14312058036041164
0.8460000000000001	0.22922566632279442	-0.09945732361938271	0.5264983527695749	1.7198207014806053	0.031031177593268695	0.3822806010946444	-0.1427572701185094
0.847	0.229225459628638	-0.09946018706499372	0.527472378929632	1.719820664024758	0.03094684720991375	0.38242307694573974	-0.1423946576140642
0.8479999999999999	0.22922524924620138	-0.09946303226954228	0.5284441600444396	1.7198206230783906	0.030862679283840816	0.3825648692048877	-0.14203274886912934
0.8490000000000002	0.2292250351220533	-0.09946585996386689	0.5294136832663496	1.7198205786994658	0.030778675464721385	0.3827059780277999	-0.1416715497379066
0.8500000000000001	0.22922481720154897	-0.09946867089283395	0.5303809362093622	1.7198205309462848	0.0306948373670153	0.38284640364415545	-0.14131106589958992
0.851	0.2292245954275335	-0.09947146581483336	0.5313459069695108	1.7198204798775292	0.030611166567842147	0.38298614636005285	-0.14095130285082214
0.8519999999999999	0.2292243697382969	-0.09947424550053997	0.5323085841455787	1.7198204255523086	0.030527664604691213	0.3831252065604573	-0.14059226589794235
0.8530000000000002	0.22922414006628486	-0.09947701073056503	0.5332689568582794	1.7198203680302109	0.030444332972968436	0.3832635847114	-0.14023396014974882
0.8540000000000001	0.22922390633794257	-0.0994797622927472	0.5342270147679122	1.7198203073713536	0.030361173123500656	0.383401281361929	-0.1398763905108333
0.855	0.22922366847393855	-0.09948250097983403	0.5351827480916319	1.719820243636441	0.030278186460117516	0.383538297145933	-0.139519561674995
0.8559999999999999	0.22922342638939242	-0.09948522758830548	0.5361361476199656	1.7198201768868224	0.03019537433767502	0.38367463278389813	-0.13916347811891136
0.8570000000000002	0.22922317999410666	-0.09948794291796255	0.5370872047322119	1.7198201071845556	0.03011273806045846	0.38381028908459747	-0.13880814409630543
0.8580000000000001	0.22922292919280265	-0.09949064777077517	0.5380359114114819	1.7198200345924697	0.03003027888029349	0.3839452669466515	-0.1384535636323006
0.859	0.22922267388536074	-0.09949334294861224	0.5389822602586389	1.7198199591742356	0.029947997994303182	0.3840795673598371	-0.13809974051814114
0.8599999999999999	0.22922241396668835	-0.09949602925060559	0.5399262445036402	1.7198198809944345	0.02986589654285793	0.38421319140608307	-0.13774667830682302
0.8610000000000002	0.22922214932546384	-0.09949870747052335	0.5408678580142863	1.7198198001186324	0.029783975607838888	0.38434614026009006	-0.13739438030975304
0.8620000000000001	0.22922187984213208	-0.099501378394152	0.5418070953027619	1.7198197166134561	0.02970223621109196	0.384478415189514	-0.13704284959431096
0.863	0.22922160538765735	-0.09950404279706267	0.5427439515307271	1.7198196305466718	0.029620679313193163	0.38461001755495416	-0.13669208898194574
0.8639999999999999	0.2292213258234097	-0.09950670144351315	0.5436784225144679	1.7198195419872664	0.029539305812646112	0.3847409488101112	-0.13634210104619457
0.8650000000000002	0.2292210410014325	-0.09950935508610897	0.5446105047301137	1.719819451005532	0.02945811654526711	0.38487121050199086	-0.1359928881105604
0.8660000000000001	0.22922075076433962	-0.09951200446471756	0.5455401953177974	1.7198193576731517	0.02937711228333068	0.3850008042707876	-0.13564445224673288
0.867	0.2292204549440922	-0.09951465030463462	0.546467492085133	1.719819262063288	0.029296293734535586	0.3851297318495072	-0.13529679527315047
0.8679999999999999	0.22922015336003043	-0.09951729331550734	0.5473923935103898	1.7198191642506735	0.029215661541338752	0.38525799506357	-0.13494991875371923
0.8690000000000002	0.2292198458176608	-0.0995199341910135	0.5483148987442363	1.719819064311705	0.02913521628071722	0.3853855958303931	-0.13460382399699042
0.8700000000000001	0.22921953210857512	-0.09952257360779092	0.5492350076096849	1.719818962324538	0.02905495846380949	0.3855125361588896	-0.1342585120559787
0.871	0.22921921201075007	-0.09952521222324001	0.5501527206009879	1.7198188583691836	0.028974888535252923	0.38563881814882117	-0.13391398372849755
0.8719999999999999	0.22921888528885315	-0.09952785067295164	0.5510680388822373	1.7198187525276096	0.028895006872338515	0.3857644439900028	-0.13357023955776742
0.8730000000000002	0.2292185516945546	-0.0995304895685109	0.5519809642864207	1.71981864488384	0.028815313784104457	0.3858894159615394	-0.13322727983286917
0.8740000000000001	0.22921821096684594	-0.09953312949642674	0.5528914993145538	1.7198185355240587	0.02873580951085527	0.38601373643109343	-0.1328851045889821
0.875	0.22921786283236514	-0.09953577101781157	0.5537996471333829	1.7198184245367147	0.02865649422416712	0.3861374078539972	-0.13254371360795356
0.8759999999999999	0.22921750700572877	-0.09953841466768568	0.5547054115712797	1.719818312012628	0.028577368026831026	0.3862604327722089	-0.132203106419566
0.8770000000000002	0.22921714318987133	-0.0995410609542834	0.555608797113079	1.7198181980450982	0.028498430952916393	0.3863828138131088	-0.13186328230331898
0.8780000000000001	0.22921677107639213	-0.09954371035873452	0.556509808894231	1.7198180827300136	0.028419682968198492	0.3865045536880732	-0.13152424029048276
0.879	0.22921639034591001	-0.09954636333436677	0.5574084526942629	1.7198179661659627	0.028341123970462546	0.3866256551909444	-0.13118597916636343
0.8799999999999999	0.22921600066842607	-0.09954902030600538	0.5583047349291723	1.7198178484543463	0.028262753789806336	0.386746121196456	-0.13084849747296312
0.8810000000000002	0.22921560170369465	-0.09955168166964544	0.5591986626423695	1.7198177296994912	0.02818457218930676	0.3868659546584273	-0.1305117935122802
0.8820000000000001	0.2292151931016034	-0.09955434779174302	0.5600902434949107	1.719817610008764	0.028106578865685183	0.38698515860772453	-0.13017586534994635
0.883	0.22921477450256217	-0.09955701900849882	0.5609794857553917	1.7198174894926883	0.02802877344997173	0.3871037361502288	-0.12984071081889753
0.8839999999999999	0.22921434553790132	-0.09955969562588766	0.5618663982883667	1.71981736826506	0.02795115550853427	0.38722169046487026	-0.12950632752350724
0.8850000000000002	0.22921390583027973	-0.09956237792006141	0.5627509905401578	1.7198172464430654	0.027873724544411543	0.3873390248014191	-0.12917271284473214
0.8860000000000001	0.22921345499410295	-0.09956506613737354	0.5636332725212969	1.719817124147399	0.027796479998768157	0.38745574247766623	-0.1288398639466377
0.887	0.22921299263595205	-0.09956776049364673	0.5645132547867171	1.7198170015023815	0.027719421252289184	0.3875718468762337	-0.12850777778388042
0.8879999999999999	0.22921251835502282	-0.09957046117343471	0.5653909484163159	1.7198168786360803	0.02764254762657587	0.38768734144155936	-0.12817645110899184
0.8890000000000002	0.22921203174357674	-0.09957316833003067	0.5662663649955043	1.7198167556804276	0.027565858385847544	0.3878022296769312	-0.1278458804795895
0.8900000000000001	0.2292115323874032	-0.09957588208584577	0.567139516593474	1.719816632771341	0.027489352738950337	0.3879165151412022	-0.12751606226649234
0.891	0.22921101986629389	-0.09957860253278031	0.5680104157395454	1.7198165100488425	0.0274130298414299	0.3880302014453044	-0.12718699266249994
0.8919999999999999	0.2292104937545296	-0.09958132973258535	0.5688790753998446	1.719816387657179	0.02733688879754705	0.3881432922488023	-0.12685866769092613
0.8930000000000002	0.22920995362137975	-0.0995840637172156	0.5697455089550463	1.719816265744941	0.027260928662358942	0.38825579125648146	-0.12653108321376852
0.8940000000000001	0.22920939903161539	-0.09958680448955426	0.5706097301776665	1.7198161444651823	0.027185148444110307	0.388367702214909	-0.12620423494018787
0.895	0.22920882954603555	-0.09958955202488687	0.5714717532077671	1.7198160239755387	0.027109547106935618	0.38847902890902225	-0.1258781184356667
0.8959999999999999	0.22920824472200807	-0.09959230627236863	0.57233159252743	1.7198159044383456	0.027034123573507755	0.38858977515868126	-0.12555272913160773
0.8970000000000002	0.22920764411402447	-0.09959506715572942	0.573189262935118	1.7198157860207566	0.02695887672739063	0.3886999448150602	-0.12522806233488917
0.8980000000000001	0.22920702727427023	-0.09959783457359386	0.5740447795217866	1.7198156688948578	0.026883805415157624	0.38880954175711663	-0.12490411323665081
0.899	0.22920639375321017	-0.09960060839979705	0.5748981576491095	1.7198155532377852	0.02680890844845971	0.3889185698883795	-0.12458087692025398
0.8999999999999999	0.22920574310018976	-0.0996033884836972	0.5757494129275451	1.7198154392318379	0.026734184606227035	0.38902703313386827	-0.12425834836939519
0.9010000000000002	0.22920507486405264	-0.09960617465048295	0.5765985611931049	1.7198153270645904	0.026659632636944257	0.38913493543701927	-0.123936522476804
0.9020000000000001	0.2292043885937748	-0.09960896670147373	0.5774456184843099	1.7198152169290035	0.02658525126075718	0.3892422807567348	-0.12361539405292121
0.903	0.22920368383911596	-0.0996117644147871	0.5782906010204458	1.7198151090235345	0.02651103917147285	0.3893490730644923	-0.12329495783407513
0.9039999999999999	0.22920296015128852	-0.09961456754675091	0.5791335251799776	1.719815003552243	0.02643699503888063	0.3894553163413268	-0.12297520849046549
0.9050000000000002	0.22920221708364447	-0.09961737583331207	0.5799744074772261	1.7198149007248977	0.026363117511395535	0.38956101457462033	-0.12265614063475182
0.9060000000000001	0.2292014541923808	-0.09962018899069065	0.580813264537292	1.7198148007570775	0.026289405218598825	0.3896661717548184	-0.12233774883149498
0.907	0.22920067103726374	-0.09962300671565379	0.5816501130714673	1.719814703870272	0.026215856773494455	0.38977079187231123	-0.12202002760660466
0.9079999999999999	0.22919986718237234	-0.09962582868616002	0.582484969854993	1.71981461029198	0.026142470774604548	0.38987487891453837	-0.12170297145582369
0.9090000000000003	0.2291990421968619	-0.09962865456274861	0.5833178517060199	1.7198145202558017	0.026069245808209688	0.38997843686319006	-0.1213865748524979
0.9100000000000001	0.22919819565574734	-0.09963148398992255	0.5841487754631268	1.7198144340015313	0.025996180450796377	0.39008146969137986	-0.12107083225579418
0.911	0.22919732714070734	-0.09963431659677739	0.5849777579602542	1.7198143517752442	0.025923273271591152	0.3901839813606021	-0.12075573812010305
0.9119999999999999	0.22919643624090946	-0.09963715199725351	0.5858048159994111	1.7198142738293805	0.025850522835182806	0.3902859758174095	-0.12044128690550898
0.9130000000000003	0.22919552255385653	-0.09963998979038634	0.5866299663226409	1.7198142004228256	0.025777927704051355	0.39038745699005006	-0.12012747308854249
0.9140000000000001	0.229194585686255	-0.09964282956055288	0.5874532255847332	1.7198141318209863	0.02570548644088341	0.39048842878518225	-0.11981429117261023
0.915	0.22919362525490547	-0.09964567087771262	0.5882746103262912	1.7198140682958614	0.025633197610918885	0.39058889508448064	-0.11950173569835204
0.9159999999999999	0.22919264088761573	-0.09964851329764442	0.5890941369460104	1.7198140101261086	0.025561059784513212	0.39068885974112955	-0.11918980125423487
0.9169999999999998	0.2291916322241368	-0.09965135636256038	0.5899118216725298	1.7198139575971065	0.025489071539855485	0.3907883265765044	-0.11887848248714536
0.9180000000000001	0.22919059891712232	-0.09965419960247433	0.5907276805377186	1.7198139110010116	0.025417231465722195	0.39088729937722	-0.11856777411243802
0.919	0.2291895406331115	-0.09965704253657069	0.5915417293517582	1.7198138706368078	0.02534553816414609	0.39098578189235966	-0.11825767092338356
0.9199999999999999	0.22918845705353624	-0.09965988467382071	0.592353983677369	1.719813836810353	0.02527399025300155	0.39108377783051596	-0.11794816780093588
0.9209999999999998	0.22918734787575246	-0.0996627255132216	0.5931644588009146	1.719813809834418	0.02520258636862966	0.3911812908563951	-0.11763925972467544
0.9220000000000002	0.22918621281409604	-0.09966556454440961	0.593973169701118	1.7198137900287198	0.025131325168747873	0.3912783245870436	-0.11733094178469035
0.923	0.2291850516009638	-0.09966840124902479	0.5947801310180076	1.7198137777199463	0.025060205335706562	0.39137488258811887	-0.11702320919342579
0.9239999999999999	0.22918386398791968	-0.0996712351020795	0.5955853570247112	1.7198137732417766	0.0249892255794847	0.3914709683706876	-0.11671605729653194
0.9249999999999998	0.22918264974682628	-0.09967406557295523	0.5963888616028364	1.719813776934893	0.02491838464018239	0.39156658538860983	-0.11640948158234977
0.9260000000000002	0.22918140867100234	-0.09967689212677629	0.5971906582195429	1.7198137891469836	0.02484768129055958	0.3916617370361394	-0.1161034776906483
0.927	0.22918014057640587	-0.09967971422578456	0.5979907599040329	1.719813810232741	0.0247771143386831	0.3917564266453721	-0.11579804142153105
0.9279999999999999	0.22917884530284355	-0.09968253133034415	0.5987891792226981	1.7198138405538481	0.024706682630561427	0.39185065748347786	-0.11549316874494242
0.9289999999999998	0.22917752271483022	-0.09968534290032954	0.599585928253659	1.719813880478959	0.02463638505295101	0.3919444327498956	-0.1151888558104735
0.9300000000000002	0.22917617270134605	-0.09968814839651895	0.6003810185629443	1.7198139303836673	0.024566220536030796	0.39203775557379217	-0.1148850989564967
0.931	0.22917479517486758	-0.09969094728123701	0.6011744611841815	1.7198139906504688	0.02449618805545885	0.39213062901202683	-0.11458189471796337
0.9319999999999999	0.2291733900711783	-0.09969373901862522	0.6019662666010341	1.7198140616687119	0.024426286633933862	0.39222305604749547	-0.11427923983323292
0.9329999999999998	0.2291719573503345	-0.09969652307529714	0.6027564447301196	1.719814143834539	0.024356515342932508	0.39231503958754677	-0.11397713125072899
0.9340000000000002	0.2291704969980346	-0.09969929892175625	0.6035450049028874	1.7198142375508167	0.024286873304988948	0.39240658246228627	-0.11367556613591269
0.935	0.22916900902701512	-0.09970206603382244	0.604331955846449	1.7198143432270558	0.024217359695969352	0.39249768742270286	-0.11337454187857608
0.9359999999999999	0.22916749347809745	-0.09970482389331388	0.6051173056648579	1.71981446127932	0.02414797374685502	0.39258835713885953	-0.11307405609997141
0.9369999999999998	0.22916595042013257	-0.09970757198836008	0.6059010618223357	1.7198145921301224	0.02407871474527852	0.39267859419845	-0.11277410665929131
0.9380000000000002	0.22916437994884384	-0.09971030981409709	0.6066832311276823	1.7198147362083103	0.024009582037300845	0.39276840110553607	-0.11247469165974615
0.9390000000000001	0.22916278218532046	-0.09971303687412256	0.6074638197277565	1.7198148939489375	0.023940575028760302	0.39285778028025414	-0.1121758094511343
0.94	0.2291611572745385	-0.09971575268196299	0.608242833120175	1.7198150657931237	0.023871693184793118	0.3929467340606469	-0.11187745862500996
0.9409999999999998	0.2291595053835355	-0.09971845676217726	0.6090202761686782	1.7198152521879009	0.023802936028866108	0.39303526470472844	-0.11157963800872257
0.9420000000000002	0.22915782669886112	-0.09972114865184535	0.6097961531128908	1.719815453586045	0.023734303142600877	0.393123374391929	-0.11128234666149617
0.9430000000000001	0.22915612142405195	-0.09972382790206624	0.6105704675901379	1.7198156704458951	0.023665794164684797	0.3932110652260483	-0.11098558386603347
0.944	0.22915438977750652	-0.09972649407871735	0.6113432226576592	1.7198159032311553	0.02359740878935633	0.3932983392383752	-0.110689349120274
0.9449999999999998	0.22915263199001204	-0.0997291467628532	0.6121144207858964	1.7198161524106848	0.023529146767205647	0.39338519838750086	-0.1103936421403301
0.9460000000000002	0.22915084830229906	-0.09973178555111788	0.6128840638145768	1.7198164184582707	0.0234610079093261	0.39347164455484857	-0.11009846287746337
0.9470000000000001	0.22914903896337188	-0.09973441005617048	0.6136521529020402	1.719816701852384	0.02339299209207629	0.39355767953945087	-0.10980381153740935
0.948	0.2291472042292374	-0.0997370199071244	0.6144186885159324	1.7198170030759203	0.023325099258128933	0.3936433050573921	-0.10950968858390153
0.9489999999999998	0.22914534436165784	-0.09973961474999912	0.6151836704453382	1.7198173226159241	0.023257329415694614	0.3937285227436614	-0.10921609473425105
0.9500000000000002	0.22914345962692928	-0.09974219424818336	0.6159470977941282	1.7198176609632954	0.02318968263957445	0.39381333415190783	-0.10892303096220673
0.9510000000000001	0.22914155029468786	-0.09974475808253425	0.6167089689908568	1.7198180186124763	0.02312215907063129	0.3938977407560545	-0.1086304984942702
0.952	0.22913961663674243	-0.09974730595074117	0.6174692818343908	1.7198183960611226	0.023054758911669613	0.39398174395590174	-0.10833849879221799
0.9529999999999998	0.2291376589259288	-0.09974983756670798	0.6182280335218807	1.7198187938097553	0.02298748242471787	0.3940653450806889	-0.10804703354253577
0.9540000000000002	0.22913567743536112	-0.099752352660328	0.6189852206237344	1.7198192123613905	0.022920329933062585	0.3941485453867762	-0.10775610466634405
0.9550000000000001	0.22913367243845784	-0.09975485097689882	0.6197408390330399	1.7198196522211537	0.02285330182547617	0.39423134605261256	-0.10746571433915608
0.956	0.2291316442086149	-0.09975733227655295	0.6204948839341867	1.7198201138958715	0.022786398558984042	0.39431374817579956	-0.10717586500317038
0.9569999999999999	0.2291295930173964	-0.0997597963340813	0.6212473497993345	1.7198205978936418	0.022719620659500808	0.3943957527731631	-0.10688655936886786
0.9580000000000002	0.22912751913237292	-0.09976224293839565	0.6219982303954402	1.7198211047233838	0.02265296872130944	0.3944773607820665	-0.10659780041267135
0.9590000000000001	0.2291254228157379	-0.09976467189200494	0.6227475187935757	1.7198216348943673	0.022586443406113748	0.394558573061989	-0.1063095913737096
0.96	0.22912330432370073	-0.09976708301088259	0.6234952073801634	1.719822188915717	0.022520045441968117	0.39463939039618584	-0.10602193574974415
0.9609999999999999	0.22912116390665233	-0.09976947612397696	0.624241287869385	1.7198227672958968	0.022453775622022887	0.3947198134934303	-0.10573483729262106
0.9620000000000002	0.22911900180934885	-0.09977185107274228	0.6249857513160237	1.7198233705421693	0.022387634803267425	0.3947998429898964	-0.10544830000354866
0.9630000000000001	0.22911681827073965	-0.09977420771106443	0.6257285881287462	1.719823999160032	0.022321623905270125	0.3948794794511822	-0.10516232812819766
0.964	0.22911461352456883	-0.09977654590482832	0.626469788084588	1.719824653652629	0.02225574390860994	0.3949587233744125	-0.10487692615137617
0.9649999999999999	0.22911238780075024	-0.09977886553150286	0.6272093403450214	1.7198253345201386	0.022189995853303102	0.3950375751904199	-0.10459209879115368
0.9660000000000002	0.22911014132601068	-0.09978116648049669	0.6279472334732448	1.7198260422591354	0.0221243808375286	0.3951160352661253	-0.1043078509924904
0.9670000000000001	0.22910787432342553	-0.09978344865390802	0.6286834554515711	1.7198267773619256	0.022058900016468586	0.39519410390699683	-0.10402418792067211
0.968	0.22910558701160186	-0.0997857119669166	0.629417993698177	1.7198275403158587	0.02199355460108011	0.39527178135940233	-0.10374111495497178
0.9689999999999999	0.22910327960388355	-0.09978795634744027	0.6301508350836033	1.7198283316026104	0.02192834585667511	0.3953490678129179	-0.10345863768259402
0.9700000000000002	0.22910095230719754	-0.09979018173580671	0.6308819659473923	1.7198291516974378	0.02186327510142935	0.3954259634025906	-0.10317676189259245
0.9710000000000001	0.22909860532016443	-0.09979238808481782	0.631611372115626	1.71983000106841	0.021798343704819055	0.3955024682112175	-0.1028954935693284
0.972	0.22909623883122693	-0.09979457535908204	0.6323390389205071	1.719830880175607	0.021733553085557685	0.3955785822718218	-0.1026148388851606
0.9729999999999999	0.22909385301755025	-0.09979674353361603	0.6330649512216222	1.719831789470293	0.02166890470915325	0.39565430557032855	-0.10233480419248213
0.9740000000000002	0.22909144804469414	-0.09979889259321849	0.6337890934285222	1.7198327293940596	0.021604400085632944	0.3957296380483763	-0.10205539601509832
0.9750000000000001	0.2290890240670572	-0.09980102253261501	0.6345114495257659	1.7198337003779387	0.021540040767311874	0.3958045796062664	-0.101776621038635
0.976	0.2290865812283432	-0.0998031333562455	0.635232003100818	1.7198347028414867	0.021475828346299883	0.3958791301061107	-0.1014984861000318
0.9769999999999999	0.22908411966167153	-0.09980522507807	0.6359507373736861	1.7198357371918385	0.021411764451988554	0.39595328937523766	-0.10122099817641834
0.9780000000000002	0.2290816394904569	-0.0998072977217696	0.6366676352268109	1.719836803822731	0.021347850748577767	0.39602705720973663	-0.10094416437379296
0.9790000000000001	0.22907914083005604	-0.09980935132021324	0.6373826792340953	1.7198379031134934	0.021284088932213927	0.3961004333778959	-0.10066799191610624
0.98	0.2290766237886796	-0.09981138591418959	0.6380958516887166	1.7198390354280093	0.021220480727860005	0.3961734176234133	-0.10039248813498611
0.9809999999999999	0.2290740884675689	-0.09981340155190686	0.6388071346304892	1.7198402011136444	0.021157027886565684	0.39624600966856166	-0.10011766045954908
0.9820000000000002	0.22907153496194363	-0.09981539828926148	0.639516509874675	1.7198414005001434	0.0210937321829532	0.39631820921755434	-0.09984351640543825
0.9830000000000001	0.22906896336271954	-0.09981737618975109	0.6402239590430101	1.719842633898494	0.021030595412308218	0.39639001596010914	-0.09957006356301967
0.984	0.2290663737574916	-0.09981933532440924	0.6409294635958398	1.7198439015997578	0.020967619387639316	0.39646142957515207	-0.099297309585278
0.9849999999999999	0.22906376623078198	-0.09982127577213565	0.6416330048642531	1.7198452038738683	0.020904805937008986	0.3965324497345379	-0.09902526217576936
0.9860000000000002	0.22906114086468324	-0.09982319761966855	0.6423345640811021	1.719846540968396	0.020842156900768814	0.39660307610654494	-0.0987539290769894
0.9870000000000001	0.22905849773952172	-0.09982510096157522	0.6430341224105497	1.719847913107279	0.02077967412881898	0.3966733083590835	-0.09848331805914919
0.988	0.22905583693378836	-0.09982698590063686	0.64373166097767	1.71984932048952	0.02071735947801208	0.3967431461628003	-0.0982134369088029
0.9889999999999999	0.22905315852370825	-0.09982885254787428	0.6444271608996252	1.7198507632878486	0.020655214809333956	0.39681258919432405	-0.0979442934169549
0.9900000000000002	0.2290504625832003	-0.09983070102258819	0.6451206033180555	1.719852241647351	0.020593241984981685	0.39688163713971175	-0.09767589536675997
0.9910000000000001	0.22904774918498208	-0.09983253145279156	0.6458119694304482	1.7198537556840634	0.020531442865641295	0.39695028969785445	-0.09740825052166185
0.992	0.2290450184024442	-0.09983434397528548	0.646501240518623	1.7198553054835308	0.02046981930790254	0.39701854658365826	-0.09714136661481525
0.9929999999999999	0.22904227031078905	-0.09983613873575582	0.6471883979754847	1.7198568910993337	0.02040837316193074	0.3970864075310624	-0.09687525133917452
0.9940000000000002	0.22903950498743417	-0.09983791588926458	0.6478734233330632	1.719858512551575	0.020347106269272046	0.39715387229601706	-0.09660991233690194
0.9950000000000001	0.22903672251318477	-0.09983967560038245	0.6485562982929911	1.7198601698253377	0.020286020460242242	0.39722094065960306	-0.09634535718778338
0.996	0.22903392297455208	-0.09984141804333838	0.6492370047575533	1.7198618628691031	0.02022511755101907	0.3972876124313549	-0.09608159339737471
0.9969999999999999	0.22903110646608832	-0.09984314340256241	0.6499155248586928	1.7198635915931373	0.02016439934092353	0.39735388745248285	-0.09581862838590717
0.9980000000000002	0.2290282730916093	-0.09984485187286914	0.6505918409842426	1.7198653558678403	0.020103867609949266	0.3974197655986899	-0.09555646947843119
0.9990000000000001	0.22902542296468137	-0.09984654365965773	0.6512659358029038	1.7198671555220622	0.020043524116538307	0.3974852467826442	-0.09529512389552183
1.0	0.22902255620950177	-0.09984821897987997	0.6519377922887392	1.7198689903413844	0.019983370595662298	0.39755033095635134	-0.09503459874405143
1.001	0.2290196729617988	-0.09984987806339755	0.6526073937440732	1.7198708600663655	0.01992340875720753	0.3976150181135477	-0.09477490100850956
1.0020000000000002	0.2290167733689975	-0.09985152115397707	0.6532747238204397	1.7198727643907536	0.019863640284479393	0.3976793082919937	-0.09451603754310703
1.0030000000000001	0.2290138575900232	-0.09985314850955032	0.6539397665379691	1.7198747029596657	0.019804066832702742	0.3977432015755446	-0.09425801506453534
1.004	0.22901092579549395	-0.0998547604024936	0.6546025063032259	1.7198766753677308	0.019744690027760185	0.3978066980960601	-0.094000840145314
1.005	0.22900797816905646	-0.09985635712029928	0.6552629279270179	1.7198786811572015	0.019685511464862145	0.39786979803527456	-0.09374451920711016
1.0060000000000002	0.2290050149094904	-0.09985793896551025	0.6559210166444489	1.719880719816033	0.019626532706477216	0.397932501626749	-0.09348905851323243
1.0070000000000001	0.22900203623207527	-0.09985950625491644	0.6565767581368548	1.719882790775928	0.019567755279947564	0.39799480915796615	-0.09323446416041441
1.008	0.22899904236922006	-0.09986105931951833	0.657230138553754	1.7198848934103508	0.01950918067557957	0.39805672097256783	-0.09298074207049098
1.009	0.22899603357186069	-0.09986259850525732	0.657881144533705	1.7198870270325097	0.019450810344964594	0.39811823747261293	-0.09272789798244845
1.0100000000000002	0.22899301011200066	-0.09986412417300725	0.6585297632237062	1.7198891908933094	0.019392645698980353	0.39817935912061225	-0.09247593744520823
1.0110000000000001	0.22898997228526766	-0.09986563669782597	0.6591759822979026	1.7198913841792702	0.01933468810571505	0.39824008644133874	-0.0922248658108341
1.012	0.2289869204123586	-0.09986713646896936	0.6598197899763609	1.7198936060104222	0.019276938888861027	0.3983004200236579	-0.09197468822760936
1.013	0.2289838548393721	-0.09986862389066854	0.6604611750442991	1.7198958554381667	0.019219399326332983	0.3983603605224374	-0.09172540963285687
1.0140000000000002	0.2289807759373997	-0.09987009938216918	0.661100126872917	1.719898131443113	0.019162070648378656	0.398419908660475	-0.09147703474519268
1.0150000000000001	0.22897768410137517	-0.09987156337665709	0.6617366354414589	1.7199004329328866	0.019104954035180758	0.39847906523050514	-0.09122956805626903
1.016	0.2289745797489362	-0.0998730163198203	0.662370691358264	1.7199027587399118	0.01904805061449703	0.3985378310972829	-0.0909830138229159
1.017	0.2289714633196786	-0.09987445866842233	0.6630022858804335	1.7199051076191698	0.018991361459519997	0.3985962071996238	-0.09073737605985929
1.0180000000000002	0.2289683352740483	-0.09987589088926238	0.6636314109336297	1.7199074782459327	0.018934887586894412	0.39865419455233636	-0.09049265853228128
1.0190000000000001	0.22896519609224322	-0.09987731345927488	0.6642580591320215	1.719909869213476	0.018878629955013156	0.3987117942480478	-0.09024886474827899
1.02	0.22896204627387545	-0.09987872686639127	0.6648822237968794	1.719912279030769	0.018822589462590595	0.3987690074589211	-0.09000599795194944
1.021	0.22895888633801978	-0.09988013160965864	0.6655038989738218	1.7199147061201456	0.018766766947147063	0.3988258354383229	-0.08976406111703603
1.0220000000000002	0.22895571682289725	-0.09988152819823863	0.6661230794498486	1.7199171488149574	0.01871116318322089	0.39888227952250377	-0.08952305694064637
1.0230000000000001	0.2289525382848192	-0.09988291715003825	0.6667397607694142	1.7199196053572086	0.01865577888055076	0.3989383411321654	-0.08928298783740382
1.024	0.2289493512971429	-0.09988429899034887	0.6673539392480435	1.7199220738951775	0.01860061468247124	0.39899402177379356	-0.08904385593463923
1.025	0.228946156449986	-0.09988567425049252	0.667965611983874	1.7199245524810234	0.018545671164520848	0.39904932304081514	-0.08880566306837691
1.0260000000000002	0.22894295435032286	-0.09988704346647519	0.6685747768682543	1.719927039068382	0.01849094883307922	0.39910424661463945	-0.08856841077962549
1.0270000000000001	0.22893974562171174	-0.0998884071776464	0.6691814325953991	1.7199295315099519	0.018436448123972028	0.399158794265521	-0.08833210031103285
1.028	0.22893653090328	-0.09988976592536487	0.669785578670352	1.719932027555072	0.018382169401286678	0.3992129678531812	-0.08809673260420815
1.029	0.22893331084871787	-0.09989112025166941	0.6703872154152571	1.7199345248472941	0.01832811295652024	0.39926676932730926	-0.08786230829770969
1.0300000000000002	0.2289300861256519	-0.0998924706979546	0.6709863439743148	1.7199370209219522	0.018274279007876454	0.39932020072806157	-0.08762882772551488
1.0310000000000001	0.22892685741426833	-0.09989381780365096	0.67158296631667	1.71993951320373	0.018220667699711646	0.3993732641864983	-0.08739629091621559
1.032	0.22892362540481165	-0.09989516210490876	0.6721770852361053	1.7199419990042304	0.018167279102372837	0.3994259619248317	-0.08716469759348641
1.033	0.22892039079471457	-0.09989650413328509	0.6727687043475352	1.7199444755195472	0.018114113212427972	0.39947829625636294	-0.08693404717782582
1.0340000000000003	0.22891715428610898	-0.09989784441443372	0.6733578280818068	1.7199469398278457	0.018061169952922774	0.39953026958516685	-0.08670433878890077
1.0350000000000001	0.22891391658446658	-0.09989918346679719	0.6739444616803041	1.71994938888695	0.01800844917342063	0.39958188440570386	-0.08647557124800788
1.036	0.22891067839799153	-0.09990052180030054	0.6745286111885977	1.7199518195319428	0.017955950650130083	0.3996331433022967	-0.08624774308095678
1.037	0.22890744043626404	-0.09990185991504627	0.6751102834476316	1.7199542284727822	0.017903674086485456	0.39968404894834747	-0.08602085252186366
1.0380000000000003	0.22890420340775758	-0.09990319830001002	0.6756894860828158	1.7199566122919339	0.017851619114059084	0.3997346041053531	-0.0857948975176741
1.0390000000000001	0.22890096801697857	-0.09990453743173641	0.6762662274921523	1.719958967442025	0.01779978529356179	0.3997848116218389	-0.08556987573299041
1.04	0.22889773496160523	-0.09990587777303478	0.6768405168333845	1.719961290243524	0.01774817211587107	0.39983467443226806	-0.08534578455532721
1.041	0.2288945049296258	-0.09990721977167401	0.6774123640094122	1.7199635768824468	0.01769677900314833	0.39988419555586385	-0.08512262110116317
1.0420000000000003	0.22889127859647243	-0.09990856385907626	0.6779817796519563	1.7199658234080957	0.017645605310106564	0.3999333780953408	-0.08490038222266942
1.0430000000000001	0.22888805662252526	-0.09990991044900917	0.6785487751038451	1.7199680257304581	0.017594650325368118	0.39998222523560373	-0.08467906451499574
1.044	0.22888483965174158	-0.0999112599366521	0.6791133623995336	1.719970179616518	0.01754391327303503	0.40003074024241136	-0.08445866432448294
1.045	0.22888162831103662	-0.09991261269878912	0.6796755542438424	1.7199722806858617	0.01749339331483795	0.40007892646100107	-0.0842391777576222
1.0459999999999998	0.22887842320890892	-0.09991396909475127	0.6802353639892861	1.7199743244070795	0.017443089552803572	0.4001267873145502	-0.08402060069027742
1.0470000000000002	0.22887522493293053	-0.09991532946660346	0.6807928056116005	1.7199763060953457	0.017393001031893243	0.40017432630234845	-0.08380292877747923
1.048	0.2288720340468547	-0.09991669413819888	0.6813478936834537	1.7199782209104295	0.017343126742370048	0.40022154699773965	-0.0835861574639771
1.049	0.228868851087718	-0.09991806341385326	0.6819006433474525	1.7199800638547666	0.017293465622077973	0.40026845304595016	-0.08337028199500576
1.0499999999999998	0.22886567656293333	-0.09991943757701494	0.6824510702899391	1.7199818297715959	0.017244016558695077	0.4003150481619233	-0.08315529742666147
1.0510000000000002	0.228862510947748	-0.09992081688893056	0.6829991907159421	1.7199835133431653	0.01719477839190073	0.4003613361281559	-0.0829411986358317
1.052	0.22885935468382265	-0.0999222015873059	0.6835450213241355	1.7199851090890148	0.017145749915458097	0.400407320792533	-0.08272798033023113
1.053	0.2288562081785572	-0.099923591885338	0.6840885792817919	1.7199866113643374	0.017096929879273783	0.4004530060663402	-0.08251563705861009
1.0539999999999998	0.22885307180403347	-0.09992498797187091	0.6846298822004582	1.7199880143584276	0.017048316991740455	0.40049839592238895	-0.0823041632206531
1.0550000000000002	0.2288499458959462	-0.09992639001229853	0.6851689481108377	1.719989312093221	0.01699990992248532	0.40054349439294595	-0.08209355307693846
1.056	0.22884683075289852	-0.0999277981487092	0.6857057954349832	1.7199904984219292	0.01695170730516042	0.40058830556746344	-0.08188380075981667
1.057	0.2288437266349366	-0.099929212499271	0.6862404429565344	1.7199915670277781	0.016903707740215067	0.4006328335902279	-0.0816749002850919
1.0579999999999998	0.22884063376132358	-0.09993063315836041	0.6867729097912367	1.7199925114228565	0.016855909797956297	0.4006770826579233	-0.08146684556353725
1.0590000000000002	0.22883755230905303	-0.09993206019743539	0.6873032153592274	1.7199933249470758	0.016808312021655083	0.4007210570172268	-0.08125963041164115
1.06	0.22883448241210216	-0.09993349366552806	0.68783137935907	1.7199940007672552	0.016760912930212483	0.4007647609626148	-0.08105324856171227
1.061	0.22883142416029942	-0.09993493358973461	0.6883574217427656	1.7199945318763308	0.016713711020630767	0.4008081988344374	-0.08084769367159275
1.0619999999999998	0.2288283775981833	-0.09993637997645227	0.6888813626913461	1.7199949110927013	0.016666704770717244	0.4008513750171339	-0.08064295933410763
1.0630000000000002	0.22882534272422375	-0.09993783281298647	0.6894032225906545	1.7199951310597137	0.016619892642022304	0.40089429393728154	-0.08043903908643917
1.064	0.2288223194896529	-0.09993929206877541	0.6899230220072934	1.7199951842452967	0.01657327308270856	0.40093696006141194	-0.08023592641943257
1.065	0.2288193077976595	-0.09994075769585464	0.6904407816658522	1.7199950629417518	0.0165268445298655	0.40097937789395643	-0.08003361478647389
1.0659999999999998	0.2288163075040773	-0.09994222962931233	0.6909565224273876	1.7199947592657032	0.01648060541145375	0.4010215519754985	-0.07983209761182461
1.0670000000000002	0.22881331841843833	-0.09994370778848873	0.691470265267259	1.7199942651582212	0.016434554148611343	0.40106348688102483	-0.0796313682990282
1.068	0.22881034030463884	-0.09994519207854781	0.6919820312507974	1.7199935723851214	0.01638868915844534	0.40110518721786514	-0.07943142024018708
1.069	0.22880737288234698	-0.09994668239204617	0.6924918415071625	1.7199926725374506	0.016343008856944882	0.4011466576234396	-0.07923224682605512
1.0699999999999998	0.22880441582952854	-0.09994817861049692	0.6929997172024941	1.7199915570321656	0.01629751166183451	0.40118790276299027	-0.07903384145640432
1.0710000000000002	0.2288014687849634	-0.09994968060592667	0.6935056795123387	1.719990217113014	0.016252195995491214	0.4012289273271721	-0.07883619755061103
1.072	0.2287985313496263	-0.09995118824242363	0.6940097495937055	1.7199886438516263	0.01620706028798744	0.401269736029497	-0.07863930855822453
1.073	0.22879560308730731	-0.09995270137730161	0.6945119485578573	1.7199868281488253	0.016162102979896408	0.4013103336038113	-0.0784431679691591
1.0739999999999998	0.22879268352597357	-0.09995421986150815	0.6950122974438153	1.7199847607357865	0.016117322524617544	0.40135072480192147	-0.0782477693238203
1.0750000000000002	0.2287897721598713	-0.09995574354003049	0.6955108171921864	1.7199824321743085	0.01607271739071072	0.40139091439154845	-0.07805310622335468
1.076	0.22878686845086588	-0.09995727225304993	0.6960075286192865	1.7199798328565727	0.016028286064667257	0.40143090715448204	-0.07785917233972453
1.077	0.2287839718290212	-0.0999588058374674	0.6965024523919193	1.7199769530055373	0.0159840270538145	0.40147070788462785	-0.0776659614253095
1.0779999999999998	0.2287810816939244	-0.09996034412804786	0.6969956090035407	1.7199737826752157	0.01593993888880748	0.40151032138618514	-0.07747346732204125
1.0790000000000002	0.2287781974171323	-0.09996188695780739	0.6974870187517884	1.7199703117497256	0.01589602012558722	0.40154975247213326	-0.07728168397038157
1.08	0.22877531834498796	-0.09996343415839573	0.6979767017162292	1.7199665299426203	0.015852269347294383	0.4015890059625962	-0.07709060541827217
1.081	0.22877244380143147	-0.09996498556122582	0.6984646777359317	1.719962426798019	0.015808685166444115	0.40162808668289796	-0.07690022582975692
1.0819999999999999	0.22876957309080553	-0.09996654099897223	0.6989509663879712	1.7199579916924204	0.015765266227119917	0.4016669994616684	-0.07671053949297839
1.0830000000000002	0.22876670550065695	-0.09996810030668708	0.6994355869668469	1.7199532138360778	0.015722011206883345	0.40170574912917917	-0.0765215408279195
1.084	0.22876384030453425	-0.0999696633221616	0.6999185584636626	1.7199480822739441	0.015678918818400896	0.40174434051572105	-0.07633322439444397
1.085	0.22876097676478208	-0.09997122988628705	0.7003998995450498	1.7199425858858195	0.015635987811276543	0.40178277844995747	-0.07614558490058022
1.0859999999999999	0.2287581141349573	-0.09997279984416575	0.7008796285321953	1.719936713385717	0.015593216974334797	0.40182106775743254	-0.0759586172108711
1.0870000000000002	0.22875525166111457	-0.09997437304659483	0.7013577633803267	1.7199304533215873	0.015550605137990097	0.40185921325928925	-0.07577231635449042
1.088	0.22875238858233823	-0.09997594935117043	0.7018343216590188	1.7199237940765337	0.015508151176338305	0.40189721977088916	-0.07558667753270454
1.089	0.22874952413202707	-0.09997752862263513	0.7023093205329268	1.7199167238711583	0.015465854008910549	0.4019350921001455	-0.07540169612592797
1.0899999999999999	0.22874665754030807	-0.09997911073321919	0.7027827767429303	1.7199092307655452	0.015423712602395017	0.4019728350458096	-0.07521736770074255
1.0910000000000002	0.22874378803645284	-0.09998069556335296	0.7032547065884188	1.7199013026608936	0.015381725972327733	0.40201045339582664	-0.07503368801658068
1.092	0.2287409148501703	-0.09998228300162619	0.7037251259107049	1.7198929273023154	0.015339893184327038	0.4020479519256348	-0.07485065303183291
1.093	0.22873803721215194	-0.09998387294399526	0.7041940500764218	1.7198840922828034	0.01529821335505543	0.4020853353963428	-0.07466825890987153
1.0939999999999999	0.22873515435537095	-0.09998546529374151	0.7046614939605128	1.7198747850468847	0.015256685653457778	0.40212260855290155	-0.07448650202529829
1.0950000000000002	0.2287322655175114	-0.0999870599621797	0.7051274719299252	1.7198649928935958	0.015215309302154973	0.4021597761224497	-0.07430537896993317
1.096	0.22872936994377782	-0.09998865686861151	0.7055919978279951	1.7198547029795441	0.015174083578445697	0.40219684281276585	-0.07412488655854738
1.097	0.22872646688971035	-0.09999025593952428	0.7060550849583827	1.7198439023228163	0.015133007814978018	0.40223381331058095	-0.07394502183477036
1.0979999999999999	0.22872355562400654	-0.09999185710854007	0.706516746068916	1.7198325778084973	0.015092081400700456	0.4022706922795615	-0.07376578207674768
1.0990000000000002	0.22872063543135068	-0.09999346031711519	0.706976993336461	1.7198207161950663	0.015051303782032328	0.40230748435820524	-0.07358716480212607
1.1	0.22871770561487445	-0.09999506551448514	0.707435838353183	1.7198083041194243	0.01501067446358402	0.40234419415819017	-0.07340916777267323
1.101	0.2287147654974978	-0.09999667265647873	0.7078932921141878	1.719795328100562	0.014970193008427744	0.40238082626305277	-0.07323178899865618
1.1019999999999999	0.22871181442252633	-0.09999828170433019	0.7083493650065283	1.7197817745441415	0.014929859038467361	0.4024173852265804	-0.07305502674267611
1.1030000000000002	0.2287088517546352	-0.09999989262461828	0.7088040667999403	1.719767629748755	0.01488967223509041	0.4024538755709142	-0.07287887952253523
1.104	0.22870587688086363	-0.10000150538995613	0.7092574066400545	1.719752879913125	0.01484963233979818	0.4024903017847844	-0.07270334611277195
1.105	0.22870288921124438	-0.1000031199789266	0.7097093930436972	1.7197375111438775	0.01480973915432697	0.40252666832193373	-0.07252842554517029
1.1059999999999999	0.2286998881798215	-0.1000047363752623	0.7101600338943884	1.7197215094635332	0.014769992540321646	0.40256297959954335	-0.0723541171092193
1.1070000000000002	0.22869687324568047	-0.10000635456777315	0.7106093364369039	1.7197048608179715	0.014730392419292533	0.4025992399967161	-0.07218042035307122
1.108	0.22869384389361494	-0.10000797455102257	0.7110573072712708	1.7196875510833833	0.014690938772977558	0.402635453853075	-0.07200733508481677
1.109	0.22869079963518466	-0.10000959632525162	0.7115039523465619	1.7196695660730996	0.014651631643500713	0.40267162546735014	-0.07183486137395577
1.1099999999999999	0.22868774000979022	-0.10001121989517563	0.7119492769552378	1.7196508915443103	0.014612471133144173	0.40270775909595036	-0.07166299955282004
1.1110000000000002	0.22868466458538858	-0.10001284526878015	0.7123932857291553	1.7196315132054443	0.014573457403977606	0.4027438589514539	-0.0714917502172785
1.112	0.2286815729599736	-0.10001447245724415	0.7128359826372404	1.7196114167245984	0.014534590677527293	0.40277992920095396	-0.0713211142264803
1.113	0.22867846476382156	-0.10001610147561373	0.713277370985196	1.7195905877378999	0.014495871234363087	0.4028159739645582	-0.07115109270169681
1.1139999999999999	0.2286753396609988	-0.10001773234272168	0.713717453417992	1.719569011857441	0.01445729941335941	0.4028519973141615	-0.07098168702420009
1.1150000000000002	0.22867219734975655	-0.10001936507997652	0.7141562319240038	1.719546674679552	0.014418875610690902	0.4028880032722432	-0.07081289883248189
1.116	0.22866903756256612	-0.10002099970977323	0.7145937078396695	1.7195235617938045	0.014380600278623291	0.4029239958106854	-0.07064473001911582
1.117	0.2286658600665469	-0.10002263625427858	0.7150298818550435	1.7194996587923765	0.014342473924160022	0.40295997884972934	-0.07047718272720055
1.1179999999999999	0.22866266466466528	-0.10002427473534345	0.7154647540258864	1.719474951278672	0.014304497107422364	0.40299595625743345	-0.07031025934437225
1.1190000000000002	0.22865945119657738	-0.10002591517516575	0.7158983238028156	1.71944942487483	0.014266670438849029	0.4030319318504183	-0.07014396249030401
1.12	0.22865621953798654	-0.10002755759619898	0.7163305900718757	1.7194230652296405	0.014228994575214734	0.4030679093954702	-0.06997829499963859
1.121	0.22865296959963974	-0.10002920201992999	0.7167615511839707	1.7193958580272564	0.014191470216294149	0.40310389261029417	-0.0698132599091217
1.1219999999999999	0.22864970132671505	-0.10003084846527859	0.7171912049663922	1.7193677889948356	0.014154098103084102	0.40313988516298566	-0.06964886045191734
1.1230000000000002	0.2286464146974742	-0.10003249694699522	0.7176195487277258	1.7193388439087576	0.014116879016730739	0.4031758906711317	-0.06948510005483889
1.124	0.22864310972118365	-0.1000341474744318	0.718046579258011	1.7193090086009255	0.01407981377797822	0.4032119127007203	-0.06932198233757964
1.125	0.22863978643680816	-0.10003580005143634	0.7184722928196509	1.7192782689659243	0.014042903247686306	0.403247954764428	-0.0691595111154007
1.126	0.2286364449128491	-0.10003745467699579	0.7188966851392259	1.7192466109686684	0.014006148327502512	0.40328402031983057	-0.06899769040119282
1.1270000000000002	0.2286330852475734	-0.10003911134512668	0.7193197514051067	1.7192140206518038	0.013969549959835398	0.40332011276795976	-0.06883652440532442
1.1280000000000001	0.22862970756925946	-0.10004077004401425	0.7197414862663544	1.719180484142502	0.013933109127371685	0.40335623545201943	-0.06867601753516046
1.129	0.22862631203646164	-0.10004243075590338	0.7201618838494562	1.7191459876582846	0.013896826851161915	0.4033923916575379	-0.06851617438760939
1.13	0.2286228988382954	-0.10004409345773986	0.7205809377977872	1.7191105175118906	0.01386070418703005	0.4034285846143778	-0.06835699973286713
1.1310000000000002	0.22861946819474208	-0.10004575812105736	0.7209986413067353	1.7190740601167005	0.013824742222133073	0.40346481749834895	-0.06819849849988936
1.1320000000000001	0.2286160203565926	-0.10004742471110979	0.7214149871432182	1.7190366019931065	0.013788942072583061	0.4035010934314448	-0.06804067576785047
1.133	0.22861255560427685	-0.10004909318675438	0.7218299676552379	1.7189981297735897	0.013753304882435148	0.40353741548167477	-0.06788353676169655
1.134	0.2286090742455834	-0.10005076350108533	0.722243574767719	1.7189586302053885	0.01371783182452756	0.4035737866625506	-0.06772708685355354
1.1350000000000002	0.22860557661302158	-0.1000524356013132	0.7226557999699013	1.7189180901522763	0.01368252410189363	0.40361020993210095	-0.06757133156767119
1.1360000000000001	0.2286020630615735	-0.10005410942788885	0.7230666343138447	1.7188764965965857	0.013647382947795864	0.40364668819244737	-0.06741627658085879
1.137	0.22859853396758795	-0.10005578491437496	0.7234760684285692	1.71883383664112	0.013612409624502672	0.40368322429048675	-0.06726192771658017
1.138	0.2285949897284422	-0.10005746198806632	0.7238840925389348	1.7187900975109656	0.013577605421780976	0.4037198210189464	-0.06710829093714829
1.1390000000000002	0.22859143076146948	-0.10005914057023442	0.7242906964836315	1.718745266555592	0.01354297165534706	0.403756481117261	-0.06695537233632783
1.1400000000000001	0.22858785750177477	-0.10006082057637358	0.7246958697326643	1.7186993312508738	0.013508509665518045	0.40379320727245155	-0.06680317813215744
1.141	0.22858427040006243	-0.10006250191682303	0.7250996014043435	1.7186522792014254	0.013474220816001749	0.40383000211994224	-0.06665171465992471
1.142	0.22858066992160483	-0.10006418449701127	0.7255018802862974	1.7186040981443869	0.013440106491910169	0.4038668682443134	-0.0665009883634608
1.1430000000000002	0.22857705654597887	-0.10006586821769918	0.725902694865784	1.7185547759539215	0.013406168096873429	0.4039038081805353	-0.06635100578267798
1.1440000000000001	0.22857343076644157	-0.10006755297597447	0.726302033355026	1.7185043006453096	0.013372407051079862	0.4039408244149501	-0.06620177354294665
1.145	0.22856979308931583	-0.10006923866662125	0.7266998836972955	1.7184526603794015	0.0133388247912153	0.403977919384842	-0.06605329835190824
1.146	0.22856614403376166	-0.10007092518311234	0.7270962335691769	1.7183998434678212	0.013305422770534035	0.4040150954776284	-0.06590558699781034
1.1470000000000002	0.22856248413080624	-0.10007261241784712	0.7274910703940565	1.7183458383785548	0.013272202457781145	0.40405235503082726	-0.06575864634345008
1.1480000000000001	0.2285588139212595	-0.1000743002623853	0.7278843813612087	1.7182906337423072	0.013239165335756503	0.40408970033231023	-0.06561248331766786
1.149	0.2285551339532662	-0.1000759886080541	0.7282761534440982	1.7182342183600143	0.013206312900006203	0.404127133620232	-0.06546710490688196
1.15	0.22855144477986677	-0.10007767734618091	0.7286663734179142	1.7181765812111494	0.013173646657274586	0.40416465708257043	-0.06532251814690047
1.1510000000000002	0.2285477469565679	-0.1000793663683284	0.7290550278774753	1.7181177114624595	0.013141168123837204	0.40420227285645993	-0.06517873011451703
1.1520000000000001	0.22854404103892298	-0.10008105556690673	0.7294421032551444	1.7180575984778892	0.013108878823895949	0.4042399830273149	-0.06503574791876117
1.153	0.22854032758012002	-0.1000827448354091	0.7298275858380087	1.7179962318300812	0.013076780287852164	0.40427778962761957	-0.06489357869216225
1.154	0.2285366071285774	-0.10008443406864725	0.7302114617851004	1.7179336013123352	0.013044874050699883	0.404315694635626	-0.06475222958201989
1.1550000000000002	0.22853288022592433	-0.1000861231633631	0.7305937171450417	1.717869696950288	0.013013161650537682	0.40435369997426296	-0.0646117077416129
1.1560000000000001	0.2285291474061148	-0.10008781201846305	0.7309743378729986	1.7178045090129448	0.012981644626771328	0.4043918075101919	-0.06447202032182729
1.157	0.22852540919567352	-0.10008950053524936	0.7313533098469575	1.7177380280226937	0.01295032451824939	0.4044300190528874	-0.06433317446325684
1.158	0.22852166611432265	-0.10009118861802573	0.731730618884466	1.7176702447650662	0.012919202861512945	0.40446833635380086	-0.06419517728816071
1.1590000000000003	0.22851791867561408	-0.10009287617432919	0.732106250759479	1.7176011502986333	0.012888281188914327	0.4045067611056662	-0.06405803589227087
1.1600000000000001	0.22851416738756722	-0.10009456311516556	0.7324801912181933	1.717530735963538	0.012857561026968795	0.4045452949419463	-0.06392175733711239
1.161	0.2285104127533145	-0.10009624935562274	0.7328524259938856	1.7174589933882978	0.012827043895059466	0.40458393943629645	-0.06378634864307337
1.162	0.2285066552717525	-0.10009793481473207	0.7332229408218912	1.7173859144967631	0.01279673130370227	0.4046226961019217	-0.06365181678260834
1.1630000000000003	0.22850289543819446	-0.10009961941457786	0.7335917214554952	1.717311491515618	0.012766624752369487	0.4046615663910087	-0.0635181686730206
1.1640000000000001	0.22849913374502206	-0.1001013030801601	0.7339587536816209	1.7172357169809251	0.012736725727783877	0.40470055169435354	-0.0633854111693036
1.165	0.22849537068196357	-0.10010298574001081	0.7343240233348226	1.717158583742975	0.012707035702742878	0.40473965334112183	-0.06325355105782643
1.166	0.22849160673562427	-0.10010466732605837	0.7346875163099723	1.7170800849698202	0.012677556134801473	0.4047788725988624	-0.06312259505079583
1.1670000000000003	0.22848784238902028	-0.10010634777274066	0.7350492185740305	1.7170002141502532	0.012648288464751427	0.40481821067377305	-0.0629925497813055
1.1680000000000001	0.2284840781214876	-0.10010802701687155	0.7354091161761663	1.7169189650962338	0.012619234115504458	0.40485766871097345	-0.06286342179920963
1.169	0.22848031440821187	-0.10010970499826116	0.7357671952569937	1.716836331944396	0.012590394491499764	0.4048972477946625	-0.06273521756738802
1.17	0.22847655171975711	-0.10011138165995986	0.7361234420588142	1.7167523091570198	0.012561770978025476	0.4049369489482805	-0.06260794345754361
1.1710000000000003	0.2284727905223465	-0.10011305694850044	0.7364778429372555	1.7166668915224734	0.012533364940330916	0.40497677313497943	-0.0624816057455264
1.1720000000000002	0.22846903127851925	-0.10011473081451557	0.7368303843731904	1.7165800741547534	0.012505177722771862	0.40501672125846216	-0.06235621060684717
1.173	0.22846527444741335	-0.1001164032126063	0.7371810529838211	1.7164918524925024	0.012477210647743932	0.40505679416388385	-0.06223176411274055
1.174	0.22846152048429563	-0.1001180741004625	0.7375298355321922	1.7164022222975122	0.012449465014524545	0.4050969926386939	-0.06210827222683209
1.1749999999999998	0.22845776984008756	-0.10011974343873842	0.7378767189347692	1.7163111796523427	0.012421942098692098	0.4051373174134781	-0.06198574080252542
1.1760000000000002	0.22845402296126224	-0.1001214111916821	0.7382216902678468	1.7162187209574313	0.0123946431519993	0.4051777691628	-0.06186417558092088
1.177	0.22845028028936426	-0.10012307732701396	0.738564736773552	1.7161248429276967	0.01236756940190767	0.40521834850610244	-0.061743582189138106
1.178	0.22844654226052769	-0.10012474181467801	0.738905845865458	1.7160295425882668	0.012340722050599332	0.40525905600872836	-0.061623966139097916
1.1789999999999998	0.22844280930536437	-0.10012640462559456	0.7392450051341913	1.71593281726971	0.012314102274073879	0.40529989218312223	-0.06150533282633173
1.1800000000000002	0.22843908184809292	-0.10012806573154348	0.7395822023530462	1.715834664603152	0.012287711221938152	0.40534085749021126	-0.06138768752856948
1.181	0.22843536030453615	-0.10012972510580159	0.7399174254828654	1.7157350825152708	0.012261550017705097	0.4053819523407215	-0.061271035404466274
1.182	0.22843164508011518	-0.10013138272340438	0.7402506626754507	1.7156340692228063	0.012235619759113366	0.405423177096308	-0.061155381493010585
1.1829999999999998	0.2284279365689645	-0.10013303856140622	0.7405819022747605	1.7155316232262052	0.012209921518588353	0.40546453207067995	-0.06104073071403548
1.1840000000000002	0.2284242351541667	-0.10013469259951638	0.7409111328162858	1.7154277433027842	0.01218445634384364	0.4055060175308434	-0.06092708786958419
1.185	0.22842054120835553	-0.1001363448199865	0.7412383430264915	1.7153224284997783	0.012159225258073643	0.40554763369846036	-0.06081445764539451
1.186	0.22841685509431228	-0.10013799520675029	0.741563521823839	1.7152156781272825	0.012134229259675573	0.4055893807512635	-0.06070284461188835
1.1869999999999998	0.2284131771659312	-0.10013964374531875	0.7418866583214009	1.7151074917507152	0.012109469322047827	0.4056312588244655	-0.060592253224479045
1.1880000000000002	0.2284095077699308	-0.10014129042342962	0.7422077418303283	1.7149978691828025	0.012084946393585611	0.4056732680122235	-0.060482687823435737
1.189	0.22840584724756025	-0.10014293523094611	0.7425267618638041	1.7148868104762125	0.012060661397385656	0.4057154083691583	-0.060374152633544044
1.19	0.22840219593592362	-0.10014457815900496	0.7428437081411144	1.7147743159168314	0.012036615230598203	0.40575767991186834	-0.06026665176380229
1.1909999999999998	0.2283985541696694	-0.10014621919991876	0.743158570591476	1.7146603860165597	0.012012808764034363	0.4058000826204977	-0.060160189207210175
1.1920000000000002	0.2283949222826678	-0.10014785834783273	0.7434713393587552	1.7145450215056235	0.011989242842088875	0.4058426164404207	-0.06005476884009781
1.193	0.22839130060892546	-0.10014949559863077	0.7437820048089714	1.714428223324786	0.01196591828224661	0.40588528128410256	-0.05995039442038211
1.194	0.2283876894827387	-0.10015113094909085	0.7440905575402155	1.714309992617828	0.011942835874111098	0.40592807703313727	-0.05984706958486861
1.1949999999999998	0.22838408923808765	-0.10015276439679463	0.7443969883923616	1.7141903307250526	0.011919996378745983	0.4059710035401577	-0.05974479784638684
1.1960000000000002	0.22838050020802225	-0.10015439594079169	0.7447012884550797	1.7140692391778076	0.01189740052845045	0.4060140606303743	-0.059643582591425465
1.197	0.2283769227247879	-0.10015602558151296	0.7450034490745322	1.7139467196932747	0.011875049026358874	0.40605724810286514	-0.05954342707838572
1.198	0.22837335712031337	-0.10015765331993236	0.745303461859893	1.713822774169146	0.011852942545742153	0.4061005657317988	-0.05944433443596254
1.1989999999999998	0.22836980372668644	-0.10015927915747976	0.745601318691571	1.7136974046778104	0.011831081729375487	0.4061440132678968	-0.05934630766079765
1.2000000000000002	0.22836626287699424	-0.1001609030967061	0.7458970117315249	1.7135706134600492	0.011809467188911007	0.4061875904402551	-0.05924934961434061
1.201	0.22836273490690406	-0.10016252514120005	0.7461905334334249	1.7134424029193653	0.011788099503889243	0.40623129695804	-0.059153463019828524
1.202	0.22835922015623222	-0.1001641452943808	0.74648187655154	1.7133127756173276	0.011766979220510641	0.40627513251181385	-0.05905865045974685
1.2029999999999998	0.22835571897012383	-0.10016576355829374	0.7467710341498622	1.7131817342691693	0.011746106850471056	0.40631909677479533	-0.058964914373098934
1.2040000000000002	0.22835223170059718	-0.10016737993353696	0.7470579996125989	1.7130492817388898	0.011725482869982483	0.406363189404299	-0.058872257052055364
1.205	0.22834875870807808	-0.10016899441994197	0.7473427666549154	1.712915421033475	0.011705107719039471	0.4064074100433536	-0.05878068063858971
1.206	0.22834530036254644	-0.1001706070165038	0.7476253293324303	1.7127801552966115	0.011684981800626198	0.4064517583223171	-0.05869018712176848
1.2069999999999999	0.22834185704504303	-0.10017221772056034	0.7479056820498442	1.7126434878026477	0.011665105479681108	0.4064962338603674	-0.058600778335388556
1.2080000000000002	0.22833842914915903	-0.10017382652772613	0.748183819569459	1.7125054219519238	0.011645479082305924	0.4065408362668069	-0.05851245595535127
1.209	0.22833501708175696	-0.10017543343258054	0.7484597370195961	1.7123659612674647	0.011626102895279563	0.40658556514224453	-0.05842522149677125
1.21	0.22833162126330048	-0.10017703842898032	0.7487334299029186	1.712225109390783	0.011606977165450356	0.4066304200799569	-0.05833907631130573
1.2109999999999999	0.22832824212816993	-0.10017864151037108	0.7490048941039079	1.7120828700756547	0.01158810209924988	0.4066754006674929	-0.058254021585189865
1.2120000000000002	0.22832488012458882	-0.10018024267047451	0.7492741258951261	1.7119392471813728	0.011569477862510865	0.406720506488277	-0.05817005833785516
1.213	0.22832153571378355	-0.10018184190322726	0.7495411219433937	1.711794244666974	0.011551104580101767	0.4067657371230287	-0.058087187420459714
1.214	0.2283182093691245	-0.10018343920159585	0.7498058793166394	1.7116478665864394	0.011532982335134266	0.40681109215093897	-0.058005409513964136
1.2149999999999999	0.2283149015759992	-0.10018503455639474	0.7500683954917988	1.711500117083734	0.011515111168048037	0.4068565711508461	-0.057924725126752064
1.2160000000000002	0.2283116128320443	-0.10018662795623494	0.7503286683641418	1.7113510003869334	0.011497491075999029	0.406902173702778	-0.05784513459185571
1.217	0.2283083436473623	-0.10018821938822711	0.7505866962572794	1.7112005208021823	0.011480122012429438	0.4069478993897389	-0.05776663806402941
1.218	0.22830509454472242	-0.10018980883793416	0.7508424779323459	1.7110486827082325	0.011463003886332137	0.40699374779931513	-0.05768923551709723
1.2189999999999999	0.22830186605973965	-0.10019139628819662	0.75109601259561	1.7108954905508047	0.01144613656127052	0.4070397185250385	-0.05761292674193989
1.2200000000000002	0.2282986587410315	-0.100192981717584	0.751347299905266	1.7107409488360208	0.011429519854397465	0.4070858111678133	-0.05753771134493828
1.221	0.2282954731503534	-0.10019456509922427	0.7515963399781604	1.7105850621236514	0.011413153535534426	0.4071320253375284	-0.05746358874638659
1.222	0.22829230986271337	-0.10019614640076398	0.751843133396076	1.710427835020924	0.011397037326615364	0.4071783606546115	-0.05739055817887549
1.2229999999999999	0.22828916946609062	-0.10019772558508314	0.7520876812108234	1.7102692721765154	0.011381170901617523	0.4072248167513431	-0.05731861868613304
1.2240000000000002	0.2282860525603827	-0.10019930261025947	0.7523299849473833	1.7101093782747194	0.011365553886613922	0.4072713932729916	-0.057247769122689515
1.225	0.22828295975633267	-0.10020087742840592	0.7525700466051038	1.7099481580301656	0.011350185859643376	0.4073180898788915	-0.05717800815424531
1.226	0.2282798916748075	-0.10020244998450922	0.752807868657701	1.709785616182329	0.011335066350581124	0.4073649062435872	-0.05710933425856035
1.2269999999999999	0.22827684894529826	-0.10020402021639625	0.7530434540524358	1.7096217574890789	0.01132019484155857	0.407411842058042	-0.0570417457268053
1.2280000000000002	0.22827383220364586	-0.10020558805545302	0.7532768062084623	1.709456586720012	0.011305570767871689	0.4074588970307918	-0.05697524066519347
1.229	0.22827084209049656	-0.10020715342659543	0.7535079290139705	1.7092901086503207	0.011291193518647815	0.4075060708889823	-0.05690981699701685
1.23	0.22826787925085917	-0.10020871624749314	0.7537368268217496	1.7091223280544359	0.011277062437271338	0.4075533633793506	-0.05684547246539253
1.2309999999999999	0.22826494433400918	-0.10021027642854934	0.7539635044439179	1.7089532496986832	0.011263176822177928	0.4076007742692742	-0.05678220463641722
1.2320000000000002	0.228262037992989	-0.10021183387363561	0.7541879671461874	1.708782878333703	0.01124953592807881	0.40764830334782565	-0.05672001090248825
1.233	0.2282591608833284	-0.10021338848007685	0.7544102206409077	1.708611218687382	0.01123613896712859	0.40769595042665135	-0.056658888486098076
1.234	0.2282563136617382	-0.1002149401378862	0.7546302710792587	1.7084382754579235	0.011222985109732837	0.4077437153407351	-0.05659883444398294
1.2349999999999999	0.2282534969855314	-0.10021648872975543	0.7548481250437122	1.708264053306664	0.011210073485361583	0.40779159794922915	-0.05653984567114126
1.2360000000000002	0.22825071151239326	-0.10021803413180061	0.7550637895411372	1.7080885568506425	0.011197403183613197	0.40783959813641407	-0.05648191890460271
1.237	0.22824795789974342	-0.10021957621393467	0.7552772719961676	1.7079117906549095	0.011184973255285812	0.4078877158127879	-0.05642505072713384
1.238	0.22824523680293676	-0.10022111484024289	0.755488580244447	1.7077337592241937	0.011172782713700855	0.40793595091634444	-0.05636923757100509
1.2389999999999999	0.22824254887230613	-0.100222649869738	0.7556977225257456	1.707554466993929	0.011160830536462264	0.40798430341398173	-0.0563144757219445
1.2400000000000002	0.22823989474979972	-0.10022418115674131	0.7559047074761883	1.707373918321764	0.011149115667226072	0.40803277330273413	-0.05626076132358582
1.241	0.2282372750655837	-0.10022570855126413	0.7561095441188321	1.7071921174795484	0.01113763701754225	0.4080813606108298	-0.05620809038247586
1.242	0.22823469043460992	-0.10022723189976701	0.7563122418525866	1.7070090686446626	0.01112639346895252	0.40813006539881613	-0.05615645877364458
1.2429999999999999	0.22823214145352833	-0.10022875104554861	0.7565128104394677	1.7068247758906876	0.011115383874979831	0.4081788877606927	-0.05610586224692465
1.2440000000000002	0.22822962869869634	-0.10023026582914173	0.7567112599913028	1.7066392431777881	0.011104607063010545	0.4082278278249906	-0.05605629643353722
1.245	0.22822715272490393	-0.10023177608909069	0.7569076009577574	1.7064524743431828	0.011094061836253187	0.4082768857558589	-0.0560077568520955
1.246	0.22822471406330846	-0.10023328166198053	0.7571018441160516	1.7062644730920657	0.01108374697540946	0.4083260617542193	-0.055960238913969416
1.2469999999999999	0.22822231321858366	-0.10023478238134177	0.7572940005612288	1.7060752429886035	0.011073661239815137	0.4083753560591103	-0.05591373792856389
1.2480000000000002	0.22821995066678666	-0.10023627807655969	0.7574840816962127	1.705884787447006	0.011063803368417365	0.40842476894903784	-0.05586824910869785
1.249	0.22821762685393865	-0.10023776857291716	0.7576720992220168	1.7056931097234216	0.011054172081137743	0.40847430074296764	-0.05582376757566229
1.25	0.2282153421941889	-0.10023925369239499	0.7578580651280928	1.7055002129086505	0.011044766080561477	0.40852395180107975	-0.055780288363962025
1.251	0.22821309706794088	-0.10024073325409989	0.7580419916820621	1.705306099920921	0.011035584053466647	0.40857372252565083	-0.05573780642641572
1.2520000000000002	0.2282108918206962	-0.10024220707469464	0.7582238914188126	1.7051107734987259	0.011026624672377583	0.40862361336194203	-0.05569631663961924
1.2530000000000001	0.22820872676223816	-0.10024367496920769	0.758403777130077	1.7049142361940886	0.011017886597265391	0.40867362479884867	-0.055655813809046134
1.254	0.22820660216577457	-0.10024513675109797	0.7585816618552345	1.7047164903658876	0.011009368476787944	0.40872375736955435	-0.05561629267366871
1.255	0.22820451826741447	-0.10024659223119993	0.7587575588721975	1.704517538173231	0.011001068949009728	0.40877401165231125	-0.055577747910713585
1.2560000000000002	0.22820247526635679	-0.10024804121667544	0.7589314816864876	1.7043173815692587	0.010992986642272771	0.40882438827110246	-0.05554017414104416
1.2570000000000001	0.22820047332503954	-0.10024948351110079	0.7591034440181114	1.7041160222949883	0.010985120176646296	0.40887488789618553	-0.055503565935236
1.258	0.22819851256887272	-0.10025091891531245	0.7592734597869776	1.7039134618735854	0.010977468165651903	0.4089255112445168	-0.055467917820167766
1.259	0.22819659308668394	-0.10025234722750699	0.7594415430972161	1.7037097016061857	0.010970029217656654	0.40897625907981255	-0.055433224285950176
1.2600000000000002	0.2281947149322527	-0.10025376824259496	0.7596077082203867	1.7035047425685117	0.010962801937118077	0.40902713221236736	-0.05539947979319842
1.2610000000000001	0.22819287812618075	-0.10025518175231435	0.759771969577563	1.7032985856064005	0.010955784926413283	0.4090781314989949	-0.05536667878083601
1.262	0.22819108265734583	-0.10025658754610363	0.7599343417206538	1.7030912313298676	0.010948976788131733	0.4091292578430904	-0.05533481567443553
1.263	0.22818932848318646	-0.1002579854112297	0.7600948393140744	1.7028826801072074	0.010942376127041322	0.40918051219463064	-0.05530388489449266
1.2640000000000002	0.22818761552919378	-0.10025937513217056	0.7602534771175101	1.7026729320606382	0.010935981551607318	0.4092318955500507	-0.055273880864029866
1.2650000000000001	0.22818594368911582	-0.10026075649075862	0.7604102699690024	1.7024619870627362	0.010929791675613648	0.4092834089520563	-0.0552447980159007
1.266	0.22818431282625043	-0.10026212926708411	0.7605652327672134	1.702249844732156	0.010923805120070573	0.4093350534894933	-0.0552166308005917
1.267	0.2281827227750743	-0.10026349323965433	0.7607183804524783	1.7020365044290164	0.010918020515044693	0.4093868302972126	-0.0551893736947101
1.2680000000000002	0.22818117334283228	-0.10026484818480763	0.760869727987011	1.7018219652510782	0.010912436501290833	0.4094387405557459	-0.055163021209675624
1.2690000000000001	0.2281796643107116	-0.10026619387688522	0.7610192903353749	1.7016062260307112	0.010907051732113445	0.4094907854909134	-0.05513756789995161
1.27	0.22817819543385093	-0.10026753008916232	0.7611670824455781	1.7013892853315267	0.010901864875641562	0.4095429663736063	-0.055113008370942865
1.271	0.22817676644055954	-0.10026885659441408	0.7613131192296523	1.7011711414442965	0.010896874617153178	0.4095952845196208	-0.05508933728729616
1.2720000000000002	0.2281753770322481	-0.100270173165494	0.7614574155440781	1.7009517923836677	0.010892079661267701	0.4096477412892373	-0.05506654938118247
1.2730000000000001	0.22817402688444594	-0.10027147957629912	0.7615999861722985	1.7007312358864253	0.010887478733825007	0.40970033808654455	-0.055044639459469774
1.274	0.22817271564815497	-0.10027277560199235	0.7617408458096812	1.7005094694101837	0.010883070583086981	0.40975307635875	-0.05502360240991356
1.275	0.2281714429511656	-0.10027406101810583	0.7618800090494092	1.7002864901317483	0.01087885398050638	0.4098059575956588	-0.05500343320716154
1.2760000000000002	0.22817020839933444	-0.1002753355996545	0.7620174903689104	1.70006229494515	0.010874827721612346	0.4098589833293796	-0.05498412691863873
1.2770000000000001	0.2281690115778248	-0.10027659912138871	0.7621533041171872	1.6998368804597315	0.010870990627257363	0.4099121551340746	-0.05496567870995217
1.278	0.22816785205230966	-0.10027785135881008	0.762287464502657	1.6996102429990438	0.010867341545105028	0.409965474625507	-0.05494808384988107
1.279	0.22816672937013832	-0.10027909208844545	0.7624199855818646	1.6993823786009343	0.010863879350811706	0.4100189434603857	-0.054931337714896215
1.2800000000000002	0.22816564306146622	-0.1002803210873783	0.762550881250558	1.699153283018076	0.010860602948659539	0.41007256333574904	-0.05491543579272598
1.2810000000000001	0.22816459264034936	-0.10028153813354074	0.7626801652367398	1.6989229517174373	0.010857511272129155	0.4101263359886893	-0.05490037368521712
1.282	0.2281635776058028	-0.10028274300676729	0.762807851093423	1.6986913798790697	0.01085460328465672	0.4101802631962354	-0.05488614711134725
1.283	0.22816259744282472	-0.10028393548910994	0.7629339521907038	1.698458562396099	0.010851877980210981	0.41023434677496434	-0.05487275191045431
1.2840000000000003	0.2281616516233855	-0.10028511536441569	0.7630584817082597	1.6982244938759272	0.010849334383752204	0.4102885885804015	-0.05486018404526078
1.2850000000000001	0.22816073960738317	-0.10028628241866981	0.7631814526286411	1.697989168641518	0.010846971552061192	0.41034299050645096	-0.054848439604514077
1.286	0.22815986084356535	-0.10028743644110386	0.7633028777320939	1.6977525807323968	0.010844788574634839	0.4103975544849155	-0.0548375148048816
1.287	0.22815901477041803	-0.10028857722493997	0.7634227695932778	1.6975147239057462	0.010842784574040122	0.41045228248504295	-0.0548274059919216
1.2880000000000003	0.22815820081702223	-0.10028970456814788	0.7635411405791132	1.697275591637981	0.010840958706031918	0.41050717651303675	-0.05481810964043794
1.2890000000000001	0.22815741840387868	-0.10029081827459094	0.7636580028477474	1.6970351771264287	0.010839310159800924	0.41056223861158914	-0.054809622354405174
1.29	0.2281566669437013	-0.10029191815443293	0.7637733683482502	1.6967934732907561	0.010837838158108867	0.410617470859496	-0.05480194086683265
1.291	0.22815594584217974	-0.10029300402380438	0.7638872488198976	1.6965504727745133	0.010836541957311844	0.41067287537129127	-0.05479506203993641
1.2920000000000003	0.22815525449871193	-0.10029407570523174	0.763999655791415	1.6963061679479374	0.010835420847516087	0.41072845429671473	-0.05478898286507398
1.2930000000000001	0.22815459230710713	-0.10029513302883072	0.764110600581292	1.696060550912018	0.010834474152745141	0.4107842098200125	-0.05478370046195783
1.294	0.2281539586562598	-0.1002961758327629	0.764220094299154	1.6958136135019581	0.0108337012308146	0.41084014415937187	-0.054779212077637744
1.295	0.22815335293079508	-0.100297203962957	0.7643281478474339	1.6955653472896581	0.010833101472975965	0.4108962595665491	-0.05477551508555929
1.2960000000000003	0.2281527745116867	-0.10029821727359794	0.7644347719233257	1.695315743586729	0.010832674303695682	0.4109525583264456	-0.05477260698421401
1.2970000000000002	0.2281522227768474	-0.10029921562838282	0.7645399770213912	1.6950647934488026	0.010832419180509026	0.41100904275650685	-0.054770485395201
1.298	0.22815169710169284	-0.10030019890103854	0.7646437734364306	1.6948124876807669	0.010832335593523085	0.4110657152060037	-0.054769148061250654
1.299	0.2281511968596795	-0.10030116697472545	0.7647461712669864	1.6945588168418142	0.010832423064569401	0.41112257805537694	-0.05476859284427361
1.2999999999999998	0.22815072142281728	-0.1003021197414555	0.7648471804205939	1.6943037712495537	0.010832681146372135	0.4111796337157633	-0.05476881772282813
1.3010000000000002	0.22815027016215728	-0.10030305710265416	0.7649468106203923	1.694047340983947	0.010833109421975844	0.4112368846285799	-0.054769820788886286
1.302	0.22814984244825517	-0.10030397897048961	0.765045071412716	1.693789515892205	0.010833707504250606	0.4112943332649815	-0.05477160024396171
1.303	0.2281494376516115	-0.10030488526846457	0.7651419721764077	1.693530285595037	0.010834475034987691	0.4113519821251278	-0.05477415439435721
1.3039999999999998	0.22814905514346376	-0.1003057759312706	0.7652375221330917	1.6932696394935083	0.01083541168364704	0.41140983373737955	-0.05477748164589947
1.3050000000000002	0.22814869429768206	-0.1003066509054101	0.7653317303568902	1.6930075667750117	0.010836517146365937	0.41146789065766487	-0.05478158049895407
1.306	0.22814835449301815	-0.10030751015058613	0.765424605783952	1.692744056418737	0.010837791145229184	0.41152615546895305	-0.054786449543661596
1.307	0.22814803511345744	-0.10030835364035484	0.7655161572225351	1.692479097202531	0.010839233427252948	0.41158463078052765	-0.05479208745484815
1.3079999999999998	0.22814773554667428	-0.10030918136166465	0.7656063933628847	1.6922126777107873	0.010840843763082598	0.4116433192270575	-0.05479849298685525
1.3090000000000002	0.22814745518284266	-0.10030999331440948	0.7656953227861468	1.6919447863418673	0.010842621945891936	0.4117022234675839	-0.054805664968777555
1.31	0.22814719341455317	-0.10031078951212304	0.7657829539726836	1.6916754113154373	0.010844567790727686	0.4117613461844224	-0.05481360229986619
1.311	0.22814694963708648	-0.10031156998343888	0.7658692953097804	1.6914045406804892	0.01084668113405581	0.4118206900820367	-0.05482230394503771
1.3119999999999998	0.22814672324866866	-0.10031233477281545	0.7659543550983617	1.691132162323679	0.01084896183308355	0.4118802578858824	-0.05483176893085533
1.3130000000000002	0.22814651365070918	-0.10031308394015082	0.7660381415590864	1.6908582639779957	0.010851409764735552	0.41194005234109643	-0.054841996341861605
1.314	0.22814632024802164	-0.10031381756003732	0.7661206628381914	1.6905828332321469	0.010854024824405986	0.4120000762109677	-0.0548529853169589
1.315	0.2281461424490283	-0.10031453572140787	0.7662019270134438	1.690305857540295	0.010856806924730426	0.4120603322752482	-0.0548647350455342
1.3159999999999998	0.22814597966594893	-0.10031523852832615	0.766281942100949	1.690027324232161	0.010859755994742967	0.41212082332842326	-0.05487724476290272
1.3170000000000002	0.22814583131497432	-0.10031592610154436	0.7663607160628086	1.6897472205242559	0.010862871979296874	0.41218155217787716	-0.05489051374519284
1.318	0.22814569681642502	-0.10031659857932351	0.7664382568144937	1.6894655335322577	0.010866154838200724	0.41224252164182995	-0.05490454130434314
1.319	0.2281455755948964	-0.10031725611713967	0.7665145722311706	1.689182250283416	0.010869604545070095	0.4123037345472861	-0.054919326783577624
1.3199999999999998	0.22814546707938985	-0.10031789888702845	0.7665896701533483	1.688897357728239	0.010873221086260257	0.4123651937281747	-0.05493486955323787
1.3210000000000002	0.22814537070343122	-0.1003185270769444	0.7666635583918379	1.688610842752229	0.010877004459879863	0.41242690202337484	-0.05495116900697297
1.322	0.22814528590517685	-0.10031914089013448	0.7667362447312684	1.6883226921888133	0.010880954674763882	0.4124888622743784	-0.054968224558470405
1.323	0.22814521212750768	-0.10031974054452587	0.7668077369325266	1.6880328928334796	0.010885071749466672	0.4125510773227112	-0.054986035638424004
1.3239999999999998	0.22814514881811226	-0.10032032627212781	0.7668780427359891	1.6877414314580064	0.010889355711275157	0.41261355000735106	-0.055004601691008764
1.3250000000000002	0.22814509542955885	-0.10032089831844708	0.7669471698659204	1.6874482948240412	0.010893806595120336	0.41267628316226396	-0.05502392216986303
1.326	0.22814505141935734	-0.10032145694191724	0.7670151260341489	1.6871534696967996	0.01089842444238705	0.4127392796139321	-0.05504399653430946
1.327	0.2281450162500116	-0.10032200241334102	0.7670819189426359	1.6868569428596387	0.010903209299804711	0.4128025421786893	-0.055064824245937095
1.3279999999999998	0.2281449893890626	-0.1003225350153459	0.7671475562860544	1.6865587011287704	0.010908161218540744	0.4128660736598609	-0.055086404765301404
1.3290000000000002	0.22814497030912295	-0.10032305504185247	0.7672120457543747	1.6862587313673756	0.010913280253374878	0.4129298768448878	-0.055108737548742896
1.33	0.2281449584879033	-0.10032356279755526	0.7672753950350713	1.6859570204998904	0.010918566461771563	0.4129939545025537	-0.055131822045142095
1.331	0.2281449534082313	-0.10032405859741593	0.7673376118145648	1.6856535555272227	0.010924019902850446	0.41305830938019167	-0.05515565769273319
1.3319999999999999	0.22814495455806313	-0.1003245427661683	0.7673987037789004	1.6853483235421638	0.010929640636376638	0.41312294420074447	-0.055180243916342346
1.3330000000000002	0.22814496143048896	-0.10032501563783511	0.7674586786151535	1.6850413117438752	0.010935428721770758	0.41318786165986	-0.055205580124685814
1.334	0.2281449735237319	-0.1003254775552561	0.7675175440143063	1.6847325074510866	0.010941384217077733	0.41325306442332216	-0.05523166570736295
1.335	0.22814499034114158	-0.100325928869627	0.767575307674458	1.6844218981144004	0.010947507177955255	0.41331855512481624	-0.0552585000317884
1.3359999999999999	0.22814501139118276	-0.10032636994004936	0.767631977303991	1.6841094713284646	0.010953797656742707	0.4133843363637808	-0.055286082440003034
1.3370000000000002	0.228145036187419	-0.10032680113309049	0.7676875606254382	1.6837952148444013	0.010960255701610511	0.41345041070322325	-0.055314412244938105
1.338	0.22814506424849243	-0.10032722282235361	0.7677420653800427	1.6834791165824958	0.010966881355728961	0.41351678066749564	-0.0553434887262549
1.339	0.22814509509809983	-0.10032763538805747	0.7677954993318687	1.6831611646444158	0.010973674656395564	0.4135834487401505	-0.055373311126613305
1.3399999999999999	0.22814512826496555	-0.10032803921662523	0.767847870271078	1.6828413473238402	0.010980635634120876	0.41365041736211744	-0.055403878648674416
1.3410000000000002	0.2281451632828117	-0.10032843470028226	0.7678991860178752	1.682519653116262	0.010987764311550989	0.4137176889301983	-0.05543519045192445
1.342	0.22814519969032598	-0.10032882223666253	0.7679494544278663	1.6821960707291082	0.010995060702226615	0.4137852657956351	-0.055467245648894395
1.343	0.2281452370311278	-0.10032920222842304	0.7679986833980729	1.6818705890910564	0.0110025248094833	0.41385315026274805	-0.05550004330126348
1.3439999999999999	0.22814527485373307	-0.10032957508286588	0.7680468808735886	1.6815431973598072	0.011010156625553597	0.4139213445878238	-0.05553358241584733
1.3450000000000002	0.228145312711518	-0.10032994121156792	0.7680940548544964	1.6812138849294482	0.01101795613062764	0.4139898509781315	-0.055567861940532516
1.346	0.22814535016268253	-0.10033030103001721	0.7681402134022874	1.6808826414377993	0.01102592329175029	0.414058671590879	-0.05560288076052408
1.347	0.22814538677021348	-0.10033065495725603	0.7681853646465255	1.680549456773375	0.011034058061615809	0.4141278085322316	-0.0556386376945414
1.3479999999999999	0.22814542210184852	-0.10033100341553007	0.7682295167917498	1.68021432108235	0.011042360377442759	0.41419726385638944	-0.055675131490841925
1.3490000000000002	0.2281454557300405	-0.10033134682994341	0.7682726781234772	1.6798772247751603	0.01105083016011191	0.4142670395646614	-0.055712360823804555
1.35	0.22814548723192338	-0.1003316856281187	0.7683148570136762	1.6795381585319988	0.01105946731350629	0.4143371376047159	-0.05575032429107402
1.351	0.22814551618927956	-0.10033202023986236	0.7683560619268289	1.6791971133083377	0.011068271723748972	0.414407559869946	-0.05578902041035398
1.3519999999999999	0.22814554218850946	-0.10033235109683422	0.7683963014269507	1.6788540803408658	0.011077243258216867	0.4144783081988247	-0.055828447615545645
1.3530000000000002	0.22814556482060344	-0.10033267863222127	0.7684355841851823	1.67850905115235	0.011086381764513367	0.4145493843744318	-0.05586860425278165
1.354	0.22814558368111668	-0.10033300328041507	0.7684739189868179	1.6781620175554288	0.011095687069521746	0.4146207901241502	-0.055909488576904635
1.355	0.22814559837014733	-0.10033332547669237	0.7685113147370074	1.677812971656091	0.011105158978539467	0.414692527119408	-0.055951098748514005
1.3559999999999999	0.22814560849194218	-0.10033364565689858	0.7685477804662544	1.6774619058568532	0.01111479727443268	0.4147645969755259	-0.05599343283109544
1.3570000000000002	0.2281456136533772	-0.10033396425713358	0.7685833253375859	1.6771088128600151	0.011124601716750194	0.4148370012516682	-0.056036488787504016
1.358	0.22814561346169046	-0.10033428171343951	0.7686179586553814	1.6767536856710044	0.011134572040858019	0.41490974145077425	-0.05608026447580297
1.359	0.22814560752297203	-0.10033459846149015	0.7686516898739704	1.676396517601064	0.011144707957155647	0.41498281901952866	-0.05612475764525162
1.3599999999999999	0.22814559544178822	-0.10033491493628133	0.7686845286044839	1.6760373022689101	0.011155009150374293	0.4150562353485534	-0.05616996593317551
1.3610000000000002	0.22814557682118744	-0.10033523157182211	0.7687164846203278	1.6756760336017487	0.011165475278835612	0.41512999177269655	-0.0562158868625991
1.362	0.2281455512627123	-0.1003355488008262	0.7687475678627743	1.6753127058364101	0.011176105973549365	0.41520408957117416	-0.056262517839790686
1.363	0.22814551836641786	-0.10033586705440316	0.7687777884462866	1.6749473135206074	0.011186900837454897	0.4152785299676245	-0.05630985615172196
1.3639999999999999	0.22814547773089675	-0.10033618676174914	0.7688071566616884	1.6745798515135686	0.011197859445111275	0.4153533141302555	-0.05635789896441922
1.3650000000000002	0.22814542895331136	-0.10033650834983655	0.7688356829771654	1.6742103149856729	0.011208981342592888	0.41542844317214606	-0.05640664332245236
1.366	0.22814537162943369	-0.10033683224310228	0.7688633780378425	1.6738386994174692	0.011220266047408186	0.41550391815163834	-0.05645608614919914
1.367	0.2281453053536931	-0.10033715886313417	0.7688902526635507	1.673465000598836	0.01123171304856385	0.4155797400726379	-0.05650622424788745
1.3679999999999999	0.22814522971923232	-0.10033748862835522	0.7689163178443944	1.6730892146282879	0.01124332180677482	0.4156559098846986	-0.05655705430360141
1.3690000000000002	0.2281451443179723	-0.10033782195370507	0.7689415847344855	1.6727113379116816	0.011255091754820706	0.4157324284830126	-0.056608572886132594
1.37	0.228145048740686	-0.1003381592503185	0.7689660646449594	1.6723313671603228	0.011267022298110003	0.4158092967084277	-0.05666077645313138
1.371	0.22814494257708187	-0.10033850092520047	0.7689897690373938	1.6719492993892293	0.011279112815330845	0.41588651534742826	-0.056713661353013825
1.3719999999999999	0.22814482541589717	-0.10033884738089717	0.7690127095176179	1.6715651319151756	0.011291362659067092	0.4159640851321418	-0.05676722382768834
1.3730000000000002	0.22814469684500166	-0.10033919901516296	0.7690348978287762	1.671178862353777	0.011303771156441256	0.4160420067404908	-0.056821460015653774
1.374	0.22814455645151183	-0.10033955622062257	0.7690563458428806	1.6707904886216265	0.01131633760960219	0.41612028079533286	-0.05687636595486367
1.375	0.22814440382191647	-0.10033991938442828	0.7690770655512136	1.670400008953638	0.011329061295631873	0.416198907860578	-0.05693193758359428
1.376	0.22814423854221377	-0.10034028888791162	0.7690970690539476	1.6700074219292047	0.01134194146617653	0.41627788843550134	-0.05698817074017275
1.3770000000000002	0.2281440601980601	-0.10034066510622938	0.7691163685493506	1.6696127264880012	0.011354977347655311	0.41635722295108674	-0.05704506116461463
1.3780000000000001	0.22814386837493136	-0.10034104840800334	0.7691349763229371	1.6692159219320517	0.011368168142108268	0.4164369117691321	-0.05710260450266176
1.379	0.22814366265829686	-0.10034143915495353	0.769152904736551	1.6688170079234632	0.011381513028136168	0.41651695518228843	-0.05716079631064144
1.38	0.22814344263380654	-0.10034183770152448	0.769170166218497	1.6684159844815818	0.011395011161689408	0.41659735341436305	-0.05721963205993302
1.3810000000000002	0.2281432078874915	-0.1003422443945044	0.7691867732558412	1.668012851979568	0.01140866167670677	0.41667810662082533	-0.05727910714049814
1.3820000000000001	0.2281429580059788	-0.10034265957263659	0.7692027383873627	1.6676076111411493	0.011422463685665763	0.4167592148891494	-0.05733921686408806
1.383	0.22814269257672018	-0.10034308356622305	0.7692180741956383	1.6672002630375484	0.011436416280167215	0.4168406782389935	-0.05739995646792429
1.384	0.2281424111882358	-0.10034351669671975	0.7692327932993736	1.6667908090845884	0.011450518531554935	0.4169224966224601	-0.05746132111836982
1.3850000000000002	0.22814211343037324	-0.10034395927632322	0.7692469083467233	1.6663792510407238	0.01146476949151046	0.41700466992431423	-0.05752330591398661
1.3860000000000001	0.22814179889458172	-0.10034441160754853	0.7692604320080842	1.6659655910052427	0.011479168192684703	0.41708719796203864	-0.05758590588871499
1.387	0.22814146717420242	-0.10034487398279775	0.7692733769672229	1.665549831415512	0.011493713649367389	0.4171700804858478	-0.057649116015910225
1.388	0.22814111786477537	-0.10034534668391912	0.7692857559114764	1.6651319750440094	0.011508404858134346	0.41725331717866065	-0.05771293121269339
1.3890000000000002	0.22814075056436262	-0.10034582998213262	0.7692975815217674	1.664712024995523	0.01152324079877812	0.41733690765609366	-0.05777734634419481
1.3900000000000001	0.22814036487388897	-0.10034632413907434	0.76930886646204	1.664289984703763	0.011538220435949171	0.4174208514667172	-0.057842356228121505
1.391	0.22813996039750004	-0.10034682940858303	0.7693196233681072	1.66386585792701	0.011553342721143264	0.4175051480925769	-0.057907955639775355
1.392	0.22813953674293824	-0.10034734603772356	0.7693298648366488	1.663439648743164	0.011568606594305237	0.4175897969496748	-0.05797413931716166
1.3930000000000002	0.22813909352193712	-0.10034787426667077	0.769339603414723	1.6630113615449484	0.011584010984989275	0.41767479738828966	-0.05804090196601052
1.3940000000000001	0.2281386303506344	-0.10034841432820592	0.7693488515897814	1.66258100103526	0.01159955481325943	0.41776014869338035	-0.0581082382646552
1.395	0.22813814685000397	-0.10034896644720183	0.7693576217801733	1.6621485722222908	0.011615236990392314	0.4178458500851948	-0.05817614286865084
1.396	0.22813764264630743	-0.10034953084009657	0.7693659263261284	1.6617140804144197	0.011631056419565727	0.41793190071996333	-0.05824461041519961
1.3970000000000002	0.22813711737156536	-0.10035010771435537	0.7693737774812045	1.661277531214106	0.01164701199659519	0.41801829969073806	-0.058313635527631164
1.3980000000000001	0.2281365706640489	-0.10035069726792054	0.7693811874041901	1.660838930510411	0.011663102610658543	0.4181050460284404	-0.05838321281994349
1.399	0.2281360021687917	-0.10035129968864924	0.7693881681514477	1.6603982844712626	0.011679327145009676	0.4181921387029343	-0.05845333690116595
1.4	0.22813541153812286	-0.10035191515373902	0.7693947316696879	1.659955599535841	0.011695684477560687	0.41827957662412657	-0.05852400237954961
1.4010000000000002	0.22813479843222093	-0.10035254382914063	0.7694008897891611	1.6595108824063267	0.01171217348133355	0.41836735864333857	-0.05859520386677296
1.4020000000000001	0.22813416251968963	-0.10035318586933348	0.769406654217257	1.6590641400386243	0.011728793025208682	0.4184554835550118	-0.05866693598210719
1.403	0.2281335034781555	-0.10035384141821377	0.7694120365324972	1.6586153796324408	0.011745541975215129	0.41854395009850404	-0.058739193356363774
1.404	0.22813282099488766	-0.10035451061072012	0.769417048178914	1.6581646086214532	0.011762419195937148	0.4186327569596738	-0.058811970635568526
1.4050000000000002	0.22813211476744014	-0.10035519357369554	0.7694217004607988	1.6577118346631918	0.011779423551612	0.41872190277243576	-0.05888526248455019
1.4060000000000001	0.22813138450431705	-0.10035589042561054	0.7694260045378143	1.6572570656274952	0.011796553906980948	0.41881138612077684	-0.058959063590753175
1.407	0.22813062992566085	-0.10035660127589752	0.769429971420455	1.6568003095842836	0.011813809127955469	0.4189012055410508	-0.05903336866815792
1.408	0.22812985076396408	-0.10035732622427176	0.7694336119658485	1.6563415747917722	0.011831188082099799	0.4189913595241876	-0.05910817246100953
1.4090000000000003	0.22812904676480486	-0.10035806536003872	0.7694369368738846	1.6558808696843652	0.011848689639052702	0.41908184651800157	-0.0591834697474207
1.4100000000000001	0.22812821768760605	-0.10035881876138752	0.7694399566836627	1.6554182028602251	0.011866312670828673	0.4191726649295393	-0.05925925534285408
1.411	0.22812736330641892	-0.1003595864946708	0.7694426817702469	1.6549535830696325	0.011884056051938765	0.4192638131271634	-0.059335524103367385
1.412	0.22812648341073105	-0.1003603686140467	0.7694451223417185	1.6544870192037529	0.011901918659697565	0.4193552894425573	-0.05941227092874802
1.4130000000000003	0.228125577806299	-0.10036116516223592	0.7694472884365151	1.6540185202830497	0.011919899375143699	0.41944709217295695	-0.05948949076554234
1.4140000000000001	0.22812464631600582	-0.10036197617201725	0.7694491899210485	1.6535480954457147	0.01193799708427047	0.4195392195834888	-0.059567178609862645
1.415	0.22812368878074346	-0.10036280166695642	0.7694508364875885	1.653075753936102	0.011956210678836891	0.41963166990937256	-0.05964532951009863
1.416	0.22812270506032065	-0.10036364166099213	0.7694522376524057	1.6526015050927871	0.011974539056699337	0.4197244413580516	-0.05972393856959907
1.4170000000000003	0.22812169503439586	-0.10036449615763167	0.7694534027541623	1.6521253583369842	0.011992981121969342	0.4198175321113732	-0.05980300094920684
1.4180000000000001	0.228120658603436	-0.10036536514913243	0.7694543409525424	1.6516473231624484	0.01201153578499867	0.4199109403276396	-0.059882511869530114
1.419	0.22811959568970058	-0.10036624861566926	0.7694550612271117	1.65116740912685	0.012030201962253592	0.4200046641432864	-0.05996246661295453
1.42	0.22811850623825178	-0.10036714652448771	0.7694555723763996	1.6506856258434837	0.012048978576201247	0.4200987016743737	-0.060042860525583684
1.4210000000000003	0.2281173902176137	-0.10036805882941949	0.7694558830171929	1.65020198297218	0.012067864555391853	0.42019305101831755	-0.06012368901911248
1.4220000000000002	0.22811624761932908	-0.10036898547151264	0.7694560015840334	1.6497164902094044	0.012086858835164103	0.4202877102559252	-0.06020494757245533
1.423	0.22811507845678902	-0.10036992638040022	0.769455936328911	1.6492291572786635	0.012105960358792092	0.4203826774534306	-0.06028663173319429
1.424	0.2281138827648412	-0.10037088147490256	0.7694556953211446	1.648739993922337	0.012125168078222217	0.42047795066422816	-0.060368737118973705
1.4250000000000003	0.228112660600553	-0.10037185066248666	0.7694552864474412	1.6482490098953055	0.012144480954157467	0.4205735279301235	-0.06045125941872355
1.4260000000000002	0.22811141204437632	-0.1003728338387119	0.7694547174121273	1.6477562149599856	0.012163897955977325	0.4206694072822257	-0.060534194393533275
1.427	0.22811013720133874	-0.1003738308877908	0.7694539957375435	1.6472616188812645	0.0121834180619206	0.42076558674196884	-0.06061753787724116
1.428	0.2281088362022598	-0.10037484168388865	0.7694531287645948	1.6467652314198116	0.012203040259471318	0.4208620643225096	-0.06070128577704779
1.4289999999999998	0.22810750920499331	-0.10037586609165718	0.7694521236534508	1.6462670623248863	0.012222763545583208	0.4209588380301366	-0.06078543407421868
1.4300000000000002	0.2281061563953197	-0.10037690396562596	0.7694509873843872	1.6457671213288905	0.012242586926622034	0.42105590586538966	-0.06086997882457549
1.431	0.22810477798673826	-0.10037795514957946	0.769449726758761	1.6452654181436575	0.012262509418270305	0.4211532658239508	-0.060954916158657925
1.432	0.22810337421953378	-0.10037901947704671	0.7694483484001152	1.644761962457719	0.012282530045699853	0.4212509158973104	-0.061040242281621124
1.4329999999999998	0.22810194536061887	-0.10038009677252824	0.7694468587554035	1.6442567639345387	0.012302647843891432	0.4213488540732699	-0.06112595347293318
1.4340000000000002	0.2281004917041501	-0.10038118685196006	0.7694452640963302	1.6437498322113218	0.012322861857615096	0.4214470783364053	-0.06121204608605917
1.435	0.22809901357141507	-0.10038228952203905	0.7694435705207985	1.6432411768983972	0.01234317114101137	0.4215455866683115	-0.06129851654813534
1.436	0.2280975113099912	-0.10038340457916109	0.7694417839544622	1.642730807579535	0.012363574757078673	0.421644377047567	-0.061385361359454285
1.4369999999999998	0.22809598529330435	-0.10038453180872277	0.7694399101523721	1.6422187338128131	0.01238407177725061	0.42174344744972714	-0.061472577092703734
1.4380000000000002	0.22809443592021122	-0.1003856709855402	0.7694379547007149	1.641704965132028	0.012404661281368528	0.4218427958473464	-0.06156016039190144
1.439	0.22809286361422831	-0.1003868218750083	0.7694359230186352	1.6411895110486394	0.012425342358050281	0.4219424202097892	-0.061648107971151285
1.44	0.22809126882353659	-0.10038798423349604	0.7694338203601395	1.6406723810531152	0.01244611410472526	0.4220423185029523	-0.06173641661352839
1.4409999999999998	0.22808965202176062	-0.1003891578076013	0.7694316518160728	1.640153584616033	0.01246697562697118	0.4221424886890224	-0.06182508317003554
1.4420000000000002	0.22808801370801732	-0.10039034233301848	0.7694294223161647	1.6396331311911942	0.012487926037640724	0.42224292872608954	-0.06191410455832958
1.443	0.22808635440623343	-0.10039153753377131	0.7694271366311406	1.6391110302211118	0.01250896445626609	0.42234363656749485	-0.06200347776109901
1.444	0.22808467466523663	-0.10039274312256384	0.7694247993748914	1.638587291142983	0.012530090008803249	0.4224446101609764	-0.06209319982415667
1.4449999999999998	0.22808297505962058	-0.10039395880187363	0.7694224150066987	1.6380619233936409	0.01255130182747312	0.4225458474477979	-0.062183267854494115
1.4460000000000002	0.2280812561898806	-0.10039518426428225	0.76941998783351	1.637534936413469	0.012572599050396063	0.42264734636198364	-0.06227367901854415
1.447	0.22807951868181814	-0.1003964191916671	0.7694175220122595	1.637006339650399	0.012593980820898684	0.42274910482960115	-0.06236443054053246
1.448	0.2280777631863384	-0.10039766325400752	0.7694150215522323	1.636476142564729	0.012615446286615636	0.42285112076809317	-0.06245551970067765
1.4489999999999998	0.22807599037926266	-0.10039891610855678	0.7694124903174638	1.6359443546343833	0.01263699459881353	0.42295339208566163	-0.06254694383324222
1.4500000000000002	0.22807420096040457	-0.10040017740013084	0.7694099320291754	1.635410985360232	0.012658624912303188	0.42305591668052217	-0.0626387003244982
1.451	0.2280723956522872	-0.10040144676213905	0.7694073502682384	1.6348760442714563	0.012680336385636592	0.4231586924399712	-0.06273078661067079
1.452	0.2280705751988771	-0.1004027238172324	0.7694047484776655	1.6343395409313226	0.01270212818110211	0.42326171723932715	-0.0628232001759236
1.4529999999999998	0.22806874036433716	-0.10040400817794712	0.7694021299651247	1.6338014849437394	0.012723999464640643	0.42336498894074975	-0.06291593855026605
1.4540000000000002	0.22806689193179622	-0.10040529944771812	0.7693994979054731	1.6332618859594552	0.012745949405805309	0.4234685053921813	-0.06300899930738543
1.455	0.2280650307017545	-0.10040659722113278	0.7693968553433064	1.63272075368001	0.01276797717752187	0.4235722644268393	-0.06310238006277158
1.456	0.22806315748974637	-0.10040790108342554	0.7693942051955223	1.6321780978598086	0.0127900819558334	0.423676263863141	-0.06319607847219716
1.4569999999999999	0.2280612731240155	-0.10040921061071847	0.7693915502538942	1.6316339283089396	0.01281226291999543	0.4237805015043906	-0.06329009223006889
1.4580000000000002	0.22805937844395774	-0.10041052537100877	0.7693888931876519	1.6310882548978496	0.01283451925267876	0.4238849751379898	-0.06338441906740831
1.459	0.2280574742989528	-0.10041184492439799	0.7693862365460679	1.6305410875619926	0.012856850139793515	0.4239896825346586	-0.06347905674982979
1.46	0.22805556154682802	-0.10041316882218737	0.7693835827610445	1.6299924363041847	0.012879254769935268	0.42409462144821886	-0.06357400307600508
1.4609999999999999	0.2280536410515754	-0.10041449660596753	0.7693809341497018	1.6294423111950285	0.012901732333941221	0.4241997896158195	-0.06366925587655582
1.4620000000000002	0.22805171368107596	-0.10041582780782955	0.7693782929169622	1.6288907223740312	0.012924282024922613	0.4243051847579361	-0.06376481301282802
1.463	0.22804978030520887	-0.10041716195132254	0.7693756611581303	1.6283376800521583	0.012946903038591494	0.42441080457802577	-0.06386067237536784
1.464	0.22804784179321833	-0.10041849855165763	0.7693730408614651	1.6277831945135566	0.012969594573456287	0.4245166467624473	-0.06395683188246622
1.4649999999999999	0.22804589901033534	-0.10041983711515971	0.7693704339107439	1.6272272761156825	0.012992355830826073	0.42462270898077226	-0.06405328947889619
1.4660000000000002	0.2280439528151554	-0.10042117713947034	0.7693678420878147	1.6266699352897105	0.013015186014928844	0.4247289888859395	-0.06415004313454048
1.467	0.2280420040577704	-0.10042251811450129	0.7693652670751352	1.626111182541587	0.01303808433320543	0.42483548411413513	-0.06424709084291128
1.468	0.2280400535771536	-0.10042385952301044	0.7693627104582977	1.6255510284525956	0.013061049996597152	0.4249421922847644	-0.06434443061986873
1.4689999999999999	0.2280381021974204	-0.10042520084117683	0.7693601737285375	1.624989483679418	0.013084082220010692	0.42504911100070103	-0.06444206050247926
1.4700000000000002	0.22803615072408873	-0.10042654153992754	0.7693576582852232	1.6244265589536775	0.013107180223082745	0.4251562378487556	-0.06453997854777184
1.471	0.22803419994146581	-0.10042788108664134	0.7693551654383282	1.6238622650802055	0.0131303432309407	0.425263570400243	-0.06463818283151623
1.472	0.2280322506111629	-0.10042921894647636	0.7693526964108804	1.623296612934399	0.013153570474716544	0.4253711062115299	-0.06473667144726847
1.4729999999999999	0.22803030347098657	-0.10043055458294539	0.7693502523413916	1.6227296134605347	0.013176861191753793	0.425478842824443	-0.06483544250550277
1.4740000000000002	0.22802835923383208	-0.10043188745848966	0.7693478342862619	1.6221612776714056	0.013200214625812745	0.4255867777666611	-0.0649344941325883
1.475	0.22802641858657627	-0.10043321703542887	0.769345443222161	1.6215916166473896	0.013223630027457476	0.42569490855233877	-0.06503382446991691
1.476	0.22802448218858967	-0.10043454277653982	0.7693430800483845	1.6210206415345667	0.01324710665438172	0.4258032326827799	-0.0651334316733057
1.4769999999999999	0.2280225506694893	-0.10043586414564139	0.7693407455891824	1.620448363543	0.01327064377179618	0.42591174764692064	-0.06523331391224962
1.4780000000000002	0.22802062462688705	-0.10043718060856065	0.7693384405960626	1.6198747939451676	0.013294240652877948	0.4260204509217451	-0.06533346936902629
1.479	0.2280187046248895	-0.10043849163372691	0.769336165750064	1.619299944074159	0.01331789657897831	0.4261293399727597	-0.06543389623795894
1.48	0.22801679119297039	-0.1004397966927706	0.769333921664003	1.6187238253212552	0.013341610839894089	0.42623841225458764	-0.06553459272477868
1.4809999999999999	0.22801488482445925	-0.10044109526187887	0.7693317088846893	1.6181464491328739	0.013365382734507764	0.42634766521168765	-0.0656355570459049
1.4820000000000002	0.22801298597426747	-0.1004423868235301	0.7693295278951124	1.617567827008373	0.013389211571553452	0.4264570962789544	-0.06573678742752383
1.483	0.22801109505660794	-0.10044367086785636	0.7693273791165981	1.6169879704994559	0.01341309667020491	0.4265667028820824	-0.065838282104528
1.484	0.22800921244346264	-0.10044494689288598	0.7693252629109327	1.6164068912096603	0.013437037360242654	0.42667648243793904	-0.06594003931956181
1.4849999999999999	0.2280073384634215	-0.10044621440404414	0.7693231795824573	1.6158246007927997	0.013461032981922643	0.4267864323551317	-0.06604205732229677
1.4860000000000002	0.2280054734005105	-0.10044747291441473	0.7693211293801292	1.6152411109514648	0.013485082886034392	0.42689655003452825	-0.06614433436881627
1.487	0.2280036174933848	-0.10044872194576325	0.7693191124995519	1.6146564334370832	0.013509186434149157	0.42700683286936847	-0.0662468687208681
1.488	0.22800177093564095	-0.10044996102919199	0.7693171290849727	1.6140705800507724	0.013533342998693423	0.4271172782451501	-0.06634965864492547
1.4889999999999999	0.22799993387687245	-0.10045118970580467	0.7693151792312486	1.6134835626434718	0.01355755196297011	0.4272278835397811	-0.06645270241111899
1.4900000000000002	0.22799810642296417	-0.10045240752775689	0.7693132629857777	1.6128953931157162	0.01358181272131082	0.4273386461239385	-0.06655599829210249
1.491	0.22799628863562452	-0.10045361405894042	0.7693113803504	1.612306083418539	0.013606124679177021	0.4274495633611501	-0.06665954456191492
1.492	0.227994480532661	-0.10045480887567818	0.7693095312832644	1.6117156455566264	0.01363048725321075	0.4275606326073567	-0.06676333949459672
1.4929999999999999	0.22799268208899906	-0.10045599156780641	0.769307715700663	1.6111240915929594	0.013654899871296325	0.42767185121020296	-0.06686738136250121
1.4940000000000002	0.2279908932369388	-0.10045716173901569	0.7693059334788335	1.6105314336526777	0.013679361972390038	0.4277832165084834	-0.06697166843479015
1.495	0.2279891138656497	-0.10045831900645018	0.7693041844557273	1.6099376839257749	0.013703873006057458	0.4278947258318092	-0.06707619897623648
1.496	0.22798734382140884	-0.1004594630010685	0.7693024684327475	1.6093428546697388	0.01372843243214523	0.42800637650031453	-0.06718097124603212
1.4969999999999999	0.22798558290895835	-0.10046059336876745	0.7693007851764521	1.6087469582121292	0.013753039720770582	0.4281181658243439	-0.06728598349660178
1.4980000000000002	0.22798383089323038	-0.10046170977076829	0.7692991344202269	1.6081500069534527	0.013777694352141883	0.4282300911039417	-0.06739123397248603
1.499	0.227982087501063	-0.10046281188289072	0.7692975158659258	1.6075520133718326	0.013802395815845341	0.42834214962796235	-0.06749672090905125
1.5	0.22798035242290757	-0.10046389939484142	0.7692959291854791	1.6069529900290807	0.013827143609963769	0.4284543386731089	-0.06760244253090657
1.501	0.22797862531452764	-0.10046497201064544	0.7692943740224707	1.6063529495759084	0.01385193724063692	0.42856665550326867	-0.0677083970502123
1.5020000000000002	0.22797690579868984	-0.10046602944984429	0.7692928499936852	1.605751904755886	0.013876776222002975	0.428679097368965	-0.06781458266506414
1.5030000000000001	0.2279751934668469	-0.10046707144795593	0.7692913566906227	1.6051498684096375	0.013901660075851764	0.42879166150662335	-0.06792099755807672
1.504	0.22797348788081337	-0.10046809775582088	0.7692898936809842	1.6045468534800118	0.013926588330685677	0.42890434513765496	-0.06802763989504651
1.505	0.22797178857443454	-0.10046910813858696	0.7692884605101271	1.6039428730178464	0.013951560520493267	0.4290171454674823	-0.06813450782345225
1.5060000000000002	0.22797009505524832	-0.10047010237470938	0.7692870567024905	1.6033379401875594	0.013976576183601356	0.4291300596846304	-0.06824159947091642
1.5070000000000001	0.22796840680614144	-0.10047108025534256	0.7692856817629925	1.6027320682725525	0.014001634861849757	0.4292430849598878	-0.06834891294369051
1.508	0.227966723287	-0.10047204158487656	0.7692843351783979	1.6021252706804159	0.014026736100393535	0.4293562184455386	-0.06845644632504418
1.509	0.22796504393635453	-0.10047298618224193	0.7692830164186587	1.6015175609467893	0.014051879448011449	0.4294694572748523	-0.06856419767386446
1.5100000000000002	0.22796336817302093	-0.1004739138814782	0.7692817249382261	1.6009089527382467	0.014077064457129328	0.42958279856177223	-0.06867216502364978
1.5110000000000001	0.22796169539773706	-0.10047482453118972	0.7692804601773359	1.60029945985607	0.014102290683132509	0.4296962394005016	-0.06878034638153528
1.512	0.22796002499479584	-0.10047571799401711	0.769279221563267	1.5996890962408967	0.01412755768345496	0.4298097768649289	-0.06888873972710746
1.513	0.22795835633405195	-0.1004765941472507	0.7692780085115744	1.5990778759774775	0.014152865017115464	0.42992340800789486	-0.06899734301094962
1.5140000000000002	0.2279566887740547	-0.10047745288421137	0.7692768204272957	1.5984658132995315	0.014178212244579462	0.4300371298603663	-0.0691061541529806
1.5150000000000001	0.22795502166593207	-0.10047829411489759	0.7692756567061348	1.5978529225943032	0.014203598927277098	0.43015093943076105	-0.06921517104095448
1.516	0.22795335435652098	-0.10047911776552398	0.7692745167356184	1.5972392184068167	0.014229024626716984	0.4302648337043682	-0.06932439152930578
1.517	0.22795168619036832	-0.10047992377770161	0.7692733998958549	1.596624715444186	0.014254488903622417	0.4303788096426824	-0.06943381343828149
1.5180000000000002	0.22795001651135585	-0.10048071210763547	0.7692723055591401	1.5960094285795896	0.014279991317273187	0.43049286418271654	-0.06954343455354454
1.5190000000000001	0.22794834466432615	-0.10048148272533908	0.7692712330887881	1.5953933728558956	0.014305531424931593	0.4306069942362353	-0.06965325262612922
1.52	0.2279466699967098	-0.10048223561386638	0.7692701818386929	1.5947765634896727	0.014331108781170396	0.43072119668885045	-0.06976326537201968
1.521	0.22794499185977848	-0.10048297076856083	0.7692691511539975	1.5941590158755774	0.014356722937224953	0.4308354683992262	-0.06987347047111041
1.5220000000000002	0.22794330960877207	-0.10048368819632184	0.7692681403721183	1.5935407455903476	0.014382373440552652	0.43094980619851786	-0.0699838655659768
1.5230000000000001	0.22794162260265272	-0.1004843879148883	0.7692671488237502	1.5929217683963903	0.01440805983435649	0.43106420688980407	-0.07009444826070216
1.524	0.22793993020574443	-0.1004850699521396	0.7692661758338516	1.5923021002453182	0.01443378165682964	0.4311786672474547	-0.07020521611982386
1.525	0.22793823179125852	-0.10048573434579004	0.7692652207226108	1.5916817572814181	0.014459538440425947	0.43129318401668115	-0.07031616666740145
1.5260000000000002	0.22793652674407186	-0.10048638114422934	0.7692642828063947	1.591060755845796	0.014485329711644	0.4314077539131501	-0.07042729738596509
1.5270000000000001	0.22793481446125324	-0.10048701040813279	0.7692633613986795	1.5904391124815547	0.014511154991264376	0.43152237362236007	-0.07053860571522516
1.528	0.22793309435184395	-0.1004876222113362	0.769262455810965	1.5898168439388651	0.01453701379437053	0.43163703979884377	-0.07065008905072812
1.529	0.2279313658385262	-0.10048821664059882	0.769261565353673	1.5891939671791568	0.014562905629727596	0.43175174906532254	-0.0707617447426438
1.5300000000000002	0.22792962836118114	-0.10048879379500728	0.7692606893370297	1.588570499378035	0.014588829998884884	0.4318664980119978	-0.0708735700948695
1.5310000000000001	0.22792788137970207	-0.10048935378539627	0.7692598270719343	1.5879464579269116	0.014614786395489823	0.4319812831962272	-0.07098556236445319
1.532	0.22792612437455897	-0.10048989673378605	0.7692589778708122	1.5873218604348374	0.014640774304813784	0.43209610114240526	-0.0710977187609734
1.533	0.2279243568462434	-0.10049042277283686	0.7692581410484559	1.586696724731645	0.014666793203246722	0.43221094834168733	-0.07121003644563453
1.5340000000000003	0.22792257831547566	-0.10049093204531964	0.7692573159228531	1.586071068871634	0.014692842557639295	0.4323258212514989	-0.0713225125302633
1.5350000000000001	0.227920788324551	-0.10049142470360353	0.7692565018160019	1.5854449111362787	0.01471892182467571	0.43244071629507674	-0.07143514407657421
1.536	0.22791898643907307	-0.10049190090915944	0.7692556980547154	1.5848182700355609	0.014745030450460486	0.43255562986122975	-0.07154792809576808
1.537	0.22791717224969807	-0.10049236083207995	0.7692549039714153	1.5841911643090365	0.014771167870136985	0.43267055830419887	-0.07166086154816163
1.5380000000000003	0.22791534537389088	-0.10049280465061526	0.7692541189049152	1.583563612927001	0.014797333507355535	0.4327854979435606	-0.07177394134272952
1.5390000000000001	0.22791350545769293	-0.10049323255072491	0.7692533422011952	1.5829356350909758	0.014823526773652607	0.4329004450642985	-0.07188716433668353
1.54	0.2279116521775026	-0.10049364472564523	0.7692525732141667	1.5823072502331283	0.014849747067863387	0.43301539591704635	-0.07200052733521366
1.541	0.22790978524186814	-0.10049404137547227	0.76925181130643	1.5816784780149777	0.014875993775690155	0.4331303467183854	-0.07211402709145498
1.5420000000000003	0.22790790439329367	-0.10049442270676014	0.7692510558500231	1.5810493383257436	0.014902266269427025	0.43324529365125924	-0.07222766030662285
1.5430000000000001	0.2279060094100585	-0.1004947889321343	0.769250306226789	1.5804198512799437	0.014928563907780747	0.4333602328656327	-0.072341423630441
1.544	0.22790410010804996	-0.10049514026992001	0.769249561827607	1.579790037213848	0.014954886035849116	0.4334751604792764	-0.0724553136622314
1.545	0.22790217634260992	-0.10049547694378529	0.7692488220508648	1.5791599166803931	0.014981231985196658	0.43359007257868026	-0.0725693269525472
1.5460000000000003	0.22790023801039536	-0.10049579918239845	0.7692480863016803	1.5785295104425365	0.015007601073784687	0.4337049652202222	-0.07268346000462142
1.5470000000000002	0.22789828505125298	-0.10049610721910003	0.769247353992246	1.5778988394665314	0.015033992605695433	0.43381983443141303	-0.07279770927526921
1.548	0.22789631745010788	-0.10049640129158854	0.7692466245425457	1.5772679249158523	0.015060405870833637	0.43393467621209875	-0.07291207117561255
1.549	0.22789433523886668	-0.10049668164162034	0.7692458973810694	1.5766367881442542	0.015086840144788996	0.43404948653586944	-0.07302654207211796
1.5500000000000003	0.2278923384979593	-0.10049694851472285	0.7692451719455236	1.5760054506864365	0.01511329468886012	0.43416426135185926	-0.07314111828819456
1.5510000000000002	0.22789032735676992	-0.10049720215992133	0.7692444476835401	1.5753739342462922	0.015139768750179838	0.4342789965868214	-0.07325579610623383
1.552	0.2278883019933311	-0.10049744282947867	0.769243724053383	1.5747422606834744	0.015166261562003468	0.43439368814741997	-0.07337057176979059
1.553	0.22788626263440626	-0.10049767077864816	0.7692430005246558	1.5741104519990101	0.015192772344160764	0.4345083319228652	-0.0734854414858475
1.5540000000000003	0.22788420955558278	-0.1004978862654388	0.7692422765790055	1.5734785303210654	0.01521930030355051	0.434622923787713	-0.07360040142710618
1.5550000000000002	0.22788214308062524	-0.10049808955039312	0.7692415517108284	1.572846517891216	0.015245844634678497	0.43473745960452803	-0.07371544773418663
1.556	0.22788006358046559	-0.10049828089637701	0.769240825427976	1.5722144370497022	0.015272404520361497	0.43485193522659793	-0.07383057651792146
1.557	0.2278779714722073	-0.10049846056838153	0.7692400972524609	1.5715823102185136	0.015298979132537058	0.4349663465010062	-0.07394578386199235
1.5579999999999998	0.22787586721776953	-0.10049862883333638	0.7692393667211653	1.5709501598830378	0.015325567632997276	0.43508068927200755	-0.07406106582591229
1.5590000000000002	0.2278737513214162	-0.10049878595993464	0.7692386333865509	1.5703180085729969	0.0153521691741691	0.43519495938452696	-0.07417641844823604
1.56	0.22787162432616667	-0.10049893221846871	0.7692378968169948	1.5696858788426598	0.015378782900185626	0.4353091526876641	-0.07429183775006305
1.561	0.22786948680983876	-0.10049906788067708	0.7692371565960049	1.5690537932510564	0.01540540794818829	0.4354232650380868	-0.07440731973901982
1.5619999999999998	0.2278673393811051	-0.10049919321960163	0.769236412320685	1.5684217743425477	0.015432043449678086	0.43553729230337623	-0.07452286041348168
1.5630000000000002	0.22786518267556147	-0.10049930850945533	0.7692356636009563	1.5677898446262228	0.015458688531855764	0.43565123036563486	-0.07463845576661177
1.564	0.22786301735180406	-0.10049941402550006	0.7692349100595315	1.5671580265533558	0.015485342319012734	0.4357650751254811	-0.07475410179040368
1.565	0.2278608440878918	-0.10049951004393397	0.7692341513311389	1.5665263424943991	0.015512003934034442	0.4358788225061925	-0.07486979448009713
1.5659999999999998	0.2278586635789471	-0.10049959684178869	0.7692333870609998	1.5658948147166145	0.015538672499834365	0.43599246845775574	-0.07498552983878796
1.5670000000000002	0.22785647653551463	-0.10049967469683556	0.7692326169036859	1.565263465362329	0.015565347140597676	0.4361060089607088	-0.0751013038819316
1.568	0.2278542836811716	-0.1004997438875009	0.7692318405219836	1.5646323164281633	0.015592026983079035	0.4362194400297152	-0.07521711264174415
1.569	0.22785208574901533	-0.10049980469279	0.7692310575853861	1.5640013897448428	0.015618711158016258	0.4363327577170587	-0.07533295217144394
1.5699999999999998	0.22784988347778354	-0.10049985739221966	0.7692302677693461	1.5633707069560578	0.015645398801538927	0.4364459581163665	-0.07544881854921563
1.5710000000000002	0.22784767760798175	-0.1004999022657587	0.7692294707556614	1.562740289496733	0.015672089056572754	0.43655903736644297	-0.07556470788196167
1.572	0.22784546887801368	-0.10049993959377652	0.7692286662332456	1.562110158572563	0.015698781074057876	0.4366719916548518	-0.07568061630884476
1.573	0.22784325802031544	-0.10049996965699928	0.7692278538989042	1.5614803351404183	0.01572547401392101	0.43678481722143414	-0.0757965400046863
1.5739999999999998	0.22784104575786948	-0.10049999273609701	0.7692270334581192	1.5608508398888448	0.015752167045924054	0.4368975103619479	-0.07591247518328517
1.5750000000000002	0.2278388328018476	-0.10050000911014915	0.7692262046258402	1.5602216932201434	0.01577885935008551	0.4370100674314063	-0.07602841810041716
1.576	0.22783661985038084	-0.10050001905436434	0.7692253671272848	1.5595929152340118	0.015805550116614574	0.43712248484699756	-0.07614436505657958
1.577	0.22783440758808152	-0.10050002283855915	0.7692245206987455	1.558964525710847	0.01583223854602867	0.4372347590908933	-0.07626031239991103
1.5779999999999998	0.22783219668631904	-0.10050002072677199	0.7692236650884066	1.5583365440950634	0.015858923849698746	0.43734688671301036	-0.07637625652916814
1.5790000000000002	0.22782998780349797	-0.10050001297725937	0.7692228000571684	1.5577089894799117	0.015885605250396867	0.4374588643336685	-0.0764921938963364
1.58	0.2278277815845846	-0.10049999984249779	0.7692219253794819	1.557081880593783	0.01591228198272504	0.43757068864608634	-0.07660812100893966
1.581	0.22782557866025305	-0.10049998156919111	0.7692210408441912	1.5564552357879768	0.01593895329360874	0.4376823564185973	-0.07672403443211265
1.5819999999999999	0.22782337964640179	-0.10049995839828335	0.7692201462553859	1.5558290730259141	0.01596561844273406	0.4377938644965884	-0.07683993079031791
1.5830000000000002	0.22782118514441865	-0.10049993056497625	0.7692192414332635	1.5552034098726515	0.01599227670280746	0.43790520980428727	-0.0769558067689544
1.584	0.22781899574144185	-0.1004998982987518	0.7692183262150004	1.5545782634850542	0.016018927359882414	0.438016389346339	-0.07707165911592165
1.585	0.22781681200986417	-0.10049986182339932	0.7692174004552594	1.553953650604117	0.016045569713814527	0.4381274002090548	-0.07718748464302112
1.5859999999999999	0.22781463450645584	-0.10049982135704663	0.7692164640255802	1.5533295875482795	0.016072203078724104	0.43823823956151703	-0.07730328022762419
1.5870000000000002	0.227812463771483	-0.10049977711219561	0.7692155168130302	1.5527060902062257	0.016098826783527666	0.43834890465666665	-0.07741904281460973
1.588	0.22781030032782337	-0.10049972929576151	0.7692145587196166	1.5520831740302714	0.016125440172478248	0.4384593928322525	-0.07753476941778292
1.589	0.22780814468007723	-0.10049967810911592	0.7692135896628338	1.5514608540314583	0.01615204260559327	0.4385697015116462	-0.0776504571205342
1.5899999999999999	0.22780599731366943	-0.10049962374813329	0.7692126095765972	1.5508391447755827	0.016178633458970672	0.43867982820458584	-0.07776610307622898
1.5910000000000002	0.22780385869431674	-0.10049956640324068	0.7692116184121873	1.5502180603793985	0.01620521212493302	0.4387897705078507	-0.07788170450869603
1.592	0.22780172926823875	-0.10049950625947066	0.7692106161388287	1.5495976145073524	0.016231778012061056	0.4388995261058088	-0.07799725871287826
1.593	0.2277996094623602	-0.10049944349651713	0.7692096027431508	1.5489778203688418	0.016258330545360956	0.439009092770779	-0.0781127630557706
1.5939999999999999	0.2277974996841279	-0.10049937828879381	0.7692085782279064	1.5483586907152236	0.016284869166565796	0.43911846836333085	-0.07822821497758645
1.5950000000000002	0.22779540032169604	-0.1004993108054953	0.7692075426114551	1.5477402378365661	0.016311393334328243	0.43922765083264725	-0.07834361199266816
1.596	0.22779331174410444	-0.10049924121066058	0.7692064959283841	1.5471224735592541	0.01633790252424409	0.43933663821682933	-0.07845895168983963
1.597	0.22779123430107287	-0.10049916966323859	0.769205438230518	1.5465054092451906	0.016364396228828956	0.4394454286430239	-0.07857423173232511
1.5979999999999999	0.22778916832315893	-0.10049909631715608	0.7692043695875624	1.5458890557918346	0.01639087395757049	0.43955402032743685	-0.0786894498576021
1.5990000000000002	0.22778711412190175	-0.10049902132138719	0.769203290086629	1.5452734236319323	0.016417335237117435	0.4396624115752945	-0.0788046038776776
1.6	0.22778507198957743	-0.10049894482002485	0.7692021998310195	1.5446585227325556	0.01644377961148427	0.43977060078081626	-0.07891969167985112
1.601	0.22778304219931914	-0.1004988669523538	0.7692010989397722	1.544044362594191	0.016470206642150063	0.4398785864271382	-0.07903471122729636
1.6019999999999999	0.2277810250052255	-0.10049878785292506	0.7691999875479718	1.54343095225175	0.01649661590811287	0.4399863670858254	-0.07914966055897672
1.6030000000000002	0.22777902064208072	-0.10049870765163174	0.7691988658063171	1.5428183002850044	0.016523007005656558	0.4400939414146939	-0.07926453778804372
1.604	0.22777702932543853	-0.10049862647378605	0.7691977338799464	1.542206414850851	0.016549379547160493	0.44020130815193514	-0.07937934109640629
1.605	0.2277750512516939	-0.1004985444401974	0.7691965919480246	1.5415953037298729	0.016575733159135228	0.44030846610788343	-0.07949406872620333
1.6059999999999999	0.22777308659776574	-0.10049846166725146	0.7691954402040957	1.5409849743593753	0.01660206748076344	0.4404154141591781	-0.07960871897341902
1.6070000000000002	0.22777113552151904	-0.10049837826698997	0.7691942788556937	1.5403754338446132	0.01662838216349467	0.44052215124672234	-0.07972329018595653
1.608	0.22776919816330302	-0.10049829434719137	0.7691931081232137	1.5397666889617339	0.016654676871085114	0.4406286763750641	-0.07983778076373611
1.609	0.22776727464785207	-0.10049821001145207	0.7691919282395426	1.5391587461610805	0.016680951279473864	0.4407349886116177	-0.07995218915850467
1.6099999999999999	0.22776536508617365	-0.10049812535926805	0.7691907394508248	1.538551611572353	0.01670720507631319	0.4408410870855437	-0.08006651387281032
1.6110000000000002	0.2277634695770472	-0.10049804048611716	0.7691895420176115	1.537945291011622	0.016733437960335912	0.4409469709864704	-0.0801807534583872
1.612	0.22776158820738399	-0.10049795548354139	0.7691883362160192	1.5373397899890604	0.016759649640864627	0.4410526395631803	-0.0802949065142564
1.613	0.22775972105182274	-0.10049787043922966	0.7691871223385198	1.536735113716252	0.016785839837524047	0.44115809212232315	-0.08040897168503151
1.6139999999999999	0.22775786817268584	-0.1004977854371005	0.7691859006936106	1.53613126711308	0.01681200828003485	0.44126332802715545	-0.08052294765985667
1.6150000000000002	0.22775602961991828	-0.10049770055738495	0.7691846716047388	1.535528254815315	0.016838154708028494	0.4413683466960646	-0.08063683317149103
1.616	0.22775420543025923	-0.10049761587670931	0.7691834354099873	1.5349260811836534	0.016864278870883216	0.44147314760075607	-0.08075062699474946
1.617	0.2277523956260234	-0.10049753146817786	0.7691821924628958	1.5343247503138215	0.016890380527520555	0.44157773026428637	-0.08086432794430037
1.6179999999999999	0.22775060021424448	-0.10049744740145522	0.7691809431332882	1.5337242660473676	0.016916459446040883	0.4416820942590652	-0.08097793487237037
1.6190000000000002	0.22774881918693374	-0.10049736374284869	0.7691796878069794	1.5331246319827567	0.016942515403198178	0.4417862392048867	-0.08109144666690458
1.62	0.22774705252245306	-0.1004972805553901	0.769178426884359	1.5325258514863964	0.01696854818383601	0.441890164766992	-0.08120486225024509
1.621	0.2277453001872505	-0.10049719789891727	0.7691771607786085	1.5319279277039597	0.016994557580345925	0.4419938706539791	-0.08131818057790186
1.6219999999999999	0.2277435621375817	-0.10049711583015507	0.7691758899139264	1.5313308635720029	0.01702054339214839	0.44209735661556143	-0.08143140063723486
1.6230000000000002	0.22774183832084222	-0.10049703440279589	0.769174614723755	1.5307346618294988	0.01704650542525743	0.4422006224402965	-0.08154452144610908
1.624	0.22774012867576027	-0.10049695366757966	0.7691733356490104	1.5301393250296644	0.017072443492050955	0.442303667953164	-0.08165754205146245
1.625	0.22773843313182524	-0.10049687367237306	0.7691720531359372	1.5295448555524547	0.017098357411186035	0.4424064930129314	-0.08177046152790979
1.626	0.22773675160945278	-0.1004967944622483	0.7691707676332166	1.5289512556180909	0.017124247007354834	0.44250909750943024	-0.08188327897656601
1.6270000000000002	0.22773508402126177	-0.10049671607956091	0.7691694795890776	1.5283585273016222	0.01715011211075957	0.4426114813608642	-0.08199599352378521
1.6280000000000001	0.22773343027371284	-0.10049663856402702	0.769168189449167	1.5277666725470147	0.017175952556550272	0.4427136445112715	-0.08210860431957288
1.629	0.22773179026873333	-0.10049656195279962	0.7691668976548005	1.5271756931800184	0.01720176818434729	0.4428155869281408	-0.08222111053591563
1.63	0.22773016390532885	-0.10049648628054411	0.769165604641214	1.5265855909209387	0.017227558837666045	0.44291730859999934	-0.08233351136521197
1.6310000000000002	0.22772855108118129	-0.10049641157951296	0.7691643108361889	1.5259963673976762	0.017253324363183234	0.4430188095339109	-0.08244580601862242
1.6320000000000001	0.22772695169385726	-0.10049633787961942	0.769163016659807	1.5254080241586645	0.017279064610027397	0.44312008975306744	-0.0825579937239131
1.633	0.22772536564087487	-0.10049626520851025	0.7691617225249587	1.5248205626860833	0.01730477942927665	0.44322114929447415	-0.08267007372279397
1.634	0.22772379281900434	-0.1004961935916376	0.7691604288370982	1.5242339844093376	0.017330468673602873	0.4433219882065446	-0.08278204526842195
1.6350000000000002	0.22772223312430862	-0.10049612305232974	0.7691591359932467	1.523648290718053	0.017356132196818825	0.44342260654672866	-0.0828939076233746
1.6360000000000001	0.22772068645329954	-0.10049605361186088	0.769157844381748	1.5230634829742151	0.017381769853267545	0.44352300437941594	-0.08300566005760758
1.637	0.22771915270445775	-0.10049598528951986	0.7691565543831517	1.5224795625238208	0.017407381497175852	0.44362318177399374	-0.08311730184597033
1.638	0.22771763177936366	-0.10049591810267781	0.7691552663714719	1.5218965307087964	0.017432966982033088	0.4437231388028146	-0.08322883226534178
1.6390000000000002	0.22771612358268678	-0.10049585206685474	0.7691539807154434	1.5213143888787999	0.017458526159995193	0.44382287553919675	-0.083340250591752
1.6400000000000001	0.22771462802141024	-0.10049578719578496	0.7691526977797768	1.5207331384014031	0.01748405888131427	0.44392239205576045	-0.08345155609791687
1.641	0.22771314500479528	-0.10049572350148145	0.769151417926036	1.520152780670283	0.01750956499385469	0.4440216884231013	-0.08356274805136915
1.642	0.22771167444546234	-0.10049566099429907	0.7691501415123875	1.5195733171125452	0.017535044342817694	0.4441207647084951	-0.08367382571318686
1.6430000000000002	0.22771021626083607	-0.10049559968299661	0.7691488688925952	1.5189947491963054	0.017560496770613686	0.4442196209744518	-0.08378478833701478
1.6440000000000001	0.22770877037420326	-0.10049553957479765	0.7691476004157641	1.518417078438525	0.017585922116638855	0.4443182572772406	-0.08389563516777114
1.645	0.22770733671463278	-0.10049548067545036	0.7691463364272048	1.5178403064119723	0.017611320216895283	0.44441667366562937	-0.08400636544004017
1.646	0.22770591521613343	-0.10049542298928607	0.7691450772692924	1.5172644347501865	0.017636690903637477	0.44451487018002056	-0.0841169783768818
1.6470000000000002	0.22770450581754978	-0.10049536651927661	0.7691438232811938	1.5166894651511882	0.01766203400516723	0.44461284685186325	-0.0842274731893641
1.6480000000000001	0.2277031084631961	-0.10049531126709055	0.7691425747978362	1.5161153993818204	0.017687349345655218	0.44471060370297405	-0.08433784907621003
1.649	0.2277017231027246	-0.1004952572331482	0.7691413321496241	1.5155422392823308	0.017712636744928553	0.4448081407447074	-0.08444810522295024
1.65	0.22770034969022934	-0.10049520441667552	0.7691400956632791	1.5149699867700768	0.017737896018346303	0.4449054579772183	-0.0845582408007046
1.6510000000000002	0.22769898818409112	-0.10049515281575669	0.769138865663051	1.5143986438430976	0.017763126976702247	0.4450025553888774	-0.08466825496495867
1.6520000000000001	0.22769763854793942	-0.1004951024273856	0.769137642471922	1.5138282125835563	0.01778832942603321	0.44509943295577997	-0.08477814685451836
1.653	0.22769630075197922	-0.10049505324751615	0.769136426412805	1.513258695159541	0.01781350316739413	0.4451960906415289	-0.08488791559076586
1.654	0.22769497477430595	-0.10049500527111133	0.7691352178093601	1.5126900938252277	0.01783864799666088	0.4452925283973538	-0.08499756027733904
1.6550000000000002	0.22769366060220927	-0.10049495849219114	0.7691340169856732	1.512122410920902	0.01786376370436107	0.4453887461621404	-0.08510708000035724
1.6560000000000001	0.22769235823346495	-0.10049491290387937	0.769132824265176	1.5115556488735964	0.017888850075533026	0.4454847438621866	-0.08521647382888976
1.657	0.22769106767723918	-0.10049486849844913	0.769131639969935	1.5109898101983366	0.017913906889674047	0.4455805214109293	-0.0853257408151198
1.658	0.22768978895385253	-0.10049482526736736	0.7691304644199324	1.5104248974992407	0.017938933920899954	0.44567607870876425	-0.08543487999450924
1.6590000000000003	0.22768852209377988	-0.10049478320133806	0.7691292979315859	1.509860913469345	0.017963930938255247	0.44577141564295797	-0.08554389038651342
1.6600000000000001	0.227687267137015	-0.1004947422903444	0.7691281408158893	1.5092978608898986	0.017988897705930484	0.44586653208747057	-0.08565277099554215
1.661	0.22768602413242361	-0.10049470252368972	0.769126993376921	1.5087357426306318	0.018013833983326195	0.44596142790256627	-0.08576152081155913
1.662	0.22768479313670856	-0.10049466389003743	0.7691258559110942	1.5081745616506248	0.018038739525085383	0.44605610293451764	-0.08587013881019875
1.6630000000000003	0.22768357421411592	-0.10049462637744973	0.7691247287063945	1.5076143209986403	0.018063614081155737	0.446150557015585	-0.08597862395294946
1.6640000000000001	0.22768236743688297	-0.10049458997342528	0.7691236120408543	1.5070550238125435	0.0180884573969427	0.4462447899640899	-0.08608697518783102
1.665	0.22768117288492498	-0.10049455466493579	0.7691225061806414	1.5064966733181804	0.018113269213675422	0.44633880158445977	-0.08619519145032307
1.666	0.22767999064476	-0.1004945204384614	0.7691214113785116	1.505939272828469	0.018138049268864077	0.4464325916672447	-0.08630327166411948
1.6670000000000003	0.22767882080917173	-0.10049448728002519	0.7691203278733827	1.5053828257426927	0.018162797296483336	0.4465261599891669	-0.08641121474146636
1.6680000000000001	0.2276776634779864	-0.10049445517522652	0.7691192558910238	1.504827335545242	0.01818751302688233	0.44661950631332575	-0.08651901958320615
1.669	0.22767651875883627	-0.1004944241092733	0.7691181956451114	1.504272805803807	0.018212196186786697	0.4467126303895574	-0.08662668507877279
1.67	0.22767538676678228	-0.10049439406701331	0.7691171473382736	1.5037192401681385	0.01823684649945391	0.44680553195470646	-0.08673421010601699
1.6710000000000003	0.22767426762317175	-0.10049436503296454	0.7691161111627483	1.5031666423701286	0.01826146368473854	0.44689821073256614	-0.0868415935308019
1.6720000000000002	0.2276731614548599	-0.1004943369913443	0.7691150872999031	1.5026150162248297	0.01828604745906773	0.446990666433548	-0.08694883420685749
1.673	0.2276720683934191	-0.10049430992609772	0.7691140759189945	1.5020643656320354	0.01831059753550986	0.4470828987542643	-0.08705593097601654
1.674	0.22767098857358364	-0.10049428382092493	0.7691130771766642	1.501514694578047	0.01833511362387572	0.447174907377145	-0.08716288266816329
1.6750000000000003	0.227669922131309	-0.10049425865930756	0.7691120912175489	1.5009660071368687	0.018359595430791704	0.4472666919702114	-0.0872696881006526
1.6760000000000002	0.22766886920181997	-0.10049423442453409	0.7691111181752539	1.50041830747082	0.018384042659866952	0.4473582521870073	-0.08737634607762677
1.677	0.22766782991764403	-0.10049421109972442	0.7691101581733139	1.4998715998316925	0.018408455011833025	0.44744958766650433	-0.08748285538935313
1.678	0.22766680440662795	-0.10049418866785349	0.7691092113261404	1.4993258885631968	0.01843283218447367	0.44754069803286073	-0.0875892148114007
1.6790000000000003	0.22766579278994037	-0.10049416711177402	0.769108277739958	1.498781178103946	0.018457173872527682	0.4476315828951557	-0.08769542310371822
1.6800000000000002	0.22766479518043703	-0.10049414641423833	0.7691073575137264	1.4982374729902208	0.01848147976768693	0.44772224184716014	-0.08780147900973653
1.681	0.22766381168176508	-0.10049412655791942	0.7691064507396737	1.4976947778588898	0.01850574955856806	0.44781267446690093	-0.08790738125555711
1.682	0.22766284238745382	-0.10049410752543111	0.7691055575026878	1.4971530974504765	0.01852998293071908	0.44790288031595826	-0.08801312854953282
1.6830000000000003	0.22766188737961526	-0.10049408929934742	0.7691046778789437	1.4966124366119973	0.01855417956672204	0.4479928589388006	-0.08811871958224206
1.6840000000000002	0.2276609467283835	-0.10049407186222105	0.7691038119352664	1.496072800299937	0.018578339146209395	0.4480826098622798	-0.08822415302618743
1.685	0.227660020492469	-0.10049405519660126	0.7691029597296137	1.4955341935833606	0.018602461345733436	0.448172132595226	-0.08832942753497697
1.686	0.22765910872007517	-0.10049403928505082	0.7691021213119191	1.494996621646774	0.018626545838550067	0.44826142662808105	-0.08843454174235428
1.6869999999999998	0.2276582114494256	-0.10049402411016226	0.7691012967249221	1.4944600897931113	0.018650592294317193	0.4483504914324511	-0.088539494261201
1.6880000000000002	0.22765732870815172	-0.10049400965457332	0.7691004860049856	1.493924603446839	0.01867460037889073	0.44843932646069795	-0.08864428368251254
1.689	0.2276564605119158	-0.10049399590098183	0.7690996891828987	1.4933901681568034	0.01869856975434042	0.44852793114569384	-0.0887489085744707
1.69	0.2276556068637703	-0.10049398283215978	0.7690989062846676	1.4928567895988096	0.018722500078881207	0.4486163049005558	-0.08885336748167515
1.6909999999999998	0.22765476775462853	-0.10049397043096671	0.7690981373319148	1.4923244735771752	0.018746391006659646	0.44870444711836166	-0.08895765892471794
1.6920000000000002	0.2276539431637203	-0.1004939586803625	0.7690973823411374	1.4917932260245053	0.018770242187821962	0.44879235717196847	-0.08906178140052877
1.693	0.22765313305790438	-0.1004939475634194	0.7690966413221988	1.4912630530004323	0.018794053268925	0.44888003441393526	-0.08916573338330974
1.694	0.22765233739021445	-0.10049393706333352	0.7690959142775587	1.4907339606904426	0.018817823893325022	0.4489674781766111	-0.08926951332508663
1.6949999999999998	0.22765155609914337	-0.10049392716343568	0.7690952012026195	1.4902059554047822	0.018841553701361966	0.44905468777244983	-0.08937311965563473
1.6960000000000002	0.2276507891090422	-0.10049391784720162	0.7690945020864346	1.4896790435770582	0.018865242330339507	0.4491416624944306	-0.08947655078238938
1.697	0.2276500363308817	-0.10049390909826168	0.7690938169124031	1.4891532317625313	0.01888888941436223	0.44922840161640204	-0.08957980509058691
1.698	0.22764929766299954	-0.10049390090040992	0.769093145658951	1.4886285266353465	0.018912494584151982	0.44931490439347277	-0.08968288094363694
1.6989999999999998	0.22764857299183397	-0.10049389323761257	0.7690924883001988	1.4881049349843145	0.018936057466965653	0.4494011700626313	-0.08978577668372796
1.7000000000000002	0.22764786219264357	-0.10049388609401606	0.7690918448066161	1.4875824637087456	0.018959577686675565	0.4494871978434137	-0.08988849063242421
1.701	0.22764716513021352	-0.10049387945395452	0.7690912151456614	1.4870611198150747	0.018983054863891104	0.4495729869384974	-0.08999102109113345
1.702	0.2276464816595483	-0.10049387330195673	0.7690905992824095	1.4865409104127731	0.019006488616000083	0.44965853653446675	-0.09009336634169103
1.7029999999999998	0.2276458116265508	-0.10049386762275261	0.7690899971797903	1.4860218427087903	0.01902987855719118	0.44974384580281007	-0.0901955246473664
1.7040000000000002	0.22764515486868858	-0.10049386240127921	0.7690894087976875	1.4855039240016352	0.01905322429857956	0.4498289139008466	-0.0902974942544763
1.705	0.22764451121564683	-0.1004938576226862	0.7690888340912739	1.4849871616754726	0.019076525448557945	0.44991373997252143	-0.0903992733943629
1.706	0.22764388048996825	-0.10049385327234106	0.7690882730100844	1.48447156319385	0.019099781613312484	0.44999832314925337	-0.09050086028506867
1.7069999999999999	0.22764326250730418	-0.10049384933583369	0.7690877254978243	1.4839571360934316	0.01912299239732123	0.45008266255083534	-0.09060225313264851
1.7080000000000002	0.22764265707552417	-0.1004938457989807	0.7690871914914115	1.4834438879777265	0.019146157403896434	0.45016675728638933	-0.09070345013285229
1.709	0.2276420639930605	-0.10049384264782914	0.7690866709192512	1.482931826510425	0.019169276235771048	0.4502506064554367	-0.09080444947323967
1.71	0.22764148304799325	-0.1004938398686601	0.7690861637002523	1.482420959408712	0.019192348495486237	0.45033420914902433	-0.09090524933493793
1.7109999999999999	0.22764091401825196	-0.10049383744799173	0.7690856697439578	1.481911294436555	0.019215373785641195	0.45041756445090747	-0.09100584789386156
1.7120000000000002	0.22764035667218185	-0.10049383537258187	0.7690851889510393	1.4814028393972027	0.019238351709188337	0.45050067143885064	-0.09110624332188247
1.713	0.22763981076909845	-0.10049383362943053	0.7690847212137787	1.480895602124515	0.019261281869713334	0.45058352918598726	-0.09120643378819654
1.714	0.22763927605983064	-0.10049383220578187	0.7690842664165359	1.4803895904731104	0.01928416387176135	0.45066613676229905	-0.0913064174609489
1.7149999999999999	0.22763875228725294	-0.10049383108912595	0.7690838244362057	1.4798848123073296	0.019306997321270655	0.45074849323639965	-0.09140619250924169
1.7160000000000002	0.22763823918680648	-0.10049383026720005	0.76908339514266	1.4793812754893785	0.01932978182593143	0.4508305976775008	-0.09150575710540408
1.717	0.22763773648700955	-0.1004938297279898	0.7690829783991792	1.4788789878677733	0.019352516995409134	0.4509124491572577	-0.09160510942710043
1.718	0.2276372439099577	-0.10049382945973001	0.7690825740628704	1.478377957266833	0.019375202441615568	0.4509940467514342	-0.09170424765915604
1.7189999999999999	0.22763676117181378	-0.10049382945090514	0.7690821819850734	1.4778781914764594	0.01939783777921074	0.45107538954157006	-0.09180316999546809
1.7200000000000002	0.2276362879832879	-0.10049382969024961	0.7690818020117549	1.477379698241066	0.01942042262627494	0.4511564766167746	-0.09190187464118607
1.721	0.2276358240501081	-0.10049383016674783	0.7690814339838907	1.476882485247646	0.019442956604907892	0.45123730707558507	-0.09200035981491983
1.722	0.22763536907348156	-0.10049383086963394	0.7690810777378357	1.4763865601137354	0.01946543934169433	0.4513178800278925	-0.09209862375085527
1.7229999999999999	0.22763492275054673	-0.10049383178839136	0.7690807331056829	1.4758919303756313	0.01948787046809741	0.45139819459693414	-0.09219666470096213
1.7240000000000002	0.2276344847748168	-0.1004938329127521	0.7690803999156104	1.4753986034772377	0.019510249620719282	0.4514782499211105	-0.0922944809372345
1.725	0.22763405483661484	-0.10049383423269592	0.7690800779922178	1.4749065867599025	0.019532576441490205	0.4515580451555068	-0.09239207075366151
1.726	0.22763363262350073	-0.10049383573844917	0.76907976715685	1.4744158874524833	0.01955485057803007	0.45163757947336125	-0.09248943246805161
1.7269999999999999	0.22763321782069018	-0.10049383742048355	0.7690794672279122	1.4739265126605137	0.019577071684182722	0.4517168520677273	-0.09258656442413822
1.7280000000000002	0.22763281011146633	-0.10049383926951463	0.7690791780211719	1.4734384693544627	0.019599239420479815	0.45179586215332823	-0.09268346499396861
1.729	0.22763240917758398	-0.10049384127650021	0.7690788993500512	1.472951764358211	0.01962135345447364	0.45187460896842335	-0.09278013258015129
1.73	0.22763201469966723	-0.10049384343263855	0.7690786310259098	1.472466404338862	0.019643413461061042	0.4519530917765038	-0.09287656561771973
1.7309999999999999	0.2276316263576001	-0.10049384572936641	0.7690783728583153	1.4719823957978795	0.019665419122859674	0.4520313098678186	-0.092972762575736
1.7320000000000002	0.22763124383091124	-0.10049384815835698	0.7690781246553055	1.4714997450624183	0.019687370130636893	0.45210926256085343	-0.09306872195887929
1.733	0.22763086679915243	-0.10049385071151754	0.7690778862236398	1.4710184582760921	0.019709266183791582	0.4521869492037626	-0.0931644423091426
1.734	0.22763049494227133	-0.10049385338098722	0.7690776573690418	1.4705385413899208	0.019731106990828355	0.4522643691756945	-0.09325992220751736
1.7349999999999999	0.22763012794097937	-0.10049385615913446	0.7690774378964303	1.4700600001542041	0.019752892269702584	0.4523415218880717	-0.09335516027554557
1.7360000000000002	0.22762976547711386	-0.10049385903855439	0.7690772276101439	1.4695828401109388	0.019774621748036545	0.45241840678582607	-0.09345015517680158
1.737	0.22762940723399602	-0.10049386201206617	0.7690770263141538	1.4691070665867745	0.019796295163328793	0.4524950233484685	-0.09354490561830521
1.738	0.2276290528967842	-0.10049386507271019	0.7690768338122695	1.4686326846865072	0.019817912263217885	0.45257137109105383	-0.09363941035186706
1.7389999999999999	0.2276287021528231	-0.10049386821374516	0.7690766499083354	1.4681596992859731	0.019839472805800732	0.4526474495652857	-0.09373366817555036
1.7400000000000002	0.22762835469198925	-0.10049387142864512	0.7690764744064171	1.4676881150243388	0.019860976560005815	0.4527232583607611	-0.09382767793525035
1.741	0.2276280102070329	-0.10049387471109637	0.7690763071109821	1.467217936296912	0.019882423305960614	0.452798797106173	-0.09392143852620972
1.742	0.22762766839391685	-0.10049387805499439	0.7690761478270699	1.4667491672488409	0.019903812835231655	0.45287406547034964	-0.09401494889434948
1.7429999999999999	0.22762732895215204	-0.10049388145444062	0.7690759963604561	1.4662818117700702	0.0199251449509374	0.45294906316294775	-0.09410820803723355
1.7440000000000002	0.22762699158513094	-0.10049388490373919	0.7690758525178064	1.4658158734908089	0.019946419467856	0.4530237899349827	-0.09420121500485086
1.745	0.22762665600045845	-0.1004938883973936	0.7690757161068256	1.4653513557756206	0.019967636212588968	0.4530982455797446	-0.094293968900764
1.746	0.22762632191028062	-0.1004938919301034	0.769075586936397	1.4648882617165133	0.01998879502378097	0.4531724299340389	-0.09438646888356451
1.7469999999999999	0.227625989031612	-0.10049389549676081	0.7690754648167157	1.4644265941268946	0.020009895752395913	0.45324634287920407	-0.09447871416808751
1.7480000000000002	0.22762565708666116	-0.1004938990924472	0.7690753495594147	1.4639663555367715	0.020030938261988585	0.4533199843417848	-0.09457070402632556
1.749	0.22762532580315528	-0.10049390271242964	0.7690752409776838	1.4635075481880628	0.020051922428850157	0.4533933542941648	-0.09466243778840808
1.75	0.2276249949146637	-0.10049390635215748	0.7690751388863817	1.463050174029273	0.020072848142027738	0.4534664527553427	-0.09475391484370772
1.751	0.22762466416092078	-0.10049391000725873	0.7690750431021425	1.4625942347098988	0.020093715303400747	0.4535392797917894	-0.09484513464189188
1.7520000000000002	0.2276243332881486	-0.10049391367353654	0.7690749534434751	1.4621397315749471	0.020114523827996958	0.45361183551826556	-0.09493609669391963
1.7530000000000001	0.22762400204937924	-0.10049391734696567	0.7690748697308563	1.461686665659934	0.020135273644426473	0.45368412009841647	-0.09502680057298497
1.754	0.22762367020477742	-0.10049392102368888	0.7690747917868185	1.4612350376867416	0.020155964695068345	0.45375613374514406	-0.09511724591534572
1.755	0.22762333752196323	-0.10049392470001339	0.7690747194360316	1.4607848480599532	0.020176596936009875	0.4538278767210601	-0.09520743242109937
1.7560000000000002	0.2276230037763358	-0.10049392837240727	0.7690746525053782	1.4603360968632897	0.020197170337104088	0.45389934933908194	-0.09529735985496741
1.7570000000000001	0.22762266875139736	-0.10049393203749586	0.7690745908240254	1.459888783856147	0.020217684882206273	0.45397055196292635	-0.09538702804708805
1.758	0.22762233223907874	-0.10049393569205822	0.7690745342234889	1.4594429084706153	0.02023814056934609	0.4540414850074406	-0.095476436893696
1.759	0.2276219940400658	-0.10049393933302353	0.7690744825376941	1.4589984698093523	0.020258537410774286	0.454112148938892	-0.09556558635756773
1.7600000000000002	0.22762165396412748	-0.10049394295746755	0.7690744356030306	1.458555466643935	0.020278875433005876	0.45418254427521554	-0.0956544764684147
1.7610000000000001	0.22762131183044537	-0.1004939465626091	0.7690743932584035	1.4581138974136891	0.020299154676920644	0.4542526715860975	-0.09574310732328586
1.762	0.22762096746794533	-0.1004939501458064	0.7690743553452785	1.457673760225753	0.020319375197860062	0.45432253149283375	-0.09583147908667475
1.763	0.22762062071563077	-0.10049395370455373	0.7690743217077232	1.4572350528563782	0.020339537065598767	0.45439212466802237	-0.09591959199026999
1.7640000000000002	0.22762027142291846	-0.10049395723647785	0.7690742921924446	1.4567977727527155	0.02035964036419054	0.4544614518352128	-0.096007446332593
1.7650000000000001	0.22761991944997628	-0.10049396073933456	0.7690742666488216	1.4563619170350852	0.020379685191810545	0.45453051376851034	-0.09609504247858333
1.766	0.22761956466806377	-0.10049396421100523	0.7690742449289343	1.4559274825001125	0.020399671660593723	0.4545993112920739	-0.09618238085907045
1.767	0.22761920695987517	-0.10049396764949343	0.7690742268875881	1.4554944656243538	0.020419599896347465	0.45466784527956855	-0.0962694619701318
1.7680000000000002	0.2276188462198851	-0.10049397105292153	0.7690742123823358	1.4550628625684165	0.020439470038199313	0.45473611665350927	-0.09635628637221469
1.7690000000000001	0.2276184823546972	-0.10049397441952729	0.7690742012734947	1.4546326691819575	0.020459282238362336	0.4548041263843142	-0.09644285468902175
1.77	0.22761811528339576	-0.10049397774766065	0.7690741934241613	1.454203881008808	0.020479036661957068	0.45487187548924796	-0.09652916760652447
1.771	0.2276177449379002	-0.10049398103578037	0.7690741887002218	1.4537764932914772	0.020498733486768134	0.4549393650316199	-0.09661522587222653
1.7720000000000002	0.22761737126332288	-0.10049398428245082	0.7690741869703599	1.453350500975787	0.020518372902935334	0.4550065961201145	-0.09670103029431038
1.7730000000000001	0.22761699421832987	-0.10049398748633878	0.7690741881060612	1.4529258987171525	0.02053795511251818	0.45507356990776593	-0.09678658174036203
1.774	0.22761661377550524	-0.10049399064621027	0.7690741919816155	1.4525026808896362	0.020557480328933616	0.4551402875903314	-0.09687188113555152
1.775	0.22761622992171834	-0.10049399376092742	0.7690741984741154	1.4520808415966573	0.02057694877644953	0.45520675040442843	-0.09695692946045077
1.7760000000000002	0.22761584265849463	-0.10049399682944543	0.7690742074634528	1.4516603746803538	0.020596360689855552	0.45527295962610365	-0.09704172774909707
1.7770000000000001	0.22761545200238958	-0.10049399985080947	0.7690742188323122	1.4512412737295999	0.02061571631412829	0.45533891656977266	-0.09712627708742295
1.778	0.2276150579853661	-0.10049400282415176	0.7690742324661625	1.4508235320893197	0.020635015903908028	0.45540462258685815	-0.09721057861156435
1.779	0.22761466065517516	-0.10049400574868858	0.7690742482532459	1.4504071428711003	0.020654259722969383	0.4554700790640652	-0.09729463350592395
1.7800000000000002	0.22761426007573973	-0.10049400862371738	0.7690742660845643	1.4499920989636073	0.020673448043807458	0.45553528742165744	-0.09737844300111076
1.7810000000000001	0.22761385632716669	-0.10049401144861393	0.7690742858538645	1.4495783930431836	0.0206925811471565	0.4556002491117324	-0.09746200837169355
1.782	0.22761344950463622	-0.10049401422282954	0.7690743074576204	1.4491660175853949	0.020711659321440885	0.4556649656163736	-0.09754533093376717
1.783	0.227613039716544	-0.10049401694588829	0.7690743307950139	1.448754964877151	0.020730682862340765	0.4557294384457383	-0.09762841204245215
1.7840000000000003	0.2276126270833967	-0.10049401961738433	0.7690743557679139	1.4483452270290387	0.02074965207241124	0.45579366913607977	-0.09771125308938737
1.7850000000000001	0.2276122117378359	-0.10049402223697923	0.7690743822808541	1.4479367959874931	0.020768567260632982	0.45585765924764116	-0.09779385550027513
1.786	0.22761179382504032	-0.10049402480439938	0.7690744102410079	1.44752966354644	0.020787428741893967	0.45592141036254247	-0.09787622073253846
1.787	0.2276113735031303	-0.1004940273194334	0.7690744395581632	1.4471238213587947	0.020806236836402058	0.4559849240828404	-0.09795835027302822
1.7880000000000003	0.227610950943575	-0.10049402978192971	0.7690744701446952	1.446719260948198	0.020824991869149923	0.45604820202876034	-0.09804024563571757
1.7890000000000001	0.22761052633122558	-0.10049403219179402	0.7690745019155373	1.4463159737209998	0.02084369416955376	0.4561112458369161	-0.0981219083593827
1.79	0.22761009986322187	-0.10049403454898696	0.7690745347881517	1.4459139509784926	0.020862344071143735	0.45617405715833304	-0.09820334000520702
1.791	0.2276096717471482	-0.10049403685352172	0.7690745686824988	1.4455131839297855	0.02088094191106217	0.4562366376562732	-0.09828454215412498
1.7920000000000003	0.22760924219956763	-0.10049403910546173	0.7690746035210045	1.4451136637053243	0.020899488029369237	0.45629898900410376	-0.09836551640396463
1.7930000000000001	0.2276088114445576	-0.10049404130491844	0.7690746392285283	1.4447153813699432	0.02091798276852113	0.4563611128833913	-0.09844626436681381
1.794	0.22760837971149556	-0.10049404345204917	0.7690746757323279	1.4443183279350749	0.02093642647314227	0.4564230109820357	-0.0985267876666694
1.795	0.22760794723247255	-0.10049404554705488	0.7690747129620259	1.4439224943705138	0.02095481948978664	0.4564846849923825	-0.09860708793706334
1.7960000000000003	0.22760751424008635	-0.10049404759017816	0.7690747508495733	1.4435278716157296	0.020973162166566202	0.45654613660949456	-0.09868716681866398
1.7970000000000002	0.22760708096598564	-0.10049404958170112	0.7690747893292137	1.443134450591119	0.02099145485276773	0.456607367529459	-0.09876702595697302
1.798	0.22760664763941152	-0.10049405152194342	0.7690748283374462	1.4427422222092028	0.02100969789851876	0.4566683794476066	-0.09884666700005544
1.799	0.2276062144853619	-0.10049405341126036	0.769074867812988	1.4423511773854047	0.0210278916544413	0.45672917405676333	-0.09892609159630074
1.8000000000000003	0.22760578172313223	-0.10049405525004093	0.7690749076967364	1.4419613070487958	0.02104603647123214	0.45678975304553276	-0.09900530139227505
1.8010000000000002	0.22760534956485626	-0.10049405703870605	0.7690749479317304	1.441572602152814	0.021064132699291187	0.4568501180966075	-0.09908429803060134
1.802	0.22760491821366982	-0.1004940587777067	0.769074988463112	1.4411850536855935	0.02108218068845838	0.45691027088516883	-0.09916308314780542
1.803	0.22760448786262674	-0.10049406046752224	0.7690750292380868	1.4407986526799088	0.021100180787737045	0.456970213077312	-0.09924165837218679
1.8040000000000003	0.22760405869474293	-0.10049406210865865	0.7690750702058846	1.4404133902219942	0.02111813334500336	0.4570299463285571	-0.09932002532195673
1.8050000000000002	0.22760363088341545	-0.10049406370164696	0.7690751113177199	1.440029257459244	0.021136038706640686	0.45708947228256436	-0.0993981856037025
1.806	0.22760320459284078	-0.10049406524704155	0.7690751525267516	1.4396462456086834	0.021153897216976632	0.45714879256987107	-0.09947614081075014
1.807	0.22760277997843154	-0.10049406674541872	0.7690751937880435	1.4392643459662222	0.02117170921770518	0.45720790880658635	-0.09955389252136314
1.8080000000000003	0.22760235718723174	-0.10049406819737505	0.7690752350585234	1.4388835499144381	0.02118947504747629	0.4572668225932869	-0.09963144229726287
1.8090000000000002	0.22760193635833054	-0.10049406960352607	0.7690752762969435	1.4385038489285196	0.02120719504159171	0.4573255355140499	-0.09970879168246899
1.81	0.2276015176232741	-0.10049407096450473	0.7690753174638403	1.438125234581885	0.021224869531745807	0.45738404913544045	-0.09978594220209312
1.811	0.22760110110647558	-0.10049407228096013	0.7690753585214939	1.4377476985518634	0.021242498845811007	0.457442365005633	-0.0998628953610841
1.8120000000000003	0.22760068692524693	-0.10049407355355613	0.7690753994338885	1.4373712326246944	0.02126008330766763	0.4575004846537887	-0.09993965264316709
1.8130000000000002	0.22760027518869938	-0.10049407478297011	0.7690754401666718	1.4369958286994737	0.02127762323707773	0.45755840958950295	-0.10001621551009678
1.814	0.22759986599626583	-0.10049407596989167	0.7690754806871158	1.4366214787914369	0.021295118949541735	0.45761614130220124	-0.10009258540104056
1.815	0.2275994594381019	-0.10049407711502148	0.7690755209640768	1.436248175034961	0.021312570756076673	0.4576736812605414	-0.10016876373196852
1.8159999999999998	0.22759905559736593	-0.10049407821907011	0.7690755609679558	1.4358759096855376	0.02132997896303751	0.4577310309120654	-0.10024475189529226
1.8170000000000002	0.22759865455174402	-0.1004940792827569	0.7690756006706593	1.4355046751203484	0.021347343872103054	0.45778819168328116	-0.10032055125975138
1.818	0.22759825637271464	-0.10049408030680893	0.7690756400455603	1.4351344638382064	0.021364665780365243	0.45784516497999167	-0.10039616317036347
1.819	0.22759786112368163	-0.1004940812919599	0.7690756790674603	1.4347652684584915	0.021381944980460654	0.45790195218768526	-0.10047158894861885
1.8199999999999998	0.2275974688588573	-0.10049408223894919	0.76907571771255	1.4343970817187122	0.021399181760743877	0.45795855467198765	-0.10054682989291913
1.8210000000000002	0.227597079623271	-0.10049408314852092	0.7690757559583717	1.4340298964722078	0.021416376405441646	0.45801497377905087	-0.10062188727895331
1.822	0.22759669345315156	-0.10049408402142299	0.7690757937837818	1.4336637056871249	0.021433529194665558	0.4580712108356968	-0.1006967623599496
1.823	0.22759631037630632	-0.1004940848584062	0.7690758311689132	1.4332985024459193	0.02145064040428318	0.45812726714931234	-0.1007714563668625
1.8239999999999998	0.2275959304124976	-0.10049408566022341	0.7690758680951387	1.4329342799442666	0.021467710305829942	0.45818314400773963	-0.10084597050861573
1.8250000000000002	0.22759555357381595	-0.1004940864276287	0.7690759045450347	1.4325710314890054	0.02148473916664424	0.4582388426794643	-0.10092030597258253
1.826	0.2275951798650503	-0.1004940871613766	0.7690759405023448	1.4322087504951255	0.0215017272501646	0.458294364414161	-0.10099446392524118
1.827	0.2275948092840551	-0.10049408786222135	0.7690759759519447	1.4318474304818098	0.021518674816145028	0.4583497104434738	-0.10106844551288285
1.8279999999999998	0.22759444182211463	-0.10049408853091617	0.7690760108798066	1.4314870650679097	0.02153558212072739	0.45840488198190754	-0.10114225186237066
1.8290000000000002	0.22759407746468027	-0.10049408916821259	0.7690760452729658	1.431127647967612	0.021552449416492397	0.4584598802276476	-0.1012158840819488
1.83	0.2275937161932337	-0.10049408977485982	0.7690760791194855	1.430769172986303	0.021569276952549784	0.45851470636318375	-0.10128934326216146
1.831	0.22759335798752328	-0.10049409035160409	0.769076112408424	1.4304116340207673	0.021586064974484804	0.45856936155512834	-0.10136263047590618
1.8319999999999999	0.22759300282591605	-0.10049409089918802	0.7690761451298013	1.430055025068998	0.02160281372397805	0.4586238469526194	-0.10143574677646339
1.8330000000000002	0.22759265068386547	-0.10049409141835017	0.7690761772745667	1.429699340240977	0.021619523438402892	0.4586781636857677	-0.10150869319532807
1.834	0.2275923015327525	-0.10049409190982443	0.7690762088345673	1.4293445737647872	0.02163619435046117	0.45873231286494015	-0.10158147074099978
1.835	0.2275919553398523	-0.10049409237433952	0.7690762398025163	1.4289907199967153	0.021652826687552425	0.45878629557935413	-0.10165408039696368
1.8359999999999999	0.22759161206867456	-0.10049409281261855	0.7690762701719622	1.4286377734312101	0.02166942067124185	0.45884011289553084	-0.1017265231197144
1.8370000000000002	0.22759127167930085	-0.10049409322537851	0.7690762999372591	1.4282857287020565	0.021685976517131233	0.4588937658570681	-0.101798799838527
1.838	0.2275909341287191	-0.10049409361332988	0.7690763290935368	1.4279345805800354	0.021702494434889075	0.4589472554850614	-0.10187091145581673
1.839	0.22759059937115528	-0.1004940939771762	0.7690763576366717	1.4275843239708328	0.021718974628378764	0.45900058277850236	-0.10194285884735625
1.8399999999999999	0.2275902673584024	-0.10049409431761369	0.7690763855632584	1.4272349539124458	0.02173541729582372	0.4590537487146542	-0.10201464286271446
1.8410000000000002	0.22758993804014668	-0.10049409463533096	0.7690764128705823	1.426886465573603	0.021751822629887507	0.45910675424921893	-0.10208626432567282
1.842	0.2275896113642911	-0.10049409493100864	0.7690764395565919	1.4265388542535762	0.021768190817668703	0.45915960031635844	-0.10215772403431357
1.843	0.22758928727727634	-0.100494095205319	0.7690764656198724	1.4261921153818866	0.02178452204061034	0.459212287828871	-0.10222902276096188
1.8439999999999999	0.22758896572477538	-0.10049409545892576	0.7690764910596198	1.425846244517155	0.02180081647438466	0.4592648176785238	-0.10230016125228568
1.8450000000000002	0.22758864665351436	-0.10049409569248378	0.7690765158756154	1.4255012373454752	0.02181707428875299	0.45931719073635663	-0.10237114022967406
1.846	0.22758833001346737	-0.10049409590663883	0.7690765400682008	1.4251570896794448	0.021833295647400545	0.4593694078528354	-0.10244196038965013
1.847	0.22758801575816734	-0.10049409610202734	0.7690765636382538	1.4248137974586113	0.02184948070792876	0.45942146985779264	-0.10251262240395208
1.8479999999999999	0.2275877038431333	-0.10049409627927619	0.7690765865871653	1.4244713567505876	0.021865629622065782	0.4594733775602763	-0.10258312691934261
1.8490000000000002	0.22758739422467136	-0.10049409643900256	0.7690766089168156	1.4241297637517085	0.02188174253591242	0.45952513174848897	-0.10265347455745083
1.85	0.22758708685980264	-0.1004940965818137	0.769076630629553	1.423789014787234	0.02189781958997965	0.4595767331898168	-0.10272366591464566
1.851	0.22758678170656474	-0.1004940967083068	0.7690766517281709	1.4234491063122288	0.02191386091889582	0.45962818263076377	-0.10279370156163596
1.8519999999999999	0.22758647872431143	-0.10049409681906883	0.7690766722158875	1.423110034913875	0.0219298666509661	0.45967948079667004	-0.10286358204273571
1.8530000000000002	0.22758617787400995	-0.10049409691467649	0.7690766920963248	1.4227717973148462	0.021945836907888552	0.45973062839127343	-0.10293330787509815
1.854	0.22758587911853623	-0.10049409699569602	0.7690767113734888	1.422434390376991	0.021961771804687575	0.4597816260961753	-0.10300287954810118
1.855	0.22758558242296817	-0.10049409706268317	0.7690767300517499	1.4220978111045826	0.021977671449681935	0.4598324745702696	-0.1030722975228226
1.8559999999999999	0.2275852877548766	-0.10049409711618304	0.7690767481358246	1.4217620566475104	0.021993535944304542	0.4598831744491971	-0.10314156223136102
1.8570000000000002	0.2275849950846146	-0.10049409715673013	0.769076765630757	1.4214271243055492	0.02200936538277389	0.45993372634476176	-0.10321067407581938
1.858	0.22758470438560446	-0.10049409718484817	0.7690767825419007	1.4210930115337015	0.02202515985173883	0.4599841308442485	-0.10327963342707239
1.859	0.22758441563462298	-0.10049409720105011	0.7690767988749029	1.420759715947865	0.022040919430018447	0.46003438850964135	-0.10334844062356115
1.8599999999999999	0.22758412881208467	-0.10049409720583816	0.7690768146356868	1.420427235329704	0.022056644188497763	0.4600844998768639	-0.10341709597035816
1.8610000000000002	0.2275838439023232	-0.10049409719970366	0.7690768298304365	1.4200955676307212	0.022072334189996577	0.4601344654551624	-0.1034855997383807
1.862	0.22758356089387083	-0.10049409718312721	0.769076844465581	1.4197647109774143	0.022087989488928626	0.46018428572644904	-0.10355395216332576
1.863	0.22758327977973605	-0.10049409715657857	0.7690768585477796	1.4194346636778965	0.02210361013093372	0.4602339611444825	-0.10362215344426554
1.8639999999999999	0.2275830005576794	-0.10049409712051674	0.769076872083908	1.4191054242288563	0.022119196152604593	0.46028349213394665	-0.10369020374208593
1.8650000000000002	0.2275827232304873	-0.10049409707538995	0.7690768850810439	1.4187769913228554	0.02213474758112572	0.46033287908936577	-0.10375810317788964
1.866	0.22758244780624423	-0.10049409702163567	0.7690768975464545	1.4184493638559699	0.02215026443376318	0.46038212237397835	-0.10382585183142452
1.867	0.22758217429860284	-0.10049409695968074	0.7690769094875836	1.4181225409350218	0.022165746717327336	0.46043122231875055	-0.10389344973953732
1.8679999999999999	0.22758190272705245	-0.10049409688994133	0.7690769209120387	1.4177965218840236	0.022181194427730103	0.4604801792214082	-0.10396089689477411
1.8690000000000002	0.2275816331171854	-0.10049409681282308	0.7690769318275809	1.417471306250212	0.0221966075497586	0.46052899334542585	-0.1040281932441279
1.87	0.22758136550096184	-0.10049409672872107	0.7690769422421122	1.4171468938104264	0.022211986057004324	0.460577664919094	-0.10409533868768939
1.871	0.22758109991697223	-0.10049409663802002	0.769076952163666	1.4168232845778366	0.022227329911704206	0.4606261941346651	-0.104162333077262
1.8719999999999999	0.22758083641032306	-0.10049409654109424	0.7690769616003961	1.4165004788082631	0.022242639064432707	0.4606745811474553	-0.10422917621512409
1.8730000000000002	0.2275805750313946	-0.10049409643830783	0.7690769705605678	1.4161784770060897	0.02225791345376679	0.46072282607490234	-0.10429586785275556
1.874	0.22758031583384652	-0.1004940963300147	0.769076979052548	1.415857279930894	0.022273153005984706	0.4607709289956406	-0.10436240768928555
1.875	0.2275800588733717	-0.10049409621655869	0.769076987084797	1.4155368886051765	0.022288357634798674	0.46081888994853115	-0.10442879536978346
1.876	0.2275798042075735	-0.1004940960982737	0.76907699466586	1.4152173043216785	0.022303527241121477	0.4608667089316483	-0.10449503048381949
1.8770000000000002	0.2275795518962161	-0.10049409597548375	0.7690770018043591	1.414898528649544	0.022318661712806227	0.46091438590128186	-0.1045611125643563
1.8780000000000001	0.22757930200147272	-0.10049409584850319	0.7690770085089863	1.4145805634400692	0.022333760924298462	0.4609619207709571	-0.10462704108660663
1.879	0.22757905458817138	-0.1004940957176367	0.7690770147884963	1.4142634108316672	0.022348824736322458	0.46100931341065277	-0.10469281546685735
1.88	0.22757880972403832	-0.10049409558317951	0.7690770206516999	1.4139470732540376	0.02236385299566283	0.46105656364634123	-0.10475843506138233
1.8810000000000002	0.22757856747993918	-0.10049409544541744	0.769077026107458	1.4136315534330506	0.022378845534919728	0.4611036712595448	-0.1048238991653227
1.8820000000000001	0.22757832793011742	-0.1004940953046271	0.7690770311646757	1.4133168543959609	0.022393802172237777	0.4611506359867269	-0.10488920701171812
1.883	0.22757809115205418	-0.10049409516107605	0.7690770358322976	1.4130029794754495	0.022408722711069834	0.4611974575186998	-0.1049543577708722
1.884	0.22757785722519647	-0.10049409501502281	0.7690770401193019	1.4126899323124955	0.02242360694009753	0.4612441355001722	-0.10501935054980932
1.8850000000000002	0.22757762622893027	-0.10049409486671715	0.7690770440346965	1.412377716858819	0.022438454633369707	0.4612906695293749	-0.10508418439164098
1.8860000000000001	0.22757739824130335	-0.10049409471640013	0.7690770475875147	1.4120663373792666	0.02245326555035444	0.46133705915770534	-0.1051488582749034
1.887	0.22757717333849772	-0.10049409456430426	0.7690770507868114	1.4117557984533853	0.022468039435783044	0.4613833038895113	-0.10521337111304999
1.888	0.22757695159354668	-0.1004940944106537	0.7690770536416597	1.4114461049754294	0.022482776019590863	0.4614294031821386	-0.10527772175428243
1.8890000000000002	0.2275767330742963	-0.10049409425566434	0.7690770561611473	1.4111372621528016	0.02249747501707681	0.46147535644624027	-0.10534190898184329
1.8900000000000001	0.22757651784211635	-0.100494094099544	0.7690770583543743	1.4108292755029155	0.022512136129160195	0.4615211630463503	-0.10540593151471016
1.891	0.22757630595173697	-0.10049409394249258	0.7690770602304506	1.4105221508492307	0.022526759042674146	0.4615668223015996	-0.10546978800838841
1.892	0.22757609745145838	-0.10049409378470209	0.7690770617984934	1.4102158943172007	0.02254134343069602	0.4616123334863915	-0.10553347705574234
1.8930000000000002	0.22757589238335718	-0.10049409362635701	0.7690770630676259	1.4099105123301332	0.02255588895285406	0.46165769583091726	-0.10559699718792748
1.8940000000000001	0.22757569078348971	-0.10049409346763435	0.7690770640469753	1.4096060116049567	0.022570395255488956	0.4617029085215716	-0.10566034687524244
1.895	0.22757549268209168	-0.10049409330870372	0.7690770647456717	1.4093023991467646	0.02258486197173146	0.4617479707016964	-0.10572352452808437
1.896	0.2275752981037747	-0.10049409314972761	0.7690770651728477	1.4089996822406166	0.022599288721740007	0.4617928814729572	-0.10578652849849694
1.8970000000000002	0.2275751070677191	-0.10049409299086147	0.7690770653376366	1.408697868440973	0.02261367511315967	0.4618376398971102	-0.10584935708231234
1.8980000000000001	0.22757491958786388	-0.10049409283225388	0.7690770652491729	1.408396965559877	0.022628020741680903	0.4618822449977945	-0.10591200852164506
1.899	0.22757473567309253	-0.10049409267404676	0.7690770649165916	1.4080969816546336	0.02264232519163766	0.461926695762291	-0.10597448100761771
1.9	0.22757455532741586	-0.10049409251637544	0.7690770643490288	1.4077979250157266	0.022656588036645223	0.46197099114330814	-0.10603677268301566
1.9010000000000002	0.22757437855015117	-0.10049409235936888	0.7690770635556217	1.4074998041542126	0.02267080884027816	0.46201513006085737	-0.1060988816448118
1.9020000000000001	0.22757420533609798	-0.10049409220314975	0.769077062545509	1.4072026277863339	0.022684987156788825	0.46205911140452366	-0.10616080594717175
1.903	0.2275740356757103	-0.10049409204783467	0.769077061327832	1.406906404815717	0.022699122531866837	0.4621029340361933	-0.10622254360512469
1.904	0.22757386955526537	-0.10049409189353427	0.7690770599117355	1.406611144316156	0.02271321450343997	0.46214659679269093	-0.10628409259823099
1.9050000000000002	0.2275737069570291	-0.10049409174035344	0.7690770583063685	1.4063168555153498	0.022727262602516857	0.4621900984881458	-0.10634545087400582
1.9060000000000001	0.22757354785941783	-0.10049409158839141	0.7690770565208868	1.4060235477773233	0.022741266354072025	0.46223343791651306	-0.10640661635152643
1.907	0.22757339223715678	-0.10049409143774192	0.7690770545644529	1.4057312305827745	0.022755225277973676	0.46227661385443525	-0.10646758692546884
1.908	0.22757324006143512	-0.10049409128849336	0.7690770524462389	1.4054399135080888	0.022769138889954656	0.46231962506432234	-0.10652836047051525
1.9090000000000003	0.22757309130005768	-0.10049409114072898	0.7690770501754284	1.4051496062033872	0.022783006702627152	0.4623624702975915	-0.10658893484595126
1.9100000000000001	0.22757294591759322	-0.1004940909945269	0.7690770477612179	1.4048603183699768	0.0227968282265415	0.4624051482980064	-0.10664930790033333
1.911	0.22757280387551934	-0.10049409084996039	0.7690770452128194	1.4045720597383173	0.02281060297128964	0.4624476578049345	-0.10670947747616764
1.912	0.22757266513236427	-0.10049409070709793	0.7690770425394625	1.4042848400472512	0.022824330446592794	0.46248999755640186	-0.10676944141435875
1.9130000000000003	0.22757252964384508	-0.10049409056600339	0.7690770397503974	1.4039986690233608	0.02283801016325198	0.4625321662921296	-0.10682919755843029
1.9140000000000001	0.22757239736300322	-0.10049409042673618	0.7690770368548973	1.4037135563589411	0.022851641634022826	0.46257416275679664	-0.10688874375894601
1.915	0.22757226824033622	-0.10049409028935134	0.7690770338622605	1.4034295116889453	0.022865224374658693	0.4626159857034689	-0.10694807787825507
1.916	0.22757214222392685	-0.1004940901538997	0.7690770307818141	1.4031465445676503	0.02287875790512263	0.4626576338970748	-0.10700719779538101
1.9170000000000003	0.22757201925956894	-0.10049409002042806	0.7690770276229166	1.4028646644450342	0.022892241750724986	0.46269910611792814	-0.10706610141099562
1.9180000000000001	0.2275718992908901	-0.10049408988897919	0.7690770243949605	1.4025838806432305	0.022905675443126293	0.4627404011652378	-0.10712478665241876
1.919	0.22757178225947172	-0.10049408975959212	0.769077021107376	1.4023042023334293	0.022919058521327636	0.4627815178605462	-0.10718325147852442
1.92	0.2275716681049656	-0.10049408963230215	0.7690770177696334	1.4020256385132153	0.022932390532709904	0.4628224550510357	-0.10724149388449421
1.9210000000000003	0.22757155676520835	-0.10049408950714103	0.7690770143912472	1.401748197983956	0.022945671034122365	0.4628632116127036	-0.10729951190660279
1.9220000000000002	0.22757144817633249	-0.10049408938413712	0.7690770109817785	1.401471889327854	0.02295889959302096	0.462903786453591	-0.1073573036271593
1.923	0.22757134227287498	-0.1004940892633154	0.769077007550839	1.4011967208854086	0.02297207578859592	0.4629441785170656	-0.10741486717930179
1.924	0.22757123898788312	-0.10049408914469769	0.7690770041080935	1.400922700734032	0.02298519921276728	0.46298438678497705	-0.1074722007514642
1.9250000000000003	0.22757113825301767	-0.10049408902830276	0.7690770006632642	1.4006498366674387	0.02299826947104869	0.4630244102806857	-0.10752930259170008
1.9260000000000002	0.22757103999865358	-0.10049408891414634	0.7690769972261334	1.4003781361757928	0.02301128618340176	0.46306424807196617	-0.10758617101186514
1.927	0.22757094415397822	-0.10049408880224138	0.7690769938065469	1.4001076064269797	0.02302424898514219	0.46310389927372536	-0.10764280439147736
1.928	0.22757085064708715	-0.10049408869259809	0.7690769904144178	1.3998382542486258	0.023037157527898085	0.46314336305059717	-0.10769920118137824
1.9290000000000003	0.22757075940507754	-0.10049408858522403	0.7690769870597293	1.3995700861108604	0.023050011480559872	0.46318263861941406	-0.10775535990737942
1.9300000000000002	0.2275706703541392	-0.10049408848012427	0.7690769837525382	1.399303108109809	0.023062810530100387	0.46322172525155714	-0.10781127917383528
1.931	0.2275705834196437	-0.10049408837730141	0.7690769805029782	1.3990373259506865	0.023075554382326353	0.4632606222753675	-0.10786695766720394
1.932	0.2275704985262311	-0.1004940882767558	0.7690769773212631	1.3987727449308605	0.023088242762744234	0.46329932907855925	-0.10792239415959794
1.9330000000000003	0.22757041559789468	-0.10049408817848553	0.7690769742176898	1.3985093699251285	0.02310087541741897	0.4633378451102687	-0.10797758751196038
1.9340000000000002	0.22757033455806377	-0.10049408808248661	0.7690769712026416	1.3982472053735862	0.023113452113582254	0.46337616988274133	-0.10803253667668522
1.935	0.22757025532968445	-0.10049408798875302	0.7690769682865912	1.397986255270573	0.023125972640051475	0.46341430297296043	-0.10808724069992631
1.936	0.22757017783529873	-0.1004940878972768	0.7690769654801037	1.3977265231543248	0.023138436807642316	0.46345224402415813	-0.10814169872371802
1.9370000000000003	0.22757010199712163	-0.10049408780804817	0.7690769627938393	1.3974680120976968	0.02315084444963604	0.4634899927470864	-0.10819590998784748
1.9380000000000002	0.22757002773711688	-0.10049408772105559	0.7690769602385558	1.3972107246995784	0.02316319542224079	0.4635275489212319	-0.10824987383166193
1.939	0.22756995497707075	-0.10049408763628585	0.7690769578251115	1.3969546630769978	0.023175489604925253	0.46356491239591335	-0.10830358969587298
1.94	0.22756988363866448	-0.10049408755372423	0.769076955564468	1.3966998288586658	0.02318772690062485	0.4636020830910798	-0.10835705712405369
1.9409999999999998	0.22756981364354517	-0.10049408747335448	0.7690769534676917	1.3964462231799608	0.02319990723594232	0.4636390609979916	-0.1084102757637683
1.9420000000000002	0.22756974491339538	-0.10049408739515896	0.7690769515459568	1.3961938466785977	0.023212030561403727	0.4636758461799676	-0.10846324536751757
1.943	0.22756967737000144	-0.10049408731911866	0.7690769498105472	1.395942699490978	0.023224096851709095	0.46371243877301543	-0.10851596579343949
1.944	0.22756961093532035	-0.10049408724521332	0.7690769482728579	1.3956927812499729	0.023236106105855837	0.46374883898604125	-0.10856843700564332
1.9449999999999998	0.22756954553154568	-0.10049408717342151	0.769076946944397	1.3954440910845176	0.02324805834713507	0.46378504710063717	-0.10862065907423858
1.9460000000000002	0.22756948108117225	-0.10049408710372071	0.7690769458367872	1.3951966276206391	0.023259953623122574	0.46382106347075247	-0.10867263217518024
1.947	0.22756941750706006	-0.10049408703608734	0.7690769449617672	1.3949503889835404	0.023271792005664416	0.4638568885223684	-0.10872435658993053
1.948	0.22756935473249698	-0.10049408697049686	0.7690769443311923	1.394705372801501	0.023283573590735355	0.4638925227529341	-0.10877583270469324
1.9489999999999998	0.2275692926812609	-0.10049408690692382	0.7690769439570363	1.3944615762115933	0.023295298498169966	0.46392796673050163	-0.10882706100928141
1.9500000000000002	0.22756923127768072	-0.10049408684534195	0.7690769438513907	1.3942189958657116	0.02330696687132731	0.46396322109280297	-0.10887804209604411
1.951	0.2275691704466971	-0.10049408678572412	0.7690769440264661	1.393977627937292	0.023318578876628103	0.46399828654620834	-0.1089287766586693
1.952	0.22756911011392217	-0.10049408672804255	0.7690769444945919	1.393737468129854	0.023330134702964266	0.4640331638643816	-0.10897926549043578
1.9529999999999998	0.2275690502056988	-0.10049408667226882	0.7690769452682159	1.3934985116866176	0.02334163456110249	0.4640678538867544	-0.10902950948209635
1.9540000000000002	0.22756899064915953	-0.10049408661837382	0.7690769463599045	1.393260753400823	0.02335307868314253	0.46410235751694034	-0.10907950961963488
1.955	0.22756893137228498	-0.10049408656632797	0.7690769477823413	1.3930241876271339	0.02336446732203002	0.46413667572114853	-0.10912926698189661
1.956	0.2275688723039618	-0.10049408651610114	0.7690769495483263	1.392788808293751	0.023375800751123593	0.4641708095265962	-0.10917878273809055
1.9569999999999999	0.22756881337404064	-0.10049408646766281	0.7690769516707744	1.392554608915243	0.023387079263755155	0.46420476001967553	-0.1092280581450412
1.9580000000000002	0.22756875451339353	-0.100494086420982	0.769076954162714	1.3923215826061044	0.023398303172661245	0.4642385283438131	-0.10927709454424935
1.959	0.22756869565397161	-0.10049408637602741	0.7690769570372846	1.3920897220939161	0.02340947280928519	0.4642721156973859	-0.10932589335918703
1.96	0.22756863672886224	-0.10049408633276743	0.7690769603077345	1.3918590197324914	0.023420588523010658	0.4643055233318153	-0.10937445609276443
1.9609999999999999	0.22756857767234653	-0.10049408629117018	0.7690769639874179	1.3916294675168952	0.023431650680326273	0.46433875254947127	-0.10942278432435835
1.9620000000000002	0.22756851841995676	-0.10049408625120355	0.7690769680897916	1.3914010571003435	0.023442659664042794	0.4643718047012041	-0.1094708797062181
1.963	0.227568458908534	-0.10049408621283529	0.7690769726284119	1.3911737798122348	0.023453615872623342	0.4644046811836842	-0.10951874395949075
1.964	0.2275683990762858	-0.10049408617603296	0.76907697761693	1.39094762667695	0.023464519719443654	0.4644373834366712	-0.10956637887016889
1.9649999999999999	0.2275683388628443	-0.10049408614076405	0.7690769830690878	1.3907225884323007	0.023475371631921028	0.46446991294027096	-0.10961378628532431
1.9660000000000002	0.2275682782093245	-0.10049408610699596	0.7690769889987132	1.390498655547629	0.02348617205063341	0.46450227121224125	-0.10966096810956527
1.967	0.2275682170583829	-0.10049408607469608	0.7690769954197146	1.390275818242705	0.02349692142842815	0.46453445980528224	-0.109707926301289
1.968	0.22756815535427674	-0.10049408604383177	0.7690770023460751	1.3900540665074248	0.023507620229398268	0.46456648030425085	-0.10975466286860594
1.9689999999999999	0.22756809304292358	-0.10049408601437045	0.7690770097918465	1.3898333901219486	0.023518268927786586	0.46459833432323555	-0.10980117986499463
1.9700000000000002	0.22756803007196147	-0.10049408598627961	0.769077017771142	1.3896137786769092	0.023528868007000096	0.4646300235024906	-0.1098474793848681
1.971	0.22756796639080962	-0.1004940859595268	0.7690770262981297	1.3893952215933187	0.023539417958673117	0.4646615495054107	-0.10989356355929314
1.972	0.22756790195072987	-0.10049408593407971	0.769077035387024	1.3891777081425698	0.023549919281657006	0.46469291401560536	-0.10993943455173896
1.9729999999999999	0.22756783670488873	-0.10049408590990616	0.7690770450520779	1.3889612274669105	0.02356037248099682	0.46472411873394925	-0.10998509455373104
1.9740000000000002	0.22756777060842012	-0.10049408588697414	0.7690770553075736	1.3887457686004105	0.02357077806695538	0.4647551653755469	-0.11003054578052998
1.975	0.22756770361848916	-0.10049408586525185	0.7690770661678139	1.3885313204896714	0.0235811365540842	0.46478605566673076	-0.11007579046689422
1.976	0.22756763569435642	-0.10049408584470769	0.7690770776471112	1.388317872013166	0.02359144846034085	0.4648167913422745	-0.1101208308629852
1.9769999999999999	0.22756756679744325	-0.10049408582531029	0.7690770897597777	1.388105411999593	0.023601714306191245	0.4648473741427582	-0.11016566923041284
1.9780000000000002	0.227567496891398	-0.10049408580702855	0.7690771025201139	1.3878939292460097	0.02361193461363559	0.4648778058119632	-0.11021030783835842
1.979	0.2275674259421632	-0.10049408578983164	0.7690771159423965	1.3876834125357491	0.02362210990527916	0.46490808809429335	-0.1102547489597724
1.98	0.22756735391804367	-0.100494085773689	0.7690771300408665	1.3874738506565127	0.02363224070350837	0.4649382227321611	-0.1102989948675842
1.9809999999999999	0.22756728078977567	-0.10049408575857041	0.7690771448297159	1.3872652324182764	0.02364232752964981	0.46496821146339756	-0.11034304783098257
1.9820000000000002	0.22756720653059706	-0.10049408574444596	0.7690771603230737	1.3870575466695165	0.023652370903172636	0.46499805601892785	-0.11038691011200813
1.983	0.22756713111631865	-0.10049408573128608	0.7690771765349921	1.386850782312142	0.023662371340994685	0.4650277581206497	-0.11043058396233375
1.984	0.2275670545253965	-0.10049408571906157	0.7690771934794307	1.3866449283173958	0.023672329356709175	0.4650573194791483	-0.11047407161980453
1.9849999999999999	0.22756697673900544	-0.10049408570774358	0.769077211170241	1.3864399737423632	0.02368224545973141	0.4650867417913058	-0.11051737530497867
1.9860000000000002	0.22756689774111374	-0.10049408569730366	0.7690772296211499	1.386235907744085	0.02369212015460863	0.4651160267382921	-0.11056049721833698
1.987	0.22756681751855884	-0.10049408568771372	0.7690772488457427	1.3860327195912887	0.023701953940492508	0.4651451759839343	-0.11060343953791531
1.988	0.2275667360611244	-0.10049408567894609	0.7690772688574448	1.3858303986767606	0.023711747310530204	0.46517419117297676	-0.11064620441662676
1.9889999999999999	0.22756665336161847	-0.10049408567097348	0.7690772896695026	1.3856289345307418	0.023721500751112564	0.46520307392916893	-0.1106887939793937
1.9900000000000002	0.22756656941595285	-0.10049408566376905	0.7690773112949648	1.3854283168331047	0.023731214741161726	0.46523182585354417	-0.11073121032063524
1.991	0.22756648422322368	-0.10049408565730637	0.7690773337466615	1.385228535423941	0.023740889751640317	0.46526044852294984	-0.11077345550210838
1.992	0.22756639778579316	-0.10049408565155946	0.7690773570371836	1.3850295803140775	0.023750526245220924	0.4652889434885834	-0.11081553155073516
1.9929999999999999	0.22756631010937273	-0.10049408564650275	0.7690773811788605	1.3848314416955294	0.02376012467587172	0.46531731227453194	-0.11085744045635304
1.9940000000000002	0.2275662212031071	-0.10049408564211114	0.7690774061837374	1.384634109950773	0.023769685488296933	0.46534555637643665	-0.11089918416969102
1.995	0.2275661310796599	-0.10049408563835996	0.7690774320635521	1.384437575661221	0.023779209117353525	0.4653736772601585	-0.11094076460056955
1.996	0.22756603975530007	-0.100494085635225	0.7690774588297103	1.384241829615289	0.02378869598756541	0.465401676360504	-0.11098218361613954
1.9969999999999999	0.22756594724998988	-0.1004940856326825	0.7690774864932611	1.3840468628153084	0.02379814651285663	0.4654295550802544	-0.11102344303934149
1.9980000000000002	0.22756585358747372	-0.10049408563070916	0.7690775150648697	1.3838526664836714	0.023807561096442137	0.465457314789374	-0.11106454464764375
[truncated: 132 more rows]
