# Supplementary material for: JcvPCA and JsvCRP: A set of metrics to evaluate changes in joint coordination strategies
Source: PLoS One. 2025 Aug 5;20(8):e0325792. doi: 10.1371/journal.pone.0325792 (PMC12324137; doi:10.1371/journal.pone.0325792)
Supplement: S4 Dataset — This zip file contains one folder for each condition. For each condition, the 3 repetitions of the movements for the 3 different targets’ height are presented in individual csv files. (ZIP) [file pone.0325792.s004.zip › Data/Desynch/data_nat_desync_70_1.csv]

index	1	2	3	4	ee_pos1	ee_pos2	ee_pos3
0.0	0.22427743074615317	-0.09638509869022122	-0.1602208543057916	1.6521200044534707	0.08163716919644948	0.20223556679876897	-0.3638796086213934
0.0009999999999998899	0.22428031734023568	-0.09638504031151593	-0.16014700589785347	1.652148507792141	0.08163281693655784	0.20226372774312254	-0.363857767413014
0.0019999999999997797	0.2242832299151575	-0.09638498335402829	-0.16007207253001168	1.6521774461613494	0.08162839500090688	0.2022923000625339	-0.36383559984140257
0.0030000000000001137	0.22428616807652849	-0.09638492793966016	-0.15999603938080584	1.6522068206312772	0.0816239025123253	0.2023212892047383	-0.3638131026503725
0.0040000000000000036	0.224289131438373	-0.09638487419404138	-0.1599188916651191	1.6522366321296085	0.08161933860571509	0.20235070059809634	-0.3637902726236294
0.004999999999999893	0.22429211962628218	-0.09638482224658354	-0.15984061463947252	1.6522668814429817	0.08161470242901894	0.20238053964959213	-0.3637671065850747
0.005999999999999783	0.22429513228054063	-0.09638477223053239	-0.1597611936076516	1.65229756921802	0.08160999314425739	0.2024108117428464	-0.36374360139918943
0.007000000000000117	0.22429816905922986	-0.09638472428301836	-0.15968061392630453	1.6523286959619337	0.08160520992863632	0.20244152223620002	-0.36371975397168493
0.008000000000000007	0.224301229641308	-0.09638467854510523	-0.15959886101015222	1.6523602620434494	0.08160035197566483	0.20247267646080205	-0.3636955612501793
0.008999999999999897	0.22430431372966475	-0.09638463516183678	-0.15951592033682407	1.652392267695564	0.08159541849616236	0.2025042797187577	-0.3636710202242939
0.009999999999999787	0.22430742105415558	-0.09638459428228129	-0.15943177745171053	1.65242471301975	0.08159040871915603	0.20253633728133105	-0.36364612792529405
0.01100000000000012	0.2243105513746147	-0.09638455605957372	-0.15934641797284507	1.6524575979897353	0.0815853218927296	0.20256885438719754	-0.3636208814258875
0.01200000000000001	0.22431370448346738	-0.0963845206509555	-0.15925982759470111	1.6524909224548514	0.08158015728464252	0.20260183624110656	-0.3635952778399987
0.0129999999999999	0.22431688020718868	-0.09638448821781169	-0.15917199209091878	1.6525246861437042	0.08157491418253654	0.20263528801282682	-0.3635693143222796
0.01399999999999979	0.22432007840698953	-0.09638445892570542	-0.15908289731710432	1.6525588886677947	0.08156959189403569	0.20266921483594355	-0.3635429880676033
0.015000000000000124	0.22432329898023554	-0.09638443294440936	-0.158992529213716	1.652593529524714	0.0815641897471052	0.20270362180668497	-0.3635162963105421
0.016000000000000014	0.2243265418625943	-0.09638441044793425	-0.15890087380867218	1.6526286081012855	0.08155870709048775	0.20273851398301662	-0.3634892363247128
0.016999999999999904	0.22432980702940603	-0.09638439161455406	-0.15880791721969242	1.6526641236774038	0.08155314329391285	0.20277389638399887	-0.36346180542199036
0.017999999999999794	0.224333094495906	-0.09638437662682789	-0.15871364565676457	1.6527000754305776	0.08154749774808032	0.20280977398915861	-0.363434000951715
0.019000000000000128	0.22433640431705196	-0.09638436567161815	-0.15861804542475383	1.6527364624407976	0.08154176986447911	0.20284615173768805	-0.3634058202999563
0.020000000000000018	0.22433973658733103	-0.09638435894010522	-0.1585211029250386	1.652773283695732	0.08153595907510316	0.2028830345278915	-0.36337726088865385
0.020999999999999908	0.2243430914405446	-0.09638435662779785	-0.15842280465618447	1.6528105380954983	0.08153006483218644	0.2029204272169368	-0.3633483201746987
0.021999999999999797	0.22434646904957153	-0.09638435893453973	-0.1583231372147972	1.6528482244566356	0.08152408660795801	0.20295833462041898	-0.3633189956490786
0.02300000000000013	0.2243498696261082	-0.09638436606451163	-0.1582220872961929	1.652886341516408	0.08151802389429559	0.20299676151197546	-0.36328928483584727
0.02400000000000002	0.22435329342075938	-0.09638437822622907	-0.1581196416941474	1.6529248879378147	0.08151187620240011	0.20303571262343462	-0.36325918529079737
0.02499999999999991	0.22435674072385714	-0.09638439563253523	-0.15801578730049134	1.6529638623145586	0.08150564306273522	0.20307519264518936	-0.36322869460002294
0.0259999999999998	0.2243602118662593	-0.09638441850058901	-0.15791051110531326	1.6530032631759712	0.0814993240249888	0.2031152062263643	-0.3631978103784949
0.027000000000000135	0.22436370721937557	-0.09638444705184797	-0.15780380019703052	1.6530430889926495	0.08149291865769126	0.20315575797495464	-0.36316653026853074
0.028000000000000025	0.22436722719479427	-0.09638448151204596	-0.1576956417612116	1.6530833381824308	0.08148642654761316	0.20319685245829794	-0.36313485193809947
0.028999999999999915	0.224370772243882	-0.09638452211116516	-0.1575860230781635	1.6531240091155754	0.08147984729912511	0.2032384942038742	-0.3631027730790857
0.029999999999999805	0.22437434285735744	-0.0963845690834024	-0.15747493152042774	1.653165100119534	0.0814731805335203	0.203280687700064	-0.3630702914055162
0.03100000000000014	0.2243779395648426	-0.09638462266712948	-0.15736235455094863	1.6532066094836781	0.08146642588842211	0.20332343739667824	-0.36303740465187123
0.03200000000000003	0.2243815629343925	-0.09638468310484728	-0.15724827972117078	1.6532485354632462	0.08145958301733763	0.203366747705681	-0.3630041105716673
0.03299999999999992	0.2243852135720004	-0.09638475064313343	-0.15713269466832713	1.6532908762828873	0.08145265158917528	0.20341062300240548	-0.362970406936069
0.03399999999999981	0.22438889212070076	-0.09638482553258332	-0.1570155871123096	1.6533336301405492	0.08144563128754369	0.20345506762689397	-0.36293629153234963
0.03500000000000014	0.22439259925889202	-0.09638490802774413	-0.15689694485250694	1.6533767952113378	0.08143852180983244	0.20350008588505256	-0.36290176216232445
0.03600000000000003	0.22439633569900513	-0.09638499838704176	-0.15677675576462022	1.6534203696509695	0.08143132286650116	0.20354568204973822	-0.3628668166407593
0.03699999999999992	0.22440010218764747	-0.09638509687270032	-0.15665500779709438	1.6534643515988257	0.08142403418088191	0.20359186036207888	-0.3628314527936948
0.03799999999999981	0.22440389950609624	-0.09638520375065396	-0.15653168896680253	1.6535087391806127	0.08141665548900769	0.20363862503308278	-0.36279566845674976
0.039000000000000146	0.2244077284703897	-0.09638531929045074	-0.15640678735436883	1.6535535305106248	0.08140918653922398	0.2036859802452288	-0.3627594614735286
0.040000000000000036	0.2244115899317657	-0.09638544376514842	-0.15628029109951708	1.6535987236936105	0.08140162709194888	0.2037339301540336	-0.3627228296941938
0.040999999999999925	0.224415484777068	-0.09638557745120165	-0.1561521883964574	1.6536443168266193	0.08139397691946028	0.2037824788898349	-0.3626857709740851
0.041999999999999815	0.2244194139287419	-0.09638572062834065	-0.15602246748932483	1.6536903080015841	0.08138623580546663	0.2038316305596654	-0.3626482831720833
0.04300000000000015	0.22442337834517118	-0.09638587357944074	-0.15589111666768152	1.6537366953082657	0.08137840354476623	0.20388138924896937	-0.36261036414871933
0.04400000000000004	0.22442737902098367	-0.0963860365903827	-0.15575812426171506	1.653783476836058	0.08137047994305595	0.20393175902334076	-0.36257201176451914
0.04499999999999993	0.22443141698657326	-0.09638620994990359	-0.15562347863676768	1.6538306506746547	0.08136246481652425	0.20398274393052254	-0.36253322387876874
0.04599999999999982	0.22443549330721016	-0.0963863939494378	-0.1554871681875845	1.653878214915083	0.08135435799110695	0.2040343480025413	-0.3624939983482754
0.04700000000000015	0.22443960908211175	-0.09638658888294799	-0.15534918133266992	1.653926167651485	0.08134615930164941	0.20408657525785154	-0.3624543330258218
0.04800000000000004	0.22444376544309758	-0.09638679504674558	-0.1552095065087618	1.6539745069828953	0.08133786859115816	0.2041394297033638	-0.36241422575849924
0.04899999999999993	0.2244479635524554	-0.09638701273930075	-0.15506813216506046	1.6540232310146388	0.08132948570995915	0.20419291533641368	-0.3623736743861035
0.04999999999999982	0.22445220460077087	-0.09638724226104134	-0.15492504675684865	1.6540723378593534	0.08132101051464145	0.20424703614697243	-0.36233267673959635
0.051000000000000156	0.22445648980547026	-0.09638748391414063	-0.15478023873888733	1.6541218256380106	0.0813124428670295	0.20430179612003402	-0.36229123063957275
0.052000000000000046	0.22446082040969756	-0.09638773800229351	-0.15463369655859535	1.6541716924816932	0.08130378263336745	0.20435719923811435	-0.36224933389449404
0.052999999999999936	0.2244651976811484	-0.09638800483048086	-0.1544854086486499	1.6542219365337518	0.08129502968359335	0.20441324948404085	-0.36220698429874815
0.053999999999999826	0.2244696229108599	-0.09638828470472185	-0.1543353634197749	1.654272555950846	0.08128618389058187	0.2044699508437248	-0.36216417963108866
0.05500000000000016	0.22447409741195384	-0.09638857793181375	-0.15418354925448127	1.6543235489028612	0.08127724512935548	0.20452730730848526	-0.362120917653454
0.05600000000000005	0.22447862251833006	-0.0963888848190591	-0.15402995450101511	1.6543749135732124	0.0812682132762644	0.20458532287722633	-0.36207719610962097
0.05699999999999994	0.2244831995829332	-0.09638920567397984	-0.1538745674667724	1.6544266481599113	0.08125908820813528	0.20464400155882823	-0.36203301272369515
0.05799999999999983	0.22448782997521996	-0.09638954080401807	-0.15371737641194327	1.6544787508766479	0.08124986980132784	0.20470334737444443	-0.36198836519880523
0.05900000000000016	0.2244925150785787	-0.09638989051622333	-0.15355836954415064	1.6545312199535112	0.08124055793076061	0.20476336435939627	-0.361943251216004
0.06000000000000005	0.22449725628807457	-0.09639025511692587	-0.15339753501334205	1.6545840536373504	0.08123115246896669	0.20482405656496544	-0.3618976684331952
0.06099999999999994	0.22450205500776493	-0.0963906349113957	-0.15323486090619712	1.6546372501917805	0.08122165328499696	0.20488542806038532	-0.36185161448402775
0.06199999999999983	0.22450691264796013	-0.09639103020348723	-0.15307033524043717	1.6546908078968319	0.0812120602432319	0.20494748293478304	-0.3618050869767594
0.06300000000000017	0.2245118306228046	-0.09639144129526901	-0.15290394595942378	1.6547447250482465	0.08120237320228454	0.20501022529888632	-0.36175808349321453
0.06400000000000006	0.22451681034742307	-0.09639186848663837	-0.15273568092743253	1.6547989999567985	0.08119259201393417	0.20507365928655133	-0.3617106015880201
0.06499999999999995	0.22452185323500487	-0.09639231207492079	-0.15256552792561492	1.6548536309483926	0.08118271652209057	0.20513778905622973	-0.36166263878794047
0.06599999999999984	0.22452696069457853	-0.09639277235445341	-0.15239347464753386	1.6549086163645677	0.08117274656185013	0.20520261879267526	-0.36161419259106936
0.06700000000000017	0.22453213412910308	-0.096393249616529	-0.1522195086942841	1.6549639545619	0.08116268195876553	0.20526815270870322	-0.36156526046612464
0.06800000000000006	0.22453737493349976	-0.09639374415045233	-0.15204361757033688	1.6550196439103084	0.08115252252845125	0.20533439504657233	-0.36151583985197117
0.06899999999999995	0.22454268449299572	-0.09639425624533268	-0.15186578868011932	1.6550756827917685	0.08114226807640293	0.20540135007910673	-0.3614659281571294
0.06999999999999984	0.2245480641821513	-0.09639478619110689	-0.1516860093249649	1.65513206959981	0.08113191839784832	0.20546902211067575	-0.36141552275927313
0.07100000000000017	0.22455351536381846	-0.09639533427841647	-0.15150426670007064	1.6551888027390496	0.08112147327738634	0.2055374154782101	-0.3613646210047791
0.07200000000000006	0.22455903938728006	-0.0963959007980911	-0.15132054789109825	1.6552458806243877	0.08111093248823165	0.20560653455249375	-0.3613132202082101
0.07299999999999995	0.22456463758557063	-0.09639648604061445	-0.15113483987118678	1.655303301680239	0.08110029579112607	0.20567638373930086	-0.3612613176518547
0.07399999999999984	0.2245703112719742	-0.09639709029557197	-0.15094712949914124	1.6553610643405565	0.08108956293303858	0.20574696748000862	-0.3612089105855106
0.07500000000000018	0.22457606173645012	-0.09639771385108054	-0.15075740351805567	1.655419167048523	0.08107873364601965	0.2058182902520464	-0.3611559962265733
0.07600000000000007	0.22458189024273784	-0.09639835699319944	-0.15056564855362983	1.6554776082529048	0.0810678076465149	0.20589035656936014	-0.3611025717607999
0.07699999999999996	0.22458779802576326	-0.09639902000532273	-0.15037185111294477	1.655536386401817	0.08105678463483333	0.20596317098258282	-0.36104863434368845
0.07799999999999985	0.22459378628896778	-0.09639970316755234	-0.15017599758446412	1.6555954999387879	0.08104566429440557	0.20603673807884584	-0.3609941811014409
0.07900000000000018	0.22459985620155704	-0.0964004067560519	-0.14997807423852375	1.655654947303004	0.08103444629089296	0.2061110624815313	-0.36093920913090366
0.08000000000000007	0.22460600889566912	-0.09640113104238096	-0.14977806722756942	1.6557147269311119	0.08102313027133044	0.20618614885008263	-0.3608837154990973
0.08099999999999996	0.22461224546384168	-0.09640187629280925	-0.14957596258690514	1.6557748372579446	0.08101171586342577	0.20626200187956428	-0.3608276972432514
0.08199999999999985	0.22461856695715407	-0.09640264276761079	-0.1493717462367194	1.6558352767161737	0.08100020267501498	0.2063386262997228	-0.36077115137146964
0.08300000000000018	0.22462497438328774	-0.0964034307203376	-0.14916540398465258	1.65589604373639	0.080988590293431	0.20641602687384877	-0.36071407486335805
0.08400000000000007	0.22463146870412454	-0.0964042403970727	-0.14895692152816642	1.6559571367479888	0.08097687828472508	0.2064942083978007	-0.36065646467025403
0.08499999999999996	0.2246380508340116	-0.0964050720356622	-0.14874628445710694	1.6560185541804868	0.08096506619304568	0.20657317569906408	-0.3605983177153023
0.08599999999999985	0.22464472163869637	-0.09640592586492626	-0.14853347825647464	1.6560802944656514	0.08095315354017532	0.2066529336357198	-0.360539630893503
0.08700000000000019	0.2246514819334268	-0.09640680210384858	-0.1483184883090377	1.6561423560400659	0.08094113982486058	0.2067334870953772	-0.36048040107179535
0.08800000000000008	0.22465833247983713	-0.09640770096074432	-0.14810129989817747	1.6562047373466273	0.08092902452187459	0.206814840994007	-0.3604206250894848
0.08899999999999997	0.22466527398236938	-0.09640862263240617	-0.14788189821135672	1.6562674368349795	0.08091680708099533	0.20689700027460772	-0.36036029975901673
0.08999999999999986	0.22467230708460378	-0.09640956730322844	-0.14766026834460158	1.6563304529627612	0.08090448692590023	0.20697996990545797	-0.360299421866673
0.09100000000000019	0.22467943236549826	-0.09641053514468514	-0.14743639530801197	1.6563937841984244	0.08089206345303851	0.207063754877888	-0.3602379881729519
0.09200000000000008	0.22468665033554103	-0.09641152631591447	-0.1472102640281811	1.6564574290241194	0.08087953603060369	0.20714836020521074	-0.3601759954122673
0.09299999999999997	0.22469396143281645	-0.09641254096503331	-0.14698185934152208	1.6565213859378982	0.08086690399736303	0.2072337909250603	-0.3601134402911203
0.09399999999999986	0.22470136601935708	-0.09641357922967642	-0.14675116598265103	1.6565856534563639	0.0808541666612839	0.20732005210355012	-0.36005031948523103
0.0950000000000002	0.22470886437815404	-0.09641464123638399	-0.1465181685825047	1.6566502301181443	0.08084132329850562	0.20740714883588585	-0.35998662963837585
0.09600000000000009	0.22471645671007454	-0.0964157270999651	-0.14628285168410365	1.6567151144874408	0.08082837315296211	0.2074950862406276	-0.3599223673648213
0.09699999999999998	0.22472414313031364	-0.09641683692396362	-0.14604519976657787	1.656780305157274	0.08081531543641231	0.207583869451006	-0.35985752925353
0.09799999999999986	0.22473192366551045	-0.0964179708018514	-0.1458051972628055	1.656845800752426	0.0808021493285138	0.20767350360852527	-0.3597921118709756
0.0990000000000002	0.2247397982519014	-0.09641912881744757	-0.14556282856879885	1.656911599932089	0.08078887397669675	0.207763993859457	-0.3597261117622048
0.10000000000000009	0.22474776673375485	-0.09642031104418891	-0.1453180780516202	1.6569777013922156	0.08077548849583895	0.20785534535172281	-0.3596595254516722
0.10099999999999998	0.2247558288617122	-0.0964215175443777	-0.14507093005847446	1.6570441038679546	0.08076199196786463	0.20794756323130814	-0.3595923494443989
0.10199999999999987	0.22476398429103847	-0.09642274836953477	-0.14482136892661873	1.6571108061369149	0.0807483834414507	0.20804065263844598	-0.35952458022721556
0.1030000000000002	0.22477223257978163	-0.0964240035614815	-0.14456937899372962	1.657177807022886	0.08073466193190193	0.20813461870368707	-0.3594562142699711
0.10400000000000009	0.22478057318684003	-0.09642528315264554	-0.1443149446049834	1.6572451053988932	0.08072082642083094	0.2082294665452525	-0.35938724802616195
0.10499999999999998	0.22478900547031688	-0.09642658716559034	-0.14405805011047046	1.657312700189961	0.08070687585540007	0.20832520126997778	-0.35931767793170716
0.10599999999999987	0.2247975286869135	-0.09642791561327332	-0.14379867985935182	1.657380590376335	0.08069280914785716	0.20842182797540737	-0.359247500402968
0.10699999999999976	0.22480614199198462	-0.09642926850003285	-0.14353681820957193	1.6574487749967945	0.08067862517609689	0.20851935174615308	-0.3591767118378537
0.1080000000000001	0.22481484443913036	-0.0964306458217989	-0.14327244955314133	1.657517253151674	0.08066432278463988	0.20861777764451123	-0.35910530862013745
0.10899999999999999	0.2248236349797	-0.09643204756552735	-0.14300555833820852	1.6575860240059788	0.08064990078523876	0.20871711070221552	-0.3590332871230277
0.10999999999999988	0.22483251246295968	-0.09643347370936299	-0.14273612908154648	1.6576550867929654	0.08063535795729523	0.20881735591575631	-0.35896064371059827
0.11099999999999977	0.22484147563692564	-0.09643492422353127	-0.14246414637785845	1.6577244408174363	0.08062069304851552	0.20891851824294794	-0.3588873747386639
0.1120000000000001	0.2248505231502416	-0.09643639907045376	-0.1421895949062901	1.657794085457995	0.08060590477568338	0.20902060260055563	-0.35881347655528684
0.11299999999999999	0.22485965355510054	-0.0964378982037111	-0.14191245943040434	1.6578640201686428	0.080590991825187	0.20912361386431783	-0.3587389455000056
0.11399999999999988	0.2248688653104585	-0.09643942156698104	-0.14163272479690198	1.6579342444800953	0.08057595285354398	0.20922755686928782	-0.35866377790294585
0.11499999999999977	0.22487815678516748	-0.09644096909407858	-0.14135037593648564	1.6580047580008144	0.08056078648823078	0.20933243640921145	-0.35858797008448673
0.1160000000000001	0.2248875262610315	-0.0964425407097229	-0.1410653978612407	1.6580755604181332	0.08054549132845215	0.20943825723725015	-0.3585115183540865
0.11699999999999999	0.22489697193616218	-0.09644413632990653	-0.14077777566493943	1.6581466515002272	0.08053006594603465	0.2095450240658525	-0.358434419009488
0.11799999999999988	0.224906491929386	-0.09644575586224435	-0.14048749453944237	1.6582180310989314	0.08051450888729851	0.20965274156077535	-0.35835666833904856
0.11899999999999977	0.2249160842853282	-0.09644739920667643	-0.14019453980119403	1.658289699152655	0.08049881867554334	0.20976141433132128	-0.35827826262604046
0.1200000000000001	0.22492574697867118	-0.09644906625539514	-0.1398988969105329	1.658361655689012	0.08048299381287065	0.20987104692318162	-0.358199198151577
0.121	0.22493547791684004	-0.09645075689199638	-0.13960055148007108	1.658433900827172	0.08046703278110068	0.2099816438152818	-0.35811947119555776
0.12199999999999989	0.2249452749411151	-0.0964524709913604	-0.13929948928005592	1.6585064347799303	0.08045093404233329	0.21009320941770113	-0.35803907803722
0.12299999999999978	0.22495513582692458	-0.09645420842026209	-0.13899569624411004	1.658579257855495	0.0804346960394589	0.21020574806944461	-0.3579580149558493
0.12400000000000011	0.22496505828519975	-0.09645596903720591	-0.13868915847385835	1.658652370458995	0.08041831719674257	0.21031926403667184	-0.3578762782311643
0.125	0.22497503996592502	-0.09645775269148446	-0.13837986224207968	1.6587257730937046	0.08040179592060494	0.21043376151150006	-0.357793864143319
0.1259999999999999	0.22498507846275856	-0.09645955922296386	-0.13806779399477384	1.6587994663619865	0.08038513060066191	0.21054924461119487	-0.3577107689727699
0.12699999999999978	0.22499517131684119	-0.09646138846259698	-0.1377529403517791	1.6588734509659522	0.08036831961078153	0.21066571737792708	-0.35762698899995055
0.1280000000000001	0.2250053160194213	-0.0964632402325405	-0.13743528810595612	1.6589477277078382	0.08035136130979399	0.21078318377909172	-0.35754252050475704
0.129	0.22501551001405273	-0.0964651143462527	-0.13711482422170593	1.6590222974904751	0.0803342540419173	0.21090164770781983	-0.3574573597659699
0.1299999999999999	0.2250257506991193	-0.0964670106089469	-0.13679153583320763	1.6590971613185976	0.08031699613726544	0.21102111298349652	-0.3573715030604337
0.13099999999999978	0.22503603543143916	-0.09646892881727043	-0.1364654102423846	1.659172320300998	0.08029958591262375	0.21114158335234237	-0.3572849466618757
0.13200000000000012	0.22504636153057428	-0.09647086875820962	-0.1361364349166136	1.6592477756527702	0.08028202167230998	0.21126306248817625	-0.3571976868395499
0.133	0.22505672628272053	-0.09647283020872577	-0.13580459748581747	1.6593235286968895	0.08026430170894025	0.2113855539934777	-0.35710971985683204
0.1339999999999999	0.22506712694455852	-0.09647481293612267	-0.13546988573819957	1.6593995808647497	0.08024642430416241	0.2115090614008671	-0.35702104196976975
0.1349999999999998	0.22507756074781743	-0.0964768166980168	-0.1351322876146292	1.6594759336964138	0.08022838772941931	0.21163358817500016	-0.35693164942552924
0.13600000000000012	0.2250880249045529	-0.0964788412422868	-0.13479179120206602	1.6595525888409484	0.08021019024698733	0.21175913771487334	-0.35684153846068295
0.137	0.22509851661314553	-0.09648088630737874	-0.1344483847256622	1.6596295480560905	0.08019183011135263	0.21188571335665832	-0.35675070529934044
0.1379999999999999	0.22510903306427282	-0.09648295162221385	-0.13410205653993215	1.659706813207615	0.08017330557037883	0.21201331837681897	-0.3566591461511266
0.1389999999999998	0.22511957144648007	-0.096485036906073	-0.13375279512050467	1.6597843862691595	0.08015461486626785	0.21214195599495927	-0.3565668572091333
0.14000000000000012	0.2251301289524776	-0.09648714186921191	-0.1334005890564651	1.659862269322506	0.08013575623692447	0.21227162937645996	-0.35647383464778626
0.14100000000000001	0.22514070278691878	-0.09648926621383529	-0.133045427041793	1.659940464558686	0.08011672791778732	0.21240234163550978	-0.3563800746202663
0.1419999999999999	0.22515129017566293	-0.09649140963467874	-0.13268729786553124	1.6600189742795353	0.0800975281438844	0.21253409583864982	-0.35628557325554894
0.1429999999999998	0.22516188837577542	-0.09649357181882028	-0.13232619040145188	1.6600978008978202	0.08007815515193224	0.21266689500846306	-0.35619032665561473
0.14400000000000013	0.22517249468476147	-0.09649575244547326	-0.1319620935979827	1.6601769469351744	0.0800586071822974	0.21280074212710084	-0.3560943308932598
0.14500000000000002	0.22518310644866107	-0.09649795118651261	-0.1315949964691563	1.6602564150197279	0.08003888248082254	0.21293564013940042	-0.3559975820103287
0.1459999999999999	0.2251937210697603	-0.09650016770773226	-0.131224888086218	1.660336207885306	0.08001897930057913	0.21307159195577302	-0.3559000760156413
0.1469999999999998	0.2252043360143008	-0.09650240167083551	-0.13085175756839718	1.6604163283714428	0.07999889590360981	0.2132086004554686	-0.3558018088823749
0.14800000000000013	0.22521494881981227	-0.0965046527354101	-0.13047559407247633	1.6604967794223273	0.07997863056266195	0.21334666849033646	-0.3557027765455145
0.14900000000000002	0.22522555710093836	-0.09650692056013706	-0.13009638678192142	1.6605775640846752	0.07995818156254864	0.21348579888877398	-0.35560297489967885
0.1499999999999999	0.2252361585530069	-0.0965092048036064	-0.12971412489633705	1.6606586855056564	0.07993754720083433	0.21362599445961755	-0.35550239979714404
0.1509999999999998	0.2252467509541007	-0.09651150512548982	-0.1293287976220069	1.660740146930497	0.07991672578827327	0.21376725799560733	-0.35540104704625197
0.15200000000000014	0.22525733216675742	-0.0965138211884476	-0.12894039416352973	1.6608219516993714	0.07989571564948927	0.21390959227630116	-0.3552989124102062
0.15300000000000002	0.2252679001396783	-0.09651615266002214	-0.12854890371580896	1.6609041032447214	0.07987451512365516	0.2140530000707397	-0.3551959916057739
0.15399999999999991	0.22527845290944995	-0.09651849921376666	-0.12815431545603306	1.6609866050889923	0.07985312256486887	0.2141974841401036	-0.35509228030189616
0.1549999999999998	0.2252889886022799	-0.09652086052998375	-0.12775661853603315	1.661069460841278	0.07983153634247143	0.21434304724035957	-0.3549877741187605
0.15600000000000014	0.22529950543574592	-0.0965232362964492	-0.12735580207577987	1.6611526741924942	0.079809754841613	0.21448969212464997	-0.35488246862764355
0.15700000000000003	0.22531000172055998	-0.09652562620912038	-0.12695185515803128	1.6612362489098313	0.07978777646394664	0.21463742154530036	-0.3547763593512238
0.15799999999999992	0.22532047586235024	-0.09652802997282735	-0.1265447668233897	1.6613201888312377	0.07976559962820788	0.21478623825562596	-0.35466944176382037
0.1589999999999998	0.22533092636346538	-0.09653044730194804	-0.12613452606539977	1.6614044978606775	0.07974322277074264	0.21493614501165553	-0.35456171129131897
0.16000000000000014	0.22534135182480142	-0.0965328779210721	-0.12572112182569764	1.6614891799637836	0.07972064434610646	0.2150871445737703	-0.3544531633110941
0.16100000000000003	0.22535175094727522	-0.09653532156565461	-0.12530454298922236	1.6615742391623993	0.07969786282755435	0.21523923970825498	-0.3543437931524184
0.16199999999999992	0.22536212253219365	-0.09653777798265809	-0.12488477837987949	1.6616596795280065	0.07967487670723976	0.21539243318863674	-0.35423359609730326
0.1629999999999998	0.2253724654805194	-0.09654024693080528	-0.12446181675741988	1.6617455051755388	0.07965168449624596	0.21554672779662654	-0.3541225673814102
0.16400000000000015	0.22538277879178742	-0.09654272818006608	-0.12403564681554229	1.6618317202579507	0.07962828472451243	0.2157021263227817	-0.3540107021949757
0.16500000000000004	0.2253930615634254	-0.09654522151112899	-0.12360625718085472	1.6619183289604134	0.07960467594084009	0.2158586315669484	-0.353897995683938
0.16599999999999993	0.22540331299085567	-0.09654772671561096	-0.12317363641308389	1.6620053354929984	0.0795808567134034	0.21601624633817637	-0.35378444295163486
0.16699999999999982	0.2254135323672506	-0.09655024359663397	-0.12273777300654383	1.6620927440822262	0.07955682563046607	0.21617497345416448	-0.3536700390611999
0.16800000000000015	0.22542371908181433	-0.09655277196901683	-0.12229865539212116	1.6621805589629786	0.0795325813005709	0.2163348157405383	-0.35355477903817406
0.16900000000000004	0.2254338726177217	-0.09655531165870412	-0.12185627193941206	1.662268784371152	0.0795081223523273	0.21649577602995781	-0.3534386578729722
0.16999999999999993	0.22544399255046496	-0.09655786250218401	-0.12141061095901996	1.6623574245359123	0.07948344743434542	0.21665785716111224	-0.3533216705234531
0.17099999999999982	0.22545407854585478	-0.09656042434627125	-0.12096166070502531	1.6624464836704176	0.07945855521531862	0.2168210619777224	-0.3532038119179634
0.17200000000000015	0.22546413035805243	-0.09656299704750311	-0.12050940937802065	1.6625359659613894	0.07943344438407288	0.21698539332736377	-0.3530850769588599
0.17300000000000004	0.225474147828389	-0.09656558047152441	-0.12005384512947447	1.6626258755594034	0.07940811364976672	0.21715085405980405	-0.3529654605260888
0.17399999999999993	0.2254841308845961	-0.09656817449283843	-0.11959495606742951	1.6627162165706493	0.07938256174230446	0.21731744702491274	-0.3528449574805238
0.17499999999999982	0.2254940795393173	-0.09657077899379471	-0.11913273026279309	1.6628069930482696	0.07935678741247643	0.21748517507044465	-0.35272356266755295
0.17600000000000016	0.22550399388639472	-0.09657339386281298	-0.11866715575586016	1.6628982089821487	0.07933078943146196	0.21765404103969474	-0.35260127092134713
0.17700000000000005	0.22551387409530957	-0.0965760189933462	-0.11819822056346026	1.6629898682890307	0.07930456659012293	0.2178240477688383	-0.35247807706932793
0.17799999999999994	0.22552372040603447	-0.09657865428396013	-0.1177259126874904	1.6630819748037147	0.07927811769869786	0.21799519808383255	-0.35235397593659534
0.17899999999999983	0.22553353312504587	-0.09658129963878143	-0.11725022012446598	1.6631745322698215	0.07925144158689783	0.21816749479693748	-0.3522289623505045
0.18000000000000016	0.22554331262136723	-0.0965839549675626	-0.11677113087459548	1.6632675443305016	0.07922453710385731	0.21834094070327908	-0.3521030311450901
0.18100000000000005	0.22555305932151828	-0.09658662018498584	-0.11628863295039038	1.6633610145202051	0.07919740311751454	0.2185155385776359	-0.35197617716528495
0.18199999999999994	0.22556277370374617	-0.09658929520995702	-0.11580271438632839	1.663454946256383	0.07917003851391004	0.2186912911710188	-0.35184839527154416
0.18299999999999983	0.22557245629303893	-0.09659197996564149	-0.11531336324996083	1.6635493428303667	0.079142442197135	0.2188682012067987	-0.3517196803450042
0.18400000000000016	0.22558210765692088	-0.09659467437986358	-0.11482056765372475	1.6636442073985502	0.07911461308962618	0.21904627137656127	-0.351590027292632
0.18500000000000005	0.22559172840052846	-0.09659737838511806	-0.11432431576671523	1.6637395429742428	0.07908655013201671	0.21922550433593027	-0.35145943105212607
0.18599999999999994	0.22560131916096735	-0.0966000919178218	-0.11382459582605238	1.663835352419442	0.07905825228260463	0.21940590270047852	-0.35132788659669667
0.18699999999999983	0.22561088060245169	-0.09660281491755934	-0.11332139614860816	1.6639316384361547	0.07902971851717118	0.21958746904154092	-0.35119538893997326
0.18800000000000017	0.2256204134125984	-0.09660554732707269	-0.11281470514385683	1.664028403557629	0.07900094782927157	0.2197702058818057	-0.35106193314122663
0.18900000000000006	0.22562991829912385	-0.09660828909261823	-0.11230451132748542	1.6641256501402546	0.07897193923057277	0.2199541156907419	-0.3509275143106067
0.18999999999999995	0.22563939598656985	-0.09661104016393816	-0.11179080333502396	1.6642233803557456	0.07894269175105692	0.22013920087986066	-0.3507921276142173
0.19099999999999984	0.22564884721305656	-0.09661380049346924	-0.11127356993512916	1.6643215961824749	0.0789132044390911	0.22032546379792997	-0.35065576827939876
0.19200000000000017	0.22565827272706107	-0.0966165700355392	-0.11075280004328222	1.6644202993967139	0.07888347636154708	0.22051290672614013	-0.35051843160028373
0.19300000000000006	0.22566767328422369	-0.09661934874630461	-0.11022848273628784	1.664519491565278	0.07885350660415487	0.22070153187309638	-0.3503801129432041
0.19399999999999995	0.22567704964418156	-0.09662213658405822	-0.10970060726646162	1.6646191740392053	0.07882329427196899	0.22089134136981847	-0.3502408077517109
0.19499999999999984	0.2256864025674243	-0.09662493350953046	-0.10916916307514157	1.6647193479473317	0.07879283848982661	0.22108233726492846	-0.3501005115513936
0.19600000000000017	0.22569573281254648	-0.09662773948618311	-0.10863413980628217	1.6648200141897636	0.07876213840285942	0.22127452151990226	-0.3499592199546864
0.19700000000000006	0.2257050411346506	-0.0966305544804942	-0.1080955273205156	1.6649211734320013	0.07873119317724267	0.22146789600426167	-0.3498169286654827
0.19799999999999995	0.22571432828452573	-0.09663337846223394	-0.10755331570931495	1.6650228260993347	0.07870000200112132	0.2216624624908263	-0.349673633483563
0.19899999999999984	0.22572359500747358	-0.09663621140473098	-0.10700749530814373	1.6651249723703827	0.0786685640853488	0.22185822265126753	-0.34952933030914335
0.20000000000000018	0.22573284204215485	-0.09663905328512666	-0.10645805670785075	1.6652276121701524	0.07863687866409995	0.22205517805214514	-0.3493840151474283
0.20100000000000007	0.22574207011983097	-0.09664190408461826	-0.10590499076507036	1.6653307451633692	0.0786049449956027	0.22225333015136453	-0.3492376841129278
0.20199999999999996	0.2257512799632498	-0.09664476378869585	-0.10534828861276387	1.665434370748078	0.07857276236286703	0.222452680294748	-0.3490903334336027
0.20299999999999985	0.22576047228554974	-0.0966476323873736	-0.10478794167128823	1.6655384880502657	0.07854033007441263	0.22265322971241455	-0.3489419594547823
0.20400000000000018	0.22576964778993203	-0.09665050987541339	-0.10422394165962466	1.665643095920259	0.07850764746505602	0.22285497951490607	-0.3487925586426749
0.20500000000000007	0.2257788071697253	-0.09665339625253874	-0.1036562806060216	1.6657481929301523	0.07847471389663664	0.22305793068936253	-0.34864212758747437
0.20599999999999996	0.22578795110846656	-0.09665629152363693	-0.10308495085806145	1.6658537773715094	0.0784415287587433	0.22326208409598958	-0.34849066300618825
0.20699999999999985	0.225797080279998	-0.09665919569895025	-0.10250994509253483	1.6659598472533421	0.07840809146956314	0.22346744046481706	-0.34833816174531285
0.20800000000000018	0.2258061953485788	-0.09666210879426072	-0.10193125632437752	1.666066400299608	0.0783744014767323	0.2236740003929914	-0.34818462078347984
0.20900000000000007	0.225815296969011	-0.09666503083106938	-0.10134887791392766	1.6661734339458607	0.07834045825806675	0.22388176434272272	-0.3480300372340168
0.20999999999999996	0.22582438578640457	-0.09666796183676786	-0.10076280357326274	1.6662809453365557	0.07830626132211309	0.2240907326393993	-0.347874408347242
0.21099999999999985	0.22583346243520444	-0.09667090184480136	-0.10017302737274719	1.6663889313241484	0.07827181020839794	0.22430090546944229	-0.3477177315125565
0.2120000000000002	0.22584252753823064	-0.09667385089482275	-0.09957954374817109	1.6664973884688532	0.07823710448755922	0.2245122828779004	-0.3475600042605812
0.21300000000000008	0.22585158170648026	-0.09667680903283696	-0.09898234750848664	1.6666063130375652	0.07820214376166411	0.2247248647658455	-0.34740122426546144
0.21399999999999997	0.2258606255396925	-0.09667977631133319	-0.09838143384377382	1.6667157010023226	0.07816692766477505	0.22493865088775158	-0.3472413893471605
0.21499999999999986	0.2258696596280528	-0.09668275278940636	-0.09777679833231233	1.6668255480390657	0.07813145586388615	0.22515364084934453	-0.34708049747343866
0.2160000000000002	0.22587868455503632	-0.09668573853287156	-0.09716843694601217	1.6669358495266937	0.07809572806016912	0.2253698341061054	-0.3469185467613376
0.21700000000000008	0.22588770090026053	-0.09668873361437295	-0.09655634605458221	1.6670466005468003	0.07805974399010318	0.22558722996212338	-0.34675553547811133
0.21799999999999997	0.2258967092412183	-0.09669173811348447	-0.0959405224288161	1.6671577958840982	0.07802350342618423	0.22580582756923792	-0.3465914620418488
0.21899999999999986	0.22590571015426625	-0.09669475211680051	-0.09532096324375224	1.6672694300267843	0.07798700617733587	0.226025625926288	-0.34642632502221654
0.2200000000000002	0.22591470421599777	-0.09669777571839043	-0.09469766608284143	1.6673814971664696	0.0779502520894483	0.22624662387798228	-0.34626012314144444
0.22100000000000009	0.22592369200462295	-0.0967008090209943	-0.09407062894237289	1.6674939911980549	0.07791324104616751	0.2264688201136953	-0.34609285527531247
0.22199999999999998	0.22593267410097898	-0.09670385213721136	-0.09343985023465742	1.6676069057203118	0.07787597296963011	0.22669221316673932	-0.3459245204537743
0.22299999999999986	0.22594165108992278	-0.09670690518992965	-0.09280532878996725	1.6677202340368034	0.07783844782102221	0.2269168014139913	-0.34575511786121865
0.2240000000000002	0.2259506235617296	-0.09670996831236983	-0.09216706385723099	1.6678339691560193	0.07780066560102332	0.22714258307593668	-0.3455846468367353
0.2250000000000001	0.22595959211311978	-0.09671304164811614	-0.09152505510310868	1.667948103791108	0.07776262635013545	0.22736955621737634	-0.3454131068743247
0.22599999999999998	0.22596855734904295	-0.09671612535113541	-0.09087930261020326	1.668062630359964	0.07772433014901892	0.22759771874849258	-0.3452404976227484
0.22699999999999987	0.22597751988559445	-0.09671921958578818	-0.09022980687516347	1.6681775409856767	0.0776857771189569	0.22782706842591188	-0.3450668188850198
0.2280000000000002	0.22598648035293528	-0.09672232452683292	-0.08957656880629984	1.6682928274977271	0.07764696742226576	0.2280576028538263	-0.3448920706175976
0.2290000000000001	0.2259954393970856	-0.09672544035942117	-0.08891958972070992	1.6684084814339384	0.07760790126240759	0.22828931948529846	-0.34471625292946345
0.22999999999999998	0.22600439768096797	-0.09672856727908202	-0.08825887134128818	1.668524494042813	0.07756857888398735	0.2285222156236906	-0.3445393660811459
0.23099999999999987	0.22601335588582802	-0.0967317054920714	-0.08759441579287011	1.6686408562866406	0.07752900057299993	0.22875628842434298	-0.34436141048326363
0.2320000000000002	0.22602231471265596	-0.09673485521645982	-0.08692622559675815	1.6687575588453807	0.07748916665714412	0.2289915348968078	-0.3441823866944054
0.2330000000000001	0.22603127488323188	-0.09673801668320692	-0.08625430366437807	1.668874592120957	0.07744907750577698	0.22922795190745948	-0.34400229541865024
0.23399999999999999	0.22604023714192287	-0.09674119013647449	-0.08557865329118873	1.6689919462423488	0.07740873352969092	0.2294655361819356	-0.3438211375029111
0.23499999999999988	0.22604920225823155	-0.09674437583355487	-0.08489927815084261	1.6691096110711179	0.07736813518101766	0.22970428430741183	-0.3436389139342215
0.23599999999999977	0.22605817102858983	-0.09674757404478879	-0.08421618228846804	1.6692275762062423	0.07732728295301504	0.2299441927353228	-0.3434556258370878
0.2370000000000001	0.22606714427739744	-0.09675078505347011	-0.08352937011231942	1.6693458309890215	0.07728617737961457	0.23018525778477622	-0.34327127447060024
0.238	0.22607612285880832	-0.09675400915611161	-0.08283884638416537	1.6694643645091927	0.07724481903515538	0.23042747564629784	-0.34308586122493756
0.23899999999999988	0.22608510765926312	-0.09675724666344855	-0.0821446162087848	1.6695831656111408	0.07720320853442586	0.2306708423857286	-0.3428993876175063
0.23999999999999977	0.22609409959926485	-0.0967604979014317	-0.0814466850229436	1.6697022228990877	0.07716134653246445	0.23091535394827714	-0.3427118552892017
0.2410000000000001	0.22610309963440028	-0.09676376321145791	-0.08074505858459949	1.6698215247416444	0.07711923372399711	0.23116100616254942	-0.3425232660009095
0.242	0.2261121087567318	-0.0967670429502121	-0.08003974296232869	1.6699410592764947	0.07707687084287615	0.23140779474455883	-0.34233362163000486
0.24299999999999988	0.22612112799617892	-0.09677033748987071	-0.07933074452384205	1.6700608144159674	0.07703425866145906	0.2316557153020867	-0.3421429241664185
0.24399999999999977	0.22613015842151402	-0.09677364721904042	-0.07861806992283453	1.6701807778535054	0.07699139798992637	0.23190476333964058	-0.34195117570808725
0.2450000000000001	0.2261392011421003	-0.09677697254368038	-0.07790172608453566	1.670300937070672	0.07694828967578156	0.23215493426383235	-0.3417583784559689
0.246	0.22614825731074686	-0.0967803138872592	-0.07718172019032891	1.6704212793450801	0.07690493460341041	0.23240622338893643	-0.3415645347086195
0.2469999999999999	0.22615732812692593	-0.09678367169052358	-0.07645805966143521	1.6705417917588798	0.07686133369345527	0.23265862594269382	-0.3413696468563917
0.24799999999999978	0.22616641483997676	-0.0967870464116277	-0.07573075214165577	1.6706624612063186	0.07681748790212531	0.23291213707254893	-0.3411737173756785
0.2490000000000001	0.22617551875229758	-0.09679043852699583	-0.07499980547954133	1.670783274400386	0.07677339822074625	0.23316675185214167	-0.3409767488233218
0.25	0.22618464122214674	-0.09679384853216637	-0.07426522771035307	1.670904217880059	0.07672906567530514	0.23342246528781532	-0.3407787438308177
0.2509999999999999	0.22619378366529808	-0.09679727694224478	-0.07352702703743066	1.6710252780185362	0.07668449132550194	0.23367927232526708	-0.3405797050980118
0.2519999999999998	0.22620294755592601	-0.09680072429271849	-0.07278521181296035	1.6711464410317216	0.07663967626355045	0.2339371678563461	-0.3403796353864644
0.2530000000000001	0.22621213442822322	-0.09680419114025499	-0.07203979051889099	1.6712676929865926	0.07659462161321501	0.23419614672588226	-0.34017853751290994
0.254	0.22622134587875029	-0.09680767806272883	-0.07129077174799206	1.6713890198094672	0.07654932852895978	0.2344562037386113	-0.339976414342868
0.2549999999999999	0.22623058356801037	-0.0968111856588524	-0.0705381641842906	1.6715104072941795	0.07650379819472253	0.23471733366626243	-0.3397732687841598
0.2559999999999998	0.2262398492212471	-0.09681471454816006	-0.06978197658287669	1.6716318411101867	0.07645803182237262	0.23497953125469162	-0.33956910378026695
0.2570000000000001	0.22624914462959328	-0.0968182653717227	-0.06902221774982253	1.6717533068109938	0.0764120306504002	0.23524279123082195	-0.33936392230365103
0.258	0.2262584716511925	-0.09682183879284353	-0.06825889652258305	1.671874789843661	0.07636579594271344	0.23550710830933563	-0.3391577273490311
0.2589999999999999	0.2262678322119151	-0.09682543549698326	-0.06749202175086703	1.6719962755590307	0.07631932898717754	0.23577247719924393	-0.33895052192655534
0.2599999999999998	0.2262772283067961	-0.09682905619128682	-0.06672160227797057	1.6721177492211852	0.07627263109419846	0.23603889261040173	-0.3387423090550472
0.2610000000000001	0.2262866620021929	-0.0968327016044606	-0.06594764692219081	1.6722391960161556	0.07622570359559383	0.23630634926003255	-0.3385330917553829
0.262	0.22629613543715565	-0.09683637248737667	-0.06517016445756108	1.6723606010613925	0.07617854784344535	0.23657484187939062	-0.33832287304363295
0.2629999999999999	0.2263056508240085	-0.096840069613655	-0.0643891635942719	1.672481949416014	0.07613116520874853	0.23684436522044403	-0.3381116559240864
0.2639999999999998	0.2263152104492685	-0.09684379377947157	-0.06360465295989397	1.6726032260907135	0.07608355708004137	0.2371149140623399	-0.33789944338264116
0.2650000000000001	0.2263248166741471	-0.09684754580296452	-0.06281664108102042	1.6727244160577288	0.07603572486182758	0.23738648321777867	-0.3376862383802545
0.266	0.22633447193312825	-0.09685132652398717	-0.06202513636494682	1.6728455042612553	0.07598766997254981	0.23765906753930283	-0.33747204384620616
0.2669999999999999	0.22634417873099816	-0.09685513680458417	-0.06123014708213116	1.672966475627568	0.07593939384241576	0.23793266192526116	-0.337256862671597
0.2679999999999998	0.22635393963945089	-0.09685897752944185	-0.060431681349049284	1.6730873150752403	0.07589089791113666	0.2382072613256365	-0.33704069770302125
0.26900000000000013	0.22636375729364278	-0.09686284960556044	-0.05962974711106359	1.6732080075258537	0.07584218362551609	0.23848286074780253	-0.3368235517361643
0.27	0.22637363438869496	-0.09686675396152133	-0.058824352126422744	1.673328537914463	0.0757932524371919	0.2387594552618497	-0.33660542750956746
0.2709999999999999	0.2263835736761408	-0.09687069154672384	-0.058015503951758814	1.6734488912002026	0.07574410580046927	0.23903704000548445	-0.3363863276986179
0.2719999999999998	0.226393577960314	-0.09687466333058936	-0.05720320992870115	1.6735690523774238	0.07569474516993863	0.239315610188629	-0.33616625490982194
0.27300000000000013	0.2264036500946786	-0.09687867030173004	-0.05638747717235332	1.6736890064862566	0.07564517199806008	0.23959516109729956	-0.33594521167578534
0.274	0.22641379297809736	-0.09688271346708197	-0.05556831256200113	1.6738087386222293	0.07559538773295624	0.23987568809658524	-0.3357232004508372
0.2749999999999999	0.2264240095510322	-0.09688679385100614	-0.054745722732540796	1.6739282339457175	0.07554539381629036	0.24015718663340221	-0.33550022360668613
0.2759999999999998	0.22643430279167337	-0.09689091249435743	-0.053919714065867964	1.67404747769198	0.07549519168110666	0.24043965223927102	-0.3352762834279234
0.27700000000000014	0.22644467571199786	-0.0968950704535182	-0.05309029268297268	1.6741664551825526	0.07544478274963125	0.24072308053275615	-0.33505138210749263
0.278	0.22645513135375314	-0.09689926879901851	-0.05225746443635883	1.6742851518376416	0.0753941684309714	0.2410074672218161	-0.33482552174212354
0.2789999999999999	0.22646567278436225	-0.09690350861336434	-0.051421234902029545	1.6744035531880284	0.07534335011865109	0.24129280810637202	-0.33459870432785027
0.2799999999999998	0.22647630309275027	-0.09690779098882323	-0.050581609371407064	1.6745216448861178	0.07529232918810297	0.24157909908091726	-0.3343709317556719
0.28100000000000014	0.2264870253850894	-0.09691211702591997	-0.04973859284393309	1.674639412716894	0.07524110699423732	0.2418663361368668	-0.3341422058073543
0.28200000000000003	0.22649784278007898	-0.09691648783226924	-0.04889219002109692	1.6747568426091781	0.0751896848690257	0.24215451536422455	-0.3339125281514928
0.2829999999999999	0.22650875840300488	-0.09692090452099247	-0.048042405301511514	1.6748739206472014	0.07513806411885458	0.24244363295275487	-0.3336819003397727
0.2839999999999998	0.22651977537857973	-0.09692536820833986	-0.04718924277590707	1.6749906330825124	0.07508624602146458	0.24273368519333233	-0.3334503238032443
0.28500000000000014	0.22653089682331407	-0.09692988001126734	-0.046332706222416295	1.675106966346226	0.07503423182277892	0.2430246684792907	-0.333217799848549
0.28600000000000003	0.22654212583778993	-0.09693444104534438	-0.04547279910289679	1.6752229070612537	0.07498202273380239	0.24331657930728706	-0.33298432965427827
0.2869999999999999	0.22655346549845662	-0.0969390524222383	-0.0446095245602815	1.6753384420537754	0.07492961992734581	0.24360941427774638	-0.3327499142678904
0.2879999999999998	0.22656491884819233	-0.09694371524715087	-0.04374288541733118	1.675453558363962	0.07487702453463622	0.24390317009494977	-0.3325145546033061
0.28900000000000015	0.2265764888860048	-0.09694843061658201	-0.04287288417716856	1.6755682432567198	0.07482423764199375	0.24419784356664903	-0.33227825143893736
0.29000000000000004	0.2265881785573704	-0.09695319961566604	-0.04199952302559134	1.6756824842328413	0.07477126028763546	0.24449343160302717	-0.3320410054160278
0.2909999999999999	0.2265999907455863	-0.09695802331545356	-0.04112280383440378	1.6757962690405754	0.07471809345872668	0.24478993121513	-0.33180281703706027
0.2919999999999998	0.2266119282633843	-0.0969629027705152	-0.040242728164635956	1.6759095856876334	0.07466473808855698	0.24508733951325964	-0.33156368666398606
0.29300000000000015	0.22662399384442888	-0.09696783901611797	-0.03935929727040235	1.6760224224532585	0.07461119505365724	0.2453856537052097	-0.3313236145166425
0.29400000000000004	0.2266361901346938	-0.09697283306535048	-0.038472512104525125	1.6761347678996268	0.07455746517097873	0.2456848710939204	-0.33108260067172257
0.29499999999999993	0.22664851968371422	-0.09697788590657012	-0.03758237332517029	1.6762466108822074	0.07450354919513315	0.24598498907479838	-0.3308406450622365
0.2959999999999998	0.22666098493571146	-0.09698299850004141	-0.0366888813035001	1.6763579405590994	0.07444944781551031	0.2462860051327657	-0.3305977474776467
0.29700000000000015	0.22667358822058678	-0.09698817177376456	-0.035792036133092626	1.676468746399731	0.07439516165339455	0.24658791683873557	-0.33035390756467753
0.29800000000000004	0.22668633174478006	-0.09699340661999833	-0.03489183763999598	1.6765790181933096	0.07434069125932263	0.24689072184582217	-0.33010912482825083
0.29899999999999993	0.22669921758199157	-0.0969987038924763	-0.033988285392664665	1.6766887460570266	0.07428603711050003	0.24719441788546911	-0.3298633986324264
0.2999999999999998	0.22671224766414588	-0.0970040644031859	-0.03308137871290911	1.6767979204447852	0.07423119960809219	0.24749900276313408	-0.32961672820146953
0.30100000000000016	0.22672542377297267	-0.09700948891908341	-0.03217111668823505	1.6769065321564582	0.07417617907475577	0.247804474353653	-0.32936911262098517
0.30200000000000005	0.22673874753144715	-0.0970149781591215	-0.031257498185195125	1.6770145723458052	0.07412097575253139	0.24811083059646905	-0.3291205508394855
0.30299999999999994	0.2267522203947088	-0.09702053279046398	-0.0303405218641286	1.6771220325266802	0.07406558980073195	0.24841806949030212	-0.3288710416707559
0.3039999999999998	0.22676584364158672	-0.09702615342388818	-0.029420186194915304	1.677228904577539	0.07401002129388741	0.2487261890873824	-0.32862058379702225
0.30500000000000016	0.2267796183671098	-0.09703184060987732	-0.028496489472241936	1.677335180742	0.07395427022017194	0.2490351874880421	-0.32836917577310126
0.30600000000000005	0.22679354547524644	-0.09703759483540099	-0.027569429830382363	1.6774408536262193	0.07389833648019177	0.24934506283560592	-0.3281168160312933
0.30699999999999994	0.22680762567187207	-0.09704341652025465	-0.026639005258997494	1.6775459161975972	0.0738422198857074	0.24965581331085163	-0.32786350288616556
0.30799999999999983	0.2268218594587184	-0.09704930601333382	-0.02570521361995765	1.6776503617867091	0.07378592015847285	0.24996743712604222	-0.3276092345387402
0.30900000000000016	0.22683624712830217	-0.09705526358959402	-0.024768052663308025	1.6777541840913344	0.07372943692937509	0.25027993251920166	-0.32735400907990625
0.31000000000000005	0.22685078875945475	-0.09706128944731775	-0.02382752004124941	1.6778573771807095	0.07367276973763001	0.25059329774906225	-0.32709782449317887
0.31099999999999994	0.22686548421345357	-0.09706738370531313	-0.022883613321266243	1.6779599354985095	0.0736159180299746	0.25090753109038055	-0.326840678657539
0.31199999999999983	0.22688033313000347	-0.09707354640042437	-0.021936330000285623	1.6780618538645586	0.07355888115991663	0.25122263082895385	-0.32658256935090263
0.31300000000000017	0.22689533492269207	-0.09707977748573136	-0.020985667519868648	1.6781631274756545	0.07350165838716415	0.25153859525627803	-0.32632349425397894
0.31400000000000006	0.22691048877504819	-0.0970860768286837	-0.020031623280557197	1.6782637519058883	0.0734442488772355	0.25185542266445726	-0.32606345095397143
0.31499999999999995	0.22692579363757928	-0.09709244420879076	-0.019074194654252002	1.6783637231068398	0.07338665170112862	0.2521731113417939	-0.32580243694787947
0.31599999999999984	0.22694124822503486	-0.09709887931599474	-0.01811337899537491	1.6784630374069038	0.07332886583529434	0.252491659568877	-0.3255404496456482
0.31700000000000017	0.22695685101389926	-0.09710538175010401	-0.017149173651943562	1.6785616915089987	0.07327089016209681	0.25281106561474526	-0.32527748637359344
0.31800000000000006	0.22697260024086835	-0.09711195102053795	-0.01618157597731252	1.6786596824870337	0.07321272347057994	0.2531313277328216	-0.3250135443783493
0.31899999999999995	0.22698849390231	-0.09711858654600619	-0.015210583342960769	1.678757007781515	0.07315436445741867	0.25345244415649876	-0.3247486208313406
0.31999999999999984	0.22700452975433405	-0.09712528765412173	-0.01423619315157774	1.6788536651950454	0.07309581172805639	0.2537744130946826	-0.3244827128332949
0.3210000000000002	0.2270207053138521	-0.09713205358132683	-0.013258402849697851	1.678949652888471	0.07303706379809081	0.25409723272759926	-0.3242158174183719
0.32200000000000006	0.22703701786062505	-0.09713888347388391	-0.012277209939885072	1.6790449693761766	0.07297811909503125	0.2544209012027458	-0.32394793155833823
0.32299999999999995	0.22705346443992436	-0.09714577638955478	-0.011292611992470999	1.6791396135194006	0.07291897596042896	0.2547454166308649	-0.32367905216715603
0.32399999999999984	0.2270700418661875	-0.09715273129884242	-0.01030460665722624	1.6792335845194568	0.07285963265226	0.25507077708194487	-0.32340917610556313
0.3250000000000002	0.2270867467276718	-0.09715974708617132	-0.009313191674967474	1.6793268819119862	0.0728000873475017	0.2553969805813686	-0.3231383001852196
0.32600000000000007	0.2271035753917333	-0.09716682255175799	-0.008318364889101381	1.6794195055607373	0.07274033814502574	0.25572402510615316	-0.322866421172852
0.32699999999999996	0.2271205240111096	-0.09717395641379722	-0.0073201242578591385	1.6795114556497437	0.07268038306893204	0.2560519085809764	-0.32259353579500594
0.32799999999999985	0.22713758853120752	-0.09718114731059047	-0.006318467866472105	1.679602732675031	0.07262022007202013	0.25638062887417606	-0.32231964074292346
0.3290000000000002	0.22715476469764825	-0.09718839380261711	-0.005313393937785568	1.6796933374373533	0.0725598470390351	0.2567101837941495	-0.3220447326767571
0.33000000000000007	0.22717204806370186	-0.09719569437455043	-0.0043049008420628304	1.6797832710348375	0.07249926178981164	0.2570405710860341	-0.32176880822961057
0.33099999999999996	0.22718943399799124	-0.09720304743721929	-0.003292987107862746	1.6798725348536432	0.07243846208262258	0.25737178842824454	-0.3214918640123837
0.33199999999999985	0.2272069176932187	-0.09721045132951822	-0.002277651433995472	1.679961130557776	0.0723774456178563	0.2577038334288686	-0.32121389661912064
0.3330000000000002	0.2272244941759192	-0.09721790432026862	-0.0012588927010538224	1.6800490600795552	0.072316210041903	0.258036703622229	-0.3209349026320118
0.3340000000000001	0.22724215831649688	-0.09722540461003035	-0.0002367099821420394	1.6801363256099826	0.07225475295113043	0.258370396465613	-0.320654878626114
0.33499999999999996	0.22725990483917327	-0.0972329503332397	0.0007888974464443925	1.6802229295882531	0.07219307189607316	0.25870490933598944	-0.3203738211742796
0.33599999999999985	0.22727772833222457	-0.09724053956105289	0.0018179300942085944	1.6803088746904093	0.07213116438589862	0.25904023952659466	-0.32009172685247944
0.3370000000000002	0.22729562325926395	-0.0972481703041451	0.0028503882454894982	1.68039416381751	0.07206902789284779	0.2593763842434497	-0.3198085922452201
0.3380000000000001	0.22731358397157703	-0.09725584051509117	0.0038862719492995298	1.6804788000840696	0.07200665985653112	0.2597133406021779	-0.31952441395057035
0.33899999999999997	0.2273316047203887	-0.09726354809145805	0.004925581009961431	1.6805627868071342	0.07194405768838683	0.2600511056252462	-0.3192391885848004
0.33999999999999986	0.2273496796679392	-0.09727129087998698	0.0059683149781668485	1.6806461274956184	0.07188121877630367	0.26038967623945153	-0.3189529127868815
0.3410000000000002	0.22736780289774927	-0.0972790666807368	0.007014473143206234	1.6807288258387685	0.07181814048916765	0.26072904927383705	-0.31866558322284827
0.3420000000000001	0.22738596842520645	-0.09728687325006548	0.00806405452712305	1.680810885693001	0.07175482018121297	0.261069221458224	-0.31837719659008873
0.34299999999999997	0.22740417020810377	-0.09729470830283106	0.009117057879668395	1.680892311067863	0.07169125519611902	0.2614101894219363	-0.31808774962186886
0.34399999999999986	0.22742240215638518	-0.09730256951531521	0.010173481672554071	1.680973106112616	0.07162744287097783	0.26175194969229487	-0.3177972390920351
0.3450000000000002	0.22744065814148207	-0.09731045452924367	0.011233324093756752	1.6810532751045677	0.07156338054019543	0.26209449869318874	-0.3175056618191664
0.3460000000000001	0.2274589320056199	-0.0973183609561563	0.012296583043376684	1.6811328224383895	0.07149906553932973	0.26243783274421395	-0.31721301466993546
0.347	0.22747721757110093	-0.09732628638175628	0.013363256130674262	1.6812117526141659	0.07143449520905022	0.2627819480602017	-0.31691929456247425
0.34799999999999986	0.22749550864994636	-0.09733422837023933	0.01443334067115987	1.681290070224546	0.07136966689934383	0.2631268407507118	-0.31662449846999025
0.3490000000000002	0.22751379905427987	-0.09734218446860347	0.015506833683365123	1.6813677799436233	0.0713045779737869	0.26347250681943496	-0.3163286234240274
0.3500000000000001	0.22753208260670477	-0.09735015221094047	0.016583731885297107	1.6814448865171632	0.07123922581358133	0.26381894216350765	-0.3160316665174966
0.351	0.22755035315030642	-0.09735812912233838	0.017664031690954773	1.681521394752295	0.07117360782141832	0.26416614257280413	-0.3157336249078441
0.35199999999999987	0.22756860455903766	-0.09736611272164815	0.01874772920804057	1.6815973095070433	0.07110772142523328	0.2645141037296361	-0.31543449581993405
0.3530000000000002	0.22758683074811495	-0.09737410052348873	0.019834820237622293	1.681672635680067	0.07104156408161062	0.2648628212091076	-0.3151342765484654
0.3540000000000001	0.22760502568367916	-0.09738209004099407	0.02092530027462015	1.6817473782002232	0.0709751332790239	0.26521229047970324	-0.31483296446029163
0.355	0.2276231833917298	-0.09739007878968363	0.02201916450724279	1.6818215420159528	0.07090842654121807	0.26556250690362654	-0.3145305569970108
0.35599999999999987	0.22764129796596377	-0.09739806429170964	0.02311640781537565	1.6818951320844826	0.07084144143049281	0.26591346573695385	-0.3142270516778896
0.3570000000000002	0.22765936357490016	-0.0974060440801063	0.024217024769431394	1.6819681533619673	0.07077417555076747	0.26626516212985224	-0.31392244610245373
0.3580000000000001	0.22767737446979716	-0.09741401570304092	0.025321009630044765	1.6820406107956947	0.07070662655073458	0.2666175911268655	-0.31361673795226097
0.359	0.22769532499299122	-0.09742197672769234	0.026428356348239816	1.682112509316846	0.0706387921269824	0.26697074766733414	-0.3133099249924054
0.3599999999999999	0.22771320958440974	-0.09742992474300946	0.027539058566451374	1.682183853831925	0.07057067002654081	0.2673246265861979	-0.31300200507336573
0.3610000000000002	0.22773102278626486	-0.09743785736173183	0.028653109620031432	1.6822546492135992	0.07050225804897421	0.26767922261506377	-0.31269297613307767
0.3620000000000001	0.2277487592478121	-0.09744577222317541	0.02977050253774049	1.6823249002928353	0.07043355404857236	0.2680345303829964	-0.3123828361988054
0.363	0.22776641373017867	-0.09745366699678171	0.030891230041230365	1.6823946118523196	0.07036455593651887	0.2683905444169144	-0.31207158338875446
0.3639999999999999	0.22778398111051415	-0.09746153938493152	0.03201528454503141	1.6824637886196634	0.07029526168267448	0.2687472591420238	-0.31175921591367023
0.36499999999999977	0.22780145638584431	-0.09746938712503007	0.0331426581578016	1.682532435260004	0.07022566931722052	0.269104668882599	-0.31144573207842535
0.3660000000000001	0.2278188346770101	-0.09747720799199121	0.03427334268522021	1.6826005563687496	0.0701557769324691	0.26946276786335954	-0.3111311302832311
0.367	0.22783611123269623	-0.09748499980074349	0.035407329634537896	1.6826681564648407	0.07008558268453745	0.2698215502114489	-0.3108154090242923
0.3679999999999999	0.22785328143355393	-0.0974927604080088	0.03654461021966345	1.6827352399845206	0.07001508479458379	0.2701810099585333	-0.3104985668941508
0.3689999999999998	0.227870340796047	-0.09750048771373306	0.03768517536679026	1.6828018112756176	0.06994428154972827	0.27054114104296556	-0.3101806025817192
0.3700000000000001	0.22788728497527228	-0.09750817966254727	0.038829015721698626	1.682867874591951	0.06987317130384348	0.2709019373124459	-0.30986151487188396
0.371	0.22790410976713546	-0.09751583424526093	0.03997612165836987	1.6829334340871092	0.06980175247839877	0.2712633925271858	-0.3095413026450448
0.3719999999999999	0.22792081111139179	-0.09752344950039003	0.04112648328779241	1.682998493807971	0.06973002356342121	0.2716255003632158	-0.30921996487665276
0.3729999999999998	0.22793738509555553	-0.09753102351572122	0.04228009046659296	1.6830630576894736	0.06965798311833057	0.27198825441565977	-0.3088975006363214
0.3740000000000001	0.2279538279578019	-0.09753855442991453	0.04343693280550347	1.6831271295506223	0.06958562977246768	0.2723516482020432	-0.30857390908669435
0.375	0.22797013608773836	-0.09754604043414711	0.04459699967804902	1.683190713090228	0.06951296222531722	0.2727156751657033	-0.30824918948249785
0.3759999999999999	0.2279863060261774	-0.09755347977380112	0.04576028023021924	1.6832538118823694	0.06943997924648718	0.27308032867930543	-0.3079233411694729
0.3769999999999998	0.2280023344654141	-0.09756087074981915	0.0469267633907584	1.683316429372707	0.06936667967562912	0.2734456020483531	-0.30759636358294534
0.3780000000000001	0.2280182182496366	-0.09756821171935033	0.04809643788020242	1.6833785688756433	0.06929306242236134	0.27381148851432985	-0.307268256246521
0.379	0.22803395437472374	-0.09757550109644256	0.04926929221792078	1.683440233572332	0.06921912646613494	0.27417798125729836	-0.3069390187710292
0.3799999999999999	0.22804953998780927	-0.0975827373531606	0.0504453147290582	1.6835014265095305	0.06914487085598318	0.2745450733984509	-0.3066086508532265
0.3809999999999998	0.22806497238698836	-0.09758991902000533	0.051624493553268265	1.6835621505981666	0.06907029470997234	0.2749127580031644	-0.30627715227414054
0.3820000000000001	0.22808024902079152	-0.09759704468563402	0.0528068166544959	1.683622408611232	0.06899539721441587	0.2752810280843854	-0.30594452289729673
0.383	0.2280953674870578	-0.09760411299738442	0.053992271829562566	1.683682203182131	0.06892017762334005	0.27564987660574264	-0.305610762667073
0.3839999999999999	0.22811032553196176	-0.09761112266260262	0.05518084671481544	1.6837415368046107	0.06884463525838436	0.2760192964840882	-0.3052758716071815
0.3849999999999998	0.22812512104956953	-0.09761807244927322	0.05637252879235872	1.6838004118342713	0.06876876950858961	0.27638928059171947	-0.3049398498189732
0.3860000000000001	0.2281397520807988	-0.09762496118557876	0.0575673053970067	1.6838588304905275	0.06869257982958685	0.27675982175865294	-0.3046026974795658
0.387	0.228154216811034	-0.09763178775914348	0.05876516372359154	1.6839167948582658	0.06861606574224874	0.2771309127750795	-0.3042644148399766
0.3879999999999999	0.22816851356639756	-0.0976385511163364	0.0599660908342595	1.683974306889946	0.06853922683098683	0.27750254639388544	-0.30392500222307867
0.3889999999999998	0.22818264080905454	-0.09764525026163393	0.061170073665770285	1.6840313684085224	0.06846206274193835	0.27787471533300334	-0.30358446002144
0.3900000000000001	0.2281965971323056	-0.0976518842570462	0.06237709903681538	1.6840879811104292	0.0683845731812869	0.2782474122775997	-0.30324278869528953
0.391	0.22821038125584717	-0.09765845222160803	0.06358715365574535	1.6841441465690052	0.06830675791365644	0.2786206298824717	-0.3028999887701825
0.3919999999999999	0.22822399202119803	-0.09766495333093124	0.06480022412909417	1.6841998662391067	0.06822861676039593	0.278994360774843	-0.3025560608340005
0.3929999999999998	0.22823742838729164	-0.09767138681681913	0.06601629697015882	1.6842551414625309	0.0681501495976943	0.2793685975572004	-0.3022110055337114
0.39400000000000013	0.22825068942623616	-0.09767775196694715	0.06723535860689478	1.6843099734738736	0.0680713563546473	0.2797433328098128	-0.3018648235722534
0.395	0.22826377431962078	-0.09768404812460946	0.06845739538951771	1.6843643634068213	0.06799223701158127	0.28011855909294037	-0.30151751570536117
0.3959999999999999	0.2282766823557451	-0.09769027468815464	0.06968239359857517	1.684418312300874	0.06791279159857282	0.28049426894904483	-0.30116908273808857
0.3969999999999998	0.22828941292702049	-0.097696431109362	0.07091033945387668	1.6844718211084986	0.0678330201936162	0.28087045490537405	-0.3008195255210888
0.39800000000000013	0.2283019655267908	-0.09770251689113629	0.0721412191235473	1.684524890702338	0.06775292292043858	0.28124710947674525	-0.30046884494695575
0.399	0.22831433974594992	-0.09770853158602325	0.0733750187324678	1.6845775218817236	0.06767249994651119	0.2816242251681691	-0.30011704194674665
0.3999999999999999	0.2283265352697326	-0.09771447479554331	0.07461172437011142	1.6846297153788632	0.06759175148125594	0.2820017944771995	-0.29976411748656484
0.4009999999999998	0.2283385518746802	-0.09772034616883997	0.07585132209741385	1.684681471865833	0.06751067777408251	0.2823798098958342	-0.29941007256432195
0.40200000000000014	0.22835038942578245	-0.09772614540064728	0.07709379795306695	1.6847327919619908	0.0674292791123769	0.28275826391221726	-0.29905490820668
0.403	0.2283620478734175	-0.09773187222970675	0.07833913796075383	1.6847836762410637	0.06734755581968524	0.28313714901269804	-0.2986986254656841
0.4039999999999999	0.22837352724933618	-0.09773752643725467	0.07958732813771548	1.6848341252382883	0.067265508253727	0.2835164576841941	-0.29834122541502434
0.4049999999999998	0.22838482766169346	-0.0977431078452003	0.08083835450391072	1.6848841394583525	0.06718313680393265	0.28389618241656006	-0.2979827091461089
0.40600000000000014	0.2283959492902539	-0.09774861631474915	0.08209220309102974	1.6849337193845129	0.06710044188893209	0.2842763157049093	-0.2976230777637636
0.40700000000000003	0.22840689238289838	-0.09775405174509917	0.08334885995062205	1.6849828654877574	0.06701742395441943	0.2846568500518345	-0.2972623323819845
0.4079999999999999	0.2284176572530565	-0.09775941407183387	0.08460831116097856	1.6850315782345122	0.06693408347139386	0.28503777796941304	-0.2969004741205329
0.4089999999999998	0.2284282442765612	-0.09776470326576081	0.08587054283240605	1.6850798580932667	0.06685042093459347	0.28541909198076054	-0.29653750410243335
0.41000000000000014	0.22843865388755172	-0.09776991933181908	0.08713554111053134	1.6851277055412455	0.066766436860878	0.28580078462089664	-0.2961734234520083
0.41100000000000003	0.22844888657455176	-0.09777506230768396	0.08840329217840108	1.6851751210718777	0.06668213178762086	0.28618284843705133	-0.29580823329289924
0.4119999999999999	0.22845894287784718	-0.09778013226282223	0.08967378225851869	1.6852221052034406	0.06659750627135343	0.2865652759888466	-0.2954419347455868
0.4129999999999998	0.2284688233877854	-0.09778512929761973	0.09094699761520592	1.6852686584877472	0.06651256088647874	0.2869480598486641	-0.29507452892465247
0.41400000000000015	0.22847852874249322	-0.09779005354220283	0.09222292455730242	1.6853147815177496	0.06642729622387095	0.28733119260214557	-0.29470601693620685
0.41500000000000004	0.22848805962463786	-0.09779490515570385	0.09350154944121784	1.6853604749348112	0.06634171288948199	0.28771466684877256	-0.2943363998754217
0.4159999999999999	0.2284974167579859	-0.0977996843255955	0.09478285867434862	1.6854057394356468	0.06625581150283309	0.288098475202654	-0.29396567882422714
0.4169999999999998	0.22850660090413405	-0.09780439126634541	0.09606683871887294	1.6854505757781753	0.06616959269532953	0.2884826102934687	-0.2935938548492329
0.41800000000000015	0.22851561285940727	-0.09780902621776831	0.09735347609556284	1.6854949847874163	0.06608305710864174	0.28886706476732543	-0.29322092899956775
0.41900000000000004	0.22852445345192318	-0.09781358944344959	0.09864275738649882	1.6855389673621777	0.06599620539321295	0.2892518312872438	-0.29284690230475885
0.41999999999999993	0.2285331235388254	-0.09781808122923796	0.09993466923632287	1.6855825244814098	0.06590903820683194	0.28963690253320235	-0.2924717757730754
0.4209999999999998	0.22854162400406008	-0.09782250188180483	0.10122919835354502	1.6856256572098463	0.06582155621333115	0.29002227120224766	-0.2920955503901539
0.42200000000000015	0.22854995575744527	-0.097826851727271	0.10252633151266749	1.6856683667033103	0.06573376008159208	0.2904079300089158	-0.29171822711753687
0.42300000000000004	0.22855811973465692	-0.09783113110990499	0.1038260555556391	1.6857106542133016	0.06564565048485761	0.29079387168548576	-0.29133980689137
0.42399999999999993	0.22856611689662806	-0.09783534039089341	0.10512835739152562	1.6857525210908695	0.06555722810004572	0.2911800889817062	-0.2909602906216811
0.4249999999999998	0.22857394822836063	-0.09783947994755741	0.10643322399515961	1.685793968790525	0.06546849360712519	0.29156657466418606	-0.2905796791920585
0.42600000000000016	0.22858161473865288	-0.09784355017338989	0.1077406424055361	1.6858349988745631	0.06537944768891785	0.2919533215156382	-0.29019797345924014
0.42700000000000005	0.2285891174607394	-0.09784755147815959	0.1090505997235914	1.6858756130170411	0.065290091031144	0.29234032233404433	-0.28981517425279524
0.42799999999999994	0.22859645745271676	-0.09785148428770336	0.11036308310937362	1.6859158130059069	0.06520042432246685	0.29272756993193066	-0.28943128237544646
0.4289999999999998	0.22860363579812862	-0.09785534904415966	0.11167807977899054	1.6859556007436487	0.06511044825477881	0.29311505713563984	-0.2890462986038481
0.43000000000000016	0.2286106536070848	-0.09785914620627083	0.11299557700097404	1.685994978248352	0.06502016352360719	0.29350277678417974	-0.288660223689333
0.43100000000000005	0.22861751201678607	-0.09786287624937769	0.11431556209207816	1.6860339476547788	0.06492957082833412	0.2938907217277776	-0.2882730583587487
0.43199999999999994	0.22862421219145296	-0.09786653966585404	0.11563802241327428	1.6860725112139656	0.06483867087253459	0.2942788848266953	-0.2878848033156878
0.43299999999999983	0.22863075532316038	-0.09787013696560445	0.1169629453663303	1.6861106712917173	0.06474746436455366	0.2946672589504338	-0.2874954592419878
0.43400000000000016	0.22863714263357773	-0.09787366867587653	0.11829031839060951	1.6861484303671206	0.06465595201789574	0.2950558369769687	-0.2871050267992591
0.43500000000000005	0.22864337537511073	-0.09787713534076455	0.11962012895934822	1.6861857910314535	0.06456413455130382	0.29544461179171916	-0.286713506630437
0.43599999999999994	0.22864945483106822	-0.0978805375211543	0.120952364575424	1.6862227559871095	0.06447201268895368	0.2958335762863793	-0.28632089936136057
0.43699999999999983	0.22865538231560326	-0.09788387579548388	0.12228701276738167	1.6862593280454026	0.06437958716112842	0.2962227233579228	-0.2859272056023751
0.43800000000000017	0.22866115917380272	-0.0978871507605662	0.12362406108610527	1.6862955101228791	0.06428685870506756	0.2966120459078496	-0.28553242595002
0.43900000000000006	0.22866678678192684	-0.09789036303171805	0.12496349710214642	1.6863313052376343	0.06419382806544228	0.29700153684155856	-0.28513656098861745
0.43999999999999995	0.22867226654817407	-0.09789351324257244	0.12630530840372078	1.6863667165060114	0.06410049599457768	0.29739118906791484	-0.2847396112917634
0.44099999999999984	0.22867759991471792	-0.0978966020453304	0.12764948259538594	1.686401747137798	0.0640068632530912	0.2977809954992014	-0.28434157742402216
0.44200000000000017	0.2286827883606374	-0.09789963011182909	0.12899600729741187	1.6864364004299175	0.06391293061106852	0.29817094905133945	-0.28394245994258266
0.44300000000000006	0.2286878334042363	-0.09790259813466953	0.13034487014548063	1.6864706797608668	0.063818698849106	0.29856104264408057	-0.28354225939850886
0.44399999999999995	0.22869273660437586	-0.09790550682764798	0.13169605878997834	1.686504588586271	0.06372416875891454	0.2989512692011165	-0.2831409763380114
0.44499999999999984	0.22869749956119814	-0.09790835692549099	0.13304956089488887	1.6865381304340519	0.06362934114360598	0.2993416216502345	-0.28273861130416494
0.4460000000000002	0.22870212391586145	-0.09791114918289791	0.13440536413667478	1.686571308898832	0.06353421681766112	0.2997320929234659	-0.2823351648388285
0.44700000000000006	0.2287066113496604	-0.09791388437364369	0.13576345620278324	1.6866041276359447	0.06343879660694403	0.3001226759570505	-0.2819306374845838
0.44799999999999995	0.22871096358365356	-0.09791656329049157	0.13712382478978988	1.6866365903546698	0.06334308134906637	0.3005133636912851	-0.28152502978687555
0.44899999999999984	0.2287151823780466	-0.09791918674553765	0.13848645760156794	1.686668700810686	0.06324707189379652	0.30090414907032453	-0.2811183422964739
0.4500000000000002	0.22871926953020383	-0.09792175557023408	0.13985134234711957	1.6867004627984972	0.06315076910326888	0.30129502504188005	-0.2807105755721977
0.45100000000000007	0.2287232268724167	-0.09792427061471262	0.14121846673770577	1.6867318801442057	0.0630541738520535	0.301685984556945	-0.2803017301837156
0.45199999999999996	0.22872705627017814	-0.09792673274715825	0.14258781848290983	1.6867629566986255	0.06295728702726809	0.3020770205694317	-0.2798918067144246
0.45299999999999985	0.22873075962020686	-0.09792914285398562	0.1439593852852688	1.68679369633073	0.06286010952891398	0.3024681260353009	-0.27948080576464845
0.4540000000000002	0.2287343388485964	-0.09793150184044533	0.14533315483386364	1.6868241029214293	0.06276264227055706	0.30285929391112926	-0.27906872795509524
0.45500000000000007	0.22873779590946322	-0.09793381063090803	0.1467091147972569	1.6868541803572974	0.06266488618017023	0.3032505171523659	-0.278655573930451
0.45599999999999996	0.22874113278333846	-0.09793607016844662	0.14808725281653864	1.6868839325234963	0.0625668422007101	0.30364178871171055	-0.27824134436317016
0.45699999999999985	0.22874435147567546	-0.09793828141446746	0.14946755649999421	1.6869133632958966	0.06246851129054867	0.3040331015381686	-0.2778260399570968
0.4580000000000002	0.22874745401584845	-0.09794044534876584	0.15085001341940935	1.6869424765327616	0.06236989442394212	0.3044244485767292	-0.27740966145073276
0.4590000000000001	0.2287504424555163	-0.0979425629688759	0.15223461110652384	1.686971276065994	0.06227099259117001	0.30481582276806357	-0.27699220962057913
0.45999999999999996	0.22875331886597333	-0.09794463528871414	0.15362133704964337	1.6869997656926907	0.062171806798405116	0.3052072170481907	-0.27657368528430615
0.46099999999999985	0.22875608533523656	-0.09794666333802063	0.1550101786919231	1.6870279491677573	0.06207233806773905	0.305598624348542	-0.27615408930308094
0.4620000000000002	0.22875874396524168	-0.09794864816259677	0.1564011234317121	1.687055830197199	0.06197258743718011	0.30599003759649435	-0.2757334225831742
0.4630000000000001	0.22876129686914645	-0.097950590824209	0.15779415862459695	1.6870834124317113	0.0618725559603178	0.3063814497163773	-0.27531168607708845
0.46399999999999997	0.2287637461687391	-0.09795249240053132	0.15918927158753154	1.6871106994605651	0.06177224470589665	0.3067728536312055	-0.2748888807839641
0.46499999999999986	0.2287660939919496	-0.09795435398550312	0.16058644960469	1.6871376948054055	0.06167165475748093	0.30716424226496003	-0.27446500774938265
0.4660000000000002	0.22876834247046224	-0.0979561766889765	0.16198567993355012	1.6871644019135876	0.061570787213026626	0.30755560854493885	-0.27404006806517656
0.4670000000000001	0.22877049373742658	-0.09795796163527704	0.1633869498112193	1.6871908241521716	0.06146964318417682	0.3079469454041831	-0.2736140628691832
0.46799999999999997	0.22877254992564186	-0.09795970996142715	0.1647902464621437	1.6872169648037043	0.06136822379527949	0.3083382457841686	-0.2731869933443333
0.46899999999999986	0.22877451316696484	-0.09796142281540632	0.1661955571068395	1.687242827062655	0.06126653018237018	0.30872950263758686	-0.27275886071713207
0.4700000000000002	0.22877638559256278	-0.09796310135444686	0.1676028689712817	1.6872684140317487	0.061164563492118525	0.309120708931162	-0.27232966625571753
0.4710000000000001	0.22877816933250447	-0.09796474674374067	0.1690121692980905	1.6872937287189467	0.06106232488049376	0.3095118576489359	-0.2718994112671262
0.472	0.22877986651431106	-0.09796636015630818	0.1704234453602792	1.6873187740346964	0.06095981551145287	0.3099029417964556	-0.2714680970937063
0.47299999999999986	0.22878147926121684	-0.09796794277365206	0.17183668447720185	1.6873435527890708	0.060857036555893536	0.3102939544056865	-0.27103572510898083
0.4740000000000002	0.2287830096905145	-0.09796949578568968	0.1732518740315824	1.6873680676895437	0.06075398919038383	0.3106848885399886	-0.2706022967132026
0.4750000000000001	0.22878445991198254	-0.09797102038958665	0.17466900148688544	1.687392321339028	0.0606506745954237	0.3110757372989794	-0.2701678133287831
0.476	0.2287858320263931	-0.09797251778824295	0.1760880544054185	1.687416316233418	0.060547093953541756	0.31146649382365665	-0.26973227639553277
0.47699999999999987	0.22878712812409768	-0.09797398918880681	0.17750902046792874	1.6874400547590067	0.060443248447347914	0.31185715130196884	-0.26929568736540643
0.4780000000000002	0.22878835028368924	-0.09797543580121496	0.17893188749470715	1.687463539190532	0.06033913925747985	0.31224770297471954	-0.26885804769663146
0.4790000000000001	0.22878950057073816	-0.09797685883675832	0.18035664346670738	1.6874867716905957	0.06023476756050308	0.3126381421414467	-0.2684193588475818
0.48	0.22879058103660047	-0.09797825950667183	0.181783276545939	1.687509754310464	0.06013013452682434	0.3130284621661608	-0.26797962227057975
0.48099999999999987	0.22879159371729582	-0.09797963902112353	0.18321177509590147	1.6875324889914913	0.06002524131873899	0.3134186564830715	-0.2675388394053802
0.4820000000000002	0.2287925406324538	-0.09798099858935419	0.1846421277020713	1.68755497756679	0.059920089088793926	0.3138087186021859	-0.2670970116723967
0.4830000000000001	0.2287934237843262	-0.09798233942059023	0.186074323191698	1.6875772217631386	0.059814678978343194	0.31419864211466475	-0.2666541404660338
0.484	0.22879424515686336	-0.0979836627242233	0.1875083506517903	1.6875992232035055	0.059709012115990535	0.31458842069763693	-0.2662102271484896
0.4849999999999999	0.22879500671485248	-0.09798496970887954	0.18894419944493002	1.6876209834109364	0.05960308961579598	0.3149780481181746	-0.26576527304396536
0.4860000000000002	0.22879571040311644	-0.09798626158112952	0.19038185922443185	1.6876425038134322	0.059496912575306427	0.31536751823692255	-0.26531927943279515
0.4870000000000001	0.22879635814577085	-0.09798753954421414	0.1918213199496095	1.687663785748689	0.05939048207359165	0.3157568250118138	-0.26487224754555405
0.488	0.22879695184516094	-0.09798880479678522	0.193262571899276	1.6876848304690693	0.059283799169406536	0.3161459625012684	-0.2644241785577527
0.4889999999999999	0.22879749337972466	-0.09799005853165961	0.19470560568198506	1.6877056391471799	0.05917686489941768	0.31653492486639445	-0.2639750735853614
0.48999999999999977	0.2287979846011554	-0.09799130193458579	0.19615041224415042	1.68772621288093	0.059069680276554036	0.3169237063726838	-0.26352493368091817
0.4910000000000001	0.2287984273323684	-0.0979925361830216	0.19759698287755573	1.68774655269807	0.058962246288663485	0.3173123013916962	-0.2630737598298547
0.492	0.22879882336664492	-0.09799376244492211	0.19904530922626437	1.6877666595617078	0.05885456389741333	0.31770070440261433	-0.2626215529468562
0.4929999999999999	0.2287991744671999	-0.09799498187753636	0.20049538329143413	1.6877865343768061	0.058746634037312	0.3180889099931895	-0.2621683138728028
0.4939999999999998	0.22879948236679537	-0.0979961956262119	0.20194719743291661	1.6878061779961544	0.058638457614851	0.3184769128597778	-0.261714043372961
0.4950000000000001	0.2287997487673973	-0.09799740482320606	0.20340074436878058	1.6878255912254405	0.05853003550770531	0.31886470780677684	-0.26125874213599803
0.496	0.22879997533987495	-0.09799861058650262	0.20485601717389426	1.68784477482817	0.05842136856399137	0.31925228974577313	-0.26080241077321
0.4969999999999999	0.2288001637237403	-0.09799981401863313	0.206313009277193	1.687863729530807	0.05831245760170354	0.31963965369428254	-0.2603450498180842
0.4979999999999998	0.2288003155269265	-0.09800101620550132	0.20777171445726217	1.6878824560281416	0.0582033034083892	0.32002679477402873	-0.2598866597263783
0.4990000000000001	0.22880043232560368	-0.0980022182155853	0.2092321268358668	1.687900954988883	0.058093906741183386	0.3204137082087028	-0.2594272408767762
0.5	0.22880051566403004	-0.09800342110026636	0.21069424086905977	1.6879192270614767	0.057984268327384965	0.3208003893210268	-0.25896679357212044
0.5009999999999999	0.2288005670544374	-0.09800462589490845	0.2121580513370021	1.6879372728801416	0.05787438886526913	0.3211868335294908	-0.25850531804085586
0.5019999999999998	0.22880058797694933	-0.09800583361918644	0.2136235533336305	1.687955093070751	0.05776426902458732	0.32157303634525536	-0.2580428144385612
0.5030000000000001	0.22880057987953017	-0.0980070452762869	0.21509074225542393	1.6879726882558028	0.05765390944681484	0.32195899336891953	-0.25757928285011783
0.504	0.22880054417796405	-0.09800826185173073	0.21655961378889835	1.6879900590588612	0.05754331074538913	0.32234470028679313	-0.25711472329257545
0.5049999999999999	0.22880048225586214	-0.09800948431219206	0.21803016389683355	1.6880072061095908	0.057432473505938046	0.3227301528667385	-0.2566491357184105
0.5059999999999998	0.22880039546469663	-0.09801071360431235	0.21950238880248432	1.6880241300486332	0.05732139828668024	0.3231153469536471	-0.25618252001948216
0.5070000000000001	0.22880028512386055	-0.098011950653885	0.22097628497253186	1.6880408315311999	0.05721008561924071	0.3235002784647373	-0.25571487603156307
0.508	0.2288001525207516	-0.09801319636616215	0.22245184910028462	1.6880573112305062	0.05709853600994187	0.32388494338492174	-0.25524620353865485
0.5089999999999999	0.22879999891087907	-0.09801445162690649	0.2239290780887557	1.688073569842175	0.05698674994138687	0.3242693377621257	-0.25477650227708654
0.5099999999999998	0.22879982551799244	-0.09801571730268206	0.2254079690321148	1.6880896080892318	0.05687472787390839	0.3246534577021342	-0.2543057719401288
0.5110000000000001	0.2287996335342305	-0.09801699424000707	0.22688851919438888	1.688105426726566	0.05676247024676072	0.32503729936272896	-0.25383401218367124
0.512	0.2287994241202896	-0.09801828326412002	0.22837072598578986	1.6881210265437263	0.05664997747935903	0.32542085894736117	-0.25336122263302424
0.5129999999999999	0.22879919840561036	-0.09801958517811142	0.2298545869381749	1.6881364083671806	0.05653724997274824	0.32580413269866965	-0.2528874028901758
0.5139999999999998	0.22879895748858095	-0.09802090076317248	0.2313400996800188	1.6881515730639167	0.05642428811142278	0.3261871168918473	-0.2524125525409559
0.5150000000000001	0.22879870243675668	-0.09802223077958366	0.23282726191015324	1.6881665215452506	0.056311092265496895	0.32656980782773815	-0.25193667116259516
0.516	0.22879843428709415	-0.09802357596693756	0.23431607137027458	1.6881812547689645	0.05619766279273798	0.3269522018256679	-0.2514597583321053
0.5169999999999999	0.22879815404619924	-0.09802493704321881	0.2358065258173476	1.6881957737405278	0.056084000040157914	0.32733429521631735	-0.25098181363493366
0.5179999999999998	0.22879786269058794	-0.09802631470386926	0.23729862299665833	1.6882100795149029	0.05597010434558849	0.3277160843348845	-0.2505028366732827
0.5190000000000001	0.2287975611669589	-0.09802770962196643	0.23879236061476822	1.6882241731985652	0.05585597603978867	0.32809756551429664	-0.2500228270742779
0.52	0.2287972503924771	-0.09802912244913849	0.2402877363116201	1.6882380559509795	0.05574161544896151	0.32847873507816994	-0.24954178449841072
0.5209999999999999	0.22879693125506675	-0.09803055381570971	0.2417847476325497	1.6882517289855288	0.055627022897071485	0.3288595893337656	-0.24905970864825666
0.5219999999999998	0.2287966046137142	-0.09803200433007504	0.24328339200095675	1.6882651935698967	0.055512198707900855	0.32924012456537044	-0.24857659927722614
0.5230000000000001	0.2287962712987781	-0.09803347457880587	0.24478366669088705	1.6882784510266549	0.05539714320727127	0.329620337027803	-0.2480924561982861
0.524	0.22879593211230753	-0.09803496512748765	0.24628556879877755	1.6882915027344296	0.055281856725430095	0.3300002229394991	-0.24760727929289741
0.5249999999999999	0.2287955878283662	-0.09803647652116403	0.24778909521511538	1.6883043501285167	0.05516633959941855	0.3303797784754856	-0.24712106852016755
0.5259999999999998	0.22879523919336273	-0.0980380092847646	0.2492942425963896	1.6883169947005703	0.055050592175604075	0.3307589997606729	-0.2466338239260364
0.5270000000000001	0.22879488692638567	-0.09803956392388942	0.25080100733621175	1.6883294379977405	0.054934614812437305	0.3311378828631642	-0.24614554565292115
0.528	0.22879453171954292	-0.09804114092482043	0.25230938553560955	1.6883416816208776	0.05481840788306819	0.3315164237874038	-0.24565623395006422
0.5289999999999999	0.22879417423830462	-0.09804274075375886	0.25381937297325013	1.6883537272221816	0.05470197177769885	0.33189461846728924	-0.24516588918403537
0.5299999999999998	0.22879381512184896	-0.09804436385679345	0.2553309650752186	1.6883655765034213	0.054585306905977425	0.3322724627591909	-0.244674511849084
0.5310000000000001	0.22879345498341017	-0.09804601066097415	0.25684415688548223	1.6883772312147238	0.05446841369955439	0.332649952435187	-0.24418210257709735
0.532	0.22879309441062815	-0.09804768157573633	0.25835894303892526	1.688388693153931	0.054351292614739866	0.3330270831769444	-0.24368866214661541
0.5329999999999999	0.2287927339658991	-0.09804937699392345	0.2598753177362099	1.688399964166145	0.05423394413513994	0.333403850570128	-0.2431941914912076
0.5339999999999998	0.22879237418672665	-0.09805109729203579	0.26139327471934337	1.6884110461419577	0.054116368774027715	0.3337802500991601	-0.24269869170794026
0.5350000000000001	0.22879201558607284	-0.09805284283045852	0.2629128072479521	1.6884219410147379	0.05399856707657051	0.3341562771422116	-0.24220216406587355
0.536	0.2287916586527083	-0.09805461395404295	0.2644339080758933	1.6884326507581036	0.0538805396220955	0.33453192696624723	-0.24170461001458698
0.5369999999999999	0.2287913038515616	-0.0980564109922868	0.2659565694285862	1.688443177382826	0.0537622870261495	0.33490719472225156	-0.24120603119279233
0.5379999999999998	0.22879095162406665	-0.09805823425948959	0.2674807829825748	1.6884535229327828	0.053643809942413356	0.3352820754410047	-0.24070642943630277
0.5390000000000001	0.2287906023885084	-0.09806008405563434	0.269006539847703	1.6884636894807155	0.053525109064774784	0.33565656402959637	-0.24020580678499057
0.54	0.2287902565403657	-0.0980619606676167	0.2705338305511637	1.688473679124538	0.053406185129376324	0.33603065526849935	-0.23970416548909707
0.5409999999999999	0.22878991445265148	-0.0980638643700699	0.27206264502305527	1.6884834939849478	0.053287038916211414	0.3364043438089645	-0.23920150801489312
0.5419999999999998	0.2287895764762496	-0.0980657954254131	0.27359297258345183	1.6884931362039597	0.053167671250267924	0.33677762417080304	-0.23869783704962666
0.5430000000000001	0.22878924294024786	-0.09806775408387661	0.2751248019306187	1.688502607942484	0.05304808300276644	0.33715049074056097	-0.23819315550624248
0.544	0.2287889141526436	-0.09806974058387774	0.2766581211296309	1.688511911376193	0.05292827509267521	0.3375229377697872	-0.23768746652829756
0.5449999999999999	0.22878859040217356	-0.09807175515199355	0.2781929176017829	1.6885210486915556	0.052808248488013694	0.3378949593734002	-0.23718077349464312
0.5459999999999998	0.2287882719608918	-0.09807379800290641	0.27972917811668424	1.688530022083164	0.05268800420682202	0.3382665495287071	-0.2366730800230784
0.5470000000000002	0.22878795908561378	-0.09807586933969852	0.28126688878818024	1.688538833750467	0.05256754331797816	0.3386377020755682	-0.23616438997291228
0.548	0.22878765201709783	-0.09807796935374258	0.28280603507298235	1.6885474858927831	0.0524468669417399	0.3390084107174695	-0.23565470744697678
0.5489999999999999	0.2287873509780922	-0.09808009822456475	0.2843466017701425	1.6885559807040973	0.05232597625007162	0.3393786690227777	-0.2351440367933938
0.5499999999999998	0.228787056172129	-0.09808225612005592	0.2858885730213863	1.6885643203691412	0.05220487246681555	0.3397484704259407	-0.23463238260672512
0.5510000000000002	0.22878676778381754	-0.0980844431962775	0.2874319323138244	1.6885725070603759	0.0520835568675847	0.3401178082290661	-0.23411974972807567
0.552	0.22878648598026027	-0.09808665959723582	0.2889766624858062	1.6885805429347505	0.05196203077968066	0.34048667560431056	-0.2336061432442061
0.5529999999999999	0.22878621091208629	-0.09808890545500222	0.29052274573593095	1.6885884301302398	0.05184029558197414	0.34085506559714696	-0.23309156848577173
0.5539999999999998	0.22878594271297323	-0.09809118088905408	0.29207016363485616	1.6885961707625268	0.051718352704077146	0.34122297113027283	-0.23257603102480512
0.5550000000000002	0.2287856814987865	-0.09809348600483792	0.2936188971395473	1.6886037669222027	0.05159620362492712	0.3415903850079843	-0.2320595366712539
0.556	0.2287854273674642	-0.0980958208930572	0.29516892661036204	1.688611220672486	0.051473849871451635	0.3419572999212043	-0.23154209146814236
0.5569999999999999	0.22878518039927181	-0.09809818562968377	0.2967202318309906	1.6886185340463298	0.05135129301725135	0.342323708453295	-0.23102370168577752
0.5579999999999998	0.22878494065742574	-0.09810058027556406	0.29827279203014123	1.688625709042544	0.05122853468099507	0.34268960308641677	-0.23050437381578517
0.5590000000000002	0.22878470818983934	-0.09810300487599623	0.29982658590386435	1.6886327476220528	0.05110557652489095	0.3430549762080767	-0.22998411456497034
0.56	0.2287844830316139	-0.09810545946065435	0.3013815916385364	1.688639651705413	0.050982420253293095	0.3434198201176294	-0.22946293084850794
0.5609999999999999	0.22878426520677034	-0.09810794404310622	0.3029377869352727	1.6886464231715932	0.05085906761089384	0.3437841270328602	-0.228940829782275
0.5619999999999998	0.2287840547288449	-0.09811045862029856	0.3044951490361635	1.6886530638572603	0.050735520380621846	0.3441478890969006	-0.22841781867450017
0.5630000000000002	0.22878385160110126	-0.09811300317238741	0.3060536547523567	1.6886595755561955	0.05061178038148791	0.34451109838548477	-0.2278939050168452
0.5640000000000001	0.22878365581673582	-0.09811557766216498	0.30761328049363723	1.6886659600188365	0.0504878494661332	0.3448737469144328	-0.2273690964749726
0.565	0.22878346735907548	-0.09811818203446046	0.30917400229877334	1.6886722189519476	0.050363729518260736	0.34523582664724545	-0.22684340087871363
0.5659999999999998	0.22878328620176852	-0.09812081621588914	0.31073579586665173	1.688678354018041	0.05023942245013116	0.34559732950294186	-0.22631682621195118
0.5670000000000002	0.22878311230859186	-0.09812348011419607	0.3122986365886001	1.6886843668337914	0.050114930199877235	0.34595824736432856	-0.22578938060239237
0.5680000000000001	0.22878294563212254	-0.09812617361757067	0.3138624995815436	1.6886902589681918	0.049990254728696185	0.34631857208640554	-0.2252610723111015
0.569	0.22878278611164962	-0.09812889659430873	0.3154273597212734	1.688696031942707	0.04986539801803974	0.34667829550448886	-0.22473190972142004
0.5699999999999998	0.2287826336718315	-0.09813164889206923	0.31699319167509626	1.6887016872330474	0.04974036206673914	0.3470374094419981	-0.2242019013276309
0.5710000000000002	0.22878248822247504	-0.09813443033710245	0.318559969934264	1.6887072262695577	0.049615148888184864	0.3473959057182814	-0.22367105572396792
0.5720000000000001	0.22878234965868435	-0.09813724073420113	0.32012766884695754	1.688712650436215	0.0494897605076202	0.3477537761567301	-0.22313938159384047
0.573	0.2287822178610023	-0.09814007986699613	0.32169626265072415	1.6887179610712506	0.04936419895948562	0.3481110125926427	-0.22260688769896012
0.5739999999999998	0.22878209269554586	-0.0981429474978456	0.32326572550364163	1.6887231594697596	0.04923846628475121	0.34846760688054124	-0.22207358286830045
0.5750000000000002	0.22878197401413433	-0.09814584336694576	0.32483603151536267	1.6887282468860463	0.049112564528174196	0.34882355090143546	-0.22153947598694188
0.5760000000000001	0.22878186165441164	-0.09814876719141705	0.32640715477806553	1.6887332245353253	0.04898649573566234	0.3491788365699824	-0.22100457598503678
0.577	0.22878175543996176	-0.0981517186651164	0.3279790693962063	1.6887380935959067	0.048860261951863014	0.34953345584112183	-0.22046889182713011
0.5779999999999998	0.22878165518041865	-0.09815469745879865	0.3295517495154754	1.6887428552114878	0.04873386521785407	0.3498874007165013	-0.2199324325017651
0.5790000000000002	0.22878156067156946	-0.09815770322024973	0.3311251693513584	1.688747510493173	0.04860730756887372	0.3502406632508799	-0.2193952070113053
0.5800000000000001	0.22878147169545265	-0.0981607355747666	0.3326993032165756	1.6887520605219744	0.04848059103214836	0.35059323555821514	-0.21885722436202462
0.581	0.22878138802044995	-0.0981637941263611	0.33427412554780006	1.6887565063514198	0.04835371762493793	0.35094510981762267	-0.21831849355427413
0.5819999999999999	0.22878130940137337	-0.0981668784589402	0.3358496109320564	1.6887608490098902	0.0482266893526754	0.35129627827933907	-0.21777902357265577
0.5830000000000002	0.2287812355795467	-0.09816998813671132	0.3374257341316961	1.6887650895038078	0.048099508206954446	0.3516467332702072	-0.21723882337649858
0.5840000000000001	0.22878116628288223	-0.09817312270418618	0.3390024701075975	1.6887692288216751	0.047972176163363654	0.35199646719857053	-0.2166979018908729
0.585	0.22878110122595305	-0.09817628168653321	0.34057979404136857	1.6887732679378353	0.04784469517946961	0.3523454725588886	-0.21615626799807205
0.5859999999999999	0.22878104011006037	-0.098179464590656	0.3421576813565756	1.6887772078163326	0.0477170671932516	0.3526937419360189	-0.21561393052931013
0.5870000000000002	0.22878098262329732	-0.09818267090625016	0.34373610773827035	1.6887810494152486	0.04758929412168135	0.3530412680090524	-0.21507089825687006
0.5880000000000001	0.2287809284406086	-0.09818590010608742	0.34531504915084027	1.6887847936903837	0.04746137785914169	0.35338804355495196	-0.21452717988712014
0.589	0.22878087722384657	-0.09818915164590197	0.34689448185458394	1.6887884415979026	0.047333320275925496	0.3537340614520019	-0.21398278405420748
0.5899999999999999	0.22878082862182428	-0.09819242496462942	0.348474382421034	1.6887919940967013	0.04720512321693524	0.3540793146828927	-0.21343771931405472
0.5910000000000002	0.22878078227036552	-0.09819571948574977	0.35005472774780066	1.6887954521508666	0.047076788500641974	0.3544237963376909	-0.21289199413828622
0.5920000000000001	0.2287807377923524	-0.09819903461935962	0.3516354950737108	1.6887988167322276	0.046948317918362896	0.3547674996168843	-0.2123456169079532
0.593	0.22878069479777052	-0.09820236976347321	0.3532166619938915	1.6888020888230029	0.04681971323349049	0.3551104178343267	-0.21179859590741537
0.5939999999999999	0.22878065288375288	-0.09820572430455309	0.35479820647406396	1.688805269418539	0.046690976180488536	0.35545254441990504	-0.21125093931861458
0.5950000000000002	0.22878061163462154	-0.09820909761877154	0.3563801068633164	1.6888083595297616	0.0465621084640798	0.3557938729218759	-0.21070265521579273
0.5960000000000001	0.22878057062192897	-0.09821248907438	0.357962341905006	1.6888113601845849	0.046433111758928065	0.3561343970089376	-0.21015375156082944
0.597	0.22878052940449825	-0.09821589803406214	0.35954489074543605	1.6888142724286583	0.04630398770963019	0.35647411047192284	-0.20960423619943458
0.5979999999999999	0.22878048752846342	-0.09821932385614372	0.3611277329399511	1.6888170973269552	0.046174737930590355	0.35681300722481374	-0.2090541168582491
0.5990000000000002	0.22878044452730975	-0.09822276589503288	0.3627108484572228	1.6888198359661981	0.046045364005713796	0.35715108130520656	-0.20850340114254204
0.6000000000000001	0.22878039992191482	-0.0982262235023933	0.36429421768249776	1.6888224894566153	0.04591586748846675	0.35748832687459803	-0.20795209653431337
0.601	0.22878035322059065	-0.09822969602942822	0.36587782141907244	1.688825058932653	0.045786249902544554	0.3578247382184377	-0.2074002103911608
0.6019999999999999	0.22878030391912735	-0.09823318282952677	0.36746164088726496	1.6888275455530224	0.04565651274284189	0.35816030974576973	-0.2068477499462075
0.6030000000000002	0.22878025150083892	-0.0982366832608956	0.3690456577212801	1.688829950499701	0.045526657476541076	0.3584950359885911	-0.20629472230896206
0.6040000000000001	0.22878019543661154	-0.09824019668879937	0.3706298539643603	1.688832274975884	0.04539668554425594	0.358828911600993	-0.20574113446698186
0.605	0.22878013518495496	-0.09824372248666119	0.3722142120626157	1.6888345202040171	0.04526659836104722	0.3591619313579685	-0.20518699328814965
0.6059999999999999	0.22878007019205726	-0.0982472600364011	0.37379871485830646	1.6888366874250371	0.045136397317247126	0.3594940901538919	-0.20463230552300937
0.6070000000000002	0.22877999989184394	-0.09825080872951493	0.37538334558296943	1.6888387778984397	0.0450060837793962	0.35982538300091865	-0.2040770778067882
0.6080000000000001	0.2287799237060415	-0.09825436796926755	0.3769680878500248	1.688840792901673	0.04487565909159569	0.3601558050274323	-0.20352131666158602
0.609	0.22877984104424617	-0.09825793717287286	0.3785529256465024	1.6888427337284764	0.044745124577030414	0.36048535147636085	-0.202965028499213
0.6099999999999999	0.22877975130399855	-0.09826151577253696	0.38013784332465844	1.688844601686915	0.04461448153911276	0.36081401770342797	-0.20240821962418132
0.6110000000000002	0.22877965387086432	-0.09826510321574124	0.3817228255942509	1.6888463980974902	0.04448373126230737	0.3611417991755265	-0.201850896236358
0.6120000000000001	0.22877954811852205	-0.09826869896589024	0.3833078575151144	1.6888481242913167	0.04435287501306159	0.3614686914691582	-0.20129306443351624
0.613	0.22877943340885842	-0.09827230250294905	0.3848929244892993	1.688849781608373	0.0442219140406578	0.3617946902688825	-0.20073473021420551
0.6139999999999999	0.2287793090920716	-0.09827591332369813	0.38647801225241135	1.6888513713958175	0.044090849577925244	0.36211979136571837	-0.20017589948099496
0.6150000000000002	0.22877917450678334	-0.0982795309423603	0.3880631068649151	1.6888528950063741	0.04395968284223681	0.3624439906555033	-0.19961657804365868
0.6160000000000001	0.22877902898016048	-0.09828315489122044	0.38964819470379	1.6888543537967808	0.0438284150366065	0.36276728413721343	-0.1990567716222356
0.617	0.22877887182804627	-0.09828678472085914	0.3912332624534261	1.688855749126306	0.04369704735064303	0.3630896679111268	-0.19849648585038493
0.6179999999999999	0.22877870235510261	-0.09829042000075433	0.3928182970953983	1.6888570823553264	0.04356558096160195	0.3634111381768951	-0.19793572627897077
0.6189999999999998	0.22877851985496359	-0.0982940603198793	0.3944032858975105	1.6888583548439653	0.043434017035413185	0.3637316912315272	-0.19737449837974816
0.6200000000000001	0.22877832361040076	-0.09829770528692236	0.3959882164021221	1.6888595679507936	0.0433023567276831	0.36405132346710584	-0.19681280754938923
0.621	0.22877811289350156	-0.09830135453087875	0.3975730764148925	1.6888607230315897	0.043170601184974206	0.36437003136854484	-0.19625065911353945
0.6219999999999999	0.22877788696586063	-0.09830500770163714	0.39915785399508547	1.688861821438156	0.04303875154605702	0.3646878115117573	-0.1956880583303505
0.6229999999999998	0.22877764507878579	-0.09830866446980613	0.400742537446697	1.6888628645171933	0.04290680894276753	0.36500466056193176	-0.19512501039354546
0.6240000000000001	0.22877738647351833	-0.09831232452615854	0.40232711531004156	1.6888638536092293	0.04277477450059094	0.36532057527173845	-0.19456152043519423
0.625	0.22877711038146917	-0.09831598758145055	0.4039115763538039	1.688864790047602	0.042642649339275085	0.3656355524796511	-0.19399759352843735
0.6259999999999999	0.2287768160244712	-0.09831965336699335	0.4054959095668145	1.6888656751574949	0.04251043457365518	0.36594958910838704	-0.19343323469045795
0.6269999999999998	0.22877650261504864	-0.09832332163522192	0.4070801041499376	1.6888665102550242	0.04237813131438422	0.3662626821635303	-0.1928684488853921
0.6280000000000001	0.2287761693567043	-0.09832699215988168	0.40866414950846086	1.6888672966463762	0.04224574066850714	0.3665748287322793	-0.1923032410268684
0.629	0.22877581544422543	-0.09833066473658675	0.4102480352438707	1.6888680356269918	0.04211326374036476	0.3668860259819569	-0.19173761598065953
0.6299999999999999	0.22877544006400868	-0.09833433918337825	0.4118317511442702	1.6888687284807997	0.041980701632704696	0.36719627115822484	-0.1911715785680489
0.6309999999999998	0.22877504239440555	-0.09833801534090746	0.413415287173446	1.6888693764794969	0.04184805544763277	0.3675055615831264	-0.19060513356984798
0.6320000000000001	0.22877462160608833	-0.09834169307299441	0.4149986334589721	1.6888699808818712	0.04171532628764744	0.3678138946529611	-0.1900382857305107
0.633	0.22877417686243817	-0.0983453722671839	0.41658178027936166	1.6888705429331716	0.04158251525693872	0.36812126783587157	-0.18947103976240168
0.6339999999999999	0.22877370731995544	-0.09834905283454405	0.4181647180491489	1.6888710638645157	0.041449623462829065	0.3684276786689012	-0.18890340035094366
0.6349999999999998	0.2287732121286936	-0.09835273470908511	0.4197474373022851	1.6888715448923444	0.04131665201717203	0.3687331247547696	-0.18833537216051902
0.6360000000000001	0.22877269043271695	-0.09835641784717908	0.42132992867611513	1.6888719872179112	0.04118360203752524	0.36903760375897626	-0.18776695984020597
0.637	0.22877214137058377	-0.09836010222698117	0.42291218289631743	1.6888723920268147	0.041050474648157365	0.36934111340717507	-0.18719816802916323
0.6379999999999999	0.22877156407585494	-0.09836378784785113	0.42449419076131156	1.6888727604885667	0.04091727098107063	0.3696436514822721	-0.1866290013622059
0.6389999999999998	0.2287709576776295	-0.09836747472977216	0.42607594312577	1.688873093756196	0.04078399217709885	0.36994521582118983	-0.18605946447581234
0.6400000000000001	0.2287703213011075	-0.09837116291276567	0.42765743088362	1.68887339296589	0.040650639387079676	0.3702458043116035	-0.18548956201437436
0.641	0.2287696540681813	-0.09837485245592618	0.4292386449501678	1.688873659236669	0.04051721377297841	0.3705454148887124	-0.18491929863662543
0.6419999999999999	0.2287689550980562	-0.0983785434357046	0.43081957624297484	1.6888738936700947	0.040383716508840116	0.3708440455319878	-0.1843486790224252
0.6429999999999998	0.22876822350790083	-0.09838223594419332	0.4324002156618714	1.6888740973500087	0.04025014878181285	0.37114169426183846	-0.18377770787989564
0.6440000000000001	0.22876745841352894	-0.09838593008816367	0.4339805540696235	1.688874271342305	0.04011651179342327	0.3714383591362567	-0.1832063899523561
0.645	0.22876665893011244	-0.09838962598847786	0.43556058227438765	1.6888744166947305	0.039982806760860114	0.37173403824769014	-0.18263473002462668
0.6459999999999999	0.22876582417292754	-0.09839332377949858	0.43714029101283625	1.6888745344367146	0.03984903491814235	0.3720287297200805	-0.1820627329291211
0.6469999999999998	0.2287649532581341	-0.09839702360849344	0.4387196709324574	1.688874625579228	0.039715197517292834	0.3723224317057669	-0.18149040355233398
0.6480000000000001	0.22876404530358943	-0.09840072563503553	0.4402987125722864	1.6888746911146664	0.039581295829637826	0.3726151423820725	-0.18091774684196102
0.649	0.2287630994296975	-0.09840443003040422	0.4418774063420768	1.6888747320167619	0.03944733114729232	0.372906859947637	-0.18034476781452555
0.6499999999999999	0.22876211476029393	-0.09840813697698682	0.4434557425014235	1.6888747492405185	0.039313304784707875	0.37319758261886293	-0.1797714715629587
0.6509999999999998	0.22876109042356818	-0.09841184666767906	0.44503371113997886	1.6888747437221718	0.03917921808016012	0.37348730862665924	-0.17919786326376275
0.6520000000000001	0.22876002555302338	-0.09841555930528313	0.44661130215839284	1.688874716379172	0.03904507239723542	0.3737760362133022	-0.17862394818387461
0.653	0.22875891928847494	-0.098419275101903	0.44818850524923526	1.6888746681101874	0.03891086912637626	0.37406376362923177	-0.17804973168752872
0.6539999999999999	0.22875777077708856	-0.09842299427833573	0.44976530987715724	1.6888745997951327	0.03877660968642328	0.37435048912966373	-0.17747521924347973
0.6549999999999998	0.22875657917445857	-0.09842671706383296	0.4513417052579257	1.6888745122952145	0.038642295526213365	0.3746362109709587	-0.1769004164326408
0.6560000000000001	0.2287553436457276	-0.09843044369660936	0.4529176803359661	1.6888744064529975	0.03850792812653695	0.3749209274067491	-0.17632532895607092
0.657	0.22875406336674795	-0.0984341744243497	0.45449322376042556	1.6888742830924897	0.038373509002392246	0.37520463668394816	-0.17574996264342782
0.6579999999999999	0.2287527375252859	-0.09843790950396294	0.4560683238612721	1.6888741430192447	0.03823903970504772	0.37548733703888565	-0.17517432346163755
0.6589999999999998	0.2287513653222698	-0.09844164920095591	0.4576429686265655	1.6888739870204814	0.038104521823728664	0.3757690266936336	-0.17459841752334812
0.6600000000000001	0.22874994597308212	-0.09844539378879957	0.459217145680913	1.6888738158652208	0.037969956987109005	0.3760497038524622	-0.17402225109491853
0.661	0.2287484787088971	-0.09844914354791252	0.460790842265123	1.6888736303044374	0.03783534686466775	0.37632936669848926	-0.17344583060381466
0.6619999999999999	0.22874696277806417	-0.09845289876388909	0.4623640452163118	1.688873431071225	0.03770069316778669	0.37660801339052413	-0.17286916264583285
0.6629999999999998	0.22874539744753788	-0.09845665972572575	0.46393674094809967	1.6888732188809779	0.037565997650709435	0.3768856420600477	-0.17229225399244916
0.6640000000000001	0.22874378200435558	-0.09846042672479571	0.4655089154320396	1.6888729944315841	0.0374312621116039	0.37716225080839094	-0.17171511159773964
0.665	0.2287421157571629	-0.09846420005419433	0.4670805541806703	1.6888727584036323	0.037296488393665374	0.3774378377041132	-0.17113774260462167
0.6659999999999999	0.22874039803778837	-0.09846798000807848	0.46865164223145694	1.6888725114606296	0.037161678386136904	0.3777124007805221	-0.17056015435083566
0.6669999999999998	0.22873862820286708	-0.09847176688099982	0.47022216413125606	1.6888722542492316	0.03702683402536677	0.37798593803339764	-0.16998235437484296
0.6680000000000001	0.228736805635515	-0.09847556096723054	0.4717921039216914	1.6888719873994829	0.03689195729590135	0.3782584474189825	-0.16940435042132843
0.669	0.22873492974705367	-0.0984793625600792	0.47336144512620787	1.6888717115250669	0.03675705023130686	0.37852992685224196	-0.1688261504458737
0.6699999999999999	0.22873299997878654	-0.09848317195119739	0.47493017073882	1.688871427223566	0.03662211491465732	0.3788003742053329	-0.16824776261885493
0.6709999999999998	0.22873101580382707	-0.09848698943025742	0.4764982632138205	1.68887113507673	0.036487153479051924	0.37906978730622437	-0.16766919532904404
0.6720000000000002	0.2287289767289794	-0.0984908152853783	0.47806570445608904	1.6888708356507527	0.03635216810840362	0.3793381639375317	-0.16709045718714938
0.673	0.22872688229667196	-0.09849464980354367	0.4796324758123934	1.6888705294965562	0.03621716103825307	0.3796055018356282	-0.1665115570291048
0.6739999999999999	0.22872473208694458	-0.09849849327025596	0.4811985580644507	1.6888702171500825	0.03608213455630142	0.3798717986900353	-0.16593250391867262
0.6749999999999998	0.22872252571948962	-0.09850234596880361	0.48276393142376917	1.6888698991325917	0.03594709100259877	0.3801370521430337	-0.16535330714929064
0.6760000000000002	0.22872026285574726	-0.09850620817952177	0.48432857552791525	1.6888695759509664	0.03581203276938611	0.3804012597894364	-0.1647739762454593
0.677	0.22871794320105557	-0.09851008017904717	0.48589246943860387	1.6888692480980207	0.03567696230071036	0.38066441917658583	-0.1641945209635986
0.6779999999999999	0.22871556650685565	-0.0985139622395648	0.4874555916412489	1.688868916052815	0.03554188209205352	0.38092652780457975	-0.1636149512923657
0.6789999999999998	0.22871313257295212	-0.09851785462804391	0.48901792004524347	1.6888685802809753	0.035406794690034805	0.3811875831267256	-0.1630352774526067
0.6800000000000002	0.2287106412498289	-0.0985217576054612	0.49057943198649845	1.6888682412350164	0.0352717026918785	0.38144758255047173	-0.16245550989644494
0.681	0.22870809244102114	-0.09852567142601162	0.4921401042333887	1.6888678993546695	0.03513660874446257	0.3817065234388768	-0.16187565930513115
0.6819999999999999	0.22870548610554267	-0.09852959633631111	0.4936999129942455	1.6888675550672114	0.035001515543249886	0.3819644031122563	-0.16129573658625396
0.6829999999999998	0.2287028222603698	-0.09853353257459194	0.4952588339252891	1.6888672087877983	0.03486642583128227	0.3822212188498248	-0.16071575287066567
0.6840000000000002	0.22870010098260554	-0.09853748036988823	0.49681684214015315	1.6888668609198005	0.03473134239799103	0.3824769678915194	-0.1601357195088085
0.685	0.22869732241057456	-0.09854143994121065	0.49837391222102745	1.6888665118551398	0.03459626807769959	0.3827316474400691	-0.15955564806661277
0.6859999999999999	0.2286944867442234	-0.09854541149670956	0.49993001822993965	1.6888661619746281	0.03446120574805913	0.38298525466318906	-0.15897555032150426
0.6869999999999998	0.22869159424632718	-0.09854939523282588	0.5014851337201998	1.6888658116483082	0.03432615832853616	0.3832377866959042	-0.1583954382582661
0.6880000000000002	0.22868864524487706	-0.09855339133342697	0.503039231749537	1.6888654612354168	0.03419112877882751	0.3834892406431864	-0.15781532406419507
0.6890000000000001	0.2286856401358988	-0.09855739996892852	0.5045922848949549	1.6888651110832222	0.03405612009726077	0.3837396135829702	-0.15723522012384566
0.69	0.22868257938632608	-0.09856142129578285	0.5061442652678247	1.6888647615251065	0.033921135319360037	0.3839889025692436	-0.15665513901383693
0.6909999999999998	0.2286794635365522	-0.09856545545671076	0.5076951445292456	1.6888644128794026	0.03378617751645213	0.3842371046349752	-0.15607509349734486
0.6920000000000002	0.22867629320190705	-0.09856950258092087	0.5092448939075772	1.6888640654493576	0.03365124979388421	0.3844842167951222	-0.1554950965175369
0.6930000000000001	0.2286730690730592	-0.09857356278393718	0.5107934842189255	1.6888637195234728	0.03351635528891044	0.3847302360499677	-0.15491516118981477
0.694	0.2286697919160944	-0.0985776361677881	0.5123408858891053	1.688863375375842	0.03338149716873218	0.3849751593886057	-0.1543353007934008
0.6949999999999998	0.2286664625726479	-0.09858172282118473	0.5138870689763579	1.688863033266489	0.03324667862850568	0.385218983792517	-0.15375552876255966
0.6960000000000002	0.2286630819600912	-0.09858582281931343	0.5154320031959778	1.6888626934417017	0.03311190288907078	0.3854617062395431	-0.15317585867719888
0.6970000000000001	0.2286596510717722	-0.09858993622399266	0.5169756579476327	1.6888623561343663	0.032977173194580066	0.38570332370838273	-0.15259630425253062
0.698	0.22865617097692642	-0.09859406308381584	0.5185180023457825	1.6888620215642975	0.03284249280972097	0.3859438331835529	-0.15201687932741595
0.6989999999999998	0.22865264281950543	-0.0985982034339016	0.5200590052536016	1.6888616899385676	0.03270786501640574	0.3861832316607574	-0.15143759785125654
0.7000000000000002	0.22864906781592428	-0.09860235729638149	0.5215986353196779	1.6888613614518329	0.032573293110535154	0.38642151615248144	-0.15085847386990756
0.7010000000000001	0.2286454472524827	-0.09860652468200423	0.5231368610163915	1.6888610362866556	0.03243878039907643	0.38665868369375606	-0.1502795215110245
0.702	0.228641782482834	-0.09861070559172702	0.5246736506800056	1.6888607146138246	0.03230433019702575	0.386894731348216	-0.14970075496870827
0.7029999999999998	0.2286380749254973	-0.09861490001716364	0.5262089725536329	1.6888603965926718	0.03216994582370404	0.387129656214576	-0.14912218848700864
0.7040000000000002	0.22863432606141265	-0.09861910794026896	0.5277427948334857	1.688860082371386	0.03203563059844383	0.3873634554335285	-0.14854383634215046
0.7050000000000001	0.22863053743153927	-0.0986233293337651	0.5292750857165577	1.6888597720873217	0.03190138783645551	0.38759612619482176	-0.14796571282413853
0.706	0.22862671063411608	-0.0986275641623047	0.5308058134478849	1.688859465867307	0.0317672208451134	0.3878276657442779	-0.14738783221851912
0.7069999999999999	0.22862284732083268	-0.09863181238286647	0.5323349463677951	1.688859163827944	0.03163313291998857	0.3880580713906922	-0.14681020878828402
0.7080000000000002	0.22861894919228576	-0.09863607394438725	0.5338624529599264	1.6888588660759078	0.03149912734044238	0.38828734051267755	-0.14623285675553788
0.7090000000000001	0.22861501799384631	-0.09864034878813668	0.5353883018992953	1.6888585727082415	0.03136520736538662	0.388515470565518	-0.145655790282976
0.71	0.22861105551156072	-0.0986446368488326	0.5369124620996918	1.688858283812645	0.031231376229389728	0.38874245908797184	-0.14507902345540216
0.7109999999999999	0.2286070635677099	-0.09864893805498977	0.5384349027611851	1.6888579994677622	0.031097637138577737	0.3889683037090282	-0.14450257026121177
0.7120000000000002	0.22860304401715262	-0.09865325232850014	0.5399555934181497	1.688857719743461	0.030963993266144272	0.3891930021546182	-0.1439264445738267
0.7130000000000001	0.22859899874482503	-0.09865757958495056	0.5414745039859591	1.6888574447011118	0.0308304477481362	0.38941655225397964	-0.1433506601336164
0.714	0.22859492966364064	-0.09866191973505772	0.5429916048048726	1.6888571743938587	0.030697003679999148	0.3896389519454326	-0.1427752305307787
0.7149999999999999	0.2285908387120363	-0.09866627268609053	0.5445068666818956	1.6888569088668886	0.030563664113453536	0.38986019928175203	-0.14220016918898445
0.7160000000000002	0.22858672785041517	-0.09867063834214987	0.5460202609310216	1.6888566481576934	0.030430432053089027	0.3900802924353211	-0.14162548934959002
0.7170000000000001	0.22858259905686143	-0.09867501660368563	0.5475317594118835	1.6888563922963302	0.030297310452796305	0.39029922970306774	-0.14105120405640456
0.718	0.22857845432362806	-0.09867940736775699	0.5490413345675934	1.688856141305674	0.03016430221252041	0.3905170095111857	-0.14047732614081643
0.7189999999999999	0.2285742956543935	-0.09868381052940925	0.5505489594610461	1.6888558952016675	0.030031410175454593	0.3907336304194595	-0.13990386820744866
0.7200000000000002	0.22857012506077923	-0.09868822598341163	0.5520546078082069	1.6888556539935655	0.029898637125671812	0.39094909112507326	-0.1393308426208185
0.7210000000000001	0.22856594455775212	-0.09869265362598081	0.5535582540084115	1.6888554176841757	0.029765985786191176	0.39116339046614684	-0.1387582614931102
0.722	0.22856175615866417	-0.09869709335649353	0.5550598731717022	1.688855186270092	0.02963345881729385	0.39137652742494217	-0.13818613667311022
0.7229999999999999	0.22855756187067924	-0.09870154507918738	0.5565594411428509	1.688854959741926	0.029501058815024895	0.39158850113037297	-0.13761447973635355
0.7240000000000002	0.22855336369096016	-0.0987060087048487	0.5580569345224721	1.6888547380845322	0.029368788310000286	0.3917993108599428	-0.13704330197628736
0.7250000000000001	0.22854916360286145	-0.0987104841521147	0.5595523306856227	1.6888545212772286	0.029236649766394722	0.3920089560414152	-0.13647261439644048
0.726	0.22854496357137227	-0.09871497134763822	0.5610456077979105	1.688854309294013	0.029104645580742387	0.39221743625421723	-0.1359024277037093
0.7269999999999999	0.22854076553818278	-0.09871947022548859	0.5625367448287575	1.688854102103774	0.02897277808067006	0.39242475123045545	-0.13533275230281094
0.7280000000000002	0.2285365714171269	-0.09872398072729023	0.5640257215614674	1.6888538996704976	0.028841049524108372	0.39263090085542257	-0.13476359829189222
0.7290000000000001	0.22853238309037763	-0.09872850280347674	0.5655125186004897	1.6888537019534693	0.028709462099100677	0.3928358851675951	-0.13419497545910275
0.73	0.22852820240463967	-0.09873303641491075	0.5669971173758998	1.688853508907471	0.028578017924085604	0.3930397043581828	-0.13362689328024321
0.7309999999999999	0.22852403116695916	-0.09873758153411652	0.5684795001447374	1.6888533204829734	0.028446719048407506	0.3932423587702308	-0.13305936091772336
0.7320000000000002	0.2285198711412753	-0.09874213814537112	0.5699596499899745	1.688853136626325	0.028315567452504686	0.3934438488974553	-0.1324923872205158
0.7330000000000001	0.22851572404608952	-0.09874670624403417	0.5714375508182585	1.6888529572799362	0.02818456504783424	0.39364417538305807	-0.13192598072460945
0.734	0.22851159155212572	-0.09875128583662096	0.5729131873568234	1.6888527823824564	0.028053713677262445	0.39384333901845636	-0.13136014965364984
0.7349999999999999	0.22850747527885248	-0.09875587694199103	0.5743865451495854	1.688852611868951	0.02792301511610153	0.3940413407417466	-0.1307949019196355
0.7360000000000002	0.22850337679023963	-0.09876047959252357	0.5758576105524397	1.6888524456710705	0.027792471073181994	0.3942381816359003	-0.1302302451238459
0.7370000000000001	0.22849929759125015	-0.09876509383415473	0.5773263707277696	1.688852283717217	0.027662083191349753	0.39443386292687355	-0.12966618655829698
0.738	0.22849523912544192	-0.0987697197256544	0.5787928136378049	1.6888521259327063	0.027531853047690954	0.3946283859817521	-0.12910273320790017
0.7389999999999999	0.22849120277292675	-0.09877435733864426	0.580256928035714	1.6888519722399256	0.027401782154396374	0.39482175230674676	-0.12853989175350028
0.7400000000000002	0.22848718984831035	-0.09877900675835374	0.5817187034536888	1.6888518225584874	0.02727187196032476	0.39501396354473456	-0.12797766857590703
0.7410000000000001	0.22848320159860852	-0.09878366808361	0.5831781301887852	1.6888516768053796	0.02714212385247191	0.39520502147234265	-0.12741606976079226
0.742	0.22847923920113877	-0.09878834142606581	0.584635199287659	1.6888515348951105	0.027012539157161397	0.39539492799687964	-0.1268551011041418
0.7429999999999999	0.2284753037613896	-0.09879302690979548	0.5860899025302068	1.688851396739852	0.02688311914144282	0.39558368515329395	-0.12629476811813467
0.7440000000000002	0.22847139631124333	-0.098797724670879	0.5875422324109917	1.6888512622495768	0.026753865014696208	0.3957712951009752	-0.12573507603786968
0.7450000000000001	0.22846751780829933	-0.09880243485659472	0.5889921821177128	1.688851131332194	0.02662477793025873	0.3959577601201533	-0.1251760298293
0.746	0.2284636691359204	-0.09880715762497452	0.5904397455074775	1.6888510038936801	0.026495858987316066	0.3961430826080141	-0.12461763419806582
0.7469999999999999	0.22845985110250064	-0.0988118931443487	0.5918849170816325	1.6888508798382058	0.026367109233057347	0.39632726507471294	-0.12405989359891577
0.7479999999999998	0.2284560644395774	-0.09881664159212944	0.593327691958781	1.6888507590682609	0.026238529664849006	0.3965103101391007	-0.12350281224583437
0.7490000000000001	0.22845230979953524	-0.09882140315320655	0.5947680658459917	1.6888506414847753	0.02611012123236556	0.3966922205240379	-0.12294639412287114
0.75	0.2284485877532771	-0.0988261780187058	0.5962060350089615	1.688850526987236	0.02598188483985912	0.3968729990515995	-0.12239064299536276
0.7509999999999999	0.22844489878824267	-0.09883096638548391	0.5976415962415124	1.6888504154738029	0.025853821348871143	0.3970526486384711	-0.12183556242130078
0.7519999999999998	0.22844124330752621	-0.09883576845560833	0.5990747468344269	1.688850306841419	0.025725931581081097	0.39723117229141364	-0.12128115576290216
0.7530000000000001	0.22843762162971246	-0.09884058443507351	0.600505484543619	1.68885020098592	0.025598216320743054	0.39740857310254796	-0.12072742619862266
0.754	0.22843403398792503	-0.09884541453213082	0.6019338075576446	1.6888500978021408	0.02547067631689212	0.39758485424451956	-0.12017437673560986
0.7549999999999999	0.22843048052809195	-0.09885025895560577	0.6033597144645536	1.688849997184017	0.02534331228568536	0.3977600189657215	-0.11962201022234918
0.7559999999999998	0.2284269613079325	-0.0988551179132006	0.6047832042180875	1.6888498990246867	0.02521612491287643	0.39793407058557306	-0.11907032936143888
0.7570000000000001	0.2284234762970375	-0.09885999161015592	0.6062042761032239	1.6888498032165886	0.025089114856545115	0.3981070124897293	-0.11851933672261326
0.758	0.22842002537728934	-0.09886488024864859	0.6076229297010689	1.6888497096515576	0.024962282750263708	0.39827884812521774	-0.11796903475607222
0.7589999999999999	0.22841660834324767	-0.09886978402717737	0.6090391648534738	1.6888496182209176	0.02483562920627333	0.39844958099562156	-0.11741942580593188
0.7599999999999998	0.22841322490287824	-0.09887470313918473	0.6104529816281299	1.6888495288155736	0.024709154818121488	0.3986192146563657	-0.11687051212348963
0.7610000000000001	0.2284098746793775	-0.09887963777128748	0.6118643802841404	1.6888494413261004	0.02458286016288201	0.3987877527101034	-0.11632229588042277
0.762	0.2284065572140936	-0.09888458810186576	0.6132733612376898	1.6888493556428297	0.02445674580344404	0.39895519880219943	-0.1157747791821015
0.7629999999999999	0.22840327196941548	-0.09888955430038712	0.6146799250281906	1.6888492716559351	0.02433081229111309	0.39912155661630644	-0.11522796408070958
0.7639999999999998	0.22840001833050533	-0.09889453652671763	0.6160840722849056	1.6888491892555169	0.024205060168340967	0.39928682987003067	-0.11468185258810967
0.7650000000000001	0.2283967956062484	-0.09889953493004426	0.617485803693297	1.6888491083316823	0.02407948997152303	0.39945102231062324	-0.11413644668881669
0.766	0.22839360303092313	-0.09890454964815909	0.6188851199610956	1.6888490287746272	0.023954102233923243	0.3996141377106313	-0.11359174835313825
0.7669999999999999	0.22839043976696652	-0.09890958080672672	0.6202820217852202	1.688848950474714	0.023828897488300135	0.39977617986368963	-0.11304775955005389
0.7679999999999998	0.22838730490808534	-0.09891462851777998	0.6216765098199211	1.6888488733225495	0.02370387626898958	0.3999371525805693	-0.11250448225958751
0.7690000000000001	0.22838419748233907	-0.09891969287782125	0.6230685846450236	1.6888487972090622	0.02357903911380927	0.400097059685237	-0.1119619184850974
0.77	0.2283811164551948	-0.09892477396628614	0.6244582467342666	1.6888487220255763	0.023454386566149763	0.4002559050109218	-0.11142007026566475
0.7709999999999999	0.22837806073255584	-0.09892987184474655	0.6258454964248635	1.688848647663886	0.023329919177373343	0.4004136923964273	-0.11087893968809129
0.7719999999999998	0.22837502916376431	-0.09893498655609753	0.6272303338882853	1.6888485740163297	0.023205637509154834	0.40057042568262696	-0.11033852889826067
0.7730000000000001	0.22837202054457922	-0.09894011812297204	0.6286127591022675	1.688848500975862	0.023081542135276578	0.4007261087090757	-0.10979884011192222
0.774	0.22836903362013117	-0.09894526654576093	0.6299927718244177	1.6888484284361254	0.022957633642998822	0.40088074531079715	-0.10925987562495611
0.7749999999999999	0.22836606708785448	-0.09895043180099482	0.6313703715666711	1.6888483562915215	0.022833912634553078	0.4010343393152407	-0.10872163782342205
0.7759999999999998	0.22836311960039843	-0.09895561384046545	0.6327455575698424	1.6888482844372819	0.022710379729001494	0.40118689453940615	-0.10818412919363309
0.7770000000000001	0.22836018976851843	-0.09896081259033157	0.6341183287793973	1.6888482127695388	0.022587035563913522	0.4013384147870708	-0.10764735233182571
0.778	0.22835727616394877	-0.09896602794983125	0.6354886838243264	1.6888481411853944	0.022463880796493876	0.40148890384623637	-0.1071113099526322
0.7789999999999999	0.22835437732225827	-0.09897125979035092	0.6368566209991271	1.6888480695829913	0.022340916104587483	0.4016383654870983	-0.10657600489623083
0.7799999999999998	0.22835149174569	-0.09897650795447611	0.6382221382470108	1.6888479978615822	0.022218142187682574	0.4017868034604098	-0.10604144013490219
0.7810000000000001	0.22834861790598662	-0.09898177225465218	0.6395852331428357	1.6888479259215996	0.022095559767911242	0.40193422149581226	-0.10550761877965863
0.782	0.22834575424720294	-0.09898705247258353	0.6409459028761418	1.688847853664726	0.02197316959135132	0.40208062330006705	-0.10497454408682226
0.7829999999999999	0.22834289918850686	-0.09899234835936782	0.6423041442357948	1.6888477809939633	0.021850972429324336	0.40222601255542806	-0.10444221946400026
0.7839999999999998	0.2283400511269707	-0.09899765963485975	0.6436599535962383	1.6888477078137045	0.021728969079201632	0.4023703929182135	-0.1039106484755761
0.7850000000000001	0.22833720844035385	-0.0990029859862694	0.6450133269049868	1.6888476340298038	0.02160716036490061	0.4025137680175109	-0.10337983484783535
0.786	0.22833436948987876	-0.09900832706750015	0.6463642596728669	1.6888475595496475	0.021485547137374782	0.40265614145413486	-0.10284978247293068
0.7869999999999999	0.22833153262300177	-0.09901368249922234	0.6477127469670061	1.6888474842822272	0.02136413027503598	0.4027975167999557	-0.10232049541162157
0.7879999999999998	0.22832869617618012	-0.09901905186817793	0.6490587834050696	1.688847408138211	0.02124291068374246	0.4029378975975332	-0.10179197789551575
0.7890000000000001	0.2283258584776371	-0.09902443472572084	0.6504023631515048	1.688847331030018	0.02112188929629114	0.4030772873599933	-0.10126423432862584
0.79	0.2283230178501266	-0.09902983058709933	0.6517434799161743	1.6888472528718916	0.02100106707202211	0.40321568957102055	-0.10073726928799324
0.7909999999999999	0.22832017261369922	-0.09903523893185422	0.6530821269531293	1.688847173579976	0.02088044499689991	0.4033531076847808	-0.10021108752416688
0.7919999999999998	0.22831732108847097	-0.09904065920457744	0.6544182970583994	1.6888470930723904	0.02076002408376614	0.40348954512583257	-0.0996856939620803
0.7930000000000001	0.22831446159739638	-0.09904609081565634	0.6557519825683106	1.6888470112693088	0.020639805372457878	0.4036250052891442	-0.09916109370177448
0.794	0.22831159246904797	-0.09905153314200742	0.6570831753602179	1.6888469280930363	0.020519789929730158	0.4037594915402747	-0.09863729201816987
0.7949999999999999	0.22830871204040348	-0.09905698552742284	0.658411866856413	1.6888468434680899	0.02039997884885953	0.4038930072158983	-0.09811429435957807
0.7959999999999998	0.2283058186596422	-0.09906244728177657	0.6597380480300823	1.68884675732128	0.02028037324868417	0.4040255556246689	-0.09759210634543529
0.7970000000000002	0.22830291068895264	-0.09906791767947032	0.66106170941182	1.6888466695817916	0.020160974272262138	0.4041571400481773	-0.09707073376392228
0.798	0.2282999865073526	-0.09907339595862609	0.6623828410970827	1.6888465801812693	0.020041783085694802	0.4042877637418772	-0.09655018256922142
0.7989999999999999	0.22829704451352353	-0.0990788813213992	0.6637014327553517	1.6888464890539023	0.019922800877114316	0.40441742993603647	-0.0960304588779183
0.7999999999999998	0.22829408312866076	-0.09908437293503297	0.665017473640257	1.688846396136512	0.019804028855712235	0.4045461418368331	-0.09551156896490742
0.8010000000000002	0.22829110079934084	-0.09908986993403206	0.6663309526002965	1.6888463013686408	0.01968546825123437	0.40467390262765335	-0.0949935192591613
0.802	0.22828809600040798	-0.09909537142308142	0.6676418580912853	1.688846204692642	0.01956712031381896	0.40480071547058893	-0.0944763163388699
0.8029999999999999	0.22828506723788078	-0.09910087647920833	0.6689501781901743	1.6888461060537727	0.019448986313385194	0.4049265835080083	-0.09395996692588292
0.8039999999999998	0.2282820130518809	-0.09910638415281454	0.6702559006083708	1.6888460054002878	0.019331067538510008	0.40505150986401656	-0.0934444778803014
0.8050000000000002	0.22827893201958502	-0.09911189346833083	0.6715590127049449	1.6888459026835367	0.019213365295218228	0.405175497645922	-0.09292985619533381
0.806	0.22827582275820157	-0.099117403425243	0.6728595015012381	1.6888457978580607	0.019095880905806568	0.40529854994589015	-0.09241610899167907
0.8069999999999999	0.2282726839279736	-0.09912291300024222	0.6741573536961366	1.6888456908816936	0.01897861570794384	0.40542066984259834	-0.09190324351142982
0.8079999999999998	0.22826951423520908	-0.09912842115012592	0.6754525556801463	1.6888455817152874	0.018861571054106973	0.4055418604027667	-0.09139126711234145
0.8090000000000002	0.22826631243534004	-0.09913392681394784	0.6767450935479004	1.6888454703213114	0.01874474831092528	0.40566212468274493	-0.09088018726288631
0.81	0.22826307733601192	-0.09913942891404258	0.6780349531098651	1.6888453566617005	0.018628148858370677	0.40578146573015234	-0.09037001153778132
0.8109999999999999	0.2282598078002038	-0.0991449263566764	0.6793221199036311	1.68884524069646	0.018511774088914378	0.40589988658532383	-0.0898607476136772
0.8119999999999998	0.22825650274938142	-0.09915041803270047	0.6806065792048059	1.6888451223833987	0.018395625406466026	0.4060173902824987	-0.08935240326494119
0.8130000000000002	0.2282531611666836	-0.09915590281858595	0.6818883160375229	1.688845001678243	0.018279704225337465	0.40613397985087085	-0.0888449863595255
0.8140000000000001	0.22824978210014304	-0.09916137957859354	0.683167315184582	1.6888448785347514	0.018164011969838807	0.40624965831561893	-0.08833850485491421
0.815	0.22824636466594306	-0.09916684716770123	0.6844435611972349	1.6888447529048323	0.018048550074322763	0.40636442869897454	-0.08783296679420165
0.8159999999999998	0.2282429080517105	-0.09917230443378831	0.6857170384050082	1.6888446247386641	0.01793331998288406	0.4064782940212652	-0.08732838030223375
0.8170000000000002	0.22823941151984614	-0.09917775021869972	0.6869877309267058	1.6888444939848184	0.017818323148408095	0.40659125730198886	-0.08682475358125628
0.8180000000000001	0.22823587441051704	-0.09918318335894286	0.6882556226833597	1.6888443605903836	0.01770356103121103	0.4067033215610403	-0.08632209490563589
0.819	0.2282322961435586	-0.0991886026867731	0.6895206974123876	1.6888442245010933	0.017589035097817958	0.406814489819963	-0.08582041261607219
0.8199999999999998	0.22822867621966403	-0.09919400703242033	0.6907829386818485	1.6888440856614553	0.017474746820304105	0.40692476510316417	-0.08531971511384093
0.8210000000000002	0.22822501422236607	-0.09919939522708059	0.6920423299044344	1.6888439440148857	0.017360697675832176	0.4070341504391502	-0.08482001085512103
0.8220000000000001	0.22822130982081212	-0.09920476610517062	0.6932988543508414	1.688843799503843	0.017246889145897205	0.40714264886171825	-0.08432130834551922
0.823	0.22821756277182736	-0.09921011850546953	0.6945524951617802	1.6888436520699666	0.01713332271546024	0.40725026341104115	-0.0838236161352101
0.8239999999999998	0.22821377292126704	-0.09921545127189986	0.6958032353586451	1.6888435016542176	0.01701999987215201	0.4073569971346418	-0.08332694281480532
0.8250000000000002	0.2282099402057862	-0.09922076325432774	0.6970510578532332	1.6888433481970222	0.01690692210548435	0.4074628530881935	-0.08283129701170006
0.8260000000000001	0.2282060646542761	-0.09922605330938229	0.6982959454561565	1.6888431916384188	0.01679409090625053	0.4075678343360827	-0.08233668738682719
0.827	0.22820214638746408	-0.09923132030129399	0.6995378808843369	1.6888430319182077	0.016681507766234897	0.40767194395191264	-0.08184312263156741
0.8279999999999998	0.2281981856160522	-0.09923656310313192	0.7007768467691047	1.6888428689761026	0.016569174178108582	0.40777518501919097	-0.08135061146419778
0.8290000000000002	0.2281941826388953	-0.09924178059919228	0.7020128256649167	1.688842702751888	0.016457091635570676	0.40787756063213404	-0.08085916262599202
0.8300000000000001	0.22819013784234693	-0.09924697168816184	0.7032458000575856	1.688842533185576	0.01634526163367256	0.4079790738964054	-0.08036878487763399
0.831	0.22818605170040154	-0.09925213528555468	0.7044757523727871	1.68884236021757	0.016233685668836692	0.40807972792978364	-0.07987948699563134
0.8319999999999999	0.22818192477412638	-0.09925727032504576	0.7057026649856143	1.6888421837884533	0.016122365238446658	0.4081795258629394	-0.07939127776841629
0.8330000000000002	0.22817775770962795	-0.09926237575945401	0.7069265202289413	1.688842003837658	0.016011301840555024	0.40827847084038	-0.0789041659931602
0.8340000000000001	0.22817355123455269	-0.09926745056175526	0.7081473003991127	1.688841820301385	0.015900496974073062	0.40837656602131495	-0.07841816047365904
0.835	0.2281693061538756	-0.09927249372612619	0.7093649877612271	1.6888416331112797	0.015789952139136282	0.40847381458025583	-0.07793327001812364
0.8359999999999999	0.22816502334610217	-0.09927750426901602	0.7105795645562888	1.6888414421942337	0.01567966883727897	0.4085702197074096	-0.07744950343619675
0.8370000000000002	0.22816070375913175	-0.09928248123024687	0.7117910130094914	1.6888412474725687	0.015569648571598945	0.40866578460898234	-0.07696686953561427
0.8380000000000001	0.22815634840465468	-0.09928742367377169	0.7129993153377763	1.688841048864222	0.015459892846971995	0.4087605125075144	-0.07648537711905021
0.839	0.22815195835220986	-0.09929233068733835	0.7142044537566796	1.6888408462829365	0.015350403169827262	0.4088544066423024	-0.07600503498107612
0.8399999999999999	0.22814753472365376	-0.09929720138143244	0.7154064104879899	1.6888406396384545	0.01524118104754309	0.4089474702699064	-0.0755258519047998
0.8410000000000002	0.22814307868691128	-0.09930203488900531	0.7166051677682298	1.6888404288367145	0.015132227988192637	0.4090397066646779	-0.0750478366582968
0.8420000000000001	0.2281385914486329	-0.09930683036636712	0.7178007078560997	1.6888402137800527	0.015023545500942264	0.4091311191191835	-0.07457099799143502
0.843	0.22813407424688245	-0.09931158699411624	0.7189930130374022	1.688839994367409	0.014915135096796789	0.40922171094439896	-0.07409534463357101
0.8439999999999999	0.22812952834497946	-0.09931630397697576	0.7201820656274635	1.6888397704945364	0.014806998289141953	0.4093114854696106	-0.07362088529229235
0.8450000000000002	0.2281249550261235	-0.09932098054291744	0.7213678479721969	1.6888395420542144	0.0146991365939609	0.40940044604220216	-0.07314762865283207
0.8460000000000001	0.22812035558729815	-0.09932561594308004	0.7225503424489512	1.6888393089364675	0.01459155153027124	0.4094885960275683	-0.0726755833775375
0.847	0.22811573133207386	-0.0993302094524806	0.7237295314679134	1.6888390710287882	0.014484244620903055	0.4095759388090907	-0.07220475810501999
0.8479999999999999	0.22811108356343412	-0.0993347603700122	0.7249053974744587	1.688838828216364	0.01437721739300735	0.4096624777879901	-0.07173516144897672
0.8490000000000002	0.2281064135777538	-0.09933926801772684	0.7260779229513372	1.6888385803823092	0.014270471378232563	0.4097482163830515	-0.07126680199728552
0.8500000000000001	0.2281017226595525	-0.09934373174053389	0.7272470904192112	1.6888383274079015	0.014164008113115753	0.40983315803034104	-0.07079968831185124
0.851	0.22809701207589378	-0.0993481509059429	0.7284128824359344	1.6888380691728235	0.014057829139565178	0.40991730618291095	-0.07033382892883001
0.8519999999999999	0.22809228307080437	-0.09935252490347496	0.7295752815957185	1.6888378055554096	0.013951936005189144	0.41000066431042836	-0.06986923235873589
0.8530000000000002	0.22808753686008915	-0.09935685314449173	0.7307342705285849	1.688837536432897	0.013846330263835065	0.4100832358988465	-0.06940590708636057
0.8540000000000001	0.22808277462578766	-0.09936113506206623	0.7318898319004916	1.688837261681683	0.013741013476154466	0.4101650244502368	-0.06894386157049796
0.855	0.22807799751064733	-0.09936537011052413	0.7330419484149039	1.6888369811775874	0.013635987209827071	0.4102460334826564	-0.06848310424316081
0.8559999999999999	0.22807320661336516	-0.09936955776540958	0.7341906028154459	1.6888366947961209	0.013531253039868714	0.4103262665299266	-0.0680236435082202
0.8570000000000002	0.22806840298421874	-0.09937369752349781	0.7353357778881482	1.688836402412757	0.013426812549143373	0.41040572714137813	-0.0675654877401297
0.8580000000000001	0.22806358762070894	-0.09937778890247652	0.7364774564629342	1.6888361039032125	0.013322667328773281	0.41048441888162274	-0.06710864528315222
0.859	0.22805876146321488	-0.09938183144104708	0.7376156214151148	1.6888357991437317	0.013218818978506469	0.4105623453304069	-0.06665312445065509
0.8599999999999999	0.2280539253906625	-0.09938582469907066	0.7387502556676583	1.6888354880113776	0.013115269106979292	0.4106395100826062	-0.06619893352397813
0.8610000000000002	0.22804908021620468	-0.09938976825701155	0.7398813421950006	1.6888351703843287	0.013012019331628776	0.41071591674823404	-0.06574608075074466
0.8620000000000001	0.22804422668291127	-0.09939366171505545	0.7410088640280418	1.6888348461421827	0.012909071278375022	0.4107915689523407	-0.0652945743427902
0.863	0.22803936545984396	-0.09939750469265238	0.7421328042588434	1.688834515166265	0.012806426581498389	0.4108664703348584	-0.0648444224740662
0.8639999999999999	0.22803449713926746	-0.09940129682885776	0.7432531460446642	1.688834177339946	0.012704086883831692	0.4109406245503906	-0.06439563327869348
0.8650000000000002	0.22802962223499348	-0.09940503778272061	0.7443698726124762	1.6888338325489636	0.012602053836778586	0.41101403526794084	-0.06394821484903561
0.8660000000000001	0.22802474118110616	-0.09940872723334708	0.7454829672651071	1.688833480681751	0.012500329099973864	0.4110867061708216	-0.06350217523335804
0.867	0.22801985433069571	-0.09941236488039333	0.7465924133890232	1.6888331216297745	0.012398914340949446	0.41115864095686133	-0.06305752243269966
0.8679999999999999	0.22801496195460064	-0.09941595044460962	0.7476981944633975	1.688832755287875	0.012297811234682642	0.4112298433387233	-0.06261426439694899
0.8690000000000002	0.22801006424015416	-0.09941948366768233	0.7488002940704752	1.6888323815546187	0.012197021462720564	0.41130031704421094	-0.06217240902036067
0.8700000000000001	0.22800516128993628	-0.09942296431174943	0.7498986959061267	1.6888320003326536	0.012096546712122666	0.4113700658164951	-0.06173196413717465
0.871	0.22800025312053226	-0.09942639215896369	0.7509933837891011	1.6888316115290747	0.011996388674524265	0.41143909341419865	-0.0612929375178174
0.8719999999999999	0.22799533966167013	-0.099429767011105	0.7520843416697481	1.6888312150557945	0.011896549045258501	0.411507403611457	-0.06085533686525127
0.8729999999999998	0.2279904207564891	-0.0994330886896225	0.7531715536401032	1.688830810829922	0.011797029522413297	0.4115750001980719	-0.06041916981085542
0.8740000000000001	0.22798549616294103	-0.09943635703648425	0.7542550039453491	1.6888303987741495	0.011697831805943453	0.4116418869796337	-0.05998444390989172
0.875	0.22798056555557433	-0.09943957191507843	0.7553346769951684	1.688829978817147	0.011598957596775327	0.4117080677775472	-0.05955116663703541
0.8759999999999999	0.22797562852732686	-0.09944273321041097	0.756410557375003	1.6888295508939621	0.011500408595597948	0.41177354642920083	-0.05911934538190223
0.8769999999999998	0.22797068459170294	-0.09944584082897676	0.7574826298583603	1.6888291149464307	0.011402186501338901	0.41183832678833704	-0.058688987444138405
0.8780000000000001	0.2279657331857073	-0.0994488946986852	0.7585508794194344	1.6888286709235933	0.011304293009627831	0.4119024127252537	-0.0582601000283709
0.879	0.2279607736727823	-0.09945189476884138	0.7596152912445517	1.6888282187821204	0.011206729811489503	0.41196580812671174	-0.05783269023949791
0.8799999999999999	0.22795580534537552	-0.09945484101018041	0.7606758507428304	1.6888277584867446	0.011109498592142986	0.4120285168959104	-0.057406765078129925
0.8809999999999998	0.22795082742826736	-0.09945773341495334	0.7617325435571944	1.688827290010701	0.011012601029600805	0.41209054295270925	-0.05698233143593092
0.8820000000000001	0.22794583908303664	-0.09946057199706225	0.7627853555757554	1.688826813336177	0.010916038793005484	0.41215189023384885	-0.056559396091035344
0.883	0.2279408394129113	-0.0994633567922456	0.7638342729424513	1.6888263284543912	0.010819813540945517	0.41221256269304546	-0.056137965704021665
0.8839999999999999	0.22793582746762966	-0.09946608785831824	0.7648792820662039	1.688825835364553	0.010723926920053577	0.41227256430119874	-0.055718046814740185
0.8849999999999998	0.22793080224793638	-0.09946876527546697	0.7659203696293577	1.6888253340720782	0.010628380563946292	0.41233189904677	-0.05529964583944055
0.8860000000000001	0.22792576270896142	-0.09947138914659946	0.7669575225965432	1.6888248245875634	0.010533176092321257	0.41239057093596115	-0.05488276906734012
0.887	0.22792070776285958	-0.09947395959774556	0.7679907282243547	1.6888243069268993	0.010438315109966107	0.41244858399250856	-0.05446742265656576
0.8879999999999999	0.22791563628221664	-0.09947647677851057	0.7690199740714778	1.6888237811113895	0.010343799205556259	0.4125059422574527	-0.054053612630072356
0.8889999999999998	0.22791054710459913	-0.0994789408622045	0.7700452480081506	1.6888232471667508	0.010249629950239753	0.4125626497893061	-0.05364134487220148
0.8900000000000001	0.22790543903749658	-0.09948135204526948	0.771066538224219	1.6888227051213682	0.010155808896068578	0.4126187106644331	-0.0532306251259356
0.891	0.2279003108632812	-0.09948371054675577	0.7720838332369294	1.688822155005309	0.010062337574457611	0.4126741289771502	-0.052821458989989384
0.8919999999999999	0.2278951613441856	-0.0994860166082234	0.7730971219003446	1.6888215968501004	0.009969217494547893	0.4127289088396037	-0.052413851915123426
0.8929999999999998	0.22788998922730058	-0.09948827049332105	0.7741063934163976	1.6888210306877633	0.009876450141290023	0.4127830543818476	-0.05200780920010132
0.8940000000000001	0.22788479324959332	-0.09949047248741913	0.7751116373457131	1.688820456549107	0.009784036973672522	0.4128365697521165	-0.0516033359878938
0.895	0.22787957214294785	-0.0994926228976711	0.7761128436170819	1.6888198744624014	0.009691979423215516	0.41288945911698666	-0.05120043726230737
0.8959999999999999	0.22787432463922871	-0.09949472205237272	0.7771100025363495	1.6888192844520589	0.009600278892241104	0.41294172666148066	-0.05079911784491077
0.8969999999999998	0.22786904947499373	-0.09949677029924286	0.7781031047954774	1.6888186865365649	0.00950893675185813	0.4129933765893559	-0.050399382392010694
0.8980000000000001	0.2278637453951072	-0.09949876800375407	0.779092141481412	1.6888180807260447	0.009417954340086293	0.41304441312357276	-0.05000123539155034
0.899	0.22785841115562933	-0.09950071554864169	0.7800771040843953	1.6888174670202103	0.009327332960483655	0.4130948405067552	-0.04960468115998711
0.8999999999999999	0.2278530455274843	-0.09950261333421477	0.7810579845053457	1.6888168454074473	0.009237073881093561	0.413144663001336	-0.04920972383951051
0.9009999999999998	0.22784764730128354	-0.09950446177833841	0.7820347750615703	1.688816215864659	0.00914717833328338	0.4131938848893208	-0.048816367396083235
0.9020000000000001	0.22784221529255447	-0.09950626131646147	0.7830074684900646	1.688815578356368	0.009057647510778337	0.4132425104719721	-0.04842461561848416
0.903	0.22783674834700132	-0.09950801240206641	0.7839760579480324	1.6888149328330726	0.008968482569132845	0.4132905440694686	-0.0480344721183493
0.9039999999999999	0.22783124534579868	-0.09950971550641653	0.7849405370113814	1.6888142792303606	0.008879684625029178	0.4133379900203548	-0.04764594033102441
0.9049999999999998	0.22782570521091902	-0.09951137111722458	0.7859008996723319	1.6888136174691637	0.008791254755158724	0.4133848526807755	-0.04725902351686024
0.9060000000000001	0.2278201269104955	-0.09951297973736932	0.7868571403368936	1.6888129474563947	0.008703193995111066	0.41343113642361234	-0.046873724762520844
0.907	0.22781450946422077	-0.09951454188478706	0.7878092538225919	1.688812269085216	0.008615503338696134	0.4134768456377632	-0.04649004698211902
0.9079999999999999	0.22780885194878306	-0.09951605809316168	0.7887572353556969	1.6888115822341936	0.008528183737698425	0.41352198472774165	-0.04610799291866309
0.9089999999999998	0.22780315350334024	-0.09951752891190721	0.7897010805672086	1.6888108867657041	0.008441236101514206	0.4135665581133494	-0.0457275651461168
0.9100000000000001	0.22779741333503312	-0.09951895490506649	0.7906407854887376	1.6888101825251056	0.008354661296366292	0.4136105702291121	-0.04534876607133858
0.911	0.22779163072453834	-0.09952033665025395	0.7915763465494097	1.6888094693410387	0.008268460144460876	0.41365402552347474	-0.04497159793541076
0.9119999999999999	0.22778580503128587	-0.09952167473877088	0.7925077605722939	1.6888087470261142	0.008182633423694623	0.4136969284578136	-0.04459606281514788
0.9129999999999998	0.22777993569758878	-0.09952296977651645	0.7934350247688515	1.688808015377607	0.008097181867972099	0.4137392835053811	-0.04422216262539107
0.9140000000000001	0.22777402225168616	-0.09952422238418863	0.7943581367325346	1.6888072741777846	0.008012106167401969	0.4137810951504848	-0.043849899121720944
0.915	0.22776806431045246	-0.0995254331963983	0.7952770944330434	1.6888065231931138	0.00792740696794495	0.4138223678880175	-0.043479273903160934
0.9159999999999999	0.2277620615821495	-0.09952660286044826	0.79619189621087	1.6888057621727268	0.00784308487087826	0.4138631062230297	-0.0431102884148084
0.9169999999999998	0.22775601386922203	-0.09952773203515326	0.7971025407706297	1.688804990847648	0.007759140432441316	0.413903314670035	-0.04274294395075736
0.9180000000000001	0.22774992107113773	-0.09952882138969985	0.7980090271739291	1.6888042089307813	0.007675574163540311	0.41394299775216703	-0.042377241657189674
0.919	0.22774378318689806	-0.09952987160254576	0.7989113548344062	1.6888034161161587	0.007592386529328423	0.4139821600005476	-0.042013182534780744
0.9199999999999999	0.22773760031684254	-0.09953088336035815	0.7998095235145647	1.6888026120774435	0.007509577948782956	0.4140208059539843	-0.04165076744047958
0.9209999999999998	0.2277313726644947	-0.0995318573569899	0.800703533322149	1.688801796467199	0.0074271487943398575	0.4140589401586886	-0.041289997089332085
0.9220000000000002	0.22772510053882616	-0.09953279429249338	0.8015933847056874	1.6888009689172951	0.007345099391585222	0.41409656716770477	-0.04093087205640774
0.923	0.22771878435581366	-0.0995336948721711	0.8024790784495757	1.6888001290397032	0.007263430019125189	0.4141336915401071	-0.04057339277876791
0.9239999999999999	0.22771242463891275	-0.09953455980566235	0.803360615668699	1.6887992764269277	0.007182140908633958	0.4141703178402043	-0.04021755955759727
0.9249999999999998	0.2277060220191971	-0.09953538980606531	0.804237997801838	1.688798410651324	0.007101232245140505	0.4142064506369285	-0.03986337256098483
0.9260000000000002	0.22769957723516385	-0.09953618558909395	0.8051112266023567	1.688797531263678	0.007020704167736516	0.41424209450328403	-0.03951083182796353
0.927	0.22769309113145295	-0.09953694787226888	0.8059803041254238	1.6887966377925487	0.0069405567707053325	0.4142772540154846	-0.03915993727380807
0.9279999999999999	0.22768656465647763	-0.0995376773741416	0.806845232712139	1.688795729744751	0.00686079010501088	0.4143119337517148	-0.03881068869640835
0.9289999999999998	0.22767999885971887	-0.09953837481355142	0.8077060149724397	1.688794806606225	0.006781404179963788	0.41434613829075456	-0.03846308578317036
0.9300000000000002	0.2276733948890612	-0.09953904090891416	0.8085626537686659	1.6887938678429237	0.006702398964760143	0.4143798722106444	-0.038117128117592255
0.931	0.22766675398816788	-0.09953967637754232	0.8094151521986566	1.6887929129017103	0.006623774390014668	0.4144131400875098	-0.0377728151858812
0.9319999999999999	0.22766007749389333	-0.09954028193499563	0.8102635135768649	1.6887919412112742	0.006545530349592852	0.4144459464944782	-0.03743014638440316
0.9329999999999998	0.22765336683335505	-0.09954085829446145	0.8111077414149968	1.6887909521826856	0.00646766670262032	0.4144782960005633	-0.037089121027417994
0.9340000000000002	0.2276466235199114	-0.09954140616616444	0.8119478394044253	1.688789945208837	0.006390183275486812	0.4145101931697552	-0.03674973835412605
0.935	0.227639849148045	-0.09954192625680455	0.8127838114003773	1.688788919663151	0.006313079863844933	0.41454164256043385	-0.036411997535026955
0.9359999999999999	0.22763304538827986	-0.09954241926902285	0.8136156614060093	1.688787874899054	0.006236356234542923	0.41457264872467564	-0.03607589767832202
0.9369999999999998	0.2276262139832566	-0.09954288590089441	0.8144433935548614	1.6887868102506023	0.006160012127552558	0.414603216207204	-0.03574143783703116
0.9380000000000002	0.22761935674458464	-0.09954332684544755	0.8152670120916875	1.6887857250334997	0.0060840472580751094	0.4146333495441632	-0.03540861701682501
0.9390000000000001	0.22761247554934372	-0.09954374279020878	0.8160865213524134	1.6887846185461342	0.006008461318703797	0.41466305326183256	-0.03507743418402519
0.94	0.2276055723366129	-0.09954413441677289	0.8169019257439676	1.6887834900706364	0.005933253981399444	0.41469233187533705	-0.0347478882734691
0.9409999999999998	0.2275986491044002	-0.0995445024003972	0.8177132297251091	1.6887823388735823	0.005858424899401384	0.4147211898875941	-0.03441997819611848
0.9420000000000002	0.2275917079058409	-0.09954484740961972	0.8185204377886233	1.6887811642055872	0.0057839737093784965	0.41474963178867413	-0.034093702846351874
0.9430000000000001	0.22758475084428792	-0.09954517010590024	0.8193235544437549	1.688779965300171	0.005709900033820661	0.41477766205526745	-0.03376906110912472
0.944	0.22757778006804505	-0.09954547114328376	0.8201225841984944	1.688778741373397	0.005636203483427413	0.41480528514988546	-0.033446051866998165
0.9449999999999998	0.2275707977651162	-0.09954575116808585	0.8209175315424675	1.6887774916246663	0.0055628836593723495	0.41483250551991596	-0.03312467400685503
0.9460000000000002	0.22756380615796545	-0.09954601081859889	0.8217084009308012	1.6887762152375323	0.0054899401554436645	0.41485932759676997	-0.032804926426243
0.9470000000000001	0.2275568074982873	-0.09954625072481894	0.8224951967689577	1.6887749113794146	0.0054173725601221094	0.41488575579523856	-0.03248680803940713
0.948	0.2275498040617872	-0.09954647150819247	0.8232779233981566	1.6887735792005862	0.005345180458657668	0.4149117945130551	-0.03217031778319539
0.9489999999999998	0.22754279814297096	-0.0995466737813822	0.8240565850806313	1.6887722178339382	0.005273363435084446	0.4149374481304149	-0.03185545462296011
0.9500000000000002	0.22753579204993873	-0.09954685814805173	0.8248311859850901	1.6887708263959025	0.005201921074174183	0.41496272100926557	-0.031542217558151855
0.9510000000000001	0.22752878809955576	-0.09954702520266816	0.82560173017426	1.6887694039877796	0.005130852963328781	0.4149876174924852	-0.0312306056269368
0.952	0.22752178861375083	-0.0995471755303221	0.826368221595637	1.6887679496970935	0.005060158694107761	0.4150121419031272	-0.030920617909534164
0.9529999999999998	0.22751479591656537	-0.09954730970656465	0.8271306640743121	1.6887664625989782	0.004989837863269242	0.41503629854372726	-0.030612253530822666
0.9540000000000002	0.22750781233082074	-0.09954742829726065	0.8278890613056082	1.6887649417575967	0.004919890073812044	0.4150600916956077	-0.03030551166313038
0.9550000000000001	0.22750084017477673	-0.09954753185845759	0.8286434168463951	1.688763386227589	0.004850314936323818	0.4150835256182356	-0.030000391529574358
0.956	0.22749388175953392	-0.09954762093626984	0.8293937341062113	1.6887617950555558	0.004781112070270174	0.4151066045486302	-0.029696892407402597
0.9569999999999999	0.22748693938680306	-0.09954769606677748	0.8301400163400693	1.6887601672815726	0.0047122811048597914	0.41512933270075575	-0.0293950136306084
0.9580000000000002	0.22748001534628723	-0.09954775777593917	0.8308822666429402	1.6887585019407432	0.004643821679729479	0.415151714264955	-0.029094754591878668
0.9590000000000001	0.22747311191229752	-0.09954780657951878	0.8316204879440362	1.6887567980647842	0.004575733445936756	0.41517375340742063	-0.02879611474460759
0.96	0.22746623134035035	-0.09954784298302492	0.832354682999383	1.6887550546836492	0.004508016067260303	0.4151954542696385	-0.02849909360564625
0.9609999999999999	0.22745937586411621	-0.09954786748166325	0.8330848543830558	1.68875327082719	0.004440669221565014	0.41521682096786044	-0.028203690758666872
0.9620000000000002	0.2274525476915939	-0.09954788056030063	0.8338110044793298	1.6887514455264796	0.004373692602171084	0.4152378575926627	-0.02790990585710685
0.9630000000000001	0.2274457490005119	-0.09954788269344114	0.8345331354776252	1.6887495778140502	0.0043070859190447374	0.41525856820864776	-0.027617738626023083
0.964	0.2274389819344558	-0.099547874345213	0.8352512493698653	1.6887476667234216	0.0042408488995672984	0.41527895685434574	-0.02732718886316142
0.9649999999999999	0.22743224860009154	-0.09954785596936634	0.83596534794874	1.6887457112894206	0.004174981289004681	0.41529902754212894	-0.027038256439667816
0.9660000000000002	0.22742555106510925	-0.09954782800928104	0.8366754328057475	1.6887437105496679	0.004109482850921169	0.41531878425789215	-0.026750941300685
0.9670000000000001	0.22741889135688906	-0.0995477908979845	0.8373815053290169	1.6887416635464847	0.004044353367598637	0.4153382309605554	-0.02646524346595656
0.968	0.22741227146113296	-0.09954774505817865	0.8380835667016582	1.688739569328842	0.003979592640522338	0.4153573715815074	-0.0261811630303167
0.9689999999999999	0.2274056933200827	-0.09954769090227589	0.8387816179010157	1.6887374269543562	0.003915200490811676	0.4153762100240467	-0.025898700163822078
0.9700000000000002	0.22739915883107284	-0.09954762883244353	0.839475659698822	1.6887352354913299	0.0038511767593525444	0.4153947501629989	-0.025617855111342878
0.9710000000000001	0.22739266984504322	-0.09954755924065642	0.8401656926622525	1.6887329940208398	0.003787521306814119	0.41541299584450725	-0.025338628191613023
0.972	0.22738622816463366	-0.09954748250875721	0.8408517171558784	1.6887307016388735	0.003724234013732946	0.4154309508857475	-0.0250610197959219
0.9729999999999999	0.22737983554298602	-0.09954739900852398	0.8415337333445155	1.6887283574585132	0.0036613147804208743	0.41544861907444347	-0.02478503038663009
0.9740000000000002	0.22737349368325246	-0.09954730910174481	0.8422117411965939	1.6887259606121694	0.0035987635266969387	0.41546600416823887	-0.0245106604956304
0.9750000000000001	0.22736720423730575	-0.099547213140299	0.842885740487298	1.6887235102538665	0.0035365801918086992	0.41548310989410536	-0.024237910722814816
0.976	0.22736096880364837	-0.0995471114662445	0.8435557308014807	1.6887210055615784	0.0034747647346040147	0.41549993994796547	-0.023966781734485777
0.9769999999999999	0.22735478892564615	-0.0995470044119112	0.8442217115367245	1.688718445739616	0.003413317133709707	0.4155164979945269	-0.023697274261772233
0.9780000000000002	0.22734866608970689	-0.09954689229999991	0.8448836819057964	1.6887158300210696	0.0033522373876562527	0.4155327876670809	-0.023429389099354242
0.9790000000000001	0.2273426017226524	-0.0995467754436865	0.8455416409373697	1.6887131576699252	0.0032915255151312293	0.41554881256707865	-0.02316312710486087
0.98	0.22733659718866084	-0.09954665414673092	0.8461955874750161	1.6887104279821108	0.0032311815555442196	0.4155645762637252	-0.022898489199062382
0.9809999999999999	0.2273306537865296	-0.09954652870359104	0.8468455201759718	1.6887076402858414	0.0031712055697813465	0.41558008229377114	-0.022635476366246878
0.9820000000000002	0.22732477274763221	-0.09954639939954062	0.8474914375115569	1.688704793942775	0.0031115976407840073	0.41559533416125344	-0.022374089653866978
0.9830000000000001	0.22731895523381576	-0.0995462665107914	0.8481333377692494	1.6887018883503526	0.0030523578738908363	0.41561033533706193	-0.022114330171394716
0.984	0.22731320233486044	-0.09954613030461901	0.8487712190545362	1.6886989229445717	0.0029934863971255226	0.41562508925838754	-0.021856199089175295
0.9849999999999999	0.2273075150662512	-0.09954599103949223	0.8494050792914138	1.688695897202819	0.00293498336143038	0.41563959932804967	-0.021599697637765834
0.9860000000000002	0.2273018943668865	-0.0995458489652057	0.8500349162222922	1.6886928106463823	0.0028768489409064435	0.4156538689138816	-0.02134482710751441
0.9870000000000001	0.2272963410963481	-0.09954570432301546	0.8506607274080579	1.6886896628418953	0.0028190833332426457	0.4156679013484756	-0.021091588848256328
0.988	0.22729085603285723	-0.09954555734577726	0.8512825102275496	1.688686453402087	0.002761686760212108	0.41568169992922277	-0.020839984269430917
0.9889999999999999	0.22728543987229405	-0.09954540825808739	0.8519002618760689	1.6886831819869694	0.002704659467991743	0.41569526791828026	-0.020590014840556607
0.9900000000000002	0.22728009322752812	-0.09954525727642576	0.8525139793644314	1.688679848305087	0.0026480017273658586	0.4157086085424003	-0.02034168209145391
0.9910000000000001	0.22727481662805582	-0.09954510460930112	0.8531236595193157	1.6886764521144544	0.0025917138339353212	0.41572172499274057	-0.02009498761197129
0.992	0.2272696105206956	-0.09954495045739806	0.8537292989834081	1.6886729932239268	0.0025357961082711168	0.4157346204245916	-0.019849933051821422
0.9929999999999999	0.227264475271343	-0.09954479501372566	0.8543308942142142	1.6886694714946298	0.0024802488959511167	0.41574729795714005	-0.01960652012107437
0.9940000000000002	0.22725941116740944	-0.0995446384637676	0.8549284414826692	1.688665886841072	0.0024250725673579413	0.4157597606733257	-0.019364750590758064
0.9950000000000001	0.22725441842132077	-0.09954448098563354	0.8555219368734376	1.688662239233071	0.0023702675170548747	0.415772011619423	-0.019124626292589857
0.996	0.2272494971747002	-0.09954432275021158	0.8561113762872791	1.6886585286984948	0.0023158341628612754	0.41578405380440614	-0.01888614911777668
0.9969999999999999	0.22724464750173248	-0.09954416392132165	0.8566967554443562	1.68865475532531	0.0022617729449316048	0.4157958901996422	-0.018649321015551792
0.9980000000000002	0.22723986941170782	-0.09954400465586956	0.8572780698873566	1.688650919262564	0.002208084324959463	0.41580752373890933	-0.01841414399193359
0.9990000000000001	0.2272351628522467	-0.09954384510400176	0.8578553149844372	1.6886470207210518	0.0021547687854453048	0.41581895731831137	-0.018180620108643627
1.0	0.22723052771358054	-0.0995436854092604	0.8584284859323694	1.6886430599740434	0.0021018268289055885	0.4158301937959635	-0.017948751481938263
1.001	0.22722596383276136	-0.09954352570873873	0.858997577759511	1.6886390373580782	0.0020492589770837824	0.4158412359916291	-0.017718540281473814
1.0019999999999998	0.2272214709966736	-0.09954336613323672	0.8595625853286158	1.6886349532738192	0.0019970657703454473	0.41585208668648843	-0.017489988729263974
1.0030000000000001	0.2272170489442235	-0.09954320680741646	0.8601235033402352	1.6886308081869674	0.0019452477671350803	0.41586274862309563	-0.01726309909836198
1.004	0.22721269736883587	-0.09954304784995775	0.8606803263370908	1.6886266026292311	0.0018938055432505961	0.4158732245054623	-0.01703787371102185
1.005	0.22720841592088165	-0.0995428893737132	0.8612330487094214	1.6886223371989804	0.0018427396909957978	0.4158835169992027	-0.016814314936519085
1.0059999999999998	0.22720420420928553	-0.09954273148586304	0.8617816647016883	1.6886180125608328	0.001792050818332082	0.4158936287317995	-0.01659242518875037
1.0070000000000001	0.22720006180269212	-0.09954257428806963	0.8623261684213969	1.6886136294445482	0.001741739547906997	0.41590356229292696	-0.016372206923183762
1.008	0.22719598823056614	-0.0995424178766311	0.8628665538496665	1.6886091886447319	0.0016918065158981652	0.4159133202346447	-0.0161536626329133
1.009	0.2271919829842233	-0.09954226234263455	0.8634028148516695	1.688604691021719	0.00164225237091556	0.4159229050714007	-0.015936794844424736
1.0099999999999998	0.22718804551816693	-0.09954210777210844	0.86393494518582	1.6886001375028918	0.0015930777730224265	0.4159323192797784	-0.015721606113617993
1.0110000000000001	0.22718417525210974	-0.09954195424617401	0.8644629385124737	1.688595529083681	0.001544283392630604	0.4159415652981697	-0.015508099022023067
1.012	0.22718037157292936	-0.09954180184119595	0.8649867884032683	1.6885908668274918	0.0014958699093305164	0.41595064552685695	-0.015296276173024117
1.013	0.22717663383618225	-0.09954165062893192	0.8655064883514881	1.688586151864932	0.0014478380107769701	0.41595956232850295	-0.01508614018784566
1.0139999999999998	0.22717296136830528	-0.09954150067668105	0.8660220317834549	1.6885813853938383	0.0014001883913865032	0.4159683180284981	-0.014877693701054729
1.0150000000000001	0.22716935346988193	-0.09954135204743121	0.8665334120709539	1.6885765686801097	0.0013529217507847102	0.4159769149149793	-0.01467093935563733
1.016	0.22716580941922096	-0.09954120480000511	0.8670406225443271	1.6885717030578402	0.0013060387921855717	0.41598535523888414	-0.014465879797951154
1.017	0.2271623284754963	-0.09954105898920508	0.8675436565058672	1.6885667899283734	0.0012595402207021074	0.4159936412142818	-0.014262517672673763
1.0179999999999998	0.22715890988069556	-0.09954091466595653	0.868042507244268	1.6885618307590282	0.0012134267416485658	0.4160017750188564	-0.014060855617317373
1.0190000000000001	0.22715555286075462	-0.09954077187745007	0.8685371680501328	1.6885568270822466	0.0011676990590161727	0.4160097587942363	-0.013860896256185851
1.02	0.22715225662700875	-0.09954063066728201	0.8690276322302932	1.688551780495916	0.0011223578741217449	0.4160175946459234	-0.013662642194623978
1.021	0.22714902037758722	-0.09954049107559357	0.8695138931198232	1.6885466926644865	0.0010774038844284896	0.4160252846430647	-0.013466096014104518
1.0219999999999998	0.2271458432983741	-0.09954035313920837	0.8699959440928811	1.688541565319373	0.0010328377824774027	0.41603283081854997	-0.013271260267846073
1.0230000000000001	0.22714272456466134	-0.09954021689176848	0.8704737785727594	1.688536400258268	0.0009886602546849842	0.41604023516937394	-0.013078137476837393
1.024	0.22713966334349353	-0.09954008236386883	0.8709473900403962	1.6885311993441219	0.0009448719801893012	0.41604749965689475	-0.012886730126509247
1.025	0.22713665879520206	-0.09953994958318992	0.871416772040977	1.6885259645041608	0.0009014736301700308	0.41605462620698713	-0.012697040664234145
1.0259999999999998	0.22713371007413077	-0.0995398185746289	0.8718819181893867	1.6885206977289382	0.0008584658673982233	0.4160616167102709	-0.01250907149746874
1.0270000000000001	0.22713081633005905	-0.09953968936042897	0.8723428221767755	1.6885154010714194	0.0008158493454061217	0.41606847302241307	-0.01232282499156214
1.028	0.2271279767106991	-0.09953956196030696	0.8727994777797503	1.6885100766460994	0.0007736247071545917	0.4160751969643798	-0.012138303466375174
1.029	0.22712519036451617	-0.09953943639157929	0.8732518788706913	1.6885047266277708	0.0007317925835629307	0.4160817903226973	-0.011955509192317311
1.0299999999999998	0.22712245644349585	-0.09953931266928606	0.873700019427697	1.6884993532491912	0.0006903535922049321	0.4160882548499637	-0.011774444386651586
1.0310000000000001	0.22711977410585954	-0.09953919080631345	0.8741438935452914	1.6884939587980237	0.0006493083360487912	0.41609459226560963	-0.011595111209639011
1.032	0.2271171425187289	-0.0995390708135142	0.8745834954466537	1.688488545614551	0.0006086574019966479	0.41610080425660195	-0.011417511760033123
1.033	0.22711456086036355	-0.09953895269982639	0.8750188194958698	1.6884831160901648	0.00056840135940588	0.4161068924779668	-0.011241648070470652
1.0340000000000003	0.22711202832122077	-0.09953883647239042	0.8754498602090801	1.6884776726651185	0.000528540759017885	0.4161128585533738	-0.01106752210330438
1.0349999999999997	0.2271095441042137	-0.09953872213666398	0.8758766122652838	1.6884722178251728	0.0004890761322328899	0.4161187040759022	-0.010895135746693534
1.036	0.22710710742529927	-0.09953860969653534	0.8762990705175584	1.688466754097875	0.0004500079903039522	0.41612443060880344	-0.01072449081070614
1.0370000000000004	0.22710471751402217	-0.09953849915443481	0.8767172300043239	1.688461284049224	0.0004113368233887327	0.41613003968613865	-0.010555589023431587
1.0379999999999998	0.22710237361326188	-0.09953839051144424	0.8771310859606538	1.6884558102810965	0.0003730630995803421	0.4161355328133486	-0.010388432026857939
1.0390000000000001	0.22710007497855597	-0.0995382837674048	0.8775406338303915	1.6884503354286822	0.00033518726391678694	0.41614091146793847	-0.010223021372268805
1.0399999999999996	0.2270978208777514	-0.09953817892102272	0.8779458692794525	1.6884448621571695	0.0002977097373076564	0.4161461771003364	-0.010059358515279882
1.041	0.22709561059173985	-0.09953807596997347	0.8783467882103171	1.6884393931580566	0.00026063091519491587	0.41615133113474195	-0.00989744481057464
1.0420000000000003	0.22709344341590165	-0.09953797491100375	0.8787433867777166	1.6884339311454635	0.0002239511660082984	0.41615637496996255	-0.009737281506154978
1.0429999999999997	0.227091318660755	-0.09953787574003196	0.8791356614055161	1.6884284788520587	0.0001876708297194124	0.41616130998048095	-0.009578869737044655
1.044	0.22708923565181022	-0.09953777845224658	0.8795236088048	1.6884230390242314	0.0001517902163724064	0.41616613751769077	-0.009422210518626985
1.0450000000000004	0.22708719373013553	-0.09953768304220285	0.8799072259931626	1.6884176144172502	0.0001163096042254562	0.41617085891099426	-0.009267304739615689
1.0459999999999998	0.2270851922536355	-0.09953758950391757	0.8802865103152094	1.68841220779079	8.12292376245738e-05	0.41617547546888334	-0.009114153154475209
1.0470000000000002	0.22708323059754007	-0.09953749783096205	0.8806614594638921	1.688406821904062	4.654932503577402e-05	0.4161799884802457	-0.00896275637547235
1.0479999999999996	0.22708130815410416	-0.09953740801655327	0.8810320715019302	1.688401459510929	1.2270037296261683e-05	0.4161843992156514	-0.008813114864723885
1.049	0.22707942433264203	-0.09953732005364317	0.8813983448833209	1.6883961233557485	-2.1608494098264802e-05	0.41618870892837506	-0.008665228926117758
1.0500000000000003	0.22707757855952068	-0.09953723393500626	0.8817602784753147	1.6883908161695753	-5.5086178670359114e-05	0.41619291885521265	-0.008519098696863828
1.0509999999999997	0.2270757702773618	-0.09953714965332526	0.8821178715801107	1.6883855406659611	-8.816296860174929e-05	0.41619703021733645	-0.008374724139100165
1.052	0.22707399894383037	-0.09953706720127505	0.8824711239551405	1.6883802995359776	-0.00012083886033852396	0.4162010442214295	-0.008232105032224667
1.0530000000000004	0.22707226403076305	-0.09953698657160474	0.8828200358319391	1.688375095443207	-0.00015311389609972754	0.4162049620609168	-0.00809124096595206
1.0539999999999998	0.22707056502401307	-0.09953690775721814	0.8831646079347333	1.6883699310190707	-0.00018498816541116873	0.41620878491710755	-0.00795213133348747
1.0550000000000002	0.2270689014232596	-0.09953683075125219	0.8835048414994989	1.6883648088573695	-0.0002164618066034995	0.41621251396043224	-0.007814775324573394
1.0559999999999996	0.227067272741406	-0.09953675554715388	0.8838407382931115	1.6883597315080376	-0.00024753500815267543	0.4162161503517106	-0.007679171918654232
1.057	0.22706567850432066	-0.0995366821387552	0.8841723006329624	1.6883547014719833	-0.00027820801022806596	0.4162196952431461	-0.007545319877732901
1.0580000000000003	0.22706411825054715	-0.0995366105203465	0.884499531408549	1.6883497211977636	-0.0003084811066307323	0.41622314977904495	-0.0074132177381287965
1.0589999999999997	0.22706259153060668	-0.09953654068674794	0.8848224341054096	1.6883447930785886	-0.00033835464687803564	0.41622651509656367	-0.007282863801260129
1.06	0.2270610979066415	-0.09953647263337934	0.885141012830273	1.6883399194485251	-0.0003678290383124862	0.416229792326666	-0.0071542561240001655
1.0610000000000004	0.22705963695202253	-0.09953640635632818	0.8854552723359108	1.6883351025782765	-0.00039690474811269067	0.41623298259522845	-0.007027392509035334
1.0619999999999998	0.22705820825054715	-0.09953634185241599	0.8857652180449394	1.6883303446712827	-0.00042558230514509943	0.416236087024109	-0.006902270495592513
1.0630000000000002	0.22705681139598183	-0.09953627911926281	0.886070856072565	1.6883256478608932	-0.00045386230177789827	0.41623910673193604	-0.006778887350598527
1.0639999999999996	0.22705544599157296	-0.09953621815535021	0.8863721932475176	1.6883210142082292	-0.00048174539559562814	0.4162420428346754	-0.006657240060517878
1.065	0.2270541116491506	-0.09953615896008226	0.8866692371304118	1.6883164456992399	-0.0005092323109530545	0.41624489644628115	-0.006537325324297666
1.0660000000000003	0.22705280798857885	-0.09953610153384505	0.8869619960295316	1.6883119442409453	-0.0005363238404285447	0.4162476686794267	-0.006419139547483547
1.0669999999999997	0.22705153463680267	-0.09953604587806426	0.8872504790140306	1.6883075116583697	-0.000563020845932644	0.41625036064619514	-0.0063026788373272465
1.068	0.22705029122536224	-0.09953599199526124	0.8875346959256696	1.6883031496925376	-0.0005893242592883769	0.41625297345872714	-0.006187938998280125
1.0690000000000004	0.2270490773878753	-0.09953593988910714	0.8878146573905842	1.6882988599987783	-0.0006152350826478352	0.416255508229764	-0.006074915527267579
1.0699999999999998	0.2270478927589924	-0.09953588956447547	0.8880903748306997	1.6882946441449593	-0.0006407543891095513	0.4162579660730852	-0.005963603609052886
1.0710000000000002	0.22704673697369845	-0.09953584102749284	0.8883618604736508	1.6882905036096518	-0.0006658833234747782	0.41626034810390056	-0.005853998112364774
1.0719999999999996	0.22704560966620962	-0.09953579428558802	0.8886291273615721	1.6882864397802213	-0.0006906231030198278	0.41626265543913415	-0.005746093586671613
1.073	0.2270445104695946	-0.0995357493475392	0.8888921893606275	1.688282453950844	-0.0007149750183442548	0.4162648891976606	-0.005639884258693731
1.0740000000000003	0.22704343901612062	-0.09953570622351955	0.8891510611716438	1.6882785473208262	-0.0007389404342327964	0.41626705050061397	-0.005535364028293743
1.0749999999999997	0.22704239493681982	-0.09953566492514103	0.8894057583399517	1.6882747209939781	-0.0007625207903471095	0.41626914047158586	-0.005432526464420447
1.076	0.2270413778602756	-0.09953562546549634	0.8896562972636729	1.6882709759786618	-0.0007857176018068745	0.4162711602366503	-0.005331364801721234
1.0770000000000004	0.22704038741213523	-0.09953558785919919	0.8899026952008121	1.6882673131870058	-0.0008085324597806655	0.41627311092451913	-0.005231871937951067
1.0779999999999998	0.22703942321534953	-0.0995355521224228	0.8901449702751368	1.6882637334332906	-0.0008309670320242078	0.4162749936668879	-0.005134040431880156
1.0790000000000002	0.22703848488963735	-0.09953551827293639	0.8903831414808265	1.6882602374333844	-0.0008530230632426721	0.41627680959860464	-0.00503786250128089
1.0799999999999996	0.22703757205017397	-0.09953548633014016	0.8906172286851219	1.6882568258059771	-0.000874702375214479	0.41627855985741863	-0.004943330021427638
1.081	0.22703668430700477	-0.09953545631509818	0.8908472526285836	1.6882534990741078	-0.0008960068667967146	0.4162802455835498	-0.00485043452472598
1.0820000000000003	0.2270358212651835	-0.09953542825056948	0.8910732349240641	1.6882502576662293	-0.0009169385138712827	0.4162818679193229	-0.0047591672010529815
1.0829999999999997	0.22703498252413234	-0.09953540216103733	0.8912951980547521	1.6882471019179455	-0.0009374993690472429	0.41628342800874213	-0.004669518898329565
1.084	0.2270341676762254	-0.09953537807273659	0.8915131653705127	1.6882440320747933	-0.0009576915611174065	0.4162849269969451	-0.004581480123577165
1.0850000000000004	0.22703337630610113	-0.09953535601367904	0.8917271610825062	1.6882410482953176	-0.000977517294510796	0.4162863660296565	-0.00449504104465027
1.0859999999999999	0.22703260799108022	-0.09953533601367692	0.8919372102568138	1.6882381506540625	-0.0009969788487997936	0.4162877462527016	-0.004410191492471437
1.0870000000000002	0.22703186230193698	-0.09953531810436442	0.8921433388070467	1.6882353391444775	-0.0010160785781380293	0.41628906881151656	-0.004326920963778298
1.0879999999999996	0.2270311388036482	-0.09953530231921705	0.8923455734851581	1.6882326136817432	-0.001034818910565887	0.41629033485053396	-0.0042452186246361365
1.089	0.22703043705611994	-0.09953528869356916	0.8925439418693104	1.6882299741055087	-0.0010532023471204353	0.4162915455125025	-0.004165073315152516
1.0900000000000003	0.2270297566148927	-0.09953527726462931	0.8927384723472623	1.688227420182549	-0.0010712314605647137	0.416292701937923	-0.004086473555952656
1.0909999999999997	0.22702909703182547	-0.09953526807149346	0.8929291940960035	1.6882249516093366	-0.0010889088936730396	0.4162938052645376	-0.004009407556000101
1.092	0.227028457855759	-0.09953526115515615	0.8931161370606181	1.6882225680145302	-0.0011062373573134292	0.4162948566267507	-0.00393386322061677
1.0930000000000004	0.22702783863278245	-0.09953525655851944	0.8932993319331001	1.68822026896138	-0.0011232196284463624	0.41629585715504075	-0.003859828159652951
1.0939999999999999	0.22702723890535123	-0.09953525432639956	0.8934788101295874	1.6882180539500513	-0.0011398585478545494	0.4162968079754219	-0.0037872896964889447
1.0950000000000002	0.22702665821063303	-0.09953525450553144	0.8936546037652354	1.6882159224198634	-0.001156157017600991	0.41629771020895623	-0.0037162348780631215
1.0959999999999996	0.22702609607958749	-0.0995352571445708	0.8938267456274462	1.6882138737514505	-0.0011721179985170731	0.41629856497131384	-0.0036466504855733333
1.097	0.22702555203715571	-0.09953526229409403	0.8939952691489279	1.6882119072688366	-0.0011877445079005679	0.41629937337238004	-0.0035785230451943965
1.0980000000000003	0.22702502560280846	-0.09953527000659551	0.8941602083805487	1.688210022241434	-0.0012030396172379573	0.4163001365159095	-0.003511838838702711
1.0989999999999998	0.22702451629107634	-0.09953528033648266	0.8943215979632054	1.6882082178859588	-0.0012180064497045368	0.41630085549916407	-0.0034465839143865504
1.1	0.22702402361206325	-0.09953529334006832	0.8944794730998009	1.6882064933682683	-0.0012326481775611093	0.4163015314124732	-0.0033827440980726776
1.1010000000000004	0.22702354707194258	-0.09953530907556067	0.8946338695284238	1.6882048478051197	-0.0012469680196878282	0.41630216533883746	-0.0033203050039174752
1.1019999999999999	0.2270230861734378	-0.09953532760305055	0.8947848234963227	1.6882032802658504	-0.0012609692392521034	0.41630275835363456	-0.003259252044915496
1.1030000000000002	0.2270226404162869	-0.09953534898449608	0.8949323717338871	1.6882017897739827	-0.00127465514144653	0.4163033115243058	-0.003199570443261241
1.1039999999999996	0.2270222092976917	-0.09953537328370461	0.8950765514278474	1.6882003753087516	-0.0012880290712327636	0.4163038259100821	-0.0031412452409437888
1.105	0.22702179231275263	-0.09953540056631184	0.8952174001940336	1.6881990358065566	-0.0013010944110272208	0.41630430256181	-0.0030842613105886607
1.1060000000000003	0.22702138895488885	-0.09953543089975807	0.8953549560511567	1.6881977701623418	-0.0013138545783862468	0.41630474252175437	-0.0030286033659524918
1.1069999999999998	0.22702099871624498	-0.09953546435326162	0.8954892573955788	1.6881965772309013	-0.001326313023687456	0.41630514682343794	-0.0029742559720243376
1.108	0.22702062108808427	-0.09953550099778925	0.8956203429759119	1.6881954558281125	-0.0013384732278039172	0.4163055164915773	-0.002921203555296615
1.1090000000000004	0.22702025556116917	-0.0995355409060235	0.8957482518681558	1.6881944047321	-0.001350338699950523	0.41630585254193253	-0.00286943041391621
1.1099999999999999	0.22701990162612956	-0.09953558415232698	0.895873023452468	1.6881934226843276	-0.0013619129756991543	0.4163061559810678	-0.00281892072706101
1.1110000000000002	0.22701955877381907	-0.0995356308127034	0.8959946973903926	1.6881925083906244	-0.0013731996149765184	0.4163064278062673	-0.0027696585639834684
1.1119999999999997	0.22701922649566034	-0.09953568096475544	0.8961133136021386	1.6881916605221412	-0.0013842022001021165	0.41630666900560453	-0.00272162789304111
1.113	0.22701890428397922	-0.0995357346876392	0.8962289122457494	1.6881908777162429	-0.0013949243339846772	0.41630688055792037	-0.0026748125899986896
1.1140000000000003	0.22701859163232888	-0.09953579206201532	0.896341533697751	1.6881901585773358	-0.001405369638351761	0.4163070634327094	-0.0026291964458003245
1.1149999999999998	0.22701828803580396	-0.09953585316999664	0.896451218532227	1.6881895016776292	-0.0014155417518872272	0.416307218590157	-0.0025847631751062233
1.116	0.22701799299134554	-0.09953591809509216	0.8965580074975292	1.6881889055578387	-0.0014254443282730326	0.416307346981326	-0.0025414964257925014
1.1170000000000004	0.22701770599803714	-0.0995359869221475	0.8966619414924676	1.6881883687278258	-0.0014350810340709205	0.41630744954824866	-0.0024993797885164387
1.1179999999999999	0.22701742655739252	-0.09953605973728165	0.8967630615438165	1.6881878896671807	-0.0014444555465622378	0.41630752722386205	-0.0024583968056931995
1.1190000000000002	0.22701715417363555	-0.09953613662781972	0.8968614087858512	1.6881874668257444	-0.001453571551846816	0.4163075809319078	-0.002418530979778198
