# Supplementary material for: JcvPCA and JsvCRP: A set of metrics to evaluate changes in joint coordination strategies
Source: PLoS One. 2025 Aug 5;20(8):e0325792. doi: 10.1371/journal.pone.0325792 (PMC12324137; doi:10.1371/journal.pone.0325792)
Supplement: S4 Dataset — This zip file contains one folder for each condition. For each condition, the 3 repetitions of the movements for the 3 different targets’ height are presented in individual csv files. (ZIP) [file pone.0325792.s004.zip › Data/Desynch/data_nat_desync_70_2.csv]

index	1	2	3	4	ee_pos1	ee_pos2	ee_pos3
0.0	0.22358391196414173	-0.09719644565048027	-0.14712959119631872	1.580696981856487	0.0850942438404295	0.20522305525966206	-0.37929125780014006
0.0009999999999998899	0.22358652740037552	-0.09719640603875487	-0.14704634467894775	1.580743897165093	0.08508838937101207	0.20525723415311856	-0.37926288367755157
0.0020000000000000018	0.22358921498628237	-0.09719636575748608	-0.14696139749523923	1.580791269863746	0.08508244812668449	0.20529208953119246	-0.3792340511135909
0.0029999999999998916	0.22359197633836636	-0.09719632481691189	-0.1468747337189858	1.5808390944608295	0.08507642007289083	0.20532762722678896	-0.3792047580503999
0.0040000000000000036	0.2235948130942011	-0.09719628322840086	-0.14678633743094602	1.5808873653292526	0.08507030518716543	0.20536385305905636	-0.3791750024570303
0.004999999999999893	0.22359772691124338	-0.097196241004492	-0.14669619271269307	1.5809360767196297	0.08506410345775955	0.20540077283633057	-0.37914478232479754
0.006000000000000005	0.22360071946444446	-0.09719619815893527	-0.14660428364064654	1.5809852227737764	0.08505781488186535	0.2054383923589573	-0.37911409566253673
0.006999999999999895	0.22360379244378617	-0.09719615470673268	-0.14651059427917382	1.5810347975389054	0.08505143946374193	0.20547671742229062	-0.37908294049151975
0.008000000000000007	0.22360694755286933	-0.09719611066418016	-0.1464151086724019	1.5810847949829028	0.08504497721304759	0.20551575382004503	-0.37905131483997456
0.008999999999999897	0.22361018650817624	-0.09719606604890975	-0.14631781083513293	1.581135209010318	0.0850384281432569	0.2055555073479954	-0.3790192167372688
0.009999999999999787	0.2236135110375004	-0.09719602087993262	-0.14621868474363314	1.5811860334779386	0.08503179226973596	0.20559598380783617	-0.37898664420806505
0.010999999999999899	0.22361692287716597	-0.09719597517768243	-0.14611771432631038	1.581237262209586	0.08502506960747595	0.20563718901119465	-0.37895359526663197
0.011999999999999789	0.22362042376878752	-0.0971959289640594	-0.14601488345391778	1.5812888890112555	0.08501826016878951	0.2056791287838533	-0.37892006791106925
0.0129999999999999	0.2236240154559445	-0.09719588226247482	-0.14591017592967198	1.5813409076873697	0.0850113639610308	0.20572180896999256	-0.3788860601172053
0.01399999999999979	0.22362769968114551	-0.09719583509789606	-0.14580357547930303	1.5813933120577726	0.08500438098433914	0.20576523543650987	-0.3788515698321695
0.014999999999999902	0.22363147818383264	-0.09719578749689209	-0.14569506574067737	1.5814460959743453	0.08499731122964997	0.2058094140775306	-0.37881659496800624
0.015999999999999792	0.22363535269904833	-0.0971957394876794	-0.1455846302537613	1.5814992533368666	0.08499015467691219	0.20585435081873968	-0.37878113339563735
0.016999999999999904	0.22363932495525787	-0.09719569110016835	-0.14547225245169254	1.5815527781092535	0.08498291129296363	0.20590005162122438	-0.3787451829389311
0.017999999999999794	0.22364339667094937	-0.09719564236600997	-0.14535791565222395	1.5816066643369415	0.08497558102894313	0.20594652248512596	-0.378708741368515
0.018999999999999906	0.22364756955076234	-0.0971955933186431	-0.14524160304842956	1.581660906165037	0.0849681638176045	0.20599376945364326	-0.37867180639521214
0.019999999999999796	0.2236518452815194	-0.09719554399334183	-0.14512329769868862	1.5817154978561205	0.0849606595707151	0.20604179861744315	-0.37863437566340813
0.020999999999999908	0.2236562255285345	-0.09719549442726333	-0.14500298251709087	1.581770433806948	0.08495306817660006	0.20609061611886248	-0.3785964467448988
0.021999999999999797	0.2236607119329466	-0.0971954446594958	-0.14488064026503134	1.5818257085640608	0.08494538949795416	0.20614022815546992	-0.37855801713340365
0.02299999999999991	0.22366530610970212	-0.09719539473110683	-0.14475625354325933	1.581881316838306	0.08493762336986017	0.20619064098334666	-0.3785190842394434
0.0239999999999998	0.22367000964468314	-0.09719534468519185	-0.14462980478327206	1.5819372535194047	0.08492976959770986	0.20624186092068922	-0.3784796453849739
0.02499999999999991	0.22367482409098177	-0.09719529456692273	-0.1445012762380699	1.5819935136916978	0.08492182795490547	0.20629389435178885	-0.3784396977974757
0.0259999999999998	0.22367975096582107	-0.0971952444235966	-0.14437064997304166	1.5820500926499461	0.08491379818058586	0.2063467477308945	-0.3783992386039276
0.026999999999999913	0.22368479174812084	-0.09719519430468458	-0.1442379078569972	1.5821069859144388	0.08490567997743827	0.20640042758583116	-0.37835826482497126
0.027999999999999803	0.2236899478752011	-0.09719514426188065	-0.1441030315529867	1.5821641892461686	0.08489747300929136	0.20645494052167176	-0.37831677336914843
0.028999999999999915	0.22369522073862225	-0.0971950943491505	-0.14396600250929928	1.5822216986617013	0.08488917689855105	0.20651029322439549	-0.3782747610273349
0.029999999999999805	0.22370061168066513	-0.09719504462278018	-0.14382680195066197	1.5822795104469913	0.08488079122396625	0.20656649246446496	-0.3782322244674962
0.030999999999999917	0.22370612199145026	-0.0971949951414248	-0.1436854108692821	1.5823376211701483	0.08487231551872522	0.20662354510049885	-0.3781891602297074
0.031999999999999806	0.22371175290556441	-0.09719494596615687	-0.14354181001612534	1.5823960276931541	0.08486374926845643	0.20668145808291108	-0.37814556472144006
0.03299999999999992	0.2237175055985678	-0.09719489716051453	-0.14339597989244818	1.5824547271832887	0.08485509190913457	0.20674023845738834	-0.37810143421287673
0.03399999999999981	0.22372338118375792	-0.09719484879054946	-0.14324790074122912	1.5825137171246455	0.0848463428250138	0.20679989336826016	-0.37805676483219414
0.03499999999999992	0.22372938070844078	-0.09719480092487436	-0.14309755253889417	1.5825729953289844	0.08483750134640629	0.20686043006169347	-0.3780115525611251
0.03599999999999981	0.22373550515008525	-0.09719475363471007	-0.14294491498735373	1.582632559945924	0.08482856674742832	0.20692185588882686	-0.3779657932306187
0.03699999999999992	0.22374175541311062	-0.09719470699393216	-0.14278996750599268	1.582692409472107	0.08481953824408008	0.2069841783089589	-0.3779194825166032
0.03799999999999981	0.2237481323259286	-0.097194661079117	-0.1426326892240114	1.5827525427585802	0.08481041499259882	0.20704740489254017	-0.3778726159364045
0.038999999999999924	0.2237546366378628	-0.09719461596958717	-0.14247305897313922	1.582812959017516	0.08480119608778192	0.20711154332390022	-0.3778251888455796
0.039999999999999813	0.2237612690163199	-0.09719457174745613	-0.14231105527998889	1.5828736578290323	0.08479188056134122	0.20717660140400732	-0.3777771964345611
0.040999999999999925	0.22376803004458637	-0.09719452849767216	-0.14214665635769339	1.5829346391469874	0.08478246738053342	0.20724258705349657	-0.37772863372523874
0.041999999999999815	0.223774920219498	-0.09719448630806136	-0.14197984009722212	1.5829959033033707	0.08477295544688464	0.2073095083158372	-0.37767949556778796
0.04299999999999993	0.2237819399486102	-0.09719444526936985	-0.1418105840591506	1.5830574510116697	0.08476334359482737	0.20737737336032674	-0.37762977663787106
0.04399999999999982	0.22378908954799706	-0.09719440547530475	-0.14163886546590765	1.5831192833688301	0.08475363059049469	0.20744619048496526	-0.3775794714342774
0.04499999999999993	0.22379636924105087	-0.09719436702257415	-0.1414646611941459	1.5831814018558115	0.0847438151307946	0.2075159681192624	-0.37752857427694697
0.04599999999999982	0.22380377915752944	-0.09719433001092587	-0.14128794776763245	1.583243808337489	0.0847338958426437	0.20758671482666474	-0.3774770793053218
0.04699999999999993	0.22381131933247767	-0.09719429454318482	-0.14110870135068368	1.5833065050622763	0.08472387128230091	0.20765843930665634	-0.3774249804769698
0.04799999999999982	0.22381898970502226	-0.09719426072528903	-0.1409268977414146	1.583369494661093	0.08471373993474142	0.2077311503968891	-0.3773722715663645
0.04899999999999993	0.22382679011703846	-0.0971942286663242	-0.14074251236444732	1.5834327801449217	0.08470350021295052	0.2078048570754568	-0.37731894616376654
0.04999999999999982	0.22383472031169224	-0.09719419847855656	-0.14055552026347765	1.5834963649013305	0.08469315045713882	0.20787956846324268	-0.3772649976742124
0.050999999999999934	0.22384277993223403	-0.09719417027746409	-0.140365896094476	1.583560252691081	0.08468268893412412	0.20795529382608902	-0.37721041931661664
0.051999999999999824	0.22385096852179284	-0.09719414418176582	-0.14017361411954843	1.5836244476444408	0.08467211383718577	0.2080320425767178	-0.37715520412305503
0.052999999999999936	0.22385928552379375	-0.09719412031344932	-0.13997864820110806	1.5836889542564487	0.08466142328627173	0.20810982427657754	-0.37709934493841807
0.053999999999999826	0.2238677302818723	-0.097194098797796	-0.13978097179675825	1.583753777381507	0.08465061532813349	0.20818864863748385	-0.3770428344205023
0.05499999999999994	0.22387630204004014	-0.09719407976340438	-0.13958055795491106	1.583818922227671	0.08463968793645188	0.20826852552292377	-0.37698566504030295
0.05599999999999983	0.2238849999446076	-0.09719406334221094	-0.13937737931041302	1.5838843943502539	0.08462863901238168	0.20834946494919648	-0.37692782908233247
0.05699999999999994	0.22389382304748753	-0.09719404966950858	-0.13917140807982942	1.5839501996439846	0.08461746638563904	0.2084314770865638	-0.3768693186450328
0.05799999999999983	0.2239027703097529	-0.09719403888396266	-0.13896261605679208	1.5840163443340973	0.08460616781588998	0.20851457226040027	-0.3768101256413504
0.05899999999999994	0.22391184060544814	-0.09719403112762415	-0.1387509746081904	1.5840828349678517	0.08459474099419861	0.20859876095209007	-0.3767502417994201
0.05999999999999983	0.22392103272640804	-0.09719402654594012	-0.1385364546712319	1.584149678406472	0.08458318354459818	0.20868405379953792	-0.3766896586633053
0.06099999999999994	0.2239303453877054	-0.09719402528776118	-0.13831902675064878	1.584216881815997	0.08457149302578693	0.20877046159752835	-0.37662836759392415
0.06199999999999983	0.22393977723222588	-0.09719402750534596	-0.1380986609157024	1.5842844526570357	0.08455966693264699	0.20885799529816573	-0.3765663597702311
0.06299999999999994	0.22394932683399854	-0.09719403335436216	-0.13787532679738893	1.5843523986745451	0.08454770269758831	0.20894666601126338	-0.3765036261906622
0.06399999999999983	0.2239589927014123	-0.0971940429938844	-0.13764899358700283	1.5844207278868758	0.08453559769214652	0.20903648500418345	-0.376440157675217
0.06499999999999995	0.22396877328144577	-0.09719405658638837	-0.13741963003684124	1.5844894485733225	0.08452334922902008	0.20912746370081264	-0.3763759448681882
0.06599999999999984	0.22397866696453594	-0.09719407429774143	-0.13718720446232893	1.5845585692620525	0.08451095456418357	0.20921961367996664	-0.3763109782408151
0.06699999999999995	0.22398867208896023	-0.09719409629718924	-0.13695168474446603	1.5846280987191546	0.08449841089871458	0.20931294667370015	-0.3762452480937486
0.06799999999999984	0.22399878694548242	-0.09719412275733838	-0.13671303833224996	1.5846980459369249	0.08448571538064124	0.20940747456563255	-0.3761787445598251
0.06899999999999995	0.22400900978376917	-0.09719415385413493	-0.13647123224547894	1.5847684201206276	0.08447286510742219	0.20950320938909506	-0.3761114576072186
0.06999999999999984	0.22401933881983066	-0.09719418976683857	-0.13622623307872087	1.5848392306744743	0.08445985712900086	0.20960016332490533	-0.3760433770429207
0.07099999999999995	0.2240297722426056	-0.09719423067799209	-0.1359780070064812	1.5849104871871855	0.08444668845076693	0.2096983486987575	-0.375974492516618
0.07199999999999984	0.22404030821931287	-0.09719427677338642	-0.13572651978885247	1.584982199417501	0.08443335603612338	0.20979777797839871	-0.37590479352479533
0.07299999999999995	0.22405094489994898	-0.09719432824202066	-0.13547173677730356	1.5850543772803802	0.08441985680872298	0.20989846377070207	-0.37583426941476944
0.07399999999999984	0.224061680420934	-0.09719438527605706	-0.1352136229210141	1.5851270308335146	0.08440618765449888	0.21000041881837955	-0.3757629093888465
0.07499999999999996	0.22407251290865726	-0.09719444807077074	-0.13495214277453793	1.5852001702630127	0.08439234542385789	0.21010365599608014	-0.3756907025090405
0.07599999999999985	0.22408344048367734	-0.09719451682449408	-0.13468726050720956	1.5852738058686182	0.08437832693410004	0.21020818830598137	-0.37561763770217965
0.07699999999999996	0.22409446126520582	-0.09719459173855537	-0.13441893991432902	1.5853479480492048	0.08436412897182435	0.2103140288728018	-0.3755437037651677
0.07799999999999985	0.2241055733755004	-0.09719467301721177	-0.1341471444294053	1.5854226072885431	0.08434974829532346	0.21042119093834277	-0.3754688893704125
0.07899999999999996	0.22411677494416646	-0.0971947608675762	-0.13387183713636508	1.5854977941413286	0.08433518163703146	0.2105296878560956	-0.3753931830713084
0.07999999999999985	0.224128064111993	-0.09719485549953802	-0.13359298078251666	1.585573519218703	0.08432042570602793	0.21063953308559583	-0.37531657330809065
0.08099999999999996	0.2241394390339501	-0.09719495712567737	-0.1333105377938106	1.585649793172882	0.08430547719054053	0.21075074018584258	-0.37523904841431455
0.08199999999999985	0.22415089788209902	-0.09719506596117279	-0.1330244702916794	1.58572662668201	0.08429033276044934	0.21086332280813458	-0.37516059662348455
0.08299999999999996	0.22416243884916887	-0.09719518222370215	-0.13273474010961267	1.5858040304356102	0.08427498906985702	0.21097729468898	-0.37508120607553974
0.08399999999999985	0.22417406015242994	-0.09719530613333643	-0.13244130880950353	1.5858820151198634	0.08425944275972813	0.21109266964294474	-0.37500086482351175
0.08499999999999996	0.22418576003711319	-0.09719543791242645	-0.1321441376993056	1.5859605914023325	0.08424369046053985	0.21120946155493867	-0.3749195608406709
0.08599999999999985	0.22419753677862103	-0.09719557778548184	-0.131843187852416	1.586039769916498	0.08422772879470392	0.21132768437198732	-0.3748372820279903
0.08699999999999997	0.22420938868390944	-0.09719572597904268	-0.13153842012844927	1.5861195612472208	0.08421155437870198	0.2114473520947191	-0.37475401622157306
0.08799999999999986	0.22422131409354848	-0.09719588272154303	-0.13122979519543798	1.586199975917499	0.08419516382536421	0.21156847876843252	-0.37466975120011625
0.08899999999999997	0.22423331138483749	-0.09719604824316642	-0.13091727355274443	1.586281024375006	0.08417855374659866	0.21169107847379082	-0.37458447469266676
0.08999999999999986	0.22424537897522487	-0.09719622277569301	-0.13060081555397038	1.5863627169776437	0.08416172075633134	0.2118151653173739	-0.37449817438655886
0.09099999999999997	0.22425751532528249	-0.09719640655233816	-0.13028038142990317	1.586445063979229	0.08414466147323382	0.21194075342219557	-0.3744108379352413
0.09199999999999986	0.2242697189408571	-0.09719659980758233	-0.12995593131153813	1.5865280755156794	0.08412737252312004	0.21206785691817231	-0.37432245296606703
0.09299999999999997	0.2242819883751524	-0.0971968027769918	-0.12962742525396942	1.5866117615913122	0.08410985054131986	0.21219648993222573	-0.37423300708836105
0.09399999999999986	0.22429432223112397	-0.09719701569703033	-0.12929482326194064	1.5866961320656237	0.08409209217521567	0.2123266665778216	-0.37414248790177984
0.09499999999999997	0.2243067191630609	-0.09719723880486122	-0.1289580853167171	1.5867811966405416	0.08407409408664049	0.2124584009441149	-0.37405088300491246
0.09599999999999986	0.22431917787697653	-0.09719747233813972	-0.1286171714035646	1.5868669648477616	0.08405585295395843	0.21259170708499128	-0.373958180004075
0.09699999999999998	0.22433169713056164	-0.09719771653479549	-0.12827204153912294	1.586953446036533	0.08403736547401326	0.21272659900829616	-0.373864366521945
0.09799999999999986	0.2243442757330774	-0.09719797163280502	-0.12792265579871234	1.5870406493618916	0.08401862836407019	0.21286309066511555	-0.3737694302060476
0.09899999999999998	0.2243569125451882	-0.09719823786995349	-0.12756897434398748	1.5871285837725695	0.08399963836381495	0.21300119593879052	-0.37367335873747154
0.09999999999999987	0.2243696064783583	-0.09719851548358609	-0.12721095745060254	1.5872172579985815	0.08398039223735262	0.21314092863377387	-0.37357613983970445
0.10099999999999998	0.2243823564930628	-0.09719880471034849	-0.12684856553630258	1.5873066805392253	0.08396088677484374	0.21328230246431504	-0.3734777612874174
0.10199999999999987	0.22439516159619255	-0.0971991057859162	-0.12648175919060753	1.5873968596518617	0.08394111879372013	0.2134253310426555	-0.3733782109153928
0.10299999999999998	0.22440802083878283	-0.0971994189447127	-0.12611049920537576	1.5874878033418482	0.08392108513984887	0.21357002786702595	-0.3732774766274255
0.10399999999999987	0.2244209333136905	-0.09719974441961587	-0.12573474660478082	1.5875795193532394	0.08390078268870847	0.21371640630991884	-0.3731755464050254
0.10499999999999998	0.22443389815246564	-0.09720008244165275	-0.12535446267511458	1.5876720151583703	0.08388020834651938	0.213864479606319	-0.3730724083164824
0.10599999999999987	0.22444691452179305	-0.09720043323968228	-0.12496960899558443	1.5877652979466843	0.08385935905145375	0.21401426084151365	-0.37296805052636556
0.10699999999999998	0.22445998161988162	-0.09720079704006586	-0.12458014747014284	1.5878593746150573	0.08383823177486648	0.2141657629386518	-0.37286246130479866
0.10799999999999987	0.22447309867280354	-0.09720117406632539	-0.12418604035925712	1.587954251758856	0.08381682352236779	0.21431899864640555	-0.37275562903652315
0.10899999999999999	0.22448626493078389	-0.09720156453878864	-0.12378725031053142	1.5880499356622266	0.08379513133467958	0.2144739805270862	-0.3726475422300042
0.10999999999999988	0.2244994796640665	-0.0972019686742218	-0.12338374038821746	1.588146432288353	0.0837731522882783	0.21463072094526353	-0.3725381895263468
0.11099999999999999	0.22451274215798134	-0.0972023866854489	-0.12297547410277608	1.5882437472704354	0.08375088349594896	0.21478923205638925	-0.3724275597080344
0.11199999999999988	0.2245260517079648	-0.09720281878095785	-0.1225624154412782	1.5883418859037544	0.0837283221074361	0.21494952579504636	-0.37231564170762055
0.11299999999999999	0.22453940761528357	-0.09720326516449311	-0.12214452889830434	1.588440853139192	0.08370546531013337	0.215111613862996	-0.3722024246162659
0.11399999999999988	0.22455280918308818	-0.0972037260346345	-0.12172177950700044	1.5885406535774544	0.08368231032975376	0.2152755077171926	-0.37208789769218936
0.11499999999999999	0.22456625571242117	-0.09720420158436215	-0.12129413286995062	1.5886412914632402	0.08365885443110484	0.21544121855793869	-0.37197205036898456
0.11599999999999988	0.22457974649855722	-0.09720469200060734	-0.12086155518915012	1.5887427706801018	0.08363509491897198	0.21560875731747267	-0.3718548722634467
0.11699999999999999	0.2245932808280517	-0.09720519746378903	-0.12042401329473398	1.5888450947467492	0.08361102913892932	0.2157781346490394	-0.3717363531828588
0.11799999999999988	0.22460685797574653	-0.09720571814771213	-0.11998147467286822	1.5889482668140376	0.0835866544779593	0.21594936091625058	-0.3716164831321127
0.119	0.22462047720135705	-0.09720625422058006	-0.1195339074935906	1.5890522896615065	0.08356196836524882	0.21612244618248067	-0.3714952523209189
0.11999999999999988	0.22463413774676974	-0.09720680584674488	-0.11908128063863473	1.589157165693468	0.08353696827346914	0.21629740020034932	-0.3713726511708709
0.121	0.22464783883442782	-0.09720737318768996	-0.11862356372851497	1.5892628969353981	0.08351165172011552	0.21647423240158495	-0.37124867032213055
0.12199999999999989	0.22466157966605294	-0.09720795640186868	-0.11816072714852507	1.5893694850306215	0.08348601626860473	0.2166529518873208	-0.3711233006399861
0.123	0.22467535942095102	-0.09720855564415151	-0.11769274207368004	1.5894769312372896	0.08346005952913287	0.21683356741881446	-0.3709965332214158
0.12399999999999989	0.22468917725315046	-0.09720917106525767	-0.11721958049263129	1.589585236426781	0.08343377915911293	0.21701608740864256	-0.3708683594012377
0.125	0.22470303228775015	-0.09720980281117111	-0.11674121523058428	1.5896944010835217	0.08340717286337744	0.2172005199123018	-0.3707387707576121
0.1259999999999999	0.22471692361835788	-0.09721045102254083	-0.11625761997124451	1.5898044253050945	0.08338023839469637	0.21738687262020742	-0.370607759117026
0.127	0.22473085030674822	-0.09721111583406514	-0.11576876927781765	1.5899153088022617	0.0833529735547953	0.2175751528501427	-0.37047531655895116
0.1279999999999999	0.22474481138398997	-0.09721179737386003	-0.11527463861308825	1.5900270508985281	0.08332537619569336	0.21776536754002992	-0.37034143542042686
0.129	0.22475880585191665	-0.09721249576281135	-0.11477520435860063	1.590139650529999	0.08329744422105854	0.2179575232408939	-0.3702061083003924
0.1299999999999999	0.2247728326845613	-0.09721321111391053	-0.11427044383259294	1.590253106247032	0.08326917558733896	0.21815162611025504	-0.37006932806335086
0.131	0.2247868908299319	-0.09721394353157409	-0.11376033530595903	1.5903674162165582	0.08324056830485459	0.2183476819063719	-0.3699310878424927
0.1319999999999999	0.2248009792128829	-0.09721469311094652	-0.11324485801625794	1.590482578223939	0.08321162043915628	0.21854569598338766	-0.369791381042469
0.133	0.22481509673908626	-0.09721545993718661	-0.11272399218016564	1.590598589675874	0.08318233011247096	0.2187456732871929	-0.36965020134151677
0.1339999999999999	0.22482924229935253	-0.09721624408473692	-0.11219771900401468	1.5907154476047354	0.08315269550499169	0.21894761835193827	-0.36950754269288166
0.135	0.22484341477392542	-0.09721704561657661	-0.11166602069244132	1.5908331486728262	0.08312271485613576	0.21915153529706996	-0.3693633993259702
0.1359999999999999	0.22485761303712343	-0.09721786458345728	-0.11112888045590763	1.5909516891758153	0.0830923864659557	0.21935742782476275	-0.3692177657474209
0.137	0.22487183596308088	-0.09721870102312197	-0.11058628251749339	1.5910710650460984	0.08306170869682637	0.21956529921780663	-0.3690706367418553
0.1379999999999999	0.22488608243221522	-0.09721955495988227	-0.11003821211860079	1.591191271857597	0.08303067997528836	0.21977515233812644	-0.36892200737195036
0.1389999999999998	0.22490035133654154	-0.09722042640530418	-0.10948465552283519	1.5913123048320033	0.08299929879362265	0.21998698962605331	-0.36877187297783526
0.1399999999999999	0.2249146415827064	-0.09722131535962727	-0.10892560001807368	1.591434158844967	0.08296756371085376	0.22020081310010106	-0.36862022917630627
0.1409999999999998	0.22492895209387212	-0.09722222181241638	-0.10836103391748676	1.5915568284314772	0.08293547335324367	0.22041662435700204	-0.36846707186016847
0.1419999999999999	0.22494328181195963	-0.09722314574207058	-0.10779094655990153	1.591680307790821	0.08290302641452155	0.22063442457206106	-0.3683123971975248
0.1429999999999998	0.22495762969987398	-0.0972240871153162	-0.1072153283087674	1.591804590792253	0.08287022165597245	0.22085421450013037	-0.3681562016304699
0.1439999999999999	0.2249719947429571	-0.09722504588781172	-0.10663417054823181	1.591929670982131	0.0828370579064471	0.2210759944777529	-0.3679984818727652
0.1449999999999998	0.22498637595004684	-0.09722602200548808	-0.10604746567670843	1.5920555415917723	0.08280353406229408	0.22129976442628996	-0.36783923490692466
0.1459999999999999	0.22500077235489663	-0.09722701540549583	-0.10545520709982537	1.5921821955452828	0.08276964908715442	0.2215255238552416	-0.3676784579812034
0.1469999999999998	0.22501518301832957	-0.09722802601713543	-0.10485738922276308	1.5923096254677476	0.0827354020118027	0.22175327186575966	-0.36751614860618487
0.1479999999999999	0.2250296070303748	-0.09722905376352207	-0.10425400744161206	1.592437823693784	0.08270079193421813	0.22198300715447583	-0.3673523045510329
0.1489999999999998	0.22504404351201238	-0.09723009856360705	-0.10364505813488346	1.592566782276092	0.08266581801982574	0.22221472801721903	-0.3671869238399575
0.1499999999999999	0.2250584916176589	-0.09723116033380375	-0.10303053865517722	1.592696492994759	0.08263047950166497	0.22244843235274564	-0.3670200047485922
0.1509999999999998	0.22507295053877294	-0.09723223898884673	-0.10241044731950723	1.5928269473677004	0.08259477568030367	0.22268411766709276	-0.3668515457996769
0.1519999999999999	0.22508741950782754	-0.09723333444263756	-0.10178478339828703	1.5929581366607466	0.08255870592386387	0.22292178107843524	-0.3666815457584119
0.1529999999999998	0.2251018978026462	-0.09723444660982766	-0.10115354710410569	1.5930900518970057	0.082522269668586	0.22316141932196112	-0.3665100036279121
0.15399999999999991	0.22511638475185475	-0.09723557540776112	-0.10051673957991804	1.5932226838673884	0.08248546641981076	0.22340302875501244	-0.3663369186442135
0.1549999999999998	0.2251308797410756	-0.09723672075802492	-0.09987436288627398	1.5933560231426813	0.0824482957528916	0.22364660536267686	-0.36616229027065095
0.15599999999999992	0.22514538221873726	-0.09723788258723041	-0.09922641998833735	1.593490060085673	0.08241075731367307	0.2238921447634078	-0.3659861181922163
0.1569999999999998	0.22515989170187603	-0.09723906082777876	-0.09857291474231476	1.5936247848625904	0.0823728508188401	0.22413964221479826	-0.36580840230995937
0.15799999999999992	0.2251744077823065	-0.09724025541936163	-0.0979138518805392	1.5937601874542338	0.0823345760563818	0.22438909261987858	-0.36562914273506525
0.1589999999999998	0.2251889301320328	-0.09724146631081905	-0.0972492369955818	1.593896257667567	0.082295932885805	0.22464049053369847	-0.3654483397825486
0.15999999999999992	0.22520345850752452	-0.09724269346160307	-0.09657907652376474	1.5940329851481558	0.08225692123797579	0.22489383017007725	-0.3652659939647461
0.1609999999999998	0.22521799275323487	-0.09724393684247484	-0.09590337772769227	1.5941703593934589	0.08221754111464995	0.2251491054088314	-0.36508210598460805
0.16199999999999992	0.22523253280398745	-0.09724519643618929	-0.09522214867741632	1.594308369766608	0.08217779258763179	0.22540630980354656	-0.3648966767286048
0.1629999999999998	0.22524707868660682	-0.0972464722389174	-0.09453539823098239	1.5944470055099338	0.08213767579786554	0.2256654365894729	-0.36470970725943136
0.16399999999999992	0.22526163052191742	-0.09724776426202908	-0.09384313601509994	1.5945862557578716	0.08209719095476395	0.22592647869130753	-0.3645211988088121
0.1649999999999998	0.22527618852673367	-0.09724907253348386	-0.09314537240592823	1.5947261095492535	0.08205633833540844	0.22618942873099124	-0.3643311527705281
0.16599999999999993	0.22529075301509158	-0.09725039709845232	-0.0924421185099675	1.5948665558393766	0.08201511828325538	0.22645427903552753	-0.36413957069366437
0.16699999999999982	0.22530532439872508	-0.09725173801991827	-0.0917333861439216	1.5950075835129902	0.08197353120653059	0.2267210216451346	-0.36394645427546785
0.16799999999999993	0.2253199031867854	-0.09725309538001564	-0.09101918781239392	1.5951491813982086	0.08193157757661661	0.2269896483221649	-0.36375180535338786
0.16899999999999982	0.22533448998555272	-0.09725446928172775	-0.09029953668453003	1.5952913382791059	0.08188925792667567	0.22726015056043408	-0.3635556258971495
0.16999999999999993	0.22534908549889315	-0.09725585985019748	-0.08957444657072046	1.5954340429066258	0.08184657285032537	0.22753251959448056	-0.36335791800134615
0.17099999999999982	0.22536369052908514	-0.09725726723326986	-0.08884393189935164	1.595577284010454	0.08180352300000097	0.22780674640870258	-0.36315868387787886
0.17199999999999993	0.2253783059776352	-0.0972586916020183	-0.0881080076935929	1.595721050312234	0.08176010908530844	0.22808282174644268	-0.3629579258479973
0.17299999999999982	0.22539293284608214	-0.0972601331516309	-0.08736668954745391	1.5958653305382642	0.08171633187155015	0.22836073611939342	-0.36275564633412233
0.17399999999999993	0.22540757223679336	-0.09726159210152739	-0.08661999360072262	1.596010113431682	0.08167219217799634	0.2286404798174556	-0.3625518478515094
0.17499999999999982	0.22542222535375186	-0.09726306869433073	-0.0858679365138963	1.596155387764521	0.08162769087584058	0.22892204291857035	-0.3623465330001153
0.17599999999999993	0.22543689350295404	-0.09726456319482157	-0.08511053544346536	1.5963011423489015	0.08158282888608212	0.2292054152983524	-0.3621397044568489
0.17699999999999982	0.2254515780920412	-0.09726607589000448	-0.08434780801640461	1.596447366047742	0.08153760717745612	0.22949058663996058	-0.3619313649677157
0.17799999999999994	0.22546628062991747	-0.09726760708990913	-0.08357977230272781	1.5965940477853786	0.08149202676453253	0.22977754644470194	-0.36172151733954994
0.17899999999999983	0.22548100272672694	-0.09726915712762128	-0.08280644678608916	1.5967411765573518	0.08144608870573926	0.23006628404338014	-0.36151016443151324
0.17999999999999994	0.22549574609306075	-0.09727072635816686	-0.08202785033316466	1.5968887414397466	0.0813997941008213	0.23035678860803283	-0.3612973091463579
0.18099999999999983	0.22551051253801718	-0.09727231515700141	-0.08124400216254582	1.5970367315984735	0.08135314408779559	0.2306490491637636	-0.3610829544215733
0.18199999999999994	0.22552530396724005	-0.09727392391848085	-0.08045492181388189	1.5971851362977518	0.08130613983988814	0.2309430546004361	-0.360867103220839
0.18299999999999983	0.22554012238206333	-0.09727555305468832	-0.0796606291172541	1.5973339449085537	0.0812587825628172	0.23123879368424	-0.36064975852553854
0.18399999999999994	0.22555496987938492	-0.09727720299536727	-0.0788611441620094	1.597483146918524	0.08121107349248258	0.2315362550693842	-0.3604309233257214
0.18499999999999983	0.22556984865076052	-0.09727887418858498	-0.07805648726503299	1.5976327319426336	0.08116301389269451	0.23183542730992782	-0.3602106006107543
0.18599999999999994	0.22558476098034036	-0.09728056710062559	-0.07724667893919296	1.5977826897326974	0.08111460505251437	0.23213629887151624	-0.35998879336038914
0.18699999999999983	0.22559970924240122	-0.09728228221473649	-0.0764317398619383	1.5979330101857663	0.08106584828320623	0.23243885814303372	-0.359765504536185
0.18799999999999994	0.22561469589922295	-0.09728402002947865	-0.07561169084365374	1.598083683352527	0.08101674491510232	0.23274309344830527	-0.35954073707267054
0.18899999999999983	0.2256297235000579	-0.09728578105705507	-0.07478655279612466	1.598234699445728	0.0809672962946857	0.2330489930577375	-0.35931449386824554
0.18999999999999995	0.22564479468118825	-0.09728756582161714	-0.07395634670146797	1.598386048848639	0.08091750378194995	0.2333565451997881	-0.3590867777761831
0.19099999999999984	0.2256599121663179	-0.09728937485754852	-0.07312109358151184	1.598537722123929	0.08086736874791224	0.233665738072275	-0.358857591595852
0.19199999999999995	0.22567507876654724	-0.09729120870772572	-0.07228081446722638	1.5986897100225954	0.08081689257209637	0.2339765598536589	-0.3586269380639735
0.19299999999999984	0.22569029737917756	-0.09729306792175511	-0.07143553036780666	1.5988420034922037	0.08076607663974036	0.23428899871443218	-0.35839481984578786
0.19399999999999995	0.22570557098571592	-0.09729495305456203	-0.07058526223976568	1.5989945936840644	0.08071492233884943	0.2346030428285042	-0.35816123952637247
0.19499999999999984	0.22572090265058065	-0.09729686466608388	-0.06973003095639542	1.5991474719578544	0.08066343105776252	0.2349186803844113	-0.35792619960271654
0.19599999999999995	0.22573629552012764	-0.0972988033216907	-0.06886985727757347	1.599300629879933	0.08061160418335325	0.23523589959624175	-0.35768970247758647
0.19699999999999984	0.2257517528197384	-0.09730076959182725	-0.06800476181989261	1.5994540592172444	0.08055944309882825	0.23555468871428692	-0.3574517504546914
0.19799999999999995	0.22576727784896924	-0.09730276405049988	-0.06713476502747068	1.5996077519354615	0.08050694918057366	0.23587503603543006	-0.3572123457328938
0.19899999999999984	0.225782873976639	-0.09730478727336044	-0.06625988714379676	1.599761700203257	0.08045412379465745	0.2361969299132235	-0.35697149039903625
0.19999999999999996	0.2257985446358502	-0.09730683983613869	-0.06538014818421649	1.5999158963970677	0.08040096829347322	0.2365203587677871	-0.356729186420844
0.20099999999999985	0.22581429331856526	-0.0973089223141758	-0.06449556790903796	1.6000703331037287	0.08034748401276798	0.23684531109553975	-0.35648543564051033
0.20199999999999996	0.22583012357086188	-0.0973110352826816	-0.0636061657976158	1.6002250031228649	0.08029367226905246	0.23717177547859195	-0.3562402397684144
0.20299999999999985	0.22584603898886563	-0.09731317931658544	-0.06271196102264301	1.6003798994705556	0.0802395343569056	0.23749974059393303	-0.35599360037642225
0.20399999999999996	0.22586204321384995	-0.09731535499035401	-0.061812972423879856	1.6005350153831448	0.08018507154598896	0.23782919522266732	-0.3557455188910124
0.20499999999999985	0.22587813992650096	-0.09731756287815335	-0.06090921848205172	1.6006903443200813	0.08013028507801374	0.23816012825912788	-0.3554959965868337
0.20599999999999996	0.22589433284147176	-0.09731980355322924	-0.06000071729402312	1.6008458799657894	0.0800751761637806	0.23849252871945212	-0.3552450345809375
0.20699999999999985	0.22591062570184664	-0.0973220775865071	-0.0590874865492289	1.6010016162305813	0.08001974598023052	0.23882638574969142	-0.35499263382743984
0.20799999999999996	0.22592702227275904	-0.09732438554591344	-0.05816954350659339	1.601157547251367	0.07996399566738358	0.23916168863389137	-0.3547387951121245
0.20899999999999985	0.22594352633453577	-0.09732672799679361	-0.05724690497192362	1.601313667392547	0.07990792632522518	0.2394984268020315	-0.35448351904710856
0.20999999999999996	0.22596014167574036	-0.09732910550267286	-0.056319587276138096	1.6014699712463387	0.07985153901078278	0.2398365898374699	-0.3542268060659954
0.21099999999999985	0.22597687208611136	-0.09733151862560746	-0.055387606253936385	1.601626453632922	0.07979483473533039	0.2401761674840849	-0.3539686564191499
0.21199999999999997	0.22599372134939244	-0.09733396792574801	-0.05445097722289151	1.6017831096007784	0.07973781446147706	0.2405171496533078	-0.3537090701689116
0.21299999999999986	0.22601069323605127	-0.097336453960865	-0.05350971496332704	1.6019399344264802	0.07968047910025937	0.2408595264309945	-0.3534480471851736
0.21399999999999997	0.22602779149588492	-0.09733897728658936	-0.05256383369858774	1.6020969236143126	0.07962282950835939	0.241203288084208	-0.3531855871411419
0.21499999999999986	0.2260450198505056	-0.09734153845699572	-0.05161334707568821	1.602254072896104	0.0795648664853251	0.2415484250677984	-0.35292168950903474
0.21599999999999997	0.22606238198570122	-0.09734413802477627	-0.050658268146703156	1.6024113782305198	0.07950659077073155	0.24189492803066914	-0.3526563535560239
0.21699999999999986	0.22607988154329192	-0.09734677654062618	-0.04969860935051064	1.602568835802198	0.07944800304109954	0.2422427878219208	-0.35238957834029905
0.21799999999999997	0.22609752211210465	-0.09734945455259164	-0.04873438249525204	1.6027264420211118	0.07938910390650987	0.24259199549663824	-0.35212136270719296
0.21899999999999986	0.22611530721881618	-0.09735217260575627	-0.04776559874262417	1.602884193521404	0.07932989390727802	0.24294254232084275	-0.35185170528591825
0.21999999999999997	0.22613324031941098	-0.09735493124151269	-0.04679226859323862	1.6030420871600795	0.07927037351087157	0.24329441977604424	-0.3515806044866723
0.22099999999999986	0.2261513247908728	-0.09735773099679518	-0.045814401871909605	1.6032001200159325	0.07921054310906954	0.24364761956401082	-0.35130805849756347
0.22199999999999998	0.2261695639227308	-0.09736057240402415	-0.04483200771398892	1.6033582893879605	0.07915040301542417	0.2440021336112772	-0.35103406528184805
0.22299999999999986	0.2261879609088346	-0.09736345599138375	-0.04384509455386515	1.6035165927936426	0.07908995346296407	0.24435795407272973	-0.3507586225757227
0.22399999999999998	0.22620651883973114	-0.09736638228268042	-0.042853670115241986	1.6036750279678347	0.07902919460195545	0.24471507333433704	-0.35048172788630905
0.22499999999999987	0.22622524069488772	-0.09736935179640997	-0.041857741402813245	1.6038335928619112	0.07896812649741686	0.24507348401533852	-0.350203378489955
0.22599999999999998	0.22624412933438226	-0.09737236504478622	-0.04085731469532705	1.6039922856423996	0.07890674912650904	0.2454331789700195	-0.3499235714311589
0.22699999999999987	0.22626318749118607	-0.0973754225331048	-0.03985239554003137	1.604151104688737	0.07884506237622621	0.24579415128902	-0.34964230352205894
0.22799999999999998	0.22628241776441332	-0.09737852475868818	-0.03884298874849582	1.6043100485912776	0.07878306604132779	0.24615639430018305	-0.34935957134206375
0.22899999999999987	0.2263018226127815	-0.09738167220978752	-0.03782909839418054	1.604469116150684	0.07872075982244985	0.24651990156888984	-0.3490753712374455
0.22999999999999998	0.22632140434790315	-0.0973848653651925	-0.03681072781287427	1.6046283063775708	0.07865814332457918	0.24688466689739955	-0.3487896993215068
0.23099999999999987	0.2263411651274054	-0.09738810469417	-0.035787879606372745	1.6047876184912755	0.07859521605582935	0.2472506843229574	-0.3485025514756912
0.23199999999999998	0.22636110694787742	-0.09739139065598006	-0.03476055564788917	1.6049470519181348	0.07853197742621462	0.24761794811522475	-0.3482139233511536
0.23299999999999987	0.2263812316380206	-0.0973947236985962	-0.033728757088066406	1.605106606289641	0.07846842674630045	0.2479864527734635	-0.34792381037048936
0.23399999999999999	0.22640154085275035	-0.09739810425738377	-0.03269248436196852	1.605266281440105	0.07840456322609651	0.2483561930234194	-0.34763220772993264
0.23499999999999988	0.2264220360682485	-0.09740153275448579	-0.03165173719742898	1.6054260774034503	0.07834038597443667	0.2487271638137879	-0.3473391104022088
0.236	0.2264427185775896	-0.09740500959853896	-0.03060651462475299	1.605585994410266	0.0782758939986636	0.2490993603120847	-0.34704451313956025
0.23699999999999988	0.22646358948731263	-0.09740853518434275	-0.029556814987770914	1.605746032886617	0.07821108620461933	0.2494727778999265	-0.34674841047646293
0.238	0.2264846497145611	-0.0974121098928569	-0.028502635956242788	1.6059061934538672	0.07814596139700339	0.24984741216790868	-0.34645079673234186
0.23899999999999988	0.22650589998366405	-0.09741573409190046	-0.027443974539616528	1.6060664769272532	0.07808051827985597	0.25022325891008496	-0.3461516660149632
0.24	0.2265273408229082	-0.09741940813680108	-0.026380827101769033	1.6062268843124632	0.07801475545704557	0.2506003141181749	-0.34585101222462794
0.24099999999999988	0.2265489725626266	-0.09742313237024555	-0.025313189375981593	1.6063874168017205	0.0779486714328842	0.25097857397580775	-0.34554882905856527
0.242	0.22657079533385555	-0.09742690712170873	-0.024241056480148904	1.606548075770498	0.07788226461281045	0.2513580348526849	-0.34524511001522695
0.24299999999999988	0.22659280906718382	-0.09743073270720987	-0.023164422932977307	1.6067088627748636	0.07781553330420299	0.25173869329823834	-0.3449398483986711
0.244	0.22661501349216753	-0.09743460942976899	-0.0220832826715586	1.6068697795494504	0.07774847571763045	0.2521205460346671	-0.3446330373229807
0.24499999999999988	0.22663740813730934	-0.0974385375798117	-0.020997629069949526	1.6070308280049292	0.07768108996841747	0.25250358994965894	-0.3443246697169071
0.246	0.22665999233097844	-0.09744251743477376	-0.019907454958006082	1.60719201022347	0.07761337407828507	0.2528878220891663	-0.34401473832923135
0.2469999999999999	0.22668276520327446	-0.09744654925828242	-0.01881275264047691	1.6073533284525736	0.07754532597718923	0.2532732396501788	-0.3437032357347894
0.248	0.22670572568808486	-0.09745063329966362	-0.01771351391674119	1.6075147850983966	0.07747694350548102	0.25365983997331193	-0.343390154340621
0.2489999999999999	0.22672887252533508	-0.09745476979452432	-0.01660973010120278	1.607676382719322	0.07740822441639057	0.25404762053515456	-0.3430754863919441
0.25	0.22675220426418147	-0.09745895896603422	-0.015501392045100005	1.6078381240205195	0.07733916637877596	0.2544365789400724	-0.34275922397820624
0.2509999999999999	0.2267757192671494	-0.09746320102540607	-0.014388490160110597	1.608000011849122	0.07726976698001749	0.2548267129114706	-0.3424413590395857
0.252	0.226799415714845	-0.09746749617157523	-0.01327101444300913	1.6081620491885078	0.0772000237291204	0.25521802028288315	-0.3421218833741329
0.2529999999999999	0.2268232916112409	-0.09747184459158031	-0.012148954501390571	1.6083242391513166	0.07712993406015038	0.25561049898876903	-0.3418007886455597
0.254	0.22684734478878318	-0.09747624646201766	-0.01102229958009234	1.608486584971941	0.07705949533582136	0.25600414705495694	-0.34147806639125905
0.2549999999999999	0.22687157291294607	-0.0974807019508181	-0.009891038587569246	1.6086490899984924	0.07698870485117724	0.25639896258898354	-0.34115370803025735
0.256	0.22689597348736773	-0.09748521121897269	-0.008755160122984338	1.6088117576834893	0.0769175598376139	0.25679494377026707	-0.3408277048715958
0.2569999999999999	0.22692054385957033	-0.09748977442182997	-0.007614652504029611	1.6089745915736384	0.0768460574670004	0.25719208884017863	-0.34050004812333207
0.258	0.22694528122575958	-0.09749439170921084	-0.00646950379473623	1.6091375953002092	0.07677419485523197	0.25759039609207335	-0.3401707289016823
0.2589999999999999	0.22697018263470406	-0.09749906322472059	-0.005319701834410171	1.6093007725703719	0.07670196906527889	0.2579898638609186	-0.3398397382402529
0.26	0.22699524499220372	-0.09750378910576384	-0.004165234268456397	1.609464127158748	0.0766293771105253	0.25839049051245977	-0.3395070670994296
0.2609999999999999	0.2270204650665281	-0.09750856948463561	-0.003006088579603623	1.6096276628984156	0.07655641595876657	0.2587922744323511	-0.33917270637581315
0.262	0.22704583949407647	-0.09751340448993237	-0.0018422521180376566	1.6097913836709874	0.07648308253656341	0.2591952140155581	-0.3388366469117683
0.2629999999999999	0.22707136478525947	-0.09751829424790788	-0.0006737121304523206	1.6099552933968893	0.07640937373359033	0.2595993076560332	-0.3384988795048546
0.264	0.2270970373313549	-0.09752323888377697	0.0004995442112161337	1.6101193960265896	0.07633528640698153	0.26000455373660475	-0.3381593949169628
0.2649999999999999	0.22712285341196817	-0.09752823852296583	0.0016775297813565746	1.6102836955308883	0.07626081738579896	0.2604109506192036	-0.33781818388359336
0.2659999999999998	0.2271488092019751	-0.09753329329230787	0.0028602574729184177	1.610448195889517	0.07618596347550372	0.2608184966354281	-0.33747523712340716
0.2669999999999999	0.22717490077832608	-0.09753840332118804	0.004047740169928252	1.6106129010799228	0.0761107214623124	0.26122719007714473	-0.3371305453476927
0.2679999999999998	0.22720112412709018	-0.09754356874263563	0.005239990720649266	1.610777815066987	0.0760350881173193	0.2616370291872481	-0.33678409926951475
0.2689999999999999	0.22722747514999098	-0.09754878969436095	0.006437021912872824	1.6109429417929142	0.07595906020032688	0.2620480121512519	-0.3364358896123708
0.2699999999999998	0.22725394967081278	-0.09755406631935987	0.007638846450954494	1.6111082851665484	0.07588263446363144	0.262460137089651	-0.3360859071185475
0.2709999999999999	0.22728054344205678	-0.09755939876533733	0.008845476931953467	1.6112738490517267	0.07580580765576678	0.2628734020499611	-0.3357341425579165
0.2719999999999998	0.2273072521507253	-0.09756478718332627	0.010056925820111523	1.6114396372557993	0.07572857652496569	0.26328780499807203	-0.3353805867371785
0.2729999999999999	0.22733407142286532	-0.09757023172700265	0.011273205421910529	1.6116056535190608	0.07565093782246406	0.2637033438098904	-0.33502523050883476
0.2739999999999998	0.2273609968276248	-0.09757573255269618	0.012494327862823057	1.61177190150321	0.07557288830577281	0.264120016263823	-0.33466806478001526
0.2749999999999999	0.2273880238811994	-0.09758128981859616	0.013720305064620611	1.611938384778084	0.07549442474173779	0.26453782003355325	-0.33430908052160024
0.2759999999999998	0.22741514805067448	-0.09758690368315182	0.014951148722852461	1.6121051068085412	0.07541554390939101	0.2649567526807496	-0.33394826877733824
0.2769999999999999	0.22744236475776802	-0.09759257430379202	0.016186870285232826	1.6122720709422451	0.07533624260271822	0.2653768116480711	-0.3335856206726659
0.2779999999999998	0.2274696693824793	-0.09759830183558756	0.017427480931301313	1.6124392803975907	0.07525651763316302	0.2657979942527789	-0.3332211274232984
0.2789999999999999	0.22749705726664715	-0.09760408642948404	0.018672991553346494	1.6126067382513953	0.07517636583187089	0.266220297680773	-0.33285478034359994
0.2799999999999998	0.2275245237177977	-0.09760992823123506	0.019923412738581784	1.612774447426729	0.0750957840521632	0.26664371898093425	-0.332486570854498
0.2809999999999999	0.22755206401403796	-0.09761582738103339	0.021178754752561934	1.6129424106812513	0.07501476917242728	0.26706825506001924	-0.3321164904908299
0.2819999999999998	0.2275796734096263	-0.09762178401233275	0.022439027523452438	1.6131106305949305	0.07493331809899899	0.2674939026781099	-0.33174453090867595
0.2829999999999999	0.22760734713972264	-0.09762779824985811	0.02370424062639155	1.6132791095563845	0.07485142776867566	0.2679206584441343	-0.3313706838931765
0.2839999999999998	0.22763508042394376	-0.09763387020831023	0.02497440326793728	1.6134478497497258	0.07476909515098418	0.26834851881133953	-0.3309949413662915
0.2849999999999999	0.22766286846947745	-0.09763999999214411	0.026249524271340485	1.6136168531426565	0.07468631725057247	0.26877748007314645	-0.33061729539396395
0.2859999999999998	0.22769070647413742	-0.0976461876952911	0.027529612063385563	1.6137861214743083	0.07460309110972757	0.26920753835969463	-0.3302377381928761
0.2869999999999999	0.22771858962936503	-0.09765243339969482	0.02881467466354369	1.6139556562432023	0.0745194138104748	0.2696386896351413	-0.3298562621367466
0.2879999999999998	0.22774651312318236	-0.0976587371730402	0.030104719675430446	1.6141254586968303	0.07443528247601763	0.27007092969553603	-0.32947285976180996
0.2889999999999999	0.2277744721431011	-0.09766509906718188	0.03139975427980639	1.6142955298221093	0.07435069427200795	0.2705042541670917	-0.3290875237716082
0.2899999999999998	0.22780246187899228	-0.09767151911764461	0.03269978522873797	1.6144658703344423	0.07426564640813717	0.27093865850503956	-0.32870024704171036
0.2909999999999999	0.22783047752592148	-0.0976779973430641	0.03400481884091182	1.6146364806650157	0.07418013613992863	0.27137413799319315	-0.3283110226246718
0.2919999999999998	0.22785851428695372	-0.09768453374344	0.03531486099809469	1.6148073609485845	0.07409416077012551	0.2718106877439831	-0.327919843754753
0.2929999999999999	0.22788656737630997	-0.09769112829758209	0.03662991714273512	1.6149785110125008	0.07400771764955463	0.2722483026987839	-0.3275267038520392
0.2939999999999998	0.2279146320236312	-0.09769778096125413	0.037949992276703176	1.615149930365479	0.07392080417820007	0.27268697762853805	-0.327131596526211
0.29499999999999993	0.22794270347897966	-0.09770449166638805	0.03927509096116077	1.6153216181860945	0.07383341780679323	0.2731267071346814	-0.3267345155799724
0.2959999999999998	0.22797077701707605	-0.09771126032061547	0.04060521731755569	1.6154935733117746	0.07374555603837417	0.2735674856504983	-0.3263354550119601
0.29699999999999993	0.22799884794040126	-0.0977180868063686	0.041940375029735875	1.6156657942279047	0.07365721642946095	0.2740093074430321	-0.32593440901938253
0.2979999999999998	0.2280269115819198	-0.09772497097879802	0.04328056734717992	1.6158382790566765	0.07356839659082966	0.274452166615496	-0.3255313720007011
0.29899999999999993	0.22805496330780572	-0.0977319126628794	0.04462579708933918	1.616011025546052	0.07347909418796833	0.2748960571100685	-0.3251263385581133
0.2999999999999998	0.22808299852017583	-0.09773891165121444	0.045976066650714145	1.6161840310599722	0.0733893069414506	0.2753409727108349	-0.3247193034993579
0.30099999999999993	0.22811101265983413	-0.09774596770290689	0.04733137800591194	1.6163572925701901	0.0732990326274142	0.2757869070466378	-0.3243102618389678
0.3019999999999998	0.22813900120903274	-0.09775308054276084	0.048691732714680455	1.6165308066482271	0.07320826907808554	0.2762338535939634	-0.32389920879952466
0.30299999999999994	0.22816695969425294	-0.09776024986042159	0.05005713192729132	1.616704569456706	0.0731170141823525	0.27668180568005424	-0.3234861398131027
0.3039999999999998	0.22819488368901142	-0.09776747530945888	0.05142757638989611	1.6168785767415705	0.07302526588644867	0.27713075648606994	-0.32307105052260127
0.30499999999999994	0.2282227688163205	-0.09777475650677261	0.05280306644985675	1.617052823825938	0.07293302219462897	0.2775806990501827	-0.3226539367826062
0.3059999999999998	0.22825061075005518	-0.09778209303307253	0.05418360206142453	1.617227305604089	0.07284028116977799	0.2780316262707343	-0.32223479465996574
0.30699999999999994	0.2282784052156055	-0.09778948443405522	0.05556918279101502	1.6174020165352239	0.07274704093407469	0.2784835309093408	-0.32181362043451256
0.30799999999999983	0.2283061479913215	-0.0977969302207757	0.05695980782170243	1.6175769506388729	0.0726532996695936	0.27893640559382904	-0.3213904105997521
0.30899999999999994	0.2283338349111321	-0.09780442986921291	0.05835547595881116	1.6177521014923337	0.07255905561866148	0.27939024282143926	-0.3209651618628512
0.30999999999999983	0.22836146186759154	-0.09781198282053283	0.05975618563810814	1.6179274622286484	0.07246430708415434	0.2798450349627265	-0.32053787114362614
0.31099999999999994	0.22838902481498255	-0.09781958848242668	0.061161934935096376	1.6181030255343698	0.07236905242997958	0.28030077426592553	-0.3201085355731425
0.31199999999999983	0.22841651977210148	-0.09782724623077367	0.06257272157315777	1.6182787836471253	0.07227329008174527	0.280757452861176	-0.31967715249272066
0.31299999999999994	0.22844394282397493	-0.097834955410876	0.06398854293017087	1.6184547283533555	0.07217701852725265	0.28121506276425207	-0.31924371945341146
0.31399999999999983	0.22847129012288886	-0.09784271533789164	0.06540939604473243	1.6186308509873661	0.07208023631650894	0.2816735958799244	-0.3188082342153356
0.31499999999999995	0.22849855788986526	-0.0978505252972192	0.06683527762273789	1.618807142432454	0.0719829420616272	0.28213304400520667	-0.3183706947463402
0.31599999999999984	0.22852574241621454	-0.09785838454558585	0.0682661840439473	1.6189835931233656	0.07188513443691932	0.2825933988325548	-0.31793109922028057
0.31699999999999995	0.22855284006441307	-0.09786629231246069	0.06970211136816068	1.6191601930493438	0.07178681217900074	0.2830546519530885	-0.317489446015354
0.31799999999999984	0.22857984726868402	-0.09787424780141911	0.0711430553406297	1.6193369317581483	0.0716879740868471	0.28351679485972087	-0.3170457337123669
0.31899999999999995	0.22860676053566453	-0.09788225019146074	0.0725890113963378	1.6195137983610588	0.07158861902186531	0.2839798189499003	-0.3165999610930575
0.31999999999999984	0.2286335764451603	-0.0978902986382833	0.07403997466353117	1.619690781538492	0.07148874590797993	0.2844437155279722	-0.3161521271385983
0.32099999999999995	0.22866029165136742	-0.0978983922755105	0.07549593996650292	1.619867869546622	0.07138835373179701	0.2849084758072302	-0.3157022310279743
0.32199999999999984	0.2286869028853185	-0.09790653021587317	0.07695690182725462	1.620045050225017	0.07128744154296805	0.28537409091160487	-0.31525027213623796
0.32299999999999995	0.22871340695817985	-0.09791471155234514	0.07842285446641671	1.6202223110045526	0.07118600845469451	0.28584055187718044	-0.31479625003294687
0.32399999999999984	0.2287398007638949	-0.09792293535923606	0.07989379180343706	1.6203996389152342	0.07108405364412985	0.28630784965360945	-0.3143401644809666
0.32499999999999996	0.22876608128117862	-0.09793120069324196	0.0813697074556694	1.6205770205943133	0.07098157635268007	0.28677597510519065	-0.313882015435518
0.32599999999999985	0.22879224557599645	-0.09793950659445426	0.082850594737118	1.6207544422954663	0.07087857588638648	0.28724491901167953	-0.31342180304292117
0.32699999999999996	0.2288182908037807	-0.09794785208770486	0.08433644665759284	1.6209318898990503	0.07077505161639096	0.2877146720690232	-0.3129595276388519
0.32799999999999985	0.22884421420988088	-0.09795623618462401	0.08582725592152954	1.6211093489230743	0.07067100297930226	0.2881852248898456	-0.31249518974666113
0.32899999999999996	0.22887001312862282	-0.09796465788565979	0.08732301492573134	1.6212868045348938	0.07056642947715897	0.288656568003632	-0.31202879007605966
0.32999999999999985	0.22889568498210788	-0.09797311618130837	0.08882371575679282	1.6214642415628981	0.07046133067698993	0.28912869185698675	-0.3115603295219242
0.33099999999999996	0.2289212272791357	-0.09798161005293358	0.09032935018934159	1.6216416445078243	0.070355706210338	0.2896015868142169	-0.3110898091628595
0.33199999999999985	0.2289466376142538	-0.09799013847392594	0.09183990968473046	1.6218189975548403	0.07024955577293017	0.29007524315794714	-0.31061723025945426
0.33299999999999996	0.22897191366655836	-0.09799870041157543	0.0933553853883057	1.6219962845867915	0.07014287912449452	0.290549651089166	-0.31014259425277774
0.33399999999999985	0.22899705319749458	-0.0980072948289105	0.09487576812450707	1.6221734891982484	0.07003567608848056	0.2910248007265909	-0.30966590276335976
0.33499999999999996	0.22902205404803516	-0.0980159206857562	0.09640104839093827	1.6223505947107477	0.0699279465515007	0.2915006821057277	-0.30918715759010446
0.33599999999999985	0.22904691413636846	-0.09802457693938539	0.09793121635179083	1.622527584189241	0.06981969046279732	0.29197728517769417	-0.3087063607090142
0.33699999999999997	0.22907163145572132	-0.09803326254551357	0.09946626182987595	1.6227044404590145	0.06971090783391833	0.2924545998076353	-0.3082235142721489
0.33799999999999986	0.22909620407194184	-0.09804197646001543	0.1010061742972762	1.6228811461227177	0.0696015987385404	0.2929326157727399	-0.3077386206068787
0.33899999999999997	0.22912063012197065	-0.09805071764061288	0.10255094286538251	1.623057683577526	0.06949176331243986	0.29341132275999027	-0.307251682215307
0.33999999999999986	0.22914490781357977	-0.09805948504815924	0.10410055627432804	1.6232340350320764	0.06938140175367195	0.29389071036365466	-0.30676270177404397
0.34099999999999997	0.22916903542563274	-0.09806827764827311	0.1056550028814508	1.6234101825228158	0.0692705143230194	0.2943707680825327	-0.30627168213444933
0.34199999999999986	0.2291930113081162	-0.09807709441294662	0.10721427064916837	1.6235861079309002	0.06915910134440556	0.2948514853170251	-0.3057786263229168
0.34299999999999997	0.22921683388118957	-0.09808593432137676	0.1087783471322769	1.6237617930008004	0.06904716320490628	0.2953328513658549	-0.3052835375409524
0.34399999999999986	0.22924050163325424	-0.09809479636039664	0.11034721946431525	1.6239372193594972	0.06893470035448225	0.2958148554223897	-0.30478641916547095
0.345	0.22926401311879543	-0.0981036795248855	0.11192087434338166	1.6241123685355385	0.0688217133056749	0.2962974865708187	-0.30428727474936823
0.34599999999999986	0.2292873669563752	-0.09811258281778275	0.11349929801741111	1.6242872219790967	0.06870820263320457	0.29678073378219577	-0.30378610802199985
0.347	0.2293105618264012	-0.0981215052493292	0.11508247626855021	1.6244617610830525	0.06859416897334857	0.2972645859102973	-0.3032829228896249
0.34799999999999986	0.22933359646829649	-0.09813044583628618	0.1166703943973955	1.6246359672036168	0.06847961302334225	0.2977490316874893	-0.3027777234359924
0.349	0.22935646967782428	-0.0981394036018878	0.11826303720786156	1.6248098216797509	0.06836453554104611	0.2982340597206747	-0.3022705139231292
0.34999999999999987	0.22937918030494506	-0.09814837757615162	0.11986038899194494	1.6249833058514038	0.06824893734475634	0.2987196584872106	-0.30176129879250635
0.351	0.2294017272510785	-0.09815736679579636	0.12146243351364742	1.625156401077343	0.06813281931291446	0.2992058163307454	-0.3012500826665201
0.35199999999999987	0.22942410946539468	-0.09816637030339224	0.12306915399319605	1.6253290887540988	0.06801618238353266	0.29969252145710856	-0.3007368703497345
0.353	0.2294463259408889	-0.09817538714649882	0.12468053309307908	1.625501350336416	0.06789902755339497	0.3001797619304478	-0.3002216668293944
0.35399999999999987	0.22946837571061773	-0.09818441637716493	0.12629655290516667	1.6256731673577245	0.06778135587709386	0.3006675256695636	-0.2997044772755686
0.355	0.2294902578440998	-0.09819345705103733	0.12791719493780565	1.625844521448774	0.06766316846590173	0.30115580044451384	-0.2991853070416506
0.35599999999999987	0.2295119714438813	-0.09820250822645614	0.12954244010365507	1.626015394354822	0.06754446648678056	0.30164457387374416	-0.2986641616649667
0.357	0.22953351564226251	-0.09821156896391668	0.13117226870828178	1.6261857679532723	0.06742525116165037	0.30213383342139033	-0.29814104686700005
0.3579999999999999	0.22955488959818532	-0.09822063832477146	0.1328066604384088	1.6263556242717798	0.06730552376655015	0.30262356639427723	-0.2976159685535906
0.359	0.22957609249428493	-0.09822971536917253	0.13444559435058723	1.6265249455057142	0.06718528563056823	0.3031137599389924	-0.29708893281528775
0.3599999999999999	0.2295971235341073	-0.09823879915475597	0.13608904886181128	1.6266937140346256	0.06706453813490597	0.3036044010395949	-0.29655994592742335
0.361	0.22961798193949318	-0.098247888736068	0.13773700174134249	1.6268619124380999	0.06694328271213479	0.30409547651572766	-0.2960290143499002
0.3619999999999999	0.2296386669481299	-0.09825698316360738	0.13938943010263885	1.6270295235117755	0.0668215208453404	0.30458697302078136	-0.2954961447269324
0.363	0.2296591778108958	-0.09826608148286319	0.14104631039616802	1.6271965302839158	0.06669925406715295	0.3050788770403656	-0.29496134388642725
0.3639999999999999	0.2296795137882482	-0.09827518273372624	0.1427076184031267	1.6273629160321812	0.06657648395860075	0.3055711748911011	-0.2944246188390633
0.365	0.22969967414603054	-0.0982842859495205	0.14437332922895793	1.627528664299865	0.0664532121477251	0.30606385271931874	-0.29388597677766654
0.3659999999999999	0.2297196581522005	-0.09829339015602946	0.1460434172966902	1.6276937589108527	0.06632944030850292	0.3065568964996196	-0.29334542507693895
0.367	0.22973946507485457	-0.09830249437089586	0.14771785634049897	1.6278581839825692	0.06620517016031906	0.3070502920335509	-0.29280297129341054
0.3679999999999999	0.22975909418079998	-0.09831159760264406	0.14939661940026347	1.6280219239373057	0.0660804034674386	0.30754402494871763	-0.29225862316542534
0.369	0.22977854473392387	-0.09832069884970265	0.1510796788182724	1.6281849635130723	0.06595514203817307	0.30803808069858735	-0.29171238861278803
0.3699999999999999	0.22979781599261004	-0.09832979710018135	0.15276700623773384	1.6283472877739902	0.06582938772392138	0.3085324445628787	-0.2911642757361247
0.371	0.22981690720657927	-0.09833889133202843	0.1544585726023647	1.6285088821202343	0.06570314241826661	0.30902710164824554	-0.2906142928158897
0.3719999999999999	0.22983581761465482	-0.09834798051281479	0.15615434815708423	1.6286697322979247	0.06557640805618746	0.3095220368891474	-0.2900624483108272
0.373	0.22985454644382905	-0.09835706359876714	0.15785430244946477	1.6288298244082249	0.06544918661332208	0.31001723504898276	-0.28950875085636707
0.3739999999999999	0.22987309290888233	-0.09836613953380519	0.15955840433234697	1.6289891449149103	0.06532148010522094	0.310512680721743	-0.28895320926312906
0.375	0.22989145621218238	-0.09837520724933832	0.16126662196952746	1.6291476806507936	0.06519329058652637	0.31100835833462814	-0.2883958325148579
0.3759999999999999	0.22990963554366298	-0.09838426566444763	0.1629789228452975	1.6293054188230247	0.06506462015007654	0.3115042521518226	-0.2878366297655359
0.377	0.2299276300806033	-0.09839331368607607	0.16469527377598453	1.6294623470168987	0.06493547092605383	0.31200034627895784	-0.28727561033615295
0.3779999999999999	0.22994543898645403	-0.09840235020922541	0.1664156409220283	1.6296184531985596	0.06480584508105362	0.3124966246677915	-0.28671278371136666
0.379	0.22996306140909015	-0.09841137411716235	0.16813998980175413	1.6297737257166112	0.06467574481688887	0.3129930711213606	-0.28614815953586314
0.3799999999999999	0.22998049647999835	-0.09842038428163578	0.16986828530762538	1.6299281533022774	0.0645451723693718	0.31348966929986954	-0.28558174761040733
0.381	0.22999774331477796	-0.09842937956310645	0.17160049172425387	1.6300817250688682	0.0644141300073143	0.31398640272714445	-0.28501355788763544
0.3819999999999999	0.23001480101420285	-0.09843835881099099	0.17333657274858033	1.6302344305113174	0.06428262003150126	0.3144832547977321	-0.2844436004672136
0.383	0.23003166866546487	-0.09844732086392258	0.17507649151263543	1.6303862595050496	0.06415064477339084	0.3149802087847193	-0.28387188559023263
0.3839999999999999	0.23004834534397436	-0.09845626455002733	0.17682021060816344	1.6305372023034372	0.0640182065937833	0.31547724784798487	-0.28329842363313223
0.385	0.23006483011647386	-0.09846518868721518	0.17856769211352153	1.6306872495346079	0.06388530788169944	0.31597435504296173	-0.28272322510090175
0.3859999999999999	0.23008112204509026	-0.09847409208348772	0.18031889762289244	1.6308363921983622	0.06375195105328402	0.31647151333010753	-0.28214630061954743
0.387	0.2300972201908216	-0.09848297353726501	0.18207378827559093	1.630984621662083	0.06361813855060953	0.3169687055846743	-0.2815676609289721
0.3879999999999999	0.2301131236160827	-0.0984918318377327	0.18383232478437314	1.631131929654143	0.0634838728405003	0.3174659146063678	-0.28098731687686773
0.389	0.2301288313870636	-0.09850066576521042	0.18559446746429162	1.631278308255948	0.0633491564133132	0.3179631231289733	-0.2804052794126339
0.3899999999999999	0.2301443425762777	-0.09850947409154283	0.18736017626326223	1.6314237498948738	0.06321399178155106	0.318460313830209	-0.279821559580339
0.391	0.23015965626530135	-0.09851825558051432	0.18912941079325438	1.6315682473381115	0.06307838147836708	0.31895746934182384	-0.279236168511078
0.3919999999999999	0.2301747715477086	-0.09852700898828884	0.19090213036026096	1.6317117936862975	0.0629423280561407	0.3194545722595291	-0.2786491174156901
0.3929999999999998	0.23018968753220004	-0.09853573306387672	0.19267829399308745	1.6318543823661833	0.06280583408536568	0.31995160515253895	-0.278060417578131
0.3939999999999999	0.23020440334592326	-0.09854442654963119	0.1944578604721294	1.6319960071219735	0.06266890215378747	0.32044855057291816	-0.27747008034924436
0.3949999999999998	0.23021891813798406	-0.09855308818177332	0.19624078835742512	1.632136662005718	0.06253153486548257	0.32094539106469366	-0.2768781171410436
0.3959999999999999	0.23023323108315163	-0.09856171669132102	0.19802703601489444	1.6322763413671406	0.06239373484006012	0.32144210917262517	-0.27628453942161474
0.3969999999999998	0.23024734138613612	-0.09857031080580052	0.19981656164231126	1.6324150398432866	0.06225550471234855	0.32193868745095583	-0.27568935870989836
0.3979999999999999	0.2302612482871913	-0.09857886925099016	0.20160932329655573	1.6325527523487455	0.062116847132260414	0.32243510847228257	-0.27509258656966984
0.3989999999999998	0.23027495106866755	-0.09858739075194506	0.20340527892105545	1.6326894740664548	0.061977764764406286	0.32293135483631885	-0.2744942346031934
0.3999999999999999	0.2302884490610104	-0.09859587403368045	0.20520438637270447	1.6328252004379569	0.061838260287516225	0.32342740917868906	-0.27389431444526957
0.4009999999999998	0.23030174164782893	-0.09860431782226708	0.2070066034490542	1.632959927152365	0.06169833639397062	0.3239232541799536	-0.27329283775760427
0.4019999999999999	0.23031482827041252	-0.09861272084671655	0.20881188791506403	1.6330936501347935	0.06155799578962054	0.32441887257439517	-0.27268981622330535
0.4029999999999998	0.23032770843132186	-0.09862108184090501	0.21062019752757233	1.633226365535011	0.061417241193590426	0.3249142471580343	-0.27208526154198187
0.4039999999999999	0.23034038169743018	-0.09862939954478525	0.21243149005753212	1.6333580697159458	0.06127607533787789	0.32540936079601324	-0.2714791854258011
0.4049999999999998	0.2303528477035411	-0.09863767270526541	0.2142457233119318	1.6334887592420453	0.06113450096699142	0.3259041964298517	-0.27087159959575996
0.4059999999999999	0.23036510615620776	-0.09864590007712999	0.21606285515581536	1.6336184308678683	0.06099252083762346	0.3263987370845918	-0.27026251577761246
0.4069999999999998	0.23037715683700252	-0.09865408042400214	0.21788284353256457	1.6337470815265358	0.06085013771829527	0.32689296587536104	-0.26965194569817164
0.4079999999999999	0.2303889996052342	-0.09866221251972576	0.21970564648173554	1.6338747083180485	0.06070735438915344	0.3273868660133093	-0.2690399010824624
0.4089999999999998	0.2304006343997368	-0.09867029515054582	0.22153122215524013	1.6340013084978464	0.0605641736420374	0.32788042081117924	-0.26842639365140886
0.4099999999999999	0.23041206124011027	-0.09867832711733589	0.22335952883228696	1.6341268794652377	0.06042059828069324	0.32837361368846696	-0.2678114351199234
0.4109999999999998	0.23042328022891867	-0.09868630723749752	0.22519052493274624	1.6342514187516988	0.060276631121131116	0.328866428175944	-0.26719503719544646
0.4119999999999999	0.23043429155484232	-0.09869423434766152	0.22702416902898093	1.634374924009424	0.06013227499236729	0.3293588479196797	-0.26657721157680436
0.4129999999999998	0.23044509549527994	-0.09870210730719227	0.228860419857315	1.634497393000131	0.059987532737365123	0.3298508566850665	-0.2659579699530686
0.4139999999999999	0.2304556924180264	-0.09870992500099113	0.23069923632917805	1.6346188235848738	0.059842407213685195	0.3303424383607429	-0.2653373240022842
0.4149999999999998	0.2304660827827773	-0.09871768634122384	0.23254057754046	1.6347392137152426	0.05969690129390271	0.3308335769618206	-0.2647152853904206
0.4159999999999999	0.23047626714283417	-0.09872539026872541	0.23438440277874223	1.634858561424821	0.059551017866154694	0.33132425663243126	-0.26409186577089905
0.4169999999999998	0.23048624614700874	-0.09873303575483629	0.23623067152919813	1.634976864820532	0.05940475983493605	0.3318144616479743	-0.2634670767845027
0.4179999999999999	0.23049602054135263	-0.09874062180404683	0.23807934347882367	1.6350941220742434	0.059258130122080796	0.3323041764168985	-0.2628409300597192
0.4189999999999998	0.23050559116996264	-0.09874814745669888	0.2399303785179073	1.635210331414263	0.059111131667681956	0.33279338548166676	-0.26221343721411255
0.41999999999999993	0.23051495897485766	-0.09875561179099261	0.24178373673953352	1.6353254911171022	0.058963767430825535	0.3332820735191634	-0.2615846098563483
0.4209999999999998	0.2305241249956755	-0.09876301392467593	0.24363937843866576	1.6354395995006412	0.05881604039031838	0.3337702253408634	-0.26095445958788643
0.42199999999999993	0.23053309036956635	-0.09877035301679361	0.24549726411047407	1.6355526549179398	0.05866795354558976	0.3342578258926567	-0.26032299800463427
0.4229999999999998	0.23054185633090749	-0.09877762826912183	0.24735735444719106	1.6356646557505687	0.05851950991764193	0.3347448602542808	-0.25969023669921876
0.42399999999999993	0.23055042421008703	-0.09878483892691368	0.24921961033390472	1.635775600402591	0.05837071254974229	0.3352313136384997	-0.2590561872635624
0.4249999999999998	0.2305587954313529	-0.09879198427970688	0.2510839928433265	1.6358854872959463	0.05822156450803691	0.33571717138998125	-0.2584208612915679
0.42599999999999993	0.23056697151047748	-0.09879906366256955	0.2529504632292026	1.6359943148661125	0.05807206888226505	0.33620241898370545	-0.25778427038214496
0.4269999999999998	0.23057495405223963	-0.09880607645665822	0.25481898291916044	1.6361020815576686	0.057922228786145544	0.3366870420231003	-0.2571464261423239
0.42799999999999994	0.23058274474697027	-0.09881302208871123	0.25668951350852837	1.636208785819386	0.05777204735731011	0.3371710262385286	-0.25650734019020055
0.4289999999999998	0.2305903453665317	-0.09881990003022963	0.2585620167562945	1.6363144260969709	0.057621527757206914	0.33765435748662725	-0.2558670241578851
0.42999999999999994	0.23059775776085814	-0.09882670979710081	0.26043645458324266	1.636419000824586	0.057470673171214924	0.33813702175032906	-0.25522548969401593
0.4309999999999998	0.23060498385468334	-0.09883345095041708	0.2623127890711733	1.6365225084196637	0.05731948680884413	0.3386190051389126	-0.25458274846497553
0.43199999999999994	0.2306120256437023	-0.09884012309811183	0.26419098246174094	1.6366249472821417	0.057167971903775025	0.33910029388754415	-0.253938812155162
0.43299999999999983	0.23061888519016313	-0.09884672589591127	0.2660709971545702	1.636726315795866	0.05701613171349049	0.3395808743563263	-0.2532936924671575
0.43399999999999994	0.2306255646175094	-0.09885325904722458	0.26795279570619135	1.6368266123310353	0.056863969518375225	0.34006073302941414	-0.2526474011214777
0.43499999999999983	0.23063206610407147	-0.0988597223027241	0.2698363408305837	1.6369258352473124	0.05671148862052314	0.34053985651445645	-0.2519999498555257
0.43599999999999994	0.23063839187655683	-0.09886611545999462	0.2717215954002384	1.6370239828968502	0.05655869234261484	0.3410182315420697	-0.2513513504222259
0.43699999999999983	0.23064454420409025	-0.09887243836287425	0.273608522447023	1.6371210536272371	0.05640558402674031	0.3414958449652982	-0.25070161458875256
0.43799999999999994	0.2306505253935538	-0.09887869089973399	0.2754970851625101	1.6372170457847366	0.056252167032919846	0.34197268375907225	-0.2500507541355251
0.43899999999999983	0.2306563377858485	-0.09888487300107503	0.27738724689780475	1.6373119577178283	0.056098444737563646	0.3424487350194947	-0.24939878085533557
0.43999999999999995	0.23066198375157004	-0.09889098463795057	0.2792789711640342	1.6374057877818007	0.05594442053211037	0.34292398596303025	-0.24874570655192835
0.44099999999999984	0.23066746568609567	-0.09889702582158483	0.281172221633911	1.637498534344772	0.05579009782184138	0.34339842392573083	-0.24809154303777564
0.44199999999999995	0.23067278600558216	-0.09890299660343398	0.28306696214440186	1.6375901957940096	0.05563548002480648	0.34387203636275365	-0.24743630213128195
0.44299999999999984	0.23067794714425055	-0.0989088970753135	0.2849631567012932	1.6376807705418024	0.0554805705707359	0.34434481084848867	-0.2467799956534663
0.44399999999999995	0.23068295155258303	-0.0989147273695952	0.2868607694853098	1.6377702570308899	0.055325372899996415	0.344816735077064	-0.24612263542429355
0.44499999999999984	0.2306878016964306	-0.09892048765909643	0.2887597648594509	1.63785865373982	0.05516989046246601	0.34528779686305894	-0.2454642332585215
0.44599999999999995	0.2306925000562735	-0.09892617815590778	0.29066010737832976	1.6379459591889922	0.05501412671583698	0.3457579841426798	-0.24480480096068696
0.44699999999999984	0.23069704912587607	-0.0989317991095386	0.29256176179917576	1.6380321719477595	0.05485808512346558	0.34622728497522837	-0.24414435031940168
0.44799999999999995	0.23070145141071122	-0.09893735080588513	0.2944646930941539	1.638117290641841	0.05470176915237397	0.3466956875446912	-0.24348289310106885
0.44899999999999984	0.23070570942653254	-0.098942833567393	0.2963688664647883	1.6382013139595493	0.054545182271522996	0.34716318016188824	-0.24282044104300846
0.44999999999999996	0.2307098256977163	-0.09894824775366157	0.29827424735814756	1.6382842406572038	0.05438832795010862	0.34762975126725315	-0.24215700584616243
0.45099999999999985	0.2307138027549925	-0.09895359376174104	0.30018080148407444	1.6383660695656106	0.05423120965557427	0.3480953894338303	-0.24149259916718635
0.45199999999999996	0.23071764313331397	-0.09895887202537083	0.30208849483349837	1.6384467995972307	0.054073830851152985	0.3485600833703777	-0.24082723260997616
0.45299999999999985	0.2307213493702376	-0.09896408301353186	0.3039972936974845	1.6385264297525408	0.053916194993179546	0.34902382192464865	-0.2401609177171673
0.45399999999999996	0.23072492400368605	-0.09896922722981412	0.30590716468704954	1.638604959126337	0.05375830552853469	0.3494865940868619	-0.23949366596141208
0.45499999999999985	0.23072836956908657	-0.09897430521260019	0.3078180747537808	1.6386823869154843	0.05360016589221797	0.34994838899318975	-0.23882548873605863
0.45599999999999996	0.23073168859738746	-0.09897931753456349	0.3097299912101639	1.6387587124273664	0.053441779504741445	0.35040919592896924	-0.23815639734576827
0.45699999999999985	0.23073488361395078	-0.09898426480148054	0.3116428817500243	1.6388339350875278	0.05328314976927995	0.35086900433189167	-0.23748640299718227
0.45799999999999996	0.23073795713719394	-0.09898914765185755	0.31355671447099526	1.63890805444689	0.053124280068939975	0.35132780379572776	-0.23681551678889584
0.45899999999999985	0.23074091167735572	-0.098993966757371	0.31547145789866915	1.6389810701896608	0.05296517376426574	0.35178558407441735	-0.23614374970072877
0.45999999999999996	0.23074374973613393	-0.09899872282262033	0.3173870810109596	1.6390529821419426	0.05280583419061363	0.3522423350861064	-0.23547111258282974
0.46099999999999985	0.23074647380681554	-0.09900341658419354	0.3193035532627041	1.639123790280287	0.05264626465533096	0.3526980469172637	-0.23479761614466466
0.46199999999999997	0.23074908637452013	-0.09900804881054663	0.3212208446101616	1.6391934947401963	0.052486468435222866	0.353152709826765	-0.2341232709438175
0.46299999999999986	0.23075158991655456	-0.09901262030269319	0.32313892553392604	1.6392620958249478	0.052326448774365174	0.35360631424940625	-0.23344808737508047
0.46399999999999997	0.23075398690249996	-0.09901713189419913	0.3250577670602871	1.6393295940143697	0.05216620888165091	0.35405885079891647	-0.2327720756603104
0.46499999999999986	0.23075627979327606	-0.09902158445048635	0.326977340782576	1.6393959899735653	0.05200575192794557	0.3545103102709665	-0.2320952458385541
0.46599999999999997	0.23075847103918073	-0.09902597886894926	0.32889761888252567	1.63946128456196	0.0518450810435179	0.3549606836461221	-0.2314176077559452
0.46699999999999986	0.23076056307765447	-0.09903031608025553	0.3308185741264792	1.6395254788422933	0.0516841993181182	0.3554099620867816	-0.230739171064072
0.46799999999999997	0.23076255833114406	-0.09903459705007772	0.3327401798124114	1.6395885740895524	0.05152310980540641	0.35585813692250495	-0.2300599452353325
0.46899999999999986	0.23076445920506294	-0.09903882278050641	0.3346624097395994	1.6396505718002257	0.05136181552533232	0.35630519964067237	-0.22937993957041983
0.47	0.23076626808584577	-0.09904299431039248	0.3365852382487178	1.6397114737011287	0.051200319460201815	0.35675114189374807	-0.22869916318160727
0.47099999999999986	0.23076798733909515	-0.09904711271499067	0.3385086402372629	1.639771281757045	0.051038624552587106	0.35719595550080635	-0.22801762498495406
0.472	0.2307696193081929	-0.09905117910640532	0.34043259114957847	1.6398299981779243	0.050876733705686815	0.3576396324430856	-0.22733533370136216
0.47299999999999986	0.2307711663141246	-0.09905519463483818	0.34235706701331825	1.6398876254263972	0.050714649780104065	0.35808216487050737	-0.22665229784138397
0.47399999999999975	0.23077263065613948	-0.09905916048913664	0.3442820444298826	1.6399441662252214	0.050552375594286846	0.35852354509761	-0.22596852570617199
0.4750000000000001	0.23077401461174288	-0.09906307789626573	0.34620750049479004	1.639999623564667	0.05038991393051577	0.35896376558305826	-0.22528402541284423
0.476	0.23077532043564317	-0.0990669481204522	0.3481334128111749	1.6400540007102073	0.05022726753291656	0.3594028189306162	-0.22459880488719405
0.47699999999999987	0.23077655035840242	-0.09907077246274903	0.35005975962011643	1.64010730120976	0.05006443909578932	0.35984069791719403	-0.22391287181569652
0.47799999999999976	0.23077770658516267	-0.09907455226139618	0.3519865198831534	1.6401595288997237	0.04990143125638091	0.3602773955098517	-0.22322623361447771
0.4790000000000001	0.23077879129444656	-0.09907828889222822	0.35391367324557144	1.64021068791056	0.04973824659776149	0.36071290485526275	-0.22253889744002509
0.48	0.23077980663702954	-0.099081983768376	0.35584119997560304	1.6402607826726696	0.04957488765339847	0.3611472192636909	-0.22185087020825905
0.48099999999999987	0.23078075473488194	-0.09908563833963403	0.357769080927304	1.6403098179221858	0.04941135690964945	0.3615803321986919	-0.22116215860545366
0.48199999999999976	0.23078163768017843	-0.0990892540918654	0.3596972974782506	1.640357798706676	0.0492476568103738	0.3620122372612807	-0.22047276910823543
0.4830000000000001	0.23078245753437332	-0.0990928325464438	0.3616258314646377	1.6404047303911233	0.04908378976165077	0.3624429281734421	-0.21978270800455352
0.484	0.23078321632733917	-0.09909637525973546	0.36355466516154195	1.6404506186634304	0.04891975813282595	0.36287239877189303	-0.21909198139880637
0.4849999999999999	0.23078391605656692	-0.09909988382262068	0.36548378128467884	1.6404954695386877	0.04875556425601511	0.36330064300680287	-0.2184005952095842
0.48599999999999977	0.23078455868642547	-0.0991033598600511	0.36741316298961085	1.6405392893629542	0.048591210425829416	0.3637276549399375	-0.21770855516848597
0.4870000000000001	0.230785146147479	-0.09910680503064041	0.3693427938691762	1.6405820848169232	0.04842669889919781	0.36415342874241413	-0.21701586681976243
0.488	0.23078568033585972	-0.09911022102628653	0.3712726579502838	1.6406238629183374	0.0482620318954062	0.3645779586925614	-0.21632253552053482
0.4889999999999999	0.23078616311269476	-0.09911360957144771	0.37320273969008905	1.6406646310235176	0.048097211596107574	0.36500123917388877	-0.21562856644134135
0.48999999999999977	0.23078659630358445	-0.0991169724216935	0.37513302397081427	1.6407043968291306	0.04793224014499648	0.36542326467268543	-0.21493396456694466
0.4910000000000001	0.23078698169813117	-0.099120311362279	0.37706349609323114	1.6407431683726867	0.0477671196476329	0.3658440297753133	-0.21423873469782181
0.492	0.23078732104951633	-0.0991236282074949	0.3789941417695716	1.6407809540310105	0.04760185217190059	0.366263529165627	-0.2135428814524536
0.4929999999999999	0.23078761607412396	-0.0991269248004189	0.38092494711625313	1.6408177625181741	0.04743643974873249	0.366681757622526	-0.21284640926992143
0.4939999999999998	0.23078786845083407	-0.09913020301269203	0.3828558986464332	1.640853602883263	0.04727088437267488	0.3670987100175822	-0.21214932241250273
0.4950000000000001	0.23078807981923347	-0.0991334647443156	0.3847869832624081	1.6408884845075906	0.04710518800234919	0.36751438131281056	-0.2114516249683823
0.496	0.2307882517771178	-0.0991367119234652	0.3867181882474938	1.6409224171009757	0.04693935256105307	0.36792876655840334	-0.21075332085484083
0.4969999999999999	0.23078838587878392	-0.09913994650631731	0.3886495012566462	1.6409554106963244	0.04677337993768165	0.3683418608902515	-0.21005441382234305
0.4979999999999998	0.23078848363448648	-0.09914317047688816	0.3905809103058378	1.6409874756425	0.04660727198796697	0.36875365952744027	-0.2093549074595216
0.4990000000000001	0.23078854651030636	-0.09914638584688676	0.3925124037609557	1.6410186225966046	0.04644103053591202	0.3691641577698451	-0.20865480519856575
0.5	0.23078857592843005	-0.09914959465558171	0.39444397032660683	1.6410488625167883	0.046274657375295736	0.36957335099571176	-0.20795411032052433
0.5009999999999999	0.23078857326858845	-0.09915279896967716	0.39637559903446457	1.6410782066555816	0.04610815427112548	0.3699812346591631	-0.20725282596051942
0.5019999999999998	0.23078853987027878	-0.0991560008828191	0.3983072792307904	1.6411066665526068	0.04594152296091321	0.37038780428763785	-0.2065509551132939
0.5030000000000001	0.2307884770338923	-0.0991592025139771	0.4002390005642678	1.6411342540255291	0.04577476515559122	0.3707930554795703	-0.20584850063909008
0.504	0.2307883860196204	-0.0991624060050758	0.40217075297528887	1.6411609811592396	0.04560788254012649	0.37119698390268013	-0.20514546526955144
0.5049999999999999	0.2307882680452641	-0.09916561351937929	0.4041025266855791	1.6411868602943835	0.04544087677437999	0.3715995852925728	-0.20444185161376716
0.5059999999999998	0.2307881242848211	-0.09916882724062619	0.40603431218704256	1.6412119040159734	0.04527374949439231	0.3720008554511669	-0.2037376621645781
0.5070000000000001	0.23078795586822526	-0.0991720493714082	0.4079661002298343	1.6412361251413206	0.045106502313545516	0.3724007902448923	-0.2030328993053244
0.508	0.23078776388148586	-0.09917528213078906	0.40989788180891645	1.6412595367065261	0.04493913682353906	0.37279938560272347	-0.2023275653175807
0.5089999999999999	0.23078754936685136	-0.09917852775266461	0.41182964814835377	1.6412821519522738	0.04477165459584782	0.3731966375140528	-0.20162166238987622
0.5099999999999998	0.23078731332299576	-0.09918178848486289	0.4137613906841106	1.6413039843096595	0.044604057183660915	0.37359254202640724	-0.20091519262684998
0.5110000000000001	0.23078705670522745	-0.09918506658748139	0.4156931010464862	1.6413250473856682	0.044436346123568865	0.3739870952430732	-0.20020815805865547
0.512	0.23078678042571837	-0.09918836433008375	0.41762477104219775	1.6413453549482842	0.04426852293687575	0.37438029332069445	-0.1995005606506135
0.5129999999999999	0.23078648535375396	-0.09919168398888087	0.41955639263536915	1.6413649209115995	0.04410058913108306	0.3747721324667252	-0.19879240231317186
0.5139999999999998	0.2307861723160017	-0.09919502784502139	0.42148795792743243	1.6413837593201512	0.04393254620184817	0.37516260893674225	-0.19808368491247394
0.5150000000000001	0.23078584209679837	-0.09919839818361356	0.4234194591363217	1.6414018843317275	0.0437643956352334	0.37555171903186263	-0.19737441028165723
0.516	0.23078549543882984	-0.09920179729197094	0.42535088857459047	1.6414193101993784	0.04359613890993947	0.3759394590962109	-0.19666458023269612
0.5169999999999999	0.2307851330449533	-0.09920522745670345	0.42728223862646525	1.6414360512537483	0.04342777749940037	0.3763258255142556	-0.19595419656854432
0.5179999999999998	0.23078475558041084	-0.09920869096078037	0.4292135017245956	1.641452121886089	0.04325931287379889	0.376710814708141	-0.19524326109533122
0.5190000000000001	0.2307843636731822	-0.09921219008169198	0.4311446703268827	1.6414675365319398	0.0430907465021842	0.3770944231350787	-0.19453177563436688
0.52	0.23078395791247625	-0.09921572709033115	0.43307573689339274	1.6414823096554607	0.04292207985468999	0.3774766472846801	-0.19381974203383218
0.5209999999999999	0.23078353884761163	-0.0992193042490878	0.43500669386336205	1.6414964557344067	0.042753314404547244	0.3778574836761729	-0.19310716218033477
0.5219999999999998	0.23078310698803683	-0.09922292380877751	0.43693753363267734	1.6415099892457234	0.042584451629768455	0.37823692885562654	-0.1923940380104512
0.5229999999999997	0.2307826628037381	-0.0992265880055301	0.4388682485325891	1.6415229246517578	0.04241549301474532	0.37861497939343364	-0.19168037152182682
0.524	0.2307822067256602	-0.0992302990587623	0.4407988308089156	1.6415352763870628	0.042246440052184975	0.378991631881929	-0.19096616478370973
0.5249999999999999	0.23078173914613878	-0.09923405916985766	0.4427292725998645	1.6415470588457868	0.04207729424538314	0.3793668829327843	-0.19025141994758704
0.5259999999999998	0.23078126041934488	-0.09923787052005013	0.4446595659132305	1.6415582863696296	0.041908057110102044	0.37974072917436413	-0.18953613925798188
0.5269999999999997	0.2307807708617402	-0.09924173526751055	0.4465897026048582	1.6415689732363556	0.04173873017586884	0.3801131672493515	-0.18882032506292237
0.528	0.2307802707525434	-0.09924565554513697	0.44851967435725204	1.6415791336488466	0.041569314987484875	0.3804841938123417	-0.18810397982438423
0.5289999999999999	0.23077976033420705	-0.09924963345904528	0.4504494726564591	1.6415887817246808	0.0413998131069878	0.3808538055270417	-0.1873871061291925
0.5299999999999998	0.2307792398129049	-0.09925367108625344	0.4523790887679835	1.6415979314862263	0.04123022611545611	0.3812219990632616	-0.1866697067001361
0.5309999999999997	0.23077870935940423	-0.09925777047155679	0.45430851371287045	1.6416065968512323	0.041060555614532715	0.3815887710940064	-0.18595178440698842
0.532	0.23077816911107385	-0.09926193362509787	0.45623773824284236	1.6416147916239072	0.04089080322827504	0.38195411829242637	-0.18523334227773525
0.5329999999999999	0.2307776191746522	-0.0992661625210038	0.4581667528144917	1.6416225294864675	0.04072097060545191	0.3823180373284478	-0.18451438350994695
0.5339999999999998	0.23077705962789927	-0.09927045909633463	0.46009554756517274	1.6416298239911473	0.04055105942173749	0.38268052486563486	-0.1837949114813783
0.5349999999999997	0.23077649051900687	-0.09927482524996548	0.46202411229097795	1.641636688552651	0.040381071381618	0.38304157755859036	-0.1830749297596706
0.536	0.23077591186526777	-0.09927926284140497	0.46395243642455264	1.6416431364410393	0.04021100822025314	0.38340119205047274	-0.18235444211212773
0.5369999999999999	0.23077532365363027	-0.099283773689549	0.46588050901238165	1.641649180775033	0.04004087170541248	0.3837593649703886	-0.18163345251574511
0.5379999999999998	0.23077472584313796	-0.09928835957136593	0.4678083186930626	1.6416548345157247	0.039870663639423966	0.38411609293084653	-0.1809119651666964
0.5389999999999997	0.23077411836662873	-0.0992930222205106	0.4697358536769529	1.6416601104606823	0.03970038586095048	0.38447137252533714	-0.18018998448909082
0.54	0.23077350113019157	-0.09929776332586505	0.4716631017264467	1.6416650212384338	0.039530040246470555	0.38482520032598094	-0.17946751514348494
0.5409999999999999	0.23077287401150734	-0.09930258453000351	0.4735900501368965	1.6416695793033202	0.03935962871158343	0.3851775728814307	-0.17874456203520475
0.5419999999999998	0.23077223685932458	-0.0993074874275777	0.47551668571932004	1.641673796930705	0.03918915321225844	0.38552848671533535	-0.1780211303219262
0.5429999999999997	0.23077158949519627	-0.09931247356362208	0.4774429947852798	1.6416776862125249	0.03901861574590492	0.3858779383252483	-0.177297225420326
0.544	0.23077093171635216	-0.09931754443215782	0.47936896313244026	1.6416812590531769	0.03884801835232183	0.3862259241814338	-0.17657285301246786
0.5449999999999999	0.23077026329783037	-0.0993227014754715	0.481294576030446	1.6416845271657203	0.03867736311482943	0.3865724407255155	-0.1758480190520408
0.5459999999999998	0.23076958399349376	-0.0993279460833112	0.4832198182090124	1.641687502068391	0.03850665216127671	0.3869174843695781	-0.17512272976959123
0.5469999999999997	0.23076889353668123	-0.09933327959161926	0.48514467384861887	1.6416901950814107	0.03833588766455701	0.3872610514959704	-0.1743969916765601
0.548	0.2307681916408699	-0.09933870328155381	0.48706912657306684	1.641692617324083	0.038165071842995224	0.38760313845750805	-0.17367081156854589
0.5489999999999999	0.230767478000348	-0.09934421837842587	0.48899315944466953	1.6416947797121633	0.03799420696060444	0.38794374157795836	-0.17294419652766488
0.5499999999999998	0.23076675229089896	-0.09934982605017557	0.49091675496209175	1.6416966929554944	0.03782329532696628	0.3882828571529314	-0.17221715392394102
0.5509999999999997	0.23076601417049686	-0.09935552740613653	0.4928398950593502	1.6416983675558932	0.03765233929697632	0.3886204814511212	-0.17148969141620626
0.552	0.23076526328001393	-0.09936132349570911	0.49476256110523953	1.6416998138052814	0.037481341270391405	0.3889566107155959	-0.17076181695280826
0.5529999999999999	0.2307644992439397	-0.09936721530656295	0.49668473390357915	1.6417010417840494	0.037310303691115765	0.389291241165018	-0.17003353877193533
0.5539999999999998	0.23076372167111314	-0.09937320376349754	0.4986063936950519	1.6417020613596411	0.03713922904664975	0.38962436899504294	-0.1693048654012465
0.5549999999999997	0.23076293015546706	-0.09937928972796434	0.5005275201606495	1.641702882185354	0.03696811986757718	0.38995599038008155	-0.16857580565679872
0.556	0.23076212427678622	-0.09938547399674429	0.5024480924259938	1.6417035136993392	0.036796978726540586	0.3902861014752483	-0.16784636864156696
0.5569999999999999	0.2307613036014786	-0.0993917572997756	0.5043680890661779	1.6417039651237986	0.036625808236945674	0.3906146984182542	-0.16711656374373204
0.5579999999999998	0.23076046768336103	-0.0993981402986364	0.5062874881111479	1.6417042454643638	0.03645461105200132	0.3909417773313715	-0.1663864006347268
0.5589999999999997	0.23075961606445905	-0.09940462358568533	0.5082062670520212	1.6417043635096527	0.03628338986384912	0.391267334323716	-0.16565588926697042
0.56	0.23075874827582152	-0.09941120768235483	0.5101244028491171	1.6417043278309915	0.03611214740210992	0.391591365493791	-0.16492503987097779
0.5609999999999999	0.2307578638383509	-0.09941789303659192	0.5120418719417199	1.641704146782296	0.035940886431966426	0.3919138669321736	-0.16419386295165034
0.5619999999999998	0.23075696226364883	-0.09942468002095127	0.5139586502595976	1.6417038285001015	0.03576960975232754	0.3922348347244712	-0.16346236928373958
0.5629999999999997	0.23075604305487837	-0.09943156893172062	0.5158747132378007	1.6417033809037365	0.035598320194010664	0.39255426495479256	-0.16273056990604584
0.5640000000000001	0.23075510570726745	-0.0994385599883255	0.5177900358351408	1.641702811695628	0.03542702061769567	0.39287215370980133	-0.16199847611428134
0.565	0.23075414970750394	-0.09944565333263265	0.5197045925541197	1.6417021283617346	0.03525571391176962	0.39318849708298736	-0.16126609945337841
0.5659999999999998	0.230753174532398	-0.09945284902815175	0.5216183574615777	1.641701338172096	0.03508440299012038	0.3935032911789188	-0.16053345170935374
0.5669999999999997	0.23075217964831318	-0.09946014705913861	0.5235313042119718	1.6417004481814972	0.034913090789693506	0.39381653211784184	-0.15980054489998635
0.5680000000000001	0.23075116451174152	-0.09946754732959867	0.5254434060736813	1.6416994652302337	0.03474178026768783	0.39412821604081677	-0.1590673912643591
0.569	0.2307501285702733	-0.09947504966218974	0.5273546359572369	1.6416983959449762	0.034570474398447806	0.3944383391151484	-0.15833400325186048
0.5699999999999998	0.23074907126358646	-0.09948265379702735	0.5292649664451224	1.6416972467397248	0.03439917617011058	0.3947468975399946	-0.15760039351063554
0.5709999999999997	0.23074799202445628	-0.09949035939039264	0.531174369822806	1.641696023816848	0.03422788858100495	0.39505388755209425	-0.15686657487535122
0.5720000000000001	0.230746890279786	-0.09949816601333918	0.5330828181110218	1.6416947331681992	0.03405661463586014	0.3953593054316201	-0.15613256035432524
0.573	0.2307457654516587	-0.09950607315019877	0.5349902830993314	1.6416933805763054	0.03388535734200423	0.39566314750815823	-0.15539836311618851
0.5739999999999998	0.230744616958411	-0.0995140801969898	0.5368967363798661	1.6416919716156224	0.03371411970561016	0.39596541016663633	-0.15466399647649462
0.5749999999999997	0.2307434442157296	-0.09952218645972788	0.5388021493808998	1.6416905116538498	0.03354290472780376	0.3962660898531432	-0.15392947388438566
0.5760000000000001	0.23074224663777046	-0.09953039115301418	0.5407064934010293	1.6416890058533014	0.03337171540069165	0.39656518308076455	-0.15319480890899653
0.577	0.23074102363830193	-0.09953869339965722	0.5426097396436159	1.6416874591723247	0.03320055470373256	0.39686268643537786	-0.15246001522558525
0.5779999999999998	0.23073977463187198	-0.0995470922309512	0.5445118592496389	1.6416858763663915	0.03302942560057078	0.39715859658116615	-0.15172510660216681
0.5789999999999997	0.23073849903500016	-0.09955558658648096	0.5464128233282383	1.6416842619881011	0.03285833103608542	0.3974529102659148	-0.15099009688730816
0.5800000000000001	0.23073719626739497	-0.09956417531383178	0.5483126029864728	1.6416826203864696	0.03268727393359146	0.39774562432639876	-0.1502549999984003
0.581	0.23073586575319704	-0.09957285716895879	0.5502111693594488	1.6416809557069996	0.03251625719212912	0.3980367356937425	-0.14951982990948093
0.5819999999999999	0.23073450692224884	-0.09958163081684061	0.5521084936401008	1.641679271892903	0.0323452836836557	0.3983262413983283	-0.14878460063889812
0.5829999999999997	0.23073311921101516	-0.09959049483204346	0.5540045471075232	1.6416775726867208	0.03217435625019818	0.39861413857419603	-0.148049326237472
0.5840000000000001	0.23073170206240246	-0.09959944769957414	0.5558993011531284	1.6416758616319622	0.03200347770139002	0.3989004244631193	-0.14731402077744454
0.585	0.2307302549248536	-0.09960848781677292	0.5577927273042822	1.641674142074759	0.031832650812876485	0.39918509641836086	-0.14657869834238696
0.5859999999999999	0.2307287772522239	-0.09961761349586808	0.5596847972465772	1.6416724171655301	0.031661878325220626	0.3994681519081715	-0.14584337301768555
0.5869999999999997	0.230727268504439	-0.0996268229656929	0.5615754828462692	1.6416706898606563	0.031491162942332486	0.3997495885192165	-0.145108058880983
0.5880000000000001	0.23072572814742984	-0.09963611437257117	0.5634647561725339	1.64166896292416	0.03132050732948001	0.4000294039598727	-0.14437276999256185
0.589	0.23072415565234547	-0.09964548578187345	0.5653525895180639	1.641667238929386	0.03114991411173149	0.40030759606315325	-0.14363752038614308
0.5899999999999999	0.23072255049517293	-0.09965493518061828	0.5672389554169098	1.6416655202606838	0.030979385873009677	0.40058416278914233	-0.14290232406075665
0.5909999999999997	0.23072091215638832	-0.09966446048074684	0.5691238266599622	1.6416638091150855	0.03080892515563328	0.4008591022271226	-0.14216719497366961
0.5920000000000001	0.2307192401202635	-0.09967405952345151	0.5710071763099807	1.6416621075039806	0.030638534460465043	0.4011324125977041	-0.14143214703332357
0.593	0.23071753387458255	-0.09968373008418209	0.572888977717329	1.6416604172547813	0.03046821624729852	0.40140409225501517	-0.14069719409178016
0.5939999999999999	0.23071579291039399	-0.09969346987682763	0.574769204535691	1.6416587400125802	0.030297972934872214	0.40167413968877635	-0.1399623499373311
0.5949999999999998	0.23071401672104624	-0.099703276557077	0.5766478307366614	1.6416570772417967	0.030127806900691226	0.4019425535261356	-0.13922762828768562
0.5960000000000001	0.23071220480087828	-0.09971314772646367	0.5785248306228614	1.6416554302278097	0.02995772048120231	0.4022093325333279	-0.13849304278353924
0.597	0.23071035664394154	-0.09972308093709782	0.5804001788392285	1.641653800078578	0.029787715972259012	0.40247447561709987	-0.137758606982693
0.5979999999999999	0.2307084717423803	-0.09973307369558412	0.582273850381755	1.6416521877262449	0.029617795629509266	0.40273798182565596	-0.13702433435519712
0.5989999999999998	0.23070654958372172	-0.09974312346612553	0.5841458206037041	1.641650593928725	0.029447961668885886	0.4029998503491291	-0.13629023827950618
0.6000000000000001	0.23070458964707513	-0.09975322767432154	0.5860160652197008	1.6416490192712758	0.02927821626774589	0.4032600805198184	-0.1355563320395104
0.601	0.23070259139899013	-0.09976338371166465	0.5878845603077184	1.641647464168051	0.029108561566534675	0.4035186718122564	-0.13482262882249132
0.6019999999999999	0.23070055428935166	-0.09977358893960633	0.5897512823093619	1.641645928863633	0.028938999670363903	0.4037756238429247	-0.13408914171774508
0.6029999999999998	0.23069847774731336	-0.0997838406935726	0.5916162080284717	1.641644413434549	0.028769532650622827	0.4040309363694947	-0.13335588371573873
0.6040000000000001	0.23069636117726672	-0.09979413628730893	0.5934793146276967	1.6416429177907677	0.02860016254692554	0.4042846092897788	-0.13262286770803045
0.605	0.23069420395484647	-0.09980447301642632	0.5953405796230599	1.6416414416771747	0.02843089136896575	0.4045366426405728	-0.13189010648812372
0.6059999999999999	0.23069200542297724	-0.09981484816077571	0.5971999808765395	1.6416399846750307	0.028261721098033543	0.4047870365962698	-0.13115761275324275
0.6069999999999998	0.2306897648883382	-0.09982525898678352	0.5990574965878115	1.6416385462034104	0.028092653688618487	0.4050357914673049	-0.1304253991064688
0.6080000000000001	0.2306874816189947	-0.09983570275087743	0.6009131052866761	1.6416371255206217	0.027923691070462508	0.40528290769873565	-0.12969347805855486
0.609	0.2306851548431962	-0.09984617670362997	0.6027667858254415	1.641635721725608	0.02775483515087796	0.4055283858688978	-0.12896186202965038
0.6099999999999999	0.2306827837489679	-0.09985667809311961	0.6046185173697811	1.6416343337593327	0.027586087816841798	0.4057722266878905	-0.1282305633515933
0.6109999999999998	0.23068036748449777	-0.09986720416713465	0.6064682793884633	1.6416329604061484	0.027417450936681277	0.4060144309958923	-0.12749959427081864
0.6120000000000001	0.23067790515857053	-0.09987775217497309	0.608316051642348	1.641631600295149	0.027248926361653884	0.4062549997613063	-0.1267689669518103
0.613	0.2306753958406711	-0.09988831936921624	0.6101618141719192	1.6416302519015096	0.027080515927663213	0.4064939340786722	-0.12603869348120636
0.6139999999999999	0.23067283856150733	-0.09989890300748105	0.6120055472837486	1.6416289135478113	0.026912221456987243	0.40673123516646753	-0.12530878587218022
0.6149999999999998	0.23067023231357522	-0.09990950035415576	0.6138472315370379	1.6416275834053573	0.026744044759956294	0.4069669043649787	-0.1245792560686598
0.6160000000000001	0.23066757605139365	-0.09992010868212069	0.6156868477310092	1.641626259495477	0.026575987636578906	0.4072009431343014	-0.12385011594919024
0.617	0.23066486869216307	-0.09993072527445453	0.6175243768931642	1.6416249396908231	0.02640805187805293	0.40743335305240935	-0.12312137733048938
0.6179999999999999	0.23066210911647297	-0.09994134742612784	0.6193598002669274	1.641623621716663	0.026240239268342864	0.4076641358131057	-0.1223930519713544
0.6189999999999998	0.2306592961686829	-0.09995197244568853	0.6211930992979398	1.641622303152166	0.026072551585882488	0.40789329322373497	-0.12166515157715165
0.6200000000000001	0.23065642865810682	-0.09996259765656765	0.6230242556205241	1.641620981431688	0.025904990604974833	0.40812082720283616	-0.12093768780420826
0.621	0.2306535053613785	-0.09997322039725474	0.624853251045467	1.6416196538460583	0.025737558096583187	0.40834673977803926	-0.12021067226378992
0.6219999999999999	0.2306505250252461	-0.09998383802072038	0.6266800675487616	1.6416183175438683	0.02557025582887687	0.40857103308426534	-0.11948411652589651
0.6229999999999998	0.23064748636942134	-0.09999444789459368	0.628504687261329	1.6416169695327674	0.025403085568017222	0.4087937093621053	-0.11875803212274298
0.6240000000000001	0.2306443880894843	-0.10000504740247362	0.6303270924597347	1.6416156066807652	0.025236049079182078	0.40901477095625416	-0.11803243055179224
0.625	0.2306412288598447	-0.10001563394524793	0.6321472655564142	1.6416142257175481	0.025069148127644315	0.4092342203138766	-0.11730732327893766
0.6259999999999999	0.23063800733676187	-0.1000262049412931	0.6339651890886738	1.6416128232358074	0.024902384479598267	0.40945205998290124	-0.11658272174218962
0.6269999999999998	0.23063472216142353	-0.10003675782593473	0.6357808457079867	1.641611395692588	0.024735759902610458	0.4096682926103637	-0.11585863735524586
0.6280000000000001	0.2306313719630857	-0.10004729005167524	0.6375942181707251	1.6416099394106551	0.024569276166180137	0.4098829209408562	-0.11513508151038625
0.629	0.23062795536227435	-0.10005779908919216	0.6394052893295975	1.641608450579889	0.024402935042529723	0.4100959478150207	-0.11441206558092458
0.6299999999999999	0.23062447097405064	-0.10006828242760357	0.6412140421250557	1.6416069252587038	0.0242367383070753	0.4103073761679607	-0.11368960092369344
0.6309999999999998	0.23062091741134078	-0.10007873757400397	0.643020459577443	1.6416053593755016	0.024070687738514528	0.4105172090276305	-0.11296769888149033
0.6320000000000001	0.23061729328833183	-0.10008916205340117	0.6448245247806463	1.6416037487301605	0.023904785118956596	0.41072544951344175	-0.11224637078504733
0.633	0.23061359722393518	-0.10009955340868076	0.6466262208965206	1.641602088995562	0.02373903223409241	0.4109321008350849	-0.11152562795463539
0.6339999999999999	0.23060982784531847	-0.10010990920022422	0.648425531149352	1.6416003757191628	0.023573430873281558	0.4111371662913799	-0.11080548170159653
0.6349999999999998	0.2306059837915077	-0.10012022700593545	0.6502224388211292	1.6415986043246142	0.023407982829615134	0.4113406492692136	-0.11008594332942755
0.6360000000000001	0.23060206371706096	-0.10013050442130206	0.6520169272483834	1.6415967701134337	0.023242689899648245	0.41154255324262173	-0.1093670241341606
0.637	0.2305980662958147	-0.10014073905911733	0.6538089798198629	1.6415948682667338	0.023077553882800382	0.4117428817718903	-0.10864873540451693
0.6379999999999999	0.2305939902247042	-0.10015092854961784	0.655598579974309	1.6415928938470106	0.022912576580970078	0.41194163850273385	-0.10793108842218803
0.6389999999999998	0.23058983422765927	-0.10016107054066267	0.6573857111987276	1.6415908418000003	0.02274775979817937	0.41213882716560823	-0.10721409446205055
0.6400000000000001	0.23058559705957662	-0.10017116269720423	0.6591703570275464	1.641588706956606	0.022583105339819973	0.4123344515749714	-0.10649776479199956
0.641	0.23058127751037022	-0.10018120270042886	0.6609525010426738	1.6415864840348984	0.022418615011743085	0.4125285156284277	-0.10578211067226728
0.6419999999999999	0.23057687440910052	-0.10019118824732241	0.662732126874101	1.6415841676421998	0.02225429061955639	0.41272102330593496	-0.10506714335439896
0.6429999999999998	0.2305723866281841	-0.1002011170510402	0.6645092182006879	1.6415817522772518	0.02209013396818745	0.41291197866925305	-0.10435287408005776
0.6440000000000001	0.23056781308768473	-0.1002109868413322	0.6662837587515222	1.6415792323324754	0.021926146861285415	0.4131013858615686	-0.10363931407958679
0.645	0.2305631527596867	-0.10022079536464604	0.6680557323082432	1.6415766020963278	0.021762331100276564	0.41328924910704967	-0.1029264745702562
0.6459999999999999	0.23055840467275188	-0.10023054038503593	0.6698251227083467	1.6415738557553836	0.02159868848368096	0.41347557271032503	-0.10221436675418472
0.6469999999999998	0.23055356791646128	-0.10024021968588374	0.6715919138487371	1.6415709873953963	0.021435220806932057	0.4136603610561281	-0.10150300181635079
0.6480000000000001	0.23054864164604208	-0.10024983107093373	0.6733560896880367	1.641567991001719	0.021271929862210274	0.41384361860904023	-0.10079239092329141
0.649	0.23054362508708107	-0.10025937236501493	0.6751176342687208	1.641564860460597	0.021108817436218213	0.41402534991515666	-0.10008254521358645
0.6499999999999999	0.23053851754032514	-0.10026884141633069	0.6768765318023306	1.6415615895617155	0.02094588530236349	0.41420555960993294	-0.09937347576251701
0.6509999999999998	0.23053331838656993	-0.10027823609956778	0.6786327667959756	1.6415581720012513	0.020783135209235377	0.41438425243007654	-0.09866519353002229
0.6519999999999997	0.2305280270916369	-0.10028755431794936	0.6803863241347939	1.6415546013850644	0.02062056887286434	0.41456143322077005	-0.09795770932647482
0.653	0.23052264321143973	-0.10029679400498515	0.6821371890790312	1.6415508712320306	0.020458187976843085	0.4147371069341413	-0.09725103381276753
0.6539999999999999	0.23051716639676423	-0.1003059531266723	0.6838853471761303	1.6415469749775242	0.020295994180611995	0.4149112786192798	-0.09654517753458022
0.6549999999999998	0.23051159639700944	-0.10031502968339655	0.6856307841517608	1.6415429059770557	0.020133989129878058	0.41508395341018905	-0.09584015096517597
0.6559999999999997	0.23050593306326678	-0.10032402171191185	0.6873734859083785	1.6415386575100714	0.019972174457046524	0.4152551365243381	-0.09513596450489059
0.657	0.23050017635186734	-0.10033292728777672	0.6891134386095226	1.6415342227839227	0.01981055177355154	0.4154248332696748	-0.09443262844601373
0.6579999999999999	0.2304943263280232	-0.10034174452749561	0.6908506286998588	1.6415295949380069	0.019649122668091358	0.4155930490453586	-0.09373015296346504
0.6589999999999998	0.23048838316880924	-0.10035047159074231	0.6925850428613571	1.6415247670480944	0.01948788871107105	0.41575978933620655	-0.09302854813113354
0.6599999999999997	0.23048234716548124	-0.10035910668304579	0.6943166679699029	1.6415197321308395	0.01932685145922204	0.4159250597071823	-0.09232782393804845
0.661	0.23047621872475366	-0.10036764805781333	0.6960454910305498	1.641514483148113	0.019166012461980263	0.4160888657959728	-0.09162799031332391
0.6619999999999999	0.23046999836904103	-0.10037609401769183	0.697771499111356	1.6415090130104064	0.019005373267855393	0.4162512133056578	-0.09092905715189009
0.6629999999999998	0.23046368673641549	-0.10038444291677305	0.6994946793179216	1.641503314579692	0.018844935427440045	0.4164121080013026	-0.09023103432376572
0.6639999999999997	0.2304572845802762	-0.10039269316364417	0.7012150187883396	1.641497380673252	0.01868470049494535	0.41657155570827725	-0.08953393167484093
0.665	0.23045079276797917	-0.1004008432237805	0.7029325046882725	1.6414912040684826	0.018524670029540377	0.41672956231052866	-0.08883775902762538
0.6659999999999999	0.230444212278428	-0.10040889162128161	0.7046471242069172	1.6414847775071788	0.018364845596371974	0.4168861337490458	-0.08814252618189165
0.6669999999999998	0.23043754419937737	-0.10041683694108151	0.7063588645534958	1.6414780936989297	0.01820522876775082	0.41704127602032776	-0.08744824291508232
0.6679999999999997	0.2304307897248224	-0.10042467783125768	0.7080677129531557	1.6414711453240007	0.018045821124502114	0.41719499517484937	-0.0867549189828365
0.669	0.23042395015209724	-0.10043241300506432	0.7097736566426636	1.6414639250357128	0.017886624257296622	0.4173472973158237	-0.08606256411968752
0.6699999999999999	0.2304170268783041	-0.10044004124344467	0.7114766828666604	1.641456425463078	0.017727639768143365	0.41749818859807186	-0.08537118803949553
0.6709999999999998	0.23041002139682312	-0.10044756139764843	0.7131767788951725	1.6414486392144512	0.017568869269849827	0.41764767522845647	-0.08468080042714077
0.6719999999999997	0.23040293529428107	-0.10045497239120076	0.7148739320830644	1.6414405588818326	0.017410314381134027	0.4177957634697603	-0.08399141091324597
0.673	0.23039577024685176	-0.10046227322159818	0.7165681299086619	1.6414321770450764	0.017251976723659555	0.4179424596427669	-0.08330302905743639
0.6739999999999999	0.23038852801550716	-0.10046946296210979	0.7182593599287735	1.6414234862752588	0.017093857927325727	0.4180877701212387	-0.082615664365645
0.6749999999999998	0.230381210440592	-0.10047654076330945	0.7199476097125299	1.6414144791375853	0.016935959637660297	0.41823170132514553	-0.0819293263160583
0.6759999999999997	0.23037381943534554	-0.10048350585396366	0.7216328668164634	1.6414051481953502	0.016778283519040333	0.41837425971737446	-0.08124402436811488
0.677	0.23036635697874433	-0.10049035754202959	0.7233151187797828	1.6413954860149575	0.01662083125599304	0.41851545180208893	-0.0805597679631348
0.6779999999999999	0.2303588251087916	-0.10049709521614118	0.7249943531188016	1.6413854851705083	0.016463604554767235	0.418655284123024	-0.07987656652540086
0.6789999999999998	0.23035122591587753	-0.10050371834645325	0.7266705573209137	1.6413751382475805	0.016306605144747653	0.41879376326183443	-0.07919442946356103
0.6799999999999997	0.23034356153583044	-0.1005102264844667	0.7283437188377526	1.641364437846963	0.0161498347795885	0.41893089583642806	-0.07851336617240352
0.681	0.23033583414340925	-0.10051661926259021	0.7300138250767924	1.641353376589102	0.01599329523836912	0.41906668849897305	-0.07783338603523912
0.6819999999999999	0.23032804594586012	-0.10052289639381386	0.7316808633925268	1.641341947120022	0.01583698832677011	0.4192011479334513	-0.07715449842621157
0.6829999999999998	0.23032019917615845	-0.10052905767149398	0.7333448210787463	1.6413301421179696	0.015680915878085372	0.41933428085317737	-0.07647671271197888
0.6839999999999997	0.23031229608668521	-0.10053510296925293	0.7350056853626744	1.6413179542985386	0.015525079754068387	0.4194660939988862	-0.0758000382529391
0.685	0.23030433894296143	-0.10054103224099378	0.7366634434013541	1.6413053764182801	0.015369481845732702	0.419596594137382	-0.07512448440386953
0.6859999999999999	0.23029633001706118	-0.10054684552064952	0.738318082279548	1.6412924012790637	0.015214124073983048	0.4197257880601949	-0.07445006051378769
0.6869999999999998	0.2302882715818289	-0.10055254292091448	0.7399695890084094	1.6412790217335673	0.015059008389709801	0.4198536825820546	-0.07377677592532929
0.6879999999999997	0.23028016590627692	-0.10055812463133813	0.7416179505253131	1.641265230690406	0.014904136773466742	0.41998028453948033	-0.07310463997387782
0.6890000000000001	0.2302720152514075	-0.10056359091691137	0.7432631536944809	1.6412510211188998	0.014749511235217406	0.4201056007894794	-0.0724336619865584
0.69	0.2302638218657037	-0.10056894211676544	0.7449051853069096	1.6412363860546177	0.014595133814087207	0.420229638208044	-0.07176385128139129
0.6909999999999998	0.23025558797953624	-0.10057417864222755	0.7465440320799933	1.6412213186053353	0.014441006577875766	0.42035240368849963	-0.0710952171664133
0.6919999999999997	0.2302473157988594	-0.10057930097423395	0.7481796806594877	1.6412058119566504	0.014287131622205653	0.4204739041400039	-0.07042776893790538
0.6930000000000001	0.23023900749969695	-0.10058430966010432	0.7498121176245773	1.6411898593776457	0.014133511069183723	0.42059414648624893	-0.06976151587747371
0.694	0.230230665223793	-0.10058920531043045	0.751441329493804	1.6411734542266017	0.013980147065999326	0.4207131376643007	-0.06909646724882797
0.6949999999999998	0.23022229107467554	-0.1005939885968294	0.7530673027303646	1.6411565899560134	0.01382704178388362	0.4208308846236284	-0.0684326322949174
0.6959999999999997	0.23021388711375523	-0.100598660250183	0.7546900237471678	1.6411392601173025	0.013674197417245184	0.42094739432513556	-0.0677700202351114
0.6970000000000001	0.23020545535645512	-0.10060322105861046	0.7563094789124156	1.6411214583663525	0.013521616182553521	0.4210626737398804	-0.06710864026192821
0.698	0.23019699776836752	-0.10060767186442095	0.757925654556099	1.6411031784694958	0.01336930031660291	0.4211767298477234	-0.06644850153748567
0.6989999999999998	0.23018851626143672	-0.10061201356042063	0.7595385369766684	1.6410844143092076	0.013217252074519844	0.4212895696361381	-0.06578961319015197
0.6999999999999997	0.23018001269016702	-0.10061624708707613	0.7611481124475158	1.6410651598895123	0.013065473728303606	0.4214012000991175	-0.06513198431120515
0.7010000000000001	0.2301714888482304	-0.10062037343053472	0.7627543672244068	1.6410454093407372	0.012913967565775945	0.42151162823635263	-0.06447562395100481
0.702	0.23016294646622443	-0.1006243936199995	0.7643572875542551	1.6410251569236145	0.01276273588908507	0.42162086105267543	-0.06382054111485029
0.7029999999999998	0.23015438721020254	-0.10062830872408336	0.7659568596841263	1.6410043970331119	0.012611781012579005	0.42172890555745574	-0.0631667447590035
0.7039999999999997	0.23014581267947098	-0.10063211984726737	0.7675530698693538	1.6409831242020028	0.012461105260776886	0.42183576876382267	-0.06251424378705028
0.7050000000000001	0.23013722440327555	-0.10063582812759045	0.7691459043811583	1.6409613331049344	0.012310710966984046	0.4219414576876436	-0.06186304704622632
0.706	0.230128623837502	-0.10063943473519282	0.7707353495149106	1.6409390185633714	0.012160600472183213	0.422045979346375	-0.061213163323333424
0.7069999999999999	0.23012001236251473	-0.10064294087020718	0.7723213915983035	1.6409161755499175	0.012010776123590557	0.4221493407581442	-0.06056460134090749
0.7079999999999997	0.23011139128175978	-0.10064634775962003	0.7739040169983132	1.640892799190888	0.011861240272935185	0.42225154894111583	-0.059917369754299565
0.7090000000000001	0.2301027618200066	-0.1006496566538547	0.7754832121280949	1.6408688847682689	0.011711995274642527	0.42235261091283166	-0.05927147714893054
0.71	0.23009412512159919	-0.10065286882345098	0.7770589634549504	1.6408444277225724	0.011563043483797499	0.4224525336893954	-0.05862693203685862
0.7109999999999999	0.2300854822494637	-0.1006559855562166	0.7786312575086294	1.6408194236562157	0.011414387254250551	0.4225513242846783	-0.05798374285307738
0.7119999999999997	0.2300768341844986	-0.10065900815560166	0.7802000808884753	1.6407938683366765	0.011266028937473341	0.4226489897095378	-0.057341917952388764
0.7130000000000001	0.23006818182497243	-0.10066193793991875	0.7817654202690533	1.6407677576994288	0.011117970881857207	0.4227455369709225	-0.056701465606903735
0.714	0.2300595259863047	-0.10066477624090199	0.7833272624057762	1.640741087849911	0.01097021543159955	0.4228409730710983	-0.05606239400361431
0.7149999999999999	0.23005086740197814	-0.10066752440122802	0.7848855941412922	1.640713855063777	0.01082276492499315	0.42293530500729454	-0.055424711241907086
0.7159999999999997	0.2300422067252054	-0.1006701837717495	0.7864404024111445	1.6406860557865686	0.010675621692603313	0.42302853977157995	-0.05478842533149755
0.7170000000000001	0.23003354452984537	-0.10067275570881676	0.7879916742475891	1.6406576866343132	0.010528788055756886	0.4231206843505361	-0.054153544191081766
0.718	0.23002488131057042	-0.10067524157168571	0.7895393967823353	1.6406287443942973	0.010382266325340882	0.4232117457247205	-0.053520075647575764
0.7189999999999999	0.23001621748378656	-0.10067764272038739	0.7910835572493479	1.6405992260245121	0.01023605880078664	0.42330173086827866	-0.052888027435569626
0.7199999999999998	0.23000755338930715	-0.10067996051481014	0.7926241429884716	1.640569128652532	0.010090167769359067	0.42339064674869853	-0.05225740719631864
0.7210000000000001	0.2299988892912769	-0.10068219631461682	0.7941611414502724	1.6405384495753268	0.00994459550562693	0.42347850032639495	-0.05162822247589864
0.722	0.22999022537834465	-0.10068435147849084	0.7956945402009821	1.6405071862592655	0.009799344270685661	0.4235652985542402	-0.05100048072330977
0.7229999999999999	0.22998156176421128	-0.10068642736270828	0.7972243269264274	1.640475336339184	0.009654416311252257	0.42365104837727713	-0.05037418928919121
0.7239999999999998	0.22997289848817548	-0.10068842532053816	0.7987504894360807	1.640442897617272	0.00950981385917819	0.4237357567324249	-0.049749355424469795
0.7250000000000001	0.22996423551492678	-0.10069034670247022	0.8002730156679977	1.6404098680617774	0.009365539131317208	0.42381943054817167	-0.049125986278691594
0.726	0.22995557273396394	-0.10069219285576826	0.8017918936931518	1.6403762458047793	0.009221594329136893	0.42390207674448954	-0.04850408889882125
0.7269999999999999	0.2299469099593906	-0.10069396512297253	0.8033071117180504	1.640342029139785	0.009077981637949966	0.42398370223284493	-0.047883670228745595
0.7279999999999998	0.22993824693121462	-0.10069566484010009	0.8048186580863943	1.640307216519527	0.00893470322600683	0.4240643139161134	-0.047264737109170334
0.7290000000000001	0.2299295833189023	-0.10069729333529355	0.8063265212805429	1.6402718065535837	0.008791761243569009	0.42414391868845397	-0.04664729627778103
0.73	0.2299209187260589	-0.10069885192866931	0.8078306899220415	1.6402357980058344	0.008649157822387682	0.4242225234351972	-0.046031354369844575
0.7309999999999999	0.22991225269436014	-0.10070034193298777	0.8093311527700984	1.6401991897917443	0.008506895075767906	0.42430013503267855	-0.045416917919609896
0.7319999999999998	0.22990358470635722	-0.10070176465363892	0.8108278987180236	1.6401619809758556	0.008364975098668369	0.4243767603479506	-0.04480399336250152
0.7330000000000001	0.22989491418790547	-0.10070312138756628	0.8123209167887687	1.6401241707694878	0.008223399967590979	0.4244524062384269	-0.04419258703767324
0.734	0.22988624051059248	-0.10070441342225607	0.8138101961307025	1.6400857585282695	0.008082171740562786	0.42452707955145247	-0.04358270519048931
0.7349999999999999	0.22987756299454723	-0.10070564203591979	0.8152957260136381	1.640046743749885	0.007941292457451786	0.4246007871237318	-0.04297435397474441
0.7359999999999998	0.22986888091238328	-0.10070680849849217	0.8167774958239934	1.6400071260727793	0.007800764140371022	0.4246735357806084	-0.0423675394549815
0.7370000000000001	0.22986019349389608	-0.10070791407193852	0.818255495058342	1.6399669052762023	0.007660588793681766	0.4247453323351896	-0.041762267609388934
0.738	0.2298514999300102	-0.10070896000949374	0.8197297133161133	1.6399260812808352	0.007520768403715631	0.4248161835873698	-0.04115854433308819
0.7389999999999999	0.22984279937560484	-0.10070994755458441	0.821200140292581	1.6398846541492573	0.007381304938639967	0.4248860963227467	-0.040556375441319056
0.7399999999999998	0.22983409095197152	-0.10071087793980911	0.8226667657725295	1.639842624086249	0.0072422003484645826	0.42495507731148424	-0.039955766672394956
0.7410000000000001	0.2298253737492762	-0.1007117523863506	0.8241295796242307	1.639799991438931	0.007103456565127001	0.4250231333073584	-0.039356723690544305
0.742	0.22981664682940234	-0.10071257210456962	0.8255885717929885	1.6397567566974929	0.006965075502897932	0.42509027104685954	-0.038759252088693394
0.7429999999999999	0.22980790922993127	-0.10071333829540344	0.8270437322946376	1.6397129204972591	0.006827059058983292	0.42515649724797705	-0.038163357391002475
0.7439999999999998	0.22979915996926406	-0.10071405215106735	0.8284950512101364	1.6396684836217184	0.006689409113650988	0.4252218186086613	-0.037569045054906006
0.7450000000000001	0.22979039805213222	-0.10071471485468278	0.8299425186805115	1.6396234470057638	0.006552127529758818	0.4252862418051993	-0.036976320473078035
0.746	0.22978162247511758	-0.10071532757958102	0.8313861249002807	1.6395778117383881	0.006415216152168864	0.4253497734906801	-0.036385188976169915
0.7469999999999999	0.22977283223218148	-0.10071589148865698	0.8328258601089871	1.6395315790652125	0.006278676807290162	0.4254124202934832	-0.0357956558363761
0.7479999999999998	0.22976402631983076	-0.10071640773377159	0.8342617145819838	1.6394847503923489	0.006142511302747859	0.425474188815539	-0.03520772627103105
0.7490000000000001	0.22975520374117264	-0.10071687745520172	0.8356936786216123	1.639437327291598	0.006006721427177057	0.4255350856303558	-0.03462140544574491
0.75	0.22974636350923433	-0.10071730178151286	0.8371217425491524	1.639389311505477	0.005871308950261424	0.4255951172811103	-0.034036698477255586
0.7509999999999999	0.22973750465104925	-0.10071768183060596	0.8385458966975551	1.639340704951694	0.005736275623197482	0.42565429027897905	-0.033453610436053126
0.7519999999999998	0.2297286262125099	-0.10071801871156111	0.8399661314049641	1.639291509727826	0.005601623179339281	0.425712611101521	-0.03287214634858862
0.7530000000000001	0.2297197272624862	-0.1007183135257717	0.8413824370090434	1.639241728116574	0.005467353334534534	0.4257700861908613	-0.03229231119906276
0.754	0.22971080689583762	-0.10071856736699192	0.8427948038421174	1.639191362591588	0.005333467787089619	0.4258267219517316	-0.031714109930789144
0.7549999999999999	0.22970186423607045	-0.10071878132104896	0.8442032222271313	1.6391404158238647	0.0051999682175444895	0.42588252474948096	-0.03113754744706654
0.7559999999999998	0.22969289843801574	-0.10071895646559513	0.8456076824740636	1.6390888906883405	0.005066856288377628	0.42593750090805294	-0.03056262861185983
0.7570000000000001	0.22968390869052813	-0.10071909386989886	0.8470081748756746	1.6390367902699232	0.00493413364376121	0.42599165670798206	-0.029989358250954723
0.758	0.22967489421920875	-0.1007191945946735	0.8484046897022267	1.6389841178689606	0.004801801909364872	0.4260449983844652	-0.029417741153703356
0.7589999999999999	0.22966585428915035	-0.10071925969194295	0.8497972171966844	1.6389308770065163	0.004669862692084655	0.4260975321255625	-0.0288477820746252
0.7599999999999998	0.2296567882080825	-0.10071929020494298	0.8511857475711567	1.63887707142907	0.004538317579634661	0.4261492640705825	-0.02827948573455417
0.7610000000000001	0.22964769533067178	-0.1007192871680573	0.8525702710034673	1.638822705112646	0.004407168139938946	0.4262002003085235	-0.027712856821753565
0.762	0.2296385750635977	-0.10071925160678727	0.8539507776334877	1.6387677822667432	0.004276415920383007	0.42625034687650515	-0.027147899993055134
0.7629999999999999	0.22962942686989896	-0.10071918453775444	0.8553272575596141	1.6387123073373053	0.004146062447288732	0.4262997097584264	-0.026584619875017756
0.7639999999999998	0.2296202502718412	-0.10071908696873469	0.856699700835022	1.6386562850079769	0.004016109225794019	0.4263482948839678	-0.026023021065527424
0.7650000000000001	0.22961104485231032	-0.10071895989872302	0.8580680974637068	1.638599720200393	0.0038865577400137687	0.4263961081277473	-0.02546310813571228
0.766	0.22960181025548376	-0.10071880431802824	0.859432437397073	1.6385426180746288	0.0037574094533589864	0.4264431553085039	-0.024904885631559185
0.7669999999999999	0.22959254618790728	-0.10071862120839618	0.8607927105310854	1.6384849840297995	0.0036286658088298374	0.4264894421883632	-0.024348358075227384
0.7679999999999998	0.2295832524195993	-0.10071841154316095	0.862148906703239	1.6384268237040558	0.0035003282292812386	0.42653497447230143	-0.023793529966481115
0.7690000000000001	0.2295739287844288	-0.10071817628742281	0.8635010156901056	1.6383681429735928	0.003372398117720476	0.42657975780786306	-0.023240405783993195
0.77	0.22956457518014645	-0.10071791639825199	0.8648490272073494	1.638308947950671	0.00324487685739186	0.4266237977851268	-0.022688989985784346
0.7709999999999999	0.22955519156844625	-0.10071763282491751	0.8661929309114706	1.6382492449810167	0.0031177658116470497	0.42666709993679186	-0.022139287009037525
0.7719999999999998	0.22954577797505793	-0.10071732650913992	0.8675327164014065	1.6381890406409694	0.0029910663239042052	0.4267096697382584	-0.021591301269952817
0.7730000000000001	0.22953633449024466	-0.10071699838536717	0.8688683732211249	1.6381283417339965	0.002864779717572836	0.42675151260781763	-0.021045037163212255
0.774	0.2295268612700826	-0.1007166493810726	0.8701998908651029	1.6380671552858157	0.002738907295638529	0.42679263390718986	-0.020500499060502164
0.7749999999999999	0.22951735853776814	-0.10071628041707427	0.8715272587859474	1.638005488537369	0.00261345034008898	0.42683303894264973	-0.01995769130857596
0.7759999999999998	0.22950782658419977	-0.10071589240787457	0.8728504664022911	1.6379433489360145	0.00248841011148455	0.42687273296661044	-0.019416618227462133
0.7770000000000001	0.22949826576821228	-0.10071548626201929	0.8741695031065996	1.6378807441264345	0.002363787848611203	0.4269117211792364	-0.0188772841086914
0.778	0.2294886765168415	-0.10071506288247525	0.8754843582740239	1.6378176819420038	0.002239584767971	0.426950008729957	-0.018339693213051587
0.7789999999999999	0.22947905932561816	-0.10071462316702563	0.876795021273812	1.6377541703962357	0.0021158020629871255	0.42698760071893666	-0.017803849767318
0.7799999999999998	0.22946941475888963	-0.10071416800868208	0.8781014814840385	1.6376902176731711	0.0019924409029831777	0.4270245021986806	-0.017269757959650564
0.7809999999999997	0.22945974344979225	-0.1007136982961127	0.8794037283089184	1.6376258321159476	0.0018695024320573527	0.427060718176135	-0.016737421934019073
0.782	0.22945004609912173	-0.10071321491408514	0.8807017511979642	1.6375610222142927	0.0017469877679721895	0.42709625361521647	-0.016206845784017865
0.7829999999999999	0.22944032347310178	-0.10071271874392393	0.881995539667371	1.6374957965916919	0.0016248980009978574	0.4271311134393398	-0.015678033545883166
0.7839999999999998	0.22943057640080386	-0.10071221066398098	0.8832850833232577	1.6374301639918412	0.001503234192586098	0.4271653025339389	-0.015150989190830924
0.7849999999999997	0.22942080577196683	-0.10071169155011868	0.8845703718852741	1.6373641332643756	0.001381997373995561	0.4271988257491589	-0.014625716617259341
0.786	0.22941101253596483	-0.1007111622762045	0.8858513952098321	1.6372977133506144	0.0012611885449283998	0.42723168790259264	-0.014102219643055802
0.7869999999999999	0.22940119770155074	-0.10071062371461642	0.8871281433129745	1.6372309132693206	0.0011408086721771268	0.42726389378205715	-0.01358050199812622
0.7879999999999998	0.22939136233587334	-0.10071007673675829	0.8884006063936359	1.6371637421013376	0.0010208586884025489	0.4272954481486489	-0.01306056731696038
0.7889999999999997	0.2293815075623877	-0.10070952221358408	0.8896687748588141	1.6370962089727163	0.0009013394909200486	0.4273263557400731	-0.012542419130498849
0.79	0.2293716345587834	-0.10070896101613054	0.890932639350662	1.6370283230374507	0.0007822519401887927	0.4273566212740597	-0.012026060857176106
0.7909999999999999	0.22936174455605948	-0.10070839401605702	0.8921921907736279	1.63696009346019	0.000663596857942097	0.42738624945186177	-0.011511495793989069
0.7919999999999998	0.2293518388383696	-0.10070782208619197	0.8934474203205245	1.6368915293985447	0.0005453750252626133	0.4274152449618309	-0.010998727108135785
0.7929999999999997	0.22934191874213114	-0.1007072461010849	0.8946983194979125	1.6368226399845984	0.00042758718102784234	0.4274436124831272	-0.0104877578290993
0.794	0.22933198565402085	-0.10070666693756336	0.8959448801508118	1.636753434304869	0.0003102340207861154	0.42747135668974023	-0.009978590841173592
0.7949999999999999	0.22932204100860834	-0.10070608547529367	0.8971870944859951	1.6366839213794562	0.00019331619587961956	0.4274984822545751	-0.009471228876550459
0.7959999999999998	0.22931208628600294	-0.10070550259734488	0.8984249550934926	1.6366141101414924	7.683431281379303e-05	0.42752499385329196	-0.00896567450902543
0.7969999999999997	0.22930212300951422	-0.10070491919075494	0.8996584549670655	1.6365440094165224	-3.921106724934806e-05	0.42755089616807923	-0.008461930148137327
0.798	0.2292921527429459	-0.1007043361470982	0.900887587525535	1.636473627902174	-0.00015481942917904405	0.42757619389147694	-0.00795999803288641
0.7989999999999999	0.22928217708676812	-0.10070375436305345	0.902112346635356	1.636402974148109	-0.00026999030456263245	0.42760089173030613	-0.007459880224846001
0.7999999999999998	0.22927219767354537	-0.10070317474097167	0.9033327266321833	1.636332056534368	-0.000384723272026492	0.42762499440994406	-0.00696157860194436
0.8009999999999997	0.22926221616412165	-0.10070259818944235	0.9045487223399309	1.6362608832481005	-0.0004990179574351493	0.42764850667875765	-0.006465094853584711
0.802	0.22925223424493651	-0.10070202562385801	0.9057603290880801	1.6361894622609297	-0.0006128740342734623	0.42767143331220325	-0.0059704304764316655
0.8029999999999999	0.22924225362571804	-0.10070145796697537	0.9069675427291234	1.6361178013076958	-0.0007262912241513435	0.4276937791166491	-0.005477586770009811
0.8039999999999998	0.22923227603717725	-0.10070089614947297	0.9081703596572788	1.6360459078654404	-0.0008392692973704411	0.42771554893340297	-0.0049865648318084856
0.8049999999999997	0.2292223032287036	-0.1007003411105038	0.9093687768269749	1.6359737891311192	-0.0009518080733703462	0.4277367476431841	-0.004497365552622299
0.806	0.22921233696605722	-0.10069979379824223	0.910562791769981	1.6359014519976616	-0.0010639074208718478	0.4277573801707907	-0.004009989612552629
0.8069999999999999	0.22920237902905463	-0.10069925517042447	0.911752402612687	1.6358289030298712	-0.001175567257961015	0.42777745148959345	-0.0035244374767557122
0.8079999999999998	0.2291924312092467	-0.10069872619488135	0.9129376080935356	1.6357561484412952	-0.001286787552357835	0.4277969666259106	-0.0030407093908757896
0.8089999999999997	0.22918249530758883	-0.10069820785006271	0.9141184075787318	1.6356831940716787	-0.0013975683216867877	0.4278159306634425	-0.0025588053772590347
0.81	0.2291725731321011	-0.10069770112555237	0.9152948010762273	1.6356100453646174	-0.0015079096335666822	0.42783434874763926	-0.002078725232008961
0.8109999999999999	0.2291626664955178	-0.10069720702257275	0.916466789248362	1.6355367073454052	-0.001617811605519742	0.42785222608987483	-0.001600468522578762
0.8119999999999998	0.22915277721292582	-0.10069672655447805	0.9176343734220291	1.6354631845986929	-0.001727274404638969	0.4278695679715434	-0.001124034586387999
0.8129999999999997	0.22914290709938787	-0.10069626074723532	0.9187975555959906	1.6353894812455796	-0.001836298247013674	0.4278863797483177	-0.0006494225306467608
0.8140000000000001	0.22913305796717148	-0.1006958106398921	0.919956338446091	1.6353156009208845	-0.0019448833969130113	0.4279026668545027	-0.00017663123302253222
0.815	0.2291232316218315	-0.10069537728502975	0.9211107253287478	1.635241546751346	-0.0020530301655446023	0.4279184348071745	0.000294340657092956
0.8159999999999998	0.22911342985751962	-0.10069496174920162	0.9222607202827103	1.6351673213343725	-0.002160738909448895	0.4279336892101008	0.0007634947167767082
0.8169999999999997	0.22910365445302214	-0.10069456511335473	0.9234063280290847	1.63509292671696	-0.0022680100288943613	0.4279484357576176	0.0012308327471041566
0.8180000000000001	0.22909390716890168	-0.10069418847323415	0.9245475539699983	1.63501836437516	-0.002374843966394984	0.4279626802384593	0.0016963567701358331
0.819	0.2290841897449902	-0.100693832939769	0.9256844041866528	1.6349436351948354	-0.002481241205227845	0.42797642853941315	0.002160069025846471
0.8199999999999998	0.22907450389785716	-0.10069349963943881	0.9268168854367606	1.634868739453333	-0.0025872022678894826	0.42798968664885395	0.0026219719688727683
0.8209999999999997	0.22906485131787208	-0.10069318971461956	0.9279450051509816	1.6347936768005615	-0.0026927277144296485	0.4280024606603969	0.0030820682647122255
0.8220000000000001	0.22905523366510644	-0.10069290432390776	0.9290687714287282	1.6347184462398603	-0.002797818140540155	0.42801475677660156	0.003540360785796971
0.823	0.22904565256445192	-0.10069264464242196	0.9301881930333302	1.6346430461109125	-0.0029024741754591615	0.42802658131235605	0.0039968526076835905
0.8239999999999998	0.22903610960145684	-0.10069241186208021	0.9313032793861783	1.6345674740747025	-0.0030066964799948357	0.4280379406978741	0.004451547004990747
0.8249999999999997	0.22902660631887892	-0.10069220719185253	0.9324140405605913	1.634491727098637	-0.0031104857447895717	0.4280488414814814	0.004904447447264301
0.8260000000000001	0.22901714421244887	-0.10069203185798718	0.9335204872893083	1.6344158014418295	-0.0032138426897985323	0.42805929033218554	0.00535555760067413
0.827	0.2290077247254671	-0.10069188710420947	0.9346226310107822	1.6343396926413118	-0.003316768067174273	0.4280692940420228	0.005804881346075053
0.8279999999999998	0.22899834924298249	-0.100691774191892	0.9357204839392266	1.6342633954991754	-0.0034192626662778265	0.42807885952823627	0.0062524228070946365
0.8289999999999997	0.22898901908593214	-0.1006916944001951	0.936814059105769	1.6341869040710155	-0.003521327316004359	0.42808799383521734	0.006698186366198019
0.8300000000000001	0.22897973550524023	-0.10069164902617622	0.9379033703586718	1.6341102116556883	-0.0036229628832655097	0.42809670413620526	0.007142176663731862
0.831	0.2289704996758706	-0.10069163938486707	0.9389884323481689	1.6340333107860059	-0.003724170270002739	0.4281049977347964	0.007584398590783493
0.8319999999999999	0.2289613126908321	-0.10069166680931717	0.9400692605079384	1.6339561932207587	-0.0038249504099488554	0.42811288206625864	0.008024857280966384
0.8329999999999997	0.22895217555551428	-0.10069173265060258	0.9411458710347004	1.6338788499380699	-0.003925304265319543	0.42812036469876413	0.008463558101675298
0.8340000000000001	0.22894308918310502	-0.1006918382777986	0.9422182808546459	1.6338012711297116	-0.004025232822337774	0.42812745333471647	0.008900506639934068
0.835	0.22893405439108575	-0.10069198507791483	0.9432865075499877	1.6337234461967747	-0.004124737083093235	0.4281341558122251	0.009335708671625028
0.8359999999999999	0.22892507189805272	-0.10069217445579165	0.9443505692576457	1.6336453637466906	-0.00422381805501473	0.42814048010653794	0.009769170119149453
0.8369999999999997	0.22891614232048918	-0.10069240783395647	0.9454104845923104	1.6335670115912475	-0.004322476742948444	0.42814643433099736	0.010200897019376738
0.8380000000000001	0.22890726616948853	-0.10069268665243852	0.9464662726070218	1.633488376746358	-0.004420714144876405	0.42815202673726815	0.01063089550754034
0.839	0.22889844384742625	-0.10069301236854072	0.9475179527769666	1.633409445434345	-0.0045185312498125536	0.42815726571483004	0.011059171811228109
0.8399999999999999	0.2288896756445775	-0.10069338645656728	0.9485655450049679	1.6333302030880112	-0.004615929037814526	0.4281621597898483	0.011485732253669391
0.8409999999999997	0.22888096173568132	-0.10069381040750565	0.9496090696121764	1.6332506343553723	-0.004712908478577982	0.4281667176240233	0.011910583250904867
0.8420000000000001	0.22887230217645324	-0.10069428572866118	0.9506485472793571	1.6331707231050712	-0.00480947052520205	0.42817094801389755	0.012333731288399558
0.843	0.22886369690042332	-0.10069481394324342	0.9516839989774801	1.633090452433613	-0.0049056161070226145	0.4281748598900645	0.012755182893353239
0.8439999999999999	0.2288551457168493	-0.1006953965899021	0.9527154459240642	1.6330098046751909	-0.005001346125410155	0.4281784623156606	0.013174944617988014
0.8449999999999998	0.22884664830932494	-0.10069603522221174	0.9537429095513357	1.6329287614129917	-0.005096661451069621	0.42818176448437645	0.01359302302789934
0.8460000000000001	0.22883820423395848	-0.1006967314081031	0.9547664114730238	1.6328473034901165	-0.005191562921014439	0.4281847757184641	0.014009424689800359
0.847	0.22882981291787718	-0.10069748672924023	0.9557859734505252	1.6327654110205099	-0.005286051335457421	0.42818750546679407	0.014424156159079458
0.8479999999999999	0.22882147365956249	-0.10069830278034121	0.9568016173591719	1.6326830634021718	-0.005380127455287652	0.4281899633025865	0.014837223967712752
0.8489999999999998	0.22881318563063766	-0.10069918116844147	0.9578133651542013	1.632600239332678	-0.005473791999949877	0.4281921589206856	0.015248634612220608
0.8500000000000001	0.2288049478779779	-0.1007001235120978	0.9588212388367826	1.6325169168251439	-0.005567045645299361	0.4281941021346117	0.015658394541600985
0.851	0.22879675932576862	-0.10070113144053167	0.9598252604212072	1.6324330732246546	-0.005659889021492401	0.428195802873443	0.016066510145781303
0.8519999999999999	0.22878861877789308	-0.10070220659271012	0.9608254519024716	1.6323486852259268	-0.005752322711094544	0.42819727117851625	0.016472987744278137
0.8529999999999998	0.228780524921403	-0.10070335061636294	0.9618218352223514	1.6322637288922328	-0.0058443472474667985	0.4281985171999377	0.016877833574266757
0.8540000000000001	0.22877247633069295	-0.1007045651669342	0.9628144322339459	1.6321781796756059	-0.005935963113185667	0.42819955119283315	0.017281053778176163
0.855	0.22876447147125	-0.10070585190646665	0.963803264667299	1.6320920124376013	-0.00602717073837469	0.4282003835135102	0.017682654391838873
0.8559999999999999	0.2287565087033591	-0.10070721250241746	0.9647883540983344	1.6320052014698816	-0.006117970499434213	0.428201024615705	0.018082641334042103
0.8569999999999998	0.22874858628652156	-0.10070864862640361	0.9657697219195822	1.6319177205150293	-0.006208362718290793	0.42820148504684286	0.01848102039692633
0.8580000000000001	0.22874070238421132	-0.10071016195287524	0.9667473893100397	1.6318295427883618	-0.006298347661678641	0.42820177544412	0.018877797236190184
0.859	0.22873285506821325	-0.10071175415771558	0.9677213772045204	1.631740641001154	-0.006387925540331003	0.4282019065302739	0.01927297736121781
0.8599999999999999	0.2287250423221683	-0.10071342691676535	0.9686917062647303	1.6316509873845377	-0.006477096508324827	0.42820188910921425	0.01966656612591493
0.8609999999999998	0.22871726204508303	-0.10071518190427066	0.9696583968528014	1.6315605537137334	-0.00656586066270029	0.42820173406156664	0.020058568720491828
0.8620000000000001	0.2287095120555613	-0.10071702079125211	0.9706214690053859	1.6314693113337635	-0.006654218043172367	0.4282014523398118	0.020448990163518123
0.863	0.22870179009638272	-0.10071894524379399	0.9715809424064058	1.631377231186683	-0.006742168631751605	0.42820105496301136	0.02083783529351351
0.8639999999999999	0.22869409383904946	-0.10072095692125158	0.9725368363591909	1.631284283838467	-0.006829712352456804	0.42820055301159576	0.021225108760252246
0.8649999999999998	0.2286864208883026	-0.10072305747437513	0.9734891697598679	1.6311904395048367	-0.006916849071302297	0.4281999576224479	0.02161081501650748
0.8660000000000001	0.22867876878661256	-0.1007252485433489	0.9744379610723582	1.6310956680775552	-0.007003578596438113	0.42819927998396645	0.02199495831059636
0.867	0.2286711350190229	-0.10072753175574349	0.9753832283042171	1.6309999391519712	-0.007089900678382262	0.42819853133097696	0.022377542679416967
0.8679999999999999	0.2286635170187265	-0.10072990872438012	0.9763249889832928	1.6309032220543396	-0.007175815010528005	0.42819772293978375	0.022758571941668575
0.8689999999999998	0.22865591217262388	-0.100732381045105	0.9772632601363191	1.6308054858681929	-0.007261321229987281	0.4281968661233519	0.023138049691738393
0.8700000000000001	0.22864831782611464	-0.10073495029447241	0.9781980582697941	1.6307066994612998	-0.007346418918587869	0.4281959722261821	0.023515979294738344
0.871	0.22864073128750315	-0.1007376180273349	0.9791293993516249	1.630606831513993	-0.007431107603841943	0.4281950526187454	0.02389236388207937
0.8719999999999999	0.22863314983239605	-0.10074038577433901	0.9800572987927735	1.630505850547774	-0.007515386759947326	0.42819411869183255	0.02426720634697093
0.8729999999999998	0.22862557070809006	-0.1007432550393251	0.9809817714303903	1.6304037249534649	-0.007599255809004607	0.4281931818510496	0.024640509340390807
0.8740000000000001	0.2286179911383279	-0.1007462272966296	0.9819028315135503	1.6303004230189406	-0.00768271412251153	0.428192253511389	0.025012275268131386
0.875	0.2286104083288034	-0.10074930398828855	0.9828204926911988	1.630195912956849	-0.007765761023196114	0.4281913450918032	0.02538250628873712
0.8759999999999999	0.2286028194726672	-0.10075248652114059	0.9837347680015465	1.6300901629327242	-0.007848395787067338	0.4281904680097696	0.025751204311904544
0.8769999999999998	0.22859522175565936	-0.10075577626382844	0.9846456698613933	1.629983141093147	-0.007930617645440407	0.4281896336757762	0.026118370996794604
0.8780000000000001	0.22858761236200006	-0.10075917454407331	0.9855532100542417	1.629874815593611	-0.008012425786937344	0.42818885348771474	0.02648400774989009
0.879	0.22857998848141825	-0.1007626826469738	0.9864573997186884	1.6297651546257481	-0.008093819359341819	0.42818813882547635	0.0268481157229446
0.8799999999999999	0.2285723473165675	-0.1007663018139516	0.9873582493393391	1.6296541264439484	-0.008174797471430836	0.4281875010457991	0.027210695811935207
0.8809999999999998	0.22856468609008107	-0.10077003324121395	0.9882557687406118	1.6295416993921479	-0.008255359195271306	0.4281869514769294	0.027571748657200426
0.8820000000000001	0.228557002050518	-0.10077387807810778	0.9891499670826682	1.629427841930074	-0.008335503568616943	0.42818650141314807	0.027931274644275365
0.883	0.22854929247757835	-0.10077783742574092	0.9900408528594634	1.6293125226582228	-0.008415229597162815	0.42818616210951455	0.028289273905362566
0.8839999999999999	0.2285415546880913	-0.10078191233511538	0.9909284338996546	1.6291957103427248	-0.008494536257450199	0.4281859447767581	0.02864574632198626
0.8849999999999998	0.22853378604277697	-0.10078610380514591	0.9918127173703631	1.6290773739397548	-0.008573422500300862	0.4281858605763048	0.029000691528890774
0.8860000000000001	0.22852598395228266	-0.10079041278131644	0.9926937097822799	1.6289574826183872	-0.008651887253807406	0.4281859206154897	0.029354108918452432
0.887	0.22851814588211994	-0.1007948401546013	0.993571416994598	1.6288360057826798	-0.008729929425819764	0.4281861359428225	0.02970599764493542
0.8879999999999999	0.2285102693572581	-0.10079938675989895	0.9944458442205194	1.6287129130937688	-0.0088075479066597	0.42818651754323417	0.03005635662877481
0.8889999999999998	0.22850235196675278	-0.10080405337359885	0.9953169960348341	1.6285881744931308	-0.008884741572551605	0.4281870763329899	0.030405184561679392
0.8900000000000001	0.22849439136841182	-0.1008088407110321	0.9961848763835718	1.628461760228925	-0.008961509289466143	0.4281878231538308	0.03075247991304249
0.891	0.22848638529387744	-0.10081374942455688	0.9970494885953406	1.6283336408835647	-0.009037849917012434	0.42818876876682116	0.031098240937296656
0.8919999999999999	0.2284783315545038	-0.10081878010227541	0.9979108353939712	1.6282037873980304	-0.009113762312258095	0.4281899238468654	0.03144246568142201
0.8929999999999998	0.22847022804728234	-0.10082393326738316	0.9987689189120879	1.6280721710925838	-0.009189245333234633	0.4281912989778836	0.031785151992549054
0.8940000000000001	0.22846207276043895	-0.10082920937740152	0.9996237407063597	1.627938763685787	-0.009264297842555601	0.4281929046482708	0.032126297526145
0.895	0.22845386377983043	-0.10083460882254151	1.0004753017751826	1.6278035373114803	-0.009338918711757647	0.42819475124687184	0.03246589975472491
0.8959999999999999	0.2284455992965168	-0.10084013192357176	1.0013236025776602	1.6276664645333692	-0.00941310682600016	0.42819684905958477	0.03280395597654168
0.8969999999999998	0.22843727761438487	-0.10084577892956285	1.0021686430520031	1.627527518357998	-0.009486861088637378	0.428199208266278	0.03314046332377025
0.8980000000000001	0.22842889715669681	-0.10085155001550936	1.0030104226329695	1.627386672246519	-0.009560180425664092	0.42820183893776625	0.03347541877018863
0.899	0.22842045647156595	-0.10085744528020937	1.0038489402694737	1.627243900125279	-0.00963306378997506	0.4282047510328982	0.0338088191389066
0.8999999999999999	0.2284119542367379	-0.10086346474515534	1.0046841944434912	1.627099176395251	-0.009705510165073795	0.42820795439598786	0.03414066111069316
0.9009999999999998	0.2284033892636814	-0.10086960835405737	1.0055161831898851	1.626952475940328	-0.009777518568231745	0.4282114587546426	0.034470941232662214
0.9020000000000001	0.22839476050174073	-0.10087587597149208	1.0063449041156554	1.626803774134513	-0.009849088053890571	0.4282152737178549	0.034799655926467166
0.903	0.22838606704272368	-0.10088226738067478	1.0071703544182367	1.6266530468480251	-0.009920217717552063	0.4282194087742879	0.035126801495824964
0.9039999999999999	0.2283773081244204	-0.10088878228186116	1.0079925309035989	1.6265002704523557	-0.009990906699243105	0.428223873290746	0.035452374133860425
0.9049999999999998	0.22836848313192995	-0.10089542029175838	1.0088114300041489	1.6263454218242837	-0.010061154186008496	0.4282286765108209	0.03577636993039609
0.9059999999999997	0.22835959159792385	-0.10090218094319217	1.0096270477953087	1.6261884783488805	-0.01013095941379781	0.4282338275537643	0.036098784878765174
0.907	0.22835063320372517	-0.10090906368465283	1.010439380010024	1.6260294179215267	-0.010200321669295243	0.42823933541370096	0.03641961488172496
0.9079999999999999	0.2283416077815814	-0.10091606788009919	1.011248422052712	1.6258682189489622	-0.010269240291875873	0.42824520895911145	0.03673885575690094
0.9089999999999998	0.22833251531737978	-0.10092319280977241	1.0120541690156601	1.625704860349391	-0.010337714675445416	0.42825145693233346	0.03705650324304454
0.9099999999999997	0.22832335595305034	-0.10093043767164307	1.0128566156990058	1.6255393215516643	-0.01040574427022504	0.42825808794901044	0.03737255300777853
0.911	0.22831412998790557	-0.10093780158236527	1.0136557566328002	1.625371582493933	-0.010473328584725414	0.4282651104976023	0.037687000656285996
0.9119999999999999	0.22830483787891845	-0.1009452835781141	1.0144515860992815	1.6252016236225488	-0.010540467187545137	0.4282725329390101	0.037999841740094596
0.9129999999999998	0.22829548024069	-0.10095288261605737	1.0152440981542319	1.6250294258912235	-0.010607159708750398	0.42828036350624527	0.03831107176547312
0.9139999999999997	0.2282860578454813	-0.1009605975760877	1.0160332866477964	1.624854970759721	-0.01067340584120173	0.4282886103040751	0.038620686201688376
0.915	0.228276571622933	-0.10096842726244051	1.016819145246657	1.624678240191723	-0.01073920534194997	0.4282972813087574	0.03892868048985741
0.9159999999999999	0.22826702265871895	-0.10097637040557535	1.0176016674586945	1.6244992166518861	-0.010804558033397268	0.42830638436791807	0.03923505005276505
0.9169999999999998	0.22825741219213333	-0.10098442566469805	1.0183808466593927	1.624317883102109	-0.010869463804162446	0.42831592720044154	0.03953979030540754
0.9179999999999997	0.22824774161336225	-0.10099259163017237	1.0191566761188635	1.6241342229970257	-0.010933922610016309	0.42832591739642745	0.03984289666571858
0.919	0.22823801246044037	-0.10100086682544612	1.019929149029121	1.6239482202791198	-0.01099793447488698	0.428336362417206	0.040144364565238705
0.9199999999999999	0.22822822641513896	-0.10100924970962206	1.020698258531613	1.6237598593746008	-0.011061499491387251	0.4283472695951006	0.04044418946009777
0.9209999999999998	0.22821838529815872	-0.10101773868067483	1.0214639977450148	1.6235691251904338	-0.011124617820985668	0.4283586461329294	0.04074236684243689
0.9219999999999997	0.22820849106512928	-0.10102633207781053	1.022226359792915	1.6233760031110334	-0.011187289694673912	0.4283704991036051	0.041038892251543405
0.923	0.22819854580341703	-0.10103502818297033	1.022985337830273	1.6231804789938848	-0.011249515414069395	0.42838283544994754	0.04133376128409419
0.9239999999999999	0.22818855172823416	-0.10104382522298504	1.023740925067906	1.6229825391652368	-0.011311295351917546	0.4283956619845797	0.041626969603816295
0.9249999999999998	0.2281785111776666	-0.10105272137275824	1.0244931147957643	1.6227821704158791	-0.011372629951628091	0.4284089853899621	0.04191851295099536
0.9259999999999997	0.22816842660699455	-0.10106171475835125	1.0252419004061237	1.622579359995892	-0.011433519726514844	0.42842281221874146	0.042208387151775224
0.927	0.2281583005823069	-0.10107080345884263	1.025987275417079	1.622374095608753	-0.011493965259591234	0.42843714889422396	0.042496588127252835
0.9279999999999999	0.2281481357741585	-0.1010799855073405	1.0267292334959714	1.6221663654055687	-0.011553967203981916	0.42845200171066256	0.04278311190249429
0.9289999999999998	0.22813793495164275	-0.10108925889265448	1.0274677684812532	1.6219561579794437	-0.011613526282914637	0.4284673768334741	0.04306795461511068
0.9299999999999997	0.228127700975752	-0.10109862156200446	1.0282028744009117	1.621743462360371	-0.011672643288499963	0.4284832802995623	0.04335111252272757
0.931	0.22811743679164678	-0.1011080714240146	1.0289345454874652	1.6215282680106595	-0.011731319079724519	0.4284997180176803	0.043632582009169245
0.9319999999999999	0.22810714542058258	-0.10111760635162022	1.0296627761914108	1.6213105648201485	-0.011789554580387718	0.4285166957687653	0.043912359589848605
0.9329999999999998	0.22809682995148947	-0.10112722418489202	1.0303875611942626	1.621090343100849	-0.011847350777042107	0.428534219206301	0.044190441916853326
0.9339999999999997	0.2280864935314494	-0.1011369227337784	1.0311088954204293	1.620867593581025	-0.011904708716570987	0.42855229385688476	0.04446682578360997
0.935	0.2280761393554445	-0.10114669978039076	1.0318267740471838	1.6206423073990965	-0.011961629503585048	0.4285709251210542	0.044741508128763895
0.9359999999999999	0.2280657706565019	-0.10115655308008131	1.0325411925134782	1.620414476098125	-0.012018114298306947	0.4285901182741259	0.045014486039460726
0.9369999999999998	0.22805539069585615	-0.10116648036169194	1.0332521465283702	1.620184091620887	-0.012074164314759987	0.4286098784668562	0.04528575675451964
0.9379999999999997	0.22804500275274897	-0.10117647932848128	1.0339596320786861	1.6199511463051781	-0.01212978081852903	0.4286302107259816	0.04555531766750126
0.9390000000000001	0.22803461011499304	-0.10118654766010744	1.0346636454355513	1.619715632879721	-0.012184965124214213	0.4286511199547543	0.04582316632936841
0.94	0.22802421607029577	-0.10119668301491512	1.0353641831590366	1.619477544460312	-0.012239718592819844	0.42867261093365144	0.046089300450315826
0.9409999999999998	0.2280138238968353	-0.10120688303215504	1.0360612420997977	1.6192368745447079	-0.01229404262865093	0.42869468832137486	0.04635371790022325
0.9419999999999997	0.2280034368530852	-0.1012171453341403	1.036754819398838	1.618993617006268	-0.012347938675715963	0.4287173566560145	0.046616416708160434
0.9430000000000001	0.22799305816801363	-0.10122746752834072	1.037444912488024	1.618747766087851	-0.012401408214243641	0.42874062035618893	0.04687739506228574
0.944	0.22798269103127772	-0.1012378472094155	1.0381315190917377	1.6184993163967303	-0.012454452757494792	0.4287644837220362	0.047136651310445095
0.9449999999999998	0.22797233858303217	-0.10124828196080911	1.0388146372281646	1.6182482629005306	-0.012507073848807186	0.4287889509359901	0.04739418396068104
0.9459999999999997	0.2279620039044762	-0.10125876935516334	1.0394942652098433	1.6179946009234483	-0.012559273059115363	0.4288140260635205	0.04764999168134921
0.9470000000000001	0.22795169000951282	-0.1012693069539275	1.0401704016442288	1.6177383261416247	-0.012611051984822137	0.4288397130540156	0.04790407330108712
0.948	0.2279413998367692	-0.10127989230766984	1.040843045435028	1.6174794345780497	-0.012662412245472186	0.42886601574162053	0.04815642780900213
0.9489999999999998	0.22793113624160022	-0.10129052295746466	1.0415121957846847	1.6172179225977525	-0.012713355481165254	0.4288929378459059	0.04840705435538412
0.9499999999999997	0.2279209019880697	-0.10130119643623275	1.0421778521968805	1.616953786903289	-0.012763883350133676	0.4289204829725451	0.04865595225245666
0.9510000000000001	0.2279106997409059	-0.1013119102689133	1.042840014477928	1.6166870245308993	-0.012813997526848057	0.4289486546140589	0.04890312097461945
0.952	0.2279005320578039	-0.10132266197184148	1.0434986827381818	1.6164176328473476	-0.0128636997005277	0.4289774561505001	0.04914856015873075
0.9529999999999998	0.22789040138282207	-0.10133344905283488	1.0441538573946032	1.6161456095466877	-0.01291299157362779	0.42900689085001575	0.04939226960497852
0.9539999999999997	0.227880310040872	-0.10134426901199585	1.0448055391740951	1.6158709526465824	-0.012961874860362663	0.42903696186934326	0.049634249278096815
0.9550000000000001	0.2278702602329257	-0.10135511934173082	1.045453729117235	1.615593660484178	-0.013010351285750656	0.42906767225435993	0.04987449930856249
0.956	0.22786025403231358	-0.10136599752598521	1.0460984285827801	1.6153137317119144	-0.013058422585300686	0.4290990249406211	0.05011301999389383
0.9569999999999999	0.22785029338210974	-0.10137690104019693	1.0467396392533184	1.615031165294023	-0.013106090504851679	0.42913102275370174	0.0503498118004774
0.9579999999999997	0.22784038009285212	-0.10138782735197432	1.0473773631405596	1.6147459605037158	-0.01315335680013683	0.4291636684093997	0.0505848753653747
0.9590000000000001	0.22783051584059358	-0.10139877392099897	1.048011602587632	1.614458116920684	-0.01320022323631463	0.42919696451391914	0.05081821149682919
0.96	0.2278207021660313	-0.10140973819815473	1.0486423602680115	1.6141676344289138	-0.013246691587769427	0.4292309135640928	0.0510498211733514
0.9609999999999999	0.2278109404743414	-0.10142071762538976	1.0492696391829581	1.6138745132140642	-0.013292763637753497	0.4292655179478839	0.051279705542294635
0.9619999999999997	0.2278012320342155	-0.10143170963668992	1.0498934426589632	1.613578753760034	-0.0133384411773208	0.42930077994522625	0.05150786591852962
0.9630000000000001	0.22779157797609476	-0.10144271165941382	1.0505137743455808	1.6132803568458416	-0.013383726003855187	0.42933670172883504	0.05173430378327755
0.964	0.22778197929109978	-0.10145372111561557	1.0511306382136336	1.612979323543197	-0.01342861991992212	0.4293732853648031	0.0519590207829787
0.9649999999999999	0.22777243683103587	-0.10146473542298146	1.0517440385537933	1.6126756552140116	-0.013473124732685741	0.42941053281316355	0.05218201872819508
0.9659999999999997	0.22776295130909874	-0.10147575199463064	1.0523539799751553	1.6123693535074701	-0.013517242253889571	0.4294484459285375	0.05240329959242366
0.9670000000000001	0.22775352330165546	-0.10148676823815747	1.052960467402679	1.61206042035704	-0.013560974300277235	0.4294870264608062	0.05262286551033133
0.968	0.22774415325109795	-0.10149778155542198	1.053563506072737	1.6117488579781638	-0.013604322693842475	0.42952627605568183	0.05284071877528771
0.9689999999999999	0.2277348414690142	-0.10150878934346966	1.0541631015278932	1.611434668866267	-0.013647289261602146	0.4295661962552979	0.05305686183674203
0.9699999999999998	0.2277255881393037	-0.10151978899583229	1.0547592596127824	1.6111178557935617	-0.013689875835255855	0.42960678849912276	0.05327129729792881
0.9710000000000001	0.2277163933216127	-0.10153077790383541	1.0553519864710899	1.6107984218046483	-0.01373208425097403	0.42964805412507184	0.05348402791383933
0.972	0.2277072569558401	-0.10154175345791358	1.0559412885417447	1.6104763702124179	-0.01377391634931268	0.4296899943704524	0.05369505658890802
0.9729999999999999	0.22769817886733518	-0.10155271304893622	1.0565271725531944	1.610151704595006	-0.013815373975131216	0.42973261037273947	0.05390438637398492
0.9739999999999998	0.2276891587716612	-0.10156365406954525	1.0571096455165068	1.6098244287937942	-0.013856458977389737	0.42977590317030306	0.05411202046283489
0.9750000000000001	0.22768019627930355	-0.10157457391550637	1.0576887147184166	1.609494546911704	-0.01389717320900674	0.42981987370314795	0.05431796218864789
0.976	0.22767129090070057	-0.10158546998707822	1.058264387714691	1.609162063310275	-0.013937518526775373	0.4298645228138454	0.054522215020739846
0.9769999999999999	0.2276624420504682	-0.10159633969040446	1.0588366723234246	1.6088269826055213	-0.01397749679091019	0.4299098512486577	0.054724782561258206
0.9779999999999998	0.22765364905081414	-0.10160718043892997	1.0594055766171349	1.6084893096644437	-0.01401710986422255	0.4299558596586108	0.05492566854140158
0.9790000000000001	0.22764491113564742	-0.10161798965484171	1.0599711089125157	1.6081490496029434	-0.014056359611410075	0.4300025486005134	0.05512487681666276
0.98	0.22763622745576456	-0.10162876477053574	1.0605332777578484	1.6078062077832527	-0.01409524789858017	0.43004991853828867	0.055322411360908784
0.9809999999999999	0.22762759708436056	-0.1016395032301148	1.0610920919191882	1.6074607898093742	-0.01413377659270125	0.4300979698447994	0.05551827625965966
0.9819999999999998	0.2276190190224849	-0.10165020249092134	1.0616475603660647	1.6071128015216571	-0.014171947560736265	0.43014670280386275	0.05571247570311003
0.9830000000000001	0.22761049220481872	-0.10166086002510738	1.0621996922566888	1.6067622489912525	-0.014209762668639431	0.43019611761227033	0.05590501397901162
0.984	0.2276020155065286	-0.10167147332086615	1.0627484969237877	1.6064091385136892	-0.014247223780884215	0.4302462143818756	0.05609589546571679
0.9849999999999999	0.22759358775119984	-0.10168203988257567	1.0632939838621887	1.606053476601937	-0.014284332760947097	0.43029699314168657	0.05628512462574455
0.9859999999999998	0.2275852077190965	-0.10169255723023281	1.0638361627173947	1.6056952699797047	-0.014321091472258064	0.4303484538400246	0.056472705999621106
0.9870000000000001	0.227576874154998	-0.10170302289968546	1.064375043274757	1.605334525574591	-0.014357501778763417	0.430400596346811	0.05665864419999057
0.988	0.22756858577486008	-0.10171343444404048	1.064910635448863	1.6049712505107092	-0.01439356554473367	0.43045342045585827	0.056842943905930546
0.9889999999999999	0.22756034127167832	-0.10172378943549595	1.065442949271252	1.6046054521003994	-0.014429284634058338	0.4305069258873504	0.05702560985655461
0.9899999999999998	0.22755213932168353	-0.10173408546722638	1.0659719948760717	1.6042371378342721	-0.014464660909452079	0.4305611122909375	0.05720664684353168
0.9910000000000001	0.2275439785904946	-0.1017443201553249	1.0664977824847954	1.6038663153703248	-0.014499696231570396	0.4306159792492629	0.0573860597031876
0.992	0.22753585773847848	-0.10175449114080422	1.0670203223899866	1.603492992524011	-0.014534392457728581	0.43067152628125316	0.057563853308488705
0.9929999999999999	0.22752777542569672	-0.10176459609165708	1.0675396249384788	1.6031171772584984	-0.014568751440282964	0.43072775284523196	0.057740032560781
0.9939999999999998	0.22751973031681533	-0.10177463270497905	1.0680557005154645	1.6027388776728526	-0.014602775024977194	0.4307846583424679	0.057914602381584586
0.9950000000000001	0.22751172108597512	-0.10178459870915428	1.0685685595298555	1.6023581019885096	-0.014636465049373527	0.43084224212115574	0.05808756770474307
0.996	0.2275037464216223	-0.10179449186610597	1.0690782124001559	1.6019748585359141	-0.014669823341367332	0.430900503480407	0.05825893346880148
0.9969999999999999	0.22749580503130343	-0.10180430997361545	1.0695846695404625	1.6015891557413118	-0.014702851717722124	0.4309594416742485	0.05842870460942504
0.9979999999999998	0.22748789564642732	-0.10181405086771446	1.0700879413465811	1.6012010021129446	-0.014735551982562439	0.4310190559157533	0.05859688605179319
0.9990000000000001	0.2274800170269981	-0.10182371242515155	1.0705880381822508	1.600810406227761	-0.014767925925883696	0.43107934538093784	0.05876348270308577
1.0	0.22747216796631883	-0.10183329256555741	1.0710849703654621	1.6004173767190117	-0.014799975322259958	0.43114030921236596	0.058928499445117584
1.001	0.22746434729528706	-0.10184278925255873	1.0715787481544892	1.6000219222628398	-0.014831701929808799	0.4312019465230086	0.059091941126811924
1.0019999999999998	0.22745655388590552	-0.10185220049421874	1.0720693817324893	1.5996240515631062	-0.014863107488924292	0.4312642564006644	0.059253812555960315
1.0030000000000001	0.22744878665476437	-0.10186152434431166	1.0725568811899144	1.599223773335569	-0.014894193720350135	0.43132723791282	0.05941411848995919
1.004	0.22744104456687392	-0.10187075890443292	1.0730412565058538	1.5988210962925373	-0.01492496232295661	0.43139089011152515	0.05957286362606694
1.005	0.22743332663872265	-0.10187990232544199	1.0735225175301757	1.5984160291276166	-0.014955414971706901	0.4314552120380397	0.05973005259196839
1.0059999999999998	0.22742563193980866	-0.10188895280823847	1.0740006739668353	1.598008580499031	-0.014985553315628446	0.43152020272767966	0.05988568993670312
1.0070000000000001	0.22741795959264383	-0.10189790860537755	1.0744757353579584	1.59759875901189	-0.01501537897517862	0.431585861214985	0.06003978012195296
1.008	0.22741030877160595	-0.10190676802352946	1.0749477110690684	1.5971865732020238	-0.01504489353912502	0.4316521865384794	0.06019232751411076
1.009	0.22740267870139347	-0.10191552942528302	1.0754166102754488	1.5967720315225065	-0.015074098561730438	0.4317191777446578	0.06034333637718674
1.0099999999999998	0.22739506865545744	-0.1019241912302903	1.07588244194888	1.5963551423313582	-0.01510299556024097	0.4317868338916888	0.06049281086612212
1.0110000000000001	0.22738747795441175	-0.10193275191687902	1.0763452148447414	1.5959359138792886	-0.01513158601218858	0.4318551540531392	0.060640755020322935
1.012	0.22737990596442334	-0.10194121002376184	1.0768049374906032	1.5955143542982193	-0.015159871352750216	0.43192413732135404	0.06078717275777557
1.013	0.22737235209558598	-0.10194956415147219	1.0772616181774213	1.5950904715913359	-0.015187852972466541	0.43199378281025125	0.06093206787028813
1.0139999999999998	0.22736481580065296	-0.10195781296427729	1.0777152649537072	1.5946642736246588	-0.015215532215258001	0.4320640896576527	0.061075444020158264
1.0150000000000001	0.22735729657488	-0.10196595519219041	1.0781658856219076	1.5942357681205048	-0.015242910377041365	0.4321350570270916	0.06121730473802031
1.016	0.22734979395697638	-0.10197398963233202	1.0786134877351112	1.5938049626524544	-0.015269988705006326	0.43220668410921903	0.0613576534210154
1.017	0.22734230753041393	-0.10198191515001859	1.0790580785929407	1.5933718646410626	-0.01529676839700281	0.43227897012311517	0.06149649333067223
1.0179999999999998	0.22733483692472162	-0.10198973067995634	1.0794996652366264	1.5929364813514308	-0.015323250600794158	0.43235191431732284	0.061633827590555954
1.0190000000000001	0.22732738181639153	-0.10199743522754108	1.0799382544432563	1.5924988198933911	-0.01534943641323593	0.4324255159704219	0.061769659183803935
1.02	0.22731994192864138	-0.1020050278702652	1.080373852719945	1.5920588872227868	-0.015375326879257387	0.43249977439132753	0.061903990950788856
1.021	0.2273125170304085	-0.10201250775885758	1.080806466298667	1.591616690142343	-0.01540092299076643	0.43257468891949613	0.06203682558714993
1.0219999999999998	0.22730510693570302	-0.10201987411778199	1.0812361011317537	1.5911722353017448	-0.015426225685781426	0.43265025892522174	0.06216816564206756
1.0230000000000001	0.22729771150294648	-0.10202712624584548	1.0816627628884157	1.590725529196911	-0.015451235847423592	0.43272648381014606	0.06229801351677894
1.024	0.2272903306339207	-0.10203426351729243	1.0820864569522872	1.5902765781684591	-0.015475954302708102	0.4328033630078603	0.062426371463332
1.025	0.2272829642734539	-0.10204128538225851	1.082507188419611	1.5898253883993583	-0.015500381821985678	0.4328808959844784	0.06255324158345366
1.0259999999999998	0.22727561240984515	-0.10204819136620757	1.0829249620984378	1.5893719659121377	-0.015524519119094757	0.4329590822392416	0.06267862582783455
1.0270000000000001	0.22726827507452418	-0.10205498106910368	1.0833397825088327	1.588916316566398	-0.015548366851492659	0.43303792130515717	0.0628025259960111
1.028	0.22726095234094573	-0.10206165416432195	1.083751653884081	1.588458446056243	-0.015571925620486895	0.4331174127496083	0.0629249437365992
1.029	0.2272536443238446	-0.10206821039654577	1.0841605801740208	1.5879983599065006	-0.01559519597223586	0.43319755617499855	0.06304588054799966
1.0299999999999998	0.22724635117847466	-0.10207464957902322	1.0845665650505016	1.5875360634684714	-0.015618178399213813	0.43327835121943026	0.0631653377798175
1.0310000000000001	0.22723907309908079	-0.10208097159168746	1.0849696119134566	1.5870715619167108	-0.015640873341226116	0.4333597975572958	0.0632833166348108
1.032	0.22723181031698222	-0.10208717638014601	1.0853697238968323	1.5866048602460836	-0.015663281185913355	0.433441894899782	0.06339981817100232
1.033	0.2272245630986422	-0.10209326395403479	1.0857669038743714	1.5861359632672072	-0.015685402269292	0.43352464299553145	0.06351484330358763
1.0339999999999998	0.2272173317433465	-0.1020992343847336	1.0861611544652465	1.5856648756002794	-0.015707236876270344	0.43360804163164407	0.0636283928065165
1.0349999999999997	0.2272101165797379	-0.10210508780356928	1.0865524780399203	1.5851916016687904	-0.015728785240773993	0.43369209063477526	0.0637404673141124
1.036	0.2272029179612063	-0.1021108244001304	1.0869408767269817	1.5847161456934902	-0.015750047545845997	0.4337767898721482	0.06385106732315543
1.037	0.2271957362612633	-0.10211644442032212	1.087326352420583	1.5842385116858533	-0.015771023923965045	0.4338621392527244	0.06396019319518466
1.0379999999999998	0.22718857187002917	-0.10212194816491414	1.0877089067869663	1.5837587034410383	-0.015791714457216117	0.4339481387285318	0.06406784515834929
1.0389999999999997	0.22718142519145598	-0.10212733598820234	1.0880885412700771	1.5832767245314683	-0.015812119177435257	0.43403478829572534	0.06417402330893023
1.04	0.22717429664015776	-0.10213260829602788	1.088465257097391	1.5827925783014025	-0.015832238066632906	0.4341220879953182	0.06427872761314077
1.041	0.22716718663859928	-0.10213776554353088	1.088839055285575	1.5823062678609896	-0.015852071057634858	0.43421003791413215	0.06438195790884095
1.0419999999999998	0.22716009561577263	-0.10214280823301862	1.0892099366456107	1.5818177960786697	-0.015871618034879957	0.4342986381862718	0.06448371390673928
1.0429999999999997	0.22715302400623186	-0.1021477369119493	1.0895779017885074	1.5813271655719288	-0.01589087883525281	0.43438788899493924	0.0645839951916301
1.044	0.22714597224873168	-0.10215255217102817	1.0899429511319754	1.5808343786963952	-0.015909853248890674	0.4344777905745288	0.06468280122384955
1.045	0.22713894078559677	-0.10215725464241386	1.0903050849073128	1.580339437534037	-0.01592854102014748	0.4345683432130012	0.06478013134052422
1.0459999999999998	0.22713193006319835	-0.10216184499840822	1.0906643031661256	1.579842343881578	-0.015946941848593268	0.4346595472542937	0.06487598475667408
1.0469999999999997	0.22712494053316565	-0.10216632395100651	1.09102060578688	1.5793430992395143	-0.0159650553898667	0.43475140310046084	0.06497036056647451
1.048	0.22711797265470815	-0.10217069225155885	1.0913739924812909	1.5788417048009702	-0.015982881256807167	0.43484391121372906	0.06506325774443497
1.049	0.22711102689766752	-0.10217495068979096	1.0917244628005411	1.5783381614396441	-0.01600041902092775	0.43493707211888977	0.06515467514625127
1.0499999999999998	0.22710410374479378	-0.1021791000925574	1.0920720161417126	1.5778324696979682	-0.016017668213681346	0.43503088640578846	0.06524461150981983
1.0509999999999997	0.22709720369287337	-0.10218314132270188	1.0924166517551759	1.5773246297758552	-0.016034628327459378	0.4351253547316038	0.06533306545684135
1.052	0.22709032725346076	-0.10218707527802279	1.0927583687525662	1.5768146415181599	-0.016051298816506368	0.4352204778232812	0.06542003549452774
1.053	0.22708347495358677	-0.10219090289034077	1.0930971661138384	1.5763025044004746	-0.016067679097750753	0.43531625648030425	0.06550552001674396
1.0539999999999998	0.22707664733606744	-0.1021946251246689	1.0934330426930337	1.5757882175147617	-0.016083768551491674	0.4354126915774974	0.06558951730470794
1.0549999999999997	0.22706984495866162	-0.10219824297848834	1.0937659972235099	1.5752717795551987	-0.016099566521698618	0.43550978406779906	0.06567202552761545
1.056	0.22706306839245088	-0.10220175748075387	1.0940960283230121	1.5747531888034858	-0.016115072316107287	0.4356075349852476	0.06575304274306995
1.057	0.2270563182205712	-0.10220516969024937	1.0944231344985822	1.5742324431136183	-0.0161302852066604	0.4357059454481795	0.0658325668971974
1.0579999999999998	0.22704959503692151	-0.1022084806940441	1.0947473141513067	1.5737095398972554	-0.016145204429928683	0.4358050166622726	0.06591059582469126
1.0589999999999997	0.2270428994444713	-0.10221169160680016	1.095068565580909	1.5731844761100569	-0.01615982918702564	0.43590474992331285	0.06598712724891198
1.06	0.22703623205429363	-0.10221480357055159	1.0953868869905607	1.5726572482374925	-0.01617415864350391	0.4360051466201081	0.06606215878204243
1.061	0.22702959348569648	-0.10221781775420259	1.0957022764922886	1.5721278522793725	-0.016188191929721336	0.43610620823773155	0.06613568792542394
1.0619999999999998	0.22702298436670115	-0.10222073535237174	1.0960147321118552	1.5715962837346122	-0.016201928141494775	0.4362079363607887	0.06620771206970956
1.0629999999999997	0.2270164053344945	-0.1022235575843346	1.0963242517919878	1.5710625375877323	-0.016215366340494395	0.4363103326764013	0.06627822849447142
1.064	0.22700985703547943	-0.10222628569343795	1.0966308333950827	1.570526608297098	-0.016228505554318477	0.43641339897672476	0.06634723436781316
1.065	0.22700334012416826	-0.10222892094585413	1.0969344747061343	1.569988489783776	-0.016241344776736822	0.43651713716118035	0.06641472674623354
1.0659999999999998	0.22699685526129265	-0.10223146462867477	1.0972351734347672	1.5694481754202672	-0.016253882968042768	0.436621549238764	0.0664807025741349
1.0669999999999997	0.2269904031126332	-0.10223391804884732	1.0975329272163743	1.5689056580194904	-0.016266119055027686	0.43672663733043265	0.06654515868297949
1.068	0.22698398434857045	-0.10223628253295355	1.0978277336138655	1.5683609298240253	-0.016278051930700668	0.4368324036714418	0.06660809179076645
1.069	0.22697759964285266	-0.10223855942632332	1.0981195901204086	1.5678139824956216	-0.016289680454241725	0.4369388506135731	0.06666949850195439
1.0699999999999998	0.22697124967057716	-0.1022407500911062	1.0984084941624115	1.567264807106114	-0.016301003451311358	0.43704598062700495	0.06672937530752818
1.0709999999999997	0.226964935106515	-0.10224285590405223	1.0986944431027466	1.5667133941297435	-0.0163120197145958	0.4371537963017638	0.06678771858521342
1.072	0.2269586566234038	-0.1022448782547529	1.0989774342453444	1.5661597334361492	-0.016322728004284585	0.4372623003489361	0.06684452460045082
1.073	0.22695241488983095	-0.10224681854509357	1.0992574648419182	1.565603814284786	-0.016333127048238007	0.43737149560151634	0.06689978950868232
1.0739999999999998	0.22694621056883296	-0.10224867818953995	1.099534532100439	1.565045625321159	-0.01634321554227197	0.43748138501470635	0.06695350935858692
1.0749999999999997	0.22694004431720974	-0.10225045861475168	1.099808633195373	1.5644851545745095	-0.016352992151109632	0.4375919716657238	0.06700568009608758
1.076	0.22693391678404953	-0.10225216125814607	1.1000797652796783	1.563922389456579	-0.016362455509757422	0.4377032587532989	0.06705629756925463
1.077	0.22692782860846555	-0.1022537875661623	1.1003479254970616	1.5633573167603463	-0.01637160422481961	0.4378152495971019	0.0671053575332571
1.0779999999999998	0.22692178041804614	-0.10225533899260182	1.1006131109937392	1.5627899226591186	-0.01638043687593538	0.4379279476370347	0.0671528556550005
1.0789999999999997	0.22691577282839567	-0.10225681699704288	1.1008753189308391	1.5622201927082449	-0.016388952017644374	0.4380413564319597	0.06719878751842988
1.08	0.22690980644301365	-0.10225822304332809	1.1011345464981974	1.5616481118498473	-0.016397148181438337	0.4381554796576777	0.06724314863092828
1.081	0.22690388185313307	-0.10225955859812351	1.1013907909299328	1.5610736644190781	-0.01640502387787865	0.43827032110433584	0.06728593443063259
1.0819999999999999	0.22689799963751903	-0.10226082512954791	1.1016440495221669	1.560496834151538	-0.016412577599024616	0.438385884673382	0.0673271402947317
1.0829999999999997	0.22689216036222723	-0.10226202410587064	1.1018943196521476	1.5599176041922438	-0.016419807821113155	0.4385021743741247	0.06736676154850818
1.084	0.22688636458031947	-0.10226315699427681	1.1021415987976524	1.559335957105794	-0.016426713007186827	0.43861919432001445	0.0674047934746404
1.085	0.22688061283153482	-0.10226422525969828	1.1023858845566743	1.5587518748877458	-0.01643329160961078	0.43873694872464525	0.06744123132276991
1.0859999999999999	0.2268749056419209	-0.10226523036370902	1.1026271746681429	1.5581653389779722	-0.016439542072662832	0.438855441897287	0.06747607031976487
1.0869999999999997	0.22686924352342402	-0.10226617376348351	1.1028654670336793	1.5575763302763939	-0.01644546283538086	0.4389746782377633	0.06750930568080593
1.088	0.22686362697381038	-0.10226705691081663	1.1031007597400133	1.5569848291611	-0.016451052334790852	0.43909466223060994	0.06754093262105576
1.089	0.22685805647766982	-0.10226788125120363	1.1033330510824455	1.5563908155088808	-0.01645630900957802	0.43921539843856916	0.06757094636791662
1.0899999999999999	0.22685253250813003	-0.10226864822297899	1.1035623395893497	1.5557942687181885	-0.016461231303958903	0.439336891495539	0.06759934217400267
1.0909999999999997	0.22684705552815151	-0.10226935925651237	1.1037886240469674	1.5551951677341682	-0.01646581767145145	0.4394591460990933	0.06762611533064884
1.092	0.22684162599177535	-0.10227001577346065	1.1040119035241183	1.554593491074282	-0.01647006657866646	0.4395821670028739	0.0676512611814737
1.093	0.22683624434569807	-0.10227061918607433	1.1042321773968315	1.5539892168530334	-0.016473976509121784	0.43970595900915366	0.06767477513563558
1.0939999999999999	0.22683091103004788	-0.10227117089655718	1.1044494453732787	1.5533823228061978	-0.01647754596671549	0.439830526961445	0.06769665268115162
1.0949999999999998	0.2268256264779885	-0.10227167229647754	1.1046637075197516	1.5527727863153284	-0.016480773478920293	0.4399558757369657	0.06771688939889368
1.096	0.22682039111490188	-0.1022721247662301	1.1048749642876885	1.55216058443256	-0.016483657600066124	0.4400820102389579	0.06773548097720407
1.097	0.2268152053575221	-0.10227252967454657	1.1050832165409974	1.5515456939061094	-0.016486196914712297	0.44020893538885464	0.06775242322677043
1.0979999999999999	0.2268100696130217	-0.10227288837805423	1.1052884655832989	1.5509280912061125	-0.016488390040988836	0.44033665611841244	0.06776771209552007
1.0989999999999998	0.2268049842780504	-0.10227320222088065	1.1054907131854663	1.5503077525493227	-0.01649023563396929	0.4404651773619864	0.06778134368347714
1.1	0.22679994973734807	-0.10227347253430356	1.1056899616145903	1.5496846539226912	-0.016491732389015443	0.44059450404894385	0.06779331425807363
1.101	0.2267949663611795	-0.10227370063644431	1.1058862136647394	1.5490587711066062	-0.016492879044851635	0.440724641096272	0.06780362027028339
1.1019999999999999	0.22679003450234453	-0.10227388783200388	1.106079472687634	1.5484300796966854	-0.01649367438649177	0.4408555934016802	0.06781225837073036
1.1029999999999998	0.22678515449501782	-0.10227403541204001	1.1062697426217276	1.5477985551237698	-0.016494117248568353	0.4409873658370691	0.06781922542486085
1.104	0.2267803266554172	-0.10227414465378412	1.106457028020821	1.5471641726740264	-0.016494206519125625	0.4411199632418152	0.06782451852773108
1.105	0.22677555128204788	-0.1022742168204969	1.1066413340829568	1.5465269075099302	-0.016493941143268912	0.4412533904158036	0.06782813501902235
1.1059999999999999	0.22677082865514497	-0.10227425316136124	1.1068226666784626	1.545886734691023	-0.016493320126488593	0.4413876521126318	0.06783007249779918
1.1069999999999998	0.22676615903681568	-0.10227425491141134	1.1070010323767605	1.5452436291929694	-0.016492342538025118	0.44152275303340593	0.06783032883658682
1.108	0.22676154267188015	-0.10227422329149667	1.1071764384726908	1.5445975659241837	-0.01649100751421511	0.4416586978211844	0.06782890219489231
1.109	0.2267569797879106	-0.10227415950827962	1.1073488930123412	1.5439485197408056	-0.01648931426145408	0.44179549105576205	0.0678257910322928
1.1099999999999999	0.2267524705940917	-0.10227406475426579	1.1075184048172535	1.5432964654611712	-0.016487262058715695	0.441933137248667	0.06782099412084953
1.1109999999999998	0.22674801527965044	-0.10227394020786552	1.1076849835062372	1.5426413778801815	-0.01648485025968926	0.44207164083842687	0.06781451055654421
1.112	0.2267436140122317	-0.10227378703348569	1.107848639514785	1.5419832317835955	-0.016482078294536125	0.4422110061861001	0.06780633976961742
1.113	0.22673926693659957	-0.10227360638165049	1.108009384111332	1.5413220019622729	-0.016478945671387427	0.44235123757106826	0.06779648153344438
1.1139999999999999	0.226734974174417	-0.1022733993891501	1.10816722940997	1.5406576632263858	-0.01647545197788825	0.44249233918696323	0.06778493597188776
1.1149999999999998	0.22673073582472314	-0.1022731671792162	1.1083221883811114	1.5399901904192557	-0.016471596882788684	0.44263431513772455	0.06777170356585856
1.116	0.22672655196360303	-0.10227291086172305	1.1084742748612197	1.5393195584297064	-0.016467380137155836	0.4427771694341488	0.06775678515945036
1.117	0.2267224226426777	-0.10227263153341329	1.1086235035608412	1.5386457422025848	-0.016462801575085385	0.44292090599104883	0.06774018196522008
1.1179999999999999	0.22671834788754314	-0.1022723302781471	1.1087698900701743	1.5379687167489757	-0.01645786111421736	0.4430655286246534	0.067721895568371
1.1189999999999998	0.22671432769728295	-0.10227200816717394	1.1089134508621603	1.5372884571651593	-0.01645255875642173	0.4432110410481726	0.06770192793075011
1.12	0.22671036204467712	-0.10227166625942549	1.1090542032923232	1.53660493867537	-0.016446894588836608	0.443357446862054	0.06768028139618107
1.121	0.22670645087560526	-0.10227130560182907	1.1091921655949715	1.5359181366893606	-0.01644086878477185	0.4435047495410583	0.06765695869615612
1.1219999999999999	0.22670259410727084	-0.10227092722964022	1.1093273568768736	1.5352280268432161	-0.016434481603625296	0.44365295242545744	0.0676319629526572
1.1229999999999998	0.22669879162599843	-0.10227053216679369	1.109459797109142	1.5345345850159247	-0.01642773338975071	0.44380205871799794	0.06760529767737268
1.124	0.22669504328497667	-0.10227012142627155	1.1095895071173028	1.5338377873375175	-0.01642062457094696	0.44395207148290944	0.06757696676901181
1.125	0.2266913489023248	-0.10226969601048774	1.1097165085691565	1.5331376101970706	-0.016413155656994426	0.4441029936451302	0.06754697450944448
1.126	0.22668770826023643	-0.10226925691168777	1.1098408239600368	1.5324340302502182	-0.016405327238238298	0.44425482798992755	0.06751532555854048
1.1269999999999998	0.22668412110482075	-0.10226880511236276	1.1099624765961913	1.531727024425445	-0.016397139983974556	0.4444075771629726	0.0674820249481305
1.1280000000000001	0.22668058714513717	-0.10226834158567685	1.1100814905774001	1.5310165699303122	-0.01638859464045546	0.44456124367043914	0.06744707807581522
1.129	0.2266771060514271	-0.10226786729590692	1.1101978907788073	1.5303026442583885	-0.016379692028696487	0.4447158298789426	0.06741049069855644
1.13	0.22667367745404887	-0.10226738319889382	1.1103117028311877	1.5295852251957829	-0.01637043304226682	0.4448713380156202	0.06737226892537534
1.1309999999999998	0.22667030094311147	-0.10226689024250406	1.1104229530996255	1.528864290826923	-0.016360818645001562	0.44502777016847217	0.06733241920921308
1.1320000000000001	0.2266669760673013	-0.10226638936710104	1.1105316686613287	1.5281398195403535	-0.01635084986857402	0.445185128286779	0.06729094833861762
1.133	0.22666370233190475	-0.10226588150602496	1.1106378772829344	1.527411790034953	-0.016340527809987914	0.44534341418141027	0.06724786342943329
1.134	0.22666047919753401	-0.10226536758608042	1.1107416073968956	1.526680181326213	-0.016329853629049523	0.4455026295251448	0.06720317191599924
1.1349999999999998	0.22665730607993506	-0.10226484852803076	1.1108428880758008	1.5259449727522234	-0.016318828545696776	0.44566277585330466	0.06715688154124085
1.1360000000000001	0.22665418235012483	-0.10226432524709854	1.1109417490038391	1.5252061439801408	-0.016307453837123356	0.44582385456457996	0.06710900034558594
1.137	0.22665110733447752	-0.10226379865347067	1.1110382204465241	1.5244636750131533	-0.01629573083487929	0.4459858669217991	0.06705953665518542
1.138	0.22664808031475958	-0.10226326965280803	1.1111323332205192	1.5237175461964632	-0.016283660922007663	0.4461488140528258	0.06700849906991788
1.1389999999999998	0.22664510052811623	-0.10226273914675803	1.1112241186635348	1.5229677382226792	-0.016271245530094434	0.4463126969516428	0.0669558964512916
1.1400000000000001	0.22664216716701224	-0.1022622080334697	1.111313608602762	1.5222142321377714	-0.016258486136168992	0.44647751647949885	0.0669017379099314
1.141	0.22663927937912992	-0.10226167720811018	1.1114008353214393	1.521457009347226	-0.01624538425945417	0.4466432733661191	0.06684603279239776
1.142	0.2266364362672241	-0.10226114756338177	1.1114858315242708	1.5206960516224206	-0.016231941457964236	0.44680996821085467	0.0667887906675124
1.1429999999999998	0.2266336368885542	-0.10226061999003878	1.1115686303024181	1.5199313411068587	-0.016218159324888435	0.44697760148383286	0.06673002131248529
1.1440000000000001	0.22663088025351713	-0.10226009537740317	1.1116492650987875	1.5191628603211589	-0.016204039484697747	0.4471461735274113	0.06666973469901695
1.145	0.22662816532423646	-0.10225957461387818	1.111727769673199	1.5183905921671834	-0.016189583589095058	0.44731568455793586	0.06660794097918342
1.146	0.2266254910138627	-0.10225905858745908	1.1118041780662828	1.5176145199324607	-0.016174793313050776	0.44748613466755827	0.06654465047078997
1.1469999999999998	0.2266228561865852	-0.10225854818624022	1.111878524562443	1.516834627294535	-0.016159670351165896	0.44765752382611335	0.06647987364230526
1.1480000000000001	0.22662025965835844	-0.10225804429891734	1.111950843652608	1.5160508983237608	-0.01614421641429998	0.4478298518834209	0.06641362109742696
1.149	0.22661770019759278	-0.10225754781528457	1.1120211699967308	1.5152633174849288	-0.016128433226036108	0.4480031185719516	0.06634590355939032
1.15	0.22661517652543392	-0.10225705962672493	1.1120895383863862	1.5144718696396282	-0.016112322518920197	0.44817732350924794	0.06627673185549667
1.1509999999999998	0.2266126873167567	-0.1022565806266937	1.1121559837078074	1.5136765400493555	-0.016095886030838457	0.448352466199979	0.06620611690185127
1.1520000000000001	0.22661023120224966	-0.10225611171119366	1.1122205409057038	1.5128773143786296	-0.016079125501713986	0.4485285460378113	0.06613406968817843
1.153	0.226607806770841	-0.1022556537792414	1.1122832449489541	1.5120741786981278	-0.01606204267052079	0.44870556230709735	0.0660606012633119
1.154	0.22660541257209282	-0.10225520773332385	1.112344130799268	1.5112671194878577	-0.01604463927267447	0.44888351418444233	0.0659857227221419
1.1549999999999998	0.22660304711856405	-0.10225477447984395	1.1124032333820255	1.510456123641132	-0.016026917037797857	0.4490624007400894	0.06590944519382506
1.1560000000000001	0.22660070888814418	-0.10225435492955494	1.112460587557006	1.5096411784693593	-0.01600887768755543	0.44924222093918526	0.06583177983002872
1.157	0.22659839632635886	-0.10225394999798205	1.1125162280886018	1.5088222717057804	-0.01599052293331118	0.4494229736432917	0.0657527377926502
1.158	0.22659610784827283	-0.10225356060583086	1.1125701896169897	1.5079993915081673	-0.015971854473669188	0.44960465761202295	0.0656723302417316
1.1589999999999998	0.22659384183923895	-0.10225318767938142	1.112622506630965	1.5071725264627507	-0.015952873991895263	0.4497872715043227	0.0655905683243504
1.1600000000000001	0.22659159665487133	-0.10225283215086721	1.1126732134424127	1.5063416655897652	-0.015933583153400613	0.4499708138793815	0.0655074631646581
1.161	0.22658937062174905	-0.10225249495883812	1.1127223441623781	1.5055067983491175	-0.0159139836037123	0.45015528319744025	0.06542302585475128
1.162	0.2265871620396047	-0.10225217704850637	1.1127699326787093	1.5046679146458066	-0.015894076966989718	0.4503406778204195	0.06533726744599896
1.1629999999999998	0.2265849691849993	-0.10225187937207467	1.112816012635235	1.5038250048354924	-0.015873864844963687	0.45052699601231533	0.06525019894075453
1.1639999999999997	0.2265827903157329	-0.10225160288904549	1.112860617412077	1.5029780597298417	-0.015853348816174798	0.45071423593960774	0.06516183128450237
1.165	0.22658062367411103	-0.10225134856651068	1.1129037801062946	1.5021270706016656	-0.015832530435083113	0.4509023956717428	0.06507217535830674
1.166	0.22657846748793978	-0.10225111737942037	1.1129455335128424	1.501272029190978	-0.015811411230682314	0.4510914731812656	0.06498124197155211
1.1669999999999998	0.22657631997038027	-0.10225091031083033	1.1129859101065553	1.5004129277127367	-0.01578999270486038	0.4512814663433608	0.06488904185526889
1.1679999999999997	0.22657417932054552	-0.10225072835212677	1.1130249420255107	1.4995497588655242	-0.01576827633111428	0.45147237293516934	0.06479558565615605
1.169	0.22657204372521741	-0.1022505725032276	1.113062661055358	1.4986825158408013	-0.015746263553799957	0.45166419063512614	0.06470088393110705
1.17	0.22656991136093366	-0.10225044377275928	1.1130990986138294	1.4978111923331157	-0.015723955787550765	0.4518569170221387	0.0646049471419246
1.1709999999999998	0.22656778039606945	-0.10225034317820818	1.1131342857354014	1.496935782550145	-0.015701354416619313	0.45205054957466995	0.06450778565009199
1.1719999999999997	0.22656564899291634	-0.1022502717460455	1.1131682530564524	1.496056281221827	-0.015678460794202268	0.4522450856699704	0.0644094097117734
1.173	0.2265635153097595	-0.10225023051182483	1.1132010308005094	1.4951726836097157	-0.015655276241746775	0.4524405225833416	0.0643098294729725
1.174	0.22656137750295538	-0.10225022052025119	1.1132326487639332	1.494284985516941	-0.015631802048237133	0.4526368574871277	0.064209054964839
1.1749999999999998	0.22655923372901185	-0.10225024282522074	1.113263136303513	1.4933931832976468	-0.01560803946970411	0.4528340874495603	0.06410709609960079
1.1759999999999997	0.22655708214667208	-0.10225029848983	1.1132925223259456	1.4924972738651612	-0.015583989729077362	0.4530322094338855	0.06400396266711154
1.177	0.22655492091900445	-0.1022503885863536	1.113320835277662	1.4915972546996505	-0.015559654016136211	0.45323122029771495	0.06389966433145637
1.178	0.22655274821549987	-0.10225051419618952	1.1133481031346018	1.4906931238563939	-0.015535033487374823	0.45343111679217774	0.06379421062766673
1.1789999999999998	0.22655056221417869	-0.10225067640977076	1.1133743533926537	1.4897848799743008	-0.015510129265902462	0.453631895560876	0.06368761095896137
1.1799999999999997	0.22654836110370863	-0.10225087632644239	1.113399613058741	1.4888725222827994	-0.015484942441438585	0.4538335531391959	0.06357987459413889
1.181	0.22654614308553578	-0.10225111505430304	1.1134239086417725	1.4879560506063385	-0.015459474070218984	0.4540360859542809	0.06347101066438161
1.182	0.2265439063760302	-0.10225139371000944	1.1134472661441877	1.48703546536801	-0.015433725174933719	0.4542394903251242	0.06336102816001019
1.1829999999999998	0.22654164920864814	-0.10225171341854335	1.113469711056316	1.4861107675934186	-0.015407696745122096	0.4544437624622333	0.06324993592858047
1.1839999999999997	0.2265393698361123	-0.10225207531293941	1.1134912683539093	1.4851819589144306	-0.015381389737962825	0.4546488984671164	0.06313774267449676
1.185	0.22653706653261213	-0.10225248053397316	1.113511962497312	1.48424904157279	-0.01535480507909296	0.4548548943318975	0.06302445695940195
1.186	0.22653473759602558	-0.10225293022980776	1.1135318174314988	1.4833120184236077	-0.015327943663454711	0.45506174593900284	0.06291008720297066
1.1869999999999998	0.22653238135016457	-0.10225342555559859	1.1135508565869516	1.4823708929375827	-0.015300806356351901	0.45526944906092337	0.06279464168391431
1.1879999999999997	0.22652999614704492	-0.10225396767305457	1.1135691028813564	1.4814256692015866	-0.015273393994715235	0.4554779993601178	0.06267812854106829
1.189	0.2265275803691832	-0.10225455774995486	1.1135865787220944	1.4804763519179815	-0.01524570738839279	0.45568739238918243	0.0625605557744919
1.19	0.22652513243192163	-0.10225519695962008	1.1136033060095059	1.4795229464026711	-0.015217747321343152	0.45589762359141306	0.062441931246634476
1.1909999999999998	0.22652265078578293	-0.10225588648033677	1.1136193061412796	1.4785654585822505	-0.015189514552852161	0.45610868830158136	0.06232226268398578
1.1919999999999997	0.22652013391885625	-0.10225662749473392	1.1136346000186985	1.4776038949902524	-0.015161009818955266	0.4563205817467473	0.062201557679507906
1.193	0.22651758035921613	-0.10225742118911058	1.1136492080543456	1.4766382627624814	-0.015132233834125574	0.45653329904705087	0.062079823695597204
1.194	0.22651498867737554	-0.10225826875271317	1.1136631501797454	1.4756685696325607	-0.015103187293105157	0.45674683521636655	0.06195706806714275
1.1949999999999998	0.22651235748877502	-0.10225917137696157	1.1136764458525492	1.4746948239273094	-0.015073870872635235	0.4569611851630683	0.0618332980043695
1.1959999999999997	0.2265096854563085	-0.1022601302546226	1.113689114063996	1.4737170345604393	-0.015044285233084629	0.45717634369127574	0.06170852059545899
1.197	0.22650697129288802	-0.10226114657893	1.1137011733470001	1.4727352110253071	-0.015014431020158476	0.45739230550234294	0.061582742809245083
1.198	0.2265042137636715	-0.1022622215426494	1.113712641784478	1.4717493633874752	-0.014984308866564771	0.4576090651963504	0.06145597149791687
1.1989999999999998	0.22650141168720317	-0.10226335633708754	1.1137235370171372	1.470759502276688	-0.014953919393394535	0.45782661727372864	0.06132821339941757
1.1999999999999997	0.22649856393584342	-0.10226455215104412	1.113733876250343	1.4697656388790132	-0.014923263211336746	0.45804495613689555	0.06119947513959353
1.201	0.22649566943699456	-0.10226581016970554	1.113743676260037	1.4687677849287564	-0.014892340921971054	0.45826407609191383	0.061069763233965
1.202	0.22649272717550006	-0.10226713157347907	1.1137529533980708	1.467765952698258	-0.014861153119137695	0.4584839713505385	0.06093908408886865
1.2029999999999998	0.2264897361960902	-0.10226851753676643	1.113761723597683	1.466760154985938	-0.014829700390323096	0.4587046360326606	0.060807444002330825
1.2039999999999997	0.2264866956047486	-0.10226996922667571	1.113770002379491	1.4657504051040848	-0.014797983317999698	0.4589260641689096	0.06067484916521343
1.205	0.22648360456937605	-0.10227148780167024	1.1137778048576013	1.4647367168663774	-0.014766002480858527	0.45914824970335727	0.06054130566250456
1.206	0.22648046232087637	-0.10227307441015349	1.1137851457450691	1.4637191045747406	-0.014733758454994837	0.4593711864963321	0.06040681947413876
1.2069999999999999	0.22647726815428856	-0.10227473018898876	1.1137920393586938	1.4626975830051492	-0.014701251815046272	0.4595948683274684	0.06027139647521919
1.2079999999999997	0.22647402142959125	-0.10227645626195268	1.11379849962389	1.4616721673919917	-0.01466848313528298	0.45981928889906015	0.060135042436062186
1.209	0.2264707215733104	-0.10227825373812122	1.1138045400799965	1.4606428734113583	-0.014635452990892719	0.4600444418396018	0.05999776302236306
1.21	0.22646736808093076	-0.10228012371018722	1.113810173886006	1.459609717163234	-0.014602161959521291	0.46027032070764423	0.05985956379547738
1.2109999999999999	0.22646396051860632	-0.10228206725270846	1.1138154138267058	1.458572715152207	-0.014568610622702356	0.46049691899609513	0.059720450212690575
1.2119999999999997	0.22646049852417058	-0.1022840854202849	1.1138202723195887	1.4575318842674276	-0.01453479956711514	0.46072423013654185	0.059580427627592025
1.213	0.22645698180857682	-0.10228617924566448	1.1138247614232741	1.456487241762559	-0.014500729386034894	0.46095224750323943	0.05943950129097492
1.214	0.22645341015701825	-0.10228834973777598	1.1138288928470523	1.455438805235319	-0.014466400680853704	0.46118096441707374	0.059297676352256384
1.2149999999999999	0.22644978342859856	-0.10229059787968832	1.1138326779600367	1.4543865926069781	-0.014431814062305712	0.4614103741497499	0.05915495786086482
1.2159999999999997	0.22644610155567743	-0.10229292462649518	1.113836127799541	1.4533306221029223	-0.014396970151578812	0.461640469927969	0.05901135076740667
1.217	0.22644236454364283	-0.10229533090312386	1.113839253079417	1.4522709122335127	-0.014361869581494963	0.4618712449375387	0.058866859924790425
1.218	0.22643857246998444	-0.10229781760206763	1.1138420641987201	1.451207481774097	-0.014326512997636702	0.46210269232754664	0.05872149008942482
1.2189999999999999	0.22643472548229515	-0.1023003855810406	1.1138445712506913	1.4501403497452792	-0.014290901059419237	0.46233480521441933	0.05857524592273012
1.2199999999999998	0.22643082379595209	-0.10230303566055421	1.1138467840320443	1.4490695353945564	-0.014255034441168392	0.4625675766856312	0.05842813199307962
1.221	0.22642686769185	-0.10230576862141462	1.113848712052171	1.447995058178929	-0.01421891383320377	0.462800999803069	0.058280152777801485
1.222	0.22642285751418792	-0.10230858520214003	1.1138503645415039	1.4469169377480937	-0.014182539942865557	0.463035067606303	0.058131312664810086
1.2229999999999999	0.2264187936686861	-0.1023114860962973	1.113851750459407	1.4458351939282013	-0.01414591349560611	0.46326977311595385	0.057981615954045246
1.2239999999999998	0.2264146766219825	-0.10231447194975703	1.1138528785027126	1.4447498467061528	-0.014109035236571936	0.4635051093369799	0.057831066859080425
1.225	0.22641050690183048	-0.10231754335786669	1.1138537571145215	1.4436609162144192	-0.014071905932553577	0.46374106926170744	0.057679669508774005
1.226	0.22640628509659633	-0.10232070086254084	1.1138543944925006	1.4425684227167401	-0.014034526373632712	0.4639776458726128	0.05752742794895942
1.2269999999999999	0.2264020118536819	-0.10232394494926804	1.113854798596669	1.4414723865954375	-0.013996897374464898	0.46421483214480097	0.057374346144291974
1.2279999999999998	0.2263976878776243	-0.10232727604440911	1.113854977156292	1.4403728283399424	-0.01395901977537982	0.46445262104824814	0.05722042797994393
1.229	0.22639331392786793	-0.10233069451353671	1.1138549376758704	1.4392697685353888	-0.013920894442871984	0.46469100554999915	0.057065677263083016
1.23	0.22638889081545743	-0.10233420066044056	1.1138546874409812	1.4381632278520067	-0.013882522269481024	0.4649299786162035	0.05691009772443518
1.2309999999999999	0.22638441939902762	-0.1023377947256734	1.1138542335239534	1.4370532270367986	-0.013843904173852499	0.46516953321381477	0.05675369301986685
1.2319999999999998	0.22637990058121668	-0.10234147688501473	1.1138535827886247	1.4359397869067343	-0.013805041100917384	0.4654096623122036	0.05659646673173962
1.233	0.22637533530512613	-0.10234524724822627	1.1138527418941602	1.4348229283415526	-0.013765934021702191	0.4656503588849351	0.05643842237003361
1.234	0.22637072455007687	-0.1023491058573454	1.11385171729869	1.4337026722757806	-0.013726583933195062	0.4658916159115343	0.05627956337329711
1.2349999999999999	0.22636606932703507	-0.10235305268489253	1.1138505152631288	1.4325790396907003	-0.013686991858327825	0.4661334263790641	0.05611989310954071
1.2359999999999998	0.22636137067445866	-0.10235708763274412	1.1138491418551821	1.431452051606993	-0.013647158845646719	0.46637578328352264	0.05595941487731628
1.237	0.2263566296549397	-0.1023612105316691	1.1138476029535234	1.4303217290787977	-0.013607085968792601	0.46661867963100595	0.055798131907099285
1.238	0.22635184735188796	-0.10236542114152992	1.113845904251764	1.429188093188781	-0.013566774325789588	0.46686210843876397	0.055636047362727634
1.2389999999999999	0.22634702486587752	-0.10236971915139993	1.1138440512618304	1.4280511650430756	-0.013526225038323837	0.46710606273640143	0.055473164342589365
1.2399999999999998	0.2263421633117859	-0.10237410417922134	1.1138420493174936	1.4269109657668095	-0.01348543925155945	0.46735053556692485	0.055309485880982445
1.241	0.2263372638171023	-0.10237857577212837	1.1138399035784234	1.4257675165013395	-0.013444418134125056	0.46759551998733884	0.05514501495000902
1.242	0.22633232752102464	-0.1023831334078124	1.1138376190340145	1.4246208384020396	-0.013403162877721796	0.4678410090692236	0.05497975446145306
1.2429999999999999	0.22632735557471956	-0.10238777649618111	1.113835200507353	1.4234709526358724	-0.013361674696777919	0.4680869958994238	0.054813707268516774
1.2439999999999998	0.22632234914237367	-0.10239250438093606	1.113832652659701	1.4223178803802292	-0.013319954828453313	0.46833347358030614	0.05464687616790003
1.245	0.22631730940152878	-0.10239731634106479	1.1138299799943532	1.4211616428237683	-0.013278004532566485	0.46858043522947074	0.05447926390209833
1.246	0.22631223754231972	-0.1024022115922483	1.1138271868594947	1.4200022611677279	-0.013235825091199178	0.46882787397941117	0.054310873161429296
1.2469999999999999	0.2263071347663663	-0.10240718928818761	1.1138242774511795	1.4188397566269393	-0.01319341780828192	0.4690757829773724	0.05414170658596781
1.2479999999999998	0.22630200228569874	-0.1024122485218493	1.1138212558175553	1.4176741504316488	-0.013150784009463722	0.4693241553851092	0.05397176676811787
1.249	0.22629684132171526	-0.10241738832700582	1.1138181258639537	1.4165054638305001	-0.013107925041960199	0.46957298437836914	0.05380105625575778
1.25	0.2262916531041676	-0.10242260768082642	1.1138148913573385	1.4153337180942867	-0.013064842273769766	0.4698222631461678	0.05362957755522531
1.251	0.22628643887017422	-0.10242790550714195	1.1138115559297288	1.414158934520825	-0.013021537092439344	0.47007198488974056	0.0534573331340794
1.2519999999999998	0.22628119986326126	-0.10243328067887875	1.1138081230813501	1.41298113444055	-0.012978010904169921	0.47032214282129986	0.053284325423879696
1.2530000000000001	0.22627593733242762	-0.1024387320192882	1.1138045961838823	1.4118003392220617	-0.012934265133504232	0.47057273016290896	0.05311055682298127
1.254	0.22627065253123424	-0.10244425830272479	1.1138009784838026	1.4106165702787303	-0.012890301223351582	0.47082374014523515	0.0529360296994643
1.255	0.2262653467169174	-0.10244985825572507	1.1137972731058217	1.409429849076718	-0.012846120635043916	0.4710751660060064	0.052760746394256916
1.2559999999999998	0.2262600211495215	-0.10245553055914358	1.113793483056406	1.4082401971428904	-0.012801724847995452	0.47132700098842134	0.05258470922438823
1.2570000000000001	0.2262546770910505	-0.10246127385096947	1.1137896112273877	1.4070476360729745	-0.012757115359025307	0.4715792383394588	0.05240792048643012
1.258	0.22624931580464003	-0.10246708672831913	1.113785660399656	1.4058521875414458	-0.012712293682011622	0.47183187130791043	0.05223038246018638
1.259	0.22624393855375055	-0.10247296774823189	1.113781633246929	1.4046538733127485	-0.012667261348058408	0.4720848931422037	0.05205209741256607
1.2599999999999998	0.22623854660099924	-0.10247891542839789	1.1137775323396009	1.4034527152523208	-0.012622019905625547	0.472338297088205	0.051873067601456206
1.2610000000000001	0.22623314120587895	-0.10248492824894626	1.1137733601486663	1.402248735336276	-0.012576570920011439	0.4725920763872532	0.051693295279469795
1.262	0.22622772362173996	-0.10249100465491992	1.1137691190497143	1.4010419556600904	-0.012530915972369492	0.47284622427442885	0.0515127826976887
1.263	0.22622229509353625	-0.10249714305793536	1.1137648113269931	1.3998323984477865	-0.012485056659231332	0.4731007339767635	0.05133153210952105
1.2639999999999998	0.2262168568567127	-0.10250334183703014	1.1137604391775409	1.3986200860623401	-0.01243899459271791	0.4733555987111496	0.05114954577467095
1.2650000000000001	0.22621141013647986	-0.10250959934020244	1.1137560047153827	1.3974050410176697	-0.012392731400584334	0.4736108116818988	0.050966825963340075
1.266	0.22620595614672134	-0.10251591388701858	1.113751509975789	1.3961872859921818	-0.012346268725609637	0.47386636607807486	0.05078337496071993
1.267	0.2262004960877803	-0.10252228377153848	1.1137469569195972	1.39496684384197	-0.012299608224451735	0.4741222550709151	0.05059919507152889
1.2679999999999998	0.22619503114387796	-0.10252870726481036	1.1137423474375883	1.3937437376121424	-0.012252751566635824	0.47437847181146614	0.05041428862434812
1.2690000000000001	0.22618956248241825	-0.10253518261656115	1.1137376833549242	1.3925179905477614	-0.012205700434527266	0.4746350094281985	0.05022865797581526
1.27	0.22618409125517883	-0.10254170805683459	1.1137329664356381	1.3912896261062506	-0.012158456523921899	0.47489186102442354	0.050042305514977764
1.271	0.2261786185995064	-0.10254828179832928	1.113728198387178	1.390058667970499	-0.01211102154433864	0.4751490196757026	0.04985523366786491
1.2719999999999998	0.22617314563951277	-0.10255490203906321	1.1137233808650022	1.3888251400611282	-0.01206339721913452	0.475406478427437	0.04966744490203211
1.2730000000000001	0.22616767348764527	-0.10256156696499102	1.1137185154772242	1.3875890665482793	-0.01201558528574499	0.4756642302924633	0.049478941731075546
1.274	0.22616220324550496	-0.1025682747525762	1.1137136037893067	1.386350471864019	-0.011967587495804224	0.4759222682484785	0.049289726719236225
1.275	0.22615673600353814	-0.10257502357132067	1.1137086473288016	1.3851093807157249	-0.011919405615021902	0.4761805852353619	0.04909980248615208
1.2759999999999998	0.22615127284035236	-0.1025818115862548	1.1137036475901347	1.3838658180996712	-0.011871041422875702	0.4764391741525836	0.04890917171181648
1.2770000000000001	0.2261458148224032	-0.10258863696001108	1.1136986060394354	1.3826198093136646	-0.01182249671248315	0.4766980278568286	0.04871783714143602
1.278	0.22614036300480408	-0.10259549785410503	1.1136935241194075	1.3813713799687033	-0.011773773291260127	0.47695713915972116	0.0485258015898197
1.279	0.2261349184328856	-0.10260239243017857	1.1136884032542407	1.3801205559996408	-0.011724872981877056	0.47721650082571765	0.048333067945479376
1.2799999999999998	0.22612948214299847	-0.1026093188515862	1.1136832448545628	1.3788673636744464	-0.011675797622658439	0.4774761055704181	0.048139639174743364
1.2810000000000001	0.22612405516217832	-0.10261627528457408	1.1136780503224275	1.3776118296020385	-0.011626549067728404	0.4777359460592428	0.04794551832581939
1.282	0.22611863850742425	-0.10262325989942825	1.1136728210563411	1.3763539807382907	-0.011577129187083247	0.47799601490642046	0.047750708532621366
1.283	0.2261132331849703	-0.10263027087234386	1.1136675584563227	1.375093844390182	-0.011527539866284603	0.47825630467429453	0.047555213018356926
1.2839999999999998	0.22610784018992527	-0.10263730638764224	1.1136622639289997	1.3738314482188192	-0.011477783006075958	0.4785168078727727	0.04735903509899458
1.2850000000000001	0.22610246050702823	-0.10264436463958705	1.1136569388927342	1.3725668202413062	-0.011427860522529653	0.47877751695898707	0.04716217818654636
1.286	0.22609709511214243	-0.10265144383342611	1.1136515847827824	1.3712999888306765	-0.011377774347600747	0.4790384243374777	0.04696464579198008
1.287	0.22609174497298587	-0.10265854218641106	1.1136462030564818	1.3700309827146158	-0.011327526429294141	0.47929952236066214	0.04676644152794048
1.2879999999999998	0.2260864110487211	-0.10266565792917173	1.1136407951984684	1.3687598309748286	-0.011277118731443103	0.4795608033291124	0.04656756911158053
1.2889999999999997	0.22608109428915302	-0.1026727893063205	1.113635362725919	1.3674865630462696	-0.011226553233828072	0.4798222594918892	0.04636803236725553
1.29	0.22607579563391086	-0.10267993457591083	1.1136299071938207	1.3662112087143305	-0.011175831932755674	0.48008388304730765	0.04616783522877206
1.291	0.2260705160116143	-0.10268709200850318	1.1136244302002631	1.3649337981107068	-0.011124956841852374	0.4803456661439578	0.045966981741492545
1.2919999999999998	0.22606525633902005	-0.10269425988621841	1.1136189333917543	1.3636543617086592	-0.01107392999288814	0.48060760088186727	0.04576547606447415
1.2929999999999997	0.22606001752052296	-0.10270143650215577	1.1136134184685555	1.362372930316901	-0.011022753436384545	0.4808696793138734	0.04556332247233372
1.294	0.22605480044876633	-0.10270862016092829	1.1136078871900381	1.3610895350728285	-0.010971429241944438	0.4811318934470917	0.04536052535695648
1.295	0.22604960600598784	-0.10271580917994333	1.113602341380055	1.3598042074361893	-0.010919959498544778	0.4813942352444261	0.045157089229409635
1.2959999999999998	0.2260444350645937	-0.10272300188992371	1.1135967829323306	1.35851697918203	-0.010868346315034215	0.4816566966263139	0.04495301872181313
1.2969999999999997	0.22603928848695637	-0.10273019663429372	1.1135912138158626	1.35722788239214	-0.010816591820833386	0.4819192694727101	0.04474831858885856
1.298	0.22603416712593938	-0.1027373917681863	1.1135856360803391	1.355936949446098	-0.01076469816683588	0.48218194562513933	0.044542993709093606
1.299	0.22602907182615348	-0.10274458565744828	1.1135800518615626	1.3546442130122567	-0.01071266752644687	0.48244471688882085	0.044337049086089014
1.2999999999999998	0.22602400342481385	-0.10275177667764414	1.1135744633868847	1.3533497060382589	-0.010660502096513754	0.48270757503487616	0.04413048984960539
1.3009999999999997	0.22601896275256997	-0.10275896321306205	1.1135688729806459	1.3520534617410558	-0.010608204098207546	0.4829705118025656	0.04392332125681564
1.302	0.22601395063468208	-0.10276614365572269	1.1135632830696203	1.3507555135956468	-0.010555775777974695	0.48323351890168403	0.04371554869327363
1.303	0.22600896789179362	-0.10277331640476767	1.1135576961884621	1.3494558953221292	-0.010503219408191778	0.4834965880152451	0.043507177673563074
1.3039999999999998	0.22600401534067668	-0.10278047986698373	1.11355211498515	1.3481546408721483	-0.010450537287216342	0.48375971080234076	0.04329821384198671
1.3049999999999997	0.2259990937953283	-0.10278763245846327	1.113546542226431	1.3468517844150951	-0.010397731738953506	0.48402287890106216	0.04308866297335139
1.306	0.2259942040672871	-0.10279477260664809	1.1135409808032568	1.3455473603236405	-0.01034480511205788	0.4842860839315508	0.042878530973721754
1.307	0.22598934696478973	-0.10280189875200633	1.1135354337362136	1.3442414031589534	-0.010291759779073036	0.48454931749924934	0.042667823881136796
1.3079999999999998	0.2259845232915199	-0.10280900934897017	1.1135299041809381	1.3429339476551891	-0.01023859813587165	0.48481257119842075	0.042456547866161876
1.3089999999999997	0.22597973384570327	-0.10281610286688904	1.1135243954335226	1.341625028701715	-0.010185322601089506	0.4850758366160052	0.04224470923208747
1.31	0.22597497942029612	-0.10282317779137459	1.1135189109359	1.3403146813230327	-0.010131935615490105	0.48533910533570096	0.04203231441470789
1.311	0.22597026080389032	-0.1028302326249084	1.1135134542812113	1.3390029406586208	-0.010078439641805662	0.48560236894203396	0.04181936998185637
1.3119999999999998	0.22596557878083137	-0.10283726588634014	1.1135080292191473	1.3376898419441712	-0.010024837164869387	0.4858656190243627	0.04160588263305579
1.3129999999999997	0.2259609341301761	-0.10284427611040536	1.1135026396612642	1.3363754204926812	-0.009971130691366747	0.48612884718107174	0.041391859199278604
1.314	0.22595632762461684	-0.10285126184839198	1.113497289686267	1.3350597116738623	-0.009917322749081489	0.486392045024021	0.041177306642504796
1.315	0.22595176003049577	-0.10285822166995909	1.1134919835452604	1.3337427508929551	-0.009863415885938488	0.4866552041828954	0.04096223205513238
1.3159999999999998	0.2259472321085326	-0.10286515416535592	1.1134867256669587	1.332424573570426	-0.009809412668962743	0.48691831630921795	0.04074664265959882
1.3169999999999997	0.22594274461414007	-0.10287205794766392	1.1134815206628548	1.3311052151228817	-0.009755315683152072	0.48718137308015785	0.040530545808328405
1.318	0.22593829829770323	-0.10287893165506438	1.113476373332341	1.329784710945543	-0.009701127530504573	0.4874443662022007	0.04031394898381577
1.319	0.22593389390519303	-0.10288577395313399	1.1134712886677784	1.3284630963966229	-0.009646850829137443	0.48770728741450764	0.0400968597987775
1.3199999999999998	0.22592953217798545	-0.10289258353716971	1.113466271859511	1.3271404067828203	-0.00959248821212923	0.48797012849197136	0.03987928599648643
1.3209999999999997	0.22592521385151304	-0.10289935913416907	1.1134613283008157	1.3258166773447666	-0.009538042326326556	0.4882328812482809	0.039661235451281016
1.322	0.22592093965350052	-0.1029060995040919	1.11345646359279	1.3244919432420188	-0.009483515831417242	0.4884955375391255	0.03944271616905976
1.323	0.22591671030215635	-0.102912803441155	1.113451683549165	1.3231662395383124	-0.009428911398780083	0.48875808926524084	0.03922373628769195
1.3239999999999998	0.2259125265043188	-0.10291946977553558	1.1134469942010445	1.32183960118817	-0.00937423170998683	0.4890205283751232	0.039004304077458765
1.3249999999999997	0.22590838895356077	-0.10292609737473252	1.1134424018015578	1.3205120630244567	-0.009319479455501942	0.48928284686766255	0.038784427941516916
1.326	0.225904298328252	-0.10293268514496551	1.1134379128304275	1.3191836597460962	-0.00926465733345564	0.4895450367947635	0.03856411641637653
1.327	0.22590025528995078	-0.10293923203299028	1.11343353399844	1.3178544259062823	-0.00920976804842678	0.48980709026377955	0.038343378172446235
1.3279999999999998	0.22589626048287628	-0.10294573702720006	1.1134292722518175	1.3165243959019146	-0.009154814311024604	0.4900689994397069	0.038122222014637004
1.3289999999999997	0.22589231453408937	-0.10295219915801213	1.1134251347764808	1.3151936039649699	-0.009099798838144943	0.490330756547024	0.0379006568831381
1.33	0.22588841805325238	-0.10295861749904679	1.1134211290021987	1.3138620841553967	-0.00904472435274111	0.49059235387118477	0.037678691854478405
1.331	0.22588457163233894	-0.10296499116910156	1.1134172626066159	1.312529870354001	-0.008989593583045944	0.4908537837600768	0.037456336142681665
1.3319999999999999	0.22588077584566874	-0.1029713193330424	1.1134135435191521	1.3111969962552927	-0.008934409262216754	0.4911150386255139	0.03723359910026324
1.3329999999999997	0.22587703124951644	-0.10297760120048303	1.1134099799247663	1.3098634953621373	-0.008879174128948618	0.49137611094446504	0.03701049021918118
1.334	0.22587333838167187	-0.10298383602337756	1.1134065802675766	1.3085294009833048	-0.008823890928748858	0.49163699325978427	0.036787019132036955
1.335	0.22586969776133028	-0.10299002309440851	1.1134033532543282	1.3071947462331321	-0.008768562414956544	0.4918976781805091	0.036563195613638494
1.3359999999999999	0.22586610988818143	-0.10299616174655188	1.1134003078577017	1.3058595640317685	-0.00871319134901709	0.4921581583820398	0.0363390295827943
1.3369999999999997	0.22586257524069328	-0.10300225135306686	1.1133974533194537	1.3045238871048361	-0.00865778050043562	0.4924184266063889	0.03611453110402451
1.338	0.22585909427509468	-0.10300829132753073	1.1133947991533795	1.3031877479828538	-0.008602332646893586	0.4926784756623869	0.035889710389057645
1.339	0.22585566742506086	-0.10301428112391932	1.1133923551480895	1.301851179001892	-0.008546850574465047	0.4929382984256681	0.03566457779834664
1.3399999999999999	0.22585229510097252	-0.10302022023673689	1.1133901313695915	1.3005142123054314	-0.008491337077625397	0.4931978878384434	0.03543914384271614
1.3409999999999997	0.22584897768912	-0.10302610820119498	1.113388138163667	1.299176879845888	-0.00843579495911074	0.49345723690925014	0.03521341918488727
1.342	0.22584571555122848	-0.10303194459306314	1.1133863861580324	1.297839213385774	-0.008380227029990577	0.49371633871274656	0.03498741464074793
1.343	0.2258425090235557	-0.10303772902744288	1.1133848862642768	1.2965012444995883	-0.008324636110255572	0.4939751863894361	0.03476114118047991
1.3439999999999999	0.22583935841593772	-0.10304346115684249	1.113383649679564	1.295163004575663	-0.008269025029795894	0.4942337731455106	0.034534609929471514
1.3449999999999998	0.22583626401153112	-0.10304914066967978	1.1133826878880877	1.293824524816797	-0.00821339662934103	0.4944920922530017	0.034307832168944
1.346	0.22583322606687367	-0.10305476728883473	1.1133820126622715	1.2924858362407783	-0.00815775376141926	0.4947501370498829	0.03408081933646374
1.347	0.225830244811513	-0.10306034076987393	1.1133816360637003	1.2911469696815177	-0.008102099291273078	0.4950079009400048	0.03385358302638997
1.3479999999999999	0.22582732044645246	-0.10306586089970066	1.113381570443772	1.2898079557892606	-0.008046436097179728	0.4952653773932988	0.03362613499006442
1.3489999999999998	0.22582445314179245	-0.1030713274952589	1.1133818284440586	1.288468825029088	-0.007990767070417598	0.4955225599463145	0.03339848713560947
1.35	0.225821643035071	-0.10307674040153987	1.1133824229963645	1.2871296076795626	-0.007935095115606547	0.49577944220261155	0.03317065152750638
1.351	0.22581889023029902	-0.10308209948926465	1.1133833673224676	1.2857903338329901	-0.007879423151419285	0.49603601783276724	0.032942640386185294
1.3519999999999999	0.2258161947965608	-0.10308740465261564	1.113384674933535	1.284451033395767	-0.007823754111234722	0.4962922805744335	0.032714466087493774
1.3529999999999998	0.22581355676655798	-0.10309265580701854	1.1133863596291953	1.2831117361034476	-0.007768090944339406	0.4965482242297085	0.032486141164589505
1.354	0.22581097613547796	-0.10309785288735517	1.1133884354962575	1.2817724715843368	-0.007712436618953144	0.4968038426532517	0.03225767831809178
1.355	0.22580845285943152	-0.1031029958469846	1.1133909169070635	1.2804332694565392	-0.007656794126101485	0.49705912973394956	0.03202909043198246
1.3559999999999999	0.2258059868538327	-0.10310808465681713	1.1133938185174574	1.279094159392265	-0.0076011664819570605	0.49731407938286654	0.03180039058367303
1.3569999999999998	0.22580357799247236	-0.10311311930406133	1.1133971552643616	1.2777551711332011	-0.007545556728342377	0.4975686855305934	0.0315715920453019
1.358	0.22580122610728695	-0.1031180997913981	1.1134009423633164	1.2764163344911341	-0.0074899679326699995	0.4978229421273601	0.0313427082825219
1.359	0.22579893098920095	-0.10312302613620965	1.1134051953067219	1.275077679349952	-0.007434403188413414	0.49807684314275247	0.031113752953871192
1.3599999999999999	0.2257966923900423	-0.103127898369488	1.1134099298623923	1.2737392356678743	-0.0073788656161055495	0.4983303825652824	0.030884739910226985
1.3609999999999998	0.22579451002477888	-0.10313271653517384	1.113415162070905	1.2724010334798848	-0.007323358364070254	0.49858355440200036	0.030655683193780855
1.362	0.22579238357332376	-0.10313748068954673	1.1134209082413533	1.27106310290071	-0.007267884608822778	0.4988363526782158	0.030426597036339407
1.363	0.22579031268115685	-0.10314219090028878	1.113427184946242	1.2697254741275636	-0.007212447555197093	0.49908877143733305	0.030197495857058373
1.3639999999999999	0.22578829695913935	-0.10314684724635124	1.1134340090158783	1.2683881774426256	-0.00715705043583155	0.4993408047406851	0.02996839426002262
1.3649999999999998	0.22578633598402675	-0.10315144981862835	1.1134413975322486	1.2670512432171084	-0.007101696510496967	0.4995924466671286	0.02973930703196248
1.366	0.22578442930005696	-0.10315599871993326	1.1134493678223607	1.265714701916876	-0.007046389066055686	0.4998436913124052	0.029510249139787736
1.367	0.22578257642086133	-0.10316049406427162	1.1134579374510356	1.264378584107333	-0.006991131416683044	0.5000945327885189	0.02928123572762026
1.3679999999999999	0.2257807768313228	-0.10316493597691793	1.1134671242135095	1.2630429204568037	-0.006935926903556327	0.5003449652232571	0.029052282113615335
1.3689999999999998	0.22577902998938149	-0.10316932459529875	1.1134769461285792	1.2617077417391227	-0.006880778894190688	0.5005949827599214	0.02882340378698312
1.37	0.22577733532741343	-0.10317366006917861	1.113487421431899	1.260373078835785	-0.006825690781966882	0.5008445795572748	0.02859461640489085
1.371	0.2257756922524321	-0.10317794255977004	1.113498568567907	1.2590389627376206	-0.00677066598566482	0.5010937497895271	0.02836593578843903
1.3719999999999999	0.22577410014548882	-0.10318217223851811	1.1135104061803618	1.2577054245463444	-0.0067157079488169595	0.5013424876462438	0.028137377917818084
1.3729999999999998	0.22577255836214827	-0.10318634928593336	1.113522953102975	1.256372495476702	-0.006660820139365381	0.5015907873321216	0.027908958927604494
1.374	0.22577106623516596	-0.10319047389009775	1.1135362283505033	1.2550402068587998	-0.006606006050106413	0.5018386430666992	0.027680695102302692
1.375	0.225769623077867	-0.10319454624447161	1.1135502511095214	1.253708590139093	-0.006551269199554028	0.5020860490843113	0.02745260287150794
1.376	0.22576822818560005	-0.10319856654575471	1.113565040728113	1.2523776768799988	-0.006496613132122372	0.5023329996343536	0.02722469880443071
1.3769999999999998	0.22576688083526825	-0.1032025349921757	1.1135806167040765	1.2510474987596043	-0.0064420414175022245	0.5025794889816214	0.026996999603705732
1.3780000000000001	0.22576558028518767	-0.10320645178107965	1.1135969986723813	1.2497180875721918	-0.00638755765032412	0.5028255114065429	0.026769522098773986
1.379	0.22576432577602548	-0.10321031710581359	1.1136142063926096	1.2483894752299278	-0.006333165450348283	0.5030710612051921	0.02654228323936953
1.38	0.22576311653206746	-0.10321413115341498	1.1136322597363648	1.2470616937653098	-0.006278868462447046	0.5033161326892095	0.02631530008915566
1.3809999999999998	0.22576195176244082	-0.10321789410347804	1.113651178675009	1.2457347753320809	-0.006224670356071724	0.5035607201859994	0.026088589819311146
1.3820000000000001	0.22576083066229297	-0.10322160612781939	1.1136709832677005	1.2444087522038316	-0.006170574824200406	0.5038048180392113	0.025862169701928197
1.383	0.22575975241392682	-0.10322526739094397	1.1136916936489636	1.2430836567721355	-0.006116585581823966	0.5040484206091446	0.025636057103144434
1.384	0.2257587161878936	-0.10322887805056263	1.113713330015397	1.2417595215449415	-0.006062706364393026	0.5042915222730214	0.02541026947587031
1.3849999999999998	0.22575772114404383	-0.1032324382577862	1.1137359126115016	1.2404363791440642	-0.006008940926222232	0.5045341174254984	0.02518482435191233
1.3860000000000001	0.22575676643291281	-0.10323594815812129	1.1137594617149813	1.2391142623006113	-0.005955293038361011	0.5047762004797275	0.024959739333657787
1.387	0.2257558511981914	-0.10323940789326472	1.1137839976222454	1.2377932038483177	-0.00590176648629255	0.5050177658688494	0.0247350320856084
1.388	0.2257549745799079	-0.10324281760219227	1.1138095406340984	1.2364732367155022	-0.005848365068127232	0.5052588080476204	0.024510720325563052
1.3889999999999998	0.2257541357168212	-0.10324617742154588	1.11383611104122	1.2351543939163643	-0.005795092592860536	0.5054993214940566	0.024286821815432406
1.3900000000000001	0.2257533337476506	-0.10324948748682423	1.113863729109793	1.2338367085419721	-0.005741952877960897	0.505739300711223	0.024063354352155307
1.391	0.2257525678118936	-0.10325274793437252	1.1138924150668834	1.2325202137497762	-0.005688949746466517	0.5059787402294147	0.02384033575827342
1.392	0.22575183705060775	-0.10325595890266574	1.1139221890840452	1.2312049427504952	-0.0056360870241963954	0.5062176346086776	0.023617783871050506
1.3929999999999998	0.22575114060715748	-0.103259120532514	1.1139530712591337	1.2298909287934672	-0.005583368537193698	0.5064559784413664	0.023395716530301713
1.3940000000000001	0.2257504776279265	-0.10326223296694262	1.1139850815978114	1.2285782051511833	-0.005530798109154097	0.5066937663548685	0.023174151565889905
1.395	0.22574984726299682	-0.10326529635112161	1.1140182399951006	1.2272668051022158	-0.005478379558713564	0.506930993014805	0.02295310678493253
1.396	0.22574924866679533	-0.10326831083196665	1.1140525662165917	1.2259567619128933	-0.005426116696774612	0.5071676531285274	0.022732599958519
1.3969999999999998	0.2257486809987082	-0.10327127655703439	1.1140880798796569	1.224648108818064	-0.005374013324049938	0.5074037414487366	0.022512648808286604
1.3980000000000001	0.22574814342366487	-0.10327419367346205	1.1141248004346556	1.2233408790001579	-0.0053220732284543805	0.5076392527774097	0.02229327099283767
1.399	0.22574763511269133	-0.10327706232770521	1.114162747145737	1.2220351055676437	-0.005270300182036957	0.5078741819697973	0.022074484093858898
1.4	0.22574715524343444	-0.10327988266570104	1.114201939071592	1.2207308215347337	-0.005218697937753824	0.5081085239380072	0.02185630560223018
1.4009999999999998	0.22574670300065774	-0.10328265483308216	1.1142423950461393	1.219428059800795	-0.005167270226261165	0.508342273654548	0.02163875290386216
1.4020000000000001	0.2257462775767093	-0.10328537897581487	1.1142841336587455	1.2181268531275604	-0.005116020752480761	0.5085754261563217	0.02142184326500192
1.403	0.22574587817196276	-0.10328805524163684	1.1143271732343452	1.216827234115983	-0.005064953191751899	0.5088079765486464	0.021205593817659747
1.404	0.22574550399523244	-0.1032906837815405	1.1143715318134393	1.2155292351845848	-0.0050140711858096265	0.5090399200090074	0.020990021545201073
1.4049999999999998	0.2257451542641627	-0.10329326475092371	1.1144172271312027	1.2142328885481368	-0.004963378338707559	0.5092712517908472	0.02077514326735607
1.4060000000000001	0.22574482820559313	-0.10329579831116102	1.1144642765953061	1.2129382261955108	-0.004912878212498995	0.5095019672274594	0.020560975624508617
1.407	0.22574452505589948	-0.10329828463122347	1.1145126972624355	1.2116452798674284	-0.004862574322855549	0.5097320617358705	0.020347535061430885
1.408	0.22574424406131194	-0.10330072388897023	1.1145625058134931	1.2103540810348248	-0.004812470134558902	0.5099615308207119	0.02013483781044738
1.4089999999999998	0.22574398447821079	-0.10330311627286072	1.114613718528213	1.2090646608777966	-0.0047625690566186684	0.5101903700779064	0.01992289987449962
1.4100000000000001	0.22574374557340063	-0.10330546198371024	1.1146663512606798	1.2077770502658531	-0.004712874437682903	0.5104185751979275	0.019711737010948253
1.411	0.22574352662436362	-0.10330776123574088	1.1147204194153573	1.2064912797398155	-0.004663389562042433	0.5106461419687607	0.01950136471573163
1.412	0.2257433269194927	-0.10331001425730493	1.114775937921361	1.2052073794938358	-0.004614117645434048	0.510873066278871	0.019291798206403823
1.4129999999999998	0.2257431457583052	-0.10331222129165446	1.1148329212042067	1.2039253793563751	-0.004565061830334836	0.5110993441203079	0.019083052403610794
1.4140000000000001	0.22574298245163782	-0.10331438259775605	1.1148913831561433	1.202645308771239	-0.004516225181170856	0.5113249715918258	0.01887514191202508
1.415	0.22574283632182346	-0.10331649845115028	1.1149513371069393	1.2013671967805208	-0.004467610679741576	0.5115499449017207	0.018668081002064393
1.416	0.22574270670285074	-0.10331856914447948	1.1150127957966074	1.2000910720094258	-0.004419221221039804	0.5117742603703271	0.018461883592806146
1.4169999999999998	0.22574259294050666	-0.10332059498730624	1.1150757713496855	1.198816962651437	-0.0043710596095251	0.5119979144324819	0.01825656323541413
1.4179999999999997	0.22574249439250324	-0.10332257630597261	1.115140275250311	1.1975448964541782	-0.004323128555543361	0.5122209036398365	0.018052133097063768
1.419	0.2257424104285887	-0.10332451344387722	1.1152063183176957	1.196274900708204	-0.004275430671828934	0.5124432246624758	0.017848605945839993
1.42	0.2257423404306437	-0.1033264067610453	1.1152739106808622	1.1950070022386883	-0.004227968470391121	0.512664874289965	0.01764599413574227
1.4209999999999998	0.22574228379276362	-0.10332825663261624	1.115343061752631	1.1937412273981072	-0.004180744359782548	0.512885849432317	0.017444309591175357
1.4219999999999997	0.22574223992132694	-0.10333006344699842	1.1154137802043564	1.1924776020598826	-0.004133760642625125	0.513106147120701	0.017243563791827274
1.423	0.2257422082350508	-0.10333182760406656	1.1154860739421542	1.1912161516137147	-0.0040870195133303755	0.5133257645076513	0.017043767758653655
1.424	0.22574218816503389	-0.1033335495134009	1.1155599500846072	1.1899569009625774	-0.004040523056011873	0.5135446988670214	0.016844932041018237
1.4249999999999998	0.22574217915478773	-0.10333522959256804	1.1156354149419458	1.1886998745221087	-0.003994273242709465	0.5137629475937496	0.016647066705100542
1.4259999999999997	0.22574218066025645	-0.10333686826581909	1.1157124739966935	1.1874450962231204	-0.0039482719316796385	0.5139805082031326	0.016450181323682273
1.427	0.2257421921498259	-0.10333846596395754	1.1157911318857712	1.1861925895160759	-0.0039025208652629082	0.5141973783295486	0.01625428496711994
1.428	0.22574221310432235	-0.1033400231249999	1.1158713923840575	1.1849423773756327	-0.0038570216675700183	0.5144135557250604	0.016059386195128943
1.4289999999999998	0.22574224301700166	-0.10334154019450005	1.115953258389399	1.183694482305231	-0.003811775842594267	0.5146290382580807	0.01586549304930944
1.4299999999999997	0.22574228139352892	-0.10334301762591303	1.1160367319090685	1.1824489263432023	-0.0037667847725656733	0.5148438239116778	0.01567261304677101
1.431	0.2257423277519497	-0.1033444558813743	1.1161218140476676	1.1812057310707544	-0.0037220497163628196	0.5150579107813408	0.01548075317490921
1.432	0.2257423816226529	-0.10334585543176487	1.1162085049960926	1.179964917621066	-0.003677571808468221	0.51527129707257	0.015289919886717698
1.4329999999999998	0.2257424425483257	-0.10334721675568602	1.1162968040208143	1.1787265066887116	-0.0036333520585269076	0.5154839810986012	0.01510011909608098
1.4339999999999997	0.22574251008390145	-0.10334854033847041	1.1163867094538475	1.177490518539025	-0.0035893913509590022	0.5156959612782026	0.014911356173467843
1.435	0.22574258379650025	-0.10334982667235627	1.116478218684912	1.1762569730181265	-0.0035456904441990046	0.5159072361332436	0.014723635943115898
1.436	0.22574266326536366	-0.1033510762574487	1.1165713281561624	1.1750258895643506	-0.0035022499698045243	0.5161178042858521	0.014536962681884704
1.4369999999999998	0.2257427480817829	-0.10335228960196684	1.1166660333591165	1.1737972872206728	-0.003459070432164533	0.5163276644552849	0.014351340119163778
1.4379999999999997	0.22574283784902166	-0.10335346722140115	1.1167623288341633	1.172571184647368	-0.0034161522090501253	0.5165368154548171	0.014166771437892212
1.439	0.22574293218223357	-0.10335460963733101	1.1168602081726515	1.1713476001345111	-0.0033734955527636857	0.5167452561888336	0.013983259276990782
1.44	0.22574303070837506	-0.10335571737627686	1.1169596640204404	1.1701265516150512	-0.003331100591581605	0.5169529856498817	0.01380080573483802
1.4409999999999998	0.22574313306611357	-0.10335679096858683	1.1170606880817826	1.1689080566788173	-0.0032889673311248735	0.5171600029155009	0.013619412372995987
1.4419999999999997	0.2257432389057316	-0.10335783094735704	1.1171632711235502	1.167692132586308	-0.003247095655657449	0.517366307145077	0.013439080219879189
1.443	0.22574334788902736	-0.10335883784738523	1.1172674029805667	1.1664787962822476	-0.003205485329677777	0.5175718975767196	0.013259809774974108
1.444	0.22574345968921164	-0.10335981220453343	1.117373072562801	1.165268064410392	-0.0031641359996817863	0.5177767735238598	0.013081601014400094
1.4449999999999998	0.22574357399080183	-0.10336075455625164	1.1174802678648095	1.1640599533295743	-0.0031230471954885835	0.5179809343716304	0.012904453397993754
1.4459999999999997	0.22574369048951312	-0.1033616654428858	1.1175889759766917	1.162854479129471	-0.003082218331250975	0.5181843795732727	0.012728365877307943
1.447	0.22574380889214726	-0.10336254540826433	1.1176991830958156	1.1616516576456997	-0.0030416487069430034	0.5183871086465687	0.012553336903916804
1.448	0.2257439289164792	-0.10336339499918659	1.1178108745397033	1.1604515044753532	-0.003001337510507759	0.5185891211702407	0.01237936443814971
1.4489999999999998	0.2257440502911419	-0.10336421476456518	1.1179240347604618	1.1592540349937068	-0.0029612838204225466	0.5187904167803189	0.012206445958620986
1.4499999999999997	0.22574417275550943	-0.1033650052545978	1.1180386473607777	1.1580592643713292	-0.0029214866086212992	0.5189909951664742	0.012034578472618346
1.451	0.22574429605957888	-0.10336576701996818	1.118154695111486	1.1568672075908373	-0.002881944743653331	0.5191908560683204	0.01186375852729154
1.452	0.2257444199638511	-0.10336650061107559	1.1182721599707328	1.1556778794632767	-0.0028426569938967295	0.5193899992717447	0.01169398222164416
1.4529999999999998	0.2257445442392108	-0.10336720657729231	1.118391023104747	1.1544912946437362	-0.002803622030827486	0.5195884246053286	0.011525245219271037
1.4539999999999997	0.22574466866680573	-0.10336788546624846	1.1185112649102398	1.1533074676465587	-0.002764838432467368	0.5197861319367367	0.011357542761905945
1.455	0.22574479303792586	-0.1033685378231439	1.1186328650384474	1.1521264128616393	-0.002726304687072722	0.5199831211689532	0.011190869684027431
1.456	0.2257449171538821	-0.10336916419008646	1.118755802420841	1.1509481445710488	-0.0026880191970046945	0.5201793922366079	0.011025220428405584
1.4569999999999999	0.2257450408258853	-0.10336976510545595	1.1188800552961466	1.1497726769629526	-0.0026499802825996365	0.5203749451028207	0.010860589061924877
1.4579999999999997	0.22574516387492546	-0.1033703411036699	1.119005601237568	1.1486000241428176	-0.0026121861856758435	0.5205697797565012	0.010696969291140368
1.459	0.22574528613165115	-0.10337089271610275	1.1191324171798558	1.1474302001448966	-0.0025746350724346655	0.5207638962095564	0.010534354477877554
1.46	0.22574540743624974	-0.10337142047278211	1.119260479447746	1.146263218945102	-0.0025373250363667026	0.5209572944938243	0.010372737655795508
1.4609999999999999	0.22574552763832845	-0.10337192490335599	1.1193897637869208	1.1450990944741304	-0.002500254102017481	0.5211499746580981	0.010212111548224255
1.4619999999999997	0.2257456465967961	-0.10337240653695456	1.1195202453967599	1.1439378406296963	-0.0024634202294317683	0.5213419367654236	0.010052468586613258
1.463	0.22574576417974618	-0.10337286590169849	1.1196518989634123	1.1427794712878687	-0.0024268213186085367	0.521533180890488	0.009893800928928203
1.464	0.2257458802643409	-0.10337330352422923	1.1197846986924496	1.14162400031424	-0.002390455213785862	0.5217237071169766	0.009736100477942539
1.4649999999999999	0.22574599473669668	-0.10337371992926121	1.1199186183415029	1.1404714415752881	-0.002354319707740502	0.5219135155348387	0.009579358899614095
1.4659999999999997	0.22574610749177115	-0.10337411563915522	1.1200536312529128	1.1393218089495487	-0.0023184125462260585	0.5221026062375207	0.00942356764137198
1.467	0.2257462184332516	-0.10337449117351229	1.1201897103856624	1.1381751163378317	-0.0022827314323691605	0.5222909793194737	0.009268717949895552
1.468	0.22574632747344514	-0.10337484704878792	1.1203268283466232	1.1370313776724656	-0.002247274030782274	0.522478634873933	0.009114800888454684
1.4689999999999999	0.22574643453317078	-0.1033751837779259	1.120464957422266	1.1358906069266832	-0.0022120379715780594	0.522665572990606	0.008961807354550662
1.4699999999999998	0.22574653954165305	-0.10337550187001128	1.1206040696116186	1.1347528181252624	-0.002177020854652972	0.5228517937531457	0.008809728098414526
1.471	0.22574664243641776	-0.10337580182994202	1.1207441366597426	1.1336180253556614	-0.0021422202541814977	0.5230372972367139	0.008658553741823592
1.472	0.22574674316318977	-0.10337608415811879	1.1208851300910039	1.1324862427777471	-0.0021076337230797665	0.5232220835059384	0.008508274796514361
1.4729999999999999	0.22574684167579268	-0.10337634935015243	1.1210270212425388	1.1313574846324865	-0.0020732587974409016	0.5234061526130225	0.008358881682566354
1.4739999999999998	0.2257469379360508	-0.10337659789658861	1.121169781297943	1.130231765250338	-0.002039093000944487	0.5235895045957604	0.008210364746948804
1.475	0.22574703191369308	-0.1033768302826492	1.1213133813204623	1.1291090990582	-0.002005133849120752	0.5237721394757645	0.008062714281508707
1.476	0.22574712358625934	-0.10337704698798982	1.1214577922853346	1.1279895005852811	-0.0019713788534718815	0.523954057256966	0.007915920540226969
1.4769999999999999	0.2257472129390088	-0.10337724848647316	1.1216029851113196	1.1268729844689986	-0.0019378255255746725	0.5241352579241425	0.007769973756056553
1.4779999999999998	0.2257472999648306	-0.10337743524595766	1.1217489306914346	1.1257595654605226	-0.001904471381106064	0.5243157414414766	0.00762486415741306
1.479	0.22574738466415684	-0.10337760772810085	1.1218955999229303	1.1246492584299446	-0.001871313943550351	0.5244955077511422	0.007480581984388125
1.48	0.22574746704487786	-0.10337776638817721	1.122042963736533	1.1235420783706842	-0.0018383507475905106	0.5246745567720409	0.007337117504451541
1.4809999999999999	0.22574754712188433	-0.1033779116749098	1.1221909931249814	1.1224380404023675	-0.0018055793423687478	0.5248528883988738	0.007194461027408034
1.4819999999999998	0.22574762491548622	-0.10337804403031554	1.12233965917051	1.121337159772916	-0.0017729972944968626	0.5250305025013619	0.007052602919800837
1.483	0.22574770044908352	-0.1033781638895634	1.1224889330705559	1.1202394518598286	-0.0017406021906970237	0.5252073989236195	0.00691153361840611
1.484	0.2257477737475895	-0.10337827168084515	1.1226387861613445	1.1191449321698919	-0.0017083916403798222	0.5253835774839206	0.006771243642279487
1.4849999999999999	0.22574784483698196	-0.10337836782525842	1.1227891899393774	1.1180536163384267	-0.0016763632782837558	0.5255590379746784	0.006631723603607642
1.4859999999999998	0.22574791374423178	-0.10337845273670147	1.1229401160812256	1.1169655201288158	-0.0016445147668739703	0.5257337801623322	0.006492964217739537
1.487	0.22574798049723363	-0.10337852682177927	1.1230915364620317	1.115880659430789	-0.0016128437983807568	0.5259078037872641	0.0063549563122846766
1.488	0.22574804512473876	-0.10337859047972059	1.1232434231727584	1.1147990502563245	-0.0015813480966018884	0.5260811085640508	0.006217690835104714
1.4889999999999999	0.22574810765629	-0.10337864410230557	1.1233957485369483	1.1137207087338965	-0.001550025418531938	0.5262536941821101	0.006081158861633654
1.4899999999999998	0.22574816812215887	-0.10337868807380358	1.1235484851270297	1.1126456511021878	-0.0015188735558208017	0.5264255603066224	0.005945351601718156
1.491	0.22574822655328441	-0.10337872277092068	1.1237016057783153	1.1115738937036268	-0.0014878903360636064	0.5265967065796042	0.005810260405316744
1.492	0.2257482829812145	-0.10337874856275671	1.1238550836007257	1.1105054529773575	-0.0014570736239241562	0.5267671326210139	0.005675876767188266
1.4929999999999999	0.2257483374380486	-0.1033787658107712	1.1240088919905125	1.1094403454508748	-0.0014264213221549347	0.5269368380298873	0.005542192331491554
1.4939999999999998	0.22574838995638305	-0.10337877486875809	1.1241630046427595	1.108378587730306	-0.0013959313726375426	0.527105822385629	0.005409198896426368
1.495	0.22574844056925786	-0.10337877608282876	1.1243173955639367	1.1073201964900754	-0.0013656017574456161	0.5272740852495165	0.005276888418619251
1.496	0.2257484893101054	-0.10337876979140306	1.1244720390837828	1.1062651884626875	-0.0013354304998104275	0.5274416261663001	0.0051452530171405084
1.4969999999999999	0.22574853621270136	-0.10337875632520795	1.1246269098654136	1.1052135804293672	-0.0013054156648693348	0.5276084446655908	0.0050142849767947075
1.4979999999999998	0.22574858131111694	-0.10337873600728341	1.1247819829129295	1.104165389211159	-0.0012755553600772018	0.5277745402630387	0.004883976750266098
1.499	0.22574862463967335	-0.10337870915299549	1.12493723357767	1.1031206316589701	-0.0012458477354044786	0.5279399124617892	0.004754320959430965
1.5	0.22574866623289772	-0.10337867607005591	1.125092637565022	1.1020793246429188	-0.0012162909837500878	0.5281045607542776	0.004625310396818674
1.501	0.22574870612548087	-0.10337863705854805	1.1252481709418092	1.101041485042851	-0.0011868833416318236	0.528268484623816	0.004496938027533109
1.5019999999999998	0.2257487443522368	-0.1033785924109591	1.1254038101427808	1.100007129739252	-0.0011576230896688147	0.5284316835459107	0.004369196990788913
1.5030000000000001	0.22574878094806383	-0.10337854241221792	1.1255595319758491	1.0989762756026575	-0.001128508552675069	0.5285941569897368	0.004242080600582168
1.504	0.22574881594790733	-0.10337848733973833	1.1257153136268445	1.0979489394822999	-0.0010995380996702802	0.5287559044197718	0.004115582345989428
1.505	0.22574884938672396	-0.1033784274634678	1.125871132664189	1.0969251381954799	-0.0010707101439313286	0.5289169252973446	0.003989695891527902
1.5059999999999998	0.22574888129944762	-0.10337836304594093	1.1260269670435101	1.095904888517646	-0.0010420231429642606	0.5290772190822214	0.0038644150775831517
1.5070000000000001	0.22574891172095685	-0.1033782943423377	1.12618279511222	1.0948882071720358	-0.0010134755983983023	0.5292367852344131	0.0037397339207277482
1.508	0.2257489406860437	-0.103378221600546	1.1263385956140828	1.0938751108184923	-0.0009850660559252	0.529395623215959	0.00361564661387602
1.509	0.22574896822938414	-0.10337814506122864	1.1264943476937832	1.0928656160425605	-0.0009567931052853573	0.529553732492447	0.003492147526463401
1.5099999999999998	0.22574899438550966	-0.10337806495789396	1.1266500309015235	1.0918597393452287	-0.0009286553802412801	0.52971111253445	0.003369231204716951
1.5110000000000001	0.22574901918878051	-0.10337798151697038	1.1268056251980416	1.0908574971325402	-0.0009006515586615053	0.5298677628191253	0.0032468923721443283
1.512	0.2257490426733602	-0.10337789495788427	1.1269611109608257	1.0898589057050598	-0.0008727803628381489	0.5300236828319147	0.003125125930733737
1.513	0.22574906487319138	-0.10337780549314123	1.1271164689911668	1.0888639812479395	-0.0008450405599175569	0.5301788720681039	0.0030039269628090916
1.5139999999999998	0.22574908582197273	-0.10337771332841027	1.1272716805205614	1.0878727398219394	-0.0008174309623235042	0.5303333300341796	0.002883290732753655
1.5150000000000001	0.22574910555313754	-0.10337761866261096	1.1274267272164882	1.0868851973553875	-0.0007899504282350427	0.530487056249107	0.002763212688546036
1.516	0.2257491240998332	-0.10337752168800304	1.1275815911890825	1.0859013696366877	-0.0007625978621201557	0.5306400502455886	0.0026436884638439753
1.517	0.22574914149490188	-0.10337742259027864	1.127736254998346	1.0849212723069819	-0.0007353722151436289	0.5307923115712452	0.0025247138804376464
1.5179999999999998	0.2257491577708626	-0.10337732154865664	1.1278907016592772	1.0839449208533265	-0.0007082724852675029	0.530943839789657	0.0024062849497369144
1.5190000000000001	0.2257491729598941	-0.1033772187359792	1.1280449146441907	1.0829723306027415	-0.0006812977171669306	0.5310946344812665	0.0022883978729312153
1.52	0.22574918709381908	-0.10337711431881008	1.1281988778844982	1.0820035167171238	-0.0006544470022669207	0.5312446952440818	0.002171049041043956
1.521	0.2257492002040893	-0.10337700845753477	1.128352575773465	1.081038494188634	-0.0006277194788399943	0.5313940216942423	0.002054235035494148
1.5219999999999998	0.22574921232177184	-0.10337690130646213	1.128505993169586	1.0800772778351644	-0.0006011143320438429	0.5315426134666297	0.0019379526288642844
1.5230000000000001	0.22574922347753631	-0.10337679301392748	1.1286591153998444	1.0791198822962456	-0.0005746307940825251	0.5316904702155243	0.0018221987857559865
1.524	0.22574923370164304	-0.10337668372239696	1.1288119282613611	1.0781663220297524	-0.0005482681443092981	0.5318375916152468	0.0017069706631275662
1.525	0.22574924302393218	-0.10337657356857295	1.1289644180195757	1.0772166113094017	-0.0005220257087846219	0.5319839773607242	0.001592265609081142
1.5259999999999998	0.2257492514738137	-0.1033764626835005	1.1291165714033453	1.0762707642226508	-0.0004959028594118441	0.5321296271678588	0.001478081160162979
1.5270000000000001	0.22574925908025828	-0.10337635119267459	1.1292683755996078	1.075328794668605	-0.00046989901319932626	0.5322745407737007	0.001364415038397663
1.528	0.22574926587178917	-0.1033762392161482	1.1294198182491226	1.0743907163562951	-0.00044401363177142683	0.5324187179366067	0.001251265148850206
1.529	0.22574927187647467	-0.10337612686864082	1.1295708874429264	1.073456542803684	-0.00041824622094620593	0.5325621584364455	0.001138629577657414
1.5299999999999998	0.22574927712192153	-0.10337601425964746	1.129721571719141	1.072526287337395	-0.000392596330380378	0.53270486207467	0.0010265065904696542
1.5310000000000001	0.225749281635269	-0.10337590149354818	1.1298718600597644	1.0715999630923987	-0.00036706355322109187	0.5328468286743135	0.000914894630939482
1.532	0.22574928544318384	-0.10337578866971768	1.130021741886335	1.0706775830105144	-0.0003416475255213759	0.5329880580802183	0.0008037923182844091
1.533	0.22574928857185583	-0.10337567588263516	1.1301712070537266	1.0697591598384637	-0.00031634792535874284	0.5331285501594331	0.0006931984436817288
1.5339999999999998	0.225749291046994	-0.10337556322199422	1.1303202458428374	1.0688447061265893	-0.00029116447177911166	0.5332683048015383	0.0005831119662884508
1.5350000000000001	0.22574929289382376	-0.1033754507728127	1.1304688489536827	1.067934234226726	-0.0002660969237490628	0.5334073219190189	0.00047353200943563574
1.536	0.2257492941370842	-0.10337533861554242	1.1306170075000332	1.0670277562877093	-0.00024114507936030328	0.5335456014479296	0.0003644578571808453
1.537	0.22574929480102657	-0.10337522682617876	1.1307647130056033	1.0661252842503888	-0.00021630877528657768	0.5336831433486098	0.0002558889514631679
1.5379999999999998	0.22574929490941284	-0.10337511547636984	1.130911957401428	1.0652268298443868	-0.00019158788631051926	0.5338199476060802	0.0001478248901051214
1.5390000000000001	0.22574929448551515	-0.10337500463352543	1.131058733024431	1.0643324045854639	-0.00016698232492060093	0.5339560142304287	4.0265425601076213e-05
1.54	0.2257492935521156	-0.10337489436092545	1.1312050326164436	1.0634420197716052	-0.0001424920409783083	0.5340913432575494	-6.678953597731532e-05
1.541	0.2257492921315068	-0.1033747847178279	1.1313508493229214	1.062555686477435	-0.0001181170213338185	0.5342259347501124	-0.00017333993650654874
1.5419999999999998	0.2257492902454926	-0.10337467575957635	1.1314961766917537	1.0616734155473235	-9.385728939023436e-05	0.5343597887985839	-0.000279385567584762
1.5430000000000001	0.22574928791538953	-0.10337456753770669	1.131641008672539	1.0607952175890583	-6.971290473818774e-05	0.5344929055219887	-0.0003849260720661446
1.544	0.22574928516202875	-0.10337446010005327	1.1317853396163398	1.0599211029691986	-4.568396286078989e-05	0.5346252850683575	-0.0004899609451737617
1.545	0.2257492820057581	-0.1033743534908544	1.1319291642759197	1.0590510818082208	-2.1770594847969994e-05	0.5347569276154046	-0.0005944895354347435
1.5459999999999998	0.22574927846644494	-0.10337424775085689	1.1320724778057198	1.0581851639743196	2.0270328798909344e-06	0.5348878333716194	-0.000698511045864636
1.5469999999999997	0.22574927456347904	-0.10337414291742007	1.132215275760073	1.0573233590769777	2.5708719021860625e-05	0.5350180025773456	-0.0008020245360105548
1.548	0.22574927031577627	-0.10337403902461871	1.1323575540900317	1.0564656764606726	4.927422820275458e-05	0.5351474355057255	-0.0009050289247930168
1.549	0.22574926574178214	-0.10337393610334515	1.1324993091410764	1.0556121251983301	7.272329183152581e-05	0.5352761324636313	-0.001007522992990251
1.5499999999999998	0.22574926085947605	-0.10337383418141056	1.1326405376524595	1.0547627140849036	9.605560858566917e-05	0.5354040937925215	-0.0011095053846961335
1.5509999999999997	0.22574925568637588	-0.10337373328364519	1.132781236757057	1.0539174516310628	0.00011927084464370332	0.5355313198693461	-0.0012109746084228404
1.552	0.22574925023954243	-0.10337363343199765	1.1329214039806057	1.053076346056608	0.00014236863403142795	0.5356578111076182	-0.0013119290387630519
1.553	0.22574924453558465	-0.10337353464563329	1.1330610372403274	1.05223940528398	0.00016534857908228145	0.5357835679584125	-0.0014123669185522577
1.5539999999999998	0.22574923859066492	-0.10337343694103139	1.133200134843698	1.0514066369318549	0.00018821025089035397	0.5359085909112254	-0.0015122863608628386
1.5549999999999997	0.22574923242050457	-0.10337334033208148	1.1333386954881106	1.0505780483084384	0.0002109531896955424	0.5360328804948823	-0.001611685350344433
1.556	0.22574922604038966	-0.10337324483017854	1.133476718261811	1.0497536464048292	0.00023357690507946365	0.5361564372784887	-0.0017105617438515205
1.557	0.22574921946517704	-0.10337315044431708	1.1336142026449811	1.04893343788882	0.0002560808761552763	0.5362792618723665	-0.0018089132710909983
1.5579999999999998	0.22574921270930046	-0.10337305718118424	1.133751148509465	1.048117429099132	0.0002784645520563917	0.5364013549289113	-0.0019067375359617454
1.5589999999999997	0.22574920578677707	-0.10337296504525173	1.1338875561171418	1.0473056260396991	0.00030072735260278083	0.5365227171433113	-0.0020040320185274844
1.56	0.22574919871121396	-0.1033728740388667	1.1340234261169426	1.0464980343736194	0.0003228686689627108	0.5366433492542485	-0.0021007940777470783
1.561	0.22574919149581493	-0.10337278416234155	1.1341587595401361	1.0456946594167666	0.00034488786437137704	0.5367632520447625	-0.002197020955208316
1.5619999999999998	0.22574918415338727	-0.10337269541404258	1.1342935577942526	1.0448955061306813	0.0003667842750288255	0.5368824263432791	-0.0022927097796850604
1.5629999999999997	0.2257491766963489	-0.10337260779047758	1.134427822655279	1.044100579115113	0.0003885572113604866	0.537000873024618	-0.0023878575725813393
1.564	0.22574916913673548	-0.10337252128638232	1.1345615562569928	1.0433098826013407	0.0004102059597018684	0.5371185930108576	-0.0024824612547523876
1.565	0.2257491614862077	-0.10337243589480591	1.1346947610781863	1.0425234204458826	0.0004317297841644768	0.537235587272179	-0.0025765176544619304
1.5659999999999998	0.22574915375605847	-0.1033723516071951	1.1348274399292781	1.0417411961234728	0.0004531279285618565	0.5373518568278072	-0.0026700235157478985
1.5669999999999997	0.22574914595722068	-0.1033722684134775	1.1349595959383105	1.0409632127189157	0.0004743996185791699	0.537467402747052	-0.0027629755072605604
1.568	0.22574913810027447	-0.10337218630214372	1.1350912325359572	1.0401894729178196	0.0004955440642479515	0.5375822261505675	-0.00285537023200255
1.569	0.22574913019545492	-0.10337210526032839	1.135222353438783	1.0394199789962066	0.0005165604626658898	0.5376963282118902	-0.002947204238339428
1.5699999999999998	0.22574912225265972	-0.10337202527389024	1.1353529626296286	1.03865473280937	0.0005374480009624051	0.537809710159011	-0.003038474032527693
1.5709999999999997	0.22574911428145678	-0.10337194632749105	1.1354830643358649	1.0378937357811073	0.000558205859328103	0.5379223732757369	-0.003129176092154581
1.572	0.225749106291092	-0.10337186840467362	1.13561266300702	1.0371369888940796	0.0005788332139870899	0.5380343189028404	-0.003219306879762256
1.573	0.22574909829049714	-0.10337179148793864	1.1357417632913933	1.0363844926805428	0.0005993292404174562	0.5381455484391796	-0.0033088628570252113
1.5739999999999998	0.22574909028829745	-0.10337171555882071	1.135870370010528	1.0356362472123182	0.0006196931170034254	0.538256063342968	-0.0033978405002151354
1.5749999999999997	0.22574908229281954	-0.10337164059796326	1.1359984881315344	1.0348922520896293	0.000639924028937272	0.5383658651332552	-0.003486236317017579
1.576	0.22574907431209917	-0.10337156658519253	1.13612612273877	1.0341525064291854	0.0006600211721891037	0.5384749553915561	-0.0035740468638512453
1.577	0.22574906635388906	-0.10337149349959063	1.1362532790071247	1.033417008853008	0.0006799837573625975	0.538583335763383	-0.003661268762170774
1.5779999999999998	0.22574905842566656	-0.10337142131956766	1.136379962177659	1.0326857574791286	0.0006998110133156701	0.5386910079594363	-0.003747898713147361
1.5789999999999997	0.22574905053464153	-0.10337135002293299	1.1365061775340781	1.0319587499126606	0.0007195021906077512	0.5387979737565719	-0.003833933511948516
1.58	0.22574904268776397	-0.10337127958696556	1.1366319303792938	1.0312359832357436	0.0007390565647744082	0.5389042349988519	-0.003919370062350969
1.581	0.22574903489173173	-0.10337120998848334	1.1367572260131897	1.0305174539974877	0.0007584734393691521	0.5390097935987326	-0.004004205390715436
1.5819999999999999	0.22574902715299822	-0.10337114120391205	1.1368820697115947	1.0298031582140694	0.0007777521484686236	0.5391146515369318	-0.004088436657072921
1.5829999999999997	0.2257490194777799	-0.10337107320935289	1.1370064667049442	1.0290930913962797	0.0007968920579719299	0.5392188108582902	-0.004172061160524019
1.584	0.2257490118720639	-0.10337100598064963	1.13713042215626	1.0283872485947536	0.000815892566121086	0.5393222736650265	-0.004255076341268208
1.585	0.22574900434161538	-0.10337093949345492	1.13725394113881	1.0276856244275456	0.0008347531048265951	0.5394250421125628	-0.0043374797864520545
1.5859999999999999	0.22574899689198513	-0.10337087372329574	1.137377028613453	1.0269882130821604	0.0008534731422250607	0.5395271184089498	-0.004419269241544021
1.5869999999999997	0.22574898952851669	-0.10337080864563823	1.1374996894067795	1.0262950083100917	0.000872052185677671	0.5396285048152745	-0.004500442622975201
1.588	0.22574898225635376	-0.10337074423595176	1.1376219281915527	1.0256060034221404	0.0008904897846010685	0.5397292036460718	-0.004580998029490323
1.589	0.2257489750804473	-0.10337068046977238	1.137743749468693	1.0249211912845213	0.0009087855328874772	0.5398292172697997	-0.004660933752576448
1.5899999999999999	0.22574896800556268	-0.10337061732276562	1.137865157548921	1.0242405643165198	0.0009269390710363292	0.5399285481091312	-0.004740248286762945
1.5909999999999997	0.22574896103628656	-0.10337055477078858	1.137986156534054	1.0235641144900802	0.0009449500882413874	0.5400271986408792	-0.004818940339550762
1.592	0.22574895417703392	-0.10337049278995152	1.1381067502994604	1.0228918333305765	0.0009628183244337125	0.5401251713955513	-0.004897008840424387
1.593	0.22574894743205468	-0.10337043135667878	1.138226942478039	1.0222237119172704	0.0009805435722807785	0.540222468956836	-0.004974452949252223
1.5939999999999999	0.22574894080544058	-0.10337037044776924	1.1383467364445945	1.021559740883843	0.0009981256792637885	0.5403190939612021	-0.005051272064441851
1.5949999999999998	0.22574893430113155	-0.10337031004045615	1.1384661352994816	1.0208999104208911	0.0010155645498333924	0.5404150490973638	-0.005127465830972777
1.596	0.2257489279229223	-0.10337025011246648	1.1385851418522583	1.0202442102803964	0.001032860147400352	0.5405103371054877	-0.005203034148063648
1.597	0.22574892167446875	-0.10337019064207983	1.138703758607603	1.0195926297814248	0.0010500124958567412	0.5406049607761996	-0.005277977175499868
1.5979999999999999	0.2257489155592939	-0.10337013160818682	1.1388219877538652	1.0189451578170632	0.0010670216806277163	0.5406989229493889	-0.0053522953383781085
1.5989999999999998	0.2257489095807943	-0.10337007299034706	1.1389398311535022	1.018301782861851	0.001083887849436535	0.5407922265129305	-0.005425989330693859
1.6	0.22574890374224565	-0.10337001476884665	1.1390572903361544	1.0176624929793467	0.0011006112127218387	0.5408848744013792	-0.005499060117345289
1.601	0.22574889804680895	-0.10336995692475534	1.139174366494352	1.01702727583134	0.0011171920436461567	0.5409768695944555	-0.0055715089343091615
1.6019999999999999	0.225748892497536	-0.10336989943998326	1.1392910604807203	1.0163961186894714	0.001133630677878125	0.5410682151153159	-0.005643337287596835
1.6029999999999998	0.22574888709737503	-0.1033698422973373	1.1394073728063117	1.0157690084477766	0.0011499275132699563	0.5411589140287902	-0.005714546951598193
1.604	0.22574888184917608	-0.10336978548057713	1.139523303639309	1.0151459316346585	0.0011660830094907379	0.5412489694395821	-0.005785139967421003
1.605	0.22574887675569622	-0.10336972897447085	1.1396388528033503	1.0145268744239258	0.0011820976877369674	0.541338384490429	-0.005855118641528517
1.6059999999999999	0.22574887181960462	-0.10336967276485043	1.1397540197754705	1.0139118226452846	0.001197972130519881	0.5414271623603417	-0.0059244855446124
1.6069999999999998	0.2257488670434877	-0.10336961683866674	1.1398688036836686	1.0133007617957972	0.0012137069813463633	0.5415153062628583	-0.005993243510455136
1.608	0.22574886242985384	-0.10336956118404432	1.1399832033048454	1.0126936770538266	0.0012293029441710706	0.5416028194440667	-0.006061395633987723
1.609	0.22574885798113792	-0.10336950579033588	1.1400972170638646	1.012090553294358	0.001244760782740941	0.5416897051804531	-0.006128945268418066
1.6099999999999999	0.2257488536997059	-0.10336945064817657	1.1402108430337419	1.0114913751030805	0.0012600813199532095	0.541775966776878	-0.006195896022157878
1.6109999999999998	0.22574884958785926	-0.10336939574953793	1.1403240789373366	1.010896126789242	0.0012752654371043794	0.5418616075646149	-0.006262251755301219
1.612	0.225748845647839	-0.10336934108778162	1.1404369221509283	1.010304792399546	0.0012903140728466502	0.5419466308992061	-0.006328016574859444
1.613	0.2257488418818298	-0.10336928665771293	1.1405493697100502	1.0097173557331072	0.0013052282217900402	0.5420310401582537	-0.0063931948285661025
1.6139999999999999	0.22574883829196374	-0.10336923245563405	1.1406614183175885	1.0091338003556012	0.0013200089328710915	0.5421148387393845	-0.006457791097613198
1.6149999999999998	0.22574883488032396	-0.1033691784793971	1.1407730643526437	1.0085541096133783	0.0013346573077307941	0.5421980300582061	-0.006521810188923571
1.616	0.22574883164894824	-0.10336912472845697	1.1408843038790275	1.007978266649809	0.0013491744991007042	0.5422806175459436	-0.006585257127137662
1.617	0.22574882859983234	-0.10336907120392386	1.1409951326537766	1.0074062544235005	0.0013635617090134863	0.5423626046469365	-0.006648137146249065
1.6179999999999999	0.22574882573493305	-0.10336901790861569	1.1411055461364394	1.0068380557265255	0.0013778201868367528	0.5424439948162387	-0.006710455680883975
1.6189999999999998	0.2257488230561712	-0.10336896484711028	1.1412155394998893	1.0062736532019236	0.0013919512271290335	0.5425247915171925	-0.00677221835691494
1.62	0.2257488205654345	-0.10336891202579725	1.1413251076426694	1.005713029360871	0.0014059561672557558	0.5426049982189153	-0.006833430981281825
1.621	0.22574881826458007	-0.10336885945255345	1.1414342452021211	1.0051561666002875	0.0014198363847030763	0.5426846183938165	-0.006894099531319003
1.6219999999999999	0.2257488161554369	-0.1033688071352893	1.141542946567928	1.0046030472212737	0.001433593293783757	0.5427636555151416	-0.006954230143826733
1.6229999999999998	0.22574881423980814	-0.10336875507974246	1.1416512058957042	1.004053653448392	0.0014472283417946482	0.5428421130544162	-0.007013829104002711
1.624	0.22574881251947307	-0.10336870328802363	1.1417590171198806	1.003507967449439	0.0014607430055379096	0.5429199944787906	-0.007072902834532306
1.625	0.225748810996189	-0.10336865175829105	1.141866373965898	1.0029659713549735	0.0014741387886917706	0.542997303248399	-0.0071314578850749846
1.626	0.22574880967169292	-0.10336860048480095	1.1419732699620804	1.0024276472772369	0.0014874172195421822	0.5430740428137945	-0.007189500922018857
1.6269999999999998	0.22574880854770304	-0.10336854945795777	1.142079698451201	1.001892977328858	0.0015005798486475933	0.5431502166133921	-0.007247038718253365
1.6280000000000001	0.22574880762592006	-0.10336849866436411	1.1421856526024967	1.0013619436421166	0.001513628246374465	0.543225828070799	-0.007304078142527327
1.629	0.2257488069080283	-0.10336844808687048	1.142291125424515	1.0008345283887852	0.0015265640003629085	0.5433008805920236	-0.007360626148385733
1.63	0.22574880639569644	-0.1033683977046248	1.1423961097772923	1.0003107137998135	0.0015393887131036252	0.5433753775626863	-0.0074166897635921155
1.6309999999999998	0.22574880609057846	-0.10336834749312168	1.1425005983827494	0.9997904821844937	0.0015521039998073031	0.5434493223453478	-0.0074722760805778395
1.6320000000000001	0.22574880599431396	-0.1033682974242515	1.1426045838344299	0.9992738159494999	0.001564711486443106	0.5435227182770133	-0.007527392247180651
1.633	0.2257488061085285	-0.10336824746634941	1.142708058608103	0.9987606976185683	0.001577212807579281	0.5435955686666272	-0.007582045456812972
1.634	0.22574880643483367	-0.1033681975842441	1.1428110150724795	0.9982511098524628	0.0015896096040242992	0.543667876792371	-0.00763624293854019
1.6349999999999998	0.22574880697482705	-0.1033681477393065	1.1429134454985452	0.997745035468114	0.001601903520632344	0.5437396458989455	-0.007689991947914539
1.6360000000000001	0.22574880773009187	-0.1033680978894984	1.143015342067901	0.9972424574573314	0.0016140962043324485	0.5438108791950155	-0.007743299758313936
1.637	0.22574880870219644	-0.10336804798942104	1.1431166968812327	0.9967433590054747	0.0016261893021969763	0.5438815798508144	-0.007796173652291506
1.638	0.22574880989269341	-0.10336799799036371	1.1432175019669264	0.9962477235093485	0.0016381844596087488	0.5439517509959059	-0.0078486209131114
1.6389999999999998	0.22574881130311888	-0.1033679478403524	1.1433177492887048	0.995755534594712	0.0016500833186470093	0.5440213957169161	-0.007900648816951036
1.6400000000000001	0.22574881293499122	-0.10336789748419856	1.143417430751549	0.995266776133799	0.0016618875166297246	0.5440905170551121	-0.007952264626067162
1.641	0.22574881478980963	-0.10336784686354795	1.1435165382066572	0.9947814322617374	0.001673598684688822	0.5441591180041279	-0.00800347558273596
1.642	0.22574881686905263	-0.1033677959169298	1.1436150634565783	0.9942994873918832	0.0016852184462549677	0.5442272015079566	-0.008054288903351097
1.6429999999999998	0.22574881917417625	-0.10336774457980606	1.1437129982609064	0.9938209262312077	0.001696748415450293	0.5442947704589626	-0.008104711772124587
1.6440000000000001	0.22574882170661198	-0.10336769278462124	1.1438103343425423	0.9933457337950026	0.0017081901955092954	0.5443618276959722	-0.008154751334444313
1.645	0.22574882446776445	-0.1033676404608523	1.143907063394153	0.9928738954201672	0.001719545377287237	0.5444283760025604	-0.008204414690429322
1.646	0.2257488274590091	-0.10336758753505926	1.1440031770840864	0.9924053967785956	0.0017308155378544837	0.5444944181052892	-0.008253708888919551
1.6469999999999998	0.2257488306816894	-0.10336753393093615	1.1440986670617508	0.99194022389068	0.0017420022391752311	0.5445599566718919	-0.008302640921710352
1.6480000000000001	0.22574883413711394	-0.10336747956936265	1.144193524963219	0.9914783631374425	0.0017531070268690851	0.5446249943096486	-0.008351217717842247
1.649	0.2257488378265533	-0.10336742436845639	1.1442877424174434	0.9910198012716833	0.001764131429053974	0.5446895335639457	-0.008399446137817311
1.65	0.22574884175123672	-0.10336736824362591	1.1443813110527081	0.9905645254281567	0.0017750769552688855	0.544753576917081	-0.00844733296797904
1.6509999999999998	0.22574884591234845	-0.10336731110762452	1.144474222502576	0.990112523131659	0.0017859450954749426	0.5448171267873725	-0.008494884915597115
1.6520000000000001	0.22574885031102396	-0.10336725287060507	1.144566468411714	0.9896637823037936	0.0017967373190115447	0.5448801855283829	-0.008542108604285049
1.653	0.22574885494834582	-0.10336719344017554	1.1446580404431177	0.9892182912699278	0.0018074550732625197	0.5449427554281402	-0.008589010568587078
1.654	0.22574885982533952	-0.103367132721456	1.1447489302871074	0.9887760387656057	0.0018180997820917586	0.5450048387084084	-0.008635597247606042
1.6549999999999998	0.22574886494296886	-0.10336707061713642	1.1448391296713558	0.9883370139409217	0.0018286728444123258	0.5450664375241928	-0.008681874978518501
1.6560000000000001	0.2257488703021313	-0.10336700702753596	1.1449286303712038	0.9879012063632431	0.0018391756330094586	0.5451275539635965	-0.008727849990397118
1.657	0.2257488759036529	-0.1033669418506635	1.1450174242198998	0.9874686060194182	0.0018496094933724931	0.5451881900478449	-0.008773528398151419
1.658	0.225748881748283	-0.1033668749822797	1.1451055031195214	0.987039203317104	0.001859975742290775	0.5452483477312936	-0.008818916196276404
1.6589999999999998	0.22574888783668895	-0.10336680631596051	1.145192859052961	0.986612989083723	0.0018702756663949475	0.5453080289016594	-0.008864019252646608
1.6600000000000001	0.22574889416945026	-0.1033667357431624	1.1452794840958518	0.9861899545634307	0.001880510520946838	0.5453672353806582	-0.008908843302715195
1.661	0.22574890074705287	-0.1033666631532893	1.1453653704280728	0.9857700914136074	0.0018906815287548862	0.5454259689248014	-0.008953393943929697
1.662	0.2257489075698827	-0.10336658843376148	1.145450510345592	0.9853533917001283	0.0019007898789702943	0.5454842312262295	-0.008997676630358758
1.6629999999999998	0.22574891463821947	-0.10336651147008628	1.1455348962726508	0.9849398478906733	0.0019108367257627	0.5455420239137013	-0.009041696667646277
1.6640000000000001	0.22574892195222993	-0.10336643214593097	1.1456185207735468	0.9845294528468328	0.0019208231871178252	0.5455993485538608	-0.00908545920828762
1.665	0.22574892951196102	-0.10336635034319783	1.1457013765640265	0.9841221998150216	0.0019307503439386729	0.5456562066528385	-0.009128969247344531
1.666	0.22574893731733275	-0.1033662659421015	1.1457834565226668	0.9837180824162034	0.0019406192392664825	0.5457125996580663	-0.009172231618593731
1.6669999999999998	0.22574894536813078	-0.10336617882124878	1.1458647537018762	0.9833170946351839	0.0019504308774376915	0.5457685289601197	-0.009215250991043453
1.6680000000000001	0.2257489536639989	-0.1033660888577208	1.1459452613385255	0.9829192308094767	0.001960186223236784	0.5458239958945273	-0.009258031865630461
1.669	0.22574896220443114	-0.10336599592715817	1.1460249728645893	0.9825244856166239	0.0019698862011658528	0.5458790017436046	-0.009300578572153951
1.67	0.22574897098876362	-0.10336589990384851	1.1461038819174296	0.9821328540596009	0.0019795316949517325	0.5459335477384348	-0.009342895266868231
1.6709999999999998	0.22574898001616633	-0.1033658006608172	1.1461819823497243	0.9817443314518174	0.001989123547228908	0.5459876350609939	-0.009384985930364555
1.6720000000000002	0.22574898928563453	-0.10336569806992094	1.1462592682394266	0.981358913402469	0.0019986625591537316	0.5460412648463584	-0.00942685436525087
1.673	0.22574899879597998	-0.10336559200194453	1.1463357338990103	0.9809765958011173	0.0020081494899491232	0.546094438185056	-0.009468504194356405
1.674	0.22574900854582186	-0.10336548232670091	1.1464113738828778	0.9805973748007457	0.002017585056683488	0.5461471561256181	-0.00950993886030999
1.6749999999999998	0.22574901853357748	-0.10336536891313458	1.1464861829929303	0.9802212467992953	0.0020269699344658007	0.5461994196773339	-0.009551161626427707
1.6759999999999997	0.2257490287574529	-0.10336525162942851	1.1465601562830647	0.9798482084200605	0.00203630475699527	0.5462512298131427	-0.009592175578419269
1.677	0.2257490392154331	-0.10336513034311472	1.1466332890626005	0.9794782564917017	0.002045590117404013	0.5463025874725446	-0.009632983626788189
1.678	0.22574904990527206	-0.10336500492118864	1.1467055768978909	0.9791113880282597	0.002054826569331229	0.5463534935644635	-0.009673588510227208
1.6789999999999998	0.2257490608244825	-0.10336487523022733	1.14677701561212	0.9787476002091706	0.002064014628045584	0.5464039489700658	-0.009713992799945241
1.6799999999999997	0.22574907197032562	-0.10336474113651184	1.146847601284421	0.9783868903592816	0.0020731547714325778	0.5464539545455311	-0.009754198904253289
1.681	0.2257490833398003	-0.10336460250615352	1.1469173302494464	0.9780292559288705	0.0020822474409072744	0.5465035111248351	-0.009794209072858669
1.682	0.2257490949296323	-0.10336445920522487	1.1469861990977657	0.977674694473675	0.002091293042434643	0.5465526195226676	-0.009834025400743438
1.6829999999999998	0.22574910673626322	-0.10336431109989458	1.1470542046767245	0.97732320363456	0.0021002919475961775	0.5466012805374828	-0.009873649831868411
1.6839999999999997	0.2257491187558392	-0.10336415805656733	1.1471213440910126	0.9769747811164455	0.0021092444945805893	0.5466494949545597	-0.009913084163248822
1.685	0.2257491309841993	-0.10336399994202813	1.1471876147029427	0.9766294246676273	0.0021181509891591245	0.5466972635489515	-0.00995233004927796
1.686	0.225749143416864	-0.10336383662359144	1.1472530141331987	0.9762871320606185	0.0021270117056451624	0.5467445870881992	-0.009991389005505301
1.6869999999999998	0.22574915604902304	-0.10336366796925543	1.147317540262058	0.9759479010730131	0.0021358268877769045	0.5467914663349313	-0.010030262411989298
1.6879999999999997	0.22574916887552357	-0.1033634938478611	1.1473811912299583	0.9756117294668648	0.0021445967497055853	0.5468379020496548	-0.010068951517258732
1.689	0.22574918189085763	-0.10336331412925673	1.1474439654366577	0.9752786149680895	0.0021533214772716685	0.546883894993613	-0.01010745744312479
1.69	0.22574919508914976	-0.10336312868446752	1.1475058615397413	0.9749485552474007	0.002162001229325219	0.546929445931466	-0.010145781189551029
1.6909999999999998	0.22574920846414429	-0.10336293738587093	1.1475668784532316	0.9746215479016483	0.0021706361388466647	0.5469745556339775	-0.01018392363933646
1.6919999999999997	0.22574922200919248	-0.10336274010737727	1.1476270153459232	0.9742975904348131	0.002179226314050493	0.5470192248807045	-0.010221885562976218
1.693	0.22574923571723954	-0.10336253672461626	1.1476862716394485	0.9739766802397856	0.0021877718395935573	0.5470634544624489	-0.01025966762345534
1.694	0.22574924958081133	-0.10336232711512931	1.147744647006073	0.9736588145813103	0.0021962727777660816	0.5471072451835879	-0.0102972703809749
1.6949999999999998	0.22574926359200112	-0.10336211115856778	1.1478021413650958	0.973343990579344	0.002204729169726186	0.5471505978644696	-0.01033469429846246
1.6959999999999997	0.22574927774245598	-0.10336188873689722	1.1478587548782269	0.973032205192831	0.0022131410368387686	0.5471935133437479	-0.010371939747561785
1.697	0.22574929202336325	-0.10336165973460794	1.1479144879458243	0.9727234552046512	0.0022215083819359994	0.5472359924804737	-0.010409007013822464
1.698	0.2257493064254367	-0.10336142403893171	1.1479693412036114	0.9724177372073667	0.0022298311904994108	0.5472780361560049	-0.010445896301393547
1.6989999999999998	0.22574932093890251	-0.10336118154006499	1.1480233155183721	0.9721150475886423	0.0022381094320071786	0.5473196452759136	-0.01048260773831718
1.6999999999999997	0.2257493355534855	-0.10336093213139867	1.1480764119833733	0.971815382516719	0.002246343061446611	0.5473608207718923	-0.010519141381995672
1.701	0.22574935025839477	-0.10336067570975442	1.148128631915396	0.9715187379270711	0.0022545320206873672	0.5474015636035955	-0.010555497223553
1.702	0.22574936504230947	-0.10336041217562775	1.1481799768533774	0.9712251095110033	0.002262676239532749	0.5474418747602956	-0.01059167519084706
1.7029999999999998	0.2257493798933646	-0.1033601414334379	1.1482304485567787	0.9709344927061899	0.002270775636570924	0.5474817552622291	-0.010627675151228914
1.7039999999999997	0.22574939479913653	-0.10335986339178471	1.1482800490025522	0.9706468826876613	0.0022788301200088483	0.5475212061618153	-0.010663496915145275
1.705	0.22574940974662852	-0.10335957796371244	1.1483287803814504	0.9703622743584907	0.0022868395885498687	0.5475602285449297	-0.010699140240279889
1.706	0.22574942472225634	-0.10335928506698079	1.1483766450944295	0.9700806623413105	0.0022948039323150943	0.547598823532169	-0.01073460483532047
1.7069999999999999	0.22574943971183348	-0.10335898462434302	1.1484236457487733	0.9698020409706609	0.0023027230338086334	0.5476369922800466	-0.01076989036353413
1.7079999999999997	0.22574945470055674	-0.10335867656383142	1.1484697851539367	0.9695264042850481	0.0023105967689268096	0.5476747359820572	-0.010804996446638784
1.709	0.22574946967299162	-0.10335836081905009	1.1485150663178534	0.9692537460198497	0.002318425007950557	0.5477120558694856	-0.010839922668300956
1.71	0.2257494846130576	-0.10335803732947513	1.1485594924440852	0.9689840596029518	0.0023262076163993307	0.5477489532120217	-0.010874668576407747
1.7109999999999999	0.22574949950401374	-0.10335770604076237	1.1486030669298066	0.968717338151997	0.002333944455685739	0.5477854293183612	-0.010909233684417853
1.7119999999999997	0.22574951432844395	-0.1033573669050626	1.1486457933642458	0.9684535744713696	0.002341635383571045	0.5478214855367319	-0.010943617472705612
1.713	0.22574952906824267	-0.10335701988134437	1.1486876755268265	0.9681927610489244	0.0023492802545434658	0.5478571232552814	-0.010977819390324831
1.714	0.2257495437046003	-0.10335666493572448	1.1487287173850087	0.9679348900532169	0.002356878920302105	0.5478923439024476	-0.011011838856766612
1.7149999999999999	0.2257495582179888	-0.10335630204180622	1.1487689230918219	0.9676799533319947	0.0023644312303466725	0.5479271489471897	-0.011045675263468108
