# Supplementary material for: JcvPCA and JsvCRP: A set of metrics to evaluate changes in joint coordination strategies
Source: PLoS One. 2025 Aug 5;20(8):e0325792. doi: 10.1371/journal.pone.0325792 (PMC12324137; doi:10.1371/journal.pone.0325792)
Supplement: S4 Dataset — This zip file contains one folder for each condition. For each condition, the 3 repetitions of the movements for the 3 different targets’ height are presented in individual csv files. (ZIP) [file pone.0325792.s004.zip › Data/Desynch/data_nat_desync_70_3.csv]

index	1	2	3	4	ee_pos1	ee_pos2	ee_pos3
0.0	0.22396311445634115	-0.09669271808521114	-0.15813404350081792	1.646653128805522	0.08182989898690016	0.2029044033282494	-0.36485841252317086
0.0009999999999998899	0.22396873696523445	-0.09669262237064438	-0.15802959084581417	1.6466731690569174	0.08182535795039578	0.20294400327887127	-0.3648325243037981
0.0020000000000000018	0.22397443312923176	-0.09669252721942014	-0.15792334093490426	1.6466937191850335	0.081820721641939	0.20298428394887844	-0.36480614586408844
0.0029999999999998916	0.22398020301550073	-0.09669243275316719	-0.1578152782198413	1.6467147852150443	0.08181598894793751	0.20302525108756173	-0.3647792724126267
0.0040000000000000036	0.22398604669371044	-0.09669233909834864	-0.1577053872014928	1.6467363731257023	0.08181115875931931	0.20306691041887523	-0.364751899172713
0.004999999999999893	0.22399196423642534	-0.09669224638635388	-0.1575936524283726	1.646758488848356	0.0818062299716382	0.20310926764195256	-0.3647240213822415
0.006000000000000005	0.22399795571942502	-0.09669215475358983	-0.1574800584958262	1.646781138264709	0.08180120148515248	0.20315232843131442	-0.364695634293945
0.006999999999999895	0.224004021221953	-0.0966920643415712	-0.15736459004626147	1.6468043272051935	0.08179607220481704	0.20319609843663938	-0.36466673317564335
0.008000000000000007	0.22401016082689387	-0.09669197529700965	-0.1572472317693116	1.6468280614490791	0.08179084104031153	0.20324058328251934	-0.3646373133101356
0.008999999999999897	0.22401637462087653	-0.09669188777190192	-0.15712796840044033	1.6468523467255638	0.08178550690610613	0.20328578856880256	-0.36460736999468
0.010000000000000009	0.22402266269468335	-0.09669180192361643	-0.15700678471875645	1.6468771887147078	0.08178006872150445	0.20333171987127568	-0.36457689854024805
0.010999999999999899	0.22402902514471523	-0.09669171791497853	-0.15688366554555636	1.646902593047831	0.08177452541084797	0.20337838274206999	-0.36454589427074074
0.01200000000000001	0.22403546207551128	-0.0966916359143541	-0.15675859574323123	1.646928565307364	0.08176887590412617	0.2034257827098474	-0.36451435252229314
0.0129999999999999	0.22404197360294759	-0.0966915560957313	-0.15663156021380475	1.6469551110261493	0.08176311913799371	0.20347392528006544	-0.36448226864279365
0.014000000000000012	0.22404855985849184	-0.09669147863880034	-0.15650254389787074	1.6469822356865675	0.08175725405707368	0.20352281593519378	-0.36444963799156155
0.014999999999999902	0.22405522099413824	-0.09669140372903126	-0.15637153177432156	1.6470099447202349	0.0817512796152437	0.20357246013475536	-0.36441645593894373
0.016000000000000014	0.2240619571865168	-0.09669133155774923	-0.15623850885937485	1.647038243508265	0.0817451947765402	0.20362286331555207	-0.3643827178657135
0.016999999999999904	0.22406876863980074	-0.0966912623222075	-0.15610346020415733	1.6470671373817096	0.08173899851574314	0.20367403089231334	-0.36434841916221505
0.018000000000000016	0.22407565558816483	-0.0966911962256576	-0.15596637089236687	1.6470966316221762	0.0817326898189462	0.2037259682583968	-0.3643135552273793
0.018999999999999906	0.2240826182981701	-0.09669113347741673	-0.1558272260391576	1.6471267314618663	0.08172626768417501	0.2037786807861705	-0.364278121468104
0.020000000000000018	0.2240896570706998	-0.09669107429293206	-0.15568601079013472	1.647157442082656	0.08171973112181011	0.20383217382737578	-0.3642421132990016
0.020999999999999908	0.22409677224207103	-0.09669101889384174	-0.1555427103189684	1.6471887686153381	0.08171307915469429	0.20388645271395295	-0.3642055261419103
0.02200000000000002	0.22410396418507247	-0.09669096750803251	-0.15539730982439487	1.6472207161393964	0.08170631081829056	0.20394152275895902	-0.36416835542517395
0.02299999999999991	0.22411123331030272	-0.09669092036969353	-0.15524979452812132	1.6472532896825531	0.0816994251610742	0.20399738925702404	-0.36413059658318053
0.02400000000000002	0.22411858006668228	-0.09669087771936635	-0.15510014967327201	1.6472864942197143	0.08169242124473386	0.20405405748464572	-0.36409224505622667
0.02499999999999991	0.22412600494113782	-0.09669083980399074	-0.15494836052226235	1.6473203346716796	0.08168529814399968	0.20411153270080423	-0.3640532962903456
0.026000000000000023	0.22413350845896124	-0.09669080687694608	-0.154794412354117	1.6473548159043658	0.08167805494652573	0.20416982014789184	-0.36401374573673834
0.026999999999999913	0.2241410911848439	-0.09669077919808826	-0.15463829046199967	1.6473899427285401	0.08167069075301049	0.20422892505258713	-0.36397358885099523
0.028000000000000025	0.22414875372308307	-0.09669075703378155	-0.154479980150966	1.6474257198993005	0.08166320467712966	0.204288852626486	-0.3639328210925994
0.028999999999999915	0.22415649671658516	-0.09669074065692553	-0.15431946673557712	1.6474621521149313	0.08165559584516072	0.20434960806672745	-0.3638914379247772
0.030000000000000027	0.22416432084541718	-0.09669073034697644	-0.15415673553776515	1.6474992440154987	0.08164786339560436	0.2044111965566709	-0.36384943481439597
0.030999999999999917	0.22417222682565408	-0.09669072638996314	-0.1539917718849674	1.6475370001819407	0.08164000647880372	0.2044736232664363	-0.36380680723160885
0.03200000000000003	0.22418021540927235	-0.09669072907849692	-0.15382456110779086	1.647575425135642	0.08163202425662328	0.20453689335348538	-0.363763550649251
0.03299999999999992	0.22418828738471555	-0.09669073871177523	-0.15365508853684273	1.6476145233381105	0.08162391590237059	0.2046010119636649	-0.3637196605421134
0.03400000000000003	0.22419644357662774	-0.09669075559557895	-0.15348333949874066	1.6476542991911272	0.08161568060065773	0.20466598423270707	-0.36367513238597726
0.03499999999999992	0.22420468484438003	-0.09669078004226278	-0.15330929931131745	1.6476947570369918	0.08160731754689816	0.20473181528787776	-0.3636299616564736
0.03600000000000003	0.2242130120805173	-0.09669081237073873	-0.15313295327841367	1.6477359011573582	0.08159882594668386	0.20479851024964513	-0.36358414382819954
0.03699999999999992	0.2242214262102485	-0.09669085290645207	-0.1529542866854005	1.647777735770654	0.08159020501540858	0.20486607423312078	-0.36353767437433865
0.038000000000000034	0.2242299281916026	-0.09669090198134973	-0.1527732847958231	1.6478202650299627	0.08158145397807745	0.20493451234914623	-0.3634905487664249
0.038999999999999924	0.22423851901512254	-0.09669095993384058	-0.1525899328476741	1.6478634930221139	0.0815725720689988	0.20500382970556777	-0.36344276247364504
0.040000000000000036	0.22424719970347468	-0.09669102710874748	-0.15240421604855953	1.6479074237668425	0.08156355853142018	0.2050740314089388	-0.36339431096174535
0.040999999999999925	0.22425597131134986	-0.09669110385725063	-0.15221611957089812	1.6479520612160172	0.08155441261723093	0.2051451225661567	-0.3633451896919728
0.04200000000000004	0.22426483492490085	-0.09669119053682196	-0.15202562854754367	1.6479974092536875	0.08154513358654943	0.20521710828584735	-0.3632953941201167
0.04299999999999993	0.2242737916610889	-0.09669128751115015	-0.151832728066717	1.6480434716958179	0.08153572070725668	0.20528999367991813	-0.36324491969559347
0.04400000000000004	0.224282842667316	-0.09669139515043125	-0.15163740316513635	1.6480902522885834	0.0815261732546595	0.20536378386582257	-0.36319376186039737
0.04499999999999993	0.2242919891205898	-0.09669151383277477	-0.15143963881973846	1.6481377547059686	0.08151649051122332	0.20543848396947118	-0.3631419160477379
0.04600000000000004	0.22430123222659712	-0.09669164394634991	-0.15123941993950515	1.648185982547796	0.08150667176637513	0.20551409912805185	-0.36308937768055133
0.04699999999999993	0.22431057321906123	-0.09669178589077057	-0.15103673135778498	1.6482349393381797	0.08149671631625564	0.2055906344925123	-0.36303614217007407
0.04800000000000004	0.22432001335825616	-0.09669194007734361	-0.15083155782437535	1.6482846285240236	0.0814866234630557	0.20566809523018562	-0.3629822049143595
0.04899999999999993	0.2243295539282984	-0.09669210692893024	-0.15062388399700796	1.6483350534739365	0.08147639251387712	0.20574648652785935	-0.3629275612966219
0.050000000000000044	0.22433919623358767	-0.0966922868797957	-0.1504136944322482	1.6483862174775559	0.0814660227793009	0.20582581359516067	-0.3628722066835333
0.050999999999999934	0.2243489415940187	-0.09669248037544637	-0.15020097357581993	1.6484381237445338	0.08145551357160295	0.20590608166807034	-0.36281613642366045
0.052000000000000046	0.22435879133934344	-0.09669268787245425	-0.14998570575237252	1.6484907754028015	0.08144486420267862	0.2059872960124991	-0.3627593458460462
0.052999999999999936	0.22436874680418772	-0.09669290983826817	-0.14976787515470952	1.648544175496113	0.08143407398216407	0.20606946192798234	-0.3627018302588191
0.05400000000000005	0.22437880932409257	-0.09669314675101139	-0.1495474658328696	1.6485983269808633	0.08142314221599878	0.20615258475148818	-0.362643584947895
0.05499999999999994	0.22438898023182696	-0.09669339909926508	-0.14932446168382435	1.648653232722551	0.08141206820518615	0.20623666986108985	-0.3625846051758987
0.05600000000000005	0.22439926085359815	-0.09669366738183725	-0.14909884644143134	1.6487088954926363	0.08140085124444843	0.20632172267949753	-0.36252488618100415
0.05699999999999994	0.2244096525051587	-0.09669395210751659	-0.14887060366552932	1.6487653179661703	0.08138949062065484	0.20640774867780948	-0.3624644231752731
0.05800000000000005	0.22442015648780433	-0.0966942537948108	-0.14863971673056842	1.6488225027201904	0.08137798561114547	0.2064947533794773	-0.3624032113426174
0.05899999999999994	0.2244307740842616	-0.09669457297166892	-0.14840616881454657	1.6488804522321276	0.08136633548213412	0.20658274236423668	-0.36234124583693805
0.06000000000000005	0.22444150655446704	-0.09669491017518708	-0.14816994288826787	1.6489391688770978	0.08135453948719111	0.2066717212718756	-0.3622785217807509
0.06099999999999994	0.22445235513123582	-0.09669526595129725	-0.14793102170493844	1.6489986549248201	0.08134259686562373	0.20676169580577483	-0.3622150342639371
0.062000000000000055	0.22446332101619243	-0.09669564085443838	-0.147689387789365	1.6490589125376724	0.08133050684075535	0.20685267173651872	-0.3621507783420762
0.06299999999999994	0.224474405376716	-0.09669603544720948	-0.14744502342639657	1.6491199437691186	0.0813182686184692	0.20694465490581487	-0.36208574903454815
0.06400000000000006	0.22448560934352524	-0.09669645030000402	-0.1471979106501291	1.6491817505610071	0.08130588138607839	0.20703765123022969	-0.36201994132301923
0.06499999999999995	0.22449693400739804	-0.09669688599062518	-0.1469480312350195	1.6492443347404915	0.08129334431109686	0.20713166670424696	-0.36195335015031593
0.06600000000000006	0.2245083804146484	-0.0966973431038813	-0.1466953666877997	1.6493076980180748	0.0812806565397292	0.20722670740300897	-0.36188597041926535
0.06699999999999995	0.2245199495621072	-0.09669782223116104	-0.14643989823832704	1.6493718419864083	0.08126781719514102	0.20732277948552633	-0.36181779699132527
0.06800000000000006	0.22453164239235718	-0.09669832396998773	-0.14618160682938708	1.649436768118707	0.08125482537563271	0.20741988919841106	-0.36174882468506847
0.06899999999999995	0.2245434597899766	-0.0966988489235522	-0.14592047310734738	1.6495024777664031	0.0812416801530825	0.20751804287927467	-0.3616790482748318
0.07000000000000006	0.22455540257841558	-0.09669939770022351	-0.1456564774148106	1.649568972156411	0.08122838057172103	0.20761724695923692	-0.36160846248983936
0.07099999999999995	0.22456747151637713	-0.09669997091303727	-0.14538959978453533	1.649636252389131	0.08121492564687255	0.20771750796484353	-0.3615370620134387
0.07200000000000006	0.22457966729407594	-0.09670056917916046	-0.14511981993389156	1.6497043194375676	0.0812013143636639	0.2078188325197521	-0.36146484148203034
0.07299999999999995	0.22459199052974976	-0.09670119311933273	-0.144847117260244	1.6497731741460546	0.08118754567582401	0.20792122734617982	-0.36139179548424205
0.07400000000000007	0.22460444176529534	-0.09670184335728296	-0.14457147083728233	1.649842817227842	0.08117361850427025	0.20802469926610628	-0.3613179185608424
0.07499999999999996	0.2246170214606517	-0.09670252051912116	-0.14429285941156672	1.6499132492626687	0.08115953173530026	0.20812925520234724	-0.3612432052049096
0.07600000000000007	0.22462972998805647	-0.09670322523270447	-0.14401126139931109	1.6499844706946971	0.08114528421875528	0.20823490217943114	-0.36116764986189737
0.07699999999999996	0.22464256762730478	-0.09670395812697702	-0.14372665488455286	1.650056481830428	0.08113087476658283	0.20834164732390656	-0.3610912469298453
0.07800000000000007	0.22465553456163645	-0.09670471983128302	-0.14343901761910308	1.6501292828373488	0.08111630215161683	0.2084494978640129	-0.36101399075967894
0.07899999999999996	0.22466863087312314	-0.09670551097465221	-0.14314832702317068	1.6502028737440684	0.08110156510621103	0.2085584611291943	-0.36093587565524027
0.08000000000000007	0.22468185653830589	-0.09670633218505742	-0.1428545601866844	1.650277254441187	0.0810866623210315	0.20866854454945008	-0.360856895873296
0.08099999999999996	0.2246952114259621	-0.09670718408864329	-0.14255769387208722	1.6503524246817742	0.0810715924444965	0.20877975565420973	-0.36077704562395735
0.08200000000000007	0.22470869529737839	-0.09670806730892582	-0.14225770451749772	1.6504283840810758	0.0810563540828043	0.2088921020710909	-0.36069631907127203
0.08299999999999996	0.2247223078076242	-0.09670898246596198	-0.14195456823988495	1.6505051321162045	0.08104094580012361	0.20900559152453282	-0.36061471033369014
0.08400000000000007	0.22473604850594733	-0.09670993017548873	-0.14164826084015955	1.6505826681273152	0.08102536611864393	0.20912023183362793	-0.36053221348459247
0.08499999999999996	0.22474991683529247	-0.09671091104803103	-0.14133875781020608	1.6506609913198953	0.08100961351854784	0.20923603090932702	-0.36044882255306904
0.08600000000000008	0.2247639121324467	-0.09671192568797805	-0.1410260343399972	1.650740100766287	0.08099368643808925	0.20935299675167987	-0.36036453152483244
0.08699999999999997	0.2247780336288129	-0.09671297469262712	-0.14071006532518712	1.650819995406817	0.08097758327377959	0.20947113744686027	-0.3602793343431501
0.08800000000000008	0.22479228045068445	-0.09671405865119476	-0.1403908253767143	1.6509006740520393	0.08096130238062182	0.20959046116341962	-0.3601932249098613
0.08899999999999997	0.22480665161977112	-0.09671517814379421	-0.14006828883168737	1.6509821353853391	0.08094484207257732	0.20971097614806536	-0.3601061970865467
0.08999999999999986	0.22482114605510595	-0.09671633374037897	-0.13974242976369813	1.6510643779647742	0.08092820062332756	0.20983269072168756	-0.3600182446957345
0.09099999999999997	0.22483576257520924	-0.09671752599965164	-0.13941322199221093	1.651147400225282	0.08091137626690618	0.20995561327574722	-0.35992936152184385
0.09199999999999986	0.22485049989975842	-0.09671875546793765	-0.1390806390921826	1.6512312004820056	0.08089436719814219	0.2100797522685306	-0.359839541311933
0.09299999999999997	0.22486535665188945	-0.09672002267802318	-0.13874465440506645	1.6513157769336158	0.08087717157340321	0.2102051162208359	-0.35974877777680697
0.09399999999999986	0.22488033136150617	-0.09672132814795699	-0.1384052410508506	1.651401127664872	0.08085978751164051	0.2103317137112662	-0.3596570645925503
0.09499999999999997	0.22489542246884853	-0.09672267237981531	-0.13806237194002807	1.6514872506488032	0.08084221309537226	0.21045955337160732	-0.3595643954020661
0.09599999999999986	0.22491062832794584	-0.09672405585842955	-0.13771601978589942	1.6515741437488844	0.08082444637166772	0.2105886438821613	-0.35947076381668713
0.09699999999999998	0.22492594720995787	-0.09672547905007621	-0.1373661571179889	1.6516618047208336	0.0808064853533778	0.21071899396666088	-0.35937616341817147
0.09799999999999986	0.2249413773064072	-0.09672694240112863	-0.13701275629622345	1.6517502312140382	0.0807883280204921	0.21085061238687872	-0.3592805877609039
0.09899999999999998	0.22495691673230375	-0.09672844633666994	-0.13665578952514723	1.6518394207729865	0.08076997232132001	0.21098350793728796	-0.35918403037400676
0.09999999999999987	0.22497256352915876	-0.09672999125906699	-0.1362952288674461	1.6519293708387053	0.08075141617343665	0.21111768944000986	-0.35908648476336585
0.10099999999999998	0.22498831566788907	-0.09673157754650469	-0.13593104625718708	1.652020078750579	0.08073265746457867	0.21125316573979547	-0.358987944413699
0.10199999999999987	0.22500417105161588	-0.09673320555148039	-0.1355632135143053	1.6521115417485586	0.08071369405361341	0.21138994569848527	-0.35888840279079637
0.10299999999999998	0.22502012751873696	-0.09673487559963435	-0.13519170236036507	1.6522037569753856	0.08069452377170558	0.21152803818899868	-0.3587878533438158
0.10399999999999987	0.22503618284702726	-0.09673658798966833	-0.13481648443411776	1.6522967214792044	0.08067514442398792	0.21166745208945412	-0.35868628950733683
0.10499999999999998	0.22505233475876998	-0.09673834299397568	-0.1344375313065087	1.6523904322165721	0.08065555379161606	0.21180819627753258	-0.3585837047032388
0.10599999999999987	0.22506858092616724	-0.09674014085847782	-0.13405481449591028	1.6524848860554897	0.08063574963366178	0.21195027962471077	-0.3584800923425933
0.10699999999999998	0.225084918976657	-0.09674198180166653	-0.1336683054839855	1.6525800797788337	0.08061572968884677	0.21209371099023325	-0.35837544582751624
0.10799999999999987	0.22510134649813804	-0.0967438660143571	-0.1332779757318372	1.6526760100881894	0.08059549167748434	0.21223849921505872	-0.3582697585529857
0.10899999999999999	0.22511786104372913	-0.09674579366015199	-0.13288379669571926	1.652772673607338	0.0805750333034489	0.21238465311601507	-0.35816302390869315
0.10999999999999988	0.22513446013568855	-0.09674776487548507	-0.13248573984271264	1.6528700668850278	0.08055435225587051	0.21253218147997235	-0.35805523528111693
0.11099999999999999	0.22515114126924873	-0.09674977976962039	-0.13208377666789567	1.652968186397409	0.08053344621092257	0.21268109305753763	-0.35794638605606866
0.11199999999999988	0.2251679019171212	-0.09675183842535887	-0.13167787871303488	1.653067028550885	0.08051231283394805	0.2128313965561411	-0.35783646962147436
0.11299999999999999	0.22518473953467408	-0.09675394090008078	-0.13126801758494483	1.6531665896857568	0.08049094978162258	0.21298310063311468	-0.35772547936984966
0.11399999999999988	0.22520165156616095	-0.096756087226749	-0.1308541649724178	1.653266866081045	0.08046935470409512	0.21313621388942358	-0.3576134087001703
0.11499999999999999	0.2252186354520024	-0.09675827741487035	-0.13043629266288315	1.6533678539601149	0.08044752524735267	0.2132907448636778	-0.3575002510194492
0.11599999999999988	0.22523568863599192	-0.0967605114514145	-0.1300143725603258	1.6534695494948533	0.0804254590558719	0.21344670202556215	-0.35738599974481855
0.11699999999999999	0.2252528085713009	-0.09676278930168991	-0.12958837670373657	1.6535719488080223	0.0804031537752555	0.21360409376885914	-0.3572706483061831
0.11799999999999988	0.2252699927252893	-0.0967651109101762	-0.12915827728461585	1.6536750479768059	0.08038060705455119	0.2137629284048486	-0.3571541901485394
0.119	0.22528723858350314	-0.09676747620168673	-0.1287240466639367	1.65377884303868	0.08035781654825556	0.21392321415607532	-0.35703661873359993
0.11999999999999988	0.22530454365285976	-0.09676988508323908	-0.12828565738934797	1.6538833299973539	0.08033477991812685	0.21408495915005085	-0.35691792754133916
0.121	0.22532190546477332	-0.09677233744588513	-0.12784308221226914	1.653988504827656	0.08031149483493072	0.21424817141294175	-0.3567981100718323
0.12199999999999989	0.22533932157859746	-0.09677483316612442	-0.12739629410490347	1.6540943634804943	0.08028795898012152	0.21441285886329794	-0.35667715984721093
0.123	0.22535678958426142	-0.09677737210764936	-0.1269452662775693	1.6542009018882746	0.08026417004733909	0.2145790293056909	-0.35655507041374174
0.12399999999999989	0.22537430710372422	-0.09677995412304607	-0.12648997219599856	1.6543081159704045	0.08024012574366292	0.21474669042437633	-0.3564318353440343
0.125	0.225391871792	-0.09678257905507898	-0.12603038559825408	1.6544160016392642	0.08021582379068651	0.21491584977703435	-0.35630744823901933
0.1259999999999999	0.22540948133813396	-0.09678524673868913	-0.1255664805112942	1.6545245548062713	0.08019126192559693	0.21508651478864033	-0.35618190272970346
0.127	0.22542713346613236	-0.09678795700370434	-0.12509823126720956	1.6546337713869153	0.08016643790232277	0.21525869274564233	-0.3560551924791329
0.1279999999999999	0.2254448259358488	-0.09679070967675406	-0.12462561251877854	1.6547436473058936	0.080141349492509	0.21543239079049847	-0.355927311184207
0.129	0.22546255654382896	-0.09679350458238707	-0.1241485992539899	1.6548541785042294	0.0801159944862602	0.2156076159165061	-0.3557982525767388
0.1299999999999999	0.22548032312449232	-0.09679634154489813	-0.12366716680993654	1.6549653609468764	0.08009037069314112	0.21578437496273337	-0.35566801042431684
0.131	0.22549812355240542	-0.09679922039086837	-0.12318129088648132	1.6550771906285582	0.0800644759438028	0.21596267460892454	-0.3555365785315833
0.1319999999999999	0.2255159557452738	-0.09680214095091405	-0.12269094755971874	1.6551896635789727	0.08003830809168745	0.21614252137043308	-0.3554039507415691
0.133	0.22553381766615152	-0.09680510306063998	-0.12219611329488013	1.655302775869248	0.0800118650140842	0.21632392159348077	-0.35527012093660515
0.1339999999999999	0.225551707324493	-0.09680810656230274	-0.12169676495832589	1.6554165236192735	0.07998514461278082	0.21650688145091912	-0.355135083038876
0.135	0.22556962277679743	-0.09681115130718786	-0.12119287982902424	1.6555309030047833	0.07995814481480108	0.21669140693812136	-0.35499883101098784
0.1359999999999999	0.22558756212722303	-0.09681423715719759	-0.120684435609542	1.6556459102634475	0.07993086357310761	0.2168775038688775	-0.35486135885673925
0.137	0.22560552352817503	-0.09681736398564576	-0.12017141043581725	1.6557615416995923	0.07990329886721179	0.21706517787177343	-0.3547226606219784
0.1379999999999999	0.2256235051808704	-0.0968205316783857	-0.11965378288573415	1.6558777936886857	0.07987544870381412	0.21725443438723144	-0.35458273039518823
0.139	0.22564150533588098	-0.09682374013489609	-0.11913153198764935	1.6559946626830964	0.07984731111735552	0.21744527866465835	-0.35444156230768215
0.1399999999999999	0.2256595222936579	-0.09682698926857658	-0.11860463722926584	1.656112145218376	0.07981888417042031	0.21763771575933072	-0.3542991505338436
0.14100000000000001	0.2256775544050413	-0.09683027900663063	-0.1180730785657481	1.6562302379181832	0.079790165954054	0.21783175052943812	-0.3541554892917799
0.1419999999999999	0.22569560007213096	-0.09683360929028495	-0.11753683642710056	1.656348937497858	0.0797611545881193	0.2180273876334016	-0.3540105728442744
0.14300000000000002	0.22571365775026644	-0.09683698007571864	-0.11699589172595566	1.656468240766652	0.07973184822205782	0.21822463152703606	-0.3538643954999815
0.1439999999999999	0.22573172595074473	-0.09684039133495088	-0.1164502258654122	1.6565881446259882	0.07970224503611997	0.21842348646061302	-0.3537169516154798
0.14500000000000002	0.2257498032431529	-0.09684384305593852	-0.11589982074543949	1.6567086460644969	0.07967234324257798	0.21862395647642852	-0.35356823559794437
0.1459999999999999	0.22576788825769165	-0.09684733524226131	-0.11534465876711507	1.6568297421554716	0.07964214108667986	0.21882604540735914	-0.3534182419068002
0.14700000000000002	0.2257859796878639	-0.09685086791276863	-0.11478472283584046	1.656951430058254	0.07961163684746808	0.21902975687597573	-0.35326696505405714
0.1479999999999999	0.22580407629277882	-0.0968544411011858	-0.11421999636505475	1.6570737070205437	0.07958082883846467	0.2192350942933588	-0.353114399604489
0.14900000000000002	0.2258221768994493	-0.09685805485567772	-0.11365046328008885	1.6571965703801363	0.07954971540828502	0.21944206085767282	-0.35296054017602785
0.1499999999999999	0.22584028040546078	-0.09686170923837095	-0.11307610802104963	1.6573200175660876	0.07951829494130443	0.21965065955310514	-0.35280538144013507
0.15100000000000002	0.22585838578088344	-0.0968654043248382	-0.11249691554474874	1.6574440460993043	0.07948656585819554	0.21986089314922702	-0.35264891812221494
0.1519999999999999	0.22587649206867663	-0.09686914020354669	-0.11191287132681887	1.6575686535925642	0.07945452661609533	0.22007276420028726	-0.3524911450023199
0.15300000000000002	0.22589459838358628	-0.09687291697526762	-0.11132396136440742	1.6576938377499673	0.07942217570834181	0.2202862750442525	-0.3523320569162137
0.15399999999999991	0.22591270391028967	-0.09687673475244613	-0.1107301721779555	1.6578195963658233	0.07938951166396492	0.22050142780213994	-0.35217164875643175
0.15500000000000003	0.2259308079022964	-0.09688059365853126	-0.11013149081132557	1.657945927322978	0.07935653304735928	0.22071822437800587	-0.35200991547303917
0.15599999999999992	0.2259489096816041	-0.0968844938272649	-0.10952790483179803	1.6580728285905788	0.07932323845826199	0.2209366664591003	-0.3518468520744576
0.15700000000000003	0.2259670086376016	-0.09688843540230378	-0.10891940233107597	1.6582002982212878	0.07928962653173255	0.22115675551569897	-0.3516824536287299
0.15799999999999992	0.22598510422484272	-0.09689241853755169	-0.10830597192655579	1.658328334348316	0.0792556959379533	0.2213784928007937	-0.3515167152648636
0.15900000000000003	0.22600319596044902	-0.0968964433974534	-0.10768760276212455	1.6584569351830312	0.07922144538179103	0.22160187934988315	-0.35134963217389115
0.15999999999999992	0.22602128342151764	-0.09690051015649878	-0.10706428450887383	1.6585860990127634	0.07918687360212101	0.22182691598074122	-0.35118119961001804
0.16100000000000003	0.2260393662425311	-0.09690461899830996	-0.10643600736536309	1.658715824197306	0.07915197937115821	0.22205360329334428	-0.351011412892168
0.16199999999999992	0.22605744411314382	-0.09690877011468445	-0.10580276205593772	1.6588461091641142	0.07911676149404064	0.2222819416705662	-0.3508402674053808
0.16300000000000003	0.22607551677672616	-0.09691296370459523	-0.10516453982748751	1.6589769524040894	0.07908121880854416	0.22251193127945712	-0.35066775860158134
0.16399999999999992	0.22609358402891613	-0.09691719997315161	-0.1045213324469089	1.6591083524686945	0.0790453501845646	0.22274357207219267	-0.35049388200014986
0.16500000000000004	0.22611164571580225	-0.09692147913052197	-0.10387313219965498	1.6592403079669047	0.07900915452342903	0.22297686378663215	-0.35031863318878526
0.16599999999999993	0.22612970173286182	-0.09692580139081607	-0.10321993188825453	1.6593728175608622	0.07897263075746379	0.2232118059469732	-0.350142007824666
0.16700000000000004	0.2261477520246551	-0.09693016697092532	-0.10256172483043323	1.6595058799606133	0.07893577784975934	0.22344839786462498	-0.34996400163579083
0.16799999999999993	0.22616579658377475	-0.09693457608932138	-0.1018985048560929	1.6596394939186807	0.07889859479370677	0.22368663863954363	-0.3497846104221385
0.16900000000000004	0.22618383544905016	-0.0969390289648111	-0.10123026630277776	1.6597736582252238	0.07886108061230682	0.22392652716203118	-0.3496038300563454
0.16999999999999993	0.22620186870450784	-0.0969435258156225	-0.10055700401076142	1.659908371703786	0.07882323435773972	0.22416806211457196	-0.34942165648408907
0.17100000000000004	0.2262198964790868	-0.09694806685919825	-0.09987871331813668	1.6600436332068862	0.07878505511131861	0.22441124197370824	-0.34923808572442416
0.17199999999999993	0.22623791894560666	-0.09695265231194858	-0.09919539005516019	1.6601794416114541	0.0787465419832183	0.2246560650121382	-0.34905311387013616
0.17300000000000004	0.22625593631861562	-0.09695728238858686	-0.09850703053785592	1.6603157958148598	0.0787076941117369	0.22490252930097765	-0.3488667370879341
0.17399999999999993	0.22627394885186927	-0.09696195730179626	-0.09781363156163368	1.66045269473116	0.07866851066251736	0.2251506327121258	-0.348678951618486
0.17500000000000004	0.22629195683618858	-0.09696667726185054	-0.09711519039455348	1.660590137286434	0.07862899082791235	0.22540037292091977	-0.34848975377654406
0.17599999999999993	0.2263099605984483	-0.09697144247581721	-0.09641170476873344	1.6607281224139672	0.07858913382655447	0.22565174740944555	-0.3482991399506767
0.17700000000000005	0.22632796050169732	-0.09697625314709617	-0.09570317286952591	1.6608666490507842	0.07854893890313232	0.2259047534705681	-0.34810710660206207
0.17799999999999994	0.22634595694566062	-0.09698110947491428	-0.09498959332321834	1.6610057161347833	0.0785084053280079	0.2261593882124398	-0.347913650262835
0.17900000000000005	0.22636395036724807	-0.09698601165339618	-0.09427096518363712	1.6611453226005894	0.0784675323966762	0.22641564856336815	-0.3477187675345983
0.17999999999999994	0.2263819412410689	-0.09699095987134097	-0.09354728791802888	1.6612854673741306	0.07842631942943272	0.22667353127692322	-0.3475224550870422
0.18100000000000005	0.22639993007957038	-0.09699595431308529	-0.09281856139297365	1.6614261493674367	0.07838476577106739	0.22693303293710593	-0.3473247096563702
0.18199999999999994	0.22641791743204723	-0.09700099515969982	-0.09208478585995615	1.6615673674740437	0.0783428707902197	0.22719414996382303	-0.34712552804347324
0.18300000000000005	0.2264359038828991	-0.09700608258976243	-0.09134596193908862	1.6617091205642496	0.07830063387851792	0.22745687861909936	-0.34692490711191754
0.18399999999999994	0.2264538900510188	-0.09701121677895516	-0.09060209060098215	1.6618514074798518	0.07825805444980696	0.22772121501378628	-0.34672284378568674
0.18500000000000005	0.22647187659143833	-0.09701639789886528	-0.08985317314864999	1.6619942270287373	0.07821513193970979	0.22798715511410098	-0.3465193350467436
0.18599999999999994	0.22648986419810577	-0.09702162611649559	-0.08909921120057246	1.662137577980078	0.07817186580552228	0.22825469474775584	-0.34631437793265685
0.18700000000000006	0.22650785360591189	-0.09702690159485566	-0.08834020667416778	1.6622814590601345	0.07812825552613803	0.22852382960998732	-0.34610796953429734
0.18799999999999994	0.22652584559158928	-0.09703222449388126	-0.08757616176853718	1.6624258689482962	0.0780843006018207	0.22879455526985307	-0.3459001069933003
0.18900000000000006	0.22654384097423128	-0.09703759497130991	-0.08680707894648576	1.6625708062733555	0.07804000055382454	0.22906686717680164	-0.3456907874992982
0.18999999999999995	0.22656184061580495	-0.09704301318313725	-0.08603296091694464	1.6627162696092672	0.07799535492392434	0.22934076066715411	-0.3454800082874738
0.19100000000000006	0.2265798454216601	-0.09704847928289795	-0.0852538106185392	1.662862257470019	0.0779503632738555	0.22961623097019682	-0.3452677666366196
0.19199999999999995	0.22659785634103366	-0.09705399342014467	-0.08446963120392578	1.6630087683047408	0.07790502518460345	0.22989327321389044	-0.34505405986721843
0.19300000000000006	0.2266158743671742	-0.09705955573963061	-0.08368042602452173	1.663155800493431	0.07785934025566496	0.23017188243038228	-0.34483888533936646
0.19399999999999995	0.2266339005363345	-0.09706516638157521	-0.08288619861524948	1.6633033523429284	0.07781330810428158	0.23045205356163137	-0.3446222404506007
0.19500000000000006	0.22665193592600705	-0.09707082548225908	-0.08208695267891426	1.663451422083501	0.07776692836458464	0.2307337814652118	-0.34440412263345144
0.19599999999999995	0.22666998165390176	-0.09707653317457092	-0.08128269207096331	1.663600007866056	0.07772020068689599	0.23101706091993418	-0.3441845293529053
0.19700000000000006	0.22668803887766417	-0.09708228958850819	-0.08047342078575072	1.6637491077595947	0.07767312473718467	0.2313018866309243	-0.34396345810426776
0.19799999999999995	0.22670610879383105	-0.09708809485163046	-0.07965914294430541	1.663898719749296	0.07762570019631457	0.23158825323410376	-0.3437409064113674
0.19900000000000007	0.22672419263602522	-0.09709394908946423	-0.07883986278247042	1.6640488417348478	0.07757792675908318	0.2318761553004428	-0.34351687182473856
0.19999999999999996	0.22674229167351675	-0.09709985242548597	-0.07801558463865807	1.6641994715275303	0.0775298041332957	0.2321655873403559	-0.3432913519199069
0.20100000000000007	0.22676040720976798	-0.09710580497993188	-0.07718631294196947	1.6643506068464253	0.07748133203869173	0.23245654380806288	-0.3430643442960235
0.20199999999999996	0.2267785405805846	-0.09711180686780714	-0.07635205220142342	1.6645022453160108	0.0774325102056642	0.2327490191056775	-0.34283584657448457
0.20300000000000007	0.22679669315300216	-0.09711785819759677	-0.0755128069959143	1.6646543844651458	0.07738333837431885	0.23304300758708907	-0.3426058563972352
0.20399999999999996	0.2268148663252846	-0.09712395907105487	-0.0746685819648963	1.6648070217251882	0.07733381629411797	0.23333850356146074	-0.34237437142518423
0.20500000000000007	0.22683306152728425	-0.09713010958332316	-0.07381938180054051	1.6649601544264958	0.07728394372380437	0.23363550129604496	-0.34214138933722216
0.20599999999999996	0.22685128022078307	-0.0971363098230013	-0.07296521124135982	1.6651137797944406	0.07723372043142311	0.2339339950185653	-0.3419069078298417
0.20700000000000007	0.22686952389943463	-0.09714255987254389	-0.07210607506617181	1.665267894946444	0.07718314619431907	0.23423397891965742	-0.3416709246168781
0.20799999999999996	0.22688779408755086	-0.09714885980973904	-0.07124197808764114	1.6654224968907845	0.07713222079892847	0.23453544715543603	-0.3414334374288222
0.20900000000000007	0.226906092338111	-0.09715520970989089	-0.0703729251457712	1.6655775825264392	0.07708094404042495	0.23483839384994928	-0.34119444401170906
0.20999999999999996	0.22692442023149806	-0.09716160964719991	-0.06949892110134216	1.6657331486424496	0.07702931572234253	0.23514281309752683	-0.34095394212594937
0.21100000000000008	0.22694277937534038	-0.09716805969496682	-0.06861997082891681	1.6658891919156877	0.07697733565617539	0.23544869896527076	-0.3407119295454106
0.21199999999999997	0.22696117140432584	-0.09717455992537137	-0.06773607921015976	1.6660457089077743	0.07692500366095492	0.2357560454956341	-0.340468404056811
0.21300000000000008	0.22697959797885517	-0.09718111040920133	-0.06684725112821456	1.6662026960634146	0.0768723195626823	0.2360648467087272	-0.340223363459124
0.21399999999999997	0.22699806078290713	-0.09718771121553467	-0.06595349146238169	1.6663601497101557	0.07681928319361679	0.23637509660435832	-0.3399768055627514
0.21500000000000008	0.2270165615222465	-0.09719436241137494	-0.06505480508196664	1.6665180660576802	0.07676589439160254	0.23668678916423982	-0.33972872818852856
0.21599999999999997	0.22703510192259982	-0.09720106406123538	-0.06415119683892058	1.6666764411970243	0.0767121529992515	0.2369999183546709	-0.33947912916638134
0.21699999999999986	0.22705368372704376	-0.0972078162266719	-0.06324267155964508	1.6668352711008485	0.07665805886279987	0.23731447812964146	-0.33922800633351474
0.21799999999999997	0.22707230869297654	-0.097214618965768	-0.062329234037081585	1.6669945516236369	0.07660361183088173	0.23763046243393707	-0.338975357532744
0.21899999999999986	0.2270909785890467	-0.09722147233257027	-0.061410889023831634	1.667154278501078	0.07654881175334197	0.23794786520582403	-0.33872118061139755
0.21999999999999997	0.2271096951920421	-0.09722837637647384	-0.06048764122555154	1.6673144473497588	0.0764936584799667	0.23826668037944287	-0.33846547342036687
0.22099999999999986	0.2271284602841134	-0.09723533114155936	-0.05955949529348808	1.667475053667172	0.07643815185919235	0.23858690188740295	-0.3382082338128789
0.22199999999999998	0.22714727565070253	-0.09724233666588056	-0.05862645581614956	1.66763609283092	0.07638229173697612	0.23890852366376686	-0.3379494596430551
0.22299999999999986	0.22716614307842173	-0.09724939298070157	-0.05768852731123873	1.6677975600978658	0.07632607795570634	0.23923153964706534	-0.3376891487644404
0.22399999999999998	0.22718506435213315	-0.09725650011006187	-0.056745714218597684	1.6679594506043751	0.0762695103530309	0.23955594378298298	-0.3374272990286272
0.22499999999999987	0.22720404125122762	-0.09726365807142069	-0.05579802089340567	1.6681217593668864	0.07621258876078674	0.2398817300269644	-0.33716390828391524
0.22599999999999998	0.22722307554509674	-0.09727086687700334	-0.0548454515988709	1.6682844812824456	0.07615531300396959	0.24020889234705098	-0.33689897437370414
0.22699999999999987	0.22724216898855135	-0.09727812653434662	-0.0538880104991667	1.6684476111295814	0.07609768289950061	0.24053742472658926	-0.3366324951347442
0.22799999999999998	0.22726132331756102	-0.09728543704566567	-0.05292570165336254	1.6686111435691542	0.07603969825472892	0.2408673211664506	-0.3363644683957937
0.22899999999999987	0.22728054024455896	-0.09729279840679422	-0.05195852900996757	1.6687750731444353	0.07598135886579246	0.24119857568701236	-0.3360948919768692
0.22999999999999998	0.22729982145368718	-0.09730021060607717	-0.05098649640207938	1.668939394280043	0.07592266451620236	0.24153118233002785	-0.33582376368896794
0.23099999999999987	0.2273191685967347	-0.09730767362321588	-0.050009607543885774	1.669104101280865	0.07586361497571216	0.24186513516002558	-0.3355510813339609
0.23199999999999998	0.22733858328938686	-0.0973151874280617	-0.049027866028516734	1.6692691883321034	0.07580420999910656	0.2422004282651217	-0.3352768427043532
0.23299999999999987	0.2273580671074086	-0.09732275197935801	-0.04804127532611748	1.6694346494993229	0.07574444932491002	0.24253705575773873	-0.3350010455830369
0.23399999999999999	0.22737762158314032	-0.09733036722343372	-0.047049838781764865	1.6696004787277519	0.07568433267431987	0.24287501177548002	-0.33472368774321976
0.23499999999999988	0.22739724820305704	-0.09733803309284733	-0.04605355961435044	1.6697666698419729	0.0756238597504251	0.24321429048173904	-0.3344447669484725
0.236	0.22741694840638585	-0.09734574950498065	-0.04505244091642485	1.6699332165463776	0.07556303023758947	0.2435548860659889	-0.3341642809528349
0.23699999999999988	0.22743672358402583	-0.0973535163605841	-0.044046485653873715	1.6701001124252697	0.07550184380093794	0.24389679274412246	-0.333882227501044
0.238	0.22745657507777176	-0.09736133354227289	-0.04303569666542404	1.6702673509414963	0.07544030008594721	0.24424000475891006	-0.3335986043289483
0.23899999999999988	0.2274765041805934	-0.09736920091334923	-0.04202007666235253	1.6704349254339887	0.07537839871826209	0.24458451638045886	-0.3333134091639866
0.24	0.22749651213759312	-0.09737711831770542	-0.04099962822839081	1.6706028291157193	0.0753161393038601	0.24493032190649605	-0.33302663972561447
0.24099999999999988	0.22751660014613534	-0.09738508558043045	-0.039974353819449776	1.670771055072081	0.075253521429321	0.24527741566260405	-0.3327382937257993
0.242	0.22753676935477024	-0.0973931025076145	-0.03894425576278422	1.6709395962581914	0.075190544661897	0.24562579200271722	-0.33244836886977147
0.24299999999999988	0.22755702086207968	-0.09740116888497687	-0.0379093362559706	1.6711084454955087	0.07512720854938423	0.2459754453097031	-0.3321568628567891
0.244	0.22757735571657278	-0.09740928447606936	-0.036869597366074064	1.6712775954696435	0.07506351261991769	0.24632636999579033	-0.3318637733804919
0.24499999999999988	0.22759777491725366	-0.09741744902080676	-0.03582504102938099	1.671447038728623	0.07499945638187262	0.246678560502848	-0.33156909812927376
0.246	0.22761827941335694	-0.0974256622350791	-0.034775669052069205	1.6716167676797378	0.07493503932399478	0.24703201130246205	-0.3312728347872845
0.2469999999999999	0.22763887010287498	-0.09743392381106888	-0.03372148311105917	1.671786774585725	0.07487026091551642	0.24738671689587396	-0.330974981035698
0.248	0.22765954783062822	-0.0974422334171425	-0.032662484754293224	1.6719570515614317	0.07480512060595385	0.2477426718140314	-0.3306755345538226
0.2489999999999999	0.22768031338624925	-0.09745059069769345	-0.031598675401194404	1.6721275905705788	0.07473961782483095	0.24809987061769506	-0.3303744930202385
0.25	0.227701167502079	-0.09745899527331606	-0.030530056344432597	1.6722983834222618	0.07467375198163344	0.2484583078971808	-0.33007185411426937
0.2509999999999999	0.22772211085097635	-0.0974674467405587	-0.029456628752995272	1.6724694217671918	0.07460752246581187	0.24881797827162028	-0.32976761551785105
0.252	0.22774314404441753	-0.09747594467163084	-0.028378393675431768	1.6726406970936925	0.07454092864683393	0.24917887638817232	-0.32946177491749484
0.2529999999999999	0.2277642676316377	-0.09748448861481496	-0.027295352042519573	1.6728122007234552	0.07447396987465198	0.24954099692143306	-0.3291543300061047
0.254	0.2277854820994374	-0.09749307809520821	-0.02620750466972995	1.6729839238070652	0.07440664548052554	0.24990433457286787	-0.32884527848483275
0.2549999999999999	0.22780678787114833	-0.09750171261541955	-0.025114852259866184	1.6731558573193044	0.07433895477765148	0.2502688840702094	-0.3285346180651582
0.256	0.22782818530475843	-0.0975103916562222	-0.024017395406247734	1.6733279920538648	0.07427089706148034	0.25063464016676573	-0.3282223464712528
0.2569999999999999	0.22784967469169998	-0.09751911467716348	-0.022915134596817002	1.6735003186171102	0.07420247161014608	0.25100159764052193	-0.3279084614426355
0.258	0.22787125625630153	-0.0975278811171334	-0.021808070218415576	1.6736728274220165	0.07413367768507094	0.2513697512932233	-0.32759296073663025
0.2589999999999999	0.2278929301543984	-0.09753669039489028	-0.020696202560475854	1.6738455086834307	0.07406451453144106	0.2517390959495667	-0.32727584213032596
0.26	0.2279146964711032	-0.0975455419095421	-0.019579531818506055	1.674018352413525	0.07399498137861517	0.25210962645632257	-0.32695710342258777
0.2609999999999999	0.22793655521923778	-0.09755443504098489	-0.01845805809737049	1.6741913484163293	0.07392507744071025	0.2524813376814533	-0.3266367424363665
0.262	0.22795850633842446	-0.09756336915030124	-0.01733178141436276	1.6743644862817286	0.07385480191724317	0.2528542245133556	-0.3263147570211243
0.2629999999999999	0.22798054969371226	-0.09757234358012017	-0.01620070170357368	1.6745377553796896	0.07378415399358564	0.2532282818597433	-0.3259911450556236
0.264	0.22800268507449017	-0.09758135765531245	-0.015064818822306453	1.6747111448554775	0.07371313284153753	0.25360350464587217	-0.3256659044509591
0.2649999999999999	0.22802491219481288	-0.09759041068439489	-0.013924132558037249	1.6748846436258724	0.07364173762044589	0.25397988781265984	-0.3253390331531648
0.266	0.22804723069401162	-0.09759950196089492	-0.012778642634794661	1.6750582403756473	0.07356996747844391	0.2543574263150702	-0.32501052914545897
0.2669999999999999	0.22806964013684186	-0.09760863076392684	-0.01162834871933234	1.6752319235539375	0.0734978215533846	0.2547361151205243	-0.3246803904507387
0.268	0.22809214001391923	-0.09761779635835659	-0.010473250426716721	1.6754056813708864	0.07342529897371343	0.25511594920740405	-0.32434861513408164
0.2689999999999999	0.22811472974206679	-0.09762699799530843	-0.009313347324203443	1.6755795017953363	0.07335239885928083	0.25549692356401793	-0.32401520130440437
0.27	0.22813740866419802	-0.09763623491338833	-0.008148638934157511	1.6757533725535758	0.07327912032197365	0.25587903318785155	-0.32368014711540183
0.2709999999999999	0.22816017604948863	-0.0976455063398701	-0.006979124737520601	1.675927281128406	0.07320546246628822	0.2562622730847425	-0.3233434507666212
0.272	0.22818303109346133	-0.09765481149146972	-0.005804804177447551	1.676101214758536	0.07313142438990662	0.2566466382680451	-0.3230051105046726
0.2729999999999999	0.22820597291760827	-0.09766414957546247	-0.004625676662362145	1.6762751604390635	0.07305700518433819	0.2570321237578513	-0.32266512462403063
0.274	0.22822900056967957	-0.09767351979076715	-0.0034417415691873838	1.6764491049230612	0.07298220393562696	0.25741872458008835	-0.3223234914675491
0.2749999999999999	0.2282521130246377	-0.09768292132862186	-0.002252998247501247	1.6766230347235218	0.07290701972500414	0.2578064357653792	-0.3219802094270572
0.276	0.22827530918477573	-0.09769235337360488	-0.0010594460238638789	1.6767969361153106	0.07283145162936493	0.2581952523479108	-0.32163527694397726
0.2769999999999999	0.22829858787862536	-0.09770181510462493	0.00013891579443465677	1.6769707951371315	0.07275549872150924	0.25858516936462195	-0.3212886925099048
0.278	0.22832194785940588	-0.09771130569512924	0.0013420879154528499	1.677144597593902	0.07267916007026945	0.2589761818544098	-0.32094045466721366
0.2789999999999999	0.22834538780376917	-0.09772082431290631	0.0025500710577502877	1.6773183290606697	0.0726024347406477	0.2593682848568736	-0.3205905620095037
0.28	0.22836890631122014	-0.09773037012023696	0.003762865944988794	1.6774919748880843	0.07252532179402449	0.25976147341066047	-0.320239013181834
0.2809999999999999	0.2283925019034603	-0.09773994227514678	0.004980473299980405	1.677665520207187	0.07244782028862233	0.2601557425515404	-0.3198858068812276
0.28200000000000003	0.22841617302327868	-0.09774953993338477	0.00620289383742893	1.677838949933159	0.07236992928016432	0.26055108731009347	-0.319530941857633
0.2829999999999999	0.22843991803412014	-0.09775916224962355	0.007430128254989183	1.6780122487706706	0.07229164782242425	0.26094750270901407	-0.3191744169149179
0.28400000000000003	0.22846373522070895	-0.09776880837788245	0.00866217722302054	1.6781854012212243	0.07221297496779071	0.2613449837600975	-0.31881623091183425
0.2849999999999999	0.22848762278997556	-0.0977784774723025	0.009899041373785623	1.6783583915906206	0.07213390976815084	0.2617435254609147	-0.31845638276313953
0.28600000000000003	0.22851157887190998	-0.09778816868789858	0.011140721290468671	1.6785312039965703	0.07205445127585093	0.26214312279123997	-0.3180948714406917
0.2869999999999999	0.22853560152034447	-0.09779788118091266	0.0123872174963882	1.678703822376838	0.07197459854443032	0.2625437707094802	-0.31773169597433737
0.28800000000000003	0.22855968871367158	-0.09780761410989817	0.013638530444779664	1.678876230497185	0.07189435062943401	0.2629454641493552	-0.31736685545265386
0.2889999999999999	0.2285838383555006	-0.09781736663753608	0.014894660508774518	1.6790484119595006	0.07181370658942676	0.26334819801683257	-0.31700034902354707
0.29000000000000004	0.22860804827525225	-0.09782713793167862	0.016155607971575267	1.6792203502108962	0.0717326654866614	0.263751967187262	-0.3166321758945838
0.2909999999999999	0.22863231622869143	-0.09783692716562126	0.0174213730171992	1.6793920285537671	0.07165122638734146	0.26415676650259223	-0.3162623353329982
0.29200000000000004	0.22865663989877436	-0.09784673351873276	0.018691955721414293	1.6795634301568443	0.07156938836208798	0.2645625907684923	-0.3158908266654345
0.2929999999999999	0.22868101689756587	-0.09785655617706765	0.019967356042868128	1.6797345380668753	0.07148715048661144	0.2649694347514441	-0.31551764927748777
0.29400000000000004	0.2287054447688573	-0.09786639433358585	0.02124757381478715	1.6799053352209488	0.07140451184222422	0.26537729317587067	-0.31514280261298133
0.29499999999999993	0.22872992099035808	-0.09787624718873258	0.022532608736871056	1.68007580445948	0.07132147151637744	0.26578616072124617	-0.31476628617304425
0.29600000000000004	0.2287544429758357	-0.09788611395100322	0.023822460367380355	1.6802459285391258	0.07123802860334452	0.26619603201943465	-0.31438809951510926
0.29699999999999993	0.22877900807758278	-0.09789599383711753	0.02511712811616785	1.6804156901460192	0.07115418220474821	0.26660690165250767	-0.31400824225158913
0.29800000000000004	0.22880361358846446	-0.09790588607255667	0.026416611239031742	1.6805850719100934	0.07106993142980986	0.2670187641509235	-0.3136267140479274
0.29899999999999993	0.22882825674392365	-0.09791578989208731	0.027720908833015857	1.6807540564201378	0.07098527539550462	0.26743161399189075	-0.313243514620206
0.30000000000000004	0.22885293472432222	-0.09792570453952126	0.02903001983152979	1.68092262623922	0.07090021322668451	0.26784544559761697	-0.3128586437328587
0.30099999999999993	0.22887764465687035	-0.09793562926708747	0.030343942998538515	1.681090763920494	0.07081474405598728	0.2682602533331436	-0.312472101196734
0.30200000000000005	0.22890238361752185	-0.09794556333516974	0.03166267692257284	1.6812584520234102	0.07072886702365382	0.26867603150407665	-0.31208388686708144
0.30299999999999994	0.22892714863321378	-0.0979555060127883	0.03298622001131237	1.681425673130352	0.07064258127755933	0.2690927743546455	-0.3116940006410962
0.30400000000000005	0.2289519366833272	-0.09796545657807432	0.03431457048636821	1.681592409863335	0.07055588597321588	0.269510476065912	-0.31130244245532684
0.30499999999999994	0.22897674469999693	-0.09797541431798351	0.035647726378269025	1.681758644900029	0.07046878027344214	0.2699291307540139	-0.31090921228331064
0.30600000000000005	0.22900156956802395	-0.09798537852762366	0.036985685522026454	1.6819243609895005	0.07038126334782328	0.27034873246857105	-0.31051431013331643
0.30699999999999994	0.229026408124767	-0.09799534850957406	0.038328445552527034	1.6820895409688201	0.07029333437208364	0.2707692751909535	-0.3101177360459501
0.30800000000000005	0.22905125716001465	-0.09800532357319866	0.039676003898626085	1.6822541677801781	0.07020499252743366	0.2711907528320543	-0.3097194900918668
0.30899999999999994	0.22907611341584205	-0.09801530303395362	0.04102835777594905	1.6824182244877686	0.07011623700001385	0.27161315922969276	-0.309319572369955
0.31000000000000005	0.22910097358645948	-0.09802528621268981	0.042385504179156416	1.6825816942944605	0.0700270669804975	0.27203648814589876	-0.3089179830058103
0.31099999999999994	0.22912583431843234	-0.09803527243532743	0.04374743987404905	1.6827445605578968	0.06993748166403557	0.27246073326408377	-0.30851472215025416
0.31200000000000006	0.22915069221202417	-0.09804526103327946	0.04511416139026416	1.682906806806039	0.06984748025066637	0.27288588818634824	-0.3081097899777159
0.31299999999999994	0.22917554382328936	-0.09805525134387214	0.04648566501569278	1.6830684167525463	0.0697570619456426	0.27331194643141876	-0.3077031866842334
0.31400000000000006	0.2292003856654183	-0.0980652427103869	0.04786194679187593	1.6832293743116296	0.06966622595925055	0.2737389014329782	-0.30729491248543805
0.31499999999999995	0.2292252142093383	-0.09807523448247689	0.04924300250925645	1.6833896636124015	0.06957497150654804	0.27416674653790635	-0.30688496761488926
0.31600000000000006	0.2292500258850744	-0.09808522601658243	0.05062882770341286	1.6835492690131075	0.06948329780732684	0.27459547500480497	-0.30647335232227074
0.31699999999999995	0.2292748170838737	-0.09809521667559355	0.052019417653028505	1.6837081751148786	0.06939120408605656	0.27502508000311626	-0.3060600668710836
0.31800000000000006	0.22929958415959556	-0.0981052058281376	0.05341476737847602	1.6838663667750242	0.06929868957156697	0.27545555461241683	-0.3056451115360786
0.31899999999999995	0.22932432342899628	-0.0981151928478697	0.05481487164027324	1.6840238291202563	0.06920575349646982	0.2758868918216484	-0.305228486600794
0.32000000000000006	0.22934903117166194	-0.09812517711276475	0.05621972493703917	1.6841805475594813	0.06911239509650349	0.27631908452829357	-0.3048101923556235
0.32099999999999995	0.2293737036299675	-0.09813515800440949	0.057629321502575756	1.6843365077957995	0.06901861360998382	0.2767521255373809	-0.30439022909647684
0.32200000000000006	0.22939833700906329	-0.09814513490729591	0.05904365530283115	1.684491695837346	0.06892440827742295	0.27718600756044776	-0.30396859712360424
0.32299999999999995	0.2294229274768938	-0.09815510720811821	0.06046272003350474	1.6846460980069882	0.06882977834131669	0.27762072321465153	-0.30354529674034275
0.32400000000000007	0.22944747116425676	-0.09816507429507348	0.06188650911755053	1.6847997009520277	0.06873472304597965	0.27805626502179176	-0.3031203282519046
0.32499999999999996	0.22947196416528234	-0.09817503555716804	0.06331501570183248	1.6849524916539138	0.06863924163730677	0.2784926254070685	-0.3026936919645129
0.32600000000000007	0.22949640253908474	-0.09818499038315459	0.0647482326536875	1.6851044574364848	0.06854333336258396	0.27892979669788825	-0.3022653881850052
0.32699999999999996	0.22952078231221362	-0.09819493815972262	0.06618615255815323	1.6852555859723655	0.0684469974704095	0.2793677711229682	-0.30183541722072266
0.32800000000000007	0.2295450994807845	-0.09820487826969286	0.0676287677151172	1.6854058652886639	0.06835023321072675	0.27980654081156403	-0.30140377937956225
0.32899999999999996	0.2295693500126685	-0.0982148100905939	0.06907607013564401	1.6855552837727328	0.06825303983496919	0.2802460977925247	-0.3009704749702528
0.33000000000000007	0.2295935298501173	-0.09822473299287096	0.07052805153823878	1.6857038301772505	0.06815541659613551	0.28068643399324134	-0.30053550430297643
0.33099999999999996	0.2296176349116982	-0.09823464633810504	0.07198470334580463	1.6858514936235092	0.06805736274885665	0.2811275412388043	-0.3000988676903347
0.3320000000000001	0.22964166109354778	-0.09824454947761681	0.07344601668292847	1.6859982636029214	0.06795887754957713	0.28156941125137475	-0.29966056544847736
0.33299999999999996	0.2296656042714531	-0.0982544417507016	0.0749119823735054	1.6861441299778868	0.06785996025672969	0.28201203564965815	-0.29922059789814853
0.3340000000000001	0.22968946030376025	-0.09826432248287327	0.07638259093908577	1.6862890829831505	0.06776061013096481	0.2824554059485477	-0.29877896536552934
0.33499999999999996	0.22971322503360886	-0.09827419098487217	0.07785783259795248	1.686433113227669	0.0676608264354359	0.2828995135591288	-0.29833566818287593
0.3360000000000001	0.22973689429012517	-0.0982840465520628	0.07933769726531324	1.6865762116954837	0.06756060843601906	0.2833443497891756	-0.29789070668907475
0.33699999999999997	0.2297604638893308	-0.09829388846384346	0.08082217455423986	1.686718369744109	0.06745995540158982	0.2837899058438416	-0.297444081230541
0.3380000000000001	0.22978392963514563	-0.09830371598306625	0.08231125377623773	1.6868595791012013	0.06735886660441863	0.28423617282624997	-0.29699579216258176
0.33899999999999997	0.22980728732048675	-0.09831352835546954	0.08380492394145878	1.6869998318610127	0.06725734132062489	0.2846831417381132	-0.2965458398508577
0.3400000000000001	0.22983053272846543	-0.09832332480912422	0.08530317375894464	1.6871391204806414	0.06715537883069002	0.2851308034803909	-0.29609422467294366
0.34099999999999997	0.2298536616336874	-0.09833310455389489	0.08680599163690751	1.6872774377760873	0.06705297841990887	0.28557914885387237	-0.295640947020048
0.3420000000000001	0.2298766698040406	-0.0983428667809176	0.08831336568268129	1.6874147769184946	0.06695013937877972	0.2860281685596329	-0.2951860072987081
0.34299999999999997	0.22989955300372766	-0.09835261066209591	0.08982528370198024	1.6875511314298368	0.06684686100369942	0.28647785319931035	-0.294729405932644
0.34399999999999986	0.22992230699716645	-0.09836233534961417	0.09134173319785499	1.687686495177296	0.06674314259808568	0.28692819327539526	-0.2942711433650751
0.345	0.22994492755225773	-0.09837203997546645	0.09286270136935691	1.6878208623670978	0.06663898347350133	0.2873791791916038	-0.29381122006137567
0.34599999999999986	0.22996741044265176	-0.09838172365100323	0.0943881751095466	1.6879542275385624	0.0665343829504765	0.2878308012530987	-0.2933496365117672
0.347	0.22998975144977216	-0.0983913854664975	0.09591814100323627	1.688086585557623	0.06642934035927299	0.28828304966656915	-0.29288639323410576
0.34799999999999986	0.23001194636535	-0.09840102449073143	0.097452585324478	1.688217931609063	0.06632385504095689	0.2887359145402381	-0.29242149077712937
0.349	0.2300339909952218	-0.09841063977060424	0.09899149403305804	1.6883482611882277	0.06621792634884127	0.2891893858835643	-0.29195492972422776
0.34999999999999987	0.2300558811640204	-0.09842023033113866	0.10053485276963557	1.688477570092971	0.06611155365017728	0.28964345360646504	-0.2914867106975488
0.351	0.23007761271926175	-0.09842979517626299	0.10208264684991472	1.6886058544150933	0.06600473632797295	0.290098107518314	-0.2910168343624425
0.35199999999999987	0.23009918153445644	-0.09843933328961733	0.10363486125861533	1.6887331105305143	0.06589747378275733	0.2905533373270884	-0.2905453014322419
0.353	0.23012058351199977	-0.09844884363500858	0.1051914806432568	1.688859335088945	0.06578976543429078	0.29100913263855416	-0.29007211267325755
0.35399999999999987	0.2301418145862171	-0.098458325157644	0.10675248930701807	1.6889845250041813	0.06568161072352623	0.29146548295513336	-0.2895972689099252
0.355	0.2301628707265694	-0.0984677767861444	0.10831787120069002	1.6891086774454058	0.0655730091147613	0.29192237767446466	-0.28912077102998307
0.35599999999999987	0.2301837479410278	-0.09847719743383304	0.10988760991523921	1.6892317898291191	0.06546396009749454	0.29237980608809283	-0.28864261998931307
0.357	0.23020444227962153	-0.09848658599930078	0.11146168867650308	1.6893538598109539	0.06535446318798632	0.29283775738078444	-0.28816281681614037
0.3579999999999999	0.2302249498381612	-0.0984959413677543	0.11304009034127854	1.6894748852773729	0.06524451793107294	0.29329622063029864	-0.28768136261471233
0.359	0.23024526676213955	-0.09850526241314798	0.11462279739293944	1.6895948643376333	0.06513412390235625	0.2937551848070137	-0.2871982585689428
0.3599999999999999	0.23026538925081053	-0.09851454799959558	0.11620979193622595	1.689713795315639	0.06502328071028204	0.2942146387732982	-0.28671350594638667
0.361	0.2302853135614522	-0.09852379698206287	0.1178010556923523	1.6898316767416846	0.06491198799798585	0.2946745712829422	-0.28622710610223795
0.3619999999999999	0.23030503601382132	-0.09853300820747111	0.11939656999557566	1.689948507344469	0.06480024544514999	0.29513497098102526	-0.2857390604828642
0.363	0.23032455299480395	-0.09854218051583612	0.12099631579162017	1.6900642860426254	0.06468805276962881	0.29559582640441356	-0.2852493706289966
0.3639999999999999	0.23034386096326392	-0.09855131274106792	0.12260027363722309	1.690179011935399	0.06457540972878137	0.29605712598265543	-0.28475803817887957
0.365	0.23036295645509042	-0.09856040371256079	0.1242084236993174	1.6902926842939754	0.06446231612112084	0.2965188580387973	-0.28426506487125686
0.3659999999999999	0.2303818360880697	-0.09856945225757512	0.12582074575387092	1.6904053025542067	0.06434877178828112	0.29698101079001127	-0.28377045254794736
0.367	0.2304004965658328	-0.09857845720290662	0.12743721918552803	1.6905168663092414	0.06423477661663059	0.29744357234834906	-0.28327420315619367
0.3679999999999999	0.23041893468126323	-0.09858741737584459	0.12905782298807142	1.6906273753009176	0.06412033053859428	0.29790653072181694	-0.28277631875108494
0.369	0.23043714732087398	-0.09859633160554876	0.13068253576535	1.6907368294110594	0.06400543353417175	0.29836987381572255	-0.2822768014978692
0.3699999999999999	0.23045513147015437	-0.0986051987244699	0.13231133573269535	1.6908452286541753	0.06389008563246791	0.2988335894341826	-0.2817756536739105
0.371	0.23047288421838458	-0.09861401756943883	0.13394420071922306	1.6909525731711852	0.06377428691299342	0.29929766528180435	-0.2812728776702879
0.3719999999999999	0.23049040276254343	-0.09862278698355384	0.13558110817141614	1.6910588632234276	0.06365803750697803	0.29976208896555234	-0.2807684759928519
0.373	0.23050768441106573	-0.09863150581886786	0.13722203515763606	1.691164099186941	0.06354133759869693	0.3002268479967509	-0.2802624512627357
0.3739999999999999	0.2305247265878274	-0.09864017293837106	0.13886695837358007	1.6912682815466453	0.06342418742644447	0.300691929793479	-0.27975480621668464
0.375	0.23054152683598553	-0.09864878721727031	0.14051585414908338	1.6913714108904172	0.06330658728315516	0.30115732168349046	-0.27924554370713955
0.3759999999999999	0.23055808282092247	-0.09865734754469525	0.14216869845516467	1.691473487902691	0.06318853751703704	0.3016230109071251	-0.27873466670219427
0.377	0.23057439233229707	-0.09866585282545584	0.14382546690983453	1.691574513355328	0.06307003853239992	0.30208898461985595	-0.27822217828645884
0.3779999999999999	0.2305904532859575	-0.0986743019810999	0.14548613478344113	1.6916744880961296	0.0629510907905563	0.30255522989491257	-0.27770808166282623
0.379	0.23060626372609525	-0.09868269395064812	0.14715067700470094	1.6917734130398765	0.06283169481049002	0.3030217337261145	-0.27719238015367736
0.3799999999999999	0.23062182182726823	-0.09869102769175984	0.14881906816631146	1.6918712891641474	0.0627118511692923	0.3034884830302574	-0.2766750772010955
0.381	0.23063712589554106	-0.09869930218270838	0.1504912825294225	1.691968117506915	0.06259156050266915	0.30395546464894235	-0.27615617636681733
0.3819999999999999	0.23065217436911667	-0.09870751642441494	0.1521672940284953	1.6920638991632821	0.062470823505397656	0.30442266535059315	-0.2756356813321
0.383	0.2306669658195895	-0.09871566944178803	0.1538470762776989	1.6921586352817373	0.06234964093148713	0.30489007183297734	-0.2751135958971356
0.3839999999999999	0.2306814989534498	-0.09872376028474283	0.15553060257811768	1.692252327061055	0.06222801359416599	0.30535767072587955	-0.27458992398007004
0.385	0.23069577261346397	-0.09873178802927944	0.15721784592504556	1.6923449757482167	0.06210594236581575	0.3058254485936959	-0.2740646696159274
0.3859999999999999	0.23070978578068096	-0.09873975177824516	0.15890877901614275	1.6924365826373444	0.061983428177729206	0.30629339193814586	-0.27353783695513095
0.387	0.23072353757668812	-0.09874765066140598	0.1606033742616089	1.6925271490696518	0.06186047201957042	0.3067614872014791	-0.2730094302610695
0.3879999999999999	0.23073702726574463	-0.09875548383558123	0.1623016037967757	1.6926166764340347	0.06173707493877904	0.30722972077043526	-0.27247945390658257
0.389	0.2307502542575489	-0.09876325048521994	0.16400343949714766	1.6927051661671726	0.061613238039978944	0.3076980789809687	-0.2719479123697263
0.3899999999999999	0.2307632181102634	-0.09877094982266495	0.16570885299591853	1.6927926197527652	0.061488962484024856	0.30816654812356964	-0.27141481022918074
0.391	0.23077591853304083	-0.09877858108847959	0.16741781570399147	1.6928790387213997	0.06136424948680749	0.3086351144490728	-0.2708801521589283
0.3919999999999999	0.23078835538805192	-0.09878614355221535	0.1691302988325268	1.6929644246518025	0.061239100317998986	0.30910376417508856	-0.2703439429217744
0.393	0.23080052869164303	-0.09879363651287046	0.17084627341804562	1.6930487791723496	0.061113516299371874	0.3095724834931924	-0.2698061873619471
0.3939999999999999	0.23081243861424885	-0.09880105929941768	0.1725657103497439	1.6931321039624563	0.060987498802690485	0.3100412585767027	-0.2692668903970162
0.395	0.23082408547905753	-0.09880841127177617	0.1742885803979159	1.6932144007545977	0.060861049247417	0.31051007558869564	-0.2687260570093091
0.3959999999999999	0.23083546975980365	-0.09881569182147315	0.17601485424238345	1.6932956713373328	0.060734169098170004	0.310978920689965	-0.268183692237124
0.397	0.23084659207844246	-0.09882290037237368	0.17774450250058757	1.693375917558953	0.0606068598621777	0.31144778004675944	-0.2676398011658557
0.3979999999999999	0.23085745320308163	-0.09883003638185715	0.1794774957557505	1.693455141331002	0.060479123086967936	0.31191663983843043	-0.26709438891903103
0.399	0.23086805404616847	-0.09883709934168997	0.18121380458588787	1.6935333446320429	0.06035096035798912	0.31238548626531093	-0.26654746064900453
0.3999999999999999	0.23087839566292945	-0.09884408877896872	0.18295339959369508	1.6936105295127946	0.06022237329603878	0.31285430555671456	-0.26599902152700394
0.401	0.2308884792496858	-0.09885100425750985	0.18469625143658508	1.6936866981018894	0.0600933635546199	0.3133230839787656	-0.26544907673282686
0.4019999999999999	0.2308983061416703	-0.09885784537855948	0.18644233085615694	1.6937618526107392	0.0599639328171626	0.3137918078420727	-0.2648976314449128
0.403	0.23090787781109742	-0.09886461178044628	0.18819160870599505	1.6938359953378894	0.05983408279423137	0.3142604635090156	-0.2643446908312127
0.4039999999999999	0.23091719586585982	-0.0988713031379297	0.18994405597744854	1.6939091286736063	0.05970381522089893	0.31472903740035474	-0.2637902600406681
0.405	0.23092626204772	-0.09887791916162186	0.19169964382492513	1.6939812551043274	0.05957313185410231	0.3151975160016024	-0.26323434419480685
0.4059999999999999	0.23093507822924594	-0.09888445959710633	0.1934583435911056	1.6940523772169682	0.05944203446973589	0.315665885869413	-0.26267694837939126
0.40700000000000003	0.23094364640948917	-0.09889092422300041	0.1952201268302266	1.6941224977034592	0.05931052485941874	0.3161341336374568	-0.26211807763659906
0.4079999999999999	0.23095196870877524	-0.09889731284834072	0.19698496532908283	1.6941916193651316	0.059178604827117356	0.31660224602166886	-0.2615577369579156
0.40900000000000003	0.23096004736298148	-0.09890362531079819	0.19875283112690356	1.694259745116951	0.059046276185987255	0.3170702098252517	-0.2609959312774284
0.4099999999999999	0.23096788471692725	-0.09890986147609611	0.2005236965337572	1.6943268779923488	0.05891354075555367	0.3175380119432614	-0.2604326654653967
0.41100000000000003	0.2309754832168763	-0.09891602123749905	0.20229753414675922	1.6943930211490223	0.05878040035898584	0.3180056393664253	-0.25986794432215227
0.4119999999999999	0.23098284540289857	-0.09892210451424524	0.20407431686448424	1.6944581778753272	0.05864685682015871	0.31847307918438583	-0.259301772572449
0.41300000000000003	0.23098997390146497	-0.09892811124930295	0.20585401789923075	1.6945223515961294	0.0585129119606829	0.31894031858844546	-0.2587341548608037
0.4139999999999999	0.23099687141827224	-0.09893404140795606	0.2076366107860388	1.6945855458773638	0.05837856759744932	0.31940734487339734	-0.25816509574819
0.41500000000000004	0.23100354073129564	-0.09893989497759084	0.2094220693888649	1.6946477644300437	0.058243825540747494	0.31987414543851633	-0.25759459970953213
0.4159999999999999	0.23100998468406653	-0.09894567196755534	0.21121036790469475	1.6947090111144734	0.05810868759259056	0.32034070778814866	-0.2570226711315678
0.41700000000000004	0.23101620617917223	-0.09895137240796656	0.2130014808656178	1.6947692899439064	0.05797315554500141	0.3208070195319121	-0.2564493143114416
0.4179999999999999	0.23102220817197575	-0.09895699634784187	0.21479538313963675	1.6948286050872736	0.05783723117838011	0.32127306838445874	-0.2558745334560242
0.41900000000000004	0.2310279936645519	-0.09896254385405548	0.21659204993136155	1.6948869608721024	0.057700916260255364	0.3217388421650552	-0.25529833268122276
0.41999999999999993	0.2310335656998374	-0.09896801501149607	0.21839145678261634	1.6949443617876243	0.057564212544418215	0.32220432879723676	-0.2547207160111564
0.42100000000000004	0.23103892735599216	-0.0989734099236773	0.2201935795722347	1.6950008124869367	0.057427121770253664	0.3226695163084245	-0.25414168737774084
0.42199999999999993	0.23104408174096802	-0.09897872871342486	0.22199839451468997	1.6950563177882185	0.05728964566220752	0.32313439282921336	-0.25356125062086093
0.42300000000000004	0.23104903198728305	-0.09898397152363567	0.22380587815720562	1.6951108826753643	0.057151785929447675	0.3235989465921599	-0.2529794094892495
0.42399999999999993	0.23105378124699733	-0.0989891385177328	0.22561600737499368	1.6951645122984098	0.057013544265657315	0.32406316593008117	-0.25239616764206807
0.4249999999999998	0.23105833268688789	-0.09899422987906784	0.22742875936502133	1.695217211974501	0.056874922348653816	0.3245270392740595	-0.2518115286507601
0.42600000000000016	0.23106268948381953	-0.09899924580964652	0.22924411163832742	1.6952689871893942	0.056735921839953476	0.3249905551511636	-0.25122549600123373
0.42700000000000005	0.23106685482030823	-0.09900418652967866	0.2310620420101572	1.69531984359836	0.05659654438482863	0.32545370218165437	-0.25063807309691866
0.42799999999999994	0.23107083188027433	-0.09900905227832814	0.2328825285875631	1.6953697870257345	0.056456791612916335	0.32591646907556454	-0.2500492632628158
0.4289999999999998	0.23107462384498215	-0.09901384331453832	0.2347055497544954	1.6954188234638599	0.05631666513901167	0.32637884462866323	-0.2494590697503535
0.43000000000000016	0.23107823388916315	-0.09901855991680494	0.2365310841547795	1.695466959072164	0.0561761665638005	0.32684081771793816	-0.24886749574304717
0.43100000000000005	0.2310816651773195	-0.09902320238226918	0.2383591106737507	1.6955142001756183	0.05603529747471267	0.3273023772968506	-0.2482745443629589
0.43199999999999994	0.2310849208602049	-0.09902777102625636	0.24018960841856588	1.695560553261819	0.05589405944719882	0.3277635123903728	-0.2476802186778327
0.43299999999999983	0.23108800407147942	-0.09903226618188476	0.24202255669721226	1.6956060249774374	0.05575245404612456	0.32822421208975894	-0.24708452170859727
0.43400000000000016	0.23109091792453576	-0.09903668819937217	0.24385793499774097	1.6956506221247822	0.055610482826976046	0.3286844655474247	-0.24648745643674635
0.43500000000000005	0.23109366550949337	-0.09904103744579351	0.24569572296849898	1.6956943516577143	0.05546814733711902	0.3291442619721909	-0.24588902581165464
0.43599999999999994	0.23109624989035757	-0.09904531430490976	0.24753590039825	1.695737220676534	0.05532544911710988	0.32960359062459527	-0.24528923275825248
0.43699999999999983	0.23109867410234092	-0.09904951917668829	0.2493784471958251	1.6957792364229607	0.05518238970199621	0.33006244081210306	-0.24468808018481306
0.43800000000000017	0.23110094114934335	-0.09905365247726788	0.251223343370076	1.6958204062752027	0.055038970622849	0.33052080188440636	-0.2440855709905445
0.43900000000000006	0.23110305400158862	-0.09905771463899597	0.25307056901052755	1.6958607377419788	0.054895193408342306	0.3309786632289475	-0.2434817080732282
0.43999999999999995	0.23110501559341373	-0.09906170611016253	0.25492010426874756	1.6959002384554815	0.0547510595861962	0.3314360142667351	-0.24287649433689953
0.44099999999999984	0.23110682882120884	-0.09906562735518076	0.25677192934045434	1.695938916163653	0.05460657068478593	0.33189284444852596	-0.24226993269932573
0.44200000000000017	0.2311084965415043	-0.0990694788548354	0.2586260244483824	1.6959767787225233	0.0544617282347941	0.3323491432512605	-0.24166202609915516
0.44300000000000006	0.23111002156920268	-0.09907326110622001	0.2604823698259263	1.6960138340900999	0.05431653377066075	0.3328049001745794	-0.24105277750255347
0.44399999999999995	0.23111140667595206	-0.09907697462311653	0.26234094570120287	1.6960500903214282	0.05417098883207337	0.3332601047373705	-0.24044218990956642
0.44499999999999984	0.2311126545886588	-0.09908061993644418	0.2642017322811755	1.6960855555625527	0.0540250949654955	0.33371474647447846	-0.23983026636075538
0.4460000000000002	0.23111376798813657	-0.0990841975944014	0.2660647097369895	1.696120238043007	0.05387885372561041	0.33416881493389217	-0.23921700994367562
0.44700000000000006	0.2311147495078891	-0.0990877081630483	0.26792985819166476	1.6961541460679435	0.05373226667686134	0.33462229967447976	-0.2386024237985251
0.44799999999999995	0.23111560173302392	-0.0990911522269528	0.2697971577090379	1.6961872880098985	0.05358533539502554	0.3350751902639786	-0.2379865111234475
0.44899999999999984	0.23111632719891947	-0.09909453038952822	0.27166658828284473	1.6962196723005605	0.053438061468638165	0.3355274762770661	-0.23736927517991294
0.4500000000000002	0.23111692838889267	-0.0990978432738149	0.2735381298263398	1.69625130742404	0.053290446500264384	0.3359791472934618	-0.23675071929768618
0.45100000000000007	0.23111740773123945	-0.09910109152332619	0.27541176216322194	1.6962822019116321	0.053142492107496296	0.3364301928961921	-0.23613084687901326
0.45199999999999996	0.23111776759714708	-0.09910427580220213	0.2772874650206352	1.69631236433655	0.05299419992367319	0.3368806026704543	-0.23550966140214583
0.45299999999999985	0.23111801029985057	-0.09910739679504786	0.27916521802426747	1.6963418033082536	0.05284557159850619	0.33733036620315093	-0.2348871664243209
0.4540000000000002	0.231118138094281	-0.09911045520721269	0.28104500069519306	1.6963705274671128	0.05269660879872758	0.33777947308280015	-0.23426336558394972
0.45500000000000007	0.23111815317682788	-0.09911345176588658	0.2829267924488568	1.6963985454797825	0.05254731320882407	0.33822791289977094	-0.23363826260176812
0.45599999999999996	0.23111805768521348	-0.0991163872212586	0.28481057259584236	1.696425866034897	0.05239768653166957	0.3386756752468543	-0.2330118612814324
0.45699999999999985	0.23111785369847723	-0.09911926234698316	0.28669632034293596	1.6964524978383237	0.05224773048893424	0.3391227497200575	-0.23238416551022675
0.4580000000000002	0.2311175432374429	-0.09912207794032844	0.28858401479412876	1.6964784496083436	0.052097446821389795	0.3395691259195108	-0.23175517925969621
0.4590000000000001	0.23111712826641723	-0.0991248348223803	0.29047363495233497	1.696503730072251	0.051946837289109385	0.34001479345037416	-0.23112490658559162
0.45999999999999996	0.23111661069574269	-0.09912753383792595	0.29236515972222454	1.6965283479647448	0.05179590367137776	0.3404597419237551	-0.2304933516270627
0.46099999999999985	0.23111599238332667	-0.09913017585464429	0.29425856791456206	1.6965523120269739	0.051644647766188136	0.3409039609578898	-0.22986051860539913
0.4620000000000002	0.23111527513401914	-0.09913276176235579	0.29615383825282343	1.6965756310051023	0.051493071389567616	0.34134744017990365	-0.22922641182225523
0.4630000000000001	0.23111446069796301	-0.09913529247270537	0.29805094938173493	1.6965983136487626	0.05134117637485126	0.3417901692280393	-0.22859103565717065
0.46399999999999997	0.23111355076979145	-0.0991377689185235	0.2999498798766303	1.6966203687105108	0.05118896457172029	0.3422321377539957	-0.22795439456444472
0.46499999999999986	0.23111254698904532	-0.09914019205324116	0.3018506082543971	1.6966418049459047	0.051036437845246294	0.3426733354255727	-0.22731649306923776
0.4660000000000002	0.23111145094105914	-0.09914256285073407	0.3037531129875385	1.696662631113438	0.05088359807500047	0.3431137519299951	-0.2266773357627124
0.4670000000000001	0.23111026415793826	-0.09914488230484117	0.30565737252099784	1.6966828559743268	0.05073044715373897	0.3435533769778664	-0.22603692729645436
0.46799999999999997	0.2311089881196262	-0.0991471514289313	0.3075633652906373	1.696702488292138	0.05057698698572329	0.3439922003075793	-0.22539527237635074
0.46899999999999986	0.2311076242550604	-0.09914937125589379	0.3094710697426377	1.6967215368330026	0.05042321948503941	0.34443021168988797	-0.22475237575579934
0.4700000000000002	0.2311061739434148	-0.09915154283780402	0.3113804643530873	1.6967400103667831	0.05026914657397461	0.3448674009322873	-0.2241082422285494
0.4710000000000001	0.23110463851542815	-0.09915366724564013	0.3132915276474059	1.696757917668058	0.050114770181572	0.34530375788320916	-0.22346287662171646
0.472	0.23110301925481672	-0.09915574556942423	0.31520423821924876	1.6967752675165364	0.04996009224229988	0.3457392724361668	-0.2228162837891505
0.47299999999999986	0.2311013174001448	-0.09915777891803308	0.31711857474816035	1.6967920686976492	0.049805114694651424	0.3461739345337358	-0.22216846860521225
0.47399999999999975	0.23109953414790296	-0.09915976841905387	0.31903451601562455	1.6968083300036843	0.049649839479977344	0.346607734171138	-0.22151943595895407
0.4750000000000001	0.23109767065641676	-0.0991617152190599	0.32095204091990526	1.6968240602350817	0.04949426854167134	0.34704066139943807	-0.22086919074857816
0.476	0.23109572804908496	-0.0991636204835529	0.32287112849045246	1.6968392682011313	0.04933840382428021	0.34747270632866667	-0.22021773787610668
0.47699999999999987	0.23109370741619462	-0.09916548539694668	0.3247917579018944	1.69685396272043	0.04918224727247581	0.34790385913088034	-0.21956508224219823
0.47799999999999976	0.2310916098153126	-0.09916731116296781	0.3267139084868816	1.696868152622225	0.0490258008300088	0.3483341100428631	-0.2189112287411056
0.4790000000000001	0.23108943627100284	-0.09916909900471815	0.3286375597478017	1.6968818467478797	0.04886906643858129	0.34876344936854003	-0.21825618225601398
0.48	0.2310871877753688	-0.09917085016477223	0.33056269136814015	1.6968950539509562	0.04871204603694113	0.34919186748141745	-0.21759994765487622
0.48099999999999987	0.2310848652897958	-0.09917256590568589	0.3324892832235111	1.6969077830962715	0.04855474156031763	0.34961935482705797	-0.21694252978655829
0.48199999999999976	0.23108246974714144	-0.09917424750979012	0.3344173153920001	1.6969200430590525	0.04839715493964877	0.35004590192541857	-0.21628393347710684
0.4830000000000001	0.23108000205399826	-0.09917589627827007	0.33634676816420944	1.69693184272456	0.0482392881004763	0.3504714993730598	-0.21562416352601285
0.484	0.23107746309302746	-0.09917751353103096	0.33827762205302264	1.6969431909877948	0.048081142962176485	0.3508961378452362	-0.2149632247025882
0.4849999999999999	0.2310748537253632	-0.09917910060734851	0.34020985780235763	1.6969540967521448	0.047922721437768635	0.35131980809787616	-0.2143011217429376
0.48599999999999977	0.23107217479308598	-0.09918065886579744	0.3421434563945561	1.6969645689265953	0.047764025433690106	0.3517425009695224	-0.2136378593477654
0.4870000000000001	0.23106942712176481	-0.09918218968345695	0.34407839905643034	1.6969746164229926	0.04760505684935354	0.35216420738299764	-0.21297344218064637
0.488	0.23106661152306746	-0.09918369445589674	0.3460146672639822	1.6969842481541095	0.04744581757709331	0.3525849183465606	-0.2123078748664522
0.4889999999999999	0.23106372879743706	-0.09918517459794232	0.347952242745813	1.696993473030993	0.0472863095024994	0.3530046249547447	-0.2116411619902332
0.48999999999999977	0.2310607797368356	-0.09918663154371316	0.3498911074852408	1.6970022999580847	0.04712653450452781	0.3534233183891924	-0.21097330809709897
0.4910000000000001	0.23105776512755222	-0.09918806674555597	0.35183124372152114	1.6970107378264856	0.046966494455385754	0.35384098991967566	-0.21030431769303262
0.492	0.23105468575307667	-0.09918948167262434	0.3537726339513143	1.6970187955072313	0.046806191220433266	0.3542576309053129	-0.20963419524572063
0.4929999999999999	0.2310515423970362	-0.09919087780947958	0.35571526093079253	1.6970264818453238	0.04664562665803862	0.3546732327958065	-0.2089629451849676
0.4939999999999998	0.23104833584619586	-0.0991922566550864	0.3576591076768988	1.6970338056533807	0.046484802619568416	0.35508778713246675	-0.20829057190342243
0.4950000000000001	0.23104506689352097	-0.09919361972295271	0.35960415746665	1.6970407757045167	0.046323720949936774	0.3555012855488478	-0.20761707975803775
0.496	0.23104173634130135	-0.09919496854203651	0.36155039383487875	1.697047400725204	0.04616238348859008	0.35591371977100283	-0.2069424730719543
0.4969999999999999	0.23103834500395987	-0.09919630465691781	0.3634978005711787	1.6970536893884767	0.046000792070255606	0.3563250816176118	-0.2062667561365615
0.4979999999999998	0.23103489370979227	-0.09919762962685881	0.36544636171644296	1.6970596503074689	0.04583894852520854	0.35673536300011005	-0.2055899332136702
0.4990000000000001	0.23103138330201375	-0.09919894502450118	0.3673960615586363	1.6970652920292852	0.04567685467942104	0.3571445559225836	-0.20491200853797512
0.5	0.23102781464061642	-0.09920025243457424	0.3693468846278204	1.697070623029187	0.04551451235489615	0.3575526524814379	-0.20423298631986445
0.5009999999999999	0.2310241886050369	-0.09920155345261247	0.37129881569044815	1.697075651705091	0.045351923370184594	0.35795964486497	-0.20355287074845035
0.5019999999999998	0.23102050609612812	-0.09920284968405706	0.37325183974218495	1.6970803863723707	0.04518908954102202	0.35836552535260824	-0.2028716659948772
0.5030000000000001	0.23101676803743457	-0.0992041427444924	0.37520594199927143	1.6970848352589523	0.04502601268126742	0.35877028631376673	-0.20218937621590347
0.504	0.23101297537727503	-0.09920543426063999	0.3771611078884476	1.6970890065006974	0.04486269460426282	0.3591739202063816	-0.20150600555793596
0.5049999999999999	0.2310091290916329	-0.0992067258706027	0.37911732303507506	1.6970929081370636	0.044699137124247126	0.35957641957501646	-0.200821558161756
0.5059999999999998	0.2310052301863507	-0.09920801922298175	0.38107457325022137	1.6970965481070361	0.04453534205745688	0.35997777704866474	-0.20013603816762873
0.5070000000000001	0.231001279698626	-0.09920931597561745	0.3830328445182232	1.697099934245323	0.04437131122297309	0.36037798533868337	-0.19944944972024373
0.508	0.23099727869893302	-0.09921061779432803	0.38499212298549773	1.697103074278803	0.04420704644349508	0.360777037237108	-0.1987617969731783
0.5089999999999999	0.2309932282929913	-0.09921192635164532	0.38695239495024025	1.697105975823223	0.044042549546039554	0.36117492561523595	-0.1980730840929401
0.5099999999999998	0.23098912962302962	-0.09921324332554537	0.3889136468530207	1.6971086463801355	0.043877822362441296	0.3615716434224216	-0.19738331526264616
0.5110000000000001	0.23098498386834598	-0.09921457039817265	0.3908758652690426	1.6971110933340665	0.04371286672959286	0.3619671836851534	-0.19669249468515154
0.512	0.23098079224478657	-0.09921590925455585	0.39283903690207805	1.69711332394991	0.04354768448948236	0.3623615395063579	-0.1960006265856236
0.5129999999999999	0.2309765560031449	-0.09921726158131401	0.3948031485793406	1.6971153453705403	0.04338227748914934	0.36275470406487653	-0.19530771521374
0.5139999999999998	0.2309722764272316	-0.0992186290653511	0.3967681872473116	1.6971171646146341	0.04321664758055693	0.3631466706151223	-0.1946137648454462
0.5150000000000001	0.23096795483198668	-0.09922001339291374	0.3987341399689071	1.697118788574699	0.043050796620439424	0.3635374324869228	-0.19391877978414584
0.516	0.23096359256163376	-0.09922141624976293	0.4007009939208709	1.6971202240152963	0.04288472647048887	0.36392698308543403	-0.19322276436162475
0.5169999999999999	0.23095919098787662	-0.09922283932208206	0.40266873638952416	1.6971214775710792	0.042718438997939735	0.3643153158908889	-0.1925257229394959
0.5179999999999998	0.23095475150775766	-0.09922428429661415	0.40463735476488305	1.6971225557438858	0.042551936076062676	0.36470242445818496	-0.19182765991158743
0.5190000000000001	0.23095027554042613	-0.09922575285965064	0.40660683653465995	1.697123464899257	0.04238521958426104	0.3650883024164422	-0.19112857970666042
0.52	0.23094576452319168	-0.09922724669562263	0.4085771692785382	1.6971242112638778	0.04221829140789006	0.3654729434684127	-0.19042848679078245
0.5209999999999999	0.2309412199083649	-0.09922876748566899	0.4105483406619832	1.6971248009243118	0.042051153438040605	0.36585634138968925	-0.1897273856694742
0.5219999999999998	0.23093664316126092	-0.09923031690617998	0.412520338429227	1.6971252398262713	0.041883807571468284	0.3662384900277792	-0.1890252808900511
0.5230000000000001	0.23093203575861304	-0.09923189662731458	0.4144931503954332	1.6971255337740392	0.041716255710726964	0.3666193833009889	-0.18832217704433843
0.524	0.2309273991870155	-0.09923350831148983	0.41646676443805475	1.6971256884300392	0.04154849976444392	0.36699901519706396	-0.18761807877169426
0.5249999999999999	0.23092273494101773	-0.09923515361184083	0.41844116848740004	1.6971257093145462	0.041380541647552185	0.36737737977165164	-0.18691299076227544
0.5259999999999998	0.23091804452012044	-0.09923683417064938	0.4204163505167963	1.6971256018055327	0.04121238328135629	0.36775447114677456	-0.18620691776035866
0.5270000000000001	0.23091332942504905	-0.09923855161774003	0.422392298533486	1.697125371138647	0.04104402659355142	0.3681302835095041	-0.18549986456728626
0.528	0.23090859115443027	-0.09924030756884177	0.4243690005710191	1.6971250224073136	0.040875473518315886	0.3685048111108996	-0.18479183604391014
0.5289999999999999	0.2309038312014925	-0.09924210362391364	0.42634644468202765	1.6971245605629572	0.04070672599641414	0.3688780482650978	-0.18408283711307735
0.5299999999999998	0.2308990510504127	-0.09924394136543305	0.42832461892951323	1.6971239904153395	0.04053778597530845	0.36924998934819236	-0.18337287276276126
0.5310000000000001	0.23089425217305953	-0.09924582235664482	0.4303035113762851	1.6971233166330055	0.04036865540933825	0.3696206287966661	-0.18266194804977315
0.532	0.23088943602575396	-0.09924774813976976	0.43228311007331055	1.6971225437438398	0.04019933625990432	0.3699899611055628	-0.1819500681036835
0.5329999999999999	0.23088460404567202	-0.09924972023417102	0.43426340304736444	1.6971216761357177	0.04002983049565599	0.3703579808265882	-0.18123723813094827
0.5339999999999998	0.23087975764764268	-0.09925174013447687	0.4362443782879913	1.6971207180572587	0.03986014009274023	0.3707246825660834	-0.18052346341935702
0.5350000000000001	0.23087489822096235	-0.09925380930865833	0.4382260237341676	1.697119673618668	0.03969026703504992	0.3710900609828766	-0.17980874934255395
0.536	0.2308700271258459	-0.09925592919606027	0.44020832726142567	1.6971185467926693	0.03952021331446934	0.37145411078620183	-0.17909310136426146
0.5369999999999999	0.23086514569063998	-0.09925810120575962	0.44219127666945257	1.6971173414155198	0.039349980931297546	0.3718168267338095	-0.17837652504226204
0.5379999999999998	0.23086025521017425	-0.09926032671599995	0.4441748596694238	1.6971160611881064	0.03917957189503064	0.3721782036301549	-0.1776590260324373
0.5390000000000001	0.23085535694450116	-0.0992626070743256	0.44615906387108323	1.697114709677119	0.03900898822537886	0.3725382363245457	-0.17694061009292003
0.54	0.23085045211764668	-0.09926494359691332	0.4481438767703318	1.697113290316296	0.03883823195309051	0.37289691970931554	-0.17622128308817073
0.5409999999999999	0.2308455419163676	-0.0992673375667248	0.45012928573734057	1.6971118064077393	0.038667305120336976	0.37325424871802876	-0.17550105099291227
0.5419999999999998	0.2308406274889153	-0.09926979023160562	0.4521152780044475	1.697110261123296	0.03849620978096148	0.37361021832359886	-0.17477991989609964
0.5430000000000001	0.23083570994343033	-0.09927230280345699	0.4541018406534725	1.6971086575060026	0.03832494800113758	0.37396482353626503	-0.17405789600504082
0.544	0.23083079034521384	-0.09927487645810289	0.4560889606024643	1.697106998471589	0.03815352186037455	0.3743180594014929	-0.1733349856497237
0.5449999999999999	0.23082586971324803	-0.09927751233472261	0.45807662459189263	1.6971052868100407	0.0379819334524414	0.3746699209979254	-0.17261119528734276
0.5459999999999998	0.23082094901746822	-0.09928021153522378	0.4600648191702965	1.6971035251872129	0.037810184886329146	0.3750204034353893	-0.17188653150683733
0.5470000000000002	0.2308160291767863	-0.09928297512393096	0.4620535306790257	1.6971017161464976	0.037638278287371284	0.375369501852779	-0.17116100103361667
0.548	0.23081111105636393	-0.09928580412683645	0.46404274523571476	1.6970998621105389	0.03746621579833755	0.3757172114156404	-0.1704346107348932
0.5489999999999999	0.23080619546413533	-0.09928869953078823	0.4660324487172512	1.6970979653829938	0.03729399958062079	0.37606352731351894	-0.16970736762537242
0.5499999999999998	0.23080128314808238	-0.09929166228336571	0.4680226267430073	1.6970960281503387	0.0371216318156975	0.37640844475732216	-0.1689792788728673
0.5510000000000002	0.23079637479463477	-0.09929469329306394	0.4700132646583486	1.6970940524837164	0.03694911470667727	0.3767519589768215	-0.16825035180376915
0.552	0.2307914710274402	-0.09929779342940995	0.47200434751918297	1.6970920403408223	0.036776450479573584	0.3770940652184212	-0.16752059390812435
0.5529999999999999	0.23078657240612854	-0.09930096352339113	0.47399586007869293	1.697089993567829	0.036603641384293804	0.3774347587433801	-0.16679001284388373
0.5539999999999998	0.23078167942545014	-0.09930420436857196	0.4759877867758907	1.6970879139013455	0.03643068969577252	0.37777403482631033	-0.1660586164404385
0.5550000000000002	0.23077679251553976	-0.09930751672214258	0.47798011172450766	1.6970858029704108	0.036257597715306934	0.3781118887536506	-0.1653264127020453
0.556	0.23077191204292585	-0.09931090130551899	0.47997281870223246	1.6970836622985201	0.036084367771848494	0.37844831582230387	-0.1645934098110706
0.5569999999999999	0.23076703831077894	-0.09931435880562399	0.48196589114144184	1.6970814933056813	0.03591100222337027	0.3787833113386244	-0.16385961613062147
0.5579999999999998	0.23076217155802733	-0.09931788987685242	0.48395931212106147	1.6970792973104987	0.035737503458307916	0.3791168706174561	-0.16312504020679755
0.5590000000000002	0.23075731195809196	-0.09932149514221608	0.4859530643588208	1.6970770755322875	0.03556387389658459	0.3794489889811036	-0.16238969077080004
0.56	0.2307524596179887	-0.09932517519366431	0.48794713020467473	1.6970748290932118	0.035390115990156665	0.37977966175860706	-0.16165357674058492
0.5609999999999999	0.23074761457855048	-0.09932893059308175	0.48994149163615974	1.69707255902045	0.0352162322236869	0.3801088842854464	-0.16091670722180815
0.5619999999999998	0.2307427768153968	-0.09933276187433991	0.4919361302553211	1.6970702662483819	0.03504222511558626	0.3804366519033751	-0.16017909150817586
0.5630000000000002	0.23073794623914606	-0.09933666954527745	0.4939310272864804	1.6970679516208016	0.0348680972189956	0.3807629599602665	-0.1594407390814345
0.5640000000000001	0.2307331226948659	-0.0993406540884798	0.495926163573735	1.6970656158931503	0.03469385112227861	0.38108780381003815	-0.15870165961147895
0.565	0.23072830596226615	-0.09934471596122975	0.4979215195778308	1.6970632597347717	0.034519489449145145	0.38141117881265846	-0.157961862956874
0.5659999999999998	0.2307234957570125	-0.09934885559613355	0.4999170753735539	1.6970608837311876	0.034345014858950654	0.38173308033430087	-0.1572213591652923
0.5670000000000002	0.23071869173278625	-0.09935307340280153	0.5019128106484095	1.6970584883863935	0.034170430047290895	0.3820535037476509	-0.1564801584733114
0.5680000000000001	0.23071389348409127	-0.09935736976982923	0.5039087047026101	1.697056074125174	0.03399573774652399	0.38237244443224766	-0.15573827130549886
0.569	0.23070910054905813	-0.09936174506707762	0.505904736450019	1.6970536412954351	0.033820940726338906	0.3826898977748654	-0.15499570827308023
0.5699999999999998	0.23070431241186867	-0.09936619964900664	0.5079008844200702	1.697051190170559	0.03364604179473325	0.38300585917012164	-0.15425248017230148
0.5710000000000002	0.2306995285055493	-0.09937073385868433	0.5098971267621821	1.697048720951772	0.03347104379897117	0.38332032402149924	-0.15350859798186642
0.5720000000000001	0.2306947482147567	-0.0993753480309652	0.5118934412530635	1.6970462337705343	0.03329594962584892	0.3836332877427872	-0.15276407285919502
0.573	0.23068997087818185	-0.09938004249446321	0.5138898053050571	1.6970437286909457	0.03312076220138699	0.3839447457597611	-0.15201891613622281
0.5739999999999998	0.2306851957913271	-0.0993848175730705	0.5158861959751689	1.6970412057121689	0.032945484490372344	0.3842546935119262	-0.15127313931503508
0.5750000000000002	0.23068042220928012	-0.09938967358739698	0.5178825899759266	1.6970386647708704	0.03277011949580878	0.3845631264543264	-0.15052675406302007
0.5760000000000001	0.2306756493487344	-0.0993946108561333	0.5198789636880923	1.6970361057436794	0.03259467025821171	0.38487004005960745	-0.14977977220746927
0.577	0.23067087638963502	-0.09939962969733723	0.5218752931748754	1.6970335284496632	0.032419139854744226	0.38517542982039843	-0.14903220572955247
0.5779999999999998	0.23066610247720237	-0.0994047304296387	0.5238715541976704	1.697030932652822	0.03224353139819182	0.3854792912518344	-0.1482840667575343
0.5790000000000002	0.23066132672470616	-0.09940991337336318	0.5258677222337182	1.6970283180645982	0.03206784803571152	0.38578161989422355	-0.14753536755922037
0.5800000000000001	0.23065654821623743	-0.09941517885120121	0.5278637724964658	1.6970256843464087	0.03189209294710904	0.38608241131610793	-0.1467861205334999
0.581	0.2306517660091049	-0.09942052718767101	0.5298596799590221	1.6970230311121903	0.03171626934233626	0.3863816611178428	-0.1460363382007896
0.5819999999999999	0.23064697913661014	-0.09942595870774608	0.5318554193807389	1.697020357930967	0.03154038045838871	0.3866793649356996	-0.14528603319230604
0.5830000000000002	0.23064218661082667	-0.09943147373615248	0.5338509653365596	1.697017664329437	0.03136442955620882	0.3869755184463753	-0.14453521823821555
0.5840000000000001	0.2306373874250071	-0.09943707259771599	0.5358462922480359	1.697014949794575	0.0311884199177747	0.3872701173716065	-0.1437839061550141
0.585	0.23063258055637226	-0.09944275561800622	0.5378413744149105	1.6970122137762595	0.03101235484318831	0.3875631574827119	-0.14303210983273443
0.5859999999999999	0.23062776496890655	-0.09944852312389701	0.5398361860469126	1.697009455689917	0.030836237647760032	0.3878546346051259	-0.14227984222221102
0.5870000000000002	0.23062293961540958	-0.09945437544404273	0.5418307012957919	1.6970066749191879	0.03066007165914723	0.3881445446229904	-0.141527116322208
0.5880000000000001	0.23061810343880682	-0.0994603129088979	0.5438248942872409	1.6970038708186161	0.03048386021436087	0.38843288348368543	-0.14077394516651903
0.589	0.23061325537234303	-0.09946633584952773	0.5458187391519802	1.6970010427163569	0.030307606656271625	0.3887196472020603	-0.14002034181145281
0.5899999999999999	0.23060839433903177	-0.09947244459558084	0.5478122100556515	1.6969981899169109	0.030131314329794802	0.38900483186430734	-0.13926631932375252
0.5910000000000002	0.23060351925186667	-0.09947863947355294	0.5498052812271685	1.6969953117035033	0.029954986578359974	0.38928843363160454	-0.138511890769058
0.5920000000000001	0.2305986290148002	-0.09948492080496897	0.551797926985181	1.6969924073393592	0.02977862674060101	0.38957044874365243	-0.13775706920132466
0.593	0.23059372252336188	-0.09949128890410719	0.5537901217634217	1.6969894760682505	0.029602238147019812	0.3898508735221699	-0.13700186765288155
0.5939999999999999	0.23058879866528917	-0.09949774407638945	0.5557818401357149	1.6969865171158216	0.02942582411692486	0.3901297043742308	-0.13624629912438527
0.5950000000000002	0.23058385632192352	-0.09950428661743732	0.5577730568399187	1.69698352969207	0.029249387955641405	0.39040693779526214	-0.1354903765749004
0.5960000000000001	0.23057889436999868	-0.09951091681129298	0.5597637468004534	1.6969805129942286	0.02907293295150287	0.39068257037176873	-0.13473411291264234
0.597	0.23057391168344687	-0.09951763492780565	0.5617538851509434	1.6969774662096795	0.028896462372620193	0.39095659878403016	-0.13397752098576035
0.5979999999999999	0.2305689071352253	-0.09952444122068511	0.563743447257373	1.6969743885185162	0.028719979463913175	0.39122901980877506	-0.13322061357266132
0.5990000000000002	0.23056387959916574	-0.09953133592621898	0.5657324087395221	1.6969712790950138	0.028543487444400568	0.3914998303215908	-0.13246340337295817
0.6000000000000001	0.2305588279518481	-0.09953831926114927	0.5677207454895812	1.6969681371079988	0.02836698950431955	0.39176902729901186	-0.1317059029999434
0.601	0.2305537510741173	-0.09954539141971261	0.5697084336891001	1.6969649617204996	0.02819048880225404	0.3920366078205329	-0.13094812497408873
0.6019999999999999	0.23054864785186854	-0.09955255257134858	0.5716954498250382	1.6969617520886688	0.028013988462816938	0.3923025690707932	-0.13019008171688845
0.6029999999999998	0.23054351717685667	-0.09955980285907201	0.5736817707053166	1.6969585073607394	0.027837491574578644	0.392566908341814	-0.12943178554472962
0.6040000000000001	0.23053835794791103	-0.09956714239700389	0.5756673734742679	1.696955226676391	0.027661001187508083	0.3928296230350473	-0.12867324866283825
0.605	0.23053316907180266	-0.09957457126706505	0.5776522356276386	1.6969519091654008	0.027484520310105832	0.39309071066329987	-0.1279144831596545
0.6059999999999999	0.23052794946413735	-0.09958208951633862	0.5796363350267891	1.696948553945203	0.027308051906896356	0.39335016885265656	-0.1271555010016862
0.6069999999999998	0.2305226980506517	-0.09958969715547426	0.5816196499113626	1.6969451601181065	0.027131598896459136	0.39360799534422336	-0.12639631402888968
0.6080000000000001	0.23051741376816481	-0.09959739415700213	0.5836021589089364	1.6969417267685505	0.026955164149812996	0.3938641879953871	-0.12563693395111428
0.609	0.23051209556556326	-0.09960518045242878	0.5855838410416779	1.6969382529600214	0.026778750488785537	0.39411874478065545	-0.12487737234590386
0.6099999999999999	0.23050674240556857	-0.09961305592849565	0.587564675731906	1.6969347377308783	0.02660236068418204	0.39437166379250577	-0.12411764065709532
0.6109999999999998	0.23050135326691054	-0.09962102042410521	0.5895446428077054	1.6969311800894653	0.026425997453994765	0.3946229432424266	-0.12335775019341143
0.6120000000000001	0.23049592714653389	-0.099629073728287	0.5915237225078608	1.6969275790096439	0.026249663461893554	0.394872581461972	-0.12259771212703674
0.613	0.2304904630618398	-0.09963721557807464	0.5935018954850035	1.6969239334263666	0.02607336131599502	0.39512057690364716	-0.12183753749289643
0.6139999999999999	0.23048496005296332	-0.09964544565516982	0.5954791428066171	1.6969202422309155	0.025897093567542436	0.39536692814138336	-0.1210772371889925
0.6149999999999998	0.23047941718508919	-0.09965376358176953	0.5974554459542922	1.6969165042665586	0.025720862709310944	0.3956116338705433	-0.12031682197742129
0.6160000000000001	0.2304738335508084	-0.09966216891705776	0.5994307868220079	1.6969127183242512	0.025544671174283863	0.395854692907884	-0.11955630248569611
0.617	0.23046820827251596	-0.09967066115473844	0.6014051477138272	1.6969088831376316	0.02536852133490201	0.39609610419172214	-0.11879568920830379
0.6179999999999999	0.23046254050446988	-0.09967923972086146	0.6033785113414023	1.6969049973776889	0.02519241550245749	0.3963358667821817	-0.11803499250830196
0.6189999999999998	0.23045682943375964	-0.09968790397156625	0.6053508608213038	1.6969010596478533	0.02501635592638595	0.3965739798613416	-0.11727422261888604
0.6200000000000001	0.23045107428018963	-0.09969665319073921	0.6073221796706918	1.696897068479888	0.024840344793637805	0.3968104427330413	-0.1165133896455247
0.621	0.23044527429583037	-0.0997054865875855	0.6092924518005881	1.696893022329829	0.02466438422818712	0.39704525482240544	-0.1157525035691412
0.6219999999999999	0.23043942876461077	-0.09971440329411911	0.6112616615082763	1.6968889195736045	0.024488476290615114	0.3972784156752714	-0.11499157424972153
0.6229999999999998	0.23043353700195163	-0.09972340236294727	0.6132297934699721	1.696884758503081	0.02431262297794894	0.3975099249575199	-0.11423061142954824
0.6240000000000001	0.2304275983548222	-0.09973248276610143	0.6151968327333994	1.6968805373221658	0.024136826223936387	0.39773978245443126	-0.11346962473623266
0.625	0.2304216122029726	-0.09974164339491795	0.6171627647102897	1.696876254142592	0.023961087899511034	0.3979679880700674	-0.11270862368584095
0.6259999999999999	0.23041557796096232	-0.0997508830602158	0.6191275751695683	1.696871906980139	0.02378540981320229	0.3981945418266193	-0.11194761768579958
0.6269999999999998	0.23040949507948033	-0.09976020049239408	0.6210912502316194	1.696867493750915	0.02360979371161034	0.3984194438640235	-0.11118661603738884
0.6280000000000001	0.2304033630459616	-0.09976959434145136	0.6230537763636435	1.6968630122673223	0.02343424127988333	0.39864269443991013	-0.11042562793781469
0.629	0.23039718138600565	-0.09977906317692951	0.6250151403757418	1.6968584602348424	0.023258754141890582	0.3988642939293932	-0.10966466248178927
0.6299999999999999	0.23039094966559354	-0.09978860548815911	0.6269753294166165	1.696853835249636	0.023083333860394687	0.39908424282452215	-0.10890372866297661
0.6309999999999998	0.23038466749259823	-0.09979821968556088	0.628934330968526	1.6968491347954588	0.02290798193782993	0.3993025417338191	-0.10814283537572057
0.6320000000000001	0.23037833451721731	-0.09980790410300315	0.6308921328426336	1.6968443562398992	0.022732699817502776	0.3995191913821459	-0.10738199141680321
0.633	0.23037195043208067	-0.09981765700046354	0.6328487231747584	1.6968394968314373	0.022557488884847616	0.3997341926105338	-0.10662120548698067
0.6339999999999999	0.23036551497203003	-0.09982747656699853	0.6348040904204177	1.696834553697714	0.022382350468979885	0.3999475463756723	-0.10586048619247133
0.6349999999999998	0.23035902791281984	-0.09983736092477623	0.6367582233495452	1.6968295238442517	0.02220728584478889	0.40015925374923744	-0.10509984204632634
0.6360000000000001	0.2303524890691165	-0.09984730813379565	0.6387111110179619	1.6968244041536327	0.02203229623739601	0.40036931591462327	-0.10433928147874877
0.637	0.2303458982929231	-0.0998573161957903	0.6406627426915482	1.6968191913858883	0.021857382830499567	0.4005777341583349	-0.10357881286573142
0.6379999999999999	0.23033925547243078	-0.09986738305694405	0.6426131077708799	1.6968138821797267	0.02168254677409851	0.40078450986134045	-0.10281844455743062
0.6389999999999998	0.23033256053129825	-0.09987750661054856	0.6445621957411509	1.6968084730531034	0.021507789189949448	0.40098964449348595	-0.1020581848968281
0.6400000000000001	0.23032581342835695	-0.0998876847011076	0.6465099961233336	1.6968029604027586	0.02133311117761821	0.40119313960829334	-0.10129804223811238
0.641	0.23031901415699094	-0.09989791512988914	0.6484564984735787	1.6967973405038494	0.021158513816618246	0.4013949968427676	-0.10053802494613609
0.6419999999999999	0.23031216274456842	-0.09990819565967166	0.6504016924316162	1.6967916095108109	0.02098399816353851	0.40159521792227243	-0.09977814137657538
0.6429999999999998	0.23030525925267578	-0.0999185240183118	0.6523455677700424	1.6967857634590742	0.02080956524848377	0.4017938046652975	-0.0990183998557237
0.6440000000000001	0.23029830377777852	-0.09992889790338999	0.6542881144666856	1.6967797982661452	0.02063521606985191	0.4019907589904281	-0.09825880865126375
0.645	0.23029129645193414	-0.0999393149879349	0.6562293227767503	1.696773709732039	0.020460951589700516	0.4021860829232632	-0.09749937594308378
0.6459999999999999	0.23028423744355453	-0.09994977292572743	0.6581691832585139	1.6967674935405812	0.020286772733234038	0.40237977859840796	-0.09674010981209576
0.6469999999999998	0.2302771269582187	-0.09996026935581323	0.6601076867762654	1.6967611452619606	0.020112680389974557	0.40257184825897435	-0.09598101823772995
0.6480000000000001	0.23026996523991353	-0.09997080190584975	0.6620448244797407	1.6967546603557846	0.01993867541655438	0.4027622942538314	-0.09522210910458484
0.649	0.23026275257345105	-0.09998136819466438	0.6639805877126957	1.6967480341742613	0.01976475864563619	0.40295111902797515	-0.09446339023692145
0.6499999999999999	0.23025548928730996	-0.09999196583552879	0.6659149678750658	1.6967412619655124	0.01959093089943745	0.40313832510826775	-0.09370486945137194
0.6509999999999998	0.23024817575464734	-0.10000259244052606	0.6678479563334591	1.6967343388770204	0.019417192999453922	0.40332391509392446	-0.09294655459064435
0.6520000000000001	0.23024081239248068	-0.10001324562526148	0.6697795444025532	1.6967272599592211	0.01924354576988455	0.40350789165405765	-0.09218845352932477
0.653	0.2302333996612938	-0.10002392301354714	0.6717097233492753	1.6967200201692418	0.019069990038837296	0.4036902575274057	-0.09143057417070878
0.6539999999999999	0.23022593806582037	-0.10003462224206282	0.6736384843960893	1.6967126143747913	0.01889652663950751	0.40387101552192767	-0.09067292444409479
0.6549999999999998	0.23021842815625262	-0.10004534096499108	0.6755658187226525	1.6967050373582115	0.01872315641144983	0.40405016851432385	-0.08991551230277461
0.6560000000000001	0.23021087052949574	-0.10005607685862906	0.6774917174654702	1.6966972838210688	0.018549880201942835	0.4042277194492959	-0.08915834572259211
0.657	0.2302032658304669	-0.10006682762560704	0.6794161717166859	1.6966893483896628	0.018376698867201998	0.40440367133848265	-0.08840143270057473
0.6579999999999999	0.23019561475344327	-0.10007759099833978	0.6813391725220108	1.696681225620704	0.01820361327331831	0.4045780272591909	-0.0876447812539958
0.6589999999999998	0.2301879180434576	-0.10008836474246248	0.6832607108762998	1.6966729100064142	0.018030624297348075	0.4047507903529794	-0.0868883994206512
0.6600000000000001	0.23018017649736194	-0.10009914666100676	0.6851807777167854	1.6966643959790593	0.017857732828979293	0.4049219638242142	-0.08613229526022104
0.661	0.23017239096380684	-0.10010993459894404	0.6870993639158557	1.6966556779145427	0.017684939772652026	0.40509155093883636	-0.08537647685591675
0.6619999999999999	0.2301645623425139	-0.1001207264477187	0.6890164602745144	1.696646750135445	0.017512246049827308	0.40525955502333844	-0.08462095231585752
0.6629999999999998	0.23015669158396823	-0.10013152014977322	0.6909320575157828	1.696637606915008	0.017339652601282	0.4054259794636432	-0.08386572977429015
0.6640000000000001	0.23014877968915223	-0.10014231370269547	0.692846146277298	1.6966282424820776	0.017167160389306803	0.40559082770375765	-0.08311081739300964
0.665	0.2301408277085654	-0.10015310516223831	0.6947587171038685	1.6966186510255001	0.016994770399441167	0.4057541032444446	-0.082356223362912
0.6659999999999999	0.2301328367409079	-0.10016389264421176	0.6966697604403707	1.6966088266976105	0.016822483641683254	0.40591580964202895	-0.08160195590567088
0.6669999999999998	0.2301248079318056	-0.10017467432599977	0.6985792666234916	1.6965987636179436	0.016650301151661145	0.406075950507092	-0.08084802327601764
0.6680000000000001	0.23011674247219754	-0.10018544844807868	0.7004872258719522	1.6965884558782989	0.016478223992068882	0.40623452950286815	-0.08009443376437317
0.669	0.2301086415956317	-0.10019621331554131	0.7023936282771011	1.6965778975484123	0.016306253254244483	0.40639155034358304	-0.0793411956989705
0.6699999999999999	0.2301005065748437	-0.10020696729963056	0.7042984637942639	1.6965670826799861	0.016134390059706207	0.40654701679315686	-0.07858831744782598
0.6709999999999998	0.23009233871912266	-0.10021770883928303	0.7062017222337346	1.696556005309086	0.01596263556158512	0.40670093266426877	-0.07783580742134222
0.6720000000000002	0.23008413937246275	-0.10022843644268209	0.7081033932517883	1.6965446594591604	0.01579099094601374	0.40685330181741325	-0.07708367407510866
0.673	0.23007590991099441	-0.10023914868882103	0.7100034663424762	1.696533039145071	0.015619457433591468	0.40700412815982306	-0.07633192591228231
0.6739999999999999	0.23006765173969349	-0.10024984422907966	0.7119019308298383	1.696521138376632	0.015448036280864712	0.40715341564437696	-0.07558057148572334
0.6749999999999998	0.23005936628987214	-0.10026052178881802	0.713798775860167	1.6965089511612919	0.01527672878163785	0.40730116826854873	-0.0748296194001814
0.6760000000000002	0.2300510550174516	-0.1002711801686111	0.7156939903939594	1.6964964715067086	0.015105536268113786	0.40744739007339453	-0.07407907831470756
0.677	0.23004271940051094	-0.10028181824437223	0.7175875631971921	1.6964836934239838	0.014934460111862837	0.4075920851425131	-0.07332895694528295
0.6779999999999999	0.23003436093573218	-0.10029243496674255	0.7194794828319306	1.6964706109319307	0.014763501724740464	0.4077352576008529	-0.0725792640674733
0.6789999999999998	0.23002598113449066	-0.10030302936087654	0.7213697376459077	1.696457218061256	0.014592662560057	0.407876911613485	-0.07183000851946615
0.6800000000000002	0.23001758151859047	-0.10031360052624833	0.7232583157614566	1.6964435088571568	0.014421944113876217	0.4080170513847022	-0.07108119920578679
0.681	0.2300091636148927	-0.10032414763572711	0.7251452050649425	1.6964294773810968	0.01425134792619768	0.40815568115737944	-0.07033284510107508
0.6819999999999999	0.23000072894921286	-0.10033466993392377	0.7270303931966985	1.696415117713267	0.014080875581899676	0.40829280521216593	-0.06958495525342757
0.6829999999999998	0.22999227904098832	-0.10034516673481043	0.7289138675414747	1.6964004239549826	0.01391052871119756	0.40842842786656475	-0.06883753878747864
0.6840000000000002	0.22998381539909016	-0.10035563741936412	0.7307956152194164	1.6963853902298927	0.01374030898992053	0.4085625534742008	-0.0680906049076383
0.685	0.22997533951802704	-0.10036608143361056	0.7326756230760825	1.6963700106851425	0.013570218140092396	0.40869518642415115	-0.0673441629019648
0.6859999999999999	0.22996685287453764	-0.10037649828594176	0.7345538776715189	1.696354279493618	0.013400257930327545	0.40882633114021155	-0.06659822214635873
0.6869999999999998	0.22995835692531985	-0.10038688754370713	0.7364303652714023	1.696338190856531	0.013230430175492303	0.40895599208033834	-0.06585279210779066
0.6880000000000002	0.22994985310552266	-0.10039724883058138	0.7383050718413936	1.6963217390052143	0.01306073673623897	0.40908417373638345	-0.06510788234618753
0.6890000000000001	0.22994134282649906	-0.10040758182471086	0.7401779830424625	1.6963049182021388	0.012891179519019785	0.40921088063387473	-0.06436350251600419
0.69	0.22993282747281396	-0.10041788625613556	0.7420490842253148	1.6962877227415318	0.012721760476091767	0.40933611733177533	-0.06361966236838407
0.6909999999999998	0.22992430840000683	-0.1004281619031129	0.7439183604239401	1.6962701469496022	0.012552481604962537	0.4094598884224631	-0.06287637175389968
0.6920000000000002	0.22991578693311174	-0.10043840858809555	0.7457857963494193	1.696252185184753	0.012383344947457823	0.40958219853192385	-0.06213364062519348
0.6930000000000001	0.2299072643644328	-0.10044862617373478	0.7476513763851321	1.6962338318374195	0.0122143525887742	0.4097030523200937	-0.06139147903908321
0.694	0.22989874195019416	-0.10045881455891004	0.7495150845837567	1.696215081328777	0.012045506656575923	0.4098224544814074	-0.06064989715806116
0.6949999999999998	0.22989022090681277	-0.10046897367516427	0.7513769046660775	1.696195928109454	0.011876809320194729	0.40994040974536516	-0.05990890525093387
0.6960000000000002	0.22988170240716976	-0.10047910348429634	0.7532368200216197	1.6961763666593852	0.011708262790235057	0.41005692287692963	-0.059168513692531455
0.6970000000000001	0.22987318757688185	-0.10048920397673354	0.7550948137107488	1.6961563914880575	0.011539869318399853	0.410171998676933	-0.05842873296290301
0.698	0.22986467749094847	-0.10049927516918118	0.7569508684675005	1.6961359971336478	0.011371631196803999	0.4102856419828532	-0.05768957364647503
0.6989999999999998	0.2298561731715232	-0.1005093171011718	0.7588049667027774	1.6961151781606827	0.011203550756651385	0.4103978576699561	-0.056951046431223534
0.7000000000000002	0.2298476755868052	-0.10051932983164091	0.7606570905075534	1.6960939291577306	0.011035630366882382	0.4105086506523712	-0.056213162107727935
0.7010000000000001	0.22983918565030007	-0.10052931343665898	0.7625072216561046	1.6960722447358842	0.010867872433215756	0.4106180258840363	-0.055475931568096076
0.702	0.22983070422007662	-0.10053926800794534	0.764355341610416	1.6960501195269084	0.010700279397339115	0.41072598835981045	-0.05473936580462819
0.7029999999999998	0.22982223209801692	-0.10054919365066027	0.7662014315254012	1.696027548180686	0.010532853735758336	0.41083254311674994	-0.05400347590839186
0.7040000000000002	0.22981377002905734	-0.10055909048009633	0.7680454722526964	1.6960045253627183	0.010365597958364501	0.41093769523529966	-0.053268273068367185
0.7050000000000001	0.22980531870041818	-0.10056895861802066	0.7698874443426703	1.695981045751688	0.010198514607081315	0.4110414498403336	-0.052533768571334065
0.706	0.2297968787408237	-0.10057879818904747	0.771727328046177	1.695957104036329	0.010031606254590587	0.4111438121022826	-0.051799973802003414
0.7069999999999999	0.22978845072009	-0.10058860931741684	0.7735651033168228	1.6959326949119895	0.009864875503072372	0.41124478723840696	-0.05106690024289423
0.7080000000000002	0.22978003514945555	-0.1005983921249281	0.7754007498141393	1.6959078130780205	0.009698324983200907	0.4113443805139627	-0.05033455947351899
0.7090000000000001	0.2297716324819001	-0.10060814672965028	0.7772342469080601	1.6958824532356247	0.009531957353332845	0.411442597243259	-0.04960296316880537
0.71	0.22976324311169877	-0.10061787324428273	0.7790655736843433	1.6958566100854104	0.009365775298458983	0.4115394427907217	-0.04887212309716929
0.7109999999999999	0.22975486737358655	-0.10062757177454448	0.7808947089505869	1.69583027832466	0.009199781529099563	0.4116349225719585	-0.04814205111847148
0.7120000000000002	0.22974650554190756	-0.10063724241796909	0.782721631242481	1.6958034526439412	0.009033978780445031	0.41172904205494204	-0.04741275918215067
0.7130000000000001	0.2297381578297511	-0.10064688526235081	0.784546318829562	1.6957761277234442	0.008868369811496024	0.41182180676136665	-0.04668425932576538
0.714	0.22972982438807624	-0.10065650038421556	0.7863687497197382	1.6957482982305516	0.008702957404321714	0.41191322226786936	-0.04595656367368908
0.7149999999999999	0.22972150530482383	-0.10066608784769433	0.78818890166223	1.6957199588186447	0.00853774436361653	0.4120032942068651	-0.045229684436068854
0.7160000000000002	0.22971320060438988	-0.10067564770304728	0.7900067521500792	1.6956911041256486	0.008372733516187128	0.41209202826723557	-0.04450363390809657
0.7170000000000001	0.22970491024821152	-0.1006851799852148	0.7918222784241288	1.6956617287719489	0.00820792771024511	0.41217943019516967	-0.043778424468789025
0.718	0.22969663413646801	-0.10069468471277283	0.7936354574792436	1.6956318273584332	0.008043329814380867	0.41226550579508997	-0.04305406857877781
0.7189999999999999	0.22968837211014495	-0.10070416188654097	0.7954462660720453	1.695601394465042	0.007878942716033161	0.412350260930537	-0.042330578777584074
0.7200000000000002	0.2296801239527072	-0.10071361148821725	0.7972546807279287	1.6955704246498307	0.0077147693201823925	0.41243370152500625	-0.04160796768121869
0.7210000000000001	0.22967188939062985	-0.10072303347979043	0.7990606777458781	1.6955389124485494	0.007550812548873756	0.4125158335626103	-0.04088624798040003
0.722	0.22966366809316446	-0.1007324278033542	0.800864233202606	1.6955068523743666	0.00738707534095848	0.4125966630885598	-0.040165432438768134
0.7229999999999999	0.22965545967284642	-0.10074179438094943	0.8026653229575444	1.695474238916995	0.007223560651502164	0.41267619620976304	-0.03944553389077831
0.7240000000000002	0.22964726368674046	-0.10075113311443558	0.8044639226575795	1.6954410665416013	0.0070602714511618665	0.4127544390955371	-0.038726565239870864
0.7250000000000001	0.2296390796369191	-0.10076044388538898	0.8062600077404283	1.695407329688634	0.006897210725833565	0.41283139797812046	-0.03800853945726972
0.726	0.2296309069701765	-0.10076972655502626	0.8080535534366838	1.695373022774192	0.0067343814764453	0.4129070791529816	-0.03729146958133655
0.7269999999999999	0.2296227450781091	-0.10077898096415405	0.8098445347701766	1.6953381401901921	0.006571786718893079	0.4129814889790387	-0.03657536871752863
0.7280000000000002	0.22961459329718614	-0.10078820693352206	0.8116329265570533	1.6953026763047139	0.006409429484421136	0.4130546338787235	-0.035860250038643286
0.7290000000000001	0.22960645090843254	-0.10079740426495654	0.8134187034047223	1.6952666254629096	0.006247312820382689	0.4131265203378225	-0.03514612678490971
0.73	0.22959831713785112	-0.10080657274252133	0.8152018397103151	1.6952299819884808	0.006085439790769259	0.413197154905089	-0.0344330122642809
0.7309999999999999	0.22959019115796264	-0.10081571213295434	0.8169823096583134	1.6951927401857236	0.005923813476261948	0.41326654419168063	-0.033720919853095346
0.7319999999999998	0.22958207209009193	-0.1008248221857558	0.8187600872181151	1.6951548943421553	0.005762436974106224	0.41333469487053787	-0.033009862996608415
0.7330000000000001	0.2295739590077774	-0.10083390263368114	0.8205351461411903	1.6951164387317221	0.005601313398172585	0.41340161367569683	-0.032299855209502175
0.734	0.22956585094092452	-0.10084295319401619	0.8223074599574735	1.695077367618594	0.005440445879321918	0.4134673074014693	-0.031590910076665
0.7349999999999999	0.22955774687919836	-0.10085197356988322	0.8240770019721518	1.6950376752615526	0.005279837565646183	0.4135317829015443	-0.030883041253923348
0.7359999999999998	0.22954964577428513	-0.10086096345119891	0.82584374526325	1.6949973559186033	0.00511949162252049	0.4135950470880647	-0.030176262468529738
0.7370000000000001	0.22954154654177508	-0.10086992251603359	0.8276076626796597	1.6949564038514433	0.0049594112329507094	0.4136571069306131	-0.029470587519332785
0.738	0.22953344806341727	-0.10087885043199929	0.8293687268400192	1.6949148133305385	0.0047995995978481025	0.4137179694549759	-0.028766030276372184
0.7389999999999999	0.22952534919049877	-0.1008877468572936	0.8311269101320917	1.6948725786411958	0.004640059935801595	0.41377764174180326	-0.02806260468025073
0.7399999999999998	0.22951724874797805	-0.10089661144215231	0.8328821847111636	1.6948296940898775	0.004480795482892665	0.4138361309253385	-0.027360324742061508
0.7410000000000001	0.22950914553786828	-0.10090544383033487	0.8346345224974885	1.6947861540111477	0.004321809492732409	0.41389344419190705	-0.02665920454361306
0.742	0.22950103834111607	-0.10091424365988827	0.8363838951743098	1.694741952775625	0.0041631052364131445	0.41394958877803556	-0.025959258237086297
0.7429999999999999	0.22949292591797768	-0.10092301056318771	0.8381302741868611	1.6946970847978227	0.004004686002371363	0.4140045719686815	-0.025260500044170322
0.7439999999999998	0.22948480700802407	-0.10093174416625539	0.8398736307420012	1.6946515445435095	0.003846555096037047	0.41405840109568803	-0.024562944255089657
0.7450000000000001	0.2294766803320303	-0.10094044408811234	0.8416139358092635	1.694605326537338	0.0036887158391443555	0.4141110835361525	-0.023866605227204553
0.746	0.22946854459575036	-0.10094910994091749	0.8433511601241017	1.6945584253711286	0.00353117156888315	0.41416262671064036	-0.023171497382744138
0.7469999999999999	0.2294603984933255	-0.1009577413305158	0.8450852741926053	1.6945108357128145	0.003373925637009933	0.414213038081238	-0.022477635205841087
0.7479999999999998	0.2294522407095747	-0.10096633785701742	0.8468162482965877	1.694462552316056	0.003216981408914938	0.41426232514937517	-0.021785033239219223
0.7490000000000001	0.22944406992229324	-0.10097489911540944	0.848544052498696	1.694413570030145	0.0030603422626421166	0.41431049545359366	-0.0210937060807635
0.75	0.229435884805688	-0.10098342469582636	0.8502686566475693	1.6943638838094568	0.0029040115876760317	0.41435755656749773	-0.0204036683802627
0.7509999999999999	0.22942768403457825	-0.1009919141831045	0.8519900303827016	1.6943134887228304	0.002747992783370575	0.41440351609769654	-0.01971493483649335
0.7519999999999998	0.2294194662878609	-0.10100036715637126	0.8537081431382874	1.6942623799640157	0.002592289257503402	0.4144483816814267	-0.019027520194569658
0.7530000000000001	0.22941123025086432	-0.10100878318904352	0.8554229641464595	1.6942105528628124	0.0024369044251963826	0.4144921609839693	-0.018341439243362477
0.754	0.22940297461734155	-0.10101716184848454	0.8571344624414493	1.6941580028961503	0.0022818417077724385	0.4145348616960363	-0.017656706812607486
0.7549999999999999	0.22939469809148094	-0.10102550269569663	0.8588426068646966	1.6941047256991175	0.0021271045316063435	0.414576491531181	-0.0169733377695664
0.7559999999999998	0.22938639938993743	-0.10103380528542662	0.8605473660690586	1.694050717075565	0.001972696327148857	0.4146170582232838	-0.01629134701595758
0.7570000000000001	0.22937807724388154	-0.10104206916593299	0.8622487085214016	1.6939959730086662	0.001818620527816341	0.41465656952386476	-0.015610749485689628
0.758	0.22936973040106828	-0.10105029387879233	0.8639466025058614	1.6939404896725665	0.00166488056880343	0.414695033199091	-0.01493156014234819
0.7589999999999999	0.22936135762793083	-0.10105847895911987	0.8656410161304336	1.6938842634443712	0.0015114798858763012	0.4147324570269	-0.014253793975264245
0.7599999999999998	0.22935295771170033	-0.10106662393507447	0.8673319173365488	1.6938272909157268	0.0013584219136559966	0.4147688487942904	-0.013577465994453839
0.7610000000000001	0.22934452946254993	-0.10107472832665089	0.8690192739101572	1.6937695689055023	0.0012057100833884496	0.41480421629428665	-0.012902591224780059
0.762	0.22933607171576537	-0.10108279164526357	0.8707030534943564	1.6937110944735714	0.0010533478208068767	0.4148385673226302	-0.012229184699139917
0.7629999999999999	0.22932758333394412	-0.1010908133941215	0.8723832236035935	1.693651864933823	0.0009013385440831907	0.4148719096746162	-0.01155726145102691
0.7639999999999998	0.22931906320922218	-0.10109879306789155	0.8740597516387238	1.6935918778660222	0.0007496856613778962	0.41490425114206775	-0.010886836507124534
0.7650000000000001	0.22931051026553084	-0.10110673015127365	0.8757326049025759	1.693531131126906	0.0005983925680460359	0.41493559951038034	-0.01021792488003789
0.766	0.22930192346050884	-0.10111462411761471	0.8774017506164326	1.6934696228608914	0.00044746264392217305	0.4149659625556879	-0.00955054156066154
0.7669999999999999	0.229293301786317	-0.1011224744286919	0.8790671559385889	1.6934073515107724	0.00029689925098560837	0.4149953480421446	-0.008884701509438203
0.7679999999999998	0.229284644269733	-0.10113028053529141	0.8807287879861484	1.693344315827652	0.00014670573121983434	0.41502376371937494	-0.008220419646250043
0.7690000000000001	0.2292759499726587	-0.1011380418774558	0.882386613860087	1.6932805148793624	-3.114595824250857e-06	0.41505121732008465	-0.0075577108393543166
0.77	0.22926721799266342	-0.10114575788477426	0.884040600672489	1.6932159480577467	-0.00015255843558192506	0.41507771655782466	-0.006896589893714252
0.7709999999999999	0.22925844746318538	-0.10115342797709179	0.8856907155748585	1.693150615084807	-0.00030162252102645026	0.4151032691251449	-0.006237071539015146
0.7719999999999998	0.22924963755414446	-0.10116105156488736	0.8873369257871669	1.6930845160177197	-0.00045030361558772103	0.41512788269206846	-0.0055791704176558045
0.7730000000000001	0.2292407874725922	-0.1011686280496968	0.8889791986276667	1.6930176512538484	-0.0005985985160755305	0.41515156490433175	-0.004922901072457342
0.774	0.22923189646302508	-0.1011761568249551	0.8906175015431269	1.6929500215357507	-0.0007465040553670041	0.41517432338138205	-0.004268277934014206
0.7749999999999999	0.22922296380848836	-0.10118363727650732	0.8922518021387681	1.69288162795505	-0.0008940171053485258	0.4151961657146736	-0.003615315308221353
0.7759999999999998	0.22921398883284863	-0.10119106878316714	0.893882068208306	1.6928124719551736	-0.0010411345800543411	0.4152170994663769	-0.0029640273639026135
0.7770000000000001	0.22920497090348416	-0.10119845071770067	0.8955082677652643	1.6927425553333297	-0.001187853438822182	0.4152371321682496	-0.0023144281201000283
0.778	0.2291959094340155	-0.10120578244710574	0.8971303690748347	1.692671880242105	-0.0013341706897734209	0.4152562713204187	-0.001666531433436643
0.7789999999999999	0.2291868038870779	-0.10121306333218444	0.8987483406848104	1.6926004491910454	-0.0014800833934380151	0.415274524390005	-0.001020350986026317
0.7799999999999998	0.2291776537771372	-0.10122029272791644	0.9003621514556245	1.6925282650478495	-0.0016255886659181473	0.41529189880976597	-0.0003759002736734527
0.7810000000000001	0.2291684586733464	-0.1012274699846352	0.9019717705895244	1.6924553310391692	-0.0017706836817152234	0.41530840197681007	0.0002668074057115871
0.782	0.22915921820244375	-0.10123459444850402	0.9035771676581622	1.6923816507510157	-0.001915365676771149	0.41532404125137584	0.000907758963007312
0.7829999999999999	0.22914993205132023	-0.10124166546091415	0.9051783126282555	1.6923072281276372	-0.002059631951604828	0.4153388239558508	0.0015469415276728319
0.7839999999999998	0.22914059996850583	-0.1012486823579331	0.9067751758857212	1.692232067468873	-0.002203479873998474	0.41535275737402316	0.002184342456692835
0.7850000000000001	0.22913122176494857	-0.10125564447093519	0.9083677282590646	1.6921561734271002	-0.002346906881053658	0.4153658487504373	0.0028199493433582585
0.786	0.22912179731521365	-0.10126255112803706	0.90995594104168	1.6920795510037714	-0.002489910480924162	0.415378105289968	0.003453750025712267
0.7869999999999999	0.22911232655872535	-0.10126940165483324	0.9115397860115827	1.6920022055455397	-0.0026324882545326373	0.41538953415754526	0.004085732593821014
0.7879999999999998	0.22910280950030132	-0.10127619537443408	0.913119235448227	1.6919241427407195	-0.0027746378570907924	0.41540014247765705	0.004715885395820127
0.7890000000000001	0.22909324621035795	-0.10128293160831102	0.9146942621471883	1.6918453686160775	-0.002916357018999165	0.41540993733362375	0.005344197043235732
0.79	0.22908363682553806	-0.1012896096779487	0.9162648394327373	1.6917658895331928	-0.0030576435463114606	0.4154189257670015	0.005970656415469569
0.7909999999999999	0.22907398155013614	-0.1012962289058015	0.9178309411672027	1.6916857121840063	-0.0031984953213137733	0.4154271147772311	0.00659525266278937
0.7919999999999998	0.22906428065756862	-0.10130278861517807	0.9193925417567708	1.6916048435855493	-0.0033389103030990355	0.41543451132140163	0.007217975207652651
0.7930000000000001	0.22905453449113497	-0.10130928812980575	0.9209496161552558	1.691523291074226	-0.0034788865279560457	0.41544112231406344	0.007838813745105287
0.794	0.22904474346406883	-0.10131572677383043	0.922502139866993	1.691441062300015	-0.00361842210957507	0.41544695462714254	0.008457758242935086
0.7949999999999999	0.22903490805888044	-0.10132210387300376	0.9240500889488803	1.6913581652205858	-0.003757515238584723	0.4154520150899512	0.009074798941712205
0.7959999999999998	0.22902502882674494	-0.10132841875668129	0.9255934400119661	1.691274608095699	-0.0038961641815437645	0.4154563104891649	0.009689926354726186
0.7970000000000002	0.22901510638731135	-0.10133467075912894	0.9271321702226069	1.6911903994818829	-0.004034367280242194	0.41545984756882154	0.010303131267524619
0.798	0.2290051414278014	-0.10134085921976141	0.928666257302463	1.691105548227004	-0.00417212295137422	0.41546263303039527	0.010914404736758159
0.7989999999999999	0.22899513470102303	-0.10134698348306444	0.9301956795269833	1.6910200634643424	-0.004309429686097534	0.41546467353287897	0.011523738088462706
0.7999999999999998	0.2289850870230508	-0.10135304289858009	0.9317204157227761	1.6909339546050344	-0.004446286049297704	0.4154659756930513	0.012131122915909228
0.8010000000000002	0.22897499927094722	-0.10135903682095455	0.9332404452646366	1.6908472313292549	-0.0045826906786200815	0.4154665460860426	0.012736551077212416
0.802	0.2289648723801465	-0.1013649646100481	0.9347557480715012	1.6907599035783833	-0.004718642283209717	0.4154663912458901	0.013340014692645445
0.8029999999999999	0.2289547073407495	-0.1013708256311099	0.9362663045990915	1.6906719815485218	-0.004854139641856088	0.41546551766583134	0.01394150614087707
0.8039999999999998	0.22894450519310433	-0.10137661925501729	0.937772095829268	1.6905834756834737	-0.004989181600665724	0.41546393179869584	0.01454101805377332
0.8050000000000002	0.2289342670241747	-0.10138234485857901	0.9392731032579925	1.6904943966660457	-0.0051237670708120225	0.41546164005781366	0.015138543310319361
0.806	0.2289239939646954	-0.10138800182490623	0.940769308881921	1.6904047554084152	-0.005257895026363363	0.4154586488181316	0.015734075029912274
0.8069999999999999	0.22891368718561197	-0.10139358954385205	0.9422606951828888	1.690314563042676	-0.0053915645017643	0.4154549644171641	0.016327606564909912
0.8079999999999998	0.22890334789380345	-0.10139910741289192	0.9437472451103075	1.6902238309119346	-0.005524774588727213	0.41545059315601707	0.01691913149244254
0.8090000000000002	0.2288929773282145	-0.10140455483919722	0.9452289420614909	1.6901325705619432	-0.005657524432474473	0.41544554130059963	0.01750864360555461
0.81	0.22888257675601803	-0.10140993124252844	0.9467057698606773	1.690040793733257	-0.005789813227636496	0.4154398150826528	0.018096136903987533
0.8109999999999999	0.22887214746805787	-0.10141523605744533	0.9481777127371394	1.6899485123535325	-0.0059216402142328465	0.4154334207005279	0.01868160558454844
0.8119999999999998	0.22886169077394658	-0.10142046873446085	0.9496447553016483	1.6898557385292012	-0.006053004673676256	0.41542636432019553	0.01926504403064464
0.8130000000000002	0.22885120799718908	-0.10142562874089055	0.9511068825220599	1.6897624845365062	-0.006183905924739411	0.415418652076662	0.019846446801476552
0.8140000000000001	0.22884070046995447	-0.10143071556177016	0.9525640796999146	1.6896687628122615	-0.006314343319607009	0.4154102900755444	0.0204258086217472
0.815	0.22883016952712307	-0.10143572870084192	0.954016332466112	1.6895745859443294	-0.00644431624153627	0.4154012843943092	0.021003124379018998
0.8159999999999998	0.22881961650036056	-0.10144066768161313	0.9554636268295108	1.6894799666625575	-0.006573824107476067	0.4153916410822568	0.021578389142425606
0.8170000000000002	0.22880904271259236	-0.10144553204848665	0.9569059492592972	1.6893849178305356	-0.006702866374061865	0.4153813661594888	0.02215159819513123
0.8180000000000001	0.22879844947212213	-0.10145032136796248	0.958343286731205	1.6892894524370317	-0.006831442540105252	0.4153704656166184	0.02272274705216245
0.819	0.2287878380667674	-0.10145503522991312	0.9597756267210594	1.689193583586717	-0.006959552143934269	0.4153589454158271	0.02329183145691806
0.8199999999999998	0.2287772097587646	-0.10145967324930837	0.9612029571798689	1.6890973244909215	-0.007087194758934561	0.41534681149247005	0.023858847370368478
0.8210000000000002	0.22876656578006901	-0.10146423506876505	0.9626252664900995	1.6890006884587812	-0.007214369987109119	0.4153340697572245	0.024423790952766134
0.8220000000000001	0.22875590732767143	-0.10146872036079646	0.9640425433696849	1.6889036888887674	-0.007341077447855575	0.4153207260995667	0.024986658524107294
0.823	0.22874523555930498	-0.10147312882863323	0.9654547767418289	1.688806339260581	-0.0074673167642756826	0.41530678639196345	0.02554744651053529
0.8239999999999998	0.2287345515902962	-0.10147746020674019	0.9668619556401629	1.688708653127403	-0.007593087553290139	0.41529225649294443	0.026106151405007647
0.8250000000000002	0.22872385649155805	-0.10148171426253377	0.9682640691838578	1.6886106441084854	-0.007718389422056039	0.41527714224831946	0.026662769756420436
0.8260000000000001	0.22871315128796854	-0.10148589079930229	0.9696611066215776	1.6885123258820696	-0.007843221970321937	0.41526144949065685	0.027217298186706127
0.827	0.2287024369567597	-0.10148998965882622	0.9710530574100716	1.6884137121786196	-0.007967584796102165	0.41524518403780836	0.027769733422022862
0.8279999999999998	0.22869171442554068	-0.1014940107225723	0.9724399112431964	1.68831481677398	-0.008091477497240918	0.4152283516927897	0.028320072303934084
0.8290000000000002	0.22868098456920344	-0.10149795391259005	0.9738216579802466	1.688215653481694	-0.008214899663446311	0.4152109582467769	0.028868311759753632
0.8300000000000001	0.22867024820646006	-0.10150181919323663	0.9751982875243633	1.6881162361448416	-0.008337850863179688	0.4151930094838122	0.029414448752522054
0.831	0.22865950609826655	-0.10150560657297446	0.9765697897359975	1.6880165786288932	-0.008460330634170251	0.4151745111843515	0.029958480245086936
0.8319999999999999	0.22864875894813308	-0.10150931610511371	0.9779361543979762	1.6879166948155622	-0.008582338479687	0.41515546912709933	0.030500403185050217
0.8330000000000002	0.22863800740206386	-0.10151294788788032	0.9792973711983463	1.687816598596139	-0.008703873866731665	0.41513588909040533	0.03104021449694371
0.8340000000000001	0.2286272520477493	-0.10151650206493923	0.9806534297144657	1.6877163038642948	-0.00882493622389979	0.41511577685364215	0.03157791107505848
0.835	0.22861649341451495	-0.10151997882599349	0.9820043193983546	1.6876158245094663	-0.008945524939397717	0.41509513819837685	0.032113489776809376
0.8359999999999999	0.22860573197440298	-0.10152337840670303	0.9833500295640655	1.6875151744104395	-0.009065639359764104	0.41507397890951264	0.032646947416698505
0.8370000000000002	0.2285949681440097	-0.10152670108830063	0.9846905493932459	1.6874143674287398	-0.009185278790636402	0.41505230477596944	0.03317828076751905
0.8380000000000001	0.22858420228745324	-0.10152994719728509	0.9860258679731918	1.6873134174040643	-0.009304442501024553	0.4150301215898618	0.03370748657495336
0.839	0.22857343472047065	-0.10153311710519257	0.9873559743185302	1.687212338154377	-0.009423129726525033	0.41500743514514316	0.03423456156614119
0.8399999999999999	0.22856266571489278	-0.10153621122844352	0.9886808573291698	1.6871111434787758	-0.00954133966654296	0.41498425123778165	0.03475950243285496
0.8410000000000002	0.2285518955027462	-0.10153923002788758	0.9900005057330296	1.6870098471578503	-0.009659071479907917	0.4149605756671569	0.035282305808164105
0.8420000000000001	0.22854112427922627	-0.1015421740072935	0.9913149080624292	1.6869084629496425	-0.00977632428369536	0.41493641423739347	0.0358029682560195
0.843	0.22853035220491888	-0.10154504371115887	0.9926240526491128	1.6868070045838262	-0.009893097153914692	0.4149117727583818	0.03632148626809715
0.8439999999999999	0.22851957940877704	-0.10154783972334201	0.9939279276210014	1.686705485756347	-0.010009389126359586	0.4148866570466026	0.03683785626157099
0.8450000000000002	0.2285088059922258	-0.10155056266651671	0.9952265208991821	1.686603920124135	-0.010125199197438789	0.4148610729259925	0.037352074577087356
0.8460000000000001	0.22849803203364447	-0.1015532132009482	0.9965198201955233	1.6865023212995007	-0.010240526325231909	0.414835026228785	0.037864137476761914
0.847	0.22848725759285007	-0.1015557920222149	0.99780781301205	1.6864007028449528	-0.010355369431075722	0.41480852279607666	0.038374041142811656
0.8479999999999999	0.22847648271557966	-0.10155829985862529	0.9990904866420913	1.6862990782680476	-0.010469727401560158	0.414781568478479	0.03888178167694735
0.8490000000000002	0.22846570743759445	-0.10156073746870477	1.0003678281720911	1.686197461015882	-0.010583599090508749	0.41475416913703217	0.039387355099982105
0.8500000000000001	0.2284549317876578	-0.10156310563875158	1.001639824483341	1.68609586446997	-0.010696983320640105	0.4147263306439495	0.039890757351538034
0.851	0.22844415578976418	-0.10156540518046123	1.0029064622547734	1.6859943019411134	-0.010809878885094219	0.4146980588831254	0.04039198429034209
0.8519999999999999	0.22843337946649828	-0.1015676369286185	1.0041677279687027	1.6858927866638813	-0.010922284549433798	0.4146693597505843	0.04089103169560226
0.8530000000000002	0.22842260284427499	-0.10156980173885632	1.0054236079199101	1.6857913317918047	-0.011034199054487152	0.4146402391547425	0.04138789526958988
0.8540000000000001	0.22841182595857742	-0.10157190048585703	1.0066740882269536	1.6856899503936507	-0.011145621119363966	0.4146107030164167	0.041882570641127825
0.855	0.22840104885769022	-0.10157393406274756	1.0079191548442157	1.6855886554500148	-0.011256549443609853	0.41458075726869503	0.042375053369562286
0.8559999999999999	0.22839027160605774	-0.10157590338131169	1.009158793573577	1.6854874598498397	-0.011366982708744547	0.41455040785678626	0.04286533894885714
0.8569999999999998	0.22837949428839305	-0.10157780937151306	1.0103929900753477	1.6853863763864754	-0.011476919580220311	0.4145196607380256	0.04335342281138878
0.8580000000000001	0.228368717014161	-0.10157965297995214	1.0116217298792205	1.6852854177528869	-0.01158635871004544	0.4144885218820291	0.043839300331506806
0.859	0.2283579399220638	-0.10158143516800852	1.0128449983971433	1.6851845965371275	-0.011695298739769669	0.4144569972705664	0.04432296682983946
0.8599999999999999	0.228347163184153	-0.10158315691004396	1.0140627809388774	1.6850839252191931	-0.011803738303528282	0.4144250928969621	0.04480441757889628
0.8609999999999998	0.22833638700881392	-0.10158481919166543	1.015275062728756	1.6849834161684962	-0.011911676030841742	0.4143928147653862	0.045283647809302725
0.8620000000000001	0.22832561164299603	-0.10158642300804681	1.0164818289221462	1.684883081641199	-0.012019110549293985	0.4143601688902706	0.04576065271587972
0.863	0.22831483737481667	-0.1015879693623088	1.0176830646216328	1.684782933777012	-0.012126040487334292	0.41432716129590746	0.04623542746345078
0.8639999999999999	0.2283040645361642	-0.10158945926433187	1.0188787548940603	1.6846829845954454	-0.012232464476899598	0.41429379801610106	0.04670796719299056
0.8649999999999998	0.2282932935049248	-0.10159089373075408	1.0200688847892085	1.6845832459926344	-0.012338381155614949	0.41426008509350243	0.0471782670287285
0.8660000000000001	0.22828252470795943	-0.1015922737857764	1.0212534393593602	1.6844837297390958	-0.012443789168999762	0.41422602857868146	0.0476463220858469
0.867	0.22827175862483115	-0.10159360046126957	1.0224324036786492	1.6843844474776573	-0.0125486871731075	0.41419163452929614	0.04811212747798637
0.8679999999999999	0.22826099579078038	-0.10159487479580517	1.0236057628618258	1.6842854107211667	-0.012653073837356492	0.4141569090093528	0.04857567832432
0.8689999999999998	0.22825023679856937	-0.10159609783336233	1.0247735020824509	1.684186630849594	-0.012756947847126901	0.41412185808849117	0.04903696975632263
0.8700000000000001	0.22823948229994614	-0.10159727062208555	1.025935606590535	1.6840881191061445	-0.012860307906125117	0.4140864878414091	0.04949599692430092
0.871	0.2282287330071027	-0.10159839421309239	1.0270920617296402	1.683989886593124	-0.01296315273869959	0.41405080434736163	0.04995275500368908
0.8719999999999999	0.22821798969375354	-0.1015994696593302	1.0282428529534566	1.6838919442682978	-0.013065481092048426	0.41401481368966586	0.050407239201175645
0.8729999999999998	0.22820725319508453	-0.10160049801448082	1.02938796584187	1.6837943029417286	-0.013167291738076424	0.4139785219552069	0.05085944476078809
0.8740000000000001	0.22819652440656804	-0.10160148033191203	1.0305273861165325	1.6836969732734566	-0.013268583474902739	0.413941935233695	0.05130936696993963
0.875	0.22818580428239316	-0.10160241766367509	1.0316610996555764	1.6835999657720135	-0.01336935512820309	0.41390505961666785	0.05175700116519956
0.8759999999999999	0.22817509383388732	-0.101603311059547	1.0327890925067311	1.6835032907930123	-0.013469605552387682	0.4138679011965371	0.052202342737486924
0.8769999999999998	0.2281643941279293	-0.1016041615661167	1.0339113508992326	1.6834069585374234	-0.013569333631615969	0.41383046606573304	0.05264538713681412
0.8780000000000001	0.22815370628535284	-0.10160497022591392	1.0350278612560442	1.6833109790495269	-0.013668538280832103	0.4137927603159428	0.053086129877071876
0.879	0.22814303147934092	-0.10160573807658005	1.0361386102064003	1.6832153622145263	-0.013767218446943936	0.41375479003755666	0.05352456654079939
0.8799999999999999	0.22813237093381045	-0.10160646615007958	1.0372435845971817	1.6831201177558224	-0.013865373109963929	0.41371656131931767	0.05396069278333476
0.8809999999999998	0.228121725921408	-0.10160715547195141	1.0383427715031375	1.6830252552319316	-0.013963001283808514	0.41367808024798514	0.054394504336472006
0.8820000000000001	0.2281110977603618	-0.10160780706059892	1.0394361582374723	1.6829307840334171	-0.014060102016695969	0.4136393529078238	0.05482599701248132
0.883	0.2281004878105669	-0.10160842192661779	1.04052373236356	1.682836713380575	-0.014156674391448298	0.41360038537985133	0.055255166708801456
0.8839999999999999	0.2280898974704069	-0.1016090010721606	1.0416054817077998	1.682743052321493	-0.014252717526124326	0.4135611837409612	0.055682009413164466
0.8849999999999998	0.22807932817468385	-0.1016095454903372	1.0426813943732443	1.6826498097293443	-0.014348230575045815	0.4135217540631568	0.056106521208913386
0.8860000000000001	0.22806878139290496	-0.10161005616464991	1.0437514587532637	1.6825569942996597	-0.014443212729912969	0.41348210241283156	0.056528698280334
0.887	0.22805825862717322	-0.10161053406846252	1.0448156635448855	1.6824646145490707	-0.014537663220705621	0.4134422348497842	0.05694853691800442
0.8879999999999999	0.22804776140893043	-0.10161098016450225	1.0458739977618188	1.6823726788147642	-0.0146315813162491	0.4134021574260844	0.05736603352410548
0.8889999999999998	0.2280372912949266	-0.10161139540439361	1.046926450746795	1.6822811952523837	-0.014724966324567325	0.41336187618533166	0.0577811846173299
0.8900000000000001	0.22802684986353824	-0.1016117807282232	1.0479730121824895	1.682190171831617	-0.014817817593145672	0.41332139716254546	0.05819398683708951
0.891	0.22801643871105864	-0.1016121370641347	1.0490136721006498	1.6820996163313435	-0.014910134508982422	0.4132807263841925	0.05860443694702365
0.8919999999999999	0.22800605944720806	-0.10161246532795293	1.0500484208890712	1.682009536336214	-0.015001916498246795	0.41323986986785904	0.05901253183775131
0.8929999999999998	0.22799571369023863	-0.10161276642283615	1.051077249296049	1.6819199392342803	-0.015093163025544106	0.41319883362180515	0.05941826852868743
0.8940000000000001	0.22798540306200696	-0.10161304123895583	1.0521001484330703	1.6818308322145359	-0.015183873592971351	0.41315762364476116	0.05982164416910891
0.895	0.22797512918301616	-0.10161329065320274	1.0531171097768859	1.6817422222643608	-0.015274047739146422	0.41311624592589913	0.06022265603902163
0.8959999999999999	0.22796489366780212	-0.10161351552891879	1.0541281251713417	1.6816541161676142	-0.015363685038333238	0.4130747064447909	0.06062130155007471
0.8969999999999998	0.22795469812103433	-0.10161371671565361	1.0551331868289826	1.6815665205029988	-0.015452785099663262	0.41303301117140795	0.06101757824622001
0.8980000000000001	0.2279445441335773	-0.10161389504894494	1.056132287332811	1.6814794416415584	-0.015541347566271095	0.4129911660662788	0.06141148380418063
0.899	0.22793443327813753	-0.10161405135012223	1.0571254196393332	1.6813928857436793	-0.015629372114466345	0.41294917708055423	0.06180301603452218
0.8999999999999999	0.22792436710562317	-0.10161418642613247	1.0581125770832787	1.6813068587563385	-0.015716858453307506	0.41290705015573204	0.062192172883572934
0.9009999999999998	0.22791434714221234	-0.10161430106938749	1.0590937533824976	1.6812213664105986	-0.015803806324334577	0.41286479122315606	0.06257895243546405
0.9020000000000001	0.22790437488562712	-0.10161439605763194	1.0600689426419103	1.6811364142193355	-0.01589021550091259	0.412822406203528	0.06296335291374376
0.903	0.22789445180060958	-0.10161447215383121	1.061038139356893	1.6810520074748192	-0.015976085787308116	0.4127799010066695	0.06334537268262838
0.9039999999999999	0.22788457931510184	-0.1016145301060785	1.062001338416478	1.6809681512465207	-0.016061417017986135	0.41273728153140726	0.0637250102481963
0.9049999999999998	0.22787475881712996	-0.10161457064752027	1.0629585351063806	1.680884850379891	-0.016146209057005714	0.41269455366521	0.06410226425977011
0.9060000000000001	0.22786499165088672	-0.10161459449629952	1.0639097251122351	1.6808021094949817	-0.016230461797088303	0.4126517232837537	0.06447713351154942
0.907	0.22785527911201348	-0.1016146023555158	1.0648549045241664	1.6807199329837714	-0.01631417515860242	0.4126087962507755	0.06484961694461717
0.9079999999999999	0.22784562244358278	-0.10161459491320174	1.0657940698434547	1.6806383250069508	-0.016397349089012903	0.41256577841796654	0.06521971364944276
0.9089999999999998	0.22783602283353038	-0.10161457284231501	1.0667272179897935	1.6805572894912835	-0.01647998356285575	0.4125226756245932	0.06558742286851732
0.9100000000000001	0.22782648141353729	-0.10161453680074524	1.0676543463065107	1.6804768301275383	-0.016562078581994953	0.4124794936971466	0.0659527439983305
0.911	0.22781699925860843	-0.10161448743133521	1.0685754525641336	1.6803969503686165	-0.016643634175856854	0.412436238449135	0.06631567659075027
0.9119999999999999	0.2278075773862187	-0.10161442536191563	1.069490534965681	1.6803176534278708	-0.016724650401581165	0.4123929156806497	0.0666762203550854
0.9129999999999998	0.22779821675540105	-0.10161435120535303	1.0703995921548175	1.6802389422768613	-0.016805127344453958	0.41234953117787965	0.0670343751612572
0.9140000000000001	0.2277889182661521	-0.10161426555960985	1.0713026232238663	1.6801608196421685	-0.016885065118500835	0.41230609071293634	0.06739014104280197
0.915	0.2277796827584021	-0.10161416900781645	1.0721996277182888	1.680083288002386	-0.01696446386663113	0.41226260004373827	0.06774351819842538
0.9159999999999999	0.22777051101092408	-0.10161406211835422	1.0730906056376397	1.6800063495856694	-0.017043323760393976	0.41221906491388927	0.06809450699216955
0.9169999999999998	0.22776140374093437	-0.1016139454449495	1.0739755574356231	1.6799300063674578	-0.017121644999772374	0.41217549105272727	0.06844310795322817
0.9180000000000001	0.22775236160400736	-0.10161381952677737	1.0748544840203846	1.6798542600687456	-0.017199427813015113	0.4121318841753562	0.06878932177583526
0.919	0.22774338519355095	-0.1016136848885751	1.0757273867539072	1.6797791121549015	-0.017276672456201854	0.412088249982593	0.06913314931880107
0.9199999999999999	0.2277344750394662	-0.10161354204076459	1.0765942674505098	1.6797045638346615	-0.017353379212480192	0.4120445941608865	0.06947459160487708
0.9209999999999998	0.227725631606743	-0.10161339147958334	1.0774551283763307	1.6796306160596637	-0.017429548391461762	0.41200092238201896	0.06981364982067982
0.9220000000000002	0.22771685529474245	-0.10161323368722334	1.0783099722505443	1.6795572695245278	-0.0175051803290206	0.4119572403026462	0.07015032531723384
0.923	0.22770814643678877	-0.10161306913197762	1.0791588022464234	1.6794845246667254	-0.017580275387128145	0.411913553563914	0.07048461961034057
0.9239999999999999	0.22769950529969546	-0.10161289826839372	1.08000162199037	1.6794123816658646	-0.017654833953541785	0.41186986779120677	0.0708165343801021
0.9249999999999998	0.22769093208360447	-0.10161272153743384	1.0808384355589078	1.6793408404427643	-0.017728856441468457	0.4118261885940827	0.07114607146972009
0.9260000000000002	0.2276824269228891	-0.10161253936664111	1.0816692474743923	1.6792699006594474	-0.017802343289324656	0.4117825215662699	0.07147323288393358
0.927	0.22767398988811863	-0.10161235217031156	1.082494062700932	1.6791995617208018	-0.017875294960775227	0.4117388722852897	0.07179802078752028
0.9279999999999999	0.2276656209883307	-0.10161216034967151	1.083312886641645	1.6791298227771616	-0.01794771194505044	0.4116952463115818	0.0721204375041638
0.9289999999999998	0.2276573201732374	-0.10161196429305967	1.0841257251361223	1.67906068272668	-0.01801959475717557	0.4116516491875503	0.0724404855153803
0.9300000000000002	0.2276490873353661	-0.10161176437611397	1.08493258445696	1.678992140217115	-0.01809094393799061	0.4116080864368925	0.07275816745919769
0.931	0.22764092231213176	-0.10161156096196233	1.0857334713061089	1.6789241936474057	-0.01816176005426422	0.41156456356408155	0.07307348612876774
0.9319999999999999	0.22763282488784092	-0.10161135440141736	1.0865283928125373	1.6788568411697935	-0.018232043699023096	0.4115210860536943	0.07338644447145663
0.9329999999999998	0.22762479479563189	-0.10161114503317431	1.0873173565315772	1.6787900806924925	-0.01830179549197447	0.4114776593695782	0.07369704558865484
0.9340000000000002	0.227616831719351	-0.10161093318401226	1.0881003704444452	1.6787239098825315	-0.018371016079899338	0.41143428895403494	0.07400529273569435
0.935	0.22760893529536227	-0.10161071916899794	1.0888774429568024	1.678658326169527	-0.01843970613689398	0.4113909802268332	0.07431118932150503
0.9359999999999999	0.22760110511429207	-0.10161050329169197	1.0896485828967197	1.678593326751138	-0.0185078663645201	0.41134773858373946	0.07461473890831115
0.9369999999999998	0.22759334072270948	-0.10161028584435733	1.0904137995127918	1.678528908599078	-0.01857549749210651	0.4113045693948676	0.07491594521148684
0.9380000000000002	0.2275856416251165	-0.1016100671081695	1.0911731024735216	1.6784650684641798	-0.018642600277323444	0.41126147800326734	0.07521481209968874
0.9390000000000001	0.22757800728699987	-0.10160984735342826	1.0919265018687137	1.6784018028808916	-0.018709175507028823	0.4112184697235033	0.07551134359556647
0.94	0.22757043713894698	-0.10160962683977065	1.0926740082117434	1.6783391081719605	-0.018775223998324837	0.4111755498399752	0.07580554387674307
0.9409999999999998	0.22756293058107602	-0.10160940581638502	1.0934156324408122	1.6782769804536852	-0.018840746599702255	0.41113272360509623	0.07609741727639129
0.9420000000000002	0.22755548698740663	-0.10160918452222571	1.0941513859187995	1.6782154156428708	-0.018905744192210784	0.4110899962372636	0.07638696828346257
0.9430000000000001	0.22754810571054732	-0.10160896318622842	1.0948812804324566	1.6781544094647356	-0.018970217690715517	0.41104737291879906	0.0766742015428083
0.944	0.2275407860870717	-0.10160874202752558	1.095605328191306	1.6780939574591407	-0.019034168045238657	0.41100485879434057	0.07695912185494505
0.9449999999999998	0.22753352744283092	-0.10160852125566203	1.096323541825857	1.678034054985524	-0.01909759624214199	0.4109624589695594	0.0772417341753378
0.9460000000000002	0.22752632909745243	-0.10160830107081037	1.0970359343839997	1.6779746972287959	-0.019160503304966478	0.4109201785098315	0.07752204361307447
0.9470000000000001	0.22751919036802778	-0.10160808166398601	1.097742519324808	1.677915879206582	-0.019222890294867158	0.4108780224388586	0.0778000554287442
0.948	0.22751211057199242	-0.10160786321726159	1.0984433105108713	1.6778575957774373	-0.019284758310642254	0.410835995737173	0.07807577503194087
0.9489999999999998	0.2275050890299494	-0.10160764590398072	1.0991383222013993	1.6777998416492903	-0.01934610848878188	0.4107941033404598	0.07834920797911744
0.9500000000000002	0.22749812506880993	-0.10160742988897074	1.099827569047215	1.6777426113866112	-0.019406942003839682	0.4107523501379367	0.07862035997202949
0.9510000000000001	0.22749121802412126	-0.10160721532875439	1.10051106608687	1.6776858994163113	-0.019467260068700056	0.41071074097096766	0.07888923685651869
0.952	0.22748436724120985	-0.10160700237176024	1.101188828742361	1.6776297000342586	-0.019527063934435297	0.41066928063172364	0.07915584462126588
0.9529999999999998	0.2274775720762721	-0.1016067911585316	1.1018608728133057	1.6775740074135432	-0.019586354890116838	0.4106279738615817	0.07942018939608089
0.9540000000000002	0.22747083189854117	-0.1016065818219341	1.1025272144699347	1.6775188156133751	-0.019645134262944855	0.41058682534931773	0.07968227744960225
0.9550000000000001	0.2274641460931502	-0.10160637448736135	1.1031878702467681	1.677464118586736	-0.019703403418573105	0.41054583972951547	0.07994211518707019
0.956	0.22745751406356235	-0.10160616927293886	1.1038428570380923	1.6774099101867908	-0.01976116376138416	0.41050502158130786	0.0801997091488979
0.9569999999999999	0.22745093523394794	-0.10160596628972603	1.1044921920940884	1.6773561841735651	-0.019818416734774538	0.4104643754271429	0.08045506600966944
0.9580000000000002	0.2274444090522647	-0.10160576564191602	1.1051358930160924	1.6773029342212804	-0.01987516382157025	0.4104239057314474	0.08070819257676587
0.9590000000000001	0.22743793499366483	-0.10160556742703357	1.1057739777513442	1.6772501539259703	-0.019931406544510373	0.4103836168991833	0.08095909578873542
0.96	0.22743151256347222	-0.10160537173613038	1.1064064645879663	1.6771978368137632	-0.019987146466614553	0.41034351327417223	0.08120778271376594
0.9609999999999999	0.22742514129935312	-0.10160517865397829	1.1070333721497738	1.6771459763494545	-0.020042385191250234	0.41030359913736475	0.08145426054807069
0.9620000000000002	0.22741882077343656	-0.10160498825925984	1.107654719390526	1.677094565943874	-0.020097124362080797	0.4102638787054167	0.08169853661399734
0.9630000000000001	0.2274125505947642	-0.10160480062475644	1.1082705255879697	1.6770435989600578	-0.02015136566319754	0.4102243561294466	0.08194061835803637
0.964	0.2274063304109406	-0.10160461581753376	1.1088808103384162	1.6769930687197312	-0.02020511081925123	0.41018503549366486	0.08218051334908674
0.9649999999999999	0.22740015990822793	-0.10160443389912467	1.109485593551829	1.6769429685104909	-0.02025836159515522	0.41014592081405415	0.08241822927697191
0.9660000000000002	0.227394038810087	-0.10160425492570918	1.1100848954466547	1.6768932915925616	-0.0203111197951758	0.41010701603740063	0.08265377395083319
0.9670000000000001	0.2273879668749184	-0.10160407894829174	1.1106787365436208	1.676844031204008	-0.02036338726165165	0.41006832504067314	0.08288715529708846
0.968	0.22738194389450705	-0.10160390601287557	1.111267137657731	1.6767951805647838	-0.020415165873766936	0.41002985163062405	0.08311838135670514
0.9689999999999999	0.22737596969354737	-0.10160373616063412	1.1118501198884383	1.6767467328811256	-0.02046645754649807	0.4099915995434863	0.08334746028171888
0.9700000000000002	0.22737004412949838	-0.10160356942807956	1.1124277046087292	1.6766986813506732	-0.020517264229610484	0.4099535724447019	0.08357440033117237
0.9710000000000001	0.22736416709238882	-0.10160340584722828	1.1129999134538495	1.6766510191671962	-0.020567587906642645	0.4099157739287398	0.08379920986683242
0.972	0.22735833850457307	-0.10160324544576334	1.1135667683103991	1.6766037395238051	-0.02061743059387547	0.4098782075192421	0.08402189734904207
0.9729999999999999	0.2273525583204416	-0.1016030882471938	1.1141282913061532	1.6765568356150318	-0.020666794339285123	0.4098408766695569	0.08424247133282177
0.9740000000000002	0.2273468265257113	-0.1016029342710111	1.1146845048005931	1.6765103006392883	-0.020715681221355493	0.4098037847631667	0.08446094046427198
0.9750000000000001	0.2273411431355408	-0.10160278353284213	1.1152354313753683	1.6764641278020904	-0.020764093347504727	0.4097669351137656	0.08467731347702569
0.976	0.22733550819184498	-0.10160263604459938	1.1157810938235366	1.6764183103189243	-0.020812032852245615	0.40973033096546896	0.08489159918825463
0.9769999999999999	0.22732992176131284	-0.10160249181462767	1.1163215151379402	1.6763728414166348	-0.020859501895564948	0.4096939754935787	0.08510380649428222
0.9780000000000002	0.22732438393450682	-0.10160235084784798	1.1168567184994507	1.6763277143337105	-0.020906502661641593	0.40965787180571894	0.08531394436603762
0.9790000000000001	0.22731889482529233	-0.10160221314589789	1.1173867272646805	1.6762829223209808	-0.020953037357596686	0.40962202294291117	0.085522021844221
0.98	0.22731345457021757	-0.10160207870726899	1.1179115649527638	1.6762384586431065	-0.020999108212030184	0.40958643188052696	0.08572804803404915
0.9809999999999999	0.22730806332784398	-0.10160194752744109	1.118431255231934	1.676194316579744	-0.021044717473463464	0.4095511015293568	0.08593203209987713
0.9820000000000002	0.22730272127803106	-0.10160181959901315	1.1189458219073785	1.6761504894252603	-0.02108986740899027	0.4095160347369156	0.08613398326029624
0.9830000000000001	0.2272974286211757	-0.10160169491183117	1.119455288910351	1.6761069704873852	-0.021134560303072918	0.4094812342888594	0.08633391078369936
0.984	0.2272921855774022	-0.10160157345311281	1.1199596802870126	1.6760637530863096	-0.021178798456237987	0.4094467029102672	0.08653182398369551
0.9849999999999999	0.22728699238532807	-0.10160145520756891	1.1204590201862255	1.6760208305546156	-0.02122258418354741	0.40941244326684584	0.0867277322141212
0.9859999999999998	0.22728184929965392	-0.10160134015752185	1.1209533328470311	1.6759781962369114	-0.021265919812720975	0.4093784579664207	0.08692164486406564
0.9870000000000001	0.22727675658795068	-0.10160122828302076	1.1214426425876705	1.6759358434880456	-0.02130880768215156	0.4093447495607103	0.08711357135357084
0.988	0.227271714528151	-0.10160111956195365	1.1219269737968671	1.6758937656706638	-0.02135125013929802	0.409311320546894	0.08730352113005797
0.9889999999999999	0.22726672340712115	-0.10160101397015642	1.1224063509262263	1.675851956153997	-0.021393249539453513	0.4092781733687273	0.08749150366510586
0.9899999999999998	0.22726178351955892	-0.10160091148151881	1.122880798483348	1.6758104083131324	-0.021434808244643288	0.40924531041756773	0.0876775284516329
0.9910000000000001	0.22725689516684183	-0.10160081206808734	1.1233503410260124	1.6757691155268963	-0.021475928622649725	0.40921273403361325	0.08786160500153438
0.992	0.22725205865582646	-0.10160071570016517	1.1238150031566565	1.6757280711751033	-0.021516613046162262	0.4091804465072293	0.0880437428433394
0.9929999999999999	0.22724727429722022	-0.10160062234640897	1.1242748095159898	1.675687268636312	-0.02155686389180632	0.40914845008030093	0.088223951519513
0.9939999999999998	0.22724254240277383	-0.10160053197392281	1.1247297847753472	1.6756467012857132	-0.021596683538683537	0.40911674694773	0.08840224058333296
0.9950000000000001	0.2272378632812963	-0.10160044454834921	1.1251799536277574	1.6756063624927837	-0.02163607436629917	0.4090853392591357	0.08857861959521056
0.996	0.22723323723424346	-0.1016003600339572	1.125625340783344	1.6755662456187093	-0.021675038752666027	0.4090542291202697	0.08875309812063807
0.9969999999999999	0.2272286645512552	-0.10160027839372747	1.1260659709754268	1.675526344013588	-0.0217135790734962	0.4090234185935948	0.08892568573249443
0.9979999999999998	0.22722414550526465	-0.1016001995894348	1.1265018689675226	1.6754866510134185	-0.02175169770156468	0.4089929096988178	0.08909639201386295
0.9990000000000001	0.22721968034680187	-0.10160012358172758	1.1269330595555787	1.6754471599368823	-0.021789397005450913	0.4089627044137389	0.08926522655897656
1.0	0.2272152692986193	-0.1016000503302047	1.1273595675710628	1.675407864082295	-0.021826679348264943	0.4089328046749297	0.08943219897447378
1.001	0.22721091255214615	-0.1015999797934895	1.127781417870594	1.6753687567254836	-0.02186354708550322	0.4089032123795762	0.0895973188752313
1.0019999999999998	0.22720661026539624	-0.1015999119293013	1.12819863531209	1.6753298311182239	-0.0219000025620927	0.4088739293884865	0.08976059587470293
1.0030000000000001	0.22720236256119805	-0.10159984669452407	1.1286112447527437	1.6752910804857473	-0.021936048111544194	0.4088449575271538	0.08992203958388464
1.004	0.22719816952537192	-0.10159978404527262	1.1290192710688072	1.6752524980233205	-0.021971686057151704	0.4088162985848746	0.09008165961907881
1.005	0.22719403120485493	-0.10159972393695618	1.1294227391561817	1.6752140768934063	-0.02200691871158152	0.4087879543155728	0.09023946560218798
1.0059999999999998	0.2271899476057705	-0.10159966632433946	1.129821673905776	1.6751758102237806	-0.022041748374117934	0.40875992644093784	0.09039546715091008
1.0070000000000001	0.2271859186914427	-0.10159961116160121	1.1302161001836817	1.6751376911058724	-0.0220761773281212	0.4087322166530736	0.09054967387064018
1.008	0.22718194438035913	-0.10159955840239043	1.1306060428311788	1.6750997125929545	-0.022110207840217982	0.40870482661519447	0.09070209535422077
1.009	0.22717802454445915	-0.10159950799988014	1.1309915266781572	1.6750618676985682	-0.022143842160917596	0.4086777579610376	0.0908527411872167
1.0099999999999998	0.2271741590084955	-0.10159945990681879	1.1313725765500022	1.675024149395564	-0.022177082525007472	0.40865101229487655	0.09100162095078844
1.0110000000000001	0.2271703475500932	-0.1015994140755794	1.1317492172600299	1.6749865506150128	-0.022209931150873084	0.408624591192988	0.09114874421874392
1.012	0.2271665898993817	-0.10159937045820647	1.132121473608118	1.6749490642446148	-0.022242390240323547	0.4085984962046214	0.09129412055679834
1.013	0.2271628857385763	-0.1015993290064606	1.1324893703858945	1.674911683127742	-0.022274461978981665	0.4085727288520431	0.0914377595243983
1.0139999999999998	0.22715923470225743	-0.1015992896718611	1.1328529323730363	1.6748744000634983	-0.022306148536018224	0.4085472906310544	0.09157967067319327
1.0150000000000001	0.2271556363783476	-0.10159925240572637	1.1332121843415748	1.6748372078070555	-0.022337452064872722	0.40852218301076393	0.09171986354878345
1.016	0.22715209030978767	-0.10159921715921219	1.1335671510734466	1.6748000990695195	-0.022368374705384785	0.4084974074323093	0.09185834769762262
1.017	0.227148595996162	-0.10159918388334817	1.1339178573611952	1.674763066516957	-0.022398918584228152	0.4084729653093869	0.0919951326670691
1.0179999999999998	0.2271451528948964	-0.10159915252907199	1.1342643279925477	1.6747261027697133	-0.02242908581370612	0.4084488580302863	0.0921302279990629
1.0190000000000001	0.22714176042278297	-0.101599123047262	1.134606587749294	1.6746892004031582	-0.022458878492012252	0.4084250869581984	0.09226364322959979
1.02	0.22713841795745837	-0.10159909538876764	1.1349446614185608	1.6746523519487437	-0.02248829870464983	0.4084016534301622	0.0923953878930795
1.021	0.22713512483808204	-0.1015990695044383	1.1352785738018003	1.6746155498946242	-0.022517348525485464	0.408378558756354	0.0925254715256723
1.0219999999999998	0.22713188036558773	-0.10159904534515023	1.1356083497252232	1.6745787866869761	-0.02254603001780024	0.40835580421916917	0.09265390366939992
1.0230000000000001	0.2271286838028835	-0.10159902286183185	1.1359340140433838	1.6745420547320262	-0.022574345234605556	0.4083333910728268	0.09278069387369373
1.024	0.22712553437500332	-0.10159900200548726	1.13625559162048	1.6745053463976658	-0.022602296216942784	0.4083113205452003	0.0929058516881481
1.025	0.22712243126921203	-0.10159898272721819	1.136573107299117	1.674468654015033	-0.02262988499107818	0.4082895938407774	0.09302938665029653
1.0259999999999998	0.22711937363506446	-0.10159896497824439	1.1368865858771882	1.6744319698808265	-0.022657113566418138	0.408268212142616	0.09315130827662245
1.0270000000000001	0.22711636058442033	-0.10159894870992231	1.1371960520966087	1.6743952862599785	-0.022683983934569094	0.40824717661317383	0.09327162605819671
1.028	0.2271133911914182	-0.10159893387376255	1.1375015306352358	1.6743585953879436	-0.022710498068748426	0.4082264883949841	0.09339034945746062
1.029	0.22711046449278444	-0.10159892042144572	1.137803046097434	1.674321889472237	-0.022736657923057207	0.40820614861154214	0.09350748790444038
1.0299999999999998	0.22710757948922602	-0.10159890830483684	1.1381006230040118	1.674285160693975	-0.022762465431856463	0.4081861583681582	0.09362305079280982
1.0310000000000001	0.2271047351479078	-0.10159889747599855	1.1383942857826355	1.6742484012101866	-0.02278792250954957	0.4081665187525925	0.09373704747627959
1.032	0.22710193040526414	-0.10159888788720291	1.1386840587590725	1.674211603156142	-0.022813031050707984	0.4081472308356543	0.09384948726524273
1.033	0.22709916416977097	-0.10159887949094197	1.1389699661496204	1.6741747586465852	-0.022837792930294847	0.40812829567206793	0.09396037942360644
1.0339999999999998	0.22709643532467938	-0.10159887223993716	1.1392520320554418	1.6741378597762537	-0.02286221000386281	0.40810971430142323	0.09406973316628855
1.0350000000000001	0.22709374273071148	-0.10159886608714748	1.1395302804587895	1.6741008986208241	-0.02288628410784606	0.4080914877487205	0.09417755765761275
1.036	0.22709108522834384	-0.10159886098577654	1.1398047352203384	1.6740638672382817	-0.02291001705994473	0.4080736170245711	0.09428386201028958
1.037	0.22708846163892651	-0.10159885688927867	1.1400754200768568	1.6740267576707266	-0.022933410659234515	0.4080561031253571	0.0943886552846695
1.0379999999999998	0.22708587076501557	-0.10159885375136385	1.1403423586388166	1.6739895619469978	-0.022956466685999696	0.40803894703328714	0.0944919464880156
1.0390000000000001	0.227083311391425	-0.10159885152600177	1.140605574389049	1.673952272085376	-0.02297918690189686	0.40802214971622713	0.09459374457409164
1.04	0.2270807822873757	-0.10159885016742487	1.140865090683541	1.6739148800952421	-0.023001573050691154	0.40800571212748626	0.094694058443483
1.041	0.22707828220898973	-0.10159884963013052	1.141120930753229	1.6738773779777025	-0.023023626859197954	0.4079896352058018	0.09479289694415438
1.0419999999999998	0.22707580990175566	-0.10159884986888242	1.14137311770564	1.673839757725934	-0.023045350038184694	0.4079739198755214	0.09489026887187056
1.0430000000000001	0.22707336410296497	-0.10159885083871106	1.1416216745263548	1.6738020113256422	-0.023066744283292008	0.4079585670468604	0.09498618297059302
1.044	0.2270709435441218	-0.10159885249491364	1.1418666240798938	1.6737641307556301	-0.02308781127597253	0.40794357761611116	0.09508064793260051
1.045	0.22706854695332687	-0.10159885479305303	1.142107989110003	1.6737261079884926	-0.023108552684323956	0.4079289524658036	0.0951736723983249
1.0459999999999998	0.22706617305763666	-0.10159885768895623	1.1423457922400713	1.6736879349910643	-0.02312897016375375	0.40791469246493817	0.09526526495632023
1.0470000000000002	0.22706382058539928	-0.10159886113871211	1.1425800559744086	1.6736496037242514	-0.023149065357595713	0.4079007984692293	0.09535543414366099
1.048	0.2270614882685683	-0.1015988650986687	1.1428108027011175	1.6736111061430092	-0.023168839897920405	0.4078872713211145	0.09544418844706576
1.049	0.22705917484499555	-0.10159886952542971	1.143038054696534	1.6735724341968514	-0.023188295406537805	0.40787411184959005	0.09553153630467706
1.0499999999999998	0.22705687906070438	-0.10159887437585083	1.1432618341304663	1.673533579829396	-0.023207433496007925	0.4078613208702976	0.09561748610800186
1.0510000000000002	0.22705459967214464	-0.10159887960703537	1.1434821630714518	1.6734945349762003	-0.02322625577065778	0.4078488991859838	0.09570204620363916
1.052	0.2270523354484302	-0.10159888517632958	1.1436990634912605	1.673455291562398	-0.023244763827603154	0.40783684758696637	0.09578522489460377
1.053	0.2270500851735606	-0.10159889104131753	1.1439125572690025	1.6734158415008975	-0.023262959257712747	0.4078251668514224	0.09586703044154257
1.0539999999999998	0.22704784764862793	-0.10159889715981574	1.1441226661963193	1.673376176690399	-0.023280843646634818	0.4078138577455604	0.09594747106450525
1.0550000000000002	0.22704562169401019	-0.10159890348986747	1.1443294119836411	1.6733362890136108	-0.02329841857600672	0.4078029210236131	0.09602655494526126
1.056	0.22704340615155205	-0.1015989099897368	1.1445328162659827	1.673296170336052	-0.0233156856247239	0.407792357427834	0.09610429022948525
1.057	0.22704119988673443	-0.10159891661790246	1.1447329006082558	1.6732558125043209	-0.023332646370084118	0.4077821676888005	0.09618068502868106
1.0579999999999998	0.227039001790834	-0.10159892333305155	1.144929686511582	1.6732152073434585	-0.023349302388805393	0.40777235252590205	0.09625574742238456
1.0590000000000002	0.22703681078307336	-0.10159893009407303	1.145123195421334	1.6731743466541689	-0.02336565525815968	0.4077629126477072	0.09632948546094183
1.06	0.22703462581276354	-0.10159893686005128	1.1453134487368897	1.6731332222099045	-0.023381706557464417	0.4077538487520879	0.09640190716885486
1.061	0.2270324458614394	-0.10159894359025948	1.145500467822698	1.6730918257530716	-0.02339745786980852	0.4077451615262821	0.09647302054856516
1.0619999999999998	0.22703026994498918	-0.10159895024415307	1.1456842740198894	1.6730501489903653	-0.02341291078370686	0.4077368516471384	0.09654283358448472
1.0630000000000002	0.22702809711577926	-0.10159895678136316	1.1458648886580272	1.673008183587996	-0.0234280668946207	0.407728919781542	0.09661135424720556
1.064	0.2270259264647747	-0.10159896316169013	1.1460423330673604	1.6729659211671914	-0.023442927806525366	0.4077213665868379	0.09667859049794111
1.065	0.227023757123657	-0.10159896934509727	1.1462166285919313	1.6729233532999783	-0.02345749513364522	0.40771419271100784	0.09674455029325245
1.0659999999999998	0.22702158826693952	-0.10159897529170452	1.14638779660314	1.672880471505249	-0.02347177050229366	0.40770739879253926	0.0968092415899298
1.0670000000000002	0.227019419114082	-0.1015989809617825	1.146555858514119	1.672837267244751	-0.023485755552755522	0.40770098546016786	0.09687267235020454
1.068	0.22701724893160397	-0.10159898631574679	1.1467208357956489	1.672793731918255	-0.023499451941210392	0.4076949533327376	0.09693485054758796
1.069	0.22701507703482263	-0.10159899131415234	1.1468827499920955	1.6727498568579127	-0.023512861341573398	0.4076893030192985	0.09699578417272046
1.0699999999999998	0.22701290278846273	-0.10159899591768833	1.1470416227350844	1.6727056333233095	-0.02352598544694733	0.40768403511925966	0.09705548123837059
1.0710000000000002	0.22701072560651556	-0.10159900008717325	1.1471974757545258	1.6726610524987284	-0.02353882597068452	0.40767915022235246	0.09711394978351526
1.072	0.2270085449524776	-0.10159900378355056	1.1473503308884663	1.672616105491132	-0.023551384647361305	0.40767464890858696	0.09717119787704143
1.073	0.22700636033959506	-0.1015990069678845	1.147500210093628	1.6725707833262367	-0.02356366323360245	0.40767053174844403	0.09722723362173141
1.0739999999999998	0.2270041713307377	-0.10159900960135658	1.147647135456992	1.6725250769434377	-0.023575663508814855	0.4076667993030589	0.09728206515864561
1.0750000000000002	0.2270019775386507	-0.1015990116452625	1.1477911292076484	1.6724789771914756	-0.02358738727625504	0.4076634521242133	0.09733570067146856
1.076	0.22699977862620754	-0.10159901306100959	1.147932213728518	1.6724324748244812	-0.023598836364306906	0.40766049075437916	0.09738814839068854
1.077	0.22699757430591389	-0.10159901381011485	1.1480704115679237	1.6723855604972728	-0.023610012627541723	0.40765791572705634	0.09743941659778556
1.0779999999999998	0.22699536433904016	-0.10159901385420358	1.1482057454509886	1.6723382247599208	-0.023620917947497645	0.40765572756740487	0.09748951362941935
1.0790000000000002	0.2269931485347594	-0.10159901315500867	1.1483382382908387	1.672290458052334	-0.023631554233298744	0.4076539267929266	0.09753844788160987
1.08	0.2269909267492907	-0.10159901167437056	1.1484679131992086	1.6722422506992585	-0.023641923422233552	0.4076525139139531	0.0975862278137798
1.081	0.22698869888504905	-0.10159900937423796	1.1485947934956788	1.6721935929056968	-0.023652027480291212	0.40765148943405993	0.09763286195216409
1.0819999999999999	0.22698646488942836	-0.1015990062166693	1.148718902715523	1.6721444747527552	-0.0236618684024707	0.4076508538505908	0.09767835889251711
1.0830000000000002	0.22698422475246333	-0.101599002163835	1.1488402646168987	1.6720948861939307	-0.02367144821267846	0.40765060765516836	0.09772272730271837
1.084	0.2269819785033674	-0.10159899717802053	1.1489589031877325	1.6720448170518474	-0.02368076896327339	0.40765075133406936	0.09776597592557269
1.085	0.22697972620670062	-0.10159899122163046	1.1490748426526478	1.6719942570154491	-0.02368983273456181	0.4076512853684039	0.09780811358173555
