# Supplementary material for: JcvPCA and JsvCRP: A set of metrics to evaluate changes in joint coordination strategies
Source: PLoS One. 2025 Aug 5;20(8):e0325792. doi: 10.1371/journal.pone.0325792 (PMC12324137; doi:10.1371/journal.pone.0325792)
Supplement: S4 Dataset — This zip file contains one folder for each condition. For each condition, the 3 repetitions of the movements for the 3 different targets’ height are presented in individual csv files. (ZIP) [file pone.0325792.s004.zip › Data/Shoulder_Only/data_nat_epaule_50_1.csv]

index	1	2	3	4	ee_pos1	ee_pos2	ee_pos3
0.0	0.22357813924453004	-0.09615044536816629	-0.17552285530186462	1.7061761595913527	0.07899768770228775	0.1974479731133666	-0.3532278918075613
0.0009999999999998899	0.22357865825969864	-0.09615043339563027	-0.175467205883355	1.7061848617422966	0.07899477238369987	0.19746824791301062	-0.35321502604665184
0.0020000000000000018	0.2235792166286125	-0.09615042470118655	-0.17541047232825724	1.7061936658121473	0.07899181214468551	0.19748891620091807	-0.35320192377174764
0.0029999999999998916	0.22357981557557488	-0.09615041944253597	-0.17535264517970725	1.706202570891009	0.07898880693576234	0.1975099813552133	-0.353188583267771
0.0040000000000000036	0.2235804563395545	-0.09615041778107612	-0.1752937149954319	1.706211576029484	0.07898575671423022	0.1975314467467227	-0.3531750028292741
0.004999999999999893	0.22358114017360145	-0.09615041988190633	-0.17523367234545348	1.7062206802416526	0.07898266144375009	0.1975533157397013	-0.3531611807591883
0.006000000000000005	0.22358186834459834	-0.0961504259138292	-0.17517250780973925	1.7062298825072015	0.0789795210941492	0.19757559169265645	-0.353147115367868
0.006999999999999895	0.22358264213409848	-0.09615043604934853	-0.17511021197655524	1.7062391817734563	0.07897633564145316	0.19759827795896112	-0.3531328049722483
0.008000000000000007	0.22358346283987346	-0.09615045046466329	-0.17504677544191127	1.706248576958072	0.07897310506796179	0.19762137788707065	-0.35311824789487395
0.008999999999999897	0.22358433177666345	-0.09615046933965768	-0.17498218880973515	1.7062580669520033	0.07896982936218619	0.19764489482046124	-0.3531034424629848
0.010000000000000009	0.22358525027575327	-0.09615049285788702	-0.1749164426916598	1.7062676506223835	0.07896650851858625	0.19766883209765296	-0.3530883870076588
0.010999999999999899	0.22358621968412487	-0.09615052120655926	-0.17484952770530007	1.7062773268156852	0.07896314253704759	0.1976931930527395	-0.3530730798625878
0.01200000000000001	0.22358724136356195	-0.09615055457651195	-0.17478143447102476	1.7062870943615387	0.07895973142209796	0.19771798101654414	-0.3530575193624271
0.0129999999999999	0.2235883166897044	-0.09615059316218454	-0.17471215360836212	1.7062969520764595	0.07895627518210674	0.1977431993180323	-0.35304170384120775
0.014000000000000012	0.22358944705105238	-0.09615063716158577	-0.17464167573242706	1.7063068987667347	0.07895277382865026	0.19776885128573468	-0.35302563163093464
0.014999999999999902	0.22359063384791752	-0.09615068677625596	-0.1745699914492488	1.7063169332312251	0.07894922737592103	0.19779494024948163	-0.35300930105994593
0.016000000000000014	0.2235918784913211	-0.09615074221122408	-0.1744970913500075	1.7063270542652065	0.07894563583999822	0.19782146954244598	-0.3529927104508528
0.016999999999999904	0.22359318240183662	-0.09615080367495925	-0.1744229660053183	1.7063372606648812	0.07894199923804035	0.1978484425031253	-0.35297585811830434
0.018000000000000016	0.22359454700837667	-0.09615087137931666	-0.1743476059591987	1.7063475512310513	0.07893831758758267	0.19787586247744332	-0.3529587423668846
0.018999999999999906	0.2235959737469214	-0.09615094553947753	-0.17427100172197504	1.7063579247719598	0.0789345909058178	0.1979037328213324	-0.3529413614890813
0.020000000000000018	0.22359746405918823	-0.0961510263738831	-0.17419314376288808	1.7063683801067995	0.07893081920861546	0.1979320569034895	-0.3529237137630241
0.020999999999999908	0.22359901939124102	-0.09615111410416223	-0.17411402250315852	1.7063789160698921	0.07892700250940361	0.19796083810787607	-0.35290579745005585
0.02200000000000002	0.22360064119203696	-0.09615120895505251	-0.17403362830914534	1.706389531514412	0.07892314081821522	0.1979900798361411	-0.3528876107923798
0.02299999999999991	0.2236023309119106	-0.09615131115431469	-0.17395195148523102	1.7064002253160317	0.07891923414090049	0.19801978551020777	-0.35286915201072594
0.02400000000000002	0.2236040900013678	-0.09615142093264012	-0.17386898226644548	1.7064109963772405	0.07891528247832233	0.19804995857495958	-0.3528504193018539
0.02499999999999991	0.22360591991093962	-0.09615153852355109	-0.17378471081121286	1.7064218436319607	0.07891128582559542	0.19808060250083953	-0.3528314108358951
0.026000000000000023	0.2236078220917186	-0.0961516641632937	-0.17369912719460434	1.7064327660500909	0.07890724417143016	0.1981117207862377	-0.352812124753718
0.026999999999999913	0.22360979799507588	-0.0961517980907232	-0.17361222140135465	1.7064437626419773	0.0789031574973986	0.19814331695990722	-0.35279255916444036
0.028000000000000025	0.22361184907118223	-0.09615194054718146	-0.1735239833179017	1.7064548324624338	0.07889902577706145	0.19817539458370945	-0.35277271214309014
0.028999999999999915	0.22361397676745823	-0.09615209177636626	-0.17343440272421062	1.7064659746139381	0.07889484897513915	0.19820795725556375	-0.352752581728417
0.030000000000000027	0.2236161825280801	-0.09615225202419249	-0.17334346928614355	1.706477188250133	0.07889062704684845	0.1982410086122932	-0.3527321659205518
0.030999999999999917	0.22361846779416333	-0.09615242153864459	-0.1732511725476335	1.7064884725807605	0.07888635993716123	0.1982745523323633	-0.35271146267815057
0.03200000000000003	0.22362083400311777	-0.09615260056962029	-0.17315750192192217	1.7064998268768994	0.07888204757968097	0.19830859213875315	-0.3526904699153293
0.03299999999999992	0.22362328258679645	-0.09615278936876533	-0.17306244668262422	1.7065112504753812	0.0788776898953196	0.19834313180195634	-0.3526691854988178
0.03400000000000003	0.2236258149691892	-0.09615298818929889	-0.17296599595537898	1.7065227427827652	0.07887328679101853	0.19837817514292427	-0.35264760724521343
0.03499999999999992	0.22362843256403606	-0.0961531972858295	-0.17286813870972248	1.7065343032792475	0.07886883815845287	0.19841372603594903	-0.3526257329182141
0.03600000000000003	0.22363113677235893	-0.09615341691416113	-0.1727688637511907	1.706545931522501	0.07886434387277998	0.19844978841148145	-0.3526035602260769
0.03699999999999992	0.22363392898028664	-0.09615364733108939	-0.17266815971441682	1.706557627151447	0.07885980379161504	0.19848636625875934	-0.3525810868194263
0.038000000000000034	0.22363681055792423	-0.09615388879418736	-0.17256601505723418	1.7065693898899639	0.07885521775429478	0.1985234636281807	-0.35255831028916995
0.038999999999999924	0.22363978285888927	-0.09615414156158096	-0.17246241805504256	1.7065812195505297	0.07885058558124666	0.19856108463341848	-0.3525352281644036
0.040000000000000036	0.2236428472193847	-0.0961544058917135	-0.17235735679544975	1.7065931160378005	0.07884590707315935	0.19859923345321137	-0.35251183791048896
0.040999999999999925	0.22364600495718334	-0.09615468204309933	-0.17225081917357585	1.7066050793524992	0.0788411820100153	0.19863791433288847	-0.35248813692718656
0.04200000000000004	0.2236492573708988	-0.09615497027406607	-0.17214279288765652	1.7066171095959917	0.07883641015016869	0.19867713158592717	-0.35246412254660103
0.04299999999999993	0.22365260573878837	-0.09615527084248546	-0.17203326543458322	1.7066292069747973	0.07883159122940764	0.19871688959560202	-0.35243979203124665
0.04400000000000004	0.22365605131746025	-0.09615558400549233	-0.1719222241053921	1.706641371804278	0.0788267249601231	0.1987571928165369	-0.3524151425723577
0.04499999999999993	0.22365959534086147	-0.09615591001919163	-0.17180965598108788	1.7066536045115137	0.07882181103070625	0.19879804577609575	-0.35239017128826294
0.04600000000000004	0.22366323901842078	-0.09615624913835312	-0.17169554792919084	1.7066659056373576	0.07881684910480921	0.1988394530756075	-0.35236487522301
0.04699999999999993	0.22366698353234618	-0.09615660161609363	-0.1715798866006422	1.7066782758384291	0.07881183882028711	0.19888141939148143	-0.352339251345243
0.04800000000000004	0.22367083003557897	-0.09615696770354644	-0.1714626584270818	1.7066907158897884	0.0788067797882475	0.19892394947608705	-0.3523132965470913
0.04899999999999993	0.22367477965040222	-0.09615734764951774	-0.1713438496192631	1.7067032266879236	0.07880167159239074	0.19896704815808902	-0.35228700764313503
0.050000000000000044	0.22367883346619719	-0.09615774170012976	-0.17122344616661844	1.7067158092532912	0.07879651378827597	0.19901072034241546	-0.35226038136975335
0.050999999999999934	0.2236829925359705	-0.09615815009845048	-0.17110143383723708	1.7067284647320358	0.07879130590226967	0.19905497101028122	-0.3522334143849205
0.052000000000000046	0.22368725787277974	-0.09615857308410945	-0.17097779817827172	1.7067411943976396	0.07878604743042071	0.1990998052190787	-0.35220610326802587
0.052999999999999936	0.2236916304471856	-0.0961590108928998	-0.1708525245167868	1.7067539996532524	0.07878073783762793	0.19914522810200916	-0.35217844451941716
0.05400000000000005	0.22369611118535268	-0.09615946375636593	-0.17072559795993253	1.7067668820343231	0.07877537655691771	0.19919124486793738	-0.3521504345597309
0.05499999999999994	0.2237007009666688	-0.09615993190137682	-0.17059700339445705	1.7067798432107835	0.07876996298846715	0.1992378608014033	-0.35212206972925714
0.05600000000000005	0.22370540062125543	-0.09616041554968463	-0.1704667254870772	1.706792884988405	0.07876449649861646	0.19928508126223768	-0.35209334628764655
0.05699999999999994	0.2237102109277464	-0.09616091491746838	-0.1703347486864744	1.7068060093100805	0.07875897641911518	0.19933291168471584	-0.352064260413963
0.05800000000000005	0.22371513261058504	-0.09616143021486265	-0.17020105722655485	1.7068192182574005	0.0787534020464809	0.19938135757642655	-0.3520348082069642
0.05899999999999994	0.223720166337217	-0.09616196164547085	-0.1700656351298599	1.7068325140513996	0.0787477726415319	0.19943042451709486	-0.35200498568561356
0.06000000000000005	0.22372531271555196	-0.09616250940586302	-0.169928466210391	1.7068458990524649	0.07874208742891195	0.19948011815753583	-0.35197478878964467
0.06099999999999994	0.2237305722909395	-0.09616307368505787	-0.16978953407661915	1.70685937576091	0.07873634559618134	0.19953044421849028	-0.35194421337999904
0.062000000000000055	0.22373594554303577	-0.09616365466398899	-0.16964882213544694	1.7068729468182173	0.07873054629277984	0.19958140848909373	-0.35191325523938577
0.06299999999999994	0.223741432883312	-0.09616425251495488	-0.16950631359638516	1.7068866150074407	0.07872468862934923	0.19963301682521584	-0.35188191007314845
0.06400000000000006	0.22374703465282875	-0.09616486740105279	-0.16936199147520586	1.706900383252389	0.07871877167723362	0.19968527514790899	-0.3518501735102621
0.06499999999999995	0.22375275111989806	-0.09616549947559608	-0.16921583859784117	1.7069142546163385	0.07871279446797588	0.19973818944171642	-0.351818041104463
0.06600000000000006	0.2237585824776307	-0.09616614888151495	-0.1690678376052968	1.7069282323006476	0.07870675599293263	0.19979176575265153	-0.3517855083355779
0.06699999999999995	0.22376452884136974	-0.09616681575074054	-0.16891797095884542	1.7069423196436462	0.07870065520288712	0.1998460101862078	-0.3517525706108123
0.06800000000000006	0.2237705902463905	-0.09616750020357202	-0.1687662209447667	1.706956520120172	0.07869449100753916	0.19990092890557618	-0.35171922326581945
0.06899999999999995	0.22377676664624438	-0.09616820234802675	-0.16861256967940325	1.7069708373409997	0.07868826227505572	0.19995652812963788	-0.35168546156579983
0.07000000000000006	0.22378305791099043	-0.09616892227917331	-0.16845699911530043	1.7069852750514103	0.07868196783168341	0.20001281413054356	-0.35165128070699847
0.07099999999999995	0.22378946382493553	-0.09616966007844724	-0.16829949104807013	1.7069998371292696	0.07867560646142378	0.2000697932311166	-0.35161667581854583
0.07200000000000006	0.2237959840850132	-0.09617041581294948	-0.16814002712361936	1.70701452758299	0.07866917690601634	0.2001274718021963	-0.35158164196434183
0.07299999999999995	0.22380261829980527	-0.09617118953472747	-0.16797858884501077	1.7070293505489913	0.0786626778651086	0.20018585626015828	-0.3515461741449263
0.07400000000000007	0.22380936598770176	-0.0961719812800387	-0.16781515757784532	1.7070443102882844	0.07865610799612714	0.2002449530648492	-0.3515102672994024
0.07499999999999996	0.22381622657419523	-0.09617279106859675	-0.16764971455493843	1.7070594111829285	0.07864946591379017	0.20030476871762584	-0.35147391630735675
0.07600000000000007	0.22382319938981485	-0.09617361890279981	-0.16748224088181138	1.707074657733107	0.0786427501897499	0.20036530975918673	-0.3514371159907806
0.07699999999999996	0.22383028366870525	-0.09617446476731792	-0.16731271754264113	1.7070900545544445	0.07863595935254902	0.20042658276737366	-0.35139986111599797
0.07800000000000007	0.22383747854634686	-0.09617532862979135	-0.16714112540593337	1.7071056063751788	0.07862909188758808	0.20048859435505775	-0.3513621463954833
0.07899999999999996	0.22384478305641475	-0.09617621044226411	-0.16696744523068577	1.707121318032813	0.07862214623704414	0.20055135116779965	-0.3513239664898176
0.08000000000000007	0.2238521961282796	-0.09617711014184724	-0.16679165767343596	1.7071371944698617	0.07861512079992511	0.2006148598811553	-0.35128531601009266
0.08099999999999996	0.22385971658552825	-0.09617802765023589	-0.16661374329508882	1.7071532407294419	0.07860801393220028	0.20067912719798647	-0.3512461895204033
0.08199999999999985	0.22386734314475587	-0.0961789628728327	-0.16643368256754276	1.7071694619510769	0.0786008239468868	0.20074415984583033	-0.35120658154024975
0.08299999999999996	0.22387507441425378	-0.0961799156978538	-0.16625145588088566	1.7071858633659578	0.07859354911415466	0.20080996457419947	-0.3511664865470999
0.08399999999999985	0.22388290889296883	-0.09618088599541753	-0.16606704355005117	1.7072024502920378	0.07858618766157348	0.2008765481521719	-0.35112589897881125
0.08499999999999996	0.22389084497049092	-0.09618187361661618	-0.16588042582020268	1.7072192281297034	0.07857873777456398	0.20094391736638545	-0.35108481323567514
0.08599999999999985	0.2238988809276924	-0.09618287839257043	-0.16569158287236666	1.7072362023576415	0.07857119759687282	0.20101207901888246	-0.3510432236825144
0.08699999999999997	0.22390701493689028	-0.09618390013346724	-0.16550049483046222	1.7072533785281445	0.07856356523095095	0.20108103992443246	-0.3510011246512056
0.08799999999999986	0.22391524506190996	-0.09618493862758076	-0.16530714176899525	1.7072707622610945	0.07855583873848096	0.20115080690756995	-0.3509585104436316
0.08899999999999997	0.2239235692584309	-0.09618599364027688	-0.1651115037203093	1.707288359236999	0.07854801614099413	0.2012213867997667	-0.3509153753347649
0.08999999999999986	0.22393198537386452	-0.09618706491337774	-0.16491356068103663	1.7073061751905747	0.07854009542033576	0.20129278643697596	-0.3508717135754005
0.09099999999999997	0.22394049114751666	-0.09618815216563882	-0.16471329261814302	1.7073242159052513	0.07853207451940675	0.2013650126574198	-0.3508275193944215
0.09199999999999986	0.22394908421216364	-0.09618925509396302	-0.1645106794753381	1.7073424872078373	0.07852395134342723	0.2014380722992474	-0.3507827870010309
0.09299999999999997	0.2239577620959162	-0.09619037337384628	-0.16430570117987328	1.7073609949629698	0.07851572376111497	0.20151197219799719	-0.350737510587257
0.09399999999999986	0.22396652222324576	-0.09619150665905572	-0.16409833764936912	1.7073797450673394	0.07850738960553735	0.20158671918397747	-0.35069168433061937
0.09499999999999997	0.22397536191517572	-0.09619265458204518	-0.16388856879944116	1.7073987434436855	0.0784989466749431	0.2016623200793156	-0.3506453023970195
0.09599999999999986	0.22398427838864102	-0.09619381675510875	-0.16367637455289744	1.707417996034556	0.07849039273351531	0.20173878169442544	-0.35059835894410657
0.09699999999999998	0.2239932687561487	-0.09619499277114275	-0.16346173484940052	1.7074375087958222	0.07848172551210865	0.20181611082431258	-0.3505508481248193
0.09799999999999986	0.2240023300268687	-0.09619618220439057	-0.16324462965373232	1.707457287689946	0.0784729427093992	0.20189431424544152	-0.3505027640905614
0.09899999999999998	0.22401145910802708	-0.09619738461154818	-0.16302503896268222	1.7074773386789923	0.07846404199326655	0.20197339871315836	-0.3504541009940775
0.09999999999999987	0.22402065280585262	-0.09619859953248255	-0.16280294281208407	1.7074976677177593	0.07845502100204496	0.20205337095905335	-0.350404852992339
0.10099999999999998	0.22402990782721005	-0.09619982649094046	-0.1625783212843982	1.7075182807477727	0.07844587734588929	0.20213423768807368	-0.3503550142492639
0.10199999999999987	0.22403922078267444	-0.09620106499562255	-0.16235115451647897	1.7075391836917593	0.07843660860844101	0.20221600557556332	-0.3503045789382148
0.10299999999999998	0.2240485881910476	-0.0962023145408694	-0.1621214227079208	1.707560382447096	0.07842721234879636	0.2022986812642227	-0.35025354124482816
0.10399999999999987	0.22405800648456872	-0.0962035746073363	-0.16188910612962765	1.7075818828782234	0.07841768610377912	0.20238227136110393	-0.3502018953702432
0.10499999999999998	0.22406747201332142	-0.0962048446630336	-0.1616541851311235	1.707603690809523	0.07840802739009405	0.20246678243500027	-0.3501496355340647
0.10599999999999987	0.2240769810484657	-0.09620612416397939	-0.16141664014624427	1.7076258120186498	0.07839823370599797	0.2025522210142847	-0.35009675597688283
0.10699999999999998	0.2240865297850487	-0.09620741255483937	-0.16117645169835867	1.7076482522291911	0.07838830253279551	0.20263859358482514	-0.3500432509627217
0.10799999999999987	0.22409611434477297	-0.09620870927030788	-0.1609336004062663	1.7076710171030194	0.07837823133652716	0.20272590658760528	-0.3499891147816653
0.10899999999999999	0.22410573077872628	-0.09621001373685867	-0.16068806699041643	1.7076941122330853	0.07836801756979138	0.20281416641622668	-0.34993434175266663
0.10999999999999988	0.22411537507045168	-0.09621132537411452	-0.16043983227833766	1.707717543136645	0.07835765867352043	0.2029033794147738	-0.3498789262261802
0.11099999999999999	0.2241250431401121	-0.09621264359545778	-0.16018887721005076	1.7077413152489158	0.07834715207883429	0.20299355187579152	-0.3498228625864403
0.11199999999999988	0.2241347308493784	-0.09621396780863394	-0.1599351828449856	1.7077654339164103	0.07833649520915766	0.20308469003776042	-0.34976614525400035
0.11299999999999999	0.22414443400591996	-0.09621529741672508	-0.1596787303700447	1.7077899043895612	0.0783256854822983	0.20317680008212413	-0.3497087686888426
0.11399999999999988	0.22415414836825476	-0.09621663181874122	-0.15941950110770553	1.7078147318153858	0.07831472031248911	0.20326988813028943	-0.3496507273935158
0.11499999999999999	0.2241638696520883	-0.09621797041020635	-0.15915747652380277	1.707839921229802	0.07830359711300533	0.20336396024083633	-0.3495920159161237
0.11599999999999988	0.224173593537018	-0.09621931258411615	-0.1588926382350077	1.7078654775492224	0.07829231329911605	0.20345902240693253	-0.34953262885335185
0.11699999999999999	0.2241833156728555	-0.09622065773151417	-0.15862496801602063	1.7078914055625483	0.07828086629070247	0.20355508055382404	-0.34947256085335604
0.11799999999999988	0.224193031686697	-0.09622200524206151	-0.15835444780649613	1.7079177099239415	0.07826925351491075	0.20365214053633576	-0.3494118066184564
0.119	0.2242027371907447	-0.09622335450535385	-0.1580810597177205	1.7079443951456046	0.07825747240920768	0.203750208136376	-0.3493503609078247
0.11999999999999988	0.22421242778938055	-0.0962247049126147	-0.1578047860390593	1.707971465590569	0.07824552042435404	0.20384928906043917	-0.34928821854004916
0.121	0.22422209908549864	-0.09622605585801373	-0.15752560924419132	1.7079989254662389	0.07823339502699407	0.2039493889371619	-0.3492253743953981
0.12199999999999989	0.2242317466876081	-0.09622740673923269	-0.15724351199714692	1.7080267788183152	0.0782210937021677	0.20405051331504911	-0.34916182341809276
0.123	0.22424136621808555	-0.09622875695803061	-0.15695847715816946	1.7080550295235835	0.0782086139561136	0.20415266766036427	-0.3490975606189593
0.12399999999999989	0.22425095332182488	-0.09623010592156064	-0.15667048778941636	1.7080836812815692	0.07819595331942635	0.20425585735505666	-0.3490325810782215
0.125	0.22426050367491113	-0.09623145304406062	-0.15637952716051534	1.7081127376069336	0.07818310935038741	0.2043600876946596	-0.3489668799478906
0.1259999999999999	0.22427001299370125	-0.09623279774816641	-0.1560855787539906	1.7081422018237358	0.07817007963828979	0.20446536388621503	-0.348900452453575
0.127	0.2242794770450693	-0.09623413946547672	-0.15578862627057374	1.7081720770608062	0.07815686180675835	0.2045716910463413	-0.3488332938959572
0.1279999999999999	0.22428889165744426	-0.09623547763712331	-0.15548865363441697	1.7082023662470942	0.07814345351706871	0.20467907419943918	-0.34876539965218734
0.129	0.2242982527311394	-0.09623681171472152	-0.15518564499822618	1.7082330721066146	0.07812985247128378	0.20478751827590883	-0.3486967651773795
0.1299999999999999	0.22430755624760096	-0.09623814116094805	-0.15487958474833116	1.7082641971529922	0.0781160564152715	0.20489702811031257	-0.34862738600639903
0.131	0.22431679827833265	-0.09623946545012256	-0.1545704575097077	1.7082957436839796	0.0781020631418494	0.2050076084394781	-0.34855725775576163
0.1319999999999999	0.2243259749938773	-0.09624078406917015	-0.1542582481509664	1.7083277137770683	0.07808787049381476	0.20511926390059865	-0.34848637612522315
0.133	0.2243350826724852	-0.09624209651821158	-0.15394294178894544	1.7083601092869454	0.07807347636649681	0.2052319990295692	-0.348414736898881
0.1339999999999999	0.2243441177077194	-0.09624340231115566	-0.15362452379217068	1.708392931843668	0.07805887871001622	0.20534581825979742	-0.34834233594591363
0.135	0.22435307661499843	-0.09624470097667191	-0.15330297978319757	1.7084261828496705	0.07804407553149711	0.20546072592142414	-0.3482691692213269
0.1359999999999999	0.22436195603745696	-0.09624599205879557	-0.1529782956402233	1.7084598634759767	0.07802906489699021	0.2055767262408276	-0.3481952327667123
0.137	0.22437075275075316	-0.09624727511754261	-0.15265045749760683	1.7084939746598757	0.07801384493286537	0.20569382334040684	-0.34812052271047245
0.1379999999999999	0.22437946366682318	-0.09624854972990961	-0.15231945174568917	1.7085285171040605	0.07799841382691916	0.2058120212384576	-0.34804503526776065
0.139	0.22438808583696393	-0.09624981549050507	-0.15198526503143228	1.7085634912753458	0.07798276982944263	0.20593132384883214	-0.3479687667409314
0.1399999999999999	0.2243966164538726	-0.09625107201218895	-0.15164788425988893	1.7085988974033397	0.0779669112540686	0.20605173498043997	-0.34789171352013876
0.14100000000000001	0.22440505285264578	-0.09625231892709721	-0.15130729659501244	1.708634735480577	0.0779508364782172	0.20617325833701203	-0.3478138720832953
0.1419999999999999	0.22441339251149367	-0.09625355588692261	-0.15096348945944388	1.7086710052637375	0.07793454394320254	0.2062958975173073	-0.3477352389955775
0.14300000000000002	0.22442163305254606	-0.09625478256245248	-0.15061645053366654	1.7087077062751928	0.07791803215418451	0.2064196560156364	-0.3476558109088469
0.1439999999999999	0.22442977224275035	-0.09625599864386863	-0.1502661677541638	1.7087448378048848	0.07790129968027183	0.2065445372226986	-0.34757558456080656
0.14500000000000002	0.22443780799486493	-0.09625720384180989	-0.14991262931096394	1.708782398911786	0.07788434515483875	0.20667054442654648	-0.34749455677395846
0.1459999999999999	0.22444573836817625	-0.09625839788806752	-0.1495558236457113	1.7088203884249404	0.07786716727569139	0.2067976808133089	-0.3474127244546685
0.14700000000000002	0.22445356156818969	-0.09625958053628822	-0.14919573944990092	1.7088588049455915	0.07784976480490217	0.2069259494677915	-0.3473300845922205
0.1479999999999999	0.22446127594529433	-0.09626075156306188	-0.14883236566253885	1.708897646850017	0.07783213656843573	0.2070553533742559	-0.34724663425780183
0.14900000000000002	0.22446887999315476	-0.09626191076827022	-0.14846569146723906	1.7089369122919476	0.07781428145550626	0.2071858954174961	-0.34716237060342303
0.1499999999999999	0.22447637234720977	-0.09626305797432103	-0.14809570628839228	1.7089765992053232	0.07779619841760688	0.2073175783843316	-0.34707729086047007
0.15100000000000002	0.22448375178327876	-0.09626419302539498	-0.14772239978641258	1.7090167053077658	0.07777788646751631	0.20745040496539197	-0.34699139233795284
0.1519999999999999	0.22449101721627557	-0.09626531578783291	-0.1473457618531988	1.7090572281040168	0.07775934467864948	0.20758437775676442	-0.3469046724208791
0.15300000000000002	0.2244981676990346	-0.09626642615128758	-0.14696578260857804	1.7090981648893426	0.07774057218463111	0.20771949926131844	-0.346817128568756
0.15399999999999991	0.22450520242087477	-0.09626752402913474	-0.14658245239699108	1.70913951275366	0.07772156817848427	0.20785577189007104	-0.346728758313918
0.15500000000000003	0.22451212070514653	-0.09626860935776752	-0.14619576178405033	1.7091812685863836	0.07770233191119105	0.20799319796365054	-0.34663955925980405
0.15599999999999992	0.2245189220057598	-0.09626968209552658	-0.14580570155372807	1.7092234290812531	0.07768286269005255	0.20813177971343055	-0.3465495290794932
0.15700000000000003	0.22452560590344667	-0.09627074222164278	-0.14541226270543348	1.7092659907403873	0.07766315987715328	0.20827151928263624	-0.34645866551443766
0.15799999999999992	0.22453217210214038	-0.09627178973519171	-0.14501543644986292	1.7093089498771943	0.07764322288793075	0.208412418727847	-0.34636696637327546
0.15900000000000003	0.2245386204250954	-0.09627282465406078	-0.1446152142047603	1.7093523026192625	0.07762305118972913	0.20855448002040633	-0.3462744295306022
0.15999999999999992	0.22454495081037062	-0.09627384701430479	-0.14421158759134609	1.7093960449127439	0.07760264430015461	0.20869770504761512	-0.34618105292540036
0.16100000000000003	0.22455116330642758	-0.09627485687064245	-0.14380454843067203	1.709440172527859	0.07758200178547685	0.20884209561419348	-0.3460868345591269
0.16199999999999992	0.22455725806859478	-0.09627585429771796	-0.14339408873990991	1.7094846810644004	0.07756112325932048	0.2089876534438876	-0.34599177249382834
0.16300000000000003	0.2245632353560201	-0.09627683939062189	-0.14298020072858	1.7095295659568592	0.07754000838134248	0.20913438018091543	-0.3458958648502835
0.16399999999999992	0.22456909552835932	-0.09627781226429562	-0.1425628767943507	1.7095748224791805	0.0775186568557133	0.20928227739137106	-0.3457991098061163
0.16500000000000004	0.2245748390418288	-0.09627877305257135	-0.14214210951879647	1.709620445749153	0.07749706842958465	0.2094313465647083	-0.345701505594123
0.16599999999999993	0.2245804664453752	-0.09627972190722409	-0.14171789166387513	1.7096664307324365	0.07747524289172687	0.20958158911511895	-0.3456030505008167
0.16700000000000004	0.22458597837733643	-0.0962806589970353	-0.14129021616950374	1.7097127722462306	0.07745318007121456	0.20973300638256107	-0.34550374286518953
0.16799999999999993	0.22459137556183928	-0.09628158450686837	-0.1408590761514854	1.709759464962594	0.07743087983591677	0.20988559963361805	-0.34540358107781743
0.16900000000000004	0.22459665880530952	-0.09628249863675521	-0.14042446489904545	1.7098065034117882	0.07740834209097489	0.21003937006243134	-0.34530256358000333
0.16999999999999993	0.22460182899347012	-0.09628340160099456	-0.13998637587198742	1.7098538819864078	0.07738556677745093	0.21019431879176598	-0.345200688862474
0.17100000000000004	0.22460688708807294	-0.09628429362726099	-0.13954480269709627	1.7099015949463034	0.07736255387090274	0.21035044687445187	-0.3450979554636318
0.17199999999999993	0.22461183412373767	-0.09628517495572499	-0.1390997391641688	1.7099496364235485	0.0773393033798861	0.21050775529501659	-0.34499436196778904
0.17300000000000004	0.22461667120565	-0.09628604583818363	-0.13865117922318132	1.7099980004270803	0.07731581534474939	0.21066624497077813	-0.3448899070036298
0.17399999999999993	0.2246213995081229	-0.09628690653720168	-0.13819911698260176	1.710046680847022	0.07729208983684223	0.2108259167523966	-0.3447845892427794
0.17500000000000004	0.22462602027402084	-0.09628775732526289	-0.13774354670734992	1.7100956714586895	0.0772681269578948	0.2109867714246145	-0.34467840739836003
0.17599999999999993	0.22463053481391437	-0.09628859848393113	-0.1372844628160381	1.7101449659266657	0.07724392683914134	0.2111488097073681	-0.34457136022353546
0.17700000000000005	0.22463494450383473	-0.09628943030302134	-0.13682185987787107	1.7101945578097042	0.07721948964000502	0.21131203225702475	-0.3444634465098613
0.17799999999999994	0.22463925078275546	-0.09629025307977962	-0.136355732608832	1.7102444405664614	0.07719481554670939	0.21147643966780685	-0.34435466508526136
0.17900000000000005	0.22464345515055256	-0.09629106711807266	-0.13588607586753543	1.7102946075609382	0.07716990477112091	0.21164203247328012	-0.3442450148120558
0.17999999999999994	0.22464755916531268	-0.09629187272758581	-0.13541288465226012	1.7103450520665102	0.0771447575496396	0.21180881114741776	-0.3441344945857139
0.18100000000000005	0.22465156443961193	-0.09629267022302976	-0.13493615409916634	1.7103957672689287	0.07711937414189393	0.2119767761053016	-0.34402310333414776
0.18199999999999994	0.22465547263651603	-0.09629345992335536	-0.13445587947982032	1.7104467462698068	0.07709375482923983	0.21214592770419022	-0.3439108400166979
0.18300000000000005	0.2246592854660519	-0.0962942421509764	-0.13397205619727903	1.7104979820909685	0.07706789991330712	0.2123162662451362	-0.34379770362250484
0.18399999999999994	0.22466300468289957	-0.09629501723099991	-0.1334846797822461	1.7105494676789152	0.07704180971483675	0.21248779197442177	-0.3436836931686956
0.18500000000000005	0.22466663208492724	-0.09629578549046386	-0.13299374589043214	1.7106011959090417	0.07701548457268663	0.21266050508444684	-0.34356880769881215
0.18599999999999994	0.22467016951106727	-0.0962965472579569	-0.1324992503007454	1.7106531595899868	0.07698892484282313	0.21283440571443457	-0.34345304628148193
0.18700000000000006	0.2246736188381559	-0.09629730286437051	-0.13200118891356136	1.7107053514684987	0.07696213089741975	0.213009493951259	-0.3433364080090888
0.18799999999999994	0.22467698197748534	-0.09629805264440779	-0.13149955774870095	1.7107577642336942	0.07693510312406251	0.21318576983033358	-0.3432188919965667
0.18900000000000006	0.22468026087144188	-0.09629879693734782	-0.13099435294387873	1.7108103905199692	0.07690784192481817	0.21336323333613405	-0.34310049738062093
0.18999999999999995	0.2246834574902278	-0.09629953608669016	-0.13048557075437583	1.7108632229104437	0.0768803477150431	0.21354188440217337	-0.34298122331913566
0.19100000000000006	0.22468657382866544	-0.09630027043942943	-0.12997320755356215	1.7109162539417049	0.07685262092205414	0.21372172291079364	-0.3428610689905231
0.19199999999999995	0.22468961190308137	-0.0963010003453349	-0.12945725983351916	1.7109694761079743	0.07682466198390477	0.2139027486930799	-0.34274003359313887
0.19300000000000006	0.22469257374864512	-0.09630172615623475	-0.12893772420464078	1.7110228818639508	0.07679647134832694	0.21408496152913936	-0.3426181163446405
0.19399999999999995	0.224695461417913	-0.0963024482253047	-0.12841459739384195	1.711076463627092	0.07676804947183828	0.21426836114880712	-0.342495316481231
0.19500000000000006	0.2246982769801986	-0.09630316690636058	-0.127887876242881	1.7111302137797195	0.07673939681907498	0.2144529472322917	-0.342371633257091
0.19599999999999995	0.22470102252026308	-0.09630388255315452	-0.12735755770754845	1.7111841246709503	0.07671051386216733	0.21463871941051638	-0.3422470659440019
0.19700000000000006	0.22470370013557078	-0.09630459551867455	-0.1268236388565953	1.711238188618844	0.07668140107991386	0.21482567726558377	-0.3421216138307935
0.19799999999999995	0.2247063119321076	-0.09630530615444713	-0.12628611687002878	1.7112923979131403	0.07665205895663173	0.21501382033160696	-0.34199527622261844
0.19900000000000007	0.22470886001988968	-0.09630601480984212	-0.12574498903753384	1.7113467448174726	0.07662248798086563	0.21520314809560345	-0.34186805244047963
0.19999999999999996	0.22471134651041738	-0.0963067218313803	-0.12520025275740196	1.7114012215703125	0.07659268864450301	0.21539365999808668	-0.34173994182107215
0.20100000000000007	0.22471377351607266	-0.09630742756204257	-0.12465190553596743	1.7114558203865298	0.07656266144229477	0.21558535543329527	-0.3416109437164538
0.20199999999999996	0.22471614314920038	-0.09630813234058096	-0.12409994498717415	1.7115105334603293	0.07653240687123325	0.2157782337493033	-0.3414810574933611
0.20300000000000007	0.22471845752011857	-0.09630883650083068	-0.12354436883114703	1.711565352968071	0.07650192542966495	0.21597229424850023	-0.3413502825323555
0.20399999999999996	0.22472071873480842	-0.09630954037102328	-0.12298517489101925	1.7116202710709805	0.07647121761625951	0.21616753618880596	-0.3412186182266772
0.20500000000000007	0.2247229288926581	-0.09631024427347659	-0.12242236108877072	1.7116752799181316	0.07644028392895597	0.2163639587853175	-0.3410860639808086
0.20599999999999996	0.22472509008425842	-0.09631094852541386	-0.12185592544120724	1.7117303716489565	0.07640912486419064	0.21656156121177872	-0.3409526192091117
0.20700000000000007	0.22472720438924815	-0.0963116534405353	-0.12128586605646095	1.711785538395667	0.07637774091634508	0.21676034260175253	-0.34081828333460257
0.20799999999999996	0.22472927387420716	-0.0963123593298368	-0.12071218113063978	1.711840772285973	0.07634613257698729	0.21696030204986122	-0.3406830557878016
0.20900000000000007	0.22473130059097146	-0.09631306650129912	-0.12013486894387321	1.7118960654453432	0.07631430033396669	0.2171614386133398	-0.3405469360056603
0.20999999999999996	0.22473328657612082	-0.09631377525919999	-0.11955392785575379	1.7119514099992055	0.07628224467078872	0.21736375131365931	-0.3404099234302606
0.21099999999999985	0.22473523385126046	-0.09631448590342488	-0.1189693563009288	1.712006798075841	0.0762499660662683	0.21756723913797774	-0.340272017507227
0.21199999999999997	0.22473714442259002	-0.09631519872915245	-0.11838115278521873	1.7120622218099868	0.07621746499409672	0.2177719010405409	-0.34013321768415544
0.21299999999999986	0.22473902027938147	-0.09631591402766707	-0.11778931588226534	1.7121176733471424	0.07618474192226027	0.21797773594403483	-0.3399935234090602
0.21399999999999997	0.2247408633921164	-0.09631663208792174	-0.11719384423071266	1.7121731448478412	0.0761517973124929	0.21818474274064636	-0.3398529341289004
0.21499999999999986	0.22474267571065726	-0.09631735319734608	-0.11659473653154415	1.7122286284915174	0.07611863161964082	0.21839292029295548	-0.3397114492882469
0.21599999999999997	0.22474445916245037	-0.09631807764152267	-0.11599199154482452	1.712284116481104	0.07608524529069474	0.21860226743514719	-0.3395690683276646
0.21699999999999986	0.22474621565113434	-0.09631880570348436	-0.1153856080862263	1.7123396010483758	0.07605163876373312	0.21881278297442253	-0.3394257906818705
0.21799999999999997	0.2247479470563021	-0.09631953766300819	-0.11477558502484383	1.7123950744577832	0.07601781246732399	0.21902446569187892	-0.33928161577852217
0.21899999999999986	0.2247496552340397	-0.09632027379590576	-0.114161921282295	1.7124505290072873	0.07598376682038488	0.21923731434280005	-0.33913654303794033
0.21999999999999997	0.22475134201673924	-0.09632101437330995	-0.11354461583161209	1.712505957028454	0.07594950223195254	0.21945132765696576	-0.3389905718729749
0.22099999999999986	0.2247530092121849	-0.09632175966133376	-0.11292366769592256	1.7125613508888158	0.07591501910080088	0.21966650433904364	-0.3388437016883455
0.22199999999999998	0.2247546586034136	-0.0963225099218536	-0.11229907594842087	1.7126167029957624	0.07588031781545498	0.21988284306857672	-0.33869593187976105
0.22299999999999986	0.2247562919493471	-0.09632326541404058	-0.11167083971363297	1.7126720058004634	0.07584539875447899	0.2201003424995684	-0.33854726183312356
0.22399999999999998	0.22475791098468925	-0.09632402639513449	-0.11103895816847395	1.7127272518025836	0.07581026228624572	0.22031900126015297	-0.3383976909236343
0.22499999999999987	0.22475951741908598	-0.09632479312008368	-0.11040343054309826	1.712782433556175	0.07577490876824869	0.22053881795235328	-0.3382472185148636
0.22599999999999998	0.22476111293705198	-0.09632556584080355	-0.10976425612304534	1.712837543676001	0.07573933854674761	0.22075979115143946	-0.33809584395802855
0.22699999999999987	0.22476269919866218	-0.0963263448058044	-0.10912143425268053	1.7128925748435482	0.07570355195693004	0.22098191940489023	-0.3379435665914184
0.22799999999999998	0.22476427783950148	-0.0963271302609393	-0.10847496433880283	1.7129475198119808	0.07566754932316237	0.22120520123126275	-0.33779038573990683
0.22899999999999987	0.22476585046949443	-0.09632792245089612	-0.10782484585479764	1.7130023714104237	0.0756313309589644	0.2214296351187283	-0.33763630071473594
0.22999999999999998	0.22476741867136615	-0.09632872161993299	-0.1071710783460909	1.7130571225487015	0.07559489716664633	0.22165521952309333	-0.33748131081369237
0.23099999999999987	0.22476898399948558	-0.0963295280114814	-0.10651366143653068	1.7131117662221667	0.07555824823697328	0.22188195286561144	-0.3373254153216171
0.23199999999999998	0.2247705479798416	-0.09633034186736736	-0.10585259483494237	1.7131662955158729	0.07552138444922248	0.22210983353077005	-0.3371686135109436
0.23299999999999987	0.22477211211077477	-0.09633116342702557	-0.10518787834147801	1.7132207036081026	0.07548430607145	0.22233885986405436	-0.33701090464220607
0.23399999999999999	0.22477367786295763	-0.09633199292670626	-0.10451951185451179	1.7132749837732575	0.07544701336060156	0.2225690301695065	-0.3368522879650031
0.23499999999999988	0.22477524667862148	-0.09633283059905076	-0.10384749537883542	1.7133291293848634	0.07540950656252779	0.22280034270689933	-0.33669276271929827
0.236	0.22477681997153073	-0.0963336766737883	-0.10317182903477928	1.7133831339190742	0.0753717859123303	0.22303279568864803	-0.3365323281365691
0.23699999999999988	0.2247783991280812	-0.09633453137917718	-0.10249251306788316	1.7134369909575566	0.0753338516351599	0.2232663872765833	-0.3363709834411722
0.238	0.22477998550877218	-0.09633539494268542	-0.10180954785911533	1.7134906941893873	0.07529570394716223	0.22350111557852653	-0.3362087278522896
0.23899999999999988	0.22478158044929988	-0.09633626759053407	-0.10112293393526448	1.7135442374127163	0.07525734305626629	0.22373697864466946	-0.33604556058609175
0.24	0.22478318526089247	-0.0963371495468556	-0.10043267197875166	1.7135976145362075	0.07521876916263275	0.22397397446406395	-0.33588148085775316
0.24099999999999988	0.22478480123063665	-0.09633804103321977	-0.09973876283686071	1.7136508195795022	0.0751799824590055	0.22421210096146768	-0.335716487883443
0.242	0.22478642962217082	-0.09633894226927923	-0.09904120753114092	1.7137038466730938	0.07514098313133168	0.22445135599430432	-0.33555058088247375
0.24299999999999988	0.22478807167599024	-0.09633985347415835	-0.09834000726735867	1.71375669005912	0.07510177135946719	0.22469173734937442	-0.335383759079426
0.244	0.22478972860973676	-0.09634077486708005	-0.09763516344561761	1.71380934409308	0.07506234731778502	0.2249332427393801	-0.33521602170612913
0.24499999999999988	0.2247914016188495	-0.09634170666685406	-0.0969266776695171	1.7138618032446038	0.07502271117574695	0.2251758697997534	-0.3350473680036803
0.246	0.2247930918768269	-0.09634264909097905	-0.09621455175322224	1.7139140620965276	0.07498286309831657	0.22541961608621608	-0.3348777972243814
0.2469999999999999	0.22479480053547607	-0.09634360235473449	-0.09549878772644267	1.7139661153437804	0.0749428032462137	0.2256644790730734	-0.3347073086331681
0.248	0.2247965287258993	-0.09634456667063752	-0.09477938783844403	1.714017957792844	0.07490253177631444	0.22591045615187935	-0.3345359015087145
0.2489999999999999	0.22479827755983864	-0.09634554224901477	-0.09405635456184372	1.7140695843606637	0.0748620488423792	0.22615754463023155	-0.3343635751447619
0.25	0.2248000481310006	-0.0963465292993139	-0.09332969059581683	1.7141209900730108	0.07482135459592629	0.22640574173082043	-0.3341903288514907
0.2509999999999999	0.2248018415167337	-0.09634752803065369	-0.09259939886833336	1.7141721700638055	0.07478044918700681	0.2266550445908572	-0.3340161619563259
0.252	0.22480365878043532	-0.09634853865123741	-0.09186548253704488	1.714223119575408	0.07473933276482028	0.22690545026194417	-0.33384107380411615
0.2529999999999999	0.2248055009739384	-0.09634956136775577	-0.09112794498844122	1.7142738339583767	0.07469800547823127	0.22715695571039002	-0.33366506375711447
0.254	0.22480736913912552	-0.09635059638590718	-0.09038678983602698	1.714324308670324	0.07465646747637007	0.22740955781779035	-0.33348813119506404
0.2549999999999999	0.22480926430914377	-0.09635164391165867	-0.08964202091864205	1.7143745392746252	0.07461471890919509	0.22766325338169388	-0.3333102755153912
0.256	0.2248111875099689	-0.09635270415174245	-0.08889364229930014	1.7144245214393619	0.07457275992777343	0.22791803911617434	-0.33313149613332277
0.2569999999999999	0.22481313976269324	-0.09635377731301133	-0.0881416582645413	1.7144742509365005	0.07453059068458391	0.22817391165218967	-0.33295179248192824
0.258	0.22481512208578355	-0.09635486360178173	-0.08738607332391772	1.7145237236413156	0.07448821133408606	0.22843086753785338	-0.3327711640122707
0.2589999999999999	0.22481713549656068	-0.09635596322429305	-0.08662689220885635	1.7145729355320571	0.07444562203337214	0.22868890323880395	-0.3325896101934836
0.26	0.2248191810122764	-0.09635707638790664	-0.08586411987089457	1.71462188268987	0.07440282294271938	0.22894801513867585	-0.3324071305125916
0.2609999999999999	0.2248212596511614	-0.09635820330153938	-0.08509776147965935	1.7146705612985897	0.07435981422592058	0.22920819953973656	-0.3322237244743198
0.262	0.2248233724334405	-0.09635934417495509	-0.08432782242021075	1.714718967643668	0.07431659605033183	0.22946945266393626	-0.3320393916010134
0.2629999999999999	0.22482552038268916	-0.09636049921804161	-0.083554308289746	1.7147670981106065	0.07427316858688095	0.22973177065419176	-0.33185413143242437
0.264	0.22482770452828293	-0.09636166864119983	-0.08277722489440706	1.7148149491844096	0.07422953201058442	0.22999514957548145	-0.3316679435251225
0.2649999999999999	0.22482992590856768	-0.09636285265646939	-0.08199657824656159	1.7148625174500585	0.07418568650151205	0.23025958541581634	-0.33148082745177493
0.266	0.22483218557324494	-0.09636405147788997	-0.0812123745621805	1.7149097995925038	0.0741416322453462	0.23052507408733433	-0.33129278280072016
0.2669999999999999	0.22483448458496869	-0.09636526532072251	-0.08042462025755492	1.714956792395812	0.07409736943335295	0.23079161142758275	-0.3311038091757162
0.268	0.22483682402127753	-0.09636649440065743	-0.07963332194571844	1.715003492741836	0.07405289826249582	0.23105919320081045	-0.3309139061956797
0.2689999999999999	0.22483920497648677	-0.0963677389341367	-0.07883848643369513	1.7150498976084156	0.07400821893599624	0.23132781509896866	-0.3307230734945384
0.27	0.22484162856279052	-0.09636899913941378	-0.07804012071981542	1.7150960040678593	0.07396333166391432	0.23159747274260792	-0.33053131072101544
0.2709999999999999	0.22484409591057383	-0.0963702752372222	-0.0772382319899675	1.7151418092860882	0.0739182366633845	0.2318681616820403	-0.3303386175382835
0.272	0.2248466081679321	-0.09637156745142887	-0.07643282761390845	1.7151873105213198	0.0738729341586882	0.23213987739852773	-0.3301449936239163
0.2729999999999999	0.2248491665001475	-0.09637287601004814	-0.07562391514275373	1.7152325051219197	0.07382742438146811	0.23241261530519633	-0.3299504386701385
0.274	0.22485177208987345	-0.09637420114548764	-0.07481150230688093	1.7152773905241754	0.07378170757090106	0.23268637074792478	-0.3297549523839462
0.2749999999999999	0.22485442613764695	-0.09637554309402567	-0.07399559701311385	1.7153219642503676	0.07373578397364651	0.2329611390065153	-0.32955853448697775
0.276	0.22485712986235296	-0.09637690209602488	-0.07317620734156002	1.715366223907143	0.07368965384387498	0.23323691529590881	-0.32936118471537906
0.2769999999999999	0.22485988450201994	-0.09637827839688225	-0.0723533415432213	1.715410167184191	0.07364331744355894	0.23351369476708295	-0.3291629028197846
0.278	0.22486269131569778	-0.0963796722472098	-0.07152700803761552	1.715453791853226	0.07359677504284302	0.23379147250794222	-0.3289636885651101
0.2789999999999999	0.2248655515860366	-0.09638108390224483	-0.0706972154085215	1.7154970957672784	0.07355002692037171	0.23407024354475342	-0.32876354172991384
0.28	0.22486846662106008	-0.09638251362199254	-0.06986397239746533	1.7155400768599194	0.07350307336357413	0.23435000284425248	-0.32856246210544837
0.2809999999999999	0.22487143775513616	-0.0963839616721016	-0.06902728789606612	1.71558273314367	0.07345591466890562	0.2346307453161843	-0.32836044949464693
0.28200000000000003	0.22487446635027392	-0.09638542832397166	-0.0681871709383584	1.715625062707971	0.07340855114192425	0.23491246581597577	-0.3281575037111044
0.2829999999999999	0.2248775537969905	-0.09638691385409379	-0.06734363069308245	1.715667063717848	0.07336098309701887	0.23519515914748615	-0.3279536245778722
0.28400000000000003	0.22488070151361714	-0.09638841854412628	-0.06649667645480714	1.7157087344128907	0.07331321085691067	0.23547882006608334	-0.32774881192588246
0.2849999999999999	0.2248839109451711	-0.0963899426817046	-0.06564631763312373	1.7157500731058044	0.07326523475211028	0.23576344328229487	-0.32754306559194285
0.28600000000000003	0.2248871835625457	-0.09639148656048023	-0.06479256374065417	1.7157910781805275	0.07321705512014759	0.23604902346591664	-0.3273363854166052
0.2869999999999999	0.2248905208612624	-0.09639305047938786	-0.0639354243809968	1.7158317480899254	0.07316867230457386	0.23633555525021954	-0.32712877124227385
0.28800000000000003	0.22489392436015854	-0.096394634742646	-0.0630749092365989	1.715872081353808	0.07312008665416218	0.23662303323607597	-0.3269202229112501
0.2889999999999999	0.22489739560038569	-0.09639623966049053	-0.062211028055789264	1.7159120765580251	0.07307129852224506	0.23691145199619454	-0.3267107402632854
0.29000000000000004	0.22490093614359344	-0.09639786554913599	-0.06134379063896196	1.7159517323542683	0.07302230826557965	0.23720080607971178	-0.3265003231327664
0.2909999999999999	0.22490454756929784	-0.09639951272996293	-0.060473206824659044	1.715991047459824	0.07297311624280127	0.23749109001702415	-0.32628897134583573
0.29200000000000004	0.2249082314729356	-0.09640118152943447	-0.05959928647591753	1.7160300206569041	0.07292372281325674	0.23778229832450054	-0.3260766847175708
0.2929999999999999	0.224911989464602	-0.09640287227974224	-0.05872203946686807	1.7160686507923075	0.07287412833633858	0.2380744255088975	-0.3258634630491599
0.29400000000000004	0.22491582316734182	-0.09640458531868104	-0.057841475669575634	1.7161069367781663	0.0728243331706503	0.2383674660716048	-0.32564930612501464
0.29499999999999993	0.22491973421536815	-0.09640632098837636	-0.05695760494111476	1.716144877593404	0.07277433767275837	0.2386614145129089	-0.3254342137097582
0.29600000000000004	0.22492372425258347	-0.0964080796339913	-0.056070437110869675	1.716182472285157	0.0727241421957745	0.23895626533628023	-0.325218185545151
0.29699999999999993	0.22492779493064838	-0.09640986160354022	-0.055179981968048755	1.7162197199694036	0.07267374708801123	0.23925201305256721	-0.32500122134725706
0.29800000000000004	0.22493194790696985	-0.09641166724843259	-0.05428624924978096	1.7162566198311768	0.07262315269189334	0.2395486521839812	-0.3247833208039146
0.29899999999999993	0.22493618484336142	-0.09641349692361774	-0.05338924863053737	1.7162931711258655	0.0725723593431247	0.23984617726769428	-0.3245644835722035
0.30000000000000004	0.22494050740500168	-0.09641535098770673	-0.05248898971286607	1.7163293731816038	0.07252136737004918	0.24014458285899518	-0.3243447092757914
0.30099999999999993	0.22494491725893778	-0.0964172298034469	-0.051585482019053816	1.716365225401626	0.07247017709296201	0.2404438635340688	-0.3241239975024605
0.30200000000000005	0.22494941607175392	-0.09641913373742009	-0.05067873498408121	1.7164007272665847	0.07241878882306647	0.24074401389222252	-0.32390234780212224
0.30299999999999994	0.22495400550715502	-0.0964210631589644	-0.049768757950239606	1.7164358783368383	0.07236720286144115	0.24104502855738136	-0.3236797596853182
0.30400000000000005	0.22495868722383985	-0.09642301843982379	-0.04885556016340254	1.7164706782547046	0.07231541949838272	0.2413469021789793	-0.3234562326220267
0.30499999999999994	0.22496346287290953	-0.0964249999545255	-0.04793915077056644	1.7165051267474296	0.07226343901269798	0.24164962943255686	-0.3232317660405917
0.30600000000000005	0.22496833409518616	-0.09642700807997975	-0.04701953881827309	1.716539223630874	0.07221126167070087	0.241953205020252	-0.32300635932683575
0.30699999999999994	0.22497330251919154	-0.09642904319392501	-0.04609673325190397	1.7165729688139166	0.07215888772515795	0.24225762367112955	-0.32278001182329724
0.30800000000000005	0.22497836975978183	-0.09643110567334626	-0.045170742915086166	1.716606362303579	0.0721063174144259	0.24256288014141442	-0.32255272282822617
0.30899999999999994	0.22498353741743818	-0.0964331958939926	-0.04424157654882684	1.7166394042097448	0.07205355096202393	0.24286896921463455	-0.3223244915944614
0.31000000000000005	0.22498880707746316	-0.09643531423061867	-0.043309242791872996	1.716672094749089	0.0720005885763978	0.24317588570131252	-0.32209531732873836
0.31099999999999994	0.22499418030832996	-0.09643746105682484	-0.04237375018341445	1.7167044342485949	0.07194743045044845	0.24348362443796778	-0.3218651991916102
0.31200000000000006	0.22499965865955585	-0.09643963674487316	-0.04143510716699299	1.7167364231482876	0.07189407676106901	0.243792180285739	-0.32163413629773974
0.31299999999999994	0.22500524365947167	-0.09644184166585294	-0.040493322093731014	1.7167680620031833	0.07184052766881156	0.24410154812924037	-0.3214021277162586
0.31400000000000006	0.22501093681251044	-0.09644407618906564	-0.03954840322449643	1.7167993514848303	0.07178678331725728	0.24441172287583968	-0.3211691724711944
0.31499999999999995	0.2250167395952655	-0.0964463406802525	-0.038600358731743806	1.716830292382434	0.07173284383190712	0.2447226994550589	-0.32093526954202783
0.31600000000000006	0.2250226534513173	-0.09644863549979324	-0.037649196701774176	1.716860885604323	0.07167870931883638	0.24503447281779733	-0.3207004178641974
0.31699999999999995	0.22502867978557858	-0.09645096100200447	-0.036694925138161354	1.7168911321801317	0.07162437986347867	0.24534703793513887	-0.32046461632973644
0.31800000000000006	0.22503481995890728	-0.09645331753516101	-0.035737551966337815	1.7169210332621914	0.07156985552972148	0.24566038979680915	-0.32022786378852963
0.31899999999999995	0.22504107528373898	-0.09645570544073487	-0.034777085038578834	1.7169505901250062	0.07151513635925291	0.24597452340959208	-0.31999015905019085
0.32000000000000006	0.2250474470203608	-0.0964581250518503	-0.03381353213900188	1.7169798041639386	0.07146022237103716	0.24628943379571044	-0.319751500886076
0.32099999999999995	0.22505393637269688	-0.09646057669245767	-0.032846900988573687	1.7170086768949835	0.07140511356079732	0.24660511599105384	-0.31951188803088376
0.32200000000000006	0.22506054448435678	-0.0964630606772269	-0.031877199250116214	1.7170372099556253	0.07134980990050525	0.24692156504338042	-0.31927131918384555
0.32299999999999995	0.22506727243644942	-0.09646557731065923	-0.030904434533680445	1.7170654051049024	0.07129431133806129	0.24723877601049762	-0.31902979301029805
0.32400000000000007	0.2250741212467835	-0.09646812688504182	-0.029928614403031843	1.7170932642219205	0.07123861779728566	0.24755674395812163	-0.31878730814406486
0.32499999999999996	0.22508109186932523	-0.09647070967837171	-0.028949746382864936	1.717120789304316	0.07118272917809988	0.24787546395754279	-0.31854386318991884
0.32600000000000007	0.22508818519353932	-0.09647332595337635	-0.02796783796523671	1.717147982467428	0.07112664535677624	0.24819493108364943	-0.31829945672557763
0.32699999999999996	0.22509540204361125	-0.09647597595725453	-0.026982896615208203	1.717174845943043	0.07107036618619471	0.24851514041319347	-0.3180540873037215
0.32800000000000007	0.2251027431771729	-0.09647865992100821	-0.025994929777190038	1.7172013820773333	0.07101389149592477	0.24883608702269325	-0.31780775345446066
0.32899999999999996	0.22511020928278103	-0.09648137805874157	-0.0250039448823651	1.7172275933287393	0.07095722109213205	0.24915776598597866	-0.3175604536880103
0.33000000000000007	0.2251178009765241	-0.09648413056730326	-0.024009949356431762	1.7172534822657923	0.07090035475749291	0.24948017237180956	-0.31731218649733056
0.33099999999999996	0.2251255187992581	-0.09648691762514289	-0.023012950627281998	1.7172790515641332	0.07084329225111693	0.24980330124169403	-0.3170629503609166
0.3320000000000001	0.22513336321484656	-0.09648973939038134	-0.022012956132979218	1.7173043040027145	0.07078603330853862	0.25012714764760685	-0.3168127437459217
0.33299999999999996	0.22514133460827976	-0.09649259599960008	-0.021009973330778905	1.717329242459562	0.07072857764196115	0.25045170662924765	-0.3165615651116774
0.3340000000000001	0.22514943328254508	-0.09649548756734912	-0.020004009707188096	1.717353869907093	0.07067092494056972	0.25077697321096526	-0.31630941291367043
0.33499999999999996	0.22515765945424585	-0.0964984141852438	-0.018995072788306994	1.717378189407739	0.07061307487054941	0.2511029423987185	-0.31605628560767685
0.3360000000000001	0.22516601324871904	-0.09650137592102426	-0.017983170150067097	1.7174022041102495	0.0705550270748687	0.2514296091770784	-0.3158021816536867
0.33699999999999997	0.22517449469502548	-0.09650437281833121	-0.01696830942873361	1.7174259172455433	0.0704967811731336	0.25175696850603285	-0.3155470995198654
0.33799999999999986	0.2251831037208134	-0.09650740489682588	-0.015950498332418458	1.7174493321217317	0.07043833676157345	0.25208501531741606	-0.3152910376869802
0.33899999999999997	0.2251918401474365	-0.09651047215227897	-0.014929744653220145	1.71747245211906	0.07037969341309808	0.2524137445111505	-0.3150339946531087
0.33999999999999986	0.22520070368607828	-0.09651357455662624	-0.013906056278478877	1.71749528068514	0.07032085067754834	0.25274315095185435	-0.3147759689380244
0.34099999999999997	0.2252096939348792	-0.09651671205761377	-0.012879441200764202	1.7175178213300875	0.07026180808214048	0.25307322946600175	-0.3145169590871368
0.34199999999999986	0.2252188103763142	-0.09651988457765523	-0.011849907527339991	1.7175400776208154	0.07020256513186128	0.25340397483927607	-0.3142569636754755
0.34299999999999997	0.2252280523744488	-0.09652309201265184	-0.010817463489474172	1.7175620531748557	0.07014312130981426	0.25373538181387717	-0.31399598131190304
0.34399999999999986	0.22523741917207443	-0.09652633423152857	-0.009782117451583208	1.7175837516548387	0.07008347607757849	0.2540674450859098	-0.3137340106433129
0.345	0.22524690988809584	-0.09652961107611477	-0.008743877920202201	1.7176051767632465	0.07002362887551952	0.25440015930291887	-0.3134710503587544
0.34599999999999986	0.22525652351592226	-0.09653292236099416	-0.007702753552397294	1.7176263322366823	0.06996357912323567	0.2547335190615164	-0.31320709919336315
0.347	0.22526625892286595	-0.0965362678733221	-0.006658753162862689	1.717647221839651	0.0699033262203229	0.2550675189053482	-0.31294215593185554
0.34799999999999986	0.22527611484979704	-0.09653964737260824	-0.00561188572969599	1.717667849357854	0.06984286954733718	0.25540215332358873	-0.31267621941170914
0.349	0.22528608991068005	-0.09654306059046264	-0.004562160399217406	1.7176882185917424	0.06978220846665012	0.2557374167498482	-0.3124092885261532
0.34999999999999987	0.2252961825919938	-0.09654650723030674	-0.0035095864898219585	1.7177083333510785	0.06972134232295528	0.25607330356143476	-0.3121413622269087
0.351	0.22530639125203766	-0.09654998696742981	-0.0024541734956093743	1.7177281974497498	0.06966027044366896	0.25640980807867475	-0.3118724395268621
0.35199999999999987	0.22531671412012316	-0.09655349944976861	-0.0013959310901588563	1.7177478146997018	0.06959899213959185	0.25674692456411186	-0.3116025195027953
0.353	0.22532714929565048	-0.09655704429865583	-0.00033486912930853936	1.717767188904362	0.0695375067055884	0.2570846472220185	-0.31133160129786874
0.35399999999999987	0.22533769474744902	-0.09656062110878418	0.0007290023474460717	1.71778632385268	0.06947581342110197	0.257422970198346	-0.31105968412361457
0.355	0.22534834831376105	-0.0965642294477615	0.0017956731158133427	1.7178052233134087	0.06941391155074995	0.25776188758069296	-0.310786767261806
0.35599999999999987	0.22535910770211806	-0.096567868856008	0.002865132764707391	1.717823891028864	0.06935180034499971	0.2581013933980548	-0.310512850066752
0.357	0.22536997048873555	-0.09657153884737299	0.003937370693777908	1.7178423307085386	0.06928947904086505	0.2584414816206024	-0.31023793196789645
0.3579999999999999	0.2253809341185562	-0.09657523890972364	0.005012376111982102	1.7178605460229401	0.06922694686268477	0.25878214615986184	-0.30996201247211275
0.359	0.22539199590631892	-0.09657896850512973	0.00609013803758535	1.7178785405976498	0.06916420302298433	0.25912338086924086	-0.30968509116545134
0.3599999999999999	0.2254031530379063	-0.09658272707039332	0.007170645298474399	1.7178963180076032	0.06910124672336017	0.2594651795445412	-0.30940716771464477
0.361	0.2254144025715984	-0.09658651401754745	0.008253886531664985	1.7179138817715858	0.0690380771552049	0.2598075359242809	-0.3091282418687365
0.3619999999999999	0.2254257414388583	-0.09659032873395255	0.009339850182012641	1.7179312353469414	0.06897469350027409	0.2601504436898939	-0.30884831346089436
0.363	0.2254371664438994	-0.09659417058312088	0.010428524500514028	1.717948382124489	0.06891109493133914	0.26049389646568993	-0.30856738241034803
0.3639999999999999	0.22544867426241255	-0.09659803890626752	0.011519897542211114	1.7179653254236416	0.0688472806129878	0.26083788781846057	-0.30828544872438984
0.365	0.22546026144096235	-0.09660193302308144	0.012613957164462213	1.7179820684873501	0.06878324970239057	0.26118241125722386	-0.3080025125002568
0.3659999999999999	0.2254719243974312	-0.09660585223171494	0.013710691026345109	1.717998614476492	0.06871900134997275	0.26152746023354034	-0.30771857392683155
0.367	0.2254836594217629	-0.09660979580949844	0.014810086588826779	1.7180149664644582	0.06865453470023672	0.26187302814216334	-0.307433633286164
0.3679999999999999	0.225495462676632	-0.09661376301476059	0.01591213111533333	1.7180311274326832	0.06858984889285691	0.2622191083217252	-0.307147690954629
0.369	0.22550733019804206	-0.09661775308862487	0.017016811673110775	1.718047100266744	0.06852494306368308	0.2625656940555878	-0.3068607474036601
0.3699999999999999	0.22551925789585553	-0.09662176525565312	0.018124115136141605	1.7180628877522666	0.06845981634522628	0.2629127785732905	-0.30657280320030217
0.371	0.2255312415546372	-0.0966257987237164	0.019234028189626554	1.7180784925702637	0.06839446786687205	0.26326035505266215	-0.30628385900770444
0.3719999999999999	0.225543276835945	-0.09662985268459906	0.02034653733529288	1.7180939172926537	0.06832889675549145	0.26360841662211726	-0.3059939155851873
0.373	0.2255553592824462	-0.0966339263157087	0.02146162889716904	1.7181091643787088	0.06826310213657283	0.26395695636289873	-0.30570297378763966
0.3739999999999999	0.2255674843223567	-0.09663801878214034	0.02257928902783889	1.7181242361720521	0.0681970831354486	0.2643059673114577	-0.30541103456454965
0.375	0.22557964727383625	-0.09664212923872356	0.023699503715186674	1.7181391348978297	0.06813083887849632	0.2646554424620368	-0.30511809895891245
0.3759999999999999	0.22559184335122204	-0.09664625683205334	0.024822258790022467	1.7181538626600537	0.06806436849461919	0.2650053747694642	-0.3048241681058304
0.377	0.2256040676734788	-0.09665040070250142	0.025947539934979155	1.7181684214391166	0.06799767111706793	0.26535575715228726	-0.304529243230623
0.3779999999999999	0.2256163152733685	-0.09665455998583236	0.027075332693941054	1.7181828130898469	0.06793074588530026	0.26570658249613077	-0.3042333256466273
0.379	0.22562858110659434	-0.09665873381367725	0.028205622481265666	1.718197039340479	0.0678635919465744	0.26605784365704244	-0.3039364167529314
0.3799999999999999	0.22564086006129958	-0.09666292131324179	0.02933839459081467	1.7182111017917876	0.06779620845733818	0.26640953346471186	-0.30363851803216224
0.381	0.22565314696830113	-0.09666712160775083	0.030473634204432182	1.7182250019163834	0.0677285945847802	0.2667616447253861	-0.3033396310482035
0.3819999999999999	0.22566543661131044	-0.09667133381800604	0.03161132639988244	1.7182387410596722	0.06766074950854374	0.2671141702245509	-0.30303975744353845
0.383	0.2256777237367704	-0.0966755570643097	0.03275145615901388	1.7182523204417264	0.0675926724224824	0.2674671027297488	-0.30273889893645933
0.3839999999999999	0.22569000306444198	-0.09667979046837899	0.033894008376166275	1.7182657411578077	0.06752436253670203	0.2678204349935419	-0.30243705731862913
0.385	0.2257022692991225	-0.09668403315487095	0.03503896786608414	1.718279004177915	0.06745581907982856	0.268174159756261	-0.3021342344528723
0.3859999999999999	0.22571451714274618	-0.09668828425176687	0.036186319371349945	1.718292110347614	0.06738704130095471	0.2685282697484867	-0.30183043227070505
0.387	0.2257267413064949	-0.09669254288999697	0.03733604757010244	1.7183050603909038	0.06731802847114433	0.2688827576935745	-0.3015256527693606
0.3879999999999999	0.22573893652254784	-0.0966968082038117	0.03848813708443124	1.7183178549136149	0.0672487798849214	0.2692376163104743	-0.30121989800855037
0.389	0.22575109755472814	-0.09670107933227232	0.039642572489088305	1.7183304944065811	0.0671792948618663	0.26959283831666914	-0.3009131701072031
0.3899999999999999	0.2257632192084277	-0.09670535542073291	0.04079933831940376	1.7183429792497127	0.06710957274807644	0.2699484164306913	-0.30060547124017967
0.391	0.2257752963409433	-0.09670963562118995	0.04195841907766726	1.718355309717346	0.06703961291736991	0.27030434337404136	-0.3002968036350838
0.3919999999999999	0.2257873238718504	-0.09671391909187661	0.04311979923874054	1.718367485984126	0.0669694147723549	0.2706606118728815	-0.2999871695691052
0.393	0.2257992967926683	-0.09671820499722732	0.044283463256044986	1.7183795081310373	0.06689897774554787	0.27101721465987666	-0.2996765713656496
0.3939999999999999	0.22581121017619699	-0.09672249250783686	0.045449395568317764	1.7183913761512142	0.06682830130041963	0.2713741444763722	-0.29936501139093596
0.395	0.22582305918590737	-0.09672678080004313	0.04661758060640021	1.7184030899551463	0.06675738493224763	0.27173139407467256	-0.299052492050924
0.3959999999999999	0.22583483908501298	-0.09673106905626383	0.047788002798567424	1.718414649376407	0.06668622816901908	0.2720889562198184	-0.29873901578850925
0.397	0.22584654524447567	-0.09673535646608618	0.04896064657478841	1.7184260541790346	0.06661483057238486	0.2724468236909301	-0.29842458508049574
0.3979999999999999	0.22585817314994988	-0.09673964222660301	0.05013549637181333	1.718437304065443	0.0665431917382998	0.2728049892827345	-0.2981092024341612
0.399	0.2258697184084222	-0.09674392554199392	0.05131253663872887	1.7184483986837291	0.06647131129734933	0.2731634458071589	-0.2977928703838996
0.3999999999999999	0.22588117675492844	-0.09674820562385844	0.05249175184149276	1.7184593376347557	0.06639918891518949	0.2735221860945741	-0.29747559148824343
0.401	0.22589254405935402	-0.09675248169268152	0.05367312646646282	1.7184701204793893	0.06632682429334406	0.2738812029948145	-0.2971573683270189
0.4019999999999999	0.22590381633294523	-0.0967567529793021	0.05485664502331066	1.7184807467458927	0.06625421717005482	0.2742404893781047	-0.2968382034985716
0.403	0.22591498973340268	-0.09676101872525578	0.05604229204770938	1.7184912159374655	0.06618136732057603	0.27460003813589906	-0.296518099617242
0.4039999999999999	0.22592606056780978	-0.09676527818237161	0.05723005210418668	1.7185015275399353	0.06610827455691352	0.27495984218170233	-0.29619705931102813
0.405	0.22593702529415344	-0.09676953061313018	0.05841990978878418	1.7185116810296017	0.06603493872761756	0.2753198944517563	-0.2958750852191882
0.4059999999999999	0.22594788052256726	-0.09677377529215637	0.059611849731539206	1.7185216758808566	0.06596135971775156	0.2756801879055998	-0.2955521799897211
0.40700000000000003	0.22595862301667802	-0.09677801150809243	0.060805856599179135	1.7185315115728348	0.06588753744891485	0.2760407155266909	-0.29522834627702543
0.4079999999999999	0.22596924969468488	-0.09678223856509977	0.06200191509728972	1.7185411875954673	0.06581347187931963	0.2764014703229771	-0.294903586739979
0.40900000000000003	0.22597975762942019	-0.09678645578324264	0.06320000997159714	1.7185507034560652	0.06573916300349616	0.27676244532729816	-0.2945779040402529
0.4099999999999999	0.22599014404739462	-0.09679066249813013	0.06440012600950741	1.7185600586860545	0.06566461085150391	0.27712363359787184	-0.2942513008406142
0.41100000000000003	0.22600040632758153	-0.09679485806131818	0.0656022480415419	1.7185692528471164	0.06558981548831906	0.27748502821868726	-0.29392377980333667
0.4119999999999999	0.22601054200031948	-0.09679904184184862	0.06680636094080332	1.7185782855371086	0.06551477701370256	0.2778466222992637	-0.2935953435890211
0.41300000000000003	0.22602054874633706	-0.09680321322780103	0.0680124496208601	1.7185871563961477	0.0654394955621225	0.2782084089740262	-0.29326599485570115
0.4139999999999999	0.22603042439590285	-0.09680737162673055	0.06922049903319175	1.7185958651124702	0.06536397130242613	0.2785703814016687	-0.29293573625817043
0.41500000000000004	0.22604016692810097	-0.09681151646536525	0.07043049416308614	1.7186044114273238	0.06528820443756593	0.2789325327640256	-0.2926045704481387
0.4159999999999999	0.22604977447023233	-0.09681564718968912	0.07164242002325334	1.7186127951388879	0.06521219520468403	0.2792948562641532	-0.2922725000753961
0.41700000000000004	0.22605924529696805	-0.09681976326503616	0.07285626164629698	1.7186210161059792	0.06513594387525037	0.27965734512405394	-0.29193952778943477
0.4179999999999999	0.22606857782888173	-0.09682386417582417	0.07407200407643309	1.718629074251914	0.0650594507550715	0.2800199925822939	-0.2916056562412216
0.41900000000000004	0.22607777063111514	-0.09682794942568211	0.07528963236009381	1.7186369695685255	0.06498271618441356	0.28038279189133697	-0.2912708880850578
0.41999999999999993	0.22608682241255562	-0.09683201853759234	0.07650913153618065	1.7186447021203413	0.06490574053805634	0.28074573631466465	-0.2909352259804011
0.42100000000000004	0.2260957320244005	-0.09683607105366861	0.077730486627111	1.718652272048922	0.06482852422509529	0.2811088191241118	-0.2905986725935268
0.42199999999999993	0.22610449845773184	-0.09684010653532395	0.07895368263104971	1.7186596795769815	0.06475106768879585	0.2814720335976711	-0.2902612305989629
0.42300000000000004	0.22611312084085147	-0.09684412456345677	0.08017870451496388	1.7186669250111626	0.06467337140643861	0.2818353730176496	-0.2899229026810029
0.42399999999999993	0.2261215984367534	-0.0968481247382795	0.08140553720738916	1.718674008743087	0.06459543588909399	0.28219883066881857	-0.28958369153577906
0.42500000000000004	0.2261299306407373	-0.09685210667953828	0.08263416558941782	1.7186809312501894	0.06451726168169146	0.2825623998360153	-0.2892435998740169
0.42599999999999993	0.2261381169777871	-0.09685607002674794	0.08386457448316777	1.7186876930970847	0.06443884936326094	0.28292607380095997	-0.28890263042440645
0.42700000000000005	0.22614615709896094	-0.0968600144386944	0.08509674863887601	1.7186942949367192	0.06436019954691957	0.2832898458386595	-0.28856078593728324
0.42799999999999994	0.22615405077717302	-0.09686393959258197	0.08633067272214064	1.7187007375116776	0.0642813128796033	0.28365370921376976	-0.28821806918812953
0.42900000000000005	0.22616179790349733	-0.09686784518320024	0.08756633130132625	1.7187070216556455	0.06420219004178619	0.284017657177045	-0.28787448298107554
0.42999999999999994	0.226169398483615	-0.09687173092210968	0.08880370883476628	1.7187131482931468	0.06412283174736971	0.28438168296200333	-0.287530030152946
0.43100000000000005	0.22617685263402695	-0.0968755965368463	0.09004278965777379	1.718719118437557	0.06404323874380206	0.28474577978169174	-0.28718471357778835
0.43199999999999994	0.2261841605787827	-0.09687944177014467	0.0912835579694795	1.718724933189644	0.06396341181236605	0.285109940825254	-0.2868385361714542
0.43300000000000005	0.2261913226463493	-0.09688326637955341	0.0925259978191409	1.7187305937370116	0.06388335176857377	0.2854741592541853	-0.286491500896169
0.43399999999999994	0.22619833926587257	-0.09688707013782125	0.09377009309193823	1.7187361013529445	0.06380305946260666	0.2858384281985252	-0.2861436107652103
0.43500000000000005	0.2262052109632071	-0.09689085283330502	0.09501582749539722	1.7187414573942765	0.06372253577961716	0.2862027407534198	-0.2857948688475691
0.43599999999999994	0.22621193835708905	-0.09689461427002405	0.096263184546077	1.718746663298657	0.063641781640074	0.28656708997587943	-0.2854452782727744
0.43700000000000006	0.22621852215507413	-0.09689835426810899	0.09751214755465994	1.7187517205808374	0.06356079800045475	0.2869314688811885	-0.2850948422364253
0.43799999999999994	0.2262249631484869	-0.09690207266426944	0.09876269960946034	1.7187566308279731	0.0634795858538584	0.2872958704389145	-0.2847435640064294
0.43900000000000006	0.22623126220675657	-0.09690576931153187	0.10001482355912104	1.7187613956950714	0.06339814623029343	0.28766028756852313	-0.2843914469295155
0.43999999999999995	0.22623742027264132	-0.09690944407862562	0.1012685019948905	1.718766016901711	0.06331648019706668	0.28802471313472705	-0.28403849443759355
0.44100000000000006	0.22624343835834118	-0.09691309684939103	0.10252371723400121	1.718770496229656	0.0632345888592722	0.2883891399433072	-0.2836847100535307
0.44199999999999995	0.2262493175413741	-0.096916727522209	0.10378045130491677	1.718774835519857	0.06315247336007423	0.28875356073765673	-0.2833300973964625
0.44300000000000006	0.2262550589605917	-0.09692033600945192	0.10503868593295984	1.7187790366684625	0.06307013488096619	0.28911796819532337	-0.2829746601871838
0.44399999999999995	0.22626066381308393	-0.09692392223695499	0.10629840252521175	1.718783101622589	0.06298757464230893	0.2894823549241928	-0.2826184022537991
0.44500000000000006	0.22626613335159407	-0.09692748614350614	0.10755958215545515	1.7187870323762264	0.0629047939040863	0.28984671345880625	-0.28226132753744454
0.44599999999999995	0.22627146888206584	-0.09693102767997906	0.10882220555030568	1.7187908309662763	0.06282179396651133	0.29021103625718625	-0.2819034400978361
0.44700000000000006	0.22627667176131913	-0.09693454680773764	0.1100862530769252	1.7187944994687205	0.06273857617023822	0.2905753156980546	-0.281544744118334
0.44799999999999995	0.22628174339485416	-0.0969380434970654	0.11135170473195906	1.7187980399949199	0.06265514189648343	0.2909395440782684	-0.28118524391039873
0.44900000000000007	0.2262866852347869	-0.09694151772637033	0.11261854013058994	1.7188014546880368	0.06257149256735905	0.29130371361023705	-0.28082494391792107
0.44999999999999996	0.22629149877753946	-0.09694496948178787	0.11388673849497614	1.7188047457195852	0.06248762964629528	0.29166781641920697	-0.28046384872190944
0.45100000000000007	0.22629618556052902	-0.09694839875680465	0.11515627864322214	1.7188079152861024	0.06240355463836789	0.2920318445408467	-0.2801019630451041
0.45199999999999996	0.22630074715822923	-0.09695180555190112	0.11642713898078068	1.718810965605941	0.06231926909046846	0.29239578991956705	-0.2797392917557214
0.45300000000000007	0.22630518517910772	-0.09695518987421374	0.11769929749430726	1.718813898916179	0.06223477459137669	0.2927596444074017	-0.2793758398702634
0.45399999999999996	0.22630950126343807	-0.0969585517372213	0.11897273174610863	1.7188167174696467	0.062150072771794254	0.29312339976302876	-0.2790116125560574
0.45500000000000007	0.22631369708047966	-0.09696189116045631	0.1202474188677019	1.718819423532068	0.06206516530439958	0.29348704765063777	-0.27864661513413
0.45599999999999996	0.22631777432464745	-0.09696520816923936	0.12152333555250362	1.7188220193793113	0.061980053903921854	0.2938505796385889	-0.2782808530824099
0.4570000000000001	0.22632173471142275	-0.09696850279443422	0.12280045804917662	1.718824507294753	0.061894740326989155	0.29421398719823755	-0.27791433203870675
0.45799999999999996	0.22632557997337938	-0.09697177507259798	0.12407876215716426	1.7188268895667465	0.0618092263718098	0.2945772617032982	-0.2775470578030347
0.4590000000000001	0.22632931185670013	-0.09697502504690318	0.12535822322368392	1.7188291684861967	0.06172351387823345	0.2949403944295734	-0.27717903633951774
0.45999999999999996	0.22633293211893418	-0.09697825276808418	0.12663881614069813	1.7188313463442377	0.061637604728190125	0.2953033765547516	-0.2768102737782376
0.4610000000000001	0.22633644252761737	-0.09698145829465556	0.12792051534226362	1.7188334254300106	0.06155150084589631	0.2956661991582818	-0.27644077641689585
0.46199999999999997	0.22633984485824885	-0.09698464169277728	0.1292032948034106	1.718835408028541	0.06146520419764372	0.29602885322151723	-0.27607055072204123
0.4630000000000001	0.2263431408916212	-0.09698780303614124	0.13048712804057508	1.7188372964187124	0.06137871679147323	0.296391329628319	-0.2756996033298555
0.46399999999999997	0.22634633241200502	-0.09699094240587844	0.1317719881128556	1.7188390928713313	0.06129204067691487	0.29675361916606735	-0.27532794104661384
0.46499999999999986	0.22634942120618773	-0.09699405989048446	0.133057847624121	1.718840799647288	0.061205177944670064	0.2971157125270293	-0.274955570848752
0.46599999999999997	0.22635240906223988	-0.09699715558576412	0.13434467872637293	1.718842418995804	0.06111813072617319	0.2974776003100903	-0.27458249988247296
0.46699999999999986	0.2263552977683848	-0.09700022959479973	0.13563245312401717	1.7188439531527682	0.06103090119321319	0.2978392730226171	-0.2742087354631298
0.46799999999999997	0.22635808911234406	-0.09700328202794367	0.1369211420786939	1.7188454043391577	0.06094349155761311	0.29820072108233747	-0.2738342850744994
0.46899999999999986	0.22636078488002678	-0.09700631300283308	0.13821071641431532	1.7188467747595417	0.06085590407078281	0.2985619348192475	-0.2734591563680014
0.47	0.22636338685318527	-0.09700932264404946	0.13950114652196394	1.718848066600667	0.060768141023081645	0.2989229044774937	-0.2730833571620369
0.47099999999999986	0.2263658968067873	-0.09701231108204553	0.14079240236505727	1.7188492820301209	0.06068020474298913	0.2992836202173012	-0.27270689544125765
0.472	0.22636831650685607	-0.09701527845208956	0.14208445348518278	1.718850423195072	0.060592097596263925	0.2996440721169568	-0.2723297793554528
0.47299999999999986	0.2263706477095288	-0.09701822489398094	0.14337726900863138	1.7188514922210842	0.060503821985332426	0.300004250174918	-0.2719520172181069
0.474	0.2263728921613309	-0.0970211505521646	0.14467081765328513	1.7188524912110035	0.06041538034890487	0.3003641443121787	-0.27157361750480413
0.47499999999999987	0.22637505159990942	-0.09702405557586896	0.14596506773551382	1.718853422243916	0.06032677516169454	0.3007237443747804	-0.2711945888514694
0.476	0.22637712775447283	-0.09702694011926528	0.14725998717786037	1.7188542873741732	0.0602380089339943	0.3010830401364782	-0.27081494005231777
0.47699999999999987	0.22637912234556315	-0.09702980434127083	0.14855554351829744	1.7188550886304836	0.06014908421086439	0.301442021301754	-0.27043468005750315
0.478	0.22638103708491217	-0.09703264840461939	0.14985170392033584	1.7188558280150692	0.060060003571172506	0.3018006775090659	-0.27005381797063993
0.47899999999999987	0.22638287367575488	-0.09703547247495167	0.15114843518364157	1.718856507502883	0.059970769626849385	0.3021589983342207	-0.2696723630461286
0.48	0.22638463381246804	-0.09703827672067673	0.1524457037563209	1.7188571290408885	0.05988138502211343	0.30251697329412486	-0.26929032468585046
0.48099999999999987	0.22638631917915586	-0.09704106131322607	0.15374347574890387	1.7188576945473963	0.059791852432418496	0.3028745918509223	-0.2689077124352819
0.482	0.22638793144793415	-0.09704382642732484	0.1550417169493061	1.7188582059114572	0.059702174563243914	0.30323184341634823	-0.2685245359793861
0.4829999999999999	0.2263894722772874	-0.09704657224128434	0.15634039283993328	1.7188586649923103	0.05961235414866332	0.3035887173566735	-0.26814080513790656
0.484	0.22639094331087295	-0.09704929893694048	0.157639468617715	1.7188590736188842	0.05952239394962871	0.3039452029985545	-0.2677565298596877
0.4849999999999999	0.22639234617752407	-0.09705200669885938	0.15893890921597184	1.7188594335893488	0.05943229675214981	0.3043012896353733	-0.2673717202163175
0.486	0.22639368249207345	-0.09705469571356189	0.1602386793277709	1.7188597466707154	0.059342065365548695	0.304656966533834	-0.26698638639526595
0.4869999999999999	0.22639495385549038	-0.09705736616951771	0.16153874343155566	1.7188600145984863	0.05925170262072612	0.30501222294119185	-0.266600538692386
0.488	0.22639616185395428	-0.09706001825753115	0.16283906581946106	1.7188602390763477	0.05916121136819315	0.3053670480932464	-0.26621418750364717
0.4889999999999999	0.22639730805799124	-0.09706265217076634	0.1641396106283497	1.7188604217759085	0.05907059447574365	0.3057214312229279	-0.26582734331596847
0.49	0.22639839402280135	-0.09706526810404013	0.16544034187360843	1.718860564336481	0.0589798548258865	0.3060753615695469	-0.26544001669708095
0.4909999999999999	0.22639942128939866	-0.09706786625313572	0.16674122348536047	1.718860668364901	0.05888899531327849	0.3064288283887794	-0.2650522182845909
0.492	0.22640039138505735	-0.09707044681451119	0.16804221934637228	1.7188607354353898	0.058798018842033145	0.30678182096315376	-0.2646639587746003
0.4929999999999999	0.22640130582268636	-0.09707300998464913	0.16934329333169107	1.71886076708945	0.05870692832253744	0.30713432861292894	-0.26427524890987303
0.494	0.22640216609988317	-0.09707555595942341	0.17064440935042832	1.7188607648358016	0.05861572666801696	0.3074863407074951	-0.2638860994672933
0.4949999999999999	0.22640297369804224	-0.09707808493423431	0.17194553138935112	1.7188607301503485	0.058524416791334105	0.30783784667724706	-0.26349652124466677
0.496	0.22640373008151599	-0.09708059710453351	0.17324662355793619	1.718860664476181	0.058433001601894484	0.3081888360257579	-0.26310652504697557
0.4969999999999999	0.22640443669682705	-0.09708309266598737	0.17454765013416731	1.7188605692236085	0.058341484002293414	0.30853929834201904	-0.2627161216723203
0.498	0.22640509497193062	-0.09708557181390594	0.17584857560961165	1.718860445770223	0.05824986688476051	0.30888922331239244	-0.26232532189802577
0.4989999999999999	0.22640570631552526	-0.09708803474269151	0.17714936473343504	1.7188602954609913	0.05815815312776501	0.3092386007322234	-0.26193413646702146
0.5	0.2264062721167858	-0.09709048164568046	0.17844998255576222	1.7188601196083748	0.05806634559277895	0.3095874205173072	-0.2615425760744258
0.5009999999999999	0.22640679374626813	-0.09709291271462459	0.17975039447003768	1.7188599194924747	0.0579744471210127	0.309935672715219	-0.2611506513545064
0.502	0.22640727255760815	-0.0970953281391881	0.18105056625442448	1.7188596963612035	0.057882460530363715	0.3102833475164566	-0.2607583728678832
0.5029999999999999	0.22640770988851378	-0.09709772810683633	0.18235046411265424	1.7188594514304782	0.05779038861263662	0.31063043526528317	-0.2603657510887832
0.504	0.226408107060673	-0.09710011280236336	0.183650054713984	1.7188591858844389	0.05769823413066641	0.3109769264700977	-0.2599727963925779
0.5049999999999999	0.22640846537932707	-0.09710248240743477	0.18494930523229014	1.7188589008756852	0.05760599981534218	0.3113228118134635	-0.2595795190435345
0.506	0.2264087861328829	-0.09710483710052147	0.18624818338433347	1.7188585975255355	0.057513688362650375	0.31166808216192626	-0.25918592918264727
0.5069999999999999	0.22640907059256316	-0.09710717705647097	0.18754665746572605	1.7188582769243037	0.05742130243067405	0.31201272857526546	-0.2587920368160883
0.508	0.22640932001209316	-0.09710950244608998	0.1888446963838748	1.7188579401315942	0.05732884463685004	0.31235674231488325	-0.2583978518046325
0.5089999999999999	0.22640953562742316	-0.09711181343649178	0.19014226968906017	1.718857588176614	0.057236317555724996	0.3127001148515221	-0.2580033838537426
0.51	0.2264097186564846	-0.0971141101918361	0.19143934760406023	1.7188572220584994	0.05714372371696418	0.3130428378725637	-0.2576086425040621
0.5109999999999999	0.2264098702989795	-0.09711639287371017	0.19273590105160052	1.7188568427466608	0.057051065603306014	0.31338490328891716	-0.2572136371224874
0.512	0.22640999173582627	-0.09711866164077194	0.19403190167890422	1.7188564511811368	0.056958345648398974	0.31372630324120016	-0.2568183768941768
0.5129999999999999	0.22641008412751049	-0.09712091664840714	0.19532732187861493	1.7188560482729645	0.05686556623488384	0.31406703010479486	-0.25642287081566983
0.514	0.22641014861171488	-0.09712315804915123	0.1966221348064952	1.7188556349045592	0.05677272969296255	0.3144070764939076	-0.25602712768886343
0.5149999999999999	0.22641018630172774	-0.0971253859934981	0.19791631439705717	1.7188552119301084	0.05667983829926861	0.31474643526518803	-0.25563115611547166
0.516	0.22641019828637973	-0.0971276006307197	0.19920983537640263	1.7188547801759733	0.0565868942760368	0.3150850995207936	-0.25523496449214284
0.5169999999999999	0.22641018563150728	-0.0971298021097009	0.20050267327079446	1.7188543404410999	0.056493899790691776	0.3154230626102964	-0.25483856100677355
0.518	0.22641014938181658	-0.09713199057941439	0.2017948044117348	1.71885389349744	0.05640085695554882	0.31576031813150085	-0.2544419536360728
0.5189999999999999	0.22641009056089534	-0.09713416618865678	0.2030862059394518	1.7188534400903803	0.05630776782719849	0.31609685993072634	-0.2540451501438805
0.52	0.22641001016937157	-0.09713632908579739	0.20437685580519324	1.7188529809391757	0.056214634405877414	0.3164326821027441	-0.25364815807986774
0.5209999999999999	0.22640990918346957	-0.09713847941891597	0.20566673277159797	1.7188525167373914	0.05612145863531056	0.316767778990313	-0.2532509847787326
0.522	0.22640978855471255	-0.09714061733557636	0.20695581641079228	1.7188520481533507	0.05602824240277942	0.3171021451832591	-0.2528536373601278
0.5229999999999999	0.22640964921002063	-0.09714274298261251	0.2082440871002321	1.7188515758305862	0.055934987539231436	0.31743577551686175	-0.2524561227292526
0.524	0.22640949205182792	-0.09714485650630283	0.2095315260159334	1.7188511003882965	0.05584169581961162	0.31776866506936763	-0.25205844757816237
0.5249999999999999	0.2264093179582178	-0.09714695805217917	0.21081811512273485	1.7188506224218054	0.05574836896341453	0.3181008091588209	-0.25166061838809356
0.526	0.22640912778307568	-0.09714904776484441	0.21210383716236364	1.7188501425030258	0.055655008635515806	0.3184322033395193	-0.2512626414325547
0.5269999999999999	0.22640892235625817	-0.09715112578817588	0.2133886756400734	1.7188496611809252	0.05556161644722066	0.3187628433981	-0.2508645227807501
0.528	0.22640870248377806	-0.09715319226516615	0.2146726148098722	1.7188491789819922	0.055468193957223175	0.31909272534913813	-0.25046626830139085
0.5289999999999999	0.2264084689480041	-0.09715524733777849	0.21595563965873302	1.7188486964107057	0.05537474267259676	0.3194218454304445	-0.2500678836668882
0.53	0.2264082225078748	-0.0971572911471907	0.21723773588979972	1.718848213950005	0.05528126404993584	0.31975020009818905	-0.2496693743579226
0.5309999999999999	0.2264079638991256	-0.09715932383329776	0.21851888990422613	1.718847732061759	0.05518775949628213	0.3200777860217304	-0.24927074566850527
0.532	0.22640769383452874	-0.09716134553347275	0.21979908878241444	1.7188472511872361	0.05509423036989482	0.32040460007827815	-0.24887200271116114
0.5329999999999999	0.22640741300414485	-0.09716335638209124	0.22107832026541888	1.7188467717475744	0.05500067798147234	0.320730639347634	-0.248473150421924
0.534	0.22640712207558572	-0.09716535651081884	0.2223565727361508	1.718846294144249	0.05490710359576358	0.32105590110701543	-0.2480741935654426
0.5349999999999999	0.22640682169428777	-0.09716734604815687	0.22363383520002234	1.7188458187595401	0.054813508432836285	0.32138038282584186	-0.2476751367403767
0.536	0.2264065124837951	-0.09716932511824483	0.22491009726429004	1.7188453459569972	0.05471989366900158	0.32170408216018265	-0.24727598438519893
0.5369999999999999	0.22640619504605183	-0.09717129384042256	0.22618534911498206	1.7188448760819026	0.05462626043818501	0.3220269969465641	-0.2468767407847646
0.538	0.22640586996170328	-0.09717325232955297	0.2274595814921666	1.7188444094617321	0.05453260983386486	0.32234912519532083	-0.2464774100775224
0.5389999999999999	0.22640553779040484	-0.09717520069560456	0.22873278566469887	1.718843946406612	0.05443894291084576	0.3226704650836762	-0.24607799626299715
0.54	0.2264051990711385	-0.09717713904249438	0.23000495340370497	1.7188434872097746	0.05434526068674472	0.3229910149484318	-0.24567850320966148
0.5409999999999999	0.22640485432253632	-0.09717906746769463	0.2312760769548136	1.7188430321480082	0.05425156414385854	0.32331077327851204	-0.2452789346631328
0.542	0.2264045040432102	-0.09718098606260146	0.2325461490098929	1.718842581482105	0.05415785423147238	0.32362973870760775	-0.24487929425450783
0.5429999999999999	0.22640414871208753	-0.09718289491216099	0.23381516267717228	1.7188421354573047	0.05406413186799966	0.32394791000649564	-0.24447958550931925
0.544	0.22640378878875228	-0.09718479409375225	0.23508311144900476	1.718841694303733	0.05397039794289136	0.324265286074729	-0.24407981185729313
0.5449999999999999	0.2264034247137911	-0.09718668367683227	0.23634998916840635	1.7188412582368362	0.05387665331886198	0.3245818659319452	-0.2436799766422947
0.5459999999999998	0.22640305690914375	-0.09718856372334309	0.2376157899947526	1.7188408274578113	0.053782898834553124	0.32489764870891286	-0.24328008313239843
0.5470000000000002	0.2264026857784576	-0.0971904342873756	0.23888050836826077	1.7188404021540304	0.05368913530708561	0.32521263363831926	-0.2428801345305662
0.548	0.22640231170744593	-0.0971922954140901	0.24014413897401732	1.7188399824994605	0.053595363534316855	0.3255268200455427	-0.2424801339857477
0.5489999999999999	0.22640193506424933	-0.09719414713939865	0.24140667670668597	1.7188395686550777	0.053501584297350545	0.32584020733965424	-0.2420800846037909
0.5499999999999998	0.22640155619979996	-0.09719598949040929	0.24266811663627552	1.7188391607692766	0.05340779836335889	0.32615279500471045	-0.24167998945791613
0.5510000000000002	0.22640117544818844	-0.09719782248512662	0.24392845397459506	1.7188387589782725	0.05331400648804681	0.32646458259127625	-0.24127985159893287
0.552	0.22640079312703293	-0.0971996461314082	0.24518768404165223	1.7188383634064999	0.053220209417696285	0.3267755697079964	-0.24087967406556257
0.5529999999999999	0.2264004095378499	-0.09720146042667928	0.24644580223200022	1.7188379741670026	0.05312640789139921	0.32708575601315476	-0.24047945989486347
0.5539999999999998	0.2264000249664265	-0.09720326535840698	0.2477028039817872	1.7188375913618208	0.05303260264353894	0.3273951412064653	-0.24007921213239006
0.5550000000000002	0.22639963968319426	-0.09720506090383337	0.24895868473688623	1.7188372150823688	0.05293879440603258	0.3277037250212174	-0.2396789338419615
0.556	0.22639925394360366	-0.09720684702896816	0.2502134399217345	1.718836845409809	0.05284498391033325	0.32801150721653166	-0.23927862811528045
0.5569999999999999	0.2263988679884994	-0.09720862368834425	0.2514670649081381	1.718836482415418	0.05275117188967893	0.3283184875695436	-0.23887829808164213
0.5579999999999998	0.22639848204449617	-0.09721039082591124	0.2527195549840481	1.7188361261609466	0.05265735908170887	0.32862466586763855	-0.2384779469176096
0.5590000000000002	0.2263980963243547	-0.0972121483763144	0.2539709053230627	1.7188357766989737	0.052563546231203295	0.3289300419009798	-0.23807757785634695
0.56	0.2263977110273576	-0.0972138962658067	0.2552211109550356	1.718835434073254	0.052469734092702086	0.3292346154554532	-0.23767719419660796
0.5609999999999999	0.22639732633968507	-0.09721563441241664	0.25647016673741785	1.7188350983190575	0.052375923432879876	0.32953838630578447	-0.23727679931168097
0.5619999999999998	0.22639694243479053	-0.09721736272612212	0.25771806732658753	1.718834769463504	0.05228211503292042	0.3298413542085252	-0.23687639665840907
0.5630000000000002	0.22639655947377507	-0.09721908110940823	0.2589648071491702	1.7188344475258903	0.0521883096910114	0.33014351889508947	-0.23647598978616016
0.5640000000000001	0.2263961776057616	-0.09722078945746014	0.26021038037410943	1.7188341325180096	0.05209450822465426	0.3304448800651476	-0.23607558234568282
0.565	0.22639579696826795	-0.09722248765836919	0.2614547808858692	1.7188338244444665	0.0520007114727883	0.33074543738037543	-0.23567517809766153
0.5659999999999998	0.2263954176875788	-0.09722417559410218	0.2626980022584004	1.7188335233029832	0.05190692029803292	0.331045190458378	-0.23527478092090734
0.5670000000000002	0.2263950398791166	-0.09722585314185682	0.26394003772912333	1.7188332290847002	0.05181313558910784	0.33134413886654374	-0.2348743948205451
0.5680000000000001	0.22639466364781116	-0.09722752017505101	0.2651808801729283	1.7188329417744692	0.051719358263126125	0.33164228211589086	-0.23447402393625466
0.569	0.22639428908846757	-0.09722917656356857	0.2664205220769537	1.7188326613511407	0.05162558926751548	0.33193961965521046	-0.23407367255019687
0.5699999999999998	0.2263939162861328	-0.09723082217401197	0.26765895551652896	1.7188323877878422	0.05153182958187143	0.33223615086550684	-0.23367334509449814
0.5710000000000002	0.22639354531646083	-0.09723245687071604	0.26889617213228945	1.7188321210522532	0.05143808022004598	0.33253187505467524	-0.23327304615841163
0.5720000000000001	0.22639317624607547	-0.0972340805171504	0.27013216310846716	1.7188318611068716	0.05134434223234898	0.33282679145253885	-0.23287278049521143
0.573	0.22639280913293225	-0.09723569297695954	0.2713669191523651	1.7188316079092725	0.05125061670761764	0.3331208992061849	-0.232472553028876
0.5739999999999998	0.22639244402667774	-0.09723729411426207	0.2726004304750283	1.7188313614123625	0.05115690477497038	0.3334141973755397	-0.23207236886055657
0.5750000000000002	0.22639208096900737	-0.09723888379396109	0.27383268677312045	1.7188311215646257	0.051063207605365896	0.3337066849293668	-0.23167223327458178
0.5760000000000001	0.22639171999402105	-0.09724046188244156	0.2750636772123882	1.718830888310365	0.050969526413087954	0.33399836074181005	-0.23127215174375038
0.577	0.22639136112857708	-0.09724202824790291	0.2762933904134739	1.7188306615899345	0.05087586245703318	0.33428922358948276	-0.23087212993384532
0.5779999999999998	0.22639100439264373	-0.09724358276070263	0.2775218144397144	1.7188304413399684	0.050782217041922297	0.3345792721489221	-0.2304721737075474
0.5790000000000002	0.226390649799649	-0.09724512529446293	0.2787489367861875	1.7188302274936005	0.05068859151949458	0.3348685049942263	-0.23007228912786398
0.5800000000000001	0.2263902973568282	-0.097246655727562	0.27997474437114184	1.7188300199806792	0.05059498728950146	0.33515692059524227	-0.22967248246070204
0.581	0.2263899470655694	-0.09724817394425857	0.28119922353019694	1.7188298187279762	0.050501405800498105	0.3354445173165472	-0.2292727601766407
0.5819999999999999	0.22638959892175703	-0.09724967983507772	0.282422360011448	1.7188296236593892	0.05040784855049238	0.3357312934167403	-0.22887312895262765
0.5830000000000002	0.22638925291611303	-0.09725117329721202	0.2836441389707419	1.7188294346961368	0.0503143170876325	0.3360172470477402	-0.22847359567371486
0.5840000000000001	0.2263889090345362	-0.09725265423568794	0.28486454496788916	1.7188292517569494	0.05022081301105378	0.33630237625427345	-0.22807416743440118
0.585	0.22638856725843925	-0.09725412256492103	0.2860835619641959	1.718829074758254	0.05012733797163933	0.3365866789736767	-0.227674851539453
0.5859999999999999	0.226388227565084	-0.09725557820990667	0.2873011733217083	1.7188289036143511	0.05003389367244953	0.3368701530360767	-0.22727565550419623
0.5870000000000002	0.22638788992791437	-0.09725702110666977	0.28851736180456117	1.7188287382375882	0.04994048186881866	0.3371527961650094	-0.2268765870541505
0.5880000000000001	0.22638755431688737	-0.0972584512027234	0.2897321095813207	1.718828578538526	0.0498471043684216	0.33743460597829944	-0.226477654124242
0.589	0.22638722069880218	-0.09725986845791423	0.2909453982268328	1.7188284244260998	0.04975376303143061	0.3377155799889568	-0.22607886485807463
0.5899999999999999	0.22638688903762716	-0.09726127284490607	0.2921572087239711	1.7188282758077758	0.049660459770516814	0.33799571560609437	-0.22568022760731243
0.5910000000000002	0.2263865592948249	-0.09726266434967921	0.29336752146643413	1.7188281325897	0.04956719655081653	0.3382750101359289	-0.22528175093086147
0.5920000000000001	0.22638623142967554	-0.09726404297241964	0.29457631626298536	1.7188279946768443	0.04947397538998217	0.3385534607829899	-0.22488344359353749
0.593	0.22638590539959794	-0.09726540872766823	0.29578357234315056	1.7188278619731463	0.04938079835795055	0.33883106465178287	-0.22448531456421197
0.5939999999999999	0.22638558116046928	-0.09726676164335363	0.2969892683643927	1.7188277343816416	0.04928766757624386	0.33910781874890933	-0.22408737301361045
0.5949999999999998	0.2263852586669427	-0.09726810175983773	0.29819338242041227	1.7188276118045953	0.04919458521704494	0.33938371998534245	-0.22368962831181488
0.5960000000000001	0.22638493787276331	-0.09726942913010249	0.2993958920498421	1.7188274941436257	0.04910155350247102	0.33965876517867766	-0.22329209002552258
0.597	0.22638461873108248	-0.09727074382070164	0.30059677424573295	1.7188273812998236	0.04900857470410482	0.3399329510555448	-0.22289476791493043
0.5979999999999999	0.22638430119477038	-0.09727204591197243	0.30179600546697744	1.7188272731738676	0.04891565114223261	0.34020627425448874	-0.22249767192999154
0.5989999999999998	0.22638398521672698	-0.09727333549713071	0.30299356165131824	1.7188271696661332	0.048822785184604395	0.3404787313293832	-0.2221008122062177
0.6000000000000001	0.22638367075019156	-0.09727461268100222	0.3041894182292125	1.718827070676799	0.04872997924507938	0.3407503187531979	-0.22170419906026126
0.601	0.22638335774905058	-0.09727587757914212	0.30538355013895374	1.7188269761059465	0.04863723578233709	0.3410210329219394	-0.22130784298502323
0.6019999999999999	0.22638304616814414	-0.0972771303180956	0.3065759318434486	1.7188268858536582	0.04854455729877353	0.3412908701587704	-0.22091175464403368
0.6029999999999998	0.22638273596357095	-0.09727837103642288	0.30776653734829873	1.718826799820109	0.048451946339519214	0.3415598267183089	-0.2205159448654598
0.6040000000000001	0.22638242709299192	-0.09727959988498358	0.3089553402204609	1.7188267179056538	0.048359405491150205	0.3418278987909912	-0.22012042463615772
0.605	0.22638211951593265	-0.09728081702610394	0.3101423136075118	1.7188266400109116	0.04826693737990705	0.3420950825076223	-0.21972520509545235
0.6059999999999999	0.22638181319408418	-0.09728202263275454	0.3113274302579195	1.718826566036846	0.0481745446697236	0.34236137394424104	-0.21933029752833103
0.6069999999999998	0.2263815080916028	-0.09728321688886506	0.31251066254159154	1.7188264958848405	0.04808223006061121	0.34262676912699747	-0.21893571335852652
0.6080000000000001	0.2263812041754086	-0.09728439999040067	0.31369198246997504	1.7188264294567708	0.04798999628751755	0.3428912640368647	-0.2185414641419049
0.609	0.22638090141548278	-0.09728557214569919	0.3148713617161129	1.718826366655073	0.047897846119109355	0.34315485461437134	-0.2181475615599038
0.6099999999999999	0.22638059978516373	-0.09728673357469321	0.31604877163468614	1.7188263073828087	0.047805782356171805	0.343417536764359	-0.21775401741288788
0.6109999999999998	0.22638029926144215	-0.09728788450776793	0.3172241832816902	1.7188262515437263	0.047713807829804666	0.34367930636058486	-0.21736084361359256
0.6120000000000001	0.22637999982525484	-0.0972890251846293	0.31839756743452685	1.7188261990423184	0.04762192539947336	0.343940159250297	-0.21696805218040127
0.613	0.22637970146177763	-0.0972901558531824	0.31956889461291715	1.718826149783877	0.04753013795085117	0.34420009125890627	-0.2165756552302618
0.6139999999999999	0.22637940416071725	-0.09729127676841992	0.320738135098784	1.7188261036745438	0.04743844839369359	0.3444590981943951	-0.21618366497196076
0.6149999999999998	0.22637910791660185	-0.09729238819132022	0.3219052589536251	1.7188260606213583	0.04734685966010727	0.34471717585122214	-0.21579209370041438
0.6160000000000001	0.22637881272907093	-0.09729349038775496	0.3230702360349117	1.7188260205323034	0.04725537470308895	0.34497432001409384	-0.21540095379147656
0.617	0.22637851860316383	-0.09729458362740606	0.3242330360130461	1.7188259833163473	0.0471639964949662	0.34523052646184893	-0.21501025769658186
0.6179999999999999	0.22637822554960735	-0.09729566818269149	0.32539362838777863	1.718825948883482	0.04707272802573696	0.34548579097115706	-0.21462001793739494
0.6189999999999998	0.22637793358510253	-0.09729674432807618	0.32655198250336465	1.7188259171447604	0.04698157230154873	0.34574010931991256	-0.21423024710063618
0.6200000000000001	0.22637764273261002	-0.0972978123405202	0.3277080675632404	1.718825888012329	0.04689053234361883	0.3459934772905113	-0.21384095783288903
0.621	0.22637735302163467	-0.09729887250068768	0.32886185264387113	1.71882586139946	0.04679961118759306	0.34624589067289185	-0.2134521628356812
0.6219999999999999	0.2263770644885088	-0.09729992509341098	0.33001330670780205	1.7188258372205791	0.04670881188266952	0.34649734526734605	-0.2130638748609491
0.6229999999999998	0.22637677717667462	-0.09730097040703387	0.33116239861819885	1.7188258153912912	0.04661813749005878	0.3467478368876502	-0.21267610670608178
0.6240000000000001	0.22637649113696526	-0.09730200873238568	0.3323090971556603	1.7188257958284041	0.04652759108120337	0.34699736136476567	-0.21228887120828782
0.625	0.22637620642788472	-0.09730304036176267	0.3334533710354513	1.7188257784499503	0.04643717573611919	0.34724591455068554	-0.21190218123888208
0.6259999999999999	0.22637592311551044	-0.09730406558791607	0.33459518892481327	1.7188257631752057	0.0463468945416731	0.34749349232224985	-0.21151604969741886
0.6269999999999998	0.22637564127226534	-0.09730508470304672	0.3357345194611331	1.7188257499247068	0.046256750589671956	0.347740090585054	-0.21113048950541527
0.6280000000000001	0.22637536097493638	-0.09730609799780593	0.33687133126987295	1.7188257386202652	0.046166746975003524	0.347985705277212	-0.21074551360020027
0.629	0.22637508230344408	-0.09730710576030233	0.3380055929811662	1.718825729184981	0.04607688679400913	0.3482303323727947	-0.21036113492924247
0.6299999999999999	0.2263748053407392	-0.0973081082751143	0.33913727324548243	1.718825721543254	0.04598717314296318	0.3484739678851307	-0.20997736644476092
0.6309999999999998	0.2263745301730744	-0.09730910582230791	0.3402663407487697	1.7188257156207922	0.0458976091165347	0.34871660787003356	-0.20959422109848513
0.6320000000000001	0.2263742568902739	-0.09731009867645991	0.34139276422710624	1.71882571134462	0.045808197806288725	0.34895824842883905	-0.20921171183661177
0.633	0.22637398558600164	-0.09731108710568563	0.34251651248088855	1.7188257086430831	0.045718942299224755	0.3491988857112544	-0.20882985159500725
0.6339999999999999	0.22637371635802764	-0.09731207137067127	0.343637554388585	1.7188257074458546	0.04562984567628804	0.3494385159180858	-0.20844865329452092
0.6349999999999998	0.22637344930849207	-0.09731305172371074	0.3447558589200891	1.718825707683935	0.045540911010911865	0.34967713530378575	-0.20806812983627512
0.6360000000000001	0.22637318454416785	-0.09731402840774642	0.34587139514970555	1.7188257092896555	0.04545214136758768	0.3499147401788253	-0.20768829409704098
0.637	0.22637292217672053	-0.09731500165541379	0.3469841322687985	1.718825712196677	0.04536353980039922	0.3501513269120153	-0.2073091589248092
0.6379999999999999	0.2263726623229664	-0.09731597168808963	0.34809403959812707	1.7188257163399885	0.04527510935157857	0.3503868919328423	-0.2069307371344825
0.6389999999999998	0.226372405105128	-0.09731693871494355	0.34920108659952404	1.7188257216559046	0.04518685305014199	0.35062143173369975	-0.20655304150373807
0.6400000000000001	0.226372150650711	-0.09731790293199272	0.35030524288619586	1.7188257280820614	0.04509877391066356	0.3508549428717752	-0.20617608476929106
0.641	0.22637189909124977	-0.09731886452115937	0.35140647823167714	1.7188257355574108	0.04501087493224457	0.3510874219705967	-0.2057998796236077
0.6419999999999999	0.22637165056029745	-0.09731982364933132	0.3525047625778404	1.7188257440222157	0.04492315909755386	0.35131886572142423	-0.20542443871199462
0.6429999999999998	0.22637140519216606	-0.0973207804678011	0.35360006604199096	1.718825753418041	0.04483562937193618	0.3515492708845506	-0.20504977462999097
0.6440000000000001	0.22637116312141603	-0.09732173511283636	0.35469235892382833	1.718825763687746	0.044748288702890306	0.351778634290576	-0.2046758999207472
0.645	0.2263709244815901	-0.09732268770700517	0.3557816117130575	1.7188257747754763	0.044661140019792	0.3520069528416588	-0.2043028270721336
0.6459999999999999	0.22637068940319155	-0.09732363835975082	0.35686779509767863	1.7188257866266528	0.04457418623331109	0.35223422351274664	-0.20393056851362798
0.6469999999999998	0.2263704580124115	-0.09732458716683978	0.35795087997298486	1.7188257991879607	0.04448743023445864	0.3524604433529116	-0.20355913661303116
0.6480000000000001	0.2263702304306065	-0.09732553420943539	0.3590308374505413	1.7188258124073388	0.0444008748935053	0.35268560948673244	-0.20318854367318054
0.649	0.22637000677302305	-0.09732647955317321	0.36010763886679825	1.7188258262339664	0.04431452305882853	0.3529097191156651	-0.20281880192877197
0.6499999999999999	0.22636978714676803	-0.09732742324723823	0.36118125579174537	1.7188258406182513	0.0442283775558081	0.35313276951946543	-0.20244992354321636
0.6509999999999998	0.22636957164952587	-0.09732836532344369	0.3622516600365077	1.7188258555118159	0.04414244118588863	0.35335475805742367	-0.20208192060582456
0.6520000000000001	0.22636936036939714	-0.09732930579568676	0.36331882365915485	1.718825870867483	0.04405671672586733	0.3535756821691694	-0.2017148051295512
0.653	0.22636915338510855	-0.09733024466053135	0.3643827189695037	1.7188258866392623	0.04397120692764801	0.3537955393751707	-0.20134858904910394
0.6539999999999999	0.22636895076621882	-0.09733118189854296	0.36544331853332057	1.718825902782334	0.04388591451833664	0.35401432727711435	-0.20098328421922312
0.6549999999999998	0.2263687525733203	-0.09733211747487475	0.36650059517669925	1.7188259192530344	0.04380084219994503	0.3542320435583502	-0.20061890241287678
0.6560000000000001	0.2263685588582363	-0.09733305133872944	0.3675545219913942	1.7188259360088403	0.04371599264851736	0.35444868598452567	-0.20025545531917682
0.657	0.22636836966421442	-0.09733398342282404	0.36860507234038337	1.7188259530083518	0.04363136851340762	0.3546642524042282	-0.19989295454112666
0.6579999999999999	0.22636818502611494	-0.09733491364398496	0.36965221986218266	1.7188259702112778	0.04354697241725355	0.35487874074927445	-0.19953141159361515
0.6589999999999998	0.22636800497059548	-0.09733584190449747	0.37069593847356574	1.718825987578418	0.04346280695627897	0.35509214903464603	-0.19917083790201104
0.6600000000000001	0.2263678295162907	-0.09733676809270442	0.37173620237221766	1.7188260050716468	0.04337887470019134	0.355304475358502	-0.19881124480098125
0.661	0.22636765867398784	-0.09733769208247807	0.3727729860400961	1.7188260226538963	0.04329517819154995	0.3555157179023303	-0.19845264353309555
0.6619999999999999	0.22636749244679766	-0.0973386137326939	0.37380626424639685	1.718826040289139	0.04321171994515063	0.3557258749309347	-0.1980950452474501
0.6629999999999998	0.2263673308303209	-0.09733953288783545	0.3748360120497765	1.7188260579423715	0.04312850244791144	0.35593494479226073	-0.19773846099842105
0.6640000000000001	0.2263671738128102	-0.09734044937935399	0.3758622048002328	1.718826075579596	0.043045528159074455	0.3561429259171822	-0.19738290174453665
0.665	0.22636702137532774	-0.09734136302627804	0.37688481813991115	1.7188260931678043	0.04296279951023371	0.35634981681912953	-0.1970283783478844
0.6659999999999999	0.22636687349189802	-0.09734227363507185	0.3779038280024871	1.7188261106749605	0.04288031890524812	0.3565556160934999	-0.19667490157404147
0.6669999999999998	0.22636673012965655	-0.09734318100024617	0.3789192106126532	1.718826128069983	0.04279808872046308	0.3567603224170333	-0.19632248209178785
0.6680000000000001	0.226366591248994	-0.0973440849057222	0.37993094248686154	1.7188261453227283	0.042716111305177634	0.35696393454727815	-0.19597113047228676
0.669	0.22636645680369588	-0.09734498512582475	0.3809390004349694	1.7188261624039738	0.042634388981928506	0.3571664513222078	-0.19562085718802663
0.6699999999999999	0.22636632674107782	-0.09734588142628178	0.3819433615620595	1.7188261792854007	0.042552924046649676	0.3573678716599904	-0.19527167261181888
0.6709999999999998	0.2263662010021167	-0.0973467735656051	0.3829440032700777	1.7188261959395776	0.04247171876888788	0.3575681945587903	-0.19492358701590198
0.6720000000000002	0.2263660795215774	-0.09734766129572206	0.38394090326006425	1.7188262123399447	0.04239077539176738	0.35776741909666343	-0.1945766105707765
0.673	0.22636596222813518	-0.09734854436185901	0.3849340395353788	1.7188262284607965	0.04231009613176253	0.35796554443160844	-0.1942307533436392
0.6739999999999999	0.22636584904449433	-0.09734942250318146	0.38592339040443946	1.7188262442772664	0.042229683178824265	0.35816256980147015	-0.1938860252970154
0.6749999999999998	0.2263657398875024	-0.09735029545419138	0.3869089344818646	1.7188262597653114	0.0421495386967364	0.3583584945234525	-0.19354243628800605
0.6760000000000002	0.22636563466826048	-0.09735116294575308	0.38789065068916606	1.718826274901696	0.042069664823212456	0.35855331799354573	-0.19319999606771326
0.677	0.22636553329222972	-0.09735202470612399	0.38886851825726954	1.7188262896639774	0.041990063669913605	0.358747039686357	-0.19285871427998275
0.6779999999999999	0.22636543565933379	-0.09735288046274243	0.38984251673163706	1.7188263040304907	0.04191073732262926	0.358939659155404	-0.19251860045914812
0.6789999999999998	0.22636534166405775	-0.09735372994439392	0.39081262597850913	1.7188263179803343	0.041831687841435476	0.35913117603362993	-0.19217966402725603
0.6800000000000002	0.2263652511955433	-0.09735457288300503	0.3917788261911569	1.718826331493356	0.041752917260646574	0.3593215900340793	-0.1918419142912492
0.681	0.22636516413768026	-0.0973554090146928	0.3927410978965397	1.7188263445501406	0.04167442758849699	0.359510900950734	-0.1915053604401593
0.6819999999999999	0.22636508036919495	-0.0973562380808239	0.39369942196276453	1.7188263571319948	0.041596220806855766	0.3596991086593891	-0.19117001154211832
0.6829999999999998	0.226364999763735	-0.09735705982945757	0.3946537796069896	1.7188263692209356	0.04151829887115471	0.35988621311856756	-0.19083587654117853
0.6840000000000002	0.22636492218995108	-0.09735787401604305	0.39560415240341357	1.718826380799678	0.041440663710040786	0.3600722143704755	-0.1905029642541162
0.685	0.22636484751157546	-0.09735868040337146	0.3965505222921194	1.7188263918516233	0.04136331722456827	0.36025711254199616	-0.19017128336702643
0.6859999999999999	0.22636477558749768	-0.09735947876228773	0.397492871589172	1.7188264023608473	0.041286261287416075	0.36044090784584615	-0.18984084243151855
0.6869999999999998	0.22636470627183738	-0.09736026887316254	0.3984311829968594	1.7188264123120902	0.0412094977423109	0.3606236005818312	-0.18951164986074692
0.6880000000000002	0.22636463941401455	-0.09736105052661961	0.39936543961334064	1.7188264216907456	0.041133028403350036	0.36080519113802034	-0.18918371392551261
0.6890000000000001	0.22636457485881692	-0.0973618235231422	0.4002956249413386	1.7188264304828513	0.041056855054161095	0.3609856799917147	-0.18885704275073203
0.69	0.22636451244646538	-0.09736258767231147	0.4012217228955188	1.7188264386750802	0.040980979447079534	0.36116506771021173	-0.18853164431256905
0.6909999999999998	0.2263644520126769	-0.09736334279242868	0.40214371780894703	1.7188264462547318	0.04090540330246411	0.3613433549514858	-0.18820752643597932
0.6920000000000002	0.2263643933887255	-0.09736408871127147	0.4030615944390164	1.7188264532097235	0.04083012830839214	0.3615205424647236	-0.18788469679217132
0.6930000000000001	0.22636433640150103	-0.0973648252676094	0.40397533797323726	1.7188264595285847	0.040755156120671966	0.3616966310906527	-0.1875631628959161
0.694	0.2263642808735666	-0.09736555231197803	0.40488493403528364	1.7188264652004481	0.0406804883626229	0.3618716217618458	-0.18724293210306348
0.6949999999999998	0.2263642266232141	-0.09736626970633654	0.40579036869018037	1.7188264702150458	0.04060612662449921	0.3620455155029992	-0.18692401160868344
0.6960000000000002	0.2263641734645183	-0.09736697732335932	0.40669162844676404	1.718826474562701	0.04053207246292203	0.36221831343081967	-0.1866064084460696
0.6970000000000001	0.2263641212073899	-0.09736767504573698	0.4075887002574309	1.718826478234326	0.04045832740050026	0.36239001675333576	-0.18629012948647555
0.698	0.2263640696576275	-0.09736836276586322	0.40848157151706316	1.7188264812214158	0.040384892925699904	0.36256062676899775	-0.18597518143909028
0.6989999999999998	0.22636401861696845	-0.09736904038666004	0.4093702300626516	1.7188264835160458	0.04031177049308214	0.3627301448659311	-0.18566157085081947
0.7000000000000002	0.22636396788313923	-0.09736970782316536	0.4102546641736298	1.7188264851108683	0.04023896152378685	0.36289857252128016	-0.18534930410586634
0.7010000000000001	0.22636391724990543	-0.09737036500337784	0.41113486257180215	1.7188264859991103	0.04016646740583394	0.36306591130039817	-0.18503838742547077
0.702	0.226363866507121	-0.09737101186798287	0.4120108144197459	1.7188264861745717	0.04009428949405832	0.36323216285576	-0.18472882686816627
0.7029999999999998	0.22636381544077802	-0.09737164836971222	0.4128825093176997	1.7188264856316258	0.040022429109920835	0.36339732892571763	-0.18442062833054848
0.7040000000000002	0.22636376383305598	-0.09737227447271368	0.41374993730007725	1.718826484365217	0.03995088754143733	0.36356141133327974	-0.18411379754818388
0.7050000000000001	0.22636371146237172	-0.09737289015193094	0.4146130888319934	1.7188264823708637	0.03987966604328562	0.36372441198485295	-0.18380834009653124
0.706	0.2263636581034299	-0.09737349539249353	0.41547195480468574	1.7188264796446573	0.039808765837028075	0.36388633286869876	-0.18350426139223566
0.7069999999999999	0.22636360352727408	-0.09737409018911682	0.41632652652984264	1.7188264761832657	0.03973818811132685	0.364047176053166	-0.1832015666947897
0.7080000000000002	0.2263635475013389	-0.09737467454551238	0.41717679573434513	1.7188264719839352	0.039667934022089686	0.3642069436850615	-0.18290026110806917
0.7090000000000001	0.22636348978950324	-0.0973752484738083	0.41802275455655963	1.7188264670444942	0.039598004692484166	0.36436563798834054	-0.18260034958137278
0.71	0.22636343015214502	-0.09737581199397985	0.4188643955445667	1.7188264613633564	0.039528401212758454	0.36452326126311385	-0.1823018369098396
0.7109999999999999	0.2263633683461975	-0.0973763651332902	0.4197017116552067	1.7188264549395278	0.0394591246399892	0.3646798158848483	-0.18200472773460377
0.7120000000000002	0.2263633041252076	-0.09737690792574132	0.4205346962520726	1.7188264477726098	0.03939017599793824	0.364835304303454	-0.1817090265432921
0.7130000000000001	0.22636323723939614	-0.0973774404115349	0.42136334310170404	1.718826439862807	0.03932155627707802	0.3649897290420117	-0.18141473767110247
0.714	0.22636316743572055	-0.09737796263654357	0.42218764636873674	1.7188264312109331	0.03925326643472375	0.3651430926951995	-0.18112186530221586
0.7149999999999999	0.22636309445794026	-0.0973784746517919	0.4230076006118916	1.71882642181842	0.03918530739514961	0.36529539792778154	-0.18083041347092843
0.7160000000000002	0.2263630180466848	-0.09737897651294761	0.4238232007811864	1.7188264116873242	0.039117680049688	0.36544664747333877	-0.18054038606243863
0.7170000000000001	0.22636293793952497	-0.09737946827982252	0.42463444221412294	1.7188264008203382	0.03905038525693281	0.36559684413287397	-0.18025178681413825
0.718	0.22636285387104751	-0.09737995001588359	0.4254413206293484	1.718826389220799	0.0389834238431067	0.3657459907729839	-0.1799646193178297
0.7189999999999999	0.2263627655729332	-0.09738042178777366	0.42624383211817335	1.7188263768926983	0.03891679660259154	0.3658940903237175	-0.17967888702256146
0.7200000000000002	0.22636267277403901	-0.09738088366484197	0.4270419731347021	1.718826363840696	0.03885050429862123	0.3660411457762389	-0.1793945932378956
0.7210000000000001	0.22636257520048422	-0.09738133571868456	0.4278357404853321	1.718826350070129	0.038784547664075235	0.3661871601803541	-0.17911174113748202
0.722	0.22636247257574094	-0.09738177802307027	0.42862513131724594	1.7188263355870272	0.03871892740243293	0.36633213664189734	-0.17883033376299723
0.7229999999999999	0.22636236462072937	-0.0973822106550055	0.4294101431047753	1.7188263203981242	0.03865364418919266	0.36647607831979273	-0.17855037402874913
0.7239999999999998	0.2263622510539179	-0.0973826336965607	0.43019077363439145	1.7188263045108738	0.038588698673571994	0.36661898842284757	-0.1782718647267008
0.7250000000000001	0.22636213159142854	-0.09738304723595385	0.43096702099020195	1.7188262879334621	0.03852409147987957	0.36676087020664083	-0.1779948085313021
0.726	0.22636200594714756	-0.09738345136751456	0.431738883540331	1.7188262706748252	0.03845982320861883	0.36690172697056417	-0.17771920800406477
0.7269999999999999	0.22636187383284218	-0.097383846191281	0.43250635992305975	1.7188262527446645	0.03839589443768839	0.36704156205476873	-0.1774450655983665
0.7279999999999998	0.22636173495828305	-0.09738423181260611	0.433269449031976	1.7188262341534633	0.03833230572355669	0.36718037883695354	-0.17717238366472407
0.7290000000000001	0.22636158903137318	-0.09738460834177273	0.43402815000050937	1.718826214912505	0.0382690576022276	0.367318180729053	-0.17690116445629023
0.73	0.22636143575828335	-0.09738497589361793	0.43478246218622696	1.718826195033891	0.038206150590118344	0.3674549711738209	-0.17663141013438918
0.7309999999999999	0.22636127484359447	-0.09738533458716593	0.4355323851552721	1.7188261745305584	0.03814358518503179	0.36759075364148946	-0.17636312277396662
0.7319999999999998	0.2263611059904471	-0.09738568454527001	0.4362779186673203	1.7188261534163007	0.03808136186728366	0.3677255316266831	-0.17609630436883036
0.7330000000000001	0.22636092890069826	-0.09738602589426286	0.43701906266029933	1.718826131705787	0.038019481100984	0.36785930864534017	-0.17583095683692315
0.734	0.22636074327508635	-0.09738635876361554	0.43775581723374635	1.718826109414583	0.03795794333547259	0.36799208823133445	-0.17556708202605228
0.7349999999999999	0.22636054881340364	-0.09738668328560478	0.43848818263042794	1.7188260865591722	0.037896749006846864	0.3681238739327928	-0.17530468172031732
0.7359999999999998	0.22636034521467743	-0.09738699959498862	0.4392161592169739	1.7188260631569776	0.037835898539399226	0.36825466930822814	-0.17504375764693003
0.7370000000000001	0.2263601321769833	-0.09738730782869007	0.4399397474654033	1.7188260392263828	0.03777539234684147	0.36838447792272705	-0.1747843114826326
0.738	0.22635990939613865	-0.09738760812548886	0.44065894793629773	1.7188260147867562	0.03771523083343783	0.36851330334443233	-0.17452634485959126
0.7389999999999999	0.22635967656365272	-0.09738790062572097	0.44137376126249245	1.7188259898584743	0.03765541439522879	0.36864114914125656	-0.1742698593713113
0.7399999999999998	0.22635943336543873	-0.09738818547098606	0.4420841881329057	1.718825964462944	0.03759594342134544	0.36876801887770094	-0.17401485657851093
0.7410000000000001	0.22635917948166476	-0.09738846280386225	0.44279022927763134	1.7188259386226288	0.037536818295231075	0.3688939161119586	-0.17376133801440508
0.742	0.2263589145869907	-0.09738873276762859	0.44349188545542645	1.718825912361072	0.03747803939564809	0.36901884439348215	-0.17350930518909194
0.7429999999999999	0.22635863835081593	-0.09738899550599472	0.4441891574432192	1.7188258857029233	0.037419607097530505	0.3691428072607677	-0.17325875959322454
0.7439999999999998	0.22635835043753752	-0.09738925116283777	0.4448820460257553	1.718825858673963	0.03736152177274276	0.36926580823904803	-0.17300970270157406
0.7450000000000001	0.22635805050681965	-0.09738949988194621	0.445570551984631	1.7188258313011289	0.037303783790744345	0.36938785083795195	-0.17276213597678866
0.746	0.2263577382138742	-0.09738974180677078	0.44625467608821123	1.7188258036125421	0.037246393519159995	0.36950893854936984	-0.1725160608729804
0.7469999999999999	0.22635741320975325	-0.09738997708018192	0.4469344190831836	1.718825775637534	0.0371893513243159	0.3696290748456447	-0.17227147883889543
0.7479999999999998	0.22635707514165354	-0.09739020584423408	0.44760978168699767	1.7188257474066733	0.03713265757180253	0.3697482631780231	-0.17202839132072703
0.7490000000000001	0.22635672365323337	-0.09739042823993635	0.4482807645815674	1.7188257189517926	0.03707631262700272	0.3698665069753637	-0.17178679976426542
0.75	0.22635635838456575	-0.09739064440702948	0.44894736840861243	1.7188256903060166	0.03702031685552396	0.3699838096431603	-0.1715467056163223
0.7509999999999999	0.22635597897097617	-0.09739085448376911	0.44960959376513066	1.7188256615037896	0.03696467062353432	0.3701001745626327	-0.1713081103262199
0.7519999999999998	0.22635558504114106	-0.0973910586067151	0.4502674411974964	1.7188256325809033	0.036909374298062604	0.37021560508945583	-0.17107101534801364
0.7530000000000001	0.22635517621595247	-0.09739125691052673	0.4509209111941851	1.7188256035745249	0.036854428247384344	0.37033010455212356	-0.17083542214326383
0.754	0.22635475210852593	-0.09739144952776374	0.45157000417787846	1.7188255745232253	0.03679983284155389	0.3704436762502486	-0.17060133218386817
0.7549999999999999	0.22635431232459888	-0.09739163658869306	0.45221472049694816	1.7188255454670072	0.0367455884530825	0.37055632345279527	-0.17036874695507487
0.7559999999999998	0.22635385646294423	-0.09739181822110098	0.452855060416315	1.7188255164473336	0.036691695457701054	0.37066804939624215	-0.17013766795885846
0.7570000000000001	0.22635338411579906	-0.0973919945501109	0.45349102410918934	1.718825487507156	0.03663815423502427	0.3707788572829752	-0.16990809671698612
0.758	0.22635289486930896	-0.09739216569800625	0.45412261165044543	1.7188254586909422	0.036584965168994385	0.3708887502799698	-0.1696800347734081
0.7589999999999999	0.22635238830398857	-0.09739233178405862	0.45474982301012323	1.718825430044706	0.036532128648225644	0.3709977315175151	-0.16945348369664068
0.7599999999999998	0.22635186399519844	-0.09739249292436093	0.4553726580463073	1.7188254016160331	0.03647964506643192	0.37110580408791566	-0.16922844508238358
0.7610000000000001	0.22635132151363888	-0.09739264923166553	0.45599111649926427	1.718825373454111	0.03642751482293716	0.37121297104441237	-0.1690049205555178
0.762	0.2263507604258611	-0.09739280081522711	0.456605197988342	1.7188253456097549	0.03637573832308546	0.37131923540050094	-0.16878291177099505
0.7629999999999999	0.22635018029479598	-0.0973929477806504	0.4572149020101208	1.7188253181354367	0.03632431597842872	0.3714246001294025	-0.16856242041440891
0.7639999999999998	0.22634958068030092	-0.09739309022974237	0.457820227935566	1.718825291085311	0.03627324820681314	0.3715290681633783	-0.1683434482031597
0.7650000000000001	0.2263489611397256	-0.09739322826036897	0.45842117500580865	1.7188252645152422	0.03622253543254694	0.37163264239288546	-0.16812599688815047
0.766	0.22634832122849616	-0.09739336196631632	0.45901774232768433	1.718825238482831	0.036172178086709854	0.37173532566569356	-0.1679100682554034
0.7669999999999999	0.22634766050071925	-0.09739349143715607	0.4596099288697775	1.7188252130474404	0.03612217660754286	0.3718371207860187	-0.167695664127473
0.7679999999999998	0.22634697850980584	-0.09739361675811521	0.4601977334582206	1.7188251882702201	0.03607253144079626	0.37193803051355245	-0.16748278636508107
0.7690000000000001	0.22634627480911518	-0.09739373800994977	0.4607811547714985	1.7188251642141323	0.03602324304003534	0.3720380575623197	-0.16727143686903195
0.77	0.22634554895261955	-0.0973938552688227	0.4613601913350096	1.7188251409439752	0.03597431186702524	0.37213720459960875	-0.1670616175820414
0.7709999999999999	0.22634480049559022	-0.0973939686061857	0.46193484151651365	1.718825118526407	0.035925738392194435	0.37223547424521247	-0.16685333049029422
0.7719999999999998	0.22634402899530487	-0.09739407808904113	0.46250510352284774	1.718825097029968	0.035877523095115556	0.37233286907097946	-0.1666465776246677
0.7730000000000001	0.22634323401177725	-0.09739418378133673	0.46307097539791003	1.7188250765251025	0.03582966646512485	0.37242939160048905	-0.16644136106149796
0.774	0.226342415108509	-0.09739428574611649	0.4636324550215355	1.7188250570841797	0.035782169002079846	0.3725250443086653	-0.16623768292294677
0.7749999999999999	0.2263415718532646	-0.09739438404692269	0.46418954010813757	1.7188250387815143	0.035735031216950215	0.3726198296212668	-0.16603554537739454
0.7759999999999998	0.2263407038188695	-0.09739447874807289	0.46474222820474076	1.718825021693384	0.035688253632119554	0.37271374991437106	-0.16583495064009982
0.7770000000000001	0.22633981058403202	-0.09739456991456398	0.4652905166895355	1.718825005898049	0.03564183678151939	0.37280680751409556	-0.16563590097375866
0.778	0.22633889173418933	-0.09739465761197999	0.46583440277095783	1.7188249914757672	0.03559578121071668	0.3728990046964914	-0.16543839868890034
0.7789999999999999	0.22633794686237807	-0.09739474190640315	0.4663738834865436	1.7188249785088106	0.035550087477015255	0.37299034368736445	-0.16524244614436087
0.7799999999999998	0.2263369755701299	-0.09739482286432843	0.46690895570268887	1.7188249670814781	0.03550475614944877	0.37308082666214276	-0.16504804574734505
0.7810000000000001	0.2263359774683924	-0.09739490055258139	0.467439616115697	1.7188249572801093	0.03545978780860384	0.37317045574584995	-0.16485519995295267
0.782	0.2263349521784756	-0.0973949750382392	0.4679658612522359	1.7188249491930951	0.03541518304651626	0.37325923301293795	-0.16466391126408034
0.7829999999999999	0.22633389933302483	-0.09739504638855499	0.4684876874692074	1.7188249429108868	0.03537094246670077	0.3733471604870993	-0.16447418223169624
0.7839999999999998	0.2263328185770199	-0.09739511467088516	0.4690050909552858	1.718824938526005	0.035327066684009284	0.37343424014148335	-0.1642860154543894
0.7850000000000001	0.22633170956880116	-0.09739517995261987	0.4695180677348815	1.7188249361330448	0.035283556324255935	0.37352047389937476	-0.1640994135768864
0.786	0.22633057198112289	-0.09739524230111649	0.4700266136737807	1.71882493582868	0.0352404120237913	0.37360586363508946	-0.1639143792880202
0.7869999999999999	0.22632940550223396	-0.09739530178363587	0.47053072448609234	1.7188249377116656	0.03519763442896402	0.3736904111750249	-0.1637309153183311
0.7879999999999998	0.22632820983698648	-0.09739535846728166	0.47103039574250527	1.7188249418828385	0.03515522419534764	0.37377411829898427	-0.16354902443717562
0.7890000000000001	0.2263269847079726	-0.09739541241894224	0.4715256228798588	1.718824948445115	0.03511318198685362	0.37385698674177437	-0.1633687094492796
0.79	0.22632572985668975	-0.0973954637052355	0.4720164012116564	1.7188249575034873	0.03507150847485184	0.37393901819489017	-0.16318997319091552
0.7909999999999999	0.22632444504473442	-0.09739551239245617	0.4725027259383988	1.7188249691650161	0.03503020433723702	0.3740202143081041	-0.16301281852618874
0.7919999999999998	0.2263231300550252	-0.09739555854652589	0.47298459215698835	1.7188249835388227	0.034989270257440315	0.37410057669095714	-0.16283724834367294
0.7930000000000001	0.2263217846930546	-0.09739560223294572	0.4734619948703373	1.7188250007360768	0.03494870692344644	0.3741801069143938	-0.1626632655529056
0.794	0.22632040878817078	-0.0973956435167511	0.473934928999065	1.718825020869983	0.03490851502675468	0.3742588065127836	-0.16249087308007007
0.7949999999999999	0.2263190021948882	-0.09739568246246928	0.47440338939529036	1.7188250440557629	0.03486869526128315	0.3743366769862049	-0.16232007386292244
0.7959999999999998	0.22631756479422874	-0.09739571913407905	0.4748673708570186	1.7188250704106376	0.03482924832227656	0.3744137198027465	-0.16215087084556995
0.7970000000000002	0.22631609649471693	-0.0973957535949728	0.4753268681431257	1.7188251000538033	0.034790174905094895	0.37448993640094785	-0.16198326697309715
0.798	0.2263145972322799	-0.09739578590792065	0.47578187599007443	1.7188251331064057	0.034751475703760686	0.3745653281925574	-0.16181726518561138
0.7989999999999999	0.22631306696942677	-0.09739581613503698	0.47623238912999283	1.7188251696915116	0.03471315140932499	0.3746398965654274	-0.16165286841182616
0.7999999999999998	0.22631150569520875	-0.0973958443377488	0.47667840230936775	1.7188252099340762	0.034675202708112314	0.37471364288641973	-0.16149007956230158
0.8010000000000002	0.2263099134263351	-0.09739587057676628	0.4771199103083574	1.718825253960908	0.034637630279965685	0.3747865685044447	-0.16132890152227775
0.802	0.22630829020869447	-0.09739589491205533	0.477556907960729	1.7188253019006288	0.03460043479661288	0.37485867475369167	-0.1611693371442814
0.8029999999999999	0.22630663611890625	-0.09739591740281191	0.47798939017518094	1.7188253538836313	0.03456361691990968	0.3749299629571112	-0.1610113892403808
0.8039999999999998	0.22630495126590233	-0.09739593810743831	0.4784173519584292	1.7188254100420322	0.034527177299776696	0.37500043443008685	-0.16085506057396476
0.8050000000000002	0.22630323579253878	-0.09739595708352128	0.4788407884389352	1.7188254705096204	0.034491116572072746	0.3750700904841124	-0.1607003538512861
0.806	0.22630148987723753	-0.09739597438781167	0.4792596948905242	1.7188255354218043	0.034455435356526	0.37513893243047275	-0.16054727171282826
0.8069999999999999	0.22629971373565788	-0.09739599007620607	0.47967406675590196	1.718825604915551	0.034420134254661346	0.3752069615839891	-0.160395816724614
0.8079999999999998	0.2262979076220214	-0.09739600420372985	0.480083899670825	1.7188256791293248	0.03438521384772332	0.37527417926694784	-0.16024599136945344
0.8090000000000002	0.22629607182933723	-0.09739601682452183	0.48048918948968194	1.7188257582030173	0.0343506746945941	0.3753405868133351	-0.16009779803782478
0.81	0.22629420668890443	-0.09739602799182052	0.4808899323113615	1.718825842277876	0.03431651732976688	0.375406185573191	-0.159951239018568
0.8109999999999999	0.22629231257021906	-0.09739603775795179	0.48128612450465863	1.7188259314964274	0.034282742261313094	0.3754709769169015	-0.15980631648957155
0.8119999999999998	0.2262903898809102	-0.09739604617431798	0.48167776273397583	1.7188260260023946	0.03424934996866041	0.3755349622394255	-0.15966303250826736
0.8130000000000002	0.22628843906595134	-0.09739605329138831	0.4820648439853253	1.7188261259406112	0.03421634090024178	0.3755981429644558	-0.15952138900211468
0.8140000000000001	0.22628646060652371	-0.09739605915869069	0.48244736559226015	1.7188262314569278	0.034183715471197876	0.37566052054851334	-0.15938138775931462
0.815	0.22628445501928285	-0.09739606382480476	0.48282532526135563	1.7188263426981147	0.034151474061193246	0.3757220964849111	-0.159243030419753
0.8159999999999998	0.2262824228564059	-0.09739606733735612	0.4831987210968661	1.7188264598117606	0.03411961701234595	0.37578287230764923	-0.15910631846610915
0.8170000000000002	0.22628036470566854	-0.09739606974301178	0.4835675516256884	1.7188265829457856	0.0340881446272093	0.37584284959554193	-0.158971253214764
0.8180000000000001	0.22627828118979723	-0.09739607108747679	0.4839318158241427	1.718826712246824	0.03405705716668362	0.37590202997675937	-0.15883783580620078
0.819	0.22627617296546865	-0.09739607141549173	0.48429151314582175	1.7188268478578452	0.03402635484779674	0.3759604151335383	-0.1587060671952022
0.8199999999999998	0.22627404072270654	-0.09739607077083146	0.48464664354900167	1.7188269899165236	0.03399603784135311	0.37601800680669456	-0.15857594814108628
0.8210000000000002	0.2262718851850544	-0.09739606919630478	0.48499720752361325	1.7188271385547291	0.033966106269573026	0.37607480679993666	-0.1584474791978582
0.8220000000000001	0.22626970710939612	-0.09739606673375503	0.4853432061177759	1.7188272938983893	0.03393656020390454	0.37613081698409934	-0.15832066070452108
0.823	0.22626750728429765	-0.09739606342406158	0.4856846409635196	1.718827456067344	0.033907399662886105	0.37618603930129607	-0.15819549277584938
0.8239999999999998	0.22626528652799635	-0.09739605930714225	0.48602151430206697	1.718827625175194	0.03387862460987725	0.37624047576904956	-0.15807197529338157
0.8250000000000002	0.22626304568678549	-0.09739605442195648	0.4863538290082974	1.7188278013291436	0.033850234950900775	0.37629412848433713	-0.15795010789663128
0.8260000000000001	0.22626078563303992	-0.09739604880650934	0.4866815886132625	1.7188279846298353	0.03382223053284023	0.37634699962730556	-0.15782988997494396
0.827	0.2262585072632612	-0.09739604249785629	0.48700479732513097	1.7188281751711778	0.03379461114180992	0.3763990914645927	-0.15771132065987703
0.8279999999999998	0.22625621149652095	-0.09739603553210857	0.48732346004931065	1.7188283730401677	0.03376737650151499	0.376450406352436	-0.15759439881773918
0.8290000000000002	0.22625389927217146	-0.09739602794443941	0.487637582407365	1.7188285783167043	0.03374052627166271	0.3765009467396876	-0.15747912304241143
0.8300000000000001	0.22625157154681885	-0.09739601976909075	0.4879471707543398	1.7188287910733961	0.033714060046486034	0.37655071517061256	-0.15736549164875505
0.831	0.22624922929206123	-0.09739601103938061	0.4882522321948705	1.7188290113753608	0.03368797735337985	0.3765997142874061	-0.15725350266666943
0.8319999999999999	0.226246873492995	-0.09739600178771111	0.48855277459881996	1.7188292392800173	0.03366227765165025	0.3766479468326101	-0.15714315383555716
0.8330000000000002	0.22624450514636166	-0.09739599204557686	0.48884880661644275	1.7188294748368727	0.033636960331316544	0.3766954156514881	-0.15703444259901606
0.8340000000000001	0.22624212525871043	-0.09739598184357401	0.48914033769231585	1.7188297180872987	0.03361202471184445	0.376742123694233	-0.15692736609988206
0.835	0.22623973484532314	-0.09739597121140976	0.48942737807764747	1.7188299690643027	0.03358747004087222	0.376788074017945	-0.15682192117580793
0.8359999999999999	0.22623733492952375	-0.09739596017791226	0.48970993884132996	1.7188302277922907	0.033563295493173904	0.3768332697884371	-0.15671810435525896
0.8370000000000002	0.22623492654199678	-0.09739594877104092	0.4899880318808556	1.7188304942868222	0.03353950016986038	0.3768777142820481	-0.15661591185350252
0.8380000000000001	0.22623251072011627	-0.0973959370178972	0.4902616699334621	1.7188307685543596	0.03351608309757547	0.3769214108874599	-0.1565153395685946
0.839	0.2262300885072861	-0.09739592494473567	0.4905308665859925	1.7188310505920064	0.03349304322768796	0.3769643631072117	-0.15641638307797626
0.8399999999999999	0.2262276609522896	-0.09739591257697548	0.4907956362830818	1.718831340387242	0.0334703794356632	0.3770065745589682	-0.1563190376356839
0.8410000000000002	0.22622522910826728	-0.09739589993921209	0.491055994335536	1.718831637917645	0.03344809052049353	0.3770480489769043	-0.1562232981693859
0.8420000000000001	0.22622279403094353	-0.09739588705522931	0.4913119569288872	1.7188319431506123	0.0334261752040058	0.37708879021308056	-0.15612915927725043
0.843	0.22622035677685695	-0.09739587394801164	0.4915635411302317	1.7188322560430684	0.033404632130230046	0.37712880223856254	-0.15603661522544082
0.8439999999999999	0.22621791840197075	-0.09739586063975676	0.49181076489333597	1.7188325765411687	0.03338345986501309	0.3771680891443409	-0.1559456599463658
0.8450000000000002	0.2262154799599125	-0.09739584715188836	0.49205364706236887	1.7188329045799937	0.03336265689581767	0.3772066551419875	-0.15585628703744642
0.8460000000000001	0.22621304250021695	-0.097395833505069	0.49229220737348806	1.7188332400832371	0.03334222163164736	0.37724450456398295	-0.1557684897605276
0.847	0.22621060706731935	-0.09739581971921335	0.49252646645464	1.7188335829628867	0.033322152403099	0.3772816418638329	-0.15568226104194016
0.8479999999999999	0.2262081746999209	-0.0973958058135014	0.4927564458243095	1.7188339331188967	0.033302447462544044	0.37731807161596864	-0.15559759347309848
0.8490000000000002	0.2262057464303512	-0.09739579180639188	0.49298216788882127	1.7188342904388543	0.033283104984440426	0.37735379851542894	-0.1555144793116405
0.8500000000000001	0.2262033232839287	-0.0973957777156359	0.4932036559377963	1.7188346547976385	0.0332641230657768	0.37738882737731677	-0.15543291048311728
0.851	0.2262009062783204	-0.09739576355829045	0.49342093413774163	1.7188350260570717	0.03324549972665075	0.37742316313584523	-0.15535287858336147
0.8519999999999999	0.2261984964228988	-0.09739574935073221	0.49363402752374996	1.7188354040655651	0.03322723291098296	0.37745681084296717	-0.15527437488166448
0.8529999999999998	0.2261960947177142	-0.09739573510867132	0.4938429619896585	1.7188357886577563	0.03320932048736919	0.3774897756668885	-0.15519739032452676
0.8540000000000001	0.22619370215132947	-0.09739572084716525	0.49404776427739805	1.7188361796541418	0.03319176025007214	0.3775220628905819	-0.15512191553962418
0.855	0.2261913196975197	-0.09739570658063258	0.494248461965509	1.7188365768607021	0.03317454992015516	0.3775536779101132	-0.1550479408401218
0.8559999999999999	0.2261889483115893	-0.097395692322867	0.49444508345641963	1.718836980068521	0.033157687146699234	0.3775846262327757	-0.15497545622958672
0.8569999999999998	0.2261865889270531	-0.0973956780870511	0.49463765796321074	1.718837389053398	0.03314116950798342	0.37761491347520904	-0.15490445140714498
0.8580000000000001	0.22618424245343235	-0.09739566388577033	0.49482621549696804	1.7188378035754555	0.033124994512631255	0.37764454536155895	-0.1548349157723436
0.859	0.22618190977479172	-0.09739564973102681	0.4950107868546949	1.7188382233787418	0.033109159600786295	0.377673527721733	-0.15476683842972808
0.8599999999999999	0.22617959174751417	-0.09739563563425324	0.49519140360662517	1.7188386481908258	0.03309366214525823	0.377701866489625	-0.1547002081936326
0.8609999999999998	0.22617728919693592	-0.09739562160632663	0.4953680980821566	1.7188390777223883	0.033078499452642296	0.3777295677010586	-0.15463501359343731
0.8620000000000001	0.2261750029139648	-0.09739560765758204	0.495540903354753	1.7188395116668096	0.03306366876453604	0.3777566374915663	-0.15457124287912125
0.863	0.22617273365281043	-0.09739559379782624	0.49570985322578304	1.7188399496997488	0.03304916725897818	0.3777830820940588	-0.15450888402724294
0.8639999999999999	0.22617048212945307	-0.09739558003635129	0.4958749822068814	1.7188403914787227	0.03303499205217285	0.3778089078361963	-0.15444792474760488
0.8649999999999998	0.22616824901972196	-0.09739556638194805	0.4960363255015511	1.7188408366426788	0.033021140200319564	0.377834121137638	-0.15438835249024727
0.8660000000000001	0.22616603495735402	-0.09739555284291962	0.4961939189871072	1.7188412848115655	0.03300760870130787	0.3778587285074069	-0.15433015445229611
0.867	0.22616384053240796	-0.09739553942709459	0.4963477991973059	1.7188417355858971	0.032994394496279625	0.37788273654130444	-0.15427331758461738
0.8679999999999999	0.22616166628928236	-0.09739552614184024	0.49649800330524196	1.7188421885463192	0.03298149447112288	0.3779061519193659	-0.15421782859841068
0.8689999999999998	0.22615951272471574	-0.09739551299407566	0.4966445691057259	1.7188426432531678	0.032968905457960954	0.3779289814033526	-0.15416367397187786
0.8700000000000001	0.2261573802865226	-0.09739549999028457	0.49678753499710415	1.7188430992460295	0.03295662423676185	0.37795123183421275	-0.15411083995697863
0.871	0.22615526937306427	-0.09739548713652829	0.4969269399628664	1.718843556043298	0.03294464753707084	0.37797291012950307	-0.15405931258628716
0.8719999999999999	0.22615318033344947	-0.09739547443845824	0.4970628235526274	1.7188440131417304	0.032932972039747696	0.3779940232807058	-0.15400907768008432
0.8729999999999998	0.22615111346771066	-0.0973954619013286	0.49719522586244363	1.7188444700160013	0.03292159437871174	0.3780145783503719	-0.15396012085363833
0.8740000000000001	0.22614906902658194	-0.09739544953000863	0.4973241875151769	1.7188449261182595	0.032910511142697926	0.3780345824691447	-0.1539124275245053
0.875	0.22614704721200765	-0.09739543732899486	0.497449749641242	1.7188453808776807	0.032899718876844466	0.3780540428328408	-0.1538659829198023
0.8759999999999999	0.22614504817838207	-0.09739542530242318	0.49757195385970115	1.718845833700026	0.03288921408417636	0.3780729666997019	-0.15382077208346734
0.8769999999999998	0.2261430720330142	-0.09739541345408069	0.49769084225966054	1.7188462839671972	0.032878993227292624	0.3780913613877504	-0.15377677988345997
0.8780000000000001	0.2261411188358179	-0.09739540178741746	0.49780645738230483	1.7188467310367965	0.03286905273013876	0.37810923427224097	-0.15373399101867308
0.879	0.22613918859973245	-0.09739539030555802	0.49791884220428256	1.7188471742416878	0.032859388979502656	0.37812659278332367	-0.15369239002526647
0.8799999999999999	0.22613728129224947	-0.0973953790113128	0.49802804012202606	1.7188476128895618	0.03284999832629818	0.37814344440385	-0.15365196128261968
0.8809999999999998	0.2261353968372938	-0.09739536790718926	0.4981340949354594	1.7188480462625042	0.03284087708694452	0.3781597966671322	-0.15361268901952804
0.8820000000000001	0.22613353511708195	-0.0973953569954029	0.4982370508306746	1.7188484736165686	0.032832021544905735	0.37817565715464757	-0.15357455732077904
0.883	0.22613169597395844	-0.09739534627788808	0.498336952362287	1.7188488941813547	0.03282342795221145	0.37819103349368255	-0.15353755013382003
0.8839999999999999	0.22612987921220995	-0.09739533575630867	0.49843384443542776	1.7188493071595918	0.03281509253090133	0.37820593335478475	-0.15350165127559337
0.8849999999999998	0.22612808459948236	-0.09739532543206848	0.49852777228657813	1.7188497117267303	0.03280701147464061	0.3782203644489567	-0.15346684443979863
0.8860000000000001	0.22612631186705023	-0.0973953153063215	0.49861878146357574	1.7188501070305389	0.03279918095063224	0.3782343345247654	-0.1534331132044144
