# Supplementary material for: JcvPCA and JsvCRP: A set of metrics to evaluate changes in joint coordination strategies
Source: PLoS One. 2025 Aug 5;20(8):e0325792. doi: 10.1371/journal.pone.0325792 (PMC12324137; doi:10.1371/journal.pone.0325792)
Supplement: S4 Dataset — This zip file contains one folder for each condition. For each condition, the 3 repetitions of the movements for the 3 different targets’ height are presented in individual csv files. (ZIP) [file pone.0325792.s004.zip › Data/Shoulder_Only/data_nat_epaule_50_2.csv]

index	1	2	3	4	ee_pos1	ee_pos2	ee_pos3
0.0	0.22419845132574162	-0.09674976337468064	-0.2311015572513089	1.6627866353609413	0.08421482280637638	0.1757215060361042	-0.3742107712242371
0.001000000000000112	0.2242013904309576	-0.09674978884710964	-0.2310373132963099	1.6627982687601992	0.08421241516314744	0.17574674274868293	-0.37419686681329084
0.0020000000000000018	0.22420438136365015	-0.09674981276694332	-0.23097163523821843	1.6628103416225115	0.08420993794535213	0.17577254605637233	-0.37418260494528244
0.0030000000000001137	0.22420742465347573	-0.0967498350882909	-0.2309045027022697	1.6628228659957542	0.08420738972175504	0.17579892406411485	-0.37416797895743564
0.0040000000000000036	0.22421052084764506	-0.09674985576840957	-0.23083589509099262	1.6628358541183315	0.08420476904483352	0.17582588496209356	-0.37415298209295766
0.0050000000000001155	0.2242136705113439	-0.09674987476768289	-0.23076579157669713	1.6628493184163629	0.08420207445070366	0.17585343702846576	-0.37413760750037367
0.006000000000000005	0.22421687422885486	-0.09674989204960056	-0.23069417109464643	1.6628632715015506	0.0841993044591775	0.17588158863183306	-0.37412184823279615
0.007000000000000117	0.224220132604626	-0.09674990758073998	-0.23062101233693436	1.6628777261697074	0.08419645757383176	0.17591034823337912	-0.3741056972470754
0.008000000000000007	0.22422344626353094	-0.09674992133074939	-0.23054629374596075	1.6628926953988121	0.08419353228190612	0.1759397243890318	-0.37408914740295923
0.009000000000000119	0.22422681585032112	-0.09674993327233274	-0.23046999350790404	1.662908192345444	0.08419052705403303	0.17596972575152045	-0.37407219146257387
0.010000000000000009	0.2242302420282737	-0.09674994338123634	-0.23039208954696425	1.662924230339966	0.08418744034380021	0.1760003610721366	-0.37405482209029306
0.01100000000000012	0.22423372547778828	-0.09674995163623722	-0.23031255951964366	1.6629408228819442	0.08418427058733025	0.17603163920255546	-0.37403703185263804
0.01200000000000001	0.22423726689530554	-0.09674995801913334	-0.23023138080833236	1.6629579836361652	0.08418101620287857	0.17606356909695298	-0.37401881321803193
0.013000000000000123	0.22424086699179413	-0.09674996251473547	-0.23014853051497336	1.662975726428491	0.084177675590208	0.17609615981404478	-0.37400015855666013
0.014000000000000012	0.2242445264915559	-0.09674996511086102	-0.2300639854559582	1.662994065241162	0.08417424713010654	0.17612942051861166	-0.37398106014068677
0.015000000000000124	0.2242482461324762	-0.09674996579832969	-0.22997772215827608	1.6630130142075337	0.08417072918447649	0.17616336048256379	-0.37396151014483575
0.016000000000000014	0.2242520266665903	-0.09674996457096088	-0.22988971685581286	1.663032587606232	0.08416712009663091	0.17619798908602202	-0.37394150064709936
0.017000000000000126	0.2242558688598406	-0.0967499614255731	-0.22979994548506974	1.6630527998547147	0.08416341819143375	0.17623331581865073	-0.3739210236293388
0.018000000000000016	0.22425977349102555	-0.09674995636198508	-0.22970838368107574	1.6630736655018485	0.08415962177528512	0.1762693502808068	-0.3739000709780894
0.019000000000000128	0.22426374134993654	-0.09674994938301892	-0.22961500677464383	1.6630951992191092	0.08415572913595348	0.17630610218400827	-0.37387863448612524
0.020000000000000018	0.2242677732354343	-0.09674994049450497	-0.22951978979136953	1.6631174157911466	0.08415173854249991	0.17634358135071332	-0.37385670585467057
0.02100000000000013	0.22427186995383974	-0.09674992970528865	-0.22942270745202226	1.6631403301064507	0.08414764824535698	0.17638179771364373	-0.37383427669583885
0.02200000000000002	0.22427603231651	-0.09674991702723909	-0.22932373417360294	1.663163957147728	0.08414345647607693	0.17642076131482598	-0.37381133853524684
0.02300000000000013	0.22428026113659869	-0.09674990247525966	-0.22922284407109286	1.6631883119815931	0.08413916144681145	0.17646048230427916	-0.37378788281493386
0.02400000000000002	0.22428455722650464	-0.09674988606730031	-0.2291200109602947	1.6632134097479425	0.0841347613501949	0.17650097093827957	-0.3737639008965336
0.025000000000000133	0.22428892139600873	-0.09674986782437173	-0.22901520836141262	1.6632392656493706	0.0841302543595718	0.17654223757737414	-0.3737393840644628
0.026000000000000023	0.22429335444959225	-0.09674984777056132	-0.22890840950339614	1.663265894939868	0.08412563862896125	0.17658429268407227	-0.37371432352925726
0.027000000000000135	0.22429785718293554	-0.09674982593305098	-0.2287995873298277	1.6632933129120282	0.08412091229282105	0.17662714681996217	-0.37368871043149043
0.028000000000000025	0.22430243038009887	-0.0967498023421366	-0.22868871450637954	1.6633215348831238	0.08411607346616141	0.17667081064230244	-0.37366253584640413
0.029000000000000137	0.22430707481138573	-0.09674977703124943	-0.22857576342873587	1.663350576180792	0.08411112024500998	0.17671529490038332	-0.37363579078889525
0.030000000000000027	0.22431179123076353	-0.09674975003697887	-0.2284607062302581	1.6633804521290632	0.08410605070686472	0.1767606104318294	-0.37360846621837945
0.03100000000000014	0.22431658037321775	-0.09674972139909725	-0.22834351478979803	1.6634111780343408	0.08410086291119741	0.17680676815877305	-0.37358055304360216
0.03200000000000003	0.2243214429527899	-0.09674969116058611	-0.22822416073968615	1.6634427691701898	0.0840955549000704	0.17685377908400932	-0.37355204212764825
0.03300000000000014	0.2243263796609208	-0.09674965936766401	-0.22810261547316812	1.663475240761299	0.08409012469868601	0.17690165428742652	-0.3735229242929778
0.03400000000000003	0.22433139116472103	-0.09674962606981603	-0.22797885015093727	1.6635086079673542	0.08408457031599215	0.17695040492282327	-0.37349319032643497
0.03500000000000014	0.22433647810516633	-0.09674959131982472	-0.22785283570716958	1.6635428858668053	0.08407888974546773	0.17700004221491886	-0.3734628309843614
0.03600000000000003	0.2243416410952177	-0.0967495551738025	-0.2277245428558448	1.663578089440511	0.08407308096590764	0.17705057745618014	-0.37343183699776133
0.037000000000000144	0.22434688071824666	-0.09674951769122554	-0.22759394209737913	1.6636142335548714	0.08406714194220859	0.17710202200339376	-0.3734001990774676
0.038000000000000034	0.2243521975275171	-0.09674947893496887	-0.22746100372521907	1.6636513329448135	0.08406107062640178	0.17715438727415483	-0.373367907919195
0.039000000000000146	0.22435759204634312	-0.09674943897134292	-0.22732569783280543	1.6636894021973636	0.08405486495887345	0.1772076847433224	-0.3733349542085513
0.040000000000000036	0.2243630647674169	-0.09674939787013126	-0.2271879943205615	1.6637284557346659	0.08404852286934884	0.17726192593967366	-0.3733013286263192
0.04100000000000015	0.22436861615131048	-0.09674935570462952	-0.22704786290180623	1.6637685077953048	0.08404204227758079	0.1773171224429289	-0.3732670218539581
0.04200000000000004	0.22437424662565697	-0.09674931255168537	-0.22690527310837194	1.6638095724146642	0.08403542109423227	0.17737328588064852	-0.3732320245792117
0.04300000000000015	0.22437995658538418	-0.09674926849173957	-0.22676019429708164	1.6638516634058194	0.08402865722219825	0.17743042792474725	-0.3731963275017709
0.04400000000000004	0.22438574639324402	-0.096749223608868	-0.2266125956559892	1.6638947943416986	0.08402174855812551	0.1774885602882841	-0.37315992133863474
0.04500000000000015	0.22439161638026256	-0.09674917799082458	-0.22646244620966383	1.663938978537746	0.08401469299388883	0.17754769472282145	-0.3731227968291794
0.04600000000000004	0.22439756684611323	-0.09674913172908488	-0.22630971482467624	1.6639842290343225	0.08400748841796465	0.17760784301579327	-0.37308494474030834
0.04700000000000015	0.22440359805941187	-0.09674908491889056	-0.22615437021569063	1.6640305585795863	0.08400013271664335	0.17766901698756715	-0.3730463558715113
0.04800000000000004	0.2244097102579325	-0.09674903765929445	-0.22599638095143837	1.664077979613592	0.08399262377508211	0.17773122848837056	-0.3730070210594748
0.049000000000000155	0.22441590364874636	-0.09674899005320604	-0.2258357154598528	1.6641265042528426	0.08398495947838354	0.17779448939543613	-0.3729669311824364
0.050000000000000044	0.22442217840828432	-0.09674894220743753	-0.22567234203202147	1.6641761442741505	0.0839771377127624	0.17785881161071904	-0.37292607716471743
0.051000000000000156	0.22442853468231796	-0.09674889423275014	-0.2255062288261157	1.6642269110978036	0.0839691563667421	0.1779242070587491	-0.3728844499815653
0.052000000000000046	0.2244349725858593	-0.09674884624390072	-0.2253373438724546	1.6642788157707695	0.08396101333238275	0.1779906876839358	-0.3728420406640094
0.05300000000000016	0.22444149220298212	-0.0967487983596884	-0.22516565507860484	1.6643318689503097	0.08395270650642113	0.17805826544774125	-0.3727988403034353
0.05400000000000005	0.22444809358656392	-0.09674875070300129	-0.22499113023379622	1.6643860808879887	0.08394423379120279	0.17812695232619616	-0.3727548400560071
0.05500000000000016	0.224454776757947	-0.0967487034008631	-0.2248137370138157	1.6644414614136889	0.08393559309553016	0.17819676030738232	-0.37271003114731316
0.05600000000000005	0.22446154170652108	-0.09674865658447951	-0.22463344298641405	1.6644980199196235	0.08392678233555048	0.17826770138886944	-0.37266440487718144
0.05700000000000016	0.22446838838960245	-0.0967486103892842	-0.2244502156161238	1.6645557653454666	0.08391779943574654	0.17833978757546043	-0.3726179526241261
0.05800000000000005	0.2244753167333612	-0.09674856495498439	-0.22426402226889292	1.6646147061649694	0.08390864233021489	0.17841303087686786	-0.3725706658492506
0.05900000000000016	0.2244823266344226	-0.09674852042560579	-0.22407483021732022	1.6646748503733024	0.08389930896411182	0.17848744330494437	-0.3725225360999201
0.06000000000000005	0.22448941796063598	-0.09674847694953681	-0.22388260664652732	1.6647362054747368	0.08388979729484275	0.1785630368706994	-0.37247355501351664
0.061000000000000165	0.22449659055063478	-0.09674843467957189	-0.2236873186606962	1.6647987784710316	0.08388010529287526	0.17863982358133357	-0.3724237143212236
0.062000000000000055	0.2245038442129417	-0.09674839377295374	-0.2234889332895495	1.6648625758508941	0.08387023094223865	0.17871781543752277	-0.37237300585154337
0.06300000000000017	0.22451117872499485	-0.09674835439141452	-0.2232874174944335	1.664927603580136	0.08386017224089475	0.1787970244308799	-0.37232142153367853
0.06400000000000006	0.22451859383209372	-0.09674831670121553	-0.22308273817516813	1.6649938670925124	0.08384992720122543	0.17887746254103343	-0.37226895340096655
0.06500000000000017	0.22452608924626866	-0.09674828087318563	-0.22287486217806887	1.6650613712819957	0.0838394938504562	0.17895914173219035	-0.3722155935941327
0.06600000000000006	0.2245336646450738	-0.09674824708275774	-0.222663756304793	1.6651301204964795	0.08382887023083503	0.17904207394941482	-0.3721613343643079
0.06700000000000017	0.2245413196702998	-0.09674821551000379	-0.22244938732241895	1.665200118532159	0.08381805439987285	0.17912627111448912	-0.37210616807600194
0.06800000000000006	0.22454905392660643	-0.09674818633966749	-0.22223172197441773	1.665271368628572	0.08380704443083037	0.17921174512140634	-0.3720500872099172
0.06900000000000017	0.2245568669800787	-0.09674815976119498	-0.22201072699104313	1.6653438734646782	0.08379583841320945	0.1792985078320922	-0.3719930843654291
0.07000000000000006	0.22456475835632947	-0.09674813596876325	-0.2217863690991744	1.665417635155597	0.08378443445288558	0.17938657107246594	-0.3719351522629823
0.07100000000000017	0.22457272753739535	-0.09674811516130583	-0.2215586150331503	1.6654926552500071	0.08377283067163961	0.17947594662822014	-0.3718762837466551
0.07200000000000006	0.22458077395780612	-0.09674809754253601	-0.22132743154700246	1.665568934728576	0.0837610252063952	0.17956664624006385	-0.3718164717867763
0.07300000000000018	0.22458889700133294	-0.09674808332096692	-0.22109278542736646	1.6656464740030434	0.08374901620877272	0.17965868159872272	-0.3717557094824802
0.07400000000000007	0.2245970959991641	-0.09674807270992862	-0.22085464350634706	1.6657252729159604	0.08373680184508332	0.17975206433998822	-0.37169399006396286
0.07500000000000018	0.22460537022950938	-0.09674806592758185	-0.22061297267361946	1.6658053307418328	0.08372438029658222	0.17984680604011025	-0.3716313068940196
0.07600000000000007	0.2246137189178837	-0.0967480631969283	-0.22036773988817931	1.6658866461896698	0.08371174975980018	0.17994291821139888	-0.37156765346911486
0.07700000000000018	0.22462214123694166	-0.09674806474581706	-0.22011891219127813	1.6659692174061809	0.08369890844683345	0.18004041229735496	-0.37150302342072095
0.07800000000000007	0.2246306363062369	-0.09674807080694717	-0.2198664567209491	1.6660530419796273	0.08368585458571534	0.18013929966719588	-0.3714374105169323
0.07900000000000018	0.22463920319266173	-0.09674808161786606	-0.21961034072740293	1.6661381169450795	0.08367258642093245	0.18023959161019204	-0.371370808663813
0.08000000000000007	0.22464784091156814	-0.09674809742096346	-0.21935053158895146	1.6662244387914666	0.08365910221408701	0.18034129932986365	-0.371303211906241
0.08100000000000018	0.22465654842857147	-0.09674811846346076	-0.21908699682849128	1.6663120034700423	0.08364540024470707	0.18044443393790544	-0.3712346144283753
0.08200000000000007	0.22466532466128503	-0.09674814499739554	-0.21881970413020152	1.6664008064035118	0.0836314788109019	0.18054900644807123	-0.37116501055393586
0.08300000000000018	0.2246741684802343	-0.09674817727960083	-0.21854862135573588	1.6664908424958318	0.0836173362296814	0.1806550277703739	-0.3710943947462406
0.08400000000000007	0.22468307870932894	-0.09674821557167929	-0.21827371656031705	1.6665821061430541	0.083602970837124	0.1807625087053454	-0.37102276160806563
0.08500000000000019	0.22469205412627108	-0.0967482601399715	-0.2179949580102674	1.66667459124485	0.08358838098857727	0.18087145993773812	-0.37095010588169963
0.08600000000000008	0.22470109346289893	-0.09674831125551858	-0.21771231420200718	1.6667682912167163	0.08357356505889302	0.18098189202977813	-0.3708764224490763
0.08700000000000019	0.2247101954054647	-0.09674836919401862	-0.21742575388067328	1.6668631990032508	0.08355852144251556	0.1810938154146913	-0.3708017063315026
0.08800000000000008	0.22471935859484926	-0.09674843423577668	-0.21713524605726184	1.6669593070921223	0.08354324855336406	0.1812072403907351	-0.3707259526889258
0.08900000000000019	0.22472858162709225	-0.09674850666564831	-0.21684076002545152	1.6670566075283688	0.08352774482475403	0.18132217711517837	-0.3706491568190505
0.09000000000000008	0.22473786305499094	-0.09674858677297594	-0.2165422653800144	1.6671550919286509	0.08351200870972489	0.18143863559760925	-0.3705713141567356
0.09099999999999997	0.22474720139077	-0.0967486748515182	-0.21623973203684638	1.6672547514950975	0.08349603868183607	0.18155662569274497	-0.3704924202737976
0.09200000000000008	0.2247565951090695	-0.09674877119937167	-0.21593313025276997	1.6673555770291277	0.08347983323612862	0.1816761570934638	-0.3704124708787981
0.09299999999999997	0.2247660426502515	-0.09674887611888504	-0.21562243064400968	1.6674575589456302	0.08346339089019296	0.1817972393243545	-0.370331461816456
0.09400000000000008	0.22477554242478162	-0.09674898991656491	-0.21530760420449577	1.6675606872878865	0.08344671018552692	0.18191988173534748	-0.3702493890666861
0.09499999999999997	0.2247850928183118	-0.09674911290297354	-0.21498862232552787	1.6676649517436255	0.08342978968894185	0.18204409349487016	-0.3701662487435748
0.09600000000000009	0.2247946921959585	-0.09674924539261771	-0.21466545681607543	1.6677703416614662	0.08341262799353112	0.18216988358270006	-0.3700820370946004
0.09699999999999998	0.22480433890540275	-0.09674938770382883	-0.21433807992224077	1.667876846066625	0.08339522371926326	0.18229726078305508	-0.36999675049997977
0.09800000000000009	0.22481403127994376	-0.09674954015863362	-0.2140064643462885	1.6679844536759003	0.0833775755136883	0.18242623367785105	-0.3699103854719019
0.09899999999999998	0.22482376764263384	-0.0967497030826153	-0.21367058326601995	1.6680931529127019	0.08335968205306314	0.18255681063993542	-0.3698229386536519
0.10000000000000009	0.2248335463111216	-0.09674987680476486	-0.21333041035376543	1.6682029319221332	0.08334154204371466	0.18268899982659323	-0.36973440681881126
0.10099999999999998	0.22484336560170173	-0.0967500616573222	-0.21298591979426693	1.6683137785857696	0.08332315422309362	0.1828228091734389	-0.36964478687053737
0.10200000000000009	0.22485322383219605	-0.0967502579756066	-0.21263708630223055	1.668425680536507	0.08330451736039891	0.18295824638832084	-0.36955407584068295
0.10299999999999998	0.22486311932441733	-0.0967504660978365	-0.21228388514032612	1.6685386251734984	0.08328563025719966	0.18309531894504774	-0.3694622708888788
0.10400000000000009	0.22487305040659317	-0.09675068636493804	-0.2119262921369054	1.6686525996768082	0.08326649174817817	0.18323403407723446	-0.36936936930182723
0.10499999999999998	0.22488301541537736	-0.0967509191203421	-0.21156428370271238	1.668767591022179	0.08324710070169043	0.18337439877256395	-0.3692753684925655
0.1060000000000001	0.22489301269669987	-0.09675116470976947	-0.2111978368469872	1.6688835859959237	0.0832274560199016	0.18351641976739758	-0.36918026599951836
0.10699999999999998	0.22490304060583205	-0.09675142348100385	-0.2108269291933618	1.669000571209208	0.08320755663868037	0.18366010354148365	-0.3690840594855867
0.1080000000000001	0.224913097507797	-0.09675169578365249	-0.21045153899556637	1.669118533111732	0.08318740152761868	0.18380545631257447	-0.3689867467374567
0.10899999999999999	0.22492318177774984	-0.09675198196889374	-0.2100716451522191	1.6692374580055709	0.08316698968999504	0.18395248403118947	-0.36888832566488855
0.1100000000000001	0.22493329180057725	-0.0967522823892117	-0.20968722721959374	1.669357332059191	0.08314632016237809	0.18410119237606645	-0.36878879429962175
0.11099999999999999	0.22494342597009526	-0.09675259739811701	-0.20929826542276278	1.6694781413212827	0.08312539201405399	0.184251586750356	-0.3686881507938982
0.1120000000000001	0.22495358268860005	-0.09675292734985406	-0.20890474066550854	1.6695998717344183	0.08310420434652199	0.1844036722784925	-0.36858639341878874
0.11299999999999999	0.22496376036714802	-0.09675327259909383	-0.20850663453789084	1.6697225091478007	0.08308275629305971	0.18455745380404132	-0.36848352056244543
0.1140000000000001	0.22497395742581175	-0.09675363350061222	-0.20810392932149172	1.6698460393287375	0.0830610470181145	0.18471293588833418	-0.36837953072834406
0.11499999999999999	0.22498417229316167	-0.09675401040895346	-0.2076966079938626	1.6699704479739839	0.08303907571646159	0.18487012280927909	-0.3682744225333943
0.1160000000000001	0.22499440340535287	-0.09675440367807824	-0.20728465423219022	1.6700957207213432	0.08301684161237315	0.18502901856046217	-0.3681681947057383
0.11699999999999999	0.22500464920519442	-0.09675481366099635	-0.20686805241506742	1.6702218431607858	0.08299434395885981	0.18518962685102455	-0.36806084608229866
0.1180000000000001	0.22501490814120276	-0.09675524070938324	-0.20644678762276172	1.6703488008443514	0.08297158203692476	0.18535195110606664	-0.36795237560644356
0.119	0.22502517866701727	-0.09675568517318035	-0.2060208456363737	1.6704765792940965	0.08294855515489191	0.1855159944673326	-0.3678427823259515
0.1200000000000001	0.22503545924193172	-0.09675614740017884	-0.20559021293514845	1.6706051640084763	0.08292526264793068	0.18568175979453713	-0.3677320653909737
0.121	0.2250457483325432	-0.09675662773558633	-0.20515487669232924	1.6707345404686749	0.08290170387777794	0.18584924966733166	-0.36762022405174966
0.12200000000000011	0.22505604441514393	-0.09675712652157635	-0.20471482476994166	1.6708646941452807	0.08287787823265795	0.18601846638772415	-0.36750725765601805
0.123	0.2250663459792324	-0.09675764409682013	-0.20427004571139185	1.6709956105045658	0.08285378512752266	0.18618941198325462	-0.3673931656459998
0.12400000000000011	0.22507665153176817	-0.09675818079600035	-0.20382052873151565	1.6711272750140105	0.08282942400443019	0.18636208821098516	-0.3672779475550159
0.125	0.2250869596010451	-0.0967587369493067	-0.20336626370521954	1.6712596731470846	0.08280479433275764	0.18653649656187604	-0.3671616030039848
0.1260000000000001	0.22509726874093802	-0.09675931288191275	-0.20290724115585068	1.6713927903872974	0.08277989560955319	0.1867126382653027	-0.3670441316980412
0.127	0.22510757753702582	-0.09675990891343389	-0.20244345224330382	1.6715266122315324	0.08275472736051538	0.18689051429383374	-0.36692553342334017
0.1280000000000001	0.22511788461421603	-0.09676052535736591	-0.2019748887511237	1.6716611241926815	0.08272928914141713	0.18707012536839066	-0.3668058080438015
0.129	0.22512818864474438	-0.09676116252050411	-0.20150154307223764	1.6717963118015904	0.08270358053954878	0.18725147196378852	-0.36668495549761215
0.13000000000000012	0.22513848835580103	-0.0967618207023425	-0.20102340819332518	1.6719321606083353	0.08267760117499796	0.18743455431477857	-0.36656297579360947
0.131	0.22514878253603407	-0.09676250019445276	-0.20054047767783217	1.6720686561832139	0.08265135070152295	0.18761937242271381	-0.366439869007605
0.13200000000000012	0.22515907004093064	-0.09676320127984278	-0.20005274564801365	1.6722057841182232	0.08262482880695898	0.18780592606259425	-0.366315635278528
0.133	0.22516934979782469	-0.09676392423229442	-0.19956020676676187	1.6723435300286584	0.08259803521352344	0.18799421479012599	-0.36619027480457095
0.13400000000000012	0.22517962081090942	-0.09676466931568019	-0.19906285621922337	1.672481879553344	0.0825709696783245	0.18818423794885547	-0.3660637878396413
0.135	0.2251898821658829	-0.09676543678325872	-0.19856068969383514	1.6726208183531326	0.08254363199395184	0.18837599467750102	-0.36593617469011935
0.13600000000000012	0.22520013303347555	-0.0967662268769486	-0.19805370336316153	1.6727603321084408	0.08251602198872325	0.18856948391729972	-0.36580743571198343
0.137	0.22521037267148072	-0.09676703982658044	-0.19754189386416132	1.6729004065165862	0.08248813952634394	0.18876470441961388	-0.3656775713081182
0.13800000000000012	0.22522060042529157	-0.09676787584912686	-0.19702525827676085	1.6730410272896936	0.08245998450503932	0.18896165475422477	-0.36554658192513684
0.139	0.2252308157273242	-0.09676873514791025	-0.19650379410111143	1.6731821801528062	0.08243155685634432	0.18916033331794896	-0.3654144680497168
0.14000000000000012	0.22524101809607716	-0.09676961791178804	-0.19597749923428576	1.6733238508410895	0.08240285654379285	0.1893607383432745	-0.36528123020505665
0.14100000000000001	0.22525120713520083	-0.09677052431431529	-0.19544637194641445	1.673466025096516	0.08237388356156844	0.1895628679073229	-0.3651468689474549
0.14200000000000013	0.22526138253220204	-0.09677145451288446	-0.19491041085664002	1.6736086886647985	0.0823446379329942	0.18976671994107777	-0.365011384862826
0.14300000000000002	0.22527154405641034	-0.09677240864784208	-0.19436961490889215	1.673751827292583	0.08231511970886211	0.1899722922386991	-0.364874778563216
0.14400000000000013	0.22528169155695946	-0.09677338684158228	-0.19382398334711173	1.6738954267249173	0.08228532896578451	0.1901795824669864	-0.36473705068319284
0.14500000000000002	0.2252918249611585	-0.0967743891976171	-0.1932735156906744	1.67403947270263	0.08225526580462832	0.19038858817462712	-0.3645982018762355
0.14600000000000013	0.22530194427212322	-0.09677541579962318	-0.19271821171076567	1.6741839509600167	0.08222493034872769	0.19059930680098935	-0.3644582328113009
0.14700000000000002	0.22531204956529333	-0.09677646671084131	-0.1921580714069569	1.6743288472235927	0.0821943227417531	0.1908117356850089	-0.3643171441692664
0.14800000000000013	0.22532214098458703	-0.09677754197458122	-0.1915930949832316	1.6744741472107982	0.0821634431457239	0.19102587207441724	-0.3641749366391233
0.14900000000000002	0.22533221873894355	-0.09677864161545507	-0.19102328282421063	1.6746198366275444	0.08213229173946875	0.1912417131347645	-0.3640316109142868
0.15000000000000013	0.2253422831000067	-0.09677976563983488	-0.1904486354723294	1.6747659011649905	0.0821008687172902	0.19145925595799695	-0.3638871676893269
0.15100000000000002	0.22535233440057553	-0.0967809140351572	-0.1898691536052169	1.674912326496322	0.08206917428752881	0.19167849757095637	-0.3637416076568747
0.15200000000000014	0.22536237303269366	-0.09678208676882795	-0.18928483801252252	1.6750590982746651	0.08203720867084355	0.19189943494404874	-0.3635949315041566
0.15300000000000002	0.22537239944575144	-0.09678328378710337	-0.18869568957293958	1.6752062021329064	0.08200497209839153	0.1921220649999018	-0.36344713990903277
0.15400000000000014	0.2253824141449756	-0.09678450501432254	-0.1881017092321781	1.6753536236846756	0.08197246481015004	0.19234638462177092	-0.36329823353584473
0.15500000000000003	0.22539241768955562	-0.09678575035324188	-0.18750289798113773	1.6755013485253833	0.08193968705331998	0.19257239066181822	-0.3631482130312531
0.15600000000000014	0.22540241069078135	-0.09678701968609646	-0.18689925683352773	1.6756493622329482	0.0819066390808711	0.1928000799495115	-0.3629970790200051
0.15700000000000003	0.2254123938105668	-0.09678831287526372	-0.18629078680368194	1.6757976503682295	0.08187332115016836	0.19302944930002414	-0.3628448321006911
0.15800000000000014	0.225422367759609	-0.09678962976390701	-0.1856774888853207	1.6759461984751771	0.08183973352155682	0.19326049552239555	-0.3626914728417334
0.15900000000000003	0.22543233329555634	-0.0967909701773494	-0.18505936403088208	1.6760949920807156	0.08180587645720976	0.1934932154274555	-0.3625370017776687
0.16000000000000014	0.22544229122193632	-0.0967923339248008	-0.1844364131314207	1.6762440166943733	0.08177175022036122	0.19372760583545393	-0.3623814194055993
0.16100000000000003	0.22545224238746664	-0.09679372080068589	-0.18380863699745167	1.6763932578080478	0.08173735507461864	0.1939636635832782	-0.3622247261816942
0.16200000000000014	0.22546218768499754	-0.09679513058519666	-0.18317603633998789	1.6765427008966733	0.08170269128298942	0.19420138553150415	-0.3620669225175536
0.16300000000000003	0.225472128049708	-0.09679656304482255	-0.1825386117506395	1.6766923314194258	0.08166775910649976	0.19444076857171028	-0.3619080087763169
0.16400000000000015	0.2254820644573088	-0.09679801793360968	-0.18189636368077167	1.6768421348203584	0.08163255880277069	0.19468180963418	-0.36174798526863444
0.16500000000000004	0.22549199792300503	-0.09679949499477111	-0.1812492924208482	1.6769920965292318	0.08159709062491652	0.19492450569569078	-0.3615868522486248
0.16600000000000015	0.2255019295008385	-0.09680099396227311	-0.1805973980810935	1.6771422019640556	0.08156135482070463	0.1951688537870272	-0.36142460990975595
0.16700000000000004	0.22551186028303133	-0.09680251456240191	-0.1799406805738506	1.6772924365346027	0.08152535163173259	0.19541485099997757	-0.3612612583807732
0.16800000000000015	0.22552179139932976	-0.09680405651493613	-0.1792791395972564	1.6774427856450322	0.08148908129243984	0.19566249449369535	-0.3610967977219765
0.16900000000000004	0.2255317240163492	-0.09680561953354659	-0.17861277461910272	1.6775932346937577	0.08145254402907534	0.19591178150073232	-0.3609312279220913
0.17000000000000015	0.22554165933691847	-0.09680720332617525	-0.17794158486013095	1.6777437690683166	0.08141574005898648	0.19616270933311214	-0.3607645488961603
0.17100000000000004	0.2255515985990479	-0.09680880759614524	-0.1772655692775161	1.6778943741375079	0.08137866959010719	0.19641527538826367	-0.3605967604842099
0.17200000000000015	0.2255615430741438	-0.09681043204362366	-0.17658472654967236	1.6780450352475833	0.08134133282021867	0.19666947715451283	-0.36042786244941577
0.17300000000000004	0.22557149406521945	-0.09681207636706231	-0.17589905506313028	1.678195737724005	0.08130372993616544	0.1969253122160133	-0.3602578544753994
0.17400000000000015	0.22558145290547502	-0.09681374026462088	-0.17520855290223544	1.6783464668750323	0.08126586111320891	0.1971827782568142	-0.3600867361635102
0.17500000000000004	0.22559142095611748	-0.09681542343557396	-0.174513217841672	1.678497207995267	0.08122772651421403	0.1974418730638233	-0.3599145070305805
0.17600000000000016	0.2256013996030451	-0.09681712558170011	-0.17381304734106404	1.6786479463691732	0.08118932628860795	0.19770259452885083	-0.35974116650709176
0.17700000000000005	0.22561139025315	-0.09681884640865199	-0.17310803854090168	1.6787986672745847	0.08115066057129303	0.19796494065010178	-0.3595667139356933
0.17800000000000016	0.22562139433061232	-0.09682058562730818	-0.17239818825866615	1.6789493559865913	0.08111172948151425	0.1982289095336052	-0.35939114856982896
0.17900000000000005	0.22563141327318068	-0.0968223429547304	-0.17168349298478305	1.6790999977825714	0.08107253312149815	0.19849449939482675	-0.359214469572047
0.18000000000000016	0.22564144852843734	-0.09682411811434925	-0.17096394888066294	1.6792505779476277	0.08103307157498485	0.1987617085596742	-0.35903667601241995
0.18100000000000005	0.22565150155005007	-0.0968259108361291	-0.17023955178108535	1.6794010817781906	0.0809933449062014	0.19903053546392369	-0.35885776686817134
0.18200000000000016	0.22566157379400792	-0.096827720857466	-0.16951029719942798	1.6795514945841785	0.08095335315927613	0.19930097865149402	-0.35867774102432753
0.18300000000000005	0.225671666715215	-0.09682954792444687	-0.16877618033348954	1.6797018016927359	0.08091309635760689	0.1995730367724236	-0.35849659727417804
0.18400000000000016	0.22568178176519546	-0.09683139179271884	-0.1680371960726619	1.6798519884539436	0.08087257450324403	0.1998467085803686	-0.35831433431942294
0.18500000000000005	0.22569192039053082	-0.09683325222759036	-0.1672933390075837	1.6800020402458777	0.08083178757659247	0.20012199292919752	-0.3581309507708617
0.18600000000000017	0.22570208403089734	-0.09683512900411599	-0.16654460344190503	1.6801519424779099	0.080790735536433	0.20039888876868298	-0.3579464451499291
0.18700000000000006	0.22571227411707925	-0.09683702190754138	-0.16579098340579232	1.6803016805941347	0.08074941832008012	0.20067739513947494	-0.3577608158905922
0.18800000000000017	0.22572249206971154	-0.09683893073335485	-0.16503247267118026	1.6804512400780705	0.08070783584355459	0.2009575111675998	-0.3575740613413052
0.18900000000000006	0.2257327392983749	-0.09684085528732018	-0.1642690647684008	1.6806006064567691	0.08066598800195343	0.20123923605866906	-0.3573861797673898
0.19000000000000017	0.2257430172002877	-0.09684279538586799	-0.16350075300344336	1.6807497653032173	0.08062387466989576	0.2015225690918592	-0.35719716935408524
0.19100000000000006	0.2257533271578393	-0.0968447508557213	-0.16272753047585076	1.6808987022381725	0.08058149570143551	0.20180750961348112	-0.35700702821008806
0.19200000000000017	0.22576367053496582	-0.09684672153275674	-0.16194939009800996	1.6810474029325804	0.08053885092950197	0.2020940570299568	-0.35681575437127805
0.19300000000000006	0.22577404867311834	-0.09684870726160419	-0.16116632461622052	1.6811958531113382	0.0804959401655384	0.20238221080026506	-0.35662334580426697
0.19400000000000017	0.2257844628875728	-0.09685070789598432	-0.16037832663317178	1.681344038558041	0.08045276319958225	0.20267197042791746	-0.3564298004097728
0.19500000000000006	0.2257949144648338	-0.09685272329827876	-0.1595853886310818	1.681491945118837	0.08040931980060462	0.20296333545258727	-0.3562351160263678
0.19600000000000017	0.22580540466075658	-0.09685475333795711	-0.15878750299512784	1.6816395587042903	0.08036560971680459	0.20325630544157414	-0.3560392904350311
0.19700000000000006	0.22581593469825895	-0.09685679788998931	-0.15798466203680359	1.6817868652903851	0.08032163267573694	0.2035508799813488	-0.3558423213640181
0.19800000000000018	0.22582650576499522	-0.09685885683437284	-0.157176858017212	1.6819338509205723	0.08027738838463878	0.20384705866923922	-0.3556442064932598
0.19900000000000007	0.22583711901136663	-0.09686093005639808	-0.15636408317142966	1.6820805017088658	0.08023287653107718	0.20414484110477102	-0.3554449434585963
0.20000000000000018	0.22584777554774046	-0.09686301744652243	-0.15554632973394827	1.682226803842124	0.08018809678343099	0.20444422688054129	-0.3552445298566406
0.20100000000000007	0.225858476440499	-0.09686511890022731	-0.15472358996369556	1.6823727435803986	0.0801430487910853	0.20474521557317377	-0.3550429632502125
0.20200000000000018	0.22586922270766935	-0.0968672343182355	-0.15389585616788984	1.6825183072564953	0.08009773218458235	0.20504780673472156	-0.3548402411737365
0.20300000000000007	0.22588001531451185	-0.09686936360596436	-0.15306312072511585	1.6826634812762638	0.08005214657560761	0.2053519998844569	-0.35463636113836294
0.20400000000000018	0.22589085516906662	-0.09687150667221604	-0.15222537610838147	1.682808252118878	0.08000629155675028	0.20565779450068264	-0.35443132063717914
0.20500000000000007	0.2259017431176528	-0.09687366342860787	-0.15138261490815977	1.6829526063356193	0.07996016670140434	0.20596519001250546	-0.35422511715075766
0.20600000000000018	0.22591267994069475	-0.09687583378974172	-0.15053482985467098	1.6830965305475474	0.07991377156405367	0.2062741857919973	-0.35401774815279996
0.20700000000000007	0.22592366634962943	-0.09687801767298397	-0.14968201383903665	1.6832400114432018	0.07986710568088122	0.20658478114686765	-0.3538092111156342
0.20800000000000018	0.22593470298451956	-0.09688021499823198	-0.14882415993331266	1.683383035776341	0.0798201685704587	0.20689697531340356	-0.35359950351544794
0.20900000000000007	0.2259457904112445	-0.09688242568804377	-0.14796126140940874	1.6835255903629887	0.07977295973415212	0.20721076744967795	-0.3533886228373195
0.2100000000000002	0.22595692911901838	-0.09688464966700212	-0.14709331175690113	1.683667662078173	0.07972547865630429	0.20752615662927082	-0.3531765665801107
0.21100000000000008	0.22596811951973814	-0.09688688686031298	-0.1462203046997474	1.683809237853501	0.07967772480474312	0.20784314183550387	-0.3529633322609803
0.2120000000000002	0.22597936194840929	-0.09688913719314352	-0.14534223421190734	1.6839503046748239	0.07962969763179871	0.20816172195594615	-0.3527489174195815
0.21300000000000008	0.22599065666276888	-0.09689140059069991	-0.14445909453187608	1.6840908495785096	0.0795813965753427	0.2084818957771917	-0.35253331962237133
0.2140000000000002	0.22600200384210511	-0.09689367697753966	-0.14357088017613462	1.6842308596467057	0.07953282105948498	0.20880366198015346	-0.352316536467036
0.21500000000000008	0.22601340358640257	-0.09689596627611763	-0.14267758595189986	1.684370322002739	0.07948397049517172	0.20912701913581422	-0.35209856558678915
0.2160000000000002	0.22602485591543603	-0.09689826840606885	-0.14177920697030716	1.6845092238070345	0.07943484428092927	0.20945196570088753	-0.3518794046546686
0.21700000000000008	0.22603636076743716	-0.09690058328422904	-0.14087573866040715	1.6846475522531914	0.07938544180369314	0.2097785000130857	-0.35165905138807657
0.2180000000000002	0.22604791799846136	-0.09690291082426855	-0.13996717678210358	1.6847852945634771	0.07933576243966213	0.210106620286666	-0.3514375035533225
0.21900000000000008	0.22605952738283	-0.09690525093631708	-0.1390535174365336	1.6849224379841288	0.07928580555523897	0.21043632460892664	-0.3512147589696222
0.21999999999999997	0.22607118861389824	-0.09690760352732962	-0.13813475707539377	1.685058969781598	0.07923557050817975	0.21076761093710653	-0.35099081551255623
0.22100000000000009	0.2260829013047739	-0.09690996850181649	-0.1372108925114723	1.68519487723938	0.07918505664895299	0.21110047709483748	-0.35076567111753704
0.22199999999999998	0.22609466498898706	-0.09691234576256011	-0.13628192093076938	1.6853301476546854	0.07913426332212609	0.21143492076809062	-0.3505393237835304
0.2230000000000001	0.22610647912110957	-0.0969147352113165	-0.13534783990470153	1.6854647683349726	0.07908318986765799	0.2117709395011665	-0.35031177157685145
0.22399999999999998	0.22611834307732492	-0.09691713674950267	-0.13440864740051248	1.6855987265943493	0.07903183562215985	0.21210853069327987	-0.35008301263479247
0.2250000000000001	0.22613025615594784	-0.0969195502788744	-0.1334643417898979	1.6857320097506066	0.07898019992012394	0.2124476915956805	-0.3498530451688417
0.22599999999999998	0.22614221757826955	-0.09692197570219521	-0.1325149218573505	1.6858646051232704	0.07892828209512188	0.2127884193089468	-0.3496218674675551
0.2270000000000001	0.22615422649048406	-0.09692441292389484	-0.13156038680822243	1.6859965000315624	0.07887608148115513	0.2131307107805162	-0.349389477899266
0.22799999999999998	0.22616628196669733	-0.09692686185071621	-0.13060073627537735	1.6861276817919044	0.07882359741421952	0.21347456280263788	-0.34915587491451255
0.2290000000000001	0.2261783830126404	-0.0969293223923507	-0.129635970325186	1.6862581377157289	0.07877082923408456	0.21381997201044578	-0.34892105704830595
0.22999999999999998	0.22619052857008784	-0.0969317944620611	-0.12866608946436883	1.6863878551079825	0.07871777628628797	0.21416693487979035	-0.3486850229225455
0.2310000000000001	0.22620271752123383	-0.09693427797766623	-0.1276910946473122	1.6865168212663328	0.07866443792410244	0.21451544772501455	-0.34844777124839993
0.23199999999999998	0.2262149486922745	-0.09693677286326483	-0.1267109872827306	1.6866450234810981	0.0786108135103537	0.21486550669704288	-0.34820930082829005
0.2330000000000001	0.22622722085656952	-0.09693927905095039	-0.12572576923929665	1.6867724490359124	0.07855690241909044	0.2152171077818483	-0.3479696105574134
0.23399999999999999	0.22623953273813593	-0.0969417964817655	-0.12473544285023748	1.6868990852091348	0.0785027040371064	0.21557024679917863	-0.347728699424873
0.2350000000000001	0.2262518830162295	-0.09694432510626895	-0.12374001091727325	1.6870249192760176	0.07844821776555934	0.2159249194014249	-0.3474865665144115
0.236	0.22626427033101745	-0.09694686488546499	-0.12273947671464579	1.6871499385116406	0.07839344302180902	0.2162811210725135	-0.34724321100487315
0.2370000000000001	0.22627669328921685	-0.09694941579247197	-0.1217338439932322	1.6872741301946248	0.07833837924123103	0.21663884712688758	-0.3469986321705163
0.238	0.22628915046857054	-0.09695197781418238	-0.12072311698436661	1.6873974816112614	0.07828302587870282	0.21699809270864304	-0.3467528293812384
0.2390000000000001	0.22630164042153325	-0.09695455095216261	-0.11970730040374457	1.6875199800593206	0.07822738240988414	0.21735885279057968	-0.34650580210289683
0.24	0.22631416167967416	-0.09695713522316557	-0.11868639945540374	1.6876416128515532	0.07817144833271872	0.2177211221731726	-0.3462575498977258
0.2410000000000001	0.22632671275917488	-0.09695973065962933	-0.1176604198350218	1.687762367319649	0.07811522316915775	0.21808489548383433	-0.34600807242454595
0.242	0.22633929216667464	-0.09696233731016284	-0.11662936773215223	1.687882230819414	0.0780587064668011	0.21845016717665472	-0.3457573694384623
0.2430000000000001	0.2263518984050893	-0.09696495524002266	-0.11559324983139448	1.6880011907375558	0.07800189780033488	0.2188169315325637	-0.3455054407899897
0.244	0.2263645299794051	-0.09696758453158227	-0.11455207331286701	1.6881192344993385	0.07794479677282692	0.21918518265961756	-0.34525228642384986
0.2450000000000001	0.22637718540244417	-0.09697022528479117	-0.11350584585310283	1.6882363495763641	0.07788740301706304	0.21955491449292677	-0.3449979063777448
0.246	0.2263898632002257	-0.09697287761762304	-0.11245457562711561	1.6883525234944956	0.07782971619698544	0.21992612079410978	-0.3447423007814112
0.2470000000000001	0.22640256191617394	-0.09697554166651269	-0.11139827131125359	1.6884677438415538	0.07777173600899008	0.220298795150583	-0.3444854698561379
0.248	0.22641528011417708	-0.09697821758678062	-0.11033694208645374	1.6885819982748058	0.0777134621829006	0.2206729309748757	-0.3442274139144425
0.2490000000000001	0.226428016381252	-0.09698090555304299	-0.10927059764151162	1.6886952745290087	0.0776548944826799	0.22104852150403687	-0.34396813335941895
0.25	0.22644076933019272	-0.09698360575960793	-0.108199248176361	1.6888075604253954	0.07759603270700163	0.22142555979895823	-0.34370762868381777
0.2510000000000001	0.22645353760219986	-0.09698631842086222	-0.10712290440648276	1.6889188438816134	0.07753687668980344	0.22180403874313215	-0.3434459004692837
0.252	0.22646631986949392	-0.09698904377127283	-0.10604157756843197	1.6890291129226238	0.07747742630076139	0.2221839510409736	-0.34318294938569016
0.2530000000000001	0.2264791148379147	-0.09699178206462503	-0.10495527942534291	1.689138355692577	0.07741768144556384	0.22256528921626081	-0.34291877619026506
0.254	0.22649192124950587	-0.09699453357324787	-0.10386402227277516	1.6892465604673004	0.07735764206622851	0.22294804561058	-0.34265338172669024
0.2550000000000001	0.22650473788471107	-0.09699729858797887	-0.10276781894601808	1.689353715666286	0.07729730814164569	0.22333221238123335	-0.3423867669246606
0.256	0.22651756356343095	-0.09700007741848853	-0.10166668282884504	1.689459809863433	0.07723667968804283	0.2237177814984963	-0.3421189328000855
0.2570000000000001	0.22653039714531564	-0.09700287039321355	-0.100560627862578	1.689564831797687	0.07717575675912731	0.22410474474271824	-0.34184988045538267
0.258	0.22654323753079864	-0.09700567785852601	-0.09944966855431858	1.689668770385462	0.07711453944602882	0.22449309370182322	-0.3415796110791337
0.2590000000000001	0.2265560836628779	-0.09700850017789205	-0.09833381998432994	1.6897716147348607	0.07705302787722419	0.2248828197692183	-0.34130812594515963
0.26	0.2265689345281408	-0.09701133773139363	-0.09721309781368603	1.6898733541598192	0.07699122221844464	0.2252739141415699	-0.34103542641168666
0.2610000000000001	0.2265817891566556	-0.0970141909144834	-0.09608751829292854	1.6899739781930627	0.07692912267244331	0.22566636781609062	-0.3407615139209659
0.262	0.2265946466214822	-0.09701706013597211	-0.0949570982709613	1.6900734765990117	0.07686672947862315	0.22606017158771144	-0.34048638999897957
0.2630000000000001	0.22660750603817914	-0.0970199458167533	-0.09382185520303557	1.690171839387772	0.07680404291264656	0.22645531604663424	-0.34021005625480705
0.264	0.2266203665643067	-0.09702284838926492	-0.09268180715743549	1.6902690568290963	0.07674106328596579	0.2268517915763352	-0.33993251437983124
0.2650000000000001	0.22663322739892602	-0.09702576829655866	-0.09153697282084888	1.6903651194655724	0.07667779094515197	0.22724958835202802	-0.339653766146845
0.266	0.22664608778209708	-0.09702870599135283	-0.0903873715024038	1.6904600181254261	0.07661422627126603	0.22764869633965726	-0.3393738134088732
0.2670000000000001	0.22665894699437844	-0.0970316619354445	-0.08923302313635001	1.6905537439345681	0.07655036967939319	0.22804910529530945	-0.33909265809789074
0.268	0.22667180435595236	-0.09703463659835197	-0.08807394828374578	1.690646288328642	0.07648622161785307	0.2284508047648085	-0.33881030222343633
0.26900000000000013	0.22668465922462194	-0.09703763045481036	-0.08691016813426065	1.690737643066214	0.07642178256678082	0.2288537840832613	-0.3385267478710572
0.27	0.2266975109930579	-0.09704064398187295	-0.08574170450882629	1.6908278002419872	0.07635705303644424	0.2292580323744422	-0.33824199720094983
0.27100000000000013	0.22671035908642356	-0.09704367765636891	-0.08456857986273694	1.690916752298924	0.0762920335657224	0.22966353855002689	-0.33795605244697635
0.272	0.22672320296000326	-0.0970467319534674	-0.0833908172888014	1.691004492040033	0.07622672472086747	0.23007029130868586	-0.3376689159158119
0.27300000000000013	0.22673604209645776	-0.09704980734597263	-0.08220844051977048	1.6910910126402006	0.07616112709448813	0.23047827913541402	-0.33738058998591464
0.274	0.2267488760034603	-0.09705290430284828	-0.08102147392889118	1.6911763076569466	0.07609524130444946	0.23088749030159444	-0.33709107710631836
0.27500000000000013	0.226761704211337	-0.09705602328659582	-0.07982994252931887	1.6912603710401088	0.07602906799232347	0.23129791286550325	-0.3368003797954261
0.276	0.22677452627033615	-0.09705916475023657	-0.07863387197386683	1.6913431971419708	0.07596260782157227	0.23170953467271863	-0.3365085006397425
0.27700000000000014	0.22678734174827936	-0.09706232913427229	-0.0774332885546903	1.6914247807282123	0.07589586147588964	0.23212234335650672	-0.33621544229242095
0.278	0.22680015022821876	-0.09706551686400017	-0.07622821920212866	1.691505116988565	0.07582882965770026	0.23253632633837887	-0.3359212074717431
0.27900000000000014	0.22681295130534793	-0.0970687283479343	-0.07501869148343356	1.6915842015464233	0.07576151308675502	0.23295147082871054	-0.3356257989597743
0.28	0.2268257445831681	-0.09707196397695697	-0.07380473360211048	1.6916620304677852	0.07569391249870017	0.23336776382731203	-0.3353292196013727
0.28100000000000014	0.22683852966891135	-0.09707522412269423	-0.07258637439709552	1.6917386002699126	0.07562602864331468	0.23378519212408597	-0.335031472303368
0.28200000000000003	0.22685130616897145	-0.09707850913511545	-0.07136364334060859	1.6918139079297116	0.07555786228265916	0.23420374230002694	-0.3347325600334194
0.28300000000000014	0.2268640736847174	-0.09708181934086148	-0.07013657053427697	1.691887950891458	0.07548941418950068	0.23462340072875976	-0.33443248581848894
0.28400000000000003	0.22687683180794072	-0.0970851550423012	-0.06890518670387753	1.691960727073498	0.07542068514564744	0.23504415357850666	-0.33413125274329286
0.28500000000000014	0.22688958011631122	-0.09708851651581098	-0.06766952319342097	1.6920322348743022	0.07535167593994908	0.23546598681419326	-0.3338288639489109
0.28600000000000003	0.22690231816959236	-0.09709190400927564	-0.06642961195817178	1.6921024731782497	0.07528238736638782	0.23588888619994933	-0.3335253226313068
0.28700000000000014	0.22691504550624136	-0.09709531774031377	-0.06518548555544786	1.6921714413615199	0.07521282022244281	0.23631283730250613	-0.33322063203920826
0.28800000000000003	0.2269277616396443	-0.09709875789522801	-0.063937177133546	1.6922391392980896	0.07514297530730034	0.23673782549525985	-0.33291479547134456
0.28900000000000015	0.22694046605361093	-0.0971022246275557	-0.06268472041951284	1.6923055673643381	0.0750728534197263	0.2371638359626505	-0.33260781627376823
0.29000000000000004	0.22695315819825593	-0.09710571805659705	-0.061428149705351806	1.692370726441881	0.07500245535608784	0.23759085370505265	-0.3322996978373798
0.29100000000000015	0.22696583748739232	-0.09710923826667091	-0.0601674998322537	1.6924346179208913	0.07493178190876638	0.2380188635443144	-0.3319904435948609
0.29200000000000004	0.22697850329631197	-0.09711278530672088	-0.058902806173570056	1.6924972437046597	0.07486083386459644	0.23844785012965497	-0.33168005701689063
0.29300000000000015	0.22699115495882835	-0.09711635918989431	-0.05763410461800354	1.6925586062131357	0.07478961200320706	0.23887779794356995	-0.33136854160855433
0.29400000000000004	0.2270037917639583	-0.09711995989309186	-0.056361431552603744	1.692618708384687	0.07471811709538749	0.23930869130800284	-0.33105590090600406
0.29500000000000015	0.22701641295261973	-0.0971235873561127	-0.055084823843649745	1.692677553677961	0.07464634990123237	0.23974051439128533	-0.3307421384725132
0.29600000000000004	0.22702901771434367	-0.0971272414800231	-0.05380431881576257	1.6927351460738447	0.07457431116794389	0.2401732512155571	-0.33042725789422706
0.29700000000000015	0.22704160518399952	-0.097130922125502	-0.052519954231094984	1.6927914900760215	0.07450200162771675	0.24060688566401045	-0.3301112627765189
0.29800000000000004	0.22705417443853546	-0.09713462911191459	-0.05123176826931272	1.6928465907108678	0.07442942199588759	0.24104140148779263	-0.3297941567407663
0.29900000000000015	0.2270667244941117	-0.09713836221673587	-0.04993979950832722	1.692900453527439	0.07435657296922654	0.24147678231270375	-0.3294759434210556
0.30000000000000004	0.22707925430438053	-0.09714212117494905	-0.04864408690574262	1.6929530845967862	0.07428345522461377	0.24191301164570567	-0.3291566264608731
0.30100000000000016	0.2270917627595376	-0.09714590567879332	-0.04734466978060533	1.6930044905106008	0.07421006941816118	0.2423500728812581	-0.32883620950990117
0.30200000000000005	0.22710424868501553	-0.09714971537823605	-0.04604158779428932	1.693054678379179	0.07413641618429158	0.2427879493078632	-0.3285146962209142
0.30300000000000016	0.22711671084057278	-0.09715354988141792	-0.04473488092972534	1.693103655827947	0.07406249613465266	0.2432266241152611	-0.3281920902467731
0.30400000000000005	0.22712914792090932	-0.09715740875469933	-0.04342458946969002	1.6931514309925368	0.07398830985735248	0.24366608040211035	-0.3278683952374521
0.30500000000000016	0.22714155855668391	-0.09716129152306223	-0.04211075397524685	1.693198012513163	0.07391385791663772	0.24410630118356014	-0.3275436148370954
0.30600000000000005	0.22715394131480457	-0.09716519767048813	-0.04079341526429772	1.6932434095282969	0.07383914085252677	0.2445472693986093	-0.32721775268128206
0.30700000000000016	0.2271662946983683	-0.0971691266399334	-0.03947261438944973	1.693287631667249	0.07376415918021453	0.24498896791769467	-0.32689081239443507
0.30800000000000005	0.22717861714662826	-0.0971730778340323	-0.0381483926151575	1.6933306890420212	0.07368891338961381	0.24543137955064764	-0.32656279758712764
0.30900000000000016	0.22719090703536474	-0.0971770506169086	-0.03682079139448051	1.6933725922384242	0.07361340394527627	0.24587448705491327	-0.3262337118533433
0.31000000000000005	0.22720316267841167	-0.0971810443159689	-0.03548985234541626	1.6934133523060726	0.07353763128650989	0.24631827314392737	-0.32590355876787025
0.31100000000000017	0.22721538232996574	-0.09718505822254603	-0.03415561722751828	1.693452980748002	0.07346159582732714	0.24676272049524176	-0.32557234188394685
0.31200000000000006	0.22722756418655443	-0.09718909159176636	-0.03281812791950992	1.693491489510646	0.07338529795622317	0.2472078117582927	-0.3252400647310949
0.31300000000000017	0.22723970638904148	-0.09719314364314785	-0.03147742639747802	1.6935288909730364	0.07330873803627112	0.24765352956219533	-0.32490673081313687
0.31400000000000006	0.22725180702542058	-0.09719721356230905	-0.03013355471360459	1.6935651979333326	0.07323191640577759	0.24809985652345815	-0.32457234360688064
0.31500000000000017	0.22726386413440022	-0.0972013005030362	-0.028786554976147134	1.6936004235930493	0.07315483337937614	0.24854677525308758	-0.3242369065616518
0.31600000000000006	0.22727587571015914	-0.0972054035893319	-0.02743646933025138	1.6936345815412213	0.07307748924949772	0.24899426836322044	-0.32390042309899914
0.31700000000000017	0.22728783970789446	-0.0972095219174492	-0.026083339938429827	1.693667685738498	0.0729998842880348	0.2494423184739716	-0.3235628966122662
0.31800000000000006	0.22729975404903482	-0.09721365455791224	-0.024727208961043405	1.6936997504996454	0.07292201874801636	0.24989090822057458	-0.323224330466452
0.3190000000000002	0.22731161662687513	-0.09721780055789618	-0.02336811853749456	1.6937307904751926	0.07284389286553708	0.2503400202604056	-0.3228847279982347
0.32000000000000006	0.2273234253133894	-0.09722195894471865	-0.02200611076771014	1.6937608206329613	0.07276550686212314	0.2507896372797254	-0.32254409251585214
0.3210000000000002	0.22733517796572025	-0.09722612873007	-0.020641227693498916	1.6937898562387155	0.07268686094716904	0.2512397420002778	-0.32220242729919996
0.32200000000000006	0.2273468724323443	-0.09723030891347974	-0.019273511280122144	1.693817912835539	0.07260795532020146	0.25169031718594387	-0.321859735600571
0.3230000000000002	0.2273585065604201	-0.09723449848464517	-0.017903003398785616	1.6938450062215524	0.07252879017321384	0.25214134564934737	-0.3215160206462155
0.32400000000000007	0.22737007820357	-0.09723869642537389	-0.016529745810010158	1.6938711524263266	0.07244936569313214	0.2525928102581847	-0.3211712856383531
0.3250000000000002	0.22738158522896848	-0.0972429017115158	-0.015153780147466692	1.6938963676871102	0.07236968206422897	0.2530446939412952	-0.3208255337570865
0.32600000000000007	0.2273930255241127	-0.09724711331488921	-0.01377514790261257	1.6939206684248485	0.07228973947054687	0.2534969796945507	-0.3204787681624553
0.3270000000000002	0.22740439700365503	-0.09725133020520192	-0.01239389041008746	1.693944071219983	0.07220953809845228	0.25394965058664076	-0.3201309919968116
0.32800000000000007	0.2274156976163007	-0.09725555135196402	-0.011010048833076993	1.693966592788763	0.07212907813919822	0.2544026897648317	-0.3197822083870264
0.3290000000000002	0.22742692535177225	-0.09725977572639333	-0.009623664148602733	1.6939882499604353	0.0720483597913738	0.254856080460533	-0.3194324204464012
0.33000000000000007	0.2274380782478433	-0.09726400230331789	-0.008234777133447805	1.6940090596552884	0.07196738326330104	0.25530980599450465	-0.31908163127658706
0.3310000000000002	0.22744915439744412	-0.09726823006307521	-0.006843428350304055	1.694029038863543	0.07188614877537912	0.2557638497820876	-0.3187298439693865
0.3320000000000001	0.2274601519554672	-0.09727245799303205	-0.005449658132976486	1.6940482046250658	0.071804656562132	0.25621819533889945	-0.31837706160812973
0.3330000000000002	0.22747106914452078	-0.09727668508797635	-0.0040535065713569185	1.6940665740098935	0.07172290687365486	0.25667282628664606	-0.31802328726886686
0.3340000000000001	0.22748190426000428	-0.09728091034975969	-0.0026550134976294822	1.6940841640995494	0.0716408999767025	0.2571277263584567	-0.31766852402167656
0.3350000000000002	0.22749265567563617	-0.097285132787693	-0.0012542184732915551	1.6941009919691352	0.07155863615608973	0.2575828794037582	-0.3173127749317846
0.3360000000000001	0.22750332184868763	-0.09728935142044609	0.00014883922380120966	1.694117074670183	0.07147611571640315	0.25803826939300867	-0.3169560430603062
0.3370000000000002	0.2275139013237946	-0.09729356527945165	0.0015541206116517622	1.6941324292142492	0.0713933389837196	0.25849388042230664	-0.31659833146503524
0.3380000000000001	0.2275243927364758	-0.09729777341306464	0.0029615870145088263	1.694147072557236	0.07131030630751399	0.258949696717586	-0.31623964320152126
0.3390000000000002	0.2275347948171113	-0.09730197488997468	0.004371200071460217	1.694161021584421	0.0712270180626338	0.25940570263829166	-0.3158799813243095
0.3400000000000001	0.22754510639425538	-0.09730616880149738	0.005782921744023588	1.69417429309618	0.07114347465091438	0.2598618826806719	-0.315519348888402
0.3410000000000002	0.22755532639653023	-0.09731035426349594	0.007196714322399983	1.6941869037943873	0.07105967650243386	0.26031822148045974	-0.31515774895111864
0.3420000000000001	0.22756545385310367	-0.09731453041830884	0.008612540429298403	1.6941988702694752	0.07097562407652977	0.2607747038146541	-0.3147951845743567
0.3430000000000002	0.22757548789350798	-0.09731869643668815	0.010030363021740187	1.6942102089881381	0.07089131786275915	0.26123131460271937	-0.31443165882712243
0.3440000000000001	0.227585427747926	-0.09732285151937357	0.011450145391632149	1.694220936281664	0.07080675838192386	0.26168803890740167	-0.3140671747882721
0.3450000000000002	0.22759527274756627	-0.09732699489754772	0.012871851165147757	1.6942310683348787	0.07072194618679503	0.2621448619351155	-0.3137017355493978
0.3460000000000001	0.22760502232437596	-0.09733112583254609	0.014295444301327358	1.6942406211756844	0.07063688186247519	0.2626017690361585	-0.3133353442177944
0.3470000000000002	0.22761467601047028	-0.09733524361632909	0.015720889089931786	1.694249610665179	0.07055156602694584	0.26305874570470866	-0.31296800391956603
0.3480000000000001	0.22762423343765462	-0.09733934757272061	0.017148150147834093	1.6942580524883406	0.07046599933198243	0.2635157775782517	-0.3125997178029289
0.349	0.22763369433704014	-0.09734343705790921	0.018577192413982053	1.69426596214526	0.07038018246407078	0.2639728504365147	-0.3122304890416472
0.3500000000000001	0.227643058538753	-0.09734751146020786	0.02000798114409156	1.6942733549429074	0.07029411614508077	0.2644299502003457	-0.3118603208383556
0.351	0.22765232597136256	-0.09735157020020206	0.021440481905860814	1.6942802459874173	0.07020780113281835	0.2648870629307971	-0.3114892164276427
0.3520000000000001	0.2276614966602769	-0.09735561273091474	0.02287466057398874	1.6942866501768787	0.07012123822145519	0.26534417482818246	-0.3111171790791978
0.353	0.2276705707251039	-0.0973596385376133	0.024310483323900227	1.694292582194612	0.07003442824177429	0.2658012722306945	-0.31074421210119924
0.3540000000000001	0.22767954837672905	-0.0973636471380098	0.02574791662421255	1.6942980565029218	0.06994737206141369	0.2662583416124759	-0.31037031884376
0.355	0.22768842991448973	-0.09736763808247628	0.0271869272287295	1.6943030873373093	0.06986007058504617	0.26671536958146014	-0.3099955027023651
0.3560000000000001	0.2276972157234453	-0.09737161095352122	0.028627482167992734	1.694307688701132	0.0697725247543119	0.2671723428772398	-0.3096197671214808
0.357	0.22770590627136253	-0.0973755653649047	0.030069548739669123	1.6943118743606942	0.06968473554762435	0.2676292483687316	-0.3092431155984543
0.3580000000000001	0.2277145021046632	-0.09737950096077334	0.031513094497432115	1.6943156578407568	0.06959670397997106	0.26808607305128546	-0.3088655516876392
0.359	0.2277230038437142	-0.09738341741444005	0.03295808723874626	1.6943190524204523	0.0695084311027076	0.2685428040433118	-0.30848707900468236
0.3600000000000001	0.22773141217896448	-0.0973873144264307	0.034404494992339135	1.694322071129215	0.06941991800340519	0.26899942858280457	-0.30810770123096964
0.361	0.22773972786792412	-0.09739119172254937	0.035852286005768244	1.694324726741962	0.06933116580581153	0.2694559340239554	-0.3077274221182258
0.3620000000000001	0.22774795173147963	-0.09739504905271407	0.03730142873348935	1.6943270317738883	0.06924217566974124	0.2699123078339935	-0.3073462454930829
0.363	0.22775608464954922	-0.09739888619018466	0.03875189182545502	1.6943289984763668	0.06915294879083385	0.2703685375902631	-0.30696417526130904
0.3640000000000001	0.22776412755720676	-0.09740270293043195	0.04020364411477007	1.6943306388343216	0.06906348640042172	0.27082461097700306	-0.306581215411876
0.365	0.2277720814408956	-0.09740649908927587	0.041656654604062496	1.6943319645643045	0.06897378976538518	0.2712805157815968	-0.30619737002116726
0.3660000000000001	0.22777994733397747	-0.09741027450104682	0.04311089245248155	1.6943329871128918	0.06888386018774988	0.27173623989097423	-0.3058126432569562
0.367	0.2277877263116153	-0.09741402901752068	0.04456632696334905	1.694333717655386	0.06879369900408598	0.2721917712883612	-0.30542703938202925
0.3680000000000001	0.22779541948498877	-0.09741776250725022	0.046022927570611424	1.6943341670948155	0.06870330758482994	0.2726470980496562	-0.30504056275799796
0.369	0.22780302799559066	-0.09742147485454065	0.04748066382450088	1.694334346061215	0.06861268733364914	0.27310220833938653	-0.30465321784935656
0.3700000000000001	0.22781055300998135	-0.09742516595769202	0.0489395053779416	1.6943342649111846	0.06852183968684823	0.27355709040692383	-0.3042650092274765
0.371	0.2278179957142516	-0.09742883572725897	0.050399421973354494	1.6943339337277092	0.06843076611287657	0.2740117325829724	-0.3038759415745944
0.3720000000000001	0.2278253573085697	-0.09743248408508176	0.05186038342876096	1.694333362320234	0.06833946811205728	0.2744661232757918	-0.3034860196878498
0.373	0.22783263900218625	-0.09743611096371631	0.0533223596232145	1.6943325602249806	0.06824794721635369	0.27492025096710565	-0.30309524848318525
0.3740000000000001	0.22783984200814186	-0.0974397163058884	0.054785320482339694	1.6943315367055005	0.06815620498904998	0.27537410420807235	-0.30270363299898306
0.375	0.22784696753842765	-0.09744330006396971	0.05624923596363282	1.6943303007534507	0.06806424302464893	0.2758276716152686	-0.3023111783997374
0.3760000000000001	0.22785401680072445	-0.09744686219947508	0.05771407604042885	1.6943288610895881	0.06797206294916813	0.2762809418663314	-0.3019178899801839
0.377	0.22786099099559173	-0.09745040268258053	0.05917981068531666	1.6943272261649698	0.0678796664204675	0.27673390369551293	-0.3015237731696373
0.3780000000000001	0.22786789131335652	-0.09745392149166145	0.060646409854908746	1.69432540416235	0.06778705512836301	0.2771865458897078	-0.3011288335358636
0.379	0.22787471893145506	-0.09745741861284869	0.06211384347637011	1.6943234029977707	0.06769423079476873	0.2776388572849026	-0.3007330767882356
0.3800000000000001	0.22788147501184644	-0.09746089403960358	0.0635820814342324	1.6943212303223332	0.06760119517392615	0.2780908267625105	-0.30033650878065565
0.381	0.22788816069811757	-0.09746434777231623	0.06505109355564247	1.6943188935241427	0.06750795005259762	0.2785424432452364	-0.2999391355149093
0.3820000000000001	0.22789477711303205	-0.0974677798175519	0.0665208495940747	1.6943163997304236	0.06741449725022194	0.2789936956926055	-0.2995409631445038
0.383	0.2279013253561498	-0.097471190186567	0.06799131921304148	1.6943137558097925	0.0673208386189088	0.2794445730964704	-0.2991419979786834
0.3840000000000001	0.22790780650076475	-0.09747457889384617	0.06946247197020775	1.6943109683746849	0.06722697604333083	0.2798950644765683	-0.2987422464864306
0.385	0.22791422159053393	-0.09747794595641213	0.07093427730156268	1.6943080437839273	0.06713291144075562	0.2803451588761391	-0.2983417153002661
0.3860000000000001	0.2279205716361717	-0.09748129139352947	0.07240670450567852	1.6943049881450754	0.06703864676121532	0.280794845357676	-0.2979404112199009
0.387	0.22792685761183232	-0.09748461522605141	0.07387972272733347	1.694301807315754	0.0669441839876904	0.2812441129985761	-0.29753834121634387
0.3880000000000001	0.2279330804508022	-0.09748791747503695	0.07535330094015133	1.6942985069043766	0.06684952513612305	0.2816929508865178	-0.29713551243657926
0.389	0.22793924104125146	-0.09749119816039248	0.07682740792979106	1.694295092271734	0.06675467225531898	0.2821413481149428	-0.2967319322078337
0.3900000000000001	0.22794534022279733	-0.09749445730028783	0.07830201227922247	1.6942915685334583	0.06665962742704029	0.28258929377913855	-0.29632760804087727
0.391	0.2279513787838831	-0.09749769491096982	0.07977708235612178	1.6942879405614695	0.0665643927663484	0.2830367769730555	-0.2959225476329601
0.3920000000000001	0.22795735746034776	-0.09750091100659664	0.0812525863012878	1.6942842129836508	0.06646897042207292	0.28348378678650266	-0.29551675887098716
0.393	0.22796327693480506	-0.09750410559909317	0.08272849201735467	1.6942803901832468	0.066373362577222	0.28393031230236804	-0.29511024983480066
0.39400000000000013	0.2279691378353266	-0.09750727869765129	0.08420476715820881	1.6942764762991078	0.06627757144908829	0.2843763425939957	-0.2947030288001983
0.395	0.22797494073343175	-0.09751043030749715	0.08568137911914107	1.6942724752264031	0.0661815992891093	0.284821866722791	-0.29429510424167826
0.39600000000000013	0.22798068614289083	-0.09751356042867645	0.0871582950273917	1.6942683906170468	0.06608544838302824	0.285266873735943	-0.29388648483502594
0.397	0.2279863745197134	-0.09751666905523473	0.08863548173349697	1.694264225879084	0.06598912105147477	0.2857113526645187	-0.2934771794597329
0.39800000000000013	0.2279920062625658	-0.09751975617404443	0.09011290580346666	1.6942599841750319	0.0658926196504154	0.2861552925219995	-0.2930671972013622
0.399	0.2279975817132421	-0.09752282176365618	0.09159053351107073	1.6942556684199201	0.06579594657147136	0.28659868230284574	-0.2926565473540342
0.40000000000000013	0.2280031011571914	-0.09752586579392454	0.09306833082989487	1.6942512812794095	0.0656991042425277	0.28704151098091624	-0.29224523942302316
0.401	0.22800856482409987	-0.09752888822603109	0.0945462634255773	1.6942468251679796	0.06560209512850984	0.2874837675079369	-0.2918332831272132
0.40200000000000014	0.22801397288852654	-0.09753188901252743	0.09602429664938761	1.6942423022471886	0.06550492173202042	0.28792544081233307	-0.29142068840103763
0.403	0.22801932547097054	-0.097534868097396	0.09750239553392949	1.6942377144239944	0.0654075865938951	0.2883665197986805	-0.2910074653957716
0.40400000000000014	0.22802462264012166	-0.09753782541612996	0.09898052478987114	1.6942330633487694	0.06531009229391833	0.28880699334754184	-0.2905936244806544
0.405	0.22802986441591622	-0.09754076089583626	0.10045864880223353	1.6942283504122522	0.06521244145175771	0.2892468503152124	-0.29017917624444184
0.40600000000000014	0.22803505077227185	-0.0975436744549869	0.10193673162739848	1.6942235767421845	0.06511463672768794	0.2896860795335689	-0.2897641314968903
0.40700000000000003	0.22804018163987638	-0.09754656600244002	0.10341473699313017	1.6942187432018916	0.06501668082273654	0.29012466981064017	-0.28934850126900563
0.40800000000000014	0.2280452569094046	-0.09754943543648219	0.10489262830127188	1.6942138503904214	0.06491857647861399	0.29056260993191213	-0.2889322968121067
0.40900000000000003	0.22805027643403594	-0.09755228264464491	0.10637036863127086	1.6942088986412367	0.0648203264777913	0.29099988866201104	-0.2885155295967901
0.41000000000000014	0.2280552400308981	-0.09755510750391877	0.10784792074418872	1.6942038880194599	0.06472193364360034	0.29143649474677746	-0.2880982113120272
0.41100000000000003	0.2280601474821924	-0.09755790988098834	0.1093252470887383	1.6941988183206855	0.06462340084017142	0.29187241691598387	-0.28768035386346996
0.41200000000000014	0.22806499853675155	-0.09756068963248556	0.11080230981088837	1.6941936890717273	0.06452473097220586	0.2923076438868302	-0.28726196937034537
0.41300000000000003	0.22806979291277946	-0.0975634466048867	0.11227907076594626	1.6941884995310452	0.06442592698464103	0.29274216436792283	-0.2868430701615343
0.41400000000000015	0.2280745303013947	-0.09756618063368087	0.11375549153089835	1.694183248688104	0.06432699186208363	0.2931759670633217	-0.28642366877173814
0.41500000000000004	0.22807921036947604	-0.09756889154256405	0.11523153341741914	1.6941779352627933	0.06422792862800827	0.2936090406768501	-0.28600377793759857
0.41600000000000015	0.22808383276143557	-0.09757157914340897	0.11670715748708979	1.6941725577060323	0.06412874034384017	0.29404137391704266	-0.28558341059296694
0.41700000000000004	0.22808839710067486	-0.09757424323700903	0.11818232456849037	1.694167114201189	0.06402943010804077	0.294472955502621	-0.2851625798633104
0.41800000000000015	0.22809290299109908	-0.09757688361459439	0.11965699527470011	1.6941616026648096	0.06393000105549815	0.29490377416808167	-0.2847412990600953
0.41900000000000004	0.2280973500190621	-0.09757950005936873	0.12113113002011756	1.6941560207466617	0.06383045635715774	0.2953338186689819	-0.28431958167550014
0.42000000000000015	0.22810173775649414	-0.09758209234769506	0.12260468903701413	1.6941503658305948	0.06373079921964725	0.2957630777870542	-0.2838974413768968
0.42100000000000004	0.2281060657648383	-0.09758466025068417	0.12407763239336021	1.6941446350365956	0.06363103288489227	0.2961915403357716	-0.28347489200060066
0.42200000000000015	0.22811033359866836	-0.09758720353580687	0.12554992001196194	1.6941388252236667	0.06353116062953705	0.29661919516637364	-0.28305194754505725
0.42300000000000004	0.2281145408093652	-0.09758972196815027	0.1270215116894442	1.6941329329935286	0.06343118576422802	0.2970460311736933	-0.2826286221638806
0.42400000000000015	0.22811868694960502	-0.09759221531207236	0.128492367114745	1.6941269546944033	0.06333111163306133	0.2974720373015539	-0.282204930158971
0.42500000000000004	0.22812277157828537	-0.0975946833328829	0.12996244588753839	1.6941208864244994	0.06323094161306961	0.29789720254798896	-0.2817808859736998
0.42600000000000016	0.22812679426513427	-0.09759712579817566	0.13143170753662492	1.6941147240359586	0.06313067911368346	0.298321515970479	-0.28135650418596403
0.42700000000000005	0.22813075459424934	-0.09759954247956261	0.13290011153907635	1.6941084631388936	0.06303032757616475	0.29874496669152045	-0.28093179950091424
0.42800000000000016	0.2281346521669458	-0.09760193315443207	0.13436761734017455	1.6941020991051439	0.06292989047276445	0.29916754390447675	-0.28050678674346335
0.42900000000000005	0.22813848660541808	-0.09760429760735244	0.13583418437230707	1.6940956270725012	0.06282937130590636	0.29958923687899064	-0.2800814808509879
0.43000000000000016	0.2281422575572134	-0.09760663563187542	0.13729977207248334	1.6940890419490335	0.06272877360781967	0.3000100349658474	-0.27965589686645126
0.43100000000000005	0.22814596469901613	-0.0976089470323669	0.13876433989963882	1.6940823384171357	0.06262810094019043	0.30042992760178555	-0.2792300499317522
0.43200000000000016	0.22814960773936452	-0.09761123162548947	0.14022784735139182	1.694075510938444	0.0625273568935243	0.3008489043142056	-0.2788039552809781
0.43300000000000005	0.2281531864210528	-0.09761348924208503	0.1416902539791631	1.6940685537599938	0.062426545086521255	0.30126695472535997	-0.2783776282336711
0.43400000000000016	0.2281567005232212	-0.09761571972908133	0.1431515194013195	1.6940614609208764	0.062325669165459036	0.3016840685557914	-0.2779510841885793
0.43500000000000005	0.22816014986238203	-0.09761792295067438	0.14461160331475667	1.6940542262590195	0.062224732803277234	0.3021002356271508	-0.2775243386179386
0.43600000000000017	0.22816353429275424	-0.09762009878916432	0.14607046550608815	1.694046843418103	0.062123739698419236	0.30251544586489326	-0.2770974070618447
0.43700000000000006	0.22816685370741116	-0.09762224714581873	0.14752806586323358	1.694039305854611	0.06202269357385491	0.3029296893011645	-0.2766703051224553
0.43800000000000017	0.2281701080402464	-0.09762436794138643	0.14898436438669302	1.694031606845029	0.061921598176280374	0.3033429560775857	-0.27624304845825187
0.43900000000000006	0.22817329726725247	-0.09762646111588556	0.15043932119979653	1.6940237394931916	0.0618204572750649	0.3037552364475785	-0.275815652778651
0.44000000000000017	0.22817642140710828	-0.09762852662841838	0.15189289655871901	1.6940156967377882	0.0617192746610631	0.3041665207784852	-0.2753881338386432
0.44100000000000006	0.22817948052220416	-0.09763056445776458	0.15334505086304895	1.6940074713600322	0.06161805414559331	0.30457679955385786	-0.27496050743308104
0.44200000000000017	0.22818247471973227	-0.09763257460337448	0.15479574466657414	1.6939990559915021	0.06151679955939561	0.3049860633758655	-0.2745327893908436
0.44300000000000006	0.22818540415209118	-0.097634557086011	0.15624493868832562	1.6939904431221589	0.06141551475132234	0.3053943029677676	-0.27410499556892237
0.4440000000000002	0.22818826901660208	-0.09763651194766797	0.15769259382466924	1.6939816251085507	0.06131420358669637	0.3058015091765851	-0.27367714184617103
0.44500000000000006	0.22819106955453572	-0.09763843925151866	0.15913867116285868	1.6939725941822086	0.06121286994557699	0.30620767297609863	-0.27324924411670176
0.4460000000000002	0.22819380605020187	-0.0976403390822686	0.16058313199571256	1.693963342458243	0.06111151772117333	0.3066127854701237	-0.2728213182829141
0.44700000000000006	0.2281964788304781	-0.09764221154578258	0.16202593783670233	1.6939538619441463	0.06101015081803603	0.30701683789576567	-0.27239338024820176
0.4480000000000002	0.2281990882636483	-0.09764405676798599	0.16346705043548604	1.6939441445488137	0.06090877314971892	0.307419821626664	-0.27196544590950306
0.44900000000000007	0.22820163475717414	-0.09764587489454522	0.1649064317943015	1.693934182091783	0.0608073886363941	0.3078217281764775	-0.27153753114962054
0.4500000000000002	0.22820411875552768	-0.09764766609132731	0.16634404418525842	1.6939239663127093	0.06070600120278201	0.30822254920268055	-0.2711096518290493
0.45100000000000007	0.2282065407392105	-0.09764943054413328	0.16777985016931976	1.6939134888810747	0.06060461477596633	0.3086222765108598	-0.2706818237771165
0.4520000000000002	0.2282089012245844	-0.09765116845732898	0.1692138126173806	1.6939027414061483	0.06050323328266369	0.30902090205952154	-0.27025406278253855
0.45300000000000007	0.22821120076301188	-0.09765288005212573	0.17064589473235248	1.6938917154471984	0.06040186064606602	0.30941841796505015	-0.2698263845837448
0.4540000000000002	0.2282134399389311	-0.09765456556526196	0.17207606007191711	1.6938804025239702	0.06030050078273907	0.3098148165067668	-0.2693988048589543
0.45500000000000007	0.22821561936761472	-0.09765622524883608	0.1735042725719867	1.6938687941270563	0.06019915759999942	0.31021009013209366	-0.26897133921592736
0.4560000000000002	0.22821773969298795	-0.09765785937091531	0.1749304965693988	1.6938568817274198	0.06009783499358365	0.31060423146146804	-0.26854400318198746
0.4570000000000001	0.22821980158588065	-0.09765946821541914	0.1763546968235037	1.6938446567854526	0.05999653684505756	0.3109972332929512	-0.2681168121944793
0.4580000000000002	0.22822180574346618	-0.09766105208090207	0.17777683853818532	1.6938321107610812	0.05989526701890094	0.31138908860690534	-0.2676897815909185
0.4590000000000001	0.22822375288950944	-0.0976626112789858	0.1791968873836003	1.6938192351253072	0.05979402935962933	0.3117797905705629	-0.2672629265988778
0.4600000000000002	0.22822564377391888	-0.0976641461328158	0.18061480951578904	1.6938060213720607	0.059692827689070964	0.3121693325420074	-0.2668362623264484
0.4610000000000001	0.22822747917122496	-0.09766565697591802	0.18203057159494068	1.693792461029251	0.05959166580373412	0.312557708073756	-0.2664098037533823
0.4620000000000002	0.2282292598787373	-0.09766714415220834	0.1834441408034709	1.6937785456690175	0.05949054747238308	0.3129449109162537	-0.2659835657224753
0.4630000000000001	0.2282309867147559	-0.09766860801677782	0.18485548486319792	1.6937642669175654	0.05938947643394069	0.3133309350211038	-0.2655575629312369
0.4640000000000002	0.22823266051683552	-0.0976700489359485	0.18626457204977032	1.693749616464215	0.05928845639559214	0.31371577454355276	-0.2651318099245027
0.4650000000000001	0.2282342821401028	-0.09767146728622306	0.18767137120324917	1.6937345860700515	0.05918749103084263	0.31409942384380934	-0.26470632108827885
0.4660000000000002	0.22823585245562467	-0.09767286345288062	0.1890758517367508	1.6937191675776895	0.059086583977342705	0.31448187748763007	-0.2642811106440743
0.4670000000000001	0.22823737234882785	-0.0976742378285945	0.19047798364543764	1.6937033529217893	0.05898573883459939	0.31486313024702905	-0.26385619264309734
0.4680000000000002	0.2282388427179684	-0.09767559081207156	0.19187773751513948	1.693687134138071	0.058884959161995945	0.31524317710111727	-0.26343158096072933
0.4690000000000001	0.2282402644726501	-0.09767692280671281	0.19327508452950523	1.693670503370835	0.05878424847723853	0.3156220132366507	-0.26300728929162676
0.4700000000000002	0.2282416385323914	-0.09767823421929486	0.19466999647570923	1.6936534528808764	0.058683610254860887	0.3159996340481085	-0.2625833311453777
0.4710000000000001	0.22824296582523956	-0.09767952545867183	0.1960624457479881	1.693635975053802	0.058583047924661805	0.31637603513706347	-0.2621597198429425
0.4720000000000002	0.2282442472864313	-0.09768079693449722	0.19745240534828762	1.6936180624083759	0.05848256487037652	0.3167512123107265	-0.2617364685138663
0.4730000000000001	0.22824548385709897	-0.09768204905634187	0.198839848884798	1.6935997076056584	0.05838216442876142	0.31712516157991344	-0.2613135900937011
0.4740000000000002	0.2282466764830215	-0.0976832822339599	0.2002247505695303	1.6935809034581908	0.05828184988908867	0.31749787915674293	-0.26089109732156496
0.4750000000000001	0.22824782611341893	-0.097684496878326	0.20160708521496218	1.693561642937732	0.0581816244928649	0.31786936145219097	-0.26046900273837303
0.476	0.22824893369978994	-0.09768569340193876	0.20298682822902656	1.6935419191819294	0.058081491433466234	0.31823960507338334	-0.26004731868597164
0.4770000000000001	0.22825000019479105	-0.09768687221801314	0.20436395560846324	1.6935217255010568	0.05798145385568641	0.31860860682050873	-0.25962605730685917
0.478	0.22825102655115698	-0.09768803373931444	0.2057384439309328	1.693501055385207	0.05788151485537775	0.31897636368329446	-0.25920523054423744
0.4790000000000001	0.228252013720661	-0.09768917837700933	0.2071102703455454	1.6934799025115659	0.057781677479242614	0.3193428728369257	-0.2587848501425655
0.48	0.22825296265311434	-0.09769030653953395	0.2084794125618281	1.693458260750651	0.057681944724711616	0.31970813163759443	-0.25836492764878544
0.4810000000000001	0.2282538742954038	-0.09769141863147832	0.2098458488379013	1.6934361241711344	0.05758231953978367	0.3200721376179852	-0.25794547441402743
0.482	0.22825474959056677	-0.09769251505248683	0.2112095579682605	1.6934134870447652	0.05748280482282508	0.32043488848257834	-0.25752650159541646
0.4830000000000001	0.22825558947690222	-0.09769359619617446	0.21257051927156134	1.6933903438517748	0.05738340342250737	0.3207963821028341	-0.25710802015784856
0.484	0.22825639488711755	-0.0976946624490582	0.21392871257918367	1.6933666892848926	0.05728411813800297	0.321156616512808	-0.2566900408759076
0.4850000000000001	0.22825716674750968	-0.09769571418950336	0.2152841182245949	1.6933425182519743	0.05718495171925318	0.3215155899051996	-0.2562725743359128
0.486	0.2282579059771797	-0.09769675178668442	0.21663671703277818	1.6933178258791284	0.05708590686706208	0.3218733006272879	-0.2558556309379028
0.4870000000000001	0.2282586134872805	-0.0976977755995601	0.2179864903093699	1.6932926075143446	0.0569869862330747	0.3222297471766955	-0.25543922089760807
0.488	0.22825929018029575	-0.09769878597586201	0.2193334198299001	1.6932668587308803	0.05688819241975854	0.32258492819734674	-0.255023354248461
0.4890000000000001	0.22825993694935037	-0.09769978325109697	0.2206774878299034	1.6932405753304034	0.05678952798038583	0.3229388424758059	-0.2546080408435134
0.49	0.2282605546775505	-0.0977007677475623	0.22201867699592057	1.6932137533451508	0.05669099541907501	0.32329148893787346	-0.25419329035737226
0.4910000000000001	0.2282611442373529	-0.09770173977374907	0.2233569704566594	1.6931863890383516	0.05659259719107154	0.32364286664525976	-0.25377911228832745
0.492	0.22826170648996266	-0.09770269962488352	0.22469235177395472	1.693158478903673	0.05649433570350922	0.3239929747922149	-0.25336551596047907
0.4930000000000001	0.22826224228475822	-0.09770364758423106	0.22602480493354052	1.6931300196644408	0.05639621331646699	0.32434181270211626	-0.2529525105258553
0.494	0.22826275245874314	-0.09770458392366159	0.2273543143352733	1.6931010082726374	0.05629823234370977	0.3246893798240747	-0.2525401049669988
0.4950000000000001	0.22826323783602362	-0.09770550890310097	0.2286808647820703	1.6930714419084392	0.056200395052989294	0.3250356757292561	-0.2521283081001342
0.496	0.22826369922731088	-0.09770642276961845	0.23000444146758114	1.693041317980287	0.05610270366632893	0.3253807001066748	-0.2517171285786043
0.4970000000000001	0.22826413742944798	-0.09770732575690155	0.23132502996336282	1.6930106341236204	0.05600516036065584	0.325724452758886	-0.2513065748966263
0.498	0.22826455322495975	-0.09770821808587053	0.23264261620594578	1.692979388197898	0.05590776726896075	0.32606693359794275	-0.25089665539342126
0.4990000000000001	0.22826494738162537	-0.09770909996605605	0.2339571864838028	1.69294757828304	0.05581052648180075	0.3264081426414956	-0.2504873782575254
0.5	0.22826532065207292	-0.09770997159623467	0.2352687274242326	1.6929152026756602	0.055713440048594846	0.32674808000891375	-0.25007875153121406
0.5010000000000001	0.22826567377339488	-0.09771083316394572	0.2365772259797971	1.692882259885477	0.055616509978527434	0.3270867459173056	-0.2496707831150312
0.502	0.22826600746678413	-0.09771168484464184	0.23788266941357517	1.6928487486315216	0.055519738241423304	0.3274241406772551	-0.24926348077278082
0.5030000000000001	0.22826632243718947	-0.09771252680122569	0.2391850452836247	1.6928146678373959	0.05542312676895743	0.3277602646883978	-0.2488568521370956
0.504	0.22826661937299014	-0.09771335918472505	0.24048434142816794	1.6927800166263256	0.05532667745625863	0.32809511843513745	-0.24845090471484313
0.5050000000000001	0.2282668989456885	-0.09771418213573	0.2417805459518855	1.6927447943163954	0.055230392163539824	0.328428702482628	-0.24804564589211983
0.506	0.22826716180962045	-0.09771499578546311	0.24307364721257738	1.6927090004159682	0.05513427271750926	0.3287610174729569	-0.24764108293906809
0.5070000000000001	0.2282674086016827	-0.09771580025685886	0.24436363380745066	1.6926726346200356	0.05503832091292662	0.32909206412128705	-0.24723722301450982
0.508	0.22826763994107624	-0.09771659566602836	0.24565049455867174	1.692635696807127	0.05494253851436282	0.32942184321177387	-0.2468340731706328
0.5090000000000001	0.2282678564290656	-0.09771738212298053	0.2469342184989462	1.6925981870360232	0.05484692725761381	0.3297503555934999	-0.24643164035778362
0.51	0.22826805864875319	-0.09771815973122323	0.2482147948575128	1.6925601055422728	0.0547514888506448	0.33007760217660936	-0.2460299314293606
0.5110000000000001	0.228268247164868	-0.0977189285873721	0.24949221304581048	1.6925214527341403	0.054656224974550464	0.3304035839283979	-0.24562895314710426
0.512	0.22826842252356827	-0.09771968878189373	0.25076646264358177	1.6924822291879802	0.05456113728489481	0.3307283018694179	-0.24522871218629144
0.5130000000000001	0.22826858525263394	-0.09772044040060754	0.25203753338654933	1.692442435643791	0.054466227413307304	0.33105175706996337	-0.2448292151402176
0.514	0.22826873586280041	-0.09772118352544593	0.2533054151541708	1.692402073001704	0.054371496969029154	0.33137395064662944	-0.24443046852444775
0.5150000000000001	0.22826887484985744	-0.09772191823447333	0.2545700979559793	1.6923611423201532	0.054276947540347203	0.33169488375839695	-0.24403247878113438
0.516	0.2282690026960074	-0.09772264460266716	0.25583157191764727	1.6923196448153541	0.05418258069603574	0.3320145576024846	-0.24363525228303054
0.5170000000000001	0.2282691198701056	-0.09772336270345945	0.25708982726791274	1.6922775818602072	0.05408839798674368	0.33233297341045526	-0.24323879533737439
0.518	0.2282692268275357	-0.09772407260953417	0.25834485432600074	1.6922349549818714	0.053994400946143044	0.33265013244457425	-0.24284311419006524
0.5190000000000001	0.22826932401009525	-0.09772477439288003	0.2595966434887982	1.692191765859889	0.05390059109201967	0.33296603599411523	-0.24244821502988168
0.52	0.22826941184589128	-0.09772546812560375	0.26084518521703637	1.692148016325989	0.05380696992767036	0.3332806853713677	-0.24205410399261362
0.5210000000000001	0.2282694907492453	-0.09772615388150387	0.26209047002049046	1.6921037083636845	0.053713538943482984	0.3335940819074064	-0.24166078716558959
0.522	0.22826956112060756	-0.09772683173689982	0.2633324884429611	1.6920588441065372	0.05362029961833271	0.333906226947804	-0.2412682705926539
0.5230000000000001	0.22826962334648004	-0.09772750177071514	0.2645712310474256	1.692013425836216	0.05352725342091478	0.334217121848407	-0.24087656027910093
0.524	0.22826967779934765	-0.09772816406531779	0.2658066884013664	1.6919674559814764	0.053434401811316784	0.3345267679711748	-0.2404856621962558
0.5250000000000001	0.22826972483761734	-0.09772881870811846	0.26703885106228215	1.6919209371184287	0.0533417462425855	0.33483516667995705	-0.24009558228575698
0.526	0.22826976480594022	-0.09772946579242608	0.26826770956338974	1.6918738719713424	0.053249288161921406	0.33514231933633126	-0.23970632646383863
0.5270000000000001	0.22826979803666622	-0.09773010541718499	0.2694932543999029	1.6918262634132306	0.053157029011621254	0.3354482272957425	-0.23931790062548614
0.528	0.22826982485205644	-0.09773073768672072	0.2707154760166502	1.6917781144662154	0.05306497023007185	0.3357528919039431	-0.23893031064803202
0.5290000000000001	0.22826984556575125	-0.09773136271162175	0.2719343647970436	1.691729428301297	0.0529731132529763	0.33605631449367185	-0.2385435623943695
0.53	0.22826986048311937	-0.09773198061038102	0.27314991105265446	1.6916802082375233	0.052881459514689456	0.33635849638156917	-0.23815766171614303
0.5310000000000001	0.2282698699012374	-0.09773259151029187	0.27436210501265335	1.691630457740929	0.052790010449356814	0.3366594388652071	-0.2377726144571545
0.532	0.22826987410887536	-0.09773319554722225	0.27557093681237144	1.6915801804224893	0.05269876749191619	0.3369591432199882	-0.2373884264574655
0.5330000000000001	0.22826987338648713	-0.0977337928650193	0.2767763964813723	1.6915293800343387	0.05260773207914364	0.3372576106960341	-0.2370051035581909
0.534	0.22826986800620638	-0.09773438361492082	0.2779784739329222	1.6914780604650002	0.05251690565055939	0.33755484251561074	-0.23662265160606402
0.5350000000000001	0.2282698582318471	-0.09773496795534926	0.27917715895636697	1.6914262257347428	0.05242628964913155	0.33785083987139325	-0.2362410764569152
0.536	0.2282698443189086	-0.09773554605284131	0.28037244121205096	1.6913738799914502	0.05233588552214159	0.338145603925326	-0.23586038397805825
0.5370000000000001	0.22826982651458508	-0.09773611808373589	0.2815643102265326	1.691321027506612	0.05224569472233201	0.3384391358074675	-0.23548058005043146
0.538	0.228269805057779	-0.09773668423511593	0.28275275538660455	1.691267672670685	0.052155718708908366	0.3387314366145143	-0.23510167057127904
0.5390000000000001	0.22826978017911834	-0.09773724470462718	0.2839377659332549	1.691213819987821	0.052065958948089935	0.33902250740843004	-0.23472366145718518
0.54	0.22826975210097722	-0.09773779969992635	0.28511933095671066	1.6911594740707083	0.051976416913451	0.3393123492154815	-0.23434655864690598
0.5410000000000001	0.22826972103750032	-0.09773834943813504	0.28629743939219665	1.6911046396358982	0.05188709408635597	0.3396009630253776	-0.23397036810375071
0.542	0.2282696871946299	-0.0977388941452987	0.2874720800160446	1.6910493214992326	0.05179799195642591	0.33988834979026616	-0.2335950958176278
0.5430000000000001	0.22826965077013606	-0.09773943405585091	0.2886432414421629	1.690993524570246	0.051709112021913285	0.34017451042376945	-0.2332207478072982
0.544	0.2282696119536497	-0.09773996941208248	0.2898109121188789	1.690937253845163	0.051620455790105234	0.3404594458003635	-0.23284733012307404
0.5450000000000002	0.2282695709266977	-0.09774050046361524	0.2909750803261627	1.690880514399985	0.05153202477787579	0.3407431567550996	-0.23247484884946867
0.546	0.2282695278627409	-0.09774102746688026	0.29213573417324656	1.6908233113844122	0.051443820512263636	0.34102564408342273	-0.23210331010742796
0.5470000000000002	0.22826948292721386	-0.0977415506846003	0.29329286159702556	1.6907656500154682	0.05135584453089138	0.34130690854114887	-0.23173272005619688
0.548	0.22826943627756668	-0.09774207038527609	0.29444645036200273	1.6907075355700767	0.051268098382163806	0.34158695084496377	-0.2313630848948768
0.5490000000000002	0.22826938806330893	-0.09774258684267642	0.2955964880614132	1.69064897337696	0.05118058362530467	0.34186577167332227	-0.23099441086384997
0.55	0.22826933842605485	-0.09774310033533157	0.2967429621180343	1.690589968808977	0.05109330183041303	0.34214337166713743	-0.23062670424624812
0.5510000000000002	0.2282692874995703	-0.09774361114603002	0.2978858597843206	1.6905305272762683	0.0510062545786596	0.34241975143013764	-0.2302599713693978
0.552	0.22826923540982108	-0.09774411956131786	0.299025168143004	1.6904706542194583	0.05091944346249965	0.34269491152931675	-0.22989421860605394
0.5530000000000002	0.2282691822750225	-0.09774462587100091	0.3001608741096766	1.69041035510328	0.05083287008571829	0.34296885249584297	-0.2295294523748674
0.554	0.22826912820569004	-0.09774513036764929	0.30129296443774467	1.6903496354110006	0.050746536063245605	0.3432415748264857	-0.2291656791398972
0.5550000000000002	0.22826907330469107	-0.0977456333461038	0.30242142572426245	1.6902885006388848	0.050660443020740194	0.3435130789853174	-0.22880290540995316
0.556	0.2282690176672976	-0.09774613510298422	0.30354624441590383	1.690226956291071	0.05057459259400034	0.34378336540550647	-0.22844113773788483
0.5570000000000002	0.2282689613812395	-0.09774663593619907	0.3046674068165892	1.6901650078752246	0.05048898642832303	0.34405243449138334	-0.22808038271895692
0.558	0.228268904526759	-0.0977471361444566	0.3057848990979087	1.6901026608978411	0.05040362617780933	0.3443202866210846	-0.22772064698818373
0.5590000000000002	0.22826884717666515	-0.0977476360267765	0.30689870731122787	1.690039920858813	0.05031851350455352	0.34458692214965236	-0.22736193721734668
0.56	0.2282687893963894	-0.09774813588200247	0.308008817399612	1.689976793246007	0.050233650077775284	0.34485234141210125	-0.22700426011223668
0.5610000000000002	0.22826873124404135	-0.09774863600831493	0.3091152152095818	1.6899132835298518	0.05014903757295431	0.34511654472645314	-0.2266476224099319
0.562	0.22826867277046511	-0.0977491367027438	0.31021788650421683	1.6898493971571755	0.05006467767096555	0.3453795323971653	-0.22629203087567842
0.5630000000000002	0.2282686140192959	-0.09774963826068102	0.31131681697761715	1.6897851395446621	0.04998057205715273	0.3456413047188295	-0.2259374922994891
0.5640000000000001	0.22826855502701696	-0.0977501409753926	0.3124119922688605	1.6897205160734279	0.04989672242033841	0.3459018619795945	-0.22558401349281867
0.5650000000000002	0.22826849582301684	-0.09775064513752965	0.3135033979743432	1.6896555320850895	0.04981313045195164	0.34616120446412835	-0.22523160128537065
0.5660000000000001	0.22826843642964686	-0.09775115103463845	0.3145910196592689	1.6895901928781862	0.049729797845271644	0.3464193324563029	-0.22488026252190624
0.5670000000000002	0.2282683768622788	-0.09775165895066905	0.31567484286942643	1.6895245037038273	0.049646726294603094	0.3466762462419051	-0.2245300040590496
0.5680000000000001	0.22826831712936269	-0.09775216916548213	0.3167548531436477	1.6894584697609314	0.04956391749438134	0.34693194611161765	-0.2241808327620215
0.5690000000000002	0.22826825723248492	-0.09775268195435398	0.31783103602658486	1.6893920961925581	0.04948137313820601	0.34718643236408775	-0.22383275550111192
0.5700000000000001	0.22826819716642646	-0.0977531975874792	0.31890337708069144	1.6893253880833272	0.049399094917740374	0.34743970530865464	-0.22348577914825057
0.5710000000000002	0.22826813691922118	-0.09775371632947094	0.31997186189666865	1.6892583504564165	0.04931708452159661	0.34769176526767775	-0.22313991057421637
0.5720000000000001	0.22826807647221437	-0.09775423843885826	0.3210364761031418	1.6891909882697607	0.049235343634388085	0.34794261257876696	-0.22279515664617505
0.5730000000000002	0.22826801580012152	-0.0977547641675806	0.3220972053763349	1.6891233064121935	0.049153873936007855	0.3481922475970387	-0.22245152422505088
0.5740000000000001	0.2282679548710872	-0.09775529376047885	0.3231540354493821	1.6890553097002812	0.049072677101009946	0.3484406706972128	-0.22210902016284756
0.5750000000000002	0.22826789364674419	-0.09775582745478305	0.3242069521212895	1.6889870028765994	0.04899175479784819	0.3486878822755521	-0.2217676512999114
0.5760000000000001	0.2282678320822728	-0.0977563654795961	0.3252559412659373	1.6889183906090668	0.04891110868803195	0.3489338827518246	-0.22142742446200894
0.5770000000000002	0.22826777012646068	-0.09775690805537371	0.3263009888403817	1.6888494774898288	0.04883074042550145	0.3491786725711678	-0.22108834645769865
0.5780000000000001	0.22826770772176277	-0.0977574553934	0.32734208089171923	1.6887802680333122	0.04875065165616034	0.34942225220561074	-0.22075042407635648
0.5790000000000002	0.22826764480436165	-0.09775800769525872	0.32837920356365696	1.6887107666741934	0.04867084401725934	0.3496646221554353	-0.2204136640862387
0.5800000000000001	0.2282675813042285	-0.09775856515229978	0.3294123431046839	1.6886409777656586	0.04859131913650751	0.3499057829508041	-0.22007807323178422
0.5810000000000002	0.22826751714518434	-0.09775912794510104	0.3304414858778553	1.6885709055779468	0.04851207863097052	0.3501457351537135	-0.21974365823027164
0.5820000000000001	0.228267452244962	-0.09775969624292502	0.3314666183706964	1.688500554297549	0.048433124105936996	0.35038447935996847	-0.21941042576837208
0.5830000000000002	0.22826738651526862	-0.0977602702031704	0.3324877272048631	1.6884299280274369	0.04835445715387316	0.3506220162010558	-0.2190783824986528
0.5840000000000001	0.228267319861849	-0.09776084997081814	0.33350479914632764	1.6883590307875627	0.048276079353403334	0.35085834634609825	-0.2187475350359637
0.5850000000000002	0.22826725218454957	-0.0977614356778723	0.33451782111648026	1.6882878665148764	0.048197992268253845	0.3510934705039498	-0.21841788995363937
0.5860000000000001	0.22826718337738358	-0.09776202744279484	0.3355267802037801	1.6882164390628513	0.048120197446158766	0.3513273894253707	-0.21808945377951075
0.5870000000000002	0.22826711332859695	-0.097762625369935	0.3365316636752139	1.688144752200522	0.04804269641778694	0.35156010390528103	-0.21776223299208464
0.5880000000000001	0.22826704192073538	-0.09776322954895257	0.3375324589872013	1.6880728096117779	0.04796549069574954	0.35179161478497106	-0.21743623401688517
0.5890000000000002	0.22826696903071278	-0.09776384005423519	0.33852915379558185	1.6880006148952866	0.04788858177362597	0.35202192295408413	-0.21711146322289002
0.5900000000000001	0.22826689452988075	-0.09776445694430964	0.339521735963949	1.687928171564291	0.04781197112500645	0.35225102935224994	-0.21678792691960308
0.5910000000000002	0.22826681828409978	-0.09776508026124692	0.34051019356996465	1.6878554830466497	0.04773566020267178	0.3524789349701847	-0.21646563135494018
0.5920000000000001	0.22826674015381185	-0.09776571003006107	0.3414945149104167	1.687782552685871	0.047659650437908714	0.35270564085025646	-0.21614458271331247
0.5930000000000002	0.22826665999411486	-0.09776634625847817	0.3424746885069124	1.6877093837427624	0.04758394323989871	0.3529311480870036	-0.21582478711311007
0.5940000000000001	0.22826657765483876	-0.09776698893782768	0.3434507031129706	1.6876359793969402	0.047508539995300456	0.35315545782802915	-0.21550625060351866
0.5950000000000002	0.2282664929806238	-0.09776763804468015	0.34442254772102004	1.6875623427474458	0.047433442068085724	0.35337857127508965	-0.21518897916157698
0.5960000000000001	0.22826640581100072	-0.09776829354172613	0.34539021156780864	1.6874884768128362	0.047358650799383485	0.35360048968495006	-0.21487297869001684
0.5970000000000002	0.22826631598047348	-0.09776895537751994	0.3463536841382391	1.6874143845322518	0.04728416750708748	0.3538212143698205	-0.21455825501545436
0.5980000000000001	0.2282662233186042	-0.0977696234862162	0.347312955168767	1.687340068767461	0.0472099934853477	0.3540407466976178	-0.21424481388649946
0.5990000000000002	0.2282661276501007	-0.09777029778842576	0.3482680146514986	1.6872655323043737	0.047136130004309856	0.3542590880924161	-0.21393266097177877
0.6000000000000001	0.22826602879490712	-0.09777097819281601	0.3492188528390002	1.6871907778536461	0.047062578310101626	0.3544762400350232	-0.21362180185798746
0.6010000000000002	0.22826592656829695	-0.0977716645969547	0.35016546024832595	1.6871158080511233	0.046989339624759915	0.35469220406331753	-0.21331224204826946
0.6020000000000001	0.2282658207809696	-0.0977723568873985	0.35110782766276627	1.6870406254584938	0.04691641514615886	0.35490698177215996	-0.2130039869611639
0.603	0.22826571123915013	-0.09777305494052935	0.3520459461324523	1.6869652325645328	0.046843806048180885	0.3551205748130627	-0.2126970419295646
0.6040000000000001	0.2282655977446923	-0.09777375862413748	0.3529798069764576	1.6868896317876787	0.046771513480886186	0.355332984893918	-0.21239141219889546
0.605	0.2282654800951855	-0.09777446779862274	0.3539094017867833	1.6868138254795693	0.04669953857037484	0.3555442137789066	-0.21208710292474
0.6060000000000001	0.2282653580840654	-0.09777518231819027	0.3548347224323572	1.6867378159284026	0.04662788241870596	0.35575426328846277	-0.21178411917065118
0.607	0.22826523150072872	-0.09777590203241728	0.3557557610619278	1.6866616053624979	0.046556546103994484	0.35596313529911117	-0.21148246590607497
0.6080000000000001	0.2282651001306522	-0.0977766267870619	0.35667251010661366	1.686585195954805	0.04648553068013653	0.35617083174329583	-0.2111821480040181
0.609	0.228264963755516	-0.09777735642373825	0.35758496228324227	1.6865085898279866	0.046414837176040336	0.3563773546093824	-0.2108831702385152
0.6100000000000001	0.22826482215333188	-0.09777809077958557	0.3584931105988609	1.686431789059318	0.04634446659478822	0.35658270594177005	-0.21058553728195215
0.611	0.22826467509857626	-0.09777882968805808	0.3593969483560466	1.6863547956850293	0.04627441991315472	0.3567868878410509	-0.21028925370211898
0.6120000000000001	0.22826452236232814	-0.09777957298046085	0.3602964691582716	1.6862776117048353	0.04620469808141911	0.35698990246409307	-0.20999432395898768
0.613	0.22826436371241265	-0.09778032048673063	0.36119166691533583	1.6862002390870265	0.04613530202292322	0.35719175202410575	-0.20970075240139305
0.6140000000000001	0.2282641989135499	-0.09778107203508696	0.3620825358488709	1.6861226797729973	0.046066232633312734	0.35739243879092886	-0.2094085432639781
0.615	0.2282640277275097	-0.0977818274513038	0.3629690704964189	1.6860449356812048	0.045997490779887344	0.35759196509117797	-0.20911770066482566
0.6160000000000001	0.22826384991327228	-0.09778258655797736	0.36385126571333803	1.6859670087120675	0.04592907730105896	0.35779033330775706	-0.20882822860365044
0.617	0.2282636652271952	-0.09778334917416634	0.3647291166740445	1.6858889007537876	0.04586099300579525	0.3579875458790397	-0.20854013095993856
0.6180000000000001	0.22826347342318687	-0.09778411511615744	0.3656026188740981	1.6858106136879776	0.04579323867329132	0.35818360529826593	-0.20825341149066495
0.619	0.2282632742528863	-0.09778488419897993	0.3664717681335137	1.685732149395839	0.045725815052747	0.35837851411321164	-0.20796807382734178
0.6200000000000001	0.2282630674658505	-0.09778565623716459	0.36733656060092695	1.6856535097660197	0.04565872286276168	0.3585722749258253	-0.20768412147245463
0.621	0.22826285280974837	-0.09778643104437058	0.3681969927574884	1.685574696702644	0.045591962790467795	0.3587648903916453	-0.20740155779613573
0.6220000000000001	0.22826263003056246	-0.0977872084326333	0.3690530614197378	1.6854957121320098	0.045525535490767766	0.35895636321911845	-0.20712038603361904
0.623	0.22826239887279834	-0.0977879882116095	0.3699047637418396	1.6854165580090779	0.045459441585612645	0.359146696168877	-0.20684060928298648
0.6240000000000001	0.22826215907970154	-0.0977887701881961	0.37075209721755964	1.6853372363245043	0.04539368166338288	0.35933589205285044	-0.20656223050277595
0.625	0.2282619103934832	-0.0977895541672756	0.3715950596819837	1.685257749111091	0.04532825627873593	0.35952395373333035	-0.20628525250969168
0.6260000000000001	0.22826165255555372	-0.09779033995321185	0.3724336493122282	1.685178098449271	0.04526316595285927	0.3597108841220478	-0.2060096779769014
0.627	0.22826138530676518	-0.0977911273505913	0.3732678646260206	1.6850982864727535	0.04519841117358013	0.3598966861788327	-0.20573550943303906
0.6280000000000001	0.22826110838766278	-0.09779191616383368	0.3740977044792776	1.685018315375454	0.045133992395026946	0.3600813629098529	-0.20546274926124103
0.629	0.22826082153874533	-0.09779270619642483	0.37492316806493997	1.6849381874193328	0.045069910036963916	0.36026491736610067	-0.20519139969760392
0.6300000000000001	0.22826052450073522	-0.09779349725052346	0.37574425491268665	1.6848579049416348	0.04500616448416352	0.36044735264218386	-0.2049214628294882
0.631	0.2282602170148581	-0.09779428912769217	0.37656096488764856	1.6847774703615341	0.04494275608630393	0.36062867187480935	-0.20465294059427433
0.6320000000000001	0.22825989882313236	-0.09779508163037805	0.3773732981873689	1.6846968861876799	0.044879685158390734	0.3608088782407131	-0.20438583477856956
0.633	0.22825956966829375	-0.09779587456264198	0.37818125533776314	1.6846161550266452	0.0448169519809721	0.3609879749543381	-0.20412014701761963
0.6340000000000001	0.22825922929260464	-0.09779666772976174	0.3789848371895855	1.6845352795911437	0.04475455679972052	0.36116596526568273	-0.2038558787946194
0.635	0.22825887743592363	-0.09779746093783567	0.3797840449154016	1.684454262708389	0.04469249982492908	0.3613428524583169	-0.20359303143979884
0.6360000000000001	0.22825851383453655	-0.0977982539945151	0.3805788800059383	1.6843731073289696	0.04463078123153104	0.3615186398473193	-0.20333160612952683
0.637	0.2282581382211242	-0.09779904671048906	0.38136934426618285	1.6842918165351077	0.044569401159398864	0.3616933307772544	-0.20307160388561346
0.6380000000000001	0.22825775032511678	-0.09779983890021676	0.38215543981235617	1.6842103935479271	0.04450835971337444	0.3618669286203681	-0.202813025574628
0.639	0.22825734987305998	-0.0978006303815315	0.3829371690697628	1.6841288417344769	0.04444765696303038	0.3620394367748775	-0.2025558719070478
0.6400000000000001	0.2282569365889932	-0.09780142097486884	0.3837145347700105	1.6840471646145079	0.04438729294246676	0.3622108586631078	-0.20230014343666458
0.641	0.2282565101948398	-0.09780221050249548	0.3844875399460949	1.6839653658662486	0.044327267650204165	0.36238119772941224	-0.2020458405609164
0.6420000000000001	0.22825607041080992	-0.09780299878773895	0.3852561879260963	1.6838834493323014	0.044267581048990305	0.362550457437932	-0.20179296352178014
0.643	0.22825561695581623	-0.0978037856542184	0.38602048232698977	1.6838014190286712	0.044208233065459235	0.3627186412699502	-0.2015415124060664
0.6440000000000001	0.2282551495479024	-0.09780457092545287	0.38678042704856325	1.6837192791561577	0.04414922359000875	0.36288575272083534	-0.20129148714499534
0.645	0.22825466790468527	-0.09780535442559962	0.3875360262674401	1.6836370341092275	0.04409055247726132	0.36305179529730314	-0.20104288751396604
0.6460000000000001	0.2282541717438103	-0.0978061359809468	0.3882872844323345	1.6835546884804806	0.04403221954674325	0.3632167725155396	-0.2007957131328252
0.647	0.22825366078342121	-0.09780691542065514	0.3890342062612852	1.6834722470629675	0.043974224583112495	0.363380687900062	-0.20054996346620776
0.6480000000000001	0.22825313474264336	-0.09780769257637274	0.38977679673973503	1.6833897148526002	0.04391656733593497	0.36354354498276475	-0.20030563782376803
0.649	0.22825259334208192	-0.09780846728147564	0.39051506111832557	1.683307097051783	0.04385924751937534	0.3637053473017212	-0.2000627353601797
0.6500000000000001	0.22825203630433452	-0.09780923937031068	0.39124900491153003	1.6832243990735107	0.04380226481186312	0.36386609840010326	-0.19982125507466186
0.651	0.2282514633545189	-0.09781000867744062	0.3919786338978685	1.6831416265436732	0.043745618855734594	0.3640258018257022	-0.19958119581039735
0.6520000000000001	0.2282508742208159	-0.09781077503726823	0.3927039541205715	1.68305878530193	0.043689309257033425	0.3641844611307435	-0.19934255625414857
0.653	0.22825026863465175	-0.09781153828479187	0.3934249718879365	1.6829758814037863	0.04363333558565306	0.36434207987150385	-0.19910533493564606
0.6540000000000001	0.22824964632976683	-0.09781229825711636	0.3941416937729983	1.6828929211234829	0.04357769737569953	0.3644986616077281	-0.19886953022693335
0.655	0.22824900704054846	-0.09781305479421451	0.3948541266125038	1.6828099109554462	0.0435223941257096	0.36465420990208525	-0.19863514034227908
0.6560000000000001	0.22824835050113232	-0.09781380773856287	0.3955622775066872	1.682726857613916	0.04346742529860303	0.36480872831990474	-0.1984021633382919
0.657	0.2282476764452729	-0.09781455693440473	0.39626615382059066	1.6826437680314907	0.04341279032143018	0.3649622204292492	-0.19817059711375334
0.6580000000000001	0.22824698460547835	-0.09781530222701647	0.39696576318541926	1.6825606493577172	0.04335848858497654	0.3651146898010167	-0.19794043940941375
0.659	0.22824627471140968	-0.09781604346235276	0.39766111349879724	1.682477508958091	0.04330451944359	0.3652661400088246	-0.19771168780805784
0.6600000000000001	0.22824554648905007	-0.09781678048782134	0.39835221292429823	1.6823943544127091	0.04325088221559703	0.3654165746287947	-0.1974843397348422
0.661	0.2282447996610203	-0.0978175131538121	0.39903906989024085	1.6823111935145683	0.043197576184003744	0.3655659972392947	-0.19725839245796814
0.6620000000000001	0.22824403394728857	-0.09781824131447972	0.39972169308773914	1.6822280342671267	0.04314460059693444	0.36571441142069633	-0.1970338430898748
0.663	0.22824324906552318	-0.09781896482740511	0.40040009146912614	1.682144884880372	0.04309195466780838	0.3658618207553876	-0.1968106885887116
0.6640000000000001	0.22824244473033792	-0.09781968355288595	0.4010742742463671	1.6820617537661273	0.043039637575560015	0.366008228827916	-0.19658892576003217
0.665	0.22824162065180564	-0.09782039735323174	0.4017442508871968	1.6819786495329743	0.04298764846502515	0.3661536392248313	-0.19636855125938257
0.6660000000000001	0.22824077653436517	-0.09782110609206354	0.4024100311082194	1.6818955809804015	0.04293598644749394	0.36629805553404254	-0.19614956159603023
0.667	0.2282399120757441	-0.09782180963399478	0.403071624866466	1.6818125570921785	0.04288465060155335	0.3664414813438683	-0.19593195313735004
0.6680000000000001	0.2282390269655238	-0.09782250784544581	0.40372904235203316	1.6817295870289455	0.04283363997440257	0.36658392024226394	-0.19571572211301833
0.669	0.22823812088410061	-0.09782320059621605	0.40438229398292286	1.6816466801207568	0.04278295358333784	0.366725375816405	-0.19550086461840893
0.6700000000000002	0.22823719350166694	-0.09782388776030881	0.40503139039981995	1.681563845859573	0.042732590416859506	0.36686585165225766	-0.19528737661804788
0.671	0.22823624447646054	-0.09782456921563264	0.40567634245891215	1.681481093889811	0.042682549435524055	0.367005351334072	-0.19507525395028774
0.6720000000000002	0.22823527345265812	-0.09782524484333172	0.4063171612231171	1.6813984339973207	0.04263282957290748	0.36714387844391705	-0.19486449233290085
0.673	0.22823428005829113	-0.09782591452712196	0.4069538579517066	1.6813158760994074	0.04258342973662015	0.3672814365609482	-0.1946550873689255
0.6740000000000002	0.2282332639031862	-0.09782657815263274	0.40758644408869443	1.6812334302355165	0.042534348809374185	0.3674180292604048	-0.1944470345528305
0.675	0.22823222457730577	-0.09782723560713062	0.40821493125110786	1.6811511065566895	0.042485585650408934	0.3675536601126381	-0.1942403292771237
0.6760000000000002	0.22823116165023752	-0.09782788678037793	0.40883933121750604	1.6810689153141598	0.042437139097397374	0.3676883326821669	-0.194034966839044
0.677	0.22823007467183223	-0.09782853156624972	0.4094596559171085	1.6809868668474541	0.04238900796853017	0.3678220505269387	-0.1938309424469754
0.6780000000000002	0.22822896317323976	-0.0978291698636045	0.4100759174191457	1.6809049715719895	0.04234119106441296	0.36795481719785605	-0.19362825122677096
0.679	0.22822782666796823	-0.09782980157603223	0.41068812792129405	1.680823239967283	0.042293687169656334	0.3680866362380748	-0.1934268882282951
0.6800000000000002	0.2282266646529674	-0.09783042661123238	0.4112962997375592	1.6807416825661394	0.04224649505422056	0.3682175111819512	-0.19322684843212892
0.681	0.22822547660936024	-0.09783104488039848	0.41190044528634484	1.6806603099436788	0.042199613474698854	0.36834744555399795	-0.19302812675638167
0.6820000000000002	0.22822426200207013	-0.09783165629760905	0.41250057707794263	1.6805791327054396	0.04215304117572324	0.368476442867848	-0.19283071806385751
0.683	0.22822302027872127	-0.09783226077922527	0.4130967077010581	1.6804981614756827	0.04210677689149403	0.3686045066249763	-0.19263461716946018
0.6839999999999999	0.2282217508693173	-0.0978328582436704	0.4136888498094912	1.680417406887009	0.042060819347434386	0.36873164031336114	-0.19243981884729297
0.6850000000000003	0.22822045318669915	-0.0978334486123417	0.414277016108957	1.6803368795701523	0.042015167262214534	0.3688578474062633	-0.19224631783764126
0.6860000000000002	0.2282191266262768	-0.09783403181127948	0.41486121934327985	1.6802565901428068	0.04196981935008615	0.3689831313609978	-0.19205410885426938
0.687	0.2282177705650369	-0.0978346077720928	0.415441472281078	1.6801765491978555	0.04192477432291913	0.36910749561787765	-0.19186318659167137
0.688	0.2282163843613302	-0.09783517643176637	0.4160177877036795	1.6800967672913718	0.04188003089169827	0.3692309435995094	-0.19167354573209805
0.6890000000000003	0.22821496735581714	-0.09783573773209937	0.41659017839350176	1.680017254930753	0.04183558776778588	0.369353478710193	-0.19148518095248743
0.6900000000000002	0.2282135188728189	-0.09783629161915144	0.41715865712363404	1.6799380225637308	0.041791443664073044	0.36947510433542236	-0.19129808693069478
0.6910000000000001	0.2282120382216984	-0.09783683804269568	0.41772323665011635	1.6798590805682454	0.041747597295960205	0.369595823841789	-0.19111225835047893
0.692	0.22821052469827202	-0.09783737695567897	0.41828392970652833	1.6797804392427946	0.041704047382228965	0.3697156405772232	-0.1909276899055551
0.6930000000000003	0.2282089775862529	-0.09783790831368959	0.41884074899974716	1.6797021087972535	0.041660792645806535	0.36983455787138736	-0.19074437630320623
0.6940000000000002	0.22820739615872587	-0.09783843207480838	0.41939370720610747	1.6796240993437803	0.04161783181448492	0.36995257903621864	-0.1905623122678238
0.6950000000000001	0.22820577967965552	-0.09783894820059608	0.4199428169668248	1.6795464208877988	0.04157516362202231	0.3700697073663122	-0.1903814925446262
0.696	0.2282041274050521	-0.0978394566578406	0.4204880908822932	1.6794690833194172	0.041532786809689026	0.37018594613896	-0.19020191190356042
0.6970000000000003	0.22820243858304634	-0.09783995741955935	0.42102954150675115	1.679392096405274	0.041490700127528195	0.3703012986142679	-0.19002356514302682
0.6980000000000002	0.22820071245324844	-0.09784045046487987	0.42156718134443016	1.6793154697808037	0.041448902335028015	0.37041576803553006	-0.18984644709300502
0.6990000000000001	0.2281989482468933	-0.09784093577855202	0.4221010228467969	1.6792392129425375	0.04140739220163316	0.37052935762973677	-0.18967055261770868
0.7	0.2281971451881476	-0.09784141335046753	0.4226310784101213	1.6791633352408046	0.04136616850721825	0.3706420706081507	-0.18949587661813902
0.7010000000000003	0.22819530249582914	-0.09784188317518713	0.4231573603726096	1.6790878458739533	0.04132523004246372	0.3707539101667052	-0.18932241403460318
0.7020000000000002	0.22819341938516435	-0.09784234525147516	0.4236798810110932	1.6790127538837067	0.04128457560925705	0.3708648794862218	-0.18915015984908065
0.7030000000000001	0.22819149506958394	-0.0978427995818418	0.42419865253801414	1.6789380681505122	0.04124420402112067	0.37097498173274723	-0.1889791090874426
0.704	0.22818952876255855	-0.09784324617209283	0.42471368709868873	1.678863797388883	0.04120411410360652	0.3710842200578866	-0.18880925682158978
0.7050000000000003	0.22818751967947384	-0.09784368503088689	0.42522499676771025	1.6787899501434747	0.0411643046946588	0.37119259759870216	-0.18864059817163611
0.7060000000000002	0.2281854670395472	-0.09784411616930032	0.4257325935441073	1.6787165347858843	0.0411247746450066	0.3713001174772359	-0.18847312830832474
0.7070000000000001	0.22818337006778558	-0.09784453960039954	0.4262364893463735	1.6786435595117866	0.041085522818648655	0.37140678280001843	-0.18830684245549936
0.708	0.22818122799698606	-0.0978449553391972	0.42673669600735725	1.6785710323387757	0.041046548093492216	0.3715125966574389	-0.1881417358925131
0.7090000000000003	0.22817904006977957	-0.09784536340374463	0.42723322526786933	1.6784989611049086	0.04100784936239065	0.371617562122791	-0.1879778039568845
0.7100000000000002	0.22817680554071842	-0.09784576381698444	0.42772608876899565	1.6784273534675644	0.040969425534520106	0.37172168225117375	-0.18781504204726604
0.7110000000000001	0.22817452367803243	-0.09784615660785796	0.4282152980438578	1.6783562169029873	0.04093127553648717	0.3718249600783056	-0.18765344562642505
0.712	0.22817219376430145	-0.0978465418112913	0.4287008645099395	1.6782855587065066	0.0408933983129251	0.37192739861924884	-0.1874930102239371
0.7130000000000003	0.2281698150964217	-0.09784691946781257	0.42918279946234444	1.6782153859926707	0.040855792826944994	0.37202900086710206	-0.18733373143871823
0.7140000000000002	0.22816738698637112	-0.0978472896231766	0.429661114067219	1.6781457056949172	0.04081845806068656	0.37212976979177975	-0.18717560494170465
0.7150000000000001	0.2281649087631514	-0.09784765232799687	0.4301358193560788	1.678076524565145	0.040781393015847704	0.37222970833924135	-0.18701862647819711
0.716	0.22816237977515416	-0.09784800763738483	0.43060692622253566	1.6780078491743113	0.04074459671395034	0.37232881943122764	-0.1868627918690216
0.7170000000000003	0.2281597993925761	-0.09784835561059638	0.43107444542066503	1.6779396859147973	0.0407080681962215	0.3724271059649539	-0.18670809701069302
0.7180000000000002	0.22815716700988364	-0.09784869631068571	0.4315383875631215	1.6778720410034111	0.04067180652333444	0.37252457081245194	-0.1865545378756215
0.7190000000000001	0.2281544820483276	-0.09784902980416617	0.4319987631186126	1.6778049204835195	0.04063581077537602	0.3726212168198636	-0.18640211051273056
0.72	0.2281517439585084	-0.09784935616067819	0.43245558240947135	1.677738330226671	0.04060008005198026	0.372717046806864	-0.1862508110479428
0.7210000000000003	0.22814895222299264	-0.09784967545266442	0.43290885560969505	1.6776722759344582	0.04056461347238558	0.37281206356615304	-0.18610063568429394
0.7220000000000002	0.22814610635898133	-0.09784998775505156	0.43335859274344296	1.6776067631406146	0.04052941017541645	0.3729062698631323	-0.1859515807019218
0.7230000000000001	0.22814320592103055	-0.09785029314493929	0.4338048036839817	1.6775417972137183	0.04049446931939029	0.3729996684357046	-0.1858036424579346
0.724	0.22814025050382453	-0.09785059170129587	0.4342474981530689	1.6774773833604966	0.04045979008188975	0.37309226199388895	-0.18565681738603984
0.7250000000000003	0.22813723974500222	-0.09785088350466054	0.43468668572114155	1.6774135266289754	0.04042537165946182	0.3731840532194311	-0.18551110199587706
0.7260000000000002	0.22813417332766092	-0.09785116863685256	0.4351223758090531	1.6773502319110878	0.040391213267244784	0.37327504476589346	-0.1853664928719354
0.7270000000000001	0.22813105098178504	-0.09785144718068685	0.4355545776909724	1.6772875039451185	0.0403573141384628	0.373365239259101	-0.18522298667224274
0.728	0.2281278724849766	-0.09785171921969614	0.43598330049730705	1.6772253473187249	0.04032367352391073	0.37345463929751344	-0.18508058012701198
0.7290000000000003	0.22812463766399266	-0.09785198483785944	0.43640855321801925	1.6771637664725314	0.04029029069155167	0.37354324745258294	-0.18493927003688257
0.7300000000000002	0.22812134639746623	-0.09785224411933693	0.43683034470669835	1.6771027657039228	0.04025716492610624	0.3736310662691543	-0.18479905327063864
0.7310000000000001	0.22811799861868337	-0.09785249714821118	0.43724868368425346	1.677042349171028	0.04022429552851246	0.3737180982657243	-0.18465992676295473
0.732	0.2281145943172892	-0.09785274400823439	0.43766357874184414	1.6769825208961373	0.04019168181537875	0.37380434593473794	-0.1845218875125989
0.7329999999999999	0.22811113354029888	-0.0978529847825818	0.4380750383437938	1.6769232847681783	0.04015932311855243	0.37388981174316605	-0.18438493258091312
0.7340000000000002	0.2281076163939139	-0.09785321955361112	0.438483070830475	1.6768646445453699	0.04012721878474373	0.3739744981331147	-0.18424905909033032
0.7350000000000001	0.22810404304614276	-0.09785344840262791	0.43888768442078036	1.6768066038584295	0.040095368175144745	0.3740584075221622	-0.18411426422299215
0.736	0.22810041372872306	-0.09785367140965673	0.43928888721530146	1.6767491662135707	0.04006377066498336	0.37414154230366314	-0.18398054521910462
0.7369999999999999	0.22809672873834552	-0.09785388865321808	0.4396866872013359	1.6766923349949165	0.040032425642951654	0.37422390484750584	-0.1838478993746689
0.7380000000000002	0.22809298843868522	-0.09785410021011116	0.44008109225858666	1.6766361134663255	0.04000133251057039	0.37430549750125847	-0.183716324039138
0.7390000000000001	0.22808919326361585	-0.09785430615520209	0.4404721101647901	1.676580504773006	0.03997049068149023	0.37438632259133725	-0.18358581661318543
0.74	0.2280853437208541	-0.09785450656121768	0.4408597486027705	1.676525511943665	0.03993989958060831	0.3744663824242549	-0.18345637454573446
0.7409999999999999	0.2280814403952812	-0.09785470149854478	0.44124401517004497	1.6764711378928103	0.039909558643000935	0.37454567928825155	-0.18332799532994748
0.7420000000000002	0.2280774839511886	-0.09785489103503497	0.441624917390223	1.676417385421699	0.03987946731285546	0.3746242154553667	-0.18320067649890753
0.7430000000000001	0.2280734751334472	-0.09785507523619086	0.4420024627254375	1.676364257217931	0.039849625042584796	0.37470199318388964	-0.18307441562123872
0.744	0.22806941476835194	-0.09785525416648641	0.4423766585897946	1.6763117558551883	0.039820031292185865	0.37477901472112435	-0.18294921029624167
0.7449999999999999	0.22806530376451847	-0.0978554278914451	0.4427475123630853	1.6762598837934963	0.03979068552872073	0.37485528230616283	-0.18282505814878952
0.7460000000000002	0.22806114311345718	-0.0978555964789706	0.44311503140400055	1.6762086433792494	0.03976158722561654	0.3749307981724209	-0.18270195682447446
0.7470000000000001	0.22805693388906942	-0.09785575999955377	0.4434792230628459	1.6761580368442488	0.03973273586172374	0.375005564550117	-0.1825799039851895
0.748	0.22805267724643763	-0.09785591852610831	0.44384009469374797	1.6761080663033754	0.03970413092043774	0.3750795836689352	-0.1824588973053308
0.7489999999999999	0.22804837442141324	-0.09785607213381144	0.4441976536670943	1.6760587337520172	0.039675771888884416	0.37515285776087026	-0.1823389344680135
0.7500000000000002	0.22804402673100518	-0.0978562208999493	0.4445519073829492	1.6760100410643823	0.03964765825686551	0.37522538906319236	-0.18222001316057265
0.7510000000000001	0.22803963557306325	-0.09785636490376738	0.4449028632850659	1.6759619899915619	0.03961978951562526	0.37529717982158933	-0.18210213106983886
0.752	0.22803520242487382	-0.09785650422632539	0.44525052887511246	1.6759145821585977	0.03959216515668253	0.3753682322934235	-0.18198528587767776
0.7529999999999999	0.22803072884141987	-0.09785663895035694	0.44559491172747884	1.6758678190616763	0.03956478467066776	0.3754385487509797	-0.1818694752563089
0.7540000000000002	0.2280262164536836	-0.09785676916013378	0.4459360195054124	1.6758217020658264	0.03953764754598287	0.3755081314848844	-0.18175469686297926
0.7550000000000001	0.22802166696736717	-0.09785689494133444	0.4462738599784738	1.6757762324023604	0.03951075326728426	0.3755769828078764	-0.18164094833423808
0.756	0.2280170821627778	-0.09785701638091734	0.44660844104017483	1.6757314111656871	0.03948410131397238	0.37564510505874465	-0.18152822728024082
0.7569999999999999	0.228012463895123	-0.09785713356699818	0.44693977072428576	1.675687239309495	0.03945769115887098	0.37571250060606515	-0.1814165312796333
0.7580000000000002	0.22800781409296106	-0.09785724658873154	0.44726785721905493	1.6756437176423027	0.03943152226715738	0.3757791718516128	-0.18130585787538356
0.7590000000000001	0.22800313475442974	-0.09785735553619666	0.4475927088800879	1.6756008468227521	0.0394055940954835	0.37584512123362895	-0.18119620457107624
0.76	0.2279984279427539	-0.09785746050028729	0.44791433424300403	1.6755586273553988	0.039379906091105366	0.3759103512300028	-0.18108756882706342
0.7609999999999999	0.22799369578178222	-0.09785756157260543	0.4482327420362364	1.6755170595869961	0.03935445769083899	0.3759748643613039	-0.1809799480565348
0.7620000000000002	0.22798894045155033	-0.09785765884535907	0.4485479411935896	1.675476143702891	0.039329248319904024	0.37603866319366236	-0.18087333962175361
0.7630000000000001	0.22798416418386888	-0.09785775241126363	0.4488599408654218	1.6754358797239153	0.039304277390960235	0.3761017503413128	-0.18076774083070424
0.764	0.22797936925793394	-0.09785784236344713	0.4491687504273154	1.6753962675037695	0.039279544303459216	0.37616412846855546	-0.18066314893458052
0.7649999999999999	0.22797455799595706	-0.09785792879535903	0.44947437948584945	1.675357306726148	0.03925504844319002	0.376225800291192	-0.18055956112642163
0.7660000000000002	0.22796973275881086	-0.09785801180068236	0.44977683788183787	1.6753189969016058	0.03923078918201941	0.3762867685776179	-0.18045697454077686
0.7670000000000001	0.22796489594169092	-0.09785809147324971	0.45007613569215527	1.6752813373649191	0.039206765877766295	0.3763470361496884	-0.18035538625379235
0.768	0.22796004996979333	-0.09785816790696211	0.45037228323126816	1.6752443272729396	0.03918297787402838	0.3764066058835403	-0.18025479328317523
0.7689999999999999	0.22795519729400435	-0.09785824119571138	0.45066529105246317	1.6752079656025702	0.03915942450002249	0.3764654807103649	-0.18015519258815932
0.7700000000000002	0.22795034038659928	-0.09785831143330566	0.4509551699480119	1.675172251149609	0.03913610507056103	0.3765236636167648	-0.18005658106971886
0.7710000000000001	0.22794548173732396	-0.09785837871339798	0.4512419309482611	1.6751371825288424	0.03911301888610434	0.37658115764463107	-0.17995895557097277
0.772	0.22794062385060812	-0.09785844312941763	0.45152558532038584	1.6751027581738798	0.03909016523288958	0.37663796589102433	-0.17986231287778204
0.7729999999999999	0.22793576924353087	-0.09785850477450471	0.4518061445671705	1.6750689763363615	0.03906754338313683	0.37669409150823985	-0.1797666497193607
0.7740000000000002	0.22793092044303298	-0.09785856374144722	0.45208362042543687	1.6750358350860428	0.03904515259521138	0.3767495377036885	-0.17967196276878203
0.7750000000000001	0.22792607998237432	-0.09785862012262099	0.4523580248637284	1.6750033323113807	0.03902299211380372	0.37680430773946827	-0.17957824864380892
0.776	0.22792125039796107	-0.09785867400993219	0.4526293700799906	1.6749714657198684	0.03900106117012799	0.37685840493186684	-0.1794855039078085
0.7769999999999999	0.22791643422578825	-0.09785872549476228	0.45289766849923463	1.6749402328396332	0.03897935898195693	0.3769118326506708	-0.17939372507026707
0.7780000000000002	0.22791163399636885	-0.09785877466791555	0.4531629327696695	1.6749096310222915	0.03895788475367675	0.3769645943180947	-0.17930290858763914
0.7790000000000001	0.22790685222927481	-0.09785882161956883	0.45342517575766783	1.6748796574448097	0.03893663767660637	0.3770166934077537	-0.17921305086496078
0.78	0.22790209142841467	-0.09785886643922354	0.45368441054305525	1.6748503091099982	0.03891561692939899	0.37706813344398055	-0.17912414825762138
0.7809999999999999	0.22789735407766978	-0.09785890921565994	0.4539406504154653	1.6748215828475213	0.03889482167828323	0.3771189180013011	-0.17903619707256654
0.7820000000000003	0.22789264263650905	-0.09785895003689342	0.4541939088728723	1.6747934753161793	0.03887425107708378	0.3771690507040644	-0.1789491935683877
0.7830000000000001	0.22788795953557853	-0.09785898899013269	0.45444419962191424	1.674765983005962	0.0388539042670832	0.3772185352262858	-0.17886313395478923
0.784	0.227883307172266	-0.09785902616174008	0.4546915365781149	1.6747391022391211	0.038833780376847496	0.3772673752915765	-0.1787780143922891
0.7849999999999999	0.22787868790623972	-0.09785906163719343	0.4549359338659938	1.6747128291713975	0.03881387852201642	0.3773155746731572	-0.17869383099191352
0.7860000000000003	0.22787410405458366	-0.09785909550104992	0.45517740581941946	1.6746871597937754	0.038794197805059175	0.3773631371938897	-0.1786105798146454
0.7870000000000001	0.22786955788614952	-0.09785912783691135	0.455415966981066	1.6746620899340219	0.03877473731524016	0.3774100667261422	-0.1785282568711786
0.788	0.22786505161587342	-0.09785915872739123	0.455651632100586	1.6746376152580167	0.03875549612885637	0.3774563671914217	-0.1784468581222257
0.7889999999999999	0.2278605873994282	-0.09785918825408316	0.45588441613223746	1.6746137312716312	0.03873647330938208	0.3775020425597102	-0.17836637947907794
0.7900000000000003	0.22785616732708378	-0.09785921649753067	0.45611433423194736	1.674590433322775	0.0387176679073998	0.3775470968485605	-0.17828681680448336
0.7910000000000001	0.22785179341677875	-0.09785924353719848	0.45634140175304444	1.6745677166024897	0.03869907896068386	0.37759153412213226	-0.1782081659141502
0.792	0.22784746760790123	-0.09785926945144488	0.4565656342406486	1.6745455761458468	0.03868070549462027	0.3776353584901013	-0.17813042257857636
0.7929999999999999	0.2278431917561496	-0.09785929431749536	0.4567870474250785	1.674524006833782	0.038662546522781116	0.3776785741063185	-0.17805358252502534
0.7940000000000003	0.22783896762909753	-0.09785931821141733	0.4570056572142605	1.6745030033947492	0.038644601047532486	0.37772118516739484	-0.17797764144007977
0.7950000000000002	0.2278347969028407	-0.09785934120809588	0.45722147968587834	1.6744825604050588	0.0386268680606771	0.3777631959114546	-0.17790259497265443
0.796	0.2278306811597206	-0.09785936338121039	0.4574345310799995	1.6744626722882945	0.03860934654413247	0.37780461061698933	-0.177828438736986
0.7969999999999999	0.22782662188674893	-0.09785938480321216	0.4576448277917857	1.6744433333145567	0.03859203547058477	0.37784543360168843	-0.1777551683155429
0.7980000000000003	0.2278226204751085	-0.0978594055453027	0.4578523863638969	1.674424537600295	0.03857493380405834	0.37788566922124106	-0.17768277926185908
0.7990000000000002	0.2278186782207258	-0.09785942567741289	0.4580572234785718	1.6744062791087309	0.038558040500523846	0.37792532186804495	-0.17761126710335784
0.8	0.22781479632516	-0.09785944526818267	0.4582593559493689	1.6743885516501238	0.03854135450872868	0.3779643959698177	-0.17754062734441248
0.8009999999999999	0.2278109758960587	-0.09785946438494147	0.458458800712928	1.6743713488818943	0.03852487477118966	0.37800289598816667	-0.1774708554694664
0.8020000000000003	0.22780721794680492	-0.09785948309368898	0.45865557482148933	1.67435466430936	0.03850860022504475	0.37804082641711423	-0.1774019469456684
0.8030000000000002	0.22780352339610685	-0.0978595014590766	0.4588496954365277	1.6743384912874673	0.03849252980258188	0.37807819178169466	-0.1773338972249059
0.804	0.22779989306827683	-0.09785951954438905	0.45904117982348297	1.6743228230238942	0.03847666243150705	0.37811499663667986	-0.17726670174524042
0.8049999999999999	0.22779632769419825	-0.09785953741152661	0.45923004534681944	1.6743076525835365	0.038460997035074315	0.37815124556524665	-0.17720035593187208
0.8060000000000003	0.22779282791298108	-0.09785955512098735	0.4594163094638916	1.674292972893248	0.038445532532261614	0.3781869431773989	-0.17713485519836733
0.8070000000000002	0.22778939427355455	-0.09785957273184968	0.4595999897176026	1.674278776746473	0.03843026783811516	0.3782220941080781	-0.17707019494833806
0.808	0.22778602723581926	-0.09785959030175516	0.45978110372934256	1.6742650568085289	0.038415201864141685	0.37825670301514164	-0.17700637057690627
0.8089999999999999	0.2277827271724879	-0.09785960788689121	0.4599596691925661	1.6742518056232991	0.03840033351862777	0.3782907745773864	-0.17694337747165395
0.8100000000000003	0.2277794943719895	-0.09785962554197405	0.460135703866615	1.674239015621344	0.03838566170694828	0.37832431349255263	-0.17688121101324605
0.8110000000000002	0.22777632904168482	-0.09785964332023149	0.46030922557152204	1.6742266791279294	0.03837118533180404	0.37835732447542436	-0.1768198665757914
0.812	0.22777323131101657	-0.09785966127338569	0.4604802521841505	1.6742147883702325	0.03835690329320704	0.3783898122561456	-0.1767593395268245
0.813	0.22777020123459343	-0.09785967945163584	0.4606488016337732	1.6742033354852315	0.038342814488336166	0.3784217815783189	-0.17669962522721697
0.8140000000000003	0.22776723879520872	-0.09785969790364063	0.46081489189557306	1.6741923125294154	0.038328917811508066	0.3784532371965182	-0.17664071903151082
0.8150000000000002	0.2277643439067928	-0.0978597166765005	0.4609785409835513	1.6741817114895712	0.038315212154264214	0.3784841838735758	-0.17658261628837302
0.8160000000000001	0.22776151641729975	-0.09785973581573965	0.4611397669450792	1.6741715242935296	0.03830169640551437	0.3785146263781873	-0.17652531234050642
0.817	0.22775875611152835	-0.09785975536528774	0.4612985878578268	1.6741617428204973	0.038288369451615706	0.37854456948301246	-0.1764688025237777
0.8180000000000003	0.22775606271387727	-0.0978597753674612	0.4614550218286761	1.6741523589109897	0.03827523017614511	0.3785740179632063	-0.17641308216568874
0.8190000000000002	0.22775343589103483	-0.09785979586294415	0.4616090869930986	1.6741433643763632	0.03826227745942662	0.3786029765951324	-0.17635814658368343
0.8200000000000001	0.22775087525460372	-0.09785981689076893	0.4617608015134745	1.6741347510079652	0.038249510178180436	0.3786314501550102	-0.17630399108378106
0.821	0.22774838036366074	-0.0978598384882961	0.4619101835770891	1.6741265105859011	0.03823692720529473	0.3786594434175521	-0.1762506109593588
0.8220000000000003	0.22774595072725212	-0.09785986069119387	0.4620572513949179	1.6741186348874326	0.0382245274094776	0.3786869611546471	-0.17619800148984377
0.8230000000000002	0.2277435858068249	-0.09785988353341711	0.46220202320042814	1.6741111156950101	0.03821230965491219	0.3787140081340254	-0.17614615793956348
0.8240000000000001	0.22774128501859459	-0.09785990704718565	0.46234451724800213	1.6741039448039519	0.03820027280103777	0.37874058911802044	-0.17609507555681925
0.825	0.22773904773584977	-0.09785993126296208	0.46248475181134346	1.6740971140297733	0.03818841570233621	0.3787667088624249	-0.17604474957306634
0.8260000000000003	0.22773687329119452	-0.09785995620942872	0.46262274518184837	1.6740906152151802	0.03817673720812482	0.37879237211531325	-0.17599517520208294
0.8270000000000002	0.2277347609787286	-0.0978599819134641	0.46275851566692233	1.6740844402367272	0.03816523616241765	0.3788175836158262	-0.1759463476390721
0.8280000000000001	0.22773271005616666	-0.09786000840011858	0.4628920815878459	1.6740785810111554	0.03815391140385643	0.3788423480928526	-0.17589826206000586
0.829	0.22773071974689682	-0.09786003569258932	0.4630234612775508	1.6740730295014123	0.03814276176565122	0.37886667026378557	-0.17585091362115496
0.8300000000000003	0.22772878924197967	-0.09786006381219446	0.4631526730790418	1.6740677777223656	0.0381317860754711	0.3788905548335316	-0.17580429745850465
0.8310000000000002	0.22772691770208778	-0.09786009277834651	0.4632797353433183	1.6740628177462162	0.0381209831554079	0.37891400649346385	-0.1757584086874878
0.8320000000000001	0.22772510425938738	-0.09786012260852493	0.46340466642564754	1.6740581417076201	0.038110351822196645	0.37893702992019207	-0.17571324240340466
0.833	0.2277233480193624	-0.09786015331824792	0.4635274846809255	1.6740537418085248	0.03809989088763312	0.3789596297743288	-0.1756687936821697
0.8340000000000003	0.22772164806258194	-0.0978601849210433	0.4636482084592352	1.674049610322729	0.038089599158885115	0.378981810699246	-0.17562505758102404
0.8350000000000002	0.22772000344641205	-0.09786021742841866	0.4637668561015815	1.6740457396001744	0.03807947543857677	0.37900357731975803	-0.1755820291393406
0.8360000000000001	0.22771841320667258	-0.09786025084983047	0.46388344593578507	1.6740421220709751	0.03806951852482977	0.3790249342408462	-0.1755397033794655
0.837	0.2277168763592402	-0.09786028519265247	0.4639979962736489	1.6740387502491931	0.03805972721132364	0.37904588604666645	-0.17549807530705275
0.8380000000000003	0.2277153919015985	-0.09786032046214303	0.46411052540938036	1.6740356167363664	0.03805010028731521	0.37906643729983364	-0.17545713991095774
0.8390000000000002	0.22771395881433593	-0.09786035666141178	0.4642210516177451	1.6740327142247984	0.03804063653767948	0.37908659254073546	-0.17541689216330367
0.8400000000000001	0.2277125760625927	-0.09786039379138514	0.4643295931515591	1.6740300355006146	0.038031334742972975	0.3791063562868107	-0.1753773270197863
0.841	0.2277112425974579	-0.0978604318507711	0.4644361682396256	1.674027573446595	0.03802219367945992	0.3791257330319082	-0.17533843941979618
0.8420000000000003	0.22770995735731717	-0.09786047083602308	0.4645407950858515	1.6740253210447869	0.03801321211916333	0.37914472724572335	-0.17530022428618
0.8430000000000002	0.2277087192691527	-0.0978605107413027	0.4646434918687807	1.6740232713789078	0.0380043888299421	0.3791633433732459	-0.1752626765250117
0.8440000000000001	0.22770752724979604	-0.09786055155844199	0.4647442767400208	1.6740214176365436	0.037995722575534616	0.3791815858342157	-0.17522579102586566
0.845	0.2277063802071351	-0.09786059327690438	0.46484316782041146	1.6740197531111494	0.037987212115691615	0.3791994590223979	-0.17518956266290084
0.8460000000000003	0.2277052770412761	-0.097860635883745	0.46494018319429425	1.6740182712038583	0.03797885620652153	0.37921696730449245	-0.1751539862967006
0.8470000000000002	0.22770421664566193	-0.09786067936356992	0.46503534090375054	1.674016965425107	0.03797065360092753	0.37923411501891535	-0.17511905677626385
0.8480000000000001	0.22770319790814744	-0.09786072369849479	0.46512865894391564	1.6740158293960832	0.03796260304895502	0.3792509064747534	-0.17508476894066544
0.849	0.22770221971203344	-0.09786076886810241	0.46522015525897337	1.6740148568500006	0.037954703297989605	0.3792673459508871	-0.17505111762039063
0.8500000000000003	0.22770128093705982	-0.09786081484939953	0.4653098477391919	1.674014041633209	0.03794695309280698	0.37928343769533945	-0.1750180976381053
0.8510000000000002	0.22770038046035923	-0.09786086161677286	0.46539775421973495	1.6740133777061452	0.03793935117553676	0.3792991859249671	-0.17498570380874512
0.8520000000000001	0.2276995171573724	-0.0978609091419443	0.46548389247972805	1.6740128591441297	0.03793189628572419	0.37931459482524743	-0.17495393093978107
0.853	0.22769868990272624	-0.09786095739392532	0.46556828024043106	1.6740124801380178	0.03792458716055187	0.3793296685499737	-0.17492277383203192
0.8540000000000003	0.22769789757107536	-0.09786100633897075	0.46565093516400435	1.6740122349947066	0.03791742253497911	0.37934441122109797	-0.1748922272801765
0.8550000000000002	0.22769713903790895	-0.09786105594053172	0.46573187485360446	1.6740121181375072	0.03791040114167837	0.37935882692884015	-0.17486228607260457
0.8560000000000001	0.2276964131803232	-0.09786110615920801	0.46581111685441856	1.6740121241063866	0.037903521710952674	0.3793729197319976	-0.17483294499091678
0.857	0.22769571887776108	-0.0978611569526997	0.46588867865599787	1.674012247558084	0.03789678297063529	0.37938669365851235	-0.17480419880913908
0.8580000000000003	0.2276950550127202	-0.09786120827575835	0.46596457769624466	1.6740124832661079	0.037890183645729256	0.37940015270629246	-0.17477604229247412
0.8590000000000002	0.22769442047142976	-0.09786126008013743	0.46603883136665947	1.674012826120618	0.03788372245784892	0.3794133008441611	-0.17474847019547318
0.8600000000000001	0.22769381414449816	-0.09786131231454234	0.46611145701770457	1.674013271128198	0.037877398124830125	0.3794261420128687	-0.17472147725999876
0.861	0.22769323492753155	-0.09786136492458004	0.466182471963514	1.6740138134115246	0.03787120936051035	0.3794386801261041	-0.1746950582134703
0.8619999999999999	0.2276926817217255	-0.09786141785270809	0.4662518934866861	1.6740144482089352	0.03786515487437542	0.3794509190714999	-0.17466920776721567
0.8630000000000002	0.2276921534344297	-0.09786147103818342	0.46631973884389405	1.6740151708739026	0.03785923337107419	0.37946286271181145	-0.17464392061462866
0.8640000000000001	0.2276916489796876	-0.09786152441701085	0.46638602527191886	1.6740159768744187	0.037853443549924176	0.37947451488626566	-0.17461919142925975
