# Supplementary material for: JcvPCA and JsvCRP: A set of metrics to evaluate changes in joint coordination strategies
Source: PLoS One. 2025 Aug 5;20(8):e0325792. doi: 10.1371/journal.pone.0325792 (PMC12324137; doi:10.1371/journal.pone.0325792)
Supplement: S4 Dataset — This zip file contains one folder for each condition. For each condition, the 3 repetitions of the movements for the 3 different targets’ height are presented in individual csv files. (ZIP) [file pone.0325792.s004.zip › Data/Shoulder_Only/data_nat_epaule_50_3.csv]

index	1	2	3	4	ee_pos1	ee_pos2	ee_pos3
0.0	0.22480694496813017	-0.09649031362893123	-0.21405372615922758	1.6896650049963582	0.0820742890464188	0.18299104467071686	-0.36444878038281625
0.0009999999999998899	0.22481377883502224	-0.09649021581392074	-0.21395528164794098	1.6896664608234357	0.08207189786038191	0.18302796730350138	-0.3644306435021317
0.002000000000000224	0.22482062312774548	-0.09649011712877693	-0.21385426185911677	1.6896679949374849	0.08206939227723496	0.1830658521137191	-0.36441202457848104
0.0030000000000001137	0.22482747607353568	-0.09649001763357172	-0.21375063721168164	1.6896696102358832	0.08206677026906822	0.1831047100325066	-0.3643929174061363
0.0040000000000000036	0.22483433595135707	-0.09648991739192371	-0.2136443785240928	1.6896713096844231	0.08206402983413827	0.18314455183683537	-0.3643733158194733
0.004999999999999893	0.2248412010938713	-0.09648981647109514	-0.21353545702546922	1.6896730963157358	0.08206116899796222	0.1831853881453208	-0.3643532136950891
0.006000000000000227	0.22484806988827177	-0.0964897149420895	-0.21342384436853704	1.6896749732276337	0.08205818581422293	0.1832272294132557	-0.3643326049542788
0.007000000000000117	0.22485494077598764	-0.09648961287974982	-0.21330951264328987	1.689676943581368	0.08205507836536513	0.18327008592740543	-0.3643114835656961
0.008000000000000007	0.2248618122520096	-0.09648951036285759	-0.21319243438988714	1.689679010599799	0.08205184476294536	0.1833139678011027	-0.36428984354795874
0.008999999999999897	0.22486868286421163	-0.0964894074742322	-0.2130725826111945	1.6896811775654732	0.0820484831480421	0.18335888496938874	-0.364267678972267
0.010000000000000231	0.22487555121267014	-0.0964893043008307	-0.21294993078574606	1.689683447818985	0.08204499169178882	0.1834048471839468	-0.3642449839650398
0.01100000000000012	0.22488241594898487	-0.09648920093384812	-0.2128244528807769	1.6896858247583693	0.08204136859572725	0.18345186400806265	-0.36422175271027046
0.01200000000000001	0.22488927577560192	-0.09648909746881788	-0.2126961233646006	1.6896883118391435	0.08203761209198256	0.18349994481184548	-0.36419797945160726
0.0129999999999999	0.22489612944513943	-0.09648899400571254	-0.21256491721760445	1.689690912573871	0.08203372044356695	0.18354909876788295	-0.36417365849440875
0.014000000000000234	0.2249029757600952	-0.09648889064904446	-0.21243080994188626	1.6896936305316135	0.082029691944874	0.18359933484738233	-0.3641487842075962
0.015000000000000124	0.22490981357368897	-0.0964887875079667	-0.21229377756993534	1.689696469337645	0.08202552492236564	0.1836506618167273	-0.36412335102506527
0.016000000000000014	0.22491664179108747	-0.09648868469637358	-0.21215379667200743	1.6896994326723038	0.08202121773527067	0.18370308823462486	-0.36409735344690597
0.016999999999999904	0.224923459368758	-0.09648858233300114	-0.21201084436221518	1.6897025242689758	0.08201676877568734	0.18375662244989482	-0.3640707860407412
0.018000000000000238	0.22493026531195232	-0.09648848054152732	-0.21186489830335417	1.6897057479127098	0.0820121764680309	0.18381127259977123	-0.3640436434429449
0.019000000000000128	0.22493705867257524	-0.09648837945067157	-0.21171593670935973	1.6897091074394612	0.08200743926855829	0.18386704660889058	-0.36401592035931907
0.020000000000000018	0.2249438385481909	-0.096488279194294	-0.21156393834541573	1.689712606734454	0.08200255566527621	0.18392395218895913	-0.36398761156541853
0.020999999999999908	0.22495060408104336	-0.09648817991149383	-0.21140888252724005	1.6897162497296567	0.0819975241778075	0.18398199683878635	-0.3639587119068923
0.02200000000000024	0.22495735445596513	-0.09648808174670705	-0.21125074912031963	1.6897200404018782	0.08199234335685217	0.18404118784449547	-0.363929216299787
0.02300000000000013	0.22496408889754652	-0.096487984849803	-0.21108951853874214	1.6897239827714716	0.08198701178342711	0.18410153227984147	-0.3638991197307563
0.02400000000000002	0.22497080666806973	-0.09648788937618005	-0.21092517174251751	1.68972808090052	0.08198152806825121	0.18416303700699613	-0.3638684172571197
0.02499999999999991	0.22497750706658454	-0.09648779548685986	-0.21075769023227822	1.6897323388912462	0.08197589085127745	0.18422570867834054	-0.3638371040062893
0.0259999999999998	0.22498418942875423	-0.09648770334858035	-0.210587056041376	1.689736760885773	0.08197009880131226	0.1842895537392587	-0.3638051751742643
0.027000000000000135	0.22499085312784708	-0.09648761313388715	-0.21041325172689704	1.6897413510661081	0.08196415061590634	0.18435457843137742	-0.3637726260237458
0.028000000000000025	0.22499749757687215	-0.09648752502122325	-0.210236260361117	1.6897461136532173	0.08195804502157891	0.18442078879569856	-0.3637394518824868
0.028999999999999915	0.22500412223148467	-0.09648743919501684	-0.21005606552266165	1.689751052905185	0.08195178077431595	0.18448819067579963	-0.3637056481418194
0.029999999999999805	0.22501072659366278	-0.09648735584576708	-0.20987265128550797	1.6897561731144504	0.08194535666028271	0.1845567897218282	-0.3636712102550611
0.03100000000000014	0.22501731021540347	-0.09648727517012762	-0.20968600220546474	1.6897614786048714	0.08193877149650815	0.1846265913954668	-0.3636361337356202
0.03200000000000003	0.22502387270206212	-0.09648719737098775	-0.2094961033052788	1.6897669737293588	0.08193202413142048	0.18469760097531482	-0.3636004141548061
0.03299999999999992	0.22503041371608823	-0.0964871226575509	-0.20930294005913666	1.6897726628680882	0.08192511344529618	0.18476982356243837	-0.3635640471392872
0.03399999999999981	0.22503693298078206	-0.0964870512454103	-0.20910649837619813	1.6897785504272809	0.08191803835056247	0.18484326408638774	-0.3635270283680793
0.03500000000000014	0.2250434302836956	-0.09648698335662174	-0.20890676458317223	1.6897846408377957	0.0819107977920762	0.18491792731161621	-0.36348935356943396
0.03600000000000003	0.2250499054804311	-0.09648691921977304	-0.20870372540670235	1.689790938552779	0.08190339074750205	0.18499381784386942	-0.36345101851799655
0.03699999999999992	0.22505635849846112	-0.09648685907005006	-0.2084973679559519	1.6897974480447353	0.08189581622760833	0.18507094013641856	-0.3634120190320554
0.03799999999999981	0.22506278934021712	-0.09648680314929908	-0.20828767970502743	1.6898041738023946	0.08188807327648137	0.18514929849637682	-0.3633723509707034
0.039000000000000146	0.22506919808544756	-0.09648675170608535	-0.20807464847449805	1.689811120327372	0.08188016097165955	0.1852288970913989	-0.36333201023091666
0.040000000000000036	0.2250755848924695	-0.09648670499574737	-0.20785826241202537	1.6898182921309932	0.08187207842388322	0.18530973995675984	-0.3632909927445529
0.040999999999999925	0.22508194999831616	-0.09648666328044696	-0.20763850997249453	1.6898256937316614	0.08186382477640074	0.18539183100262588	-0.3632492944752752
0.041999999999999815	0.22508829371853165	-0.09648662682921462	-0.20741537989765543	1.6898333296520052	0.08185539920413573	0.18547517402145283	-0.3632069114155263
0.04300000000000015	0.2250946164469848	-0.09648659591799007	-0.20718886119603525	1.6898412044154225	0.08184680091289942	0.18555977269532545	-0.36316383958373905
0.04400000000000004	0.22510091865570145	-0.09648657082965761	-0.20695894312350754	1.6898493225427706	0.0818380291386485	0.18564563060311215	-0.36312007502172794
0.04499999999999993	0.22510720089471836	-0.09648655185407612	-0.20672561516340218	1.6898576885488252	0.08182908314685057	0.1857327512277361	-0.36307561379208114
0.04599999999999982	0.2251134637919571	-0.09648653928810332	-0.20648886700579222	1.6898663069381297	0.08181996223189665	0.18582113796374192	-0.36303045197537526
0.04700000000000015	0.2251197080527399	-0.09648653343561416	-0.20624868852672362	1.6898751822013547	0.08181066571625716	0.18591079412491077	-0.3629845856670944
0.04800000000000004	0.2251259344581978	-0.09648653460751293	-0.2060050697677714	1.6898843188121624	0.08180119294919942	0.18600172295173828	-0.3629380109746231
0.04899999999999993	0.22513214386294741	-0.09648654312173878	-0.20575800091592913	1.6898937212230642	0.08179154330537163	0.18609392761877133	-0.3628907240148032
0.04999999999999982	0.2251383371931623	-0.09648655930326443	-0.205507472284217	1.6899033938606505	0.08178171618361953	0.18618741124161878	-0.3628427209118168
0.051000000000000156	0.22514451544466013	-0.0964865834840877	-0.2052534742937709	1.6899133411220648	0.0817717110057927	0.1862821768834494	-0.36279399779490934
0.052000000000000046	0.2251506796802494	-0.09648661600321563	-0.2049959974570484	1.689923567371967	0.08176152721529747	0.18637822756121836	-0.36274455079608064
0.052999999999999936	0.22515683102671272	-0.09648665720664071	-0.20473503236065602	1.689934076938102	0.08175116427564064	0.18647556625192327	-0.3626943760479898
0.053999999999999826	0.22516297067180555	-0.09648670744730901	-0.2044705696478041	1.689944874106223	0.08174062166914715	0.18657419589876517	-0.36264346968201766
0.05500000000000016	0.22516909986127093	-0.09648676708507992	-0.2042026000019046	1.6899559631154928	0.08172989889579156	0.18667411941690717	-0.3625918278265508
0.05600000000000005	0.2251752198958664	-0.09648683648667693	-0.20393111413169832	1.6899673481539756	0.08171899547202173	0.18677533969876683	-0.36253944660561366
0.05699999999999994	0.2251813321284002	-0.09648691602562946	-0.20365610275716906	1.6899790333538454	0.0817079109295145	0.18687785961902226	-0.36248632213772924
0.05799999999999983	0.22518743796077306	-0.09648700608220495	-0.20337755659587553	1.6899910227866801	0.08169664481386388	0.1869816820395117	-0.36243245053470957
0.05900000000000016	0.22519353884102558	-0.09648710704333119	-0.2030954663497119	1.690003320459595	0.08168519668326282	0.187086809814024	-0.3623778279001341
0.06000000000000005	0.22519963626039374	-0.0964872193025084	-0.2028098226921056	1.6900159303118272	0.0816735661073012	0.18719324579291588	-0.36232245032776517
0.06099999999999994	0.2252057317499964	-0.09648734325971071	-0.20252061625603546	1.6900288562102683	0.08166175266581925	0.1873009928274927	-0.362266313900512
0.06199999999999983	0.2252118268767744	-0.09648747932127646	-0.20222783762363133	1.6900421019439407	0.08164975594763431	0.1874100537738454	-0.3622094146900701
0.06300000000000017	0.22521792323943177	-0.09648762789978732	-0.20193147731736488	1.690055671218921	0.08163757554926297	0.18752043149595776	-0.3621517487567514
0.06400000000000006	0.22522402246512843	-0.09648778941393545	-0.20163152579246665	1.690069567653704	0.08162521107388283	0.18763212886826452	-0.36209331214938784
0.06499999999999995	0.22523012620654523	-0.09648796428837852	-0.20132797343095524	1.6900837947738734	0.08161266213047311	0.18774514877765694	-0.36203410090567784
0.06599999999999984	0.22523623613894356	-0.0964881529535822	-0.2010208105369101	1.690098356006452	0.08159992833295195	0.1878594941250553	-0.36197411105285743
0.06700000000000017	0.2252423539572231	-0.09648835584564944	-0.20071002733186888	1.6901132546746838	0.08158700929931087	0.1879751678269714	-0.36191333860827296
0.06800000000000006	0.22524848137297643	-0.09648857340613647	-0.20039561395073383	1.6901284939928691	0.08157390465080738	0.18809217281693685	-0.36185177957998266
0.06899999999999995	0.2252546201115371	-0.09648880608185494	-0.20007756043895028	1.6901440770608713	0.0815606140112164	0.18821051204642844	-0.36178942996763275
0.06999999999999984	0.22526077190901833	-0.09648905432465961	-0.19975585675096916	1.6901600068586649	0.08154713700620159	0.18833018848522737	-0.36172628576349136
0.07100000000000017	0.2252669385093408	-0.09648931859122148	-0.19943049275000002	1.6901762862413001	0.08153347326274613	0.18845120512126992	-0.36166234295364397
0.07200000000000006	0.22527312166124638	-0.09648959934278563	-0.19910145820868586	1.6901929179335315	0.08151962240852151	0.1885735649602305	-0.3615975975195972
0.07299999999999995	0.2252793231152946	-0.09648989704491352	-0.19876874281071272	1.6902099045237269	0.08150558407131643	0.18869727102483402	-0.361532045440235
0.07399999999999984	0.22528554462046424	-0.09649021216720918	-0.19843233615336553	1.6902272484581882	0.08149135787846531	0.18882232635383395	-0.3614656826937648
0.07500000000000018	0.22529178791998686	-0.09649054518302891	-0.19809222775028595	1.6902449520362526	0.0814769434560942	0.1889487340008964	-0.3613985052595973
0.07600000000000007	0.225298054747164	-0.09649089656917398	-0.19774840703482033	1.690263017405421	0.0814623404284278	0.18907649703314414	-0.36133050912040726
0.07699999999999996	0.22530434682191658	-0.09649126680556593	-0.19740086336434504	1.6902814465561347	0.08144754841727997	0.18920561852923534	-0.3612616902644397
0.07799999999999985	0.22531066584768797	-0.09649165637490388	-0.19704958602445058	1.690300241316578	0.08143256704148438	0.1893361015776441	-0.3611920446877614
0.07900000000000018	0.2253170135083211	-0.09649206576230361	-0.196694564232993	1.6903194033478777	0.08141739591632667	0.18946794927513985	-0.361121568396279
0.08000000000000007	0.22532339146490615	-0.09649249545491767	-0.1963357871455244	1.6903389341389463	0.08140203465322193	0.18960116472467087	-0.36105025740801394
0.08099999999999996	0.22532980135259853	-0.09649294594153625	-0.19597324386211598	1.6903588350009688	0.08138648285945539	0.1897357510327098	-0.3609781077557614
0.08199999999999985	0.22533624477740907	-0.09649341771216821	-0.19560692343408267	1.6903791070630334	0.08137074013768196	0.18987171130672778	-0.36090511548946547
0.08300000000000018	0.2253427233129665	-0.09649391125760197	-0.1952368148702429	1.690399751268531	0.08135480608536791	0.19000904865273394	-0.36083127667837683
0.08400000000000007	0.22534923849724853	-0.09649442706894547	-0.1948629071434744	1.6904207683708188	0.08133868029441856	0.190147766172511	-0.3607565874136049
0.08499999999999996	0.22535579182927826	-0.09649496563714506	-0.19448518919833083	1.6904421589281418	0.08132236235087066	0.19028786696048372	-0.36068104381112953
0.08599999999999985	0.2253623847657853	-0.09649552745248266	-0.19410364996048188	1.690463923298565	0.0813058518345279	0.19042935410009493	-0.3606046420150324
0.08700000000000019	0.2253690187178286	-0.09649611300405071	-0.1937182783476107	1.690486061635298	0.08128914831854014	0.19057223065980816	-0.36052737820076913
0.08800000000000008	0.2253756950477536	-0.09649672277920453	-0.19332906328027438	1.6905085738816552	0.08127225136910939	0.19071649968916013	-0.3604492485785467
0.08899999999999997	0.22538241506723627	-0.09649735726299144	-0.19293599369236045	1.6905314597652759	0.08125516054562736	0.19086216421486019	-0.36037024939681006
0.08999999999999986	0.22538918003641592	-0.09649801693755643	-0.19253905854152828	1.6905547187927281	0.0812378754011234	0.19100922723675073	-0.3602903769455373
0.09100000000000019	0.22539599116336134	-0.09649870228152363	-0.19213824681927247	1.6905783502448757	0.0812203954826578	0.1911576917238088	-0.3602096275592245
0.09200000000000008	0.22540284960349255	-0.09649941376935332	-0.19173354756061806	1.690602353172261	0.0812027203316606	0.19130756061036822	-0.3601279976197477
0.09299999999999997	0.22540975645895936	-0.09650015187067389	-0.19132494985420784	1.6906267263905006	0.08118484948439957	0.19145883679243778	-0.3600454835592871
0.09399999999999986	0.22541671277797629	-0.09650091704958827	-0.19091244285279224	1.6906514684764504	0.0811667824725774	0.1916115231239909	-0.35996208186325696
0.0950000000000002	0.22542371955410792	-0.09650170976395454	-0.19049601578300682	1.6906765777651314	0.08114851882381506	0.19176562241346737	-0.3598777890730004
0.09600000000000009	0.22543077772587938	-0.09650253046464012	-0.19007565795369757	1.690702052347049	0.08113005806190003	0.19192113742078898	-0.35979260178807065
0.09699999999999998	0.22543788817746527	-0.09650337959474906	-0.18965135876355493	1.690727890066286	0.08111139970716526	0.19207807085464274	-0.3597065166680406
0.09799999999999986	0.22544505174008228	-0.09650425758882218	-0.18922310770919362	1.6907540885193686	0.08109254327712101	0.19223642536954164	-0.3596195304341483
0.0990000000000002	0.22545226919258043	-0.09650516487200946	-0.18879089439368957	1.6907806450541556	0.08107348828685307	0.19239620356259965	-0.3595316398712085
0.10000000000000009	0.2254595412608538	-0.09650610185921424	-0.18835470853445666	1.6908075567683751	0.08105423424906577	0.19255740797044432	-0.3594428418296109
0.10099999999999998	0.22546686861719753	-0.09650706895420903	-0.18791453996934532	1.6908348205081851	0.08103478067413579	0.1927200410668132	-0.3593531332268589
0.10199999999999987	0.22547425188074185	-0.09650806654872227	-0.1874703786609734	1.6908624328675161	0.08101512707035999	0.19288410526095248	-0.3592625110484709
0.1030000000000002	0.22548169161858442	-0.09650909502149577	-0.18702221470042338	1.6908903901878234	0.08099527294433662	0.19304960289632925	-0.359170972348672
0.10400000000000009	0.22548918834649015	-0.09651015473731249	-0.18657003831106742	1.6909186885571268	0.08097521780135891	0.19321653624928872	-0.3590785142513064
0.10499999999999998	0.22549674252953472	-0.09651124604599418	-0.18611383985178362	1.6909473238090893	0.0809549611457604	0.19338490752795925	-0.358985133950607
0.10599999999999987	0.2255043545834464	-0.09651236928136861	-0.1856536098184477	1.6909762915236402	0.0809345024811515	0.19355471887176812	-0.3588908287112171
0.1070000000000002	0.22551202487627003	-0.09651352476020607	-0.1851893388437045	1.6910055870283989	0.08091384131048726	0.19372597235150502	-0.3587955958676487
0.1080000000000001	0.2255197537295987	-0.09651471278150092	-0.1847210176961542	1.6910352053990227	0.08089297713608813	0.19389866996962665	-0.3586994328239724
0.10899999999999999	0.22552754141899378	-0.09651593362685071	-0.18424863727971277	1.691065141458862	0.08087190945979729	0.19407281366055693	-0.3586023370538016
0.10999999999999988	0.22553538817434698	-0.096517187561556	-0.18377218863240508	1.6910953897801797	0.08085063778321391	0.1942484052911633	-0.35850430609966133
0.11100000000000021	0.22554329418093752	-0.09651847483493571	-0.18329166292347304	1.6911259446869409	0.08082916160775941	0.19442544666189476	-0.35840533757149884
0.1120000000000001	0.22555125958080816	-0.09651979567948149	-0.18280705144881174	1.6911568002569182	0.08080748043451605	0.1946039395086405	-0.3583054291450709
0.11299999999999999	0.22555928447370832	-0.09652115030960319	-0.18231834562549357	1.6911879503227503	0.08078559376383863	0.1947838855048812	-0.35820457856057464
0.11399999999999988	0.22556736891722878	-0.09652253892034178	-0.1818255369853867	1.6912193884734597	0.08076350109467861	0.1949652862641313	-0.35810278362121906
0.11500000000000021	0.22557551292687866	-0.09652396168604922	-0.18132861716749696	1.6912511080568122	0.08074120192380399	0.19514814334291386	-0.35800004219143683
0.1160000000000001	0.22558371647647926	-0.09652541875903534	-0.18082757790979573	1.6912831021821468	0.08071869574503729	0.1953324582438408	-0.3578963521947362
0.11699999999999999	0.22559197949812507	-0.09652691026818142	-0.1803224110416703	1.6913153637240586	0.08069598204845108	0.19551823241830926	-0.35779171161131873
0.11799999999999988	0.22560030188208646	-0.09652843631789657	-0.17981310847662782	1.6913478853265689	0.08067306031970435	0.1957054672691781	-0.35768611847564685
0.11900000000000022	0.22560868347740512	-0.09652999698816946	-0.17929966220338103	1.691380659406282	0.0806499300397029	0.19589416415421504	-0.35757957087402353
0.1200000000000001	0.22561712409280651	-0.0965315923353389	-0.17878206427495025	1.6914136781545341	0.08062659068440148	0.19608432439031295	-0.35747206694200473
0.121	0.2256256234975552	-0.0965332223924534	-0.17826030679766883	1.691446933540053	0.08060304172444382	0.19627594925768213	-0.35736360486152324
0.12199999999999989	0.22563418142225208	-0.09653488716959371	-0.17773438192047605	1.6914804173125024	0.08057928262464097	0.19646904000383483	-0.35725418285772664
0.12300000000000022	0.22564279755957498	-0.09653658665453577	-0.17720428182375061	1.6915141210061728	0.08055531284347106	0.1966635978476652	-0.3571437991957136
0.12400000000000011	0.2256514715649616	-0.09653832081300562	-0.17666999870882072	1.6915480359434503	0.08053113183266224	0.1968596239833796	-0.35703245217753526
0.125	0.2256602030572373	-0.09654008958890373	-0.17613152478891184	1.6915821532384514	0.08050673903691982	0.1970571195840329	-0.35692014013946405
0.1259999999999999	0.22566899161918835	-0.09654189290487289	-0.17558885228041082	1.6916164638015774	0.08048213389367671	0.19725608580491275	-0.3568068614492268
0.12700000000000022	0.22567783679807946	-0.09654373066245607	-0.17504197339407562	1.6916509583446215	0.08045731583262375	0.1974565237868321	-0.3566926145032644
0.1280000000000001	0.22568673810611328	-0.09654560274222068	-0.17449088032694982	1.6916856273849348	0.0804322842752034	0.1976584346591456	-0.3565773977242637
0.129	0.22569569502083398	-0.09654750900422554	-0.17393556525536674	1.6917204612486645	0.08040703863425012	0.19786181954248905	-0.356461209558902
0.1299999999999999	0.22570470698547695	-0.09654944928807813	-0.17337602032867766	1.6917554500749512	0.08038157831353418	0.19806667955136278	-0.3563440484755011
0.13100000000000023	0.2257137734092668	-0.09655142341295855	-0.17281223766296142	1.6917905838218432	0.08035590270714867	0.19827301579667925	-0.3562259129613493
0.13200000000000012	0.22572289366803644	-0.09655343117836183	-0.17224420933472087	1.6918258522724334	0.08033001119904483	0.1984808293882131	-0.3561068015198746
0.133	0.22573206710591823	-0.09655547236518035	-0.17167192737532444	1.691861245040484	0.0803039031629599	0.19869012143670897	-0.3559867126679764
0.1339999999999999	0.22574129303810994	-0.09655754673637505	-0.17109538376657762	1.6918967515766712	0.08027757796267708	0.19890089305552439	-0.35586564493339384
0.13500000000000023	0.2257505707539678	-0.09655965403686376	-0.17051457043743234	1.6919323611758363	0.08025103495237469	0.19911314536180602	-0.3557435968519923
0.13600000000000012	0.22575989952004902	-0.09656179399338029	-0.16992947926184082	1.6919680629845022	0.08022427347700431	0.19932687947726	-0.3556205669652107
0.137	0.22576927858310314	-0.09656396631505514	-0.16934010205776193	1.6920038460086586	0.0801972928727593	0.1995420965286362	-0.3554965538177955
0.1379999999999999	0.22577870717301138	-0.09656617069434058	-0.16874643058732688	1.6920396991225881	0.08017009246751257	0.19975879764792592	-0.3553715559555766
0.13900000000000023	0.22578818450567684	-0.09656840680752801	-0.1681484565577969	1.6920756110783655	0.0801426715811026	0.1999769839722717	-0.35524557192316714
0.14000000000000012	0.22579770978586886	-0.09657067431448045	-0.1675461716225705	1.6921115705145398	0.08011502952558985	0.20019665664377057	-0.35511860026183006
0.14100000000000001	0.22580728221002086	-0.0965729728583309	-0.16693956738262275	1.6921475659636325	0.08008716560566731	0.20041781680904855	-0.35499063950781945
0.1419999999999999	0.22581690096860502	-0.09657530206590059	-0.16632863538988962	1.6921835858595877	0.08005907911916457	0.20064046561811735	-0.3548616881912572
0.14300000000000024	0.22582656524733238	-0.09657766154846534	-0.16571336715298407	1.692219618546693	0.08003076935734195	0.2008646042224517	-0.35473174483512104
0.14400000000000013	0.22583627422755528	-0.09658005090249526	-0.16509375414449617	1.692255652290353	0.08000223560497503	0.2010902337725903	-0.35460080795391896
0.14500000000000002	0.22584602708737778	-0.09658246971036603	-0.16446978780913218	1.692291675288227	0.07997347714065696	0.20131735541538165	-0.3544688760522948
0.1459999999999999	0.2258558230038505	-0.09658491754066482	-0.16384145957195353	1.692327675680613	0.07994449323731874	0.20154597029105564	-0.3543359476239325
0.14700000000000024	0.2258656611554967	-0.09658739394771494	-0.16320876084710037	1.6923636415604688	0.07991528316260339	0.20177607953018134	-0.3542020211508201
0.14800000000000013	0.2258755407247966	-0.09658989847107219	-0.16257168304850772	1.6923995609834532	0.0798858461792159	0.20200768425002236	-0.3540670951028767
0.14900000000000002	0.2258854609006324	-0.09659243063574498	-0.16193021760262372	1.6924354219779991	0.07985618154555466	0.20224078555004482	-0.35393116793782037
0.1499999999999999	0.22589542088069423	-0.09659498995275997	-0.1612843559612611	1.6924712125558086	0.07982628851656393	0.2024753845072473	-0.35379423810097504
0.15100000000000025	0.22590541987384632	-0.09659757591969884	-0.16063408961346062	1.6925069207231629	0.07979616634456449	0.2027114821720423	-0.35365630402483506
0.15200000000000014	0.22591545710245475	-0.09660018802121052	-0.15997941009712505	1.6925425344923004	0.07976581427994153	0.20294907956444405	-0.35351736412863194
0.15300000000000002	0.22592553180430033	-0.09660282572912458	-0.15932030901156155	1.692578041892118	0.07973523157162943	0.20318817766983194	-0.3533774168182102
0.15399999999999991	0.22593564323332602	-0.09660548850178756	-0.15865677803131767	1.6926134309785865	0.07970441746721162	0.20342877743404364	-0.3532364604862132
0.1549999999999998	0.22594579065959364	-0.09660817578337437	-0.15798880892094117	1.692648689845273	0.07967337121281876	0.20367087975804196	-0.35309449351239774
0.15600000000000014	0.22595597336957948	-0.09661088700392681	-0.1573163935499205	1.6926838066339795	0.07964209205331342	0.20391448549251856	-0.352951514263958
0.15700000000000003	0.22596619066643542	-0.09661362157974125	-0.15663952390781413	1.692718769545882	0.07961057923257915	0.2041595954325564	-0.3528075210959202
0.15799999999999992	0.22597644186946766	-0.09661637891373084	-0.15595819211995163	1.692753566853561	0.07957883199348831	0.2044062103121672	-0.35266251235154966
0.1589999999999998	0.22598672631320643	-0.09661915839614349	-0.15527239046334024	1.69278818691318	0.07954684957785406	0.20465433079864184	-0.3525164863627712
0.16000000000000014	0.22599704334644055	-0.09662195940601323	-0.15458211138241035	1.6928226181764559	0.07951463122667164	0.2049039574869571	-0.35236944145066573
0.16100000000000003	0.22600739233121844	-0.09662478131259013	-0.15388734750460556	1.6928568492035478	0.0794821761802843	0.2051550908944206	-0.3522213759256789
0.16199999999999992	0.2260177726418186	-0.0966276234763698	-0.15318809165619834	1.6928908686768838	0.07944948367835283	0.20540773145524852	-0.3520722880874833
0.1629999999999998	0.22602818366369087	-0.09663048525047654	-0.1524843368783401	1.6929246654144305	0.0794165529599339	0.2056618795149545	-0.351922176224982
0.16400000000000015	0.2260386247923674	-0.09663336598202903	-0.15177607644222335	1.6929582283824183	0.0793833832635463	0.20591753532503587	-0.3517710386163951
0.16500000000000004	0.22604909543234128	-0.09663626501311373	-0.1510633038629869	1.692991546708659	0.07934997382704276	0.20617469903801816	-0.351618873529004
0.16599999999999993	0.22605959499591513	-0.09663918168211724	-0.1503460129123731	1.693024609696087	0.07931632388747131	0.20643337070285744	-0.35146567921855565
0.16699999999999982	0.22607012290202058	-0.09664211532503965	-0.14962419762939203	1.693057406835791	0.07928243268086554	0.2066935502612485	-0.351311453928389
0.16800000000000015	0.2260806785750097	-0.09664506527641135	-0.1488978523297469	1.6930899278195424	0.07924829944184296	0.20695523754459522	-0.35115619588846775
0.16900000000000004	0.22609126144341893	-0.0966480308705674	-0.14816697161590853	1.693122162551456	0.07921392340325577	0.207218432270669	-0.35099990331487063
0.16999999999999993	0.2261018709387057	-0.09665101144290814	-0.14743155038822156	1.6931541011591673	0.07917930379595567	0.2074831340397113	-0.3508425744096774
0.17099999999999982	0.2261125064939588	-0.09665400633077034	-0.14669158385554365	1.6931857340056602	0.07914443984855164	0.20774934233065104	-0.3506842073605248
0.17200000000000015	0.2261231675429589	-0.09665701487465811	-0.14594706754354234	1.6932170517010106	0.07910933078734414	0.20801705649822863	-0.35052480033964845
0.17300000000000004	0.22613385351996737	-0.09666003641945746	-0.145197997300652	1.6932480451129244	0.07907397583643655	0.20828627577096628	-0.3503643515027192
0.17399999999999993	0.22614456385949225	-0.09666307031488733	-0.14444436930357366	1.6932787053772087	0.0790383742175982	0.20855699924919355	-0.3502028589875963
0.17499999999999982	0.22615529799527775	-0.09666611591556479	-0.14368618006345027	1.693309023908929	0.07900252514975799	0.2088292259028244	-0.35004032091312093
0.17600000000000016	0.22616605535889114	-0.09666917258105924	-0.14292342643234818	1.693338992413139	0.07896642784837302	0.20910295456913033	-0.34987673537813613
0.17700000000000005	0.22617683537866196	-0.09667223967593531	-0.14215610560967415	1.693368602894443	0.07893008152497737	0.209378183950571	-0.34971210046085427
0.17799999999999994	0.22618763747972734	-0.09667531657016007	-0.1413842151481536	1.693397847665394	0.07889348538727729	0.2096549126127453	-0.3495464142185153
0.17899999999999983	0.2261984610848078	-0.09667840264024945	-0.14060775295862005	1.6934267193541113	0.0788566386396109	0.20993313898276764	-0.3493796746869102
0.18000000000000016	0.2262093056142089	-0.09668149727040302	-0.13982671731324217	1.6934552109115044	0.07881954048298129	0.21021286134825432	-0.34921187987952823
0.18100000000000005	0.2262201704850486	-0.09668459985287947	-0.13904110684793866	1.6934833156181086	0.07878219011454222	0.21049407785655566	-0.34904302778663354
0.18199999999999994	0.22623105511121427	-0.09668770978799049	-0.13825092056586286	1.6935110270912892	0.0787445867272678	0.21077678651356574	-0.3488731163745189
0.18299999999999983	0.22624195890442894	-0.09669082648408808	-0.13745615784271634	1.6935383392931977	0.07870672951011164	0.21106098518198987	-0.34870214358493584
0.18400000000000016	0.22625288127567666	-0.09669394935754363	-0.13665681843238847	1.6935652465379833	0.07866861764835152	0.21134667157949816	-0.34853010733482676
0.18500000000000005	0.22626382163661027	-0.0966970778327172	-0.1358529024714142	1.6935917434967622	0.07863025032399887	0.21163384327719306	-0.3483570055164819
0.18599999999999994	0.22627477940094104	-0.09670021134191852	-0.13504441048187407	1.6936178252007263	0.07859162671627348	0.21192249769863727	-0.3481828359978197
0.18699999999999983	0.2262857539858107	-0.09670334932536495	-0.1342313433731135	1.693643487044278	0.0785527460019619	0.2122126321192614	-0.3480075966223039
0.18800000000000017	0.22629674481314563	-0.09670649123113748	-0.13341370244341108	1.6936687247889441	0.07851360735565999	0.21250424366572762	-0.34783128520868395
0.18900000000000006	0.2263077513109923	-0.09670963651513342	-0.132591489381972	1.6936935345669477	0.07847420995008349	0.21279732931531287	-0.34765389955098525
0.18999999999999995	0.22631877291483704	-0.0967127846410144	-0.13176470627011447	1.6937179128836866	0.07843455295644705	0.21309188589567982	-0.34747543741857034
0.19099999999999984	0.22632980906891279	-0.09671593508052395	-0.13093335558164437	1.6937418566191287	0.07839463554491284	0.21338791008479494	-0.3472958965562112
0.19200000000000017	0.22634085922749173	-0.09671908731455282	-0.13009744018354483	1.69376536302812	0.07835445688517016	0.21368539841063142	-0.3471152746844797
0.19300000000000006	0.22635192285616318	-0.09672224083420422	-0.12925696333660536	1.693788429739611	0.07831401614708623	0.21398434725102547	-0.34693356950045867
0.19399999999999995	0.22636299943309546	-0.09672539514110784	-0.12841192869486093	1.6938110547551817	0.07827331250136788	0.2142847528340549	-0.3467507786784705
0.19499999999999984	0.22637408845028462	-0.09672854974735742	-0.1275623403038368	1.6938332364472413	0.07823234512017409	0.21458661123869985	-0.3465668998707046
0.19600000000000017	0.22638518941479274	-0.09673170417582286	-0.12670820259834814	1.6938549735565338	0.07819111317768031	0.21488991839554558	-0.3463819307079284
0.19700000000000006	0.22639630184997514	-0.09673485796121127	-0.12584952040022665	1.6938762651889498	0.07814961585071688	0.2151946700875924	-0.3461958688002836
0.19799999999999995	0.22640742529631963	-0.09673801065112612	-0.12498629891634211	1.6938971108120182	0.0781078523193609	0.21550086195099377	-0.34600871173823183
0.19899999999999984	0.2264185593111458	-0.0967411618067529	-0.12411854373691271	1.6939175102507	0.07806582176729947	0.21580848947566572	-0.3458204570938344
0.20000000000000018	0.22642970346754104	-0.0967443110039252	-0.12324626083260083	1.693937463682487	0.07802352338208676	0.21611754800644198	-0.3456311024219415
0.20100000000000007	0.2264408573540388	-0.09674745783419235	-0.1223694565496391	1.6939569716321867	0.07798095635547878	0.21642803274502256	-0.34544064526098994
0.20199999999999996	0.2264520205757909	-0.09675060190550946	-0.12148813760410569	1.6939760349660156	0.07793811988408988	0.2167399387521115	-0.3452490831337759
0.20299999999999985	0.22646319275723342	-0.09675374284368028	-0.12060231107609092	1.6939946548849967	0.07789501317061562	0.21705326094950475	-0.34505641354826727
0.20400000000000018	0.22647437354549602	-0.09675688029455723	-0.11971198440374856	1.694012832918042	0.07785163542537894	0.2173679941223158	-0.34486263399839606
0.20500000000000007	0.22648556261342723	-0.09676001392549528	-0.11881716537685191	1.6940305709143337	0.07780798586765265	0.21768413292140482	-0.3446677419650776
0.20599999999999996	0.2264967596626103	-0.0967631434260566	-0.11791786212947332	1.6940478710350089	0.07776406372675862	0.21800167186601624	-0.3444717349172758
0.20699999999999985	0.2265079644267474	-0.0967662685094683	-0.11701408313252984	1.6940647357445218	0.07771986824337103	0.21832060534644782	-0.3442746103128736
0.20800000000000018	0.2265191766746605	-0.09676938891483455	-0.11610583718693657	1.6940811678013048	0.07767539867102426	0.21864092762657308	-0.3440763655997165
0.20900000000000007	0.22653039621328297	-0.09677250440860269	-0.1151931334166068	1.6940971702477257	0.07763065427752179	0.218962632846406	-0.343876998216953
0.20999999999999996	0.22654162289139396	-0.09677561478528332	-0.11427598126054113	1.694112746400088	0.07758563434630764	0.2192857150248956	-0.34367650559618795
0.21099999999999985	0.22655285660372426	-0.0967787198685494	-0.11335439046475126	1.6941278998386775	0.07754033817810553	0.21961016806283498	-0.34347488516238983
0.2120000000000002	0.22656409729468094	-0.09678181951233819	-0.11242837107513601	1.694142634396719	0.07749476509264391	0.21993598574558554	-0.3432721343352856
0.21300000000000008	0.2265753449613115	-0.09678491360158413	-0.11149793343129788	1.6941569541474912	0.07744891443016279	0.22026316174544017	-0.3430682505316718
0.21399999999999997	0.22658659965626127	-0.09678800205371284	-0.11056308816053893	1.6941708633907193	0.0774027855530079	0.22059168962381343	-0.3428632311680961
0.21499999999999986	0.22659786149147754	-0.09679108482089403	-0.10962384617202599	1.694184366640119	0.07735637784743431	0.22092156283338768	-0.3426570736632423
0.2160000000000002	0.22660913064228091	-0.0967941618915463	-0.10868021865148983	1.6941974686120929	0.07730969072525475	0.22125277472015953	-0.3424497754400211
0.21700000000000008	0.22662040735105143	-0.09679723329109177	-0.10773221705607383	1.6942101742140718	0.07726272362533343	0.2215853185254547	-0.34224133392767364
0.21799999999999997	0.22663169193015686	-0.09680029908346657	-0.10677985310969927	1.6942224885321195	0.07721547601529119	0.2219191873876736	-0.3420317465641341
0.21899999999999986	0.226642984764876	-0.0968033593733917	-0.10582313880006211	1.6942344168185517	0.07716794739354424	0.22225437434347	-0.3418210107987752
0.2200000000000002	0.2266542863166892	-0.09680641430789863	-0.10486208637686897	1.6942459644799326	0.07712013729131188	0.22259087232867392	-0.34160912409535693
0.22100000000000009	0.22666559712580864	-0.09680946407710585	-0.10389670835055047	1.69425713706545	0.07707204527422801	0.22292867417908732	-0.3413960839350591
0.22199999999999998	0.22667691781257288	-0.09681250891537459	-0.10292701749144406	1.6942679402556606	0.07702367094361791	0.2232677726309159	-0.3411818878195997
0.22299999999999986	0.22668824907845755	-0.09681554910247168	-0.10195302682943325	1.6942783798516001	0.07697501393756255	0.22360816032090475	-0.34096653327432036
0.2240000000000002	0.22669959170707524	-0.09681858496398797	-0.10097474965477993	1.694288461764253	0.07692607393187247	0.22394982978612415	-0.34075001785142384
0.2250000000000001	0.2267109465651627	-0.09682161687138487	-0.09999219952051361	1.694298192004379	0.07687685064115446	0.224292773463352	-0.34053233913348735
0.22599999999999998	0.22672231460355705	-0.09682464524241814	-0.09900539024486259	1.694307576672684	0.07682734381997125	0.22463698368854682	-0.34031349473682837
0.22699999999999987	0.2267336968581624	-0.0968276705423161	-0.09801433591258711	1.6943166219503378	0.07677755326403361	0.22498245269672376	-0.3400934823145424
0.2280000000000002	0.22674509445090413	-0.09683069328496316	-0.09701905087595156	1.6943253340898254	0.07672747881136426	0.22532917262181448	-0.33987229955951903
0.2290000000000001	0.22675650859066984	-0.09683371403333711	-0.09601954975607135	1.6943337194061308	0.07667712034331181	0.2256771354962138	-0.3396499442075004
0.22999999999999998	0.22676794057385866	-0.09683673339957367	-0.09501584744386786	1.6943417842682438	0.07662647778529331	0.22602633325050844	-0.3394264140399399
0.23099999999999987	0.2267793917837856	-0.0968397520450329	-0.09400795909986776	1.6943495350909874	0.07657555110720449	0.22637675771376087	-0.3392017068865422
0.2320000000000002	0.22679086368893997	-0.09684277067999067	-0.09299590015358722	1.6943569783271548	0.07652434032355865	0.2267284006139295	-0.3389758206276078
0.2330000000000001	0.2268023578408484	-0.09684579006257724	-0.09197968630323629	1.694364120459955	0.07647284549341524	0.22708125357812892	-0.3387487531964281
0.23399999999999999	0.22681387587191876	-0.09684881099771259	-0.09095933351535014	1.6943709679957564	0.0764210667202198	0.2274353081329822	-0.33852050258179456
0.23499999999999988	0.22682541949288842	-0.09685183433641516	-0.0899348580239578	1.6943775274571238	0.07636900415155526	0.22779055570525528	-0.33829106683044036
0.2360000000000002	0.22683699048912018	-0.09685486097473493	-0.08890627632927382	1.6943838053761437	0.07631665797850001	0.22814698762272148	-0.3380604440492345
0.2370000000000001	0.22684859071574345	-0.09685789185268735	-0.08787360519627009	1.6943898082880293	0.0762640284346535	0.22850459511496	-0.33782863240719085
0.238	0.22686022209239354	-0.09686092795356124	-0.08683686165386435	1.6943955427249993	0.07621111579507267	0.2288633693137308	-0.33759563013753724
0.23899999999999988	0.22687188659829854	-0.09686397030247017	-0.0857960629950875	1.694401015210426	0.07615792037511913	0.22922330125293533	-0.33736143553996895
0.2400000000000002	0.2268835862684628	-0.09686701996414603	-0.08475122677783453	1.6944062322532452	0.07610444252952132	0.2295843818684753	-0.337126046982966
0.2410000000000001	0.2268953231905692	-0.09687007804147917	-0.08370237082542993	1.6944112003426184	0.07605068265183391	0.2299466019983235	-0.3368894629059322
0.242	0.2269070995010961	-0.09687314567480378	-0.08264951322661715	1.6944159259428488	0.075996641173807	0.23030995238287605	-0.3366516818210974
0.24299999999999988	0.22691891738027187	-0.09687622404042269	-0.0815926723349538	1.6944204154885354	0.07594231856423847	0.23067442366541224	-0.33641270231530507
0.24400000000000022	0.22693077904661724	-0.0968793143479939	-0.08053186676796814	1.6944246753799652	0.0758877153274307	0.23104000639248862	-0.33617252305180945
0.2450000000000001	0.22694268675106855	-0.09688241783753038	-0.0794671154068112	1.6944287119787362	0.075832832001495	0.231406691014215	-0.335931142772205
0.246	0.2269546427699274	-0.09688553577638821	-0.07839843739676522	1.694432531603603	0.07577766915644218	0.2317744678843004	-0.3356885602985507
0.2469999999999999	0.22696664939663874	-0.09688866945624199	-0.07732585214821337	1.6944361405265411	0.07572222739199796	0.23214332725987785	-0.33544477453562904
0.24800000000000022	0.22697870893314878	-0.09689182019042115	-0.07624937933729876	1.69443954496902	0.07566650733544719	0.232513259301483	-0.3351997844731583
0.2490000000000001	0.2269908236815899	-0.09689498931235675	-0.0751690389062557	1.6944427510984859	0.0756105096398715	0.23288425407319582	-0.33495358918777685
0.25	0.22700299593666332	-0.09689817817476193	-0.07408485106377262	1.6944457650250402	0.07555423498259735	0.23325630154265095	-0.33470618784473916
0.2509999999999999	0.22701522797796583	-0.09690138814804404	-0.07299683628536507	1.6944485927983124	0.07549768406324459	0.23362939158098653	-0.3344575796995069
0.2520000000000002	0.22702752206188648	-0.09690462061757198	-0.07190501531448841	1.694451240404521	0.0754408576014359	0.2340035139626812	-0.33420776409960234
0.2530000000000001	0.2270398804138242	-0.09690787698054765	-0.0708094091643702	1.6944537137637148	0.0753837563347146	0.2343786583652888	-0.33395674048660196
0.254	0.2270523052203464	-0.09691115864285554	-0.06971003911828777	1.6944560187271893	0.07532638101648721	0.23475481436962833	-0.3337045083976621
0.2549999999999999	0.22706479862090728	-0.09691446701588897	-0.06860692672714366	1.6944581610750755	0.0752687324136858	0.23513197146068393	-0.33345106746645575
0.2560000000000002	0.22707736270025114	-0.09691780351372803	-0.06750009380544605	1.6944601465140898	0.07521081130451451	0.23551011902898034	-0.3331964174237644
0.2570000000000001	0.22708999948187517	-0.09692116955142023	-0.06638956242604835	1.6944619806754442	0.07515261847652341	0.23588924637250566	-0.33294055809754214
0.258	0.2271027109218011	-0.09692456654398635	-0.06527535491324925	1.694463669112533	0.0750941547247651	0.2362693426993133	-0.33268348941245335
0.2589999999999999	0.22711549890227575	-0.09692799590464489	-0.06415749383498243	1.6944652172976438	0.07503542084978981	0.23665039713038732	-0.33242521138955244
0.26000000000000023	0.22712836522502175	-0.09693145904187767	-0.0630360019948264	1.694466630618056	0.07497641765529539	0.23703239870247708	-0.33216572414622947
0.2610000000000001	0.22714131160328677	-0.09693495735608745	-0.06191090242268816	1.694467914373031	0.07491714594524897	0.23741533637146	-0.33190502789562804
0.262	0.22715433965306644	-0.09693849223622279	-0.06078221836263751	1.6944690737720556	0.07485760652066188	0.23779919901673022	-0.3316431229450495
0.2629999999999999	0.22716745088499934	-0.09694206505636856	-0.05964997325861889	1.6944701139335892	0.07479780017638273	0.23818397544619777	-0.33138000969364717
0.26400000000000023	0.22718064669730936	-0.09694567717230082	-0.05851419073989327	1.694471039883931	0.07473772769796856	0.23856965440129982	-0.3311156886299582
0.2650000000000001	0.2271939283690453	-0.09694932991800478	-0.05737489460656439	1.6944718565562051	0.07467738985863344	0.2389562245619744	-0.330850160329517
0.266	0.2272072970532405	-0.09695302460215446	-0.05623210881441817	1.694472568789455	0.07461678741633457	0.23934367455191163	-0.33058342545242686
0.2669999999999999	0.22722075377036263	-0.09695676250455282	-0.05508585745905096	1.694473181327846	0.07455592111093429	0.23973199294415465	-0.33031548474070815
0.26800000000000024	0.22723429940280485	-0.0969605448725309	-0.05393616475963754	1.694473698819968	0.07449479166143716	0.24012116826681773	-0.33004633901529856
0.26900000000000013	0.22724793469041862	-0.09696437291730502	-0.05278305504194009	1.6944741258182374	0.07443339976336247	0.24051118900893245	-0.3297759891726458
0.27	0.22726166022671274	-0.09696824781029059	-0.0516265527201583	1.6944744667783906	0.07437174608619038	0.24090204362661644	-0.32950443618095115
0.2709999999999999	0.22727547645609367	-0.09697217067937151	-0.050466682277595896	1.694474726059065	0.07430983127088109	0.24129372054957485	-0.3292316810760643
0.27200000000000024	0.22728938367214715	-0.09697614260512376	-0.04930346824687337	1.6944749079214647	0.07424765592758831	0.24168620818764244	-0.32895772495714987
0.27300000000000013	0.2273033820162064	-0.09698016461736875	-0.048136935191169225	1.6944750165291067	0.07418522063362706	0.24207949493701134	-0.32868256898255005
0.274	0.2273174714758298	-0.09698423769280762	-0.04696710768646586	1.6944750559476405	0.07412252593163463	0.2424735691862778	-0.3284062143658443
0.2749999999999999	0.22733165188318982	-0.09698836275335926	-0.04579401030289377	1.6944750301447409	0.07405957232774103	0.2428684193228068	-0.32812866237161514
0.27600000000000025	0.22734592291375041	-0.0969925406640724	-0.04461766758402009	1.6944749429900678	0.07399636028974883	0.24326403373966884	-0.3278499143107391
0.27700000000000014	0.22736028408598385	-0.09699677223098704	-0.04343810402481142	1.6944747982552895	0.07393289024556514	0.24366040084297796	-0.32756997153532047
0.278	0.2273747347621282	-0.09700105819969591	-0.04225534404937558	1.6944745996141648	0.07386916258182465	0.24405750905927662	-0.3272888354333906
0.2789999999999999	0.2273892741492339	-0.09700539925422673	-0.04106941198920902	1.6944743506426838	0.07380517764252037	0.24445534684267442	-0.3270065074236142
0.2799999999999998	0.22740390130012278	-0.09700979601586943	-0.03988033206230234	1.6944740548192587	0.07374093572770285	0.244853902681691	-0.3267229889501835
0.28100000000000014	0.22741861511463649	-0.09701424904195173	-0.03868812835195455	1.6944737155249643	0.07367643709230821	0.24525316510624062	-0.32643828147759524
0.28200000000000003	0.22743341434192965	-0.09701875882456384	-0.03749282478414584	1.6944733360438258	0.07361168194517574	0.245653122695135	-0.3261523864850045
0.2829999999999999	0.2274482975838052	-0.09702332578960446	-0.03629444510457201	1.6944729195631474	0.07354667044831566	0.2460537640836893	-0.32586530546039655
0.2839999999999998	0.2274632632987159	-0.09702795029652095	-0.0350930128560668	1.6944724691738797	0.0734814027164268	0.24645507797113814	-0.32557703989469866
0.28500000000000014	0.22747830980681202	-0.09703263263799171	-0.03388855135525882	1.694471987871025	0.07341587881654243	0.2468570531282984	-0.3252875912755851
0.28600000000000003	0.22749343529566102	-0.09703737303917827	-0.032681083668065256	1.6944714785540747	0.07335009876762116	0.24725967840561233	-0.3249969610809755
0.2869999999999999	0.22750863782551242	-0.0970421716573007	-0.03147063258513038	1.6944709440274754	0.07328406254014386	0.24766294274109438	-0.3247051507724677
0.2879999999999998	0.22752391533486208	-0.09704702858115627	-0.030257220598315267	1.6944703870011262	0.07321777005589941	0.24806683516782693	-0.32441216178894744
0.28900000000000015	0.22753926564744642	-0.09705194383020214	-0.02904086987821551	1.6944698100908964	0.07315122118795918	0.24847134482113817	-0.32411799554043447
0.29000000000000004	0.22755468647954002	-0.09705691735433154	-0.027821602252309743	1.694469215819167	0.07308441576077931	0.24887646094559376	-0.3238226534020422
0.2909999999999999	0.22757017544680513	-0.09706194903472418	-0.026599439183717447	1.6944686066153933	0.07301735355055297	0.24928217290175284	-0.32352613670798774
0.2919999999999998	0.22758573007144517	-0.0970670386850183	-0.02537440174979006	1.694467984816681	0.07295003428575166	0.24968847017300252	-0.32322844674546936
0.29300000000000015	0.22760134778929023	-0.09707218605242396	-0.02414651062013719	1.6944673526683798	0.0728824576474904	0.2500953423726039	-0.3229295847483485
0.29400000000000004	0.2276170259564442	-0.09707739081840147	-0.02291578603519724	1.6944667123246875	0.07281462326971733	0.25050277925053266	-0.3226295518910613
0.29499999999999993	0.22763276185625012	-0.09708265259815686	-0.02168224778571078	1.6944660658492652	0.07274653073934928	0.25091077070006423	-0.32232834928294174
0.2959999999999998	0.2276485527061975	-0.09708797093933118	-0.020445915192700583	1.69446541521586	0.07267817959623256	0.25131930676423464	-0.32202597796265026
0.29700000000000015	0.22766439566402102	-0.09709334532138453	-0.019206807088314383	1.6944647623089348	0.07260956933305056	0.2517283776419438	-0.3217224388925851
0.29800000000000004	0.22768028783336944	-0.09709877515642808	-0.01796494179751247	1.6944641089243	0.07254069939548348	0.2521379736936499	-0.32141773295339704
0.29899999999999993	0.2276962262697999	-0.09710425979150764	-0.016720337120204574	1.69446345676975	0.0724715691828641	0.2525480854468468	-0.32111186093866795
0.2999999999999998	0.22771220798747713	-0.09710979851158576	-0.015473010314190095	1.6944628074656989	0.07240217804920851	0.25295870360133477	-0.32080482354975165
0.30100000000000016	0.2277282299658272	-0.09711539054171688	-0.014222978078885487	1.694462162545814	0.07233252530407408	0.253369819034292	-0.32049662139071605
0.30200000000000005	0.22774428915539702	-0.09712103504841833	-0.012970256539452057	1.69446152345765	0.07226261021312363	0.2537814228051584	-0.3201872549633246
0.30299999999999994	0.22776038248329783	-0.09712673114174195	-0.011714861231684196	1.6944608915632744	0.07219243199876185	0.2541935061601557	-0.3198767246621779
0.3039999999999998	0.2277765068586129	-0.09713247787804496	-0.010456807087635954	1.6944602681398906	0.07212198984090551	0.25460606053651424	-0.31956503077007714
0.30500000000000016	0.22779265917739544	-0.0971382742619571	-0.009196108421593503	1.6944596543804533	0.07205128287752297	0.25501907756665954	-0.31925217345354656
0.30600000000000005	0.2278088363265076	-0.09714411924754685	-0.007932778916384246	1.6944590513942743	0.07198031020476087	0.25543254908236507	-0.3189381527585158
0.30699999999999994	0.22782503518630332	-0.09715001174019404	-0.0066668316092582235	1.6944584602076216	0.07190907087696365	0.25584646711900305	-0.31862296860585676
0.30799999999999983	0.2278412526329106	-0.09715595059954397	-0.005398278877324224	1.694457881764305	0.07183756390682992	0.2562608239198388	-0.31830662078665367
0.30900000000000016	0.22785748554049307	-0.09716193464278931	-0.004127132424407158	1.6944573169262525	0.07176578826570723	0.2566756119398296	-0.31798910895781485
0.31000000000000005	0.22787373078349388	-0.09716796264752955	-0.0028534032696940956	1.6944567664740735	0.07169374288390372	0.2570908238489345	-0.31767043263833183
0.31099999999999994	0.2278899852392435	-0.09717403335383502	-0.001577101736653535	1.6944562311076081	0.0716214266508355	0.25750645253543075	-0.3173505912057586
0.31199999999999983	0.22790624579168395	-0.09718014546627013	-0.0002982374418387818	1.6944557114464638	0.07154883841531501	0.25792249110924254	-0.317029583892547
0.31300000000000017	0.2279225093358356	-0.09718629765625132	0.0009831807153058063	1.6944552080305368	0.07147597698628604	0.25833893290486437	-0.3167074097824822
0.31400000000000006	0.22793877278150676	-0.09719248856398632	0.0022671445605141225	1.694454721320518	0.0714028411335801	0.2587557714835798	-0.31638406780770606
0.31499999999999995	0.2279550330558712	-0.09719871680037326	0.003553646650276623	1.6944542516983836	0.07132942958845202	0.25917300063498316	-0.3160595567463906
0.31599999999999984	0.22797128710566755	-0.09720498094961569	0.004842680275692407	1.6944537994678686	0.0712557410442001	0.2595906143779921	-0.31573387522075724
0.31700000000000017	0.2279875318990245	-0.09721127957217962	0.0061342394661074075	1.6944533648549243	0.07118177415693314	0.260008606961602	-0.3154070216951397
0.31800000000000006	0.22800376442616407	-0.09721761120733936	0.007428318992164708	1.6944529480081592	0.07110752754612028	0.26042697286526506	-0.31507899447427357
0.31899999999999995	0.22801998169936485	-0.09722397437493507	0.008724914366390361	1.6944525489992626	0.07103299979480296	0.26084570679853475	-0.3147497917023019
0.31999999999999984	0.22803618075369148	-0.09723036757709705	0.01002402184132195	1.6944521678234103	0.07095818944995774	0.2612648037000419	-0.3144194113624371
0.3210000000000002	0.22805235864886605	-0.09723678930031676	0.011325638406314134	1.6944518043996537	0.07088309502325484	0.2616842587361122	-0.3140878512769161
0.32200000000000006	0.22806851247115376	-0.09724323801711432	0.01262976178377737	1.6944514585712913	0.0708077149918485	0.2621040672993342	-0.3137551091070673
0.32299999999999995	0.2280846393341395	-0.09724971218767829	0.013936390425229041	1.6944511301062222	0.0707320477990787	0.262524225007144	-0.31342118235349203
0.32399999999999984	0.22810073637877623	-0.09725621026185435	0.015245523506405593	1.6944508186972842	0.07065609185526854	0.26294472769994304	-0.31308606835660663
0.3250000000000002	0.22811680077383914	-0.09726273068073393	0.0165571609206825	1.6944505239625727	0.07057984553855788	0.2633655714385104	-0.31274976429766804
0.32600000000000007	0.2281328297164111	-0.09726927187821958	0.01787130327155545	1.6944502454457457	0.07050330719565287	0.263786752501201	-0.312412267199983
0.32699999999999996	0.22814882043202134	-0.09727583228294283	0.019187951864937502	1.6944499826163109	0.07042647514261487	0.2642082673812368	-0.312073573930119
0.32799999999999985	0.22816477017556808	-0.09728241031940797	0.020507108700896424	1.6944497348698968	0.07034934766575127	0.26463011278385307	-0.3117336811993645
0.3290000000000002	0.22818067623303098	-0.09728900440798958	0.02182877646483094	1.6944495015285095	0.07027192302236615	0.26505228562323996	-0.31139258556544164
0.33000000000000007	0.22819653592247405	-0.09729561296491483	0.023152958518459162	1.694449281840774	0.07019419944137262	0.2654747830194063	-0.3110502834342301
0.33099999999999996	0.22821234659434084	-0.09730223440335913	0.024479658890238218	1.6944490749821626	0.07011617512419457	0.26589760229484555	-0.3107067710616285
0.33199999999999985	0.22822810563254498	-0.09730886713527898	0.025808882265211726	1.694448880055209	0.07003784824595989	0.26632074097100766	-0.3103620445556774
0.3330000000000002	0.2282438104567344	-0.09731550957248092	0.027140633974283408	1.6944486960897107	0.06995921695662125	0.26674419676457845	-0.31001609987888756
0.3340000000000001	0.22825945852460552	-0.09732216012655069	0.028474919981784502	1.6944485220429188	0.06988027938200625	0.26716796758320455	-0.3096689328509596
0.33499999999999996	0.228275047333145	-0.09732881720877065	0.029811746871328672	1.6944483567997182	0.06980103362485995	0.2675920515206653	-0.30932053915195984
0.33599999999999985	0.22829057441917583	-0.09733547923115718	0.031151121831076448	1.694448199172797	0.06972147776594188	0.26801644685192044	-0.3089709143257127
0.3370000000000002	0.2283060373603359	-0.09734214460824525	0.03249305263802857	1.6944480479028095	0.06964160986536279	0.26844115202803553	-0.3086200537834756
0.3380000000000001	0.22832143377611303	-0.09734881175811885	0.03383754764021351	1.6944479016585283	0.06956142796404065	0.2688661656705597	-0.3082679528082035
0.33899999999999997	0.2283367613281902	-0.09735547910231146	0.03518461573675845	1.694447759036995	0.06948093008509551	0.2692914865651147	-0.3079146065594097
0.33999999999999986	0.22835201772010613	-0.09736214506570269	0.03653426635696327	1.6944476185636614	0.06940011423518476	0.26971711365456136	-0.30756001007826
0.3410000000000002	0.22836720069623243	-0.09736880807754032	0.03788650943874736	1.6944474786925297	0.06931897840584181	0.2701430460321099	-0.30720415829278475
0.3420000000000001	0.22838230804081922	-0.09737546657321515	0.03924135540533228	1.69444733780629	0.06923752057494201	0.2705692829340716	-0.3068470460236392
0.34299999999999997	0.2283973375778646	-0.09738211899528726	0.04059881514015059	1.6944471942164585	0.06915573870823671	0.2709958237321293	-0.3064886679905388
0.34399999999999986	0.22841228717143533	-0.0973887637933911	0.04195889996109956	1.6944470461635137	0.06907363076089656	0.2714226679253729	-0.30612901881894833
0.3450000000000002	0.22842715472606104	-0.09739539942414856	0.04332162159412809	1.6944468918170388	0.06899119467930964	0.27184981513203776	-0.30576809304684777
0.3460000000000001	0.22844193818758046	-0.09740202435221604	0.04468699214576739	1.6944467292758658	0.06890842840338014	0.2722772650809484	-0.30540588513176165
0.347	0.22845663554482235	-0.09740863705209007	0.04605502407421887	1.6944465565682276	0.06882532986914668	0.27270501760260507	-0.3050423894583024
0.34799999999999986	0.22847124483099412	-0.09741523600916958	0.04742573015861425	1.6944463716519167	0.06874189701117427	0.2731330726196715	-0.3046776003462926
0.3490000000000002	0.22848576412364818	-0.09742181971970229	0.04879912346718748	1.694446172414455	0.06865812776453929	0.2735614301371673	-0.30431151205916773
0.3500000000000001	0.22850019154435786	-0.09742838669037039	0.050175217325472414	1.6944459566732748	0.06857402006671391	0.2739900902327922	-0.30394411881236066
0.351	0.22851452525885824	-0.09743493543826745	0.05155402528489	1.694445722175914	0.06848957185953468	0.2744190530473205	-0.30357541478167294
0.35199999999999987	0.228528763476523	-0.09744146449201921	0.052935561090958455	1.6944454666002275	0.06840478109131809	0.27484831877482296	-0.30320539411182157
0.3530000000000002	0.22854290444880374	-0.09744797239367582	0.05431983864960796	1.6944451875546167	0.0683196457191255	0.27527788765247124	-0.302834050925471
0.3540000000000001	0.22855694646738794	-0.09745445769987077	0.05570687199158872	1.6944448825782792	0.06823416371099611	0.2757077599499262	-0.30246137933287875
0.355	0.2285708878628293	-0.09746091898187038	0.057096675236088745	1.6944445491414832	0.06814833304815063	0.2761379359584299	-0.30208737344197667
0.35599999999999987	0.22858472700440202	-0.09746735482564657	0.058489262553547736	1.6944441846458649	0.06806215172747154	0.2765684159796028	-0.30171202736865066
0.3570000000000002	0.22859846230080372	-0.09747376383310165	0.05988464812765213	1.694443786424755	0.06797561776444508	0.27699920031418773	-0.30133533524698036
0.3580000000000001	0.2286120922002053	-0.09748014462406955	0.06128284611687183	1.6944433517435356	0.06788872919626211	0.2774302892508638	-0.3009572912395671
0.359	0.2286256151896505	-0.09748649583759157	0.06268387061514841	1.6944428778000276	0.06780148408459272	0.2778616830547634	-0.3005778895483816
0.3599999999999999	0.2286390297953085	-0.0974928161320909	0.0640877356120985	1.6944423617249182	0.06771388051809724	0.2782933819557531	-0.3001971244259543
0.3610000000000002	0.22865233458358145	-0.09749910418519851	0.06549445495384729	1.6944418005822233	0.06762591661504122	0.27872538613696646	-0.2998149901863667
0.3620000000000001	0.2286655281615665	-0.09750535869361035	0.06690404230372818	1.6944411913697903	0.06753759052601599	0.2791576957234037	-0.29943148121623053
0.363	0.22867860917649988	-0.09751157837297582	0.06831651110133126	1.6944405310198485	0.06744890043658397	0.2795903107700524	-0.29904659198614914
0.3639999999999999	0.22869157631493373	-0.097517761957818	0.06973187452026004	1.6944398163996033	0.06735984456985065	0.2800232312495275	-0.2986603170626043
0.3650000000000002	0.22870442830202267	-0.09752390820148979	0.07115014542571033	1.6944390443118804	0.06727042118914763	0.2804564570396569	-0.29827265112003143
0.3660000000000001	0.22871716390054508	-0.09753001587616741	0.07257133633223468	1.694438211495825	0.06718062860088928	0.28088998791137915	-0.2978835889529654
0.367	0.2287297819089077	-0.09753608377287819	0.07399545936168095	1.694437314627655	0.06709046515730041	0.28132382351695234	-0.29749312548814144
0.3679999999999999	0.22874228115851103	-0.09754211070193888	0.07542252620129476	1.694436350321474	0.06699992925889456	0.2817579633781704	-0.2971012557964947
0.3690000000000002	0.22875466051160578	-0.09754809549456067	0.07685254806197532	1.6944353151301483	0.06690901935713098	0.282192406874465	-0.29670797510512453
0.3700000000000001	0.22876691885926473	-0.09755403700524753	0.07828553563667215	1.6944342055462456	0.06681773395737357	0.28262715323113785	-0.29631327880934993
0.371	0.22877905511909533	-0.09755993411348529	0.07972149905890856	1.6944330180030474	0.06672607162178801	0.28306220150784467	-0.29591716248480004
0.3719999999999999	0.2287910682334465	-0.09756578572434405	0.08116044786141938	1.6944317488756313	0.06663403097205652	0.2834975505871501	-0.2955196218993613
0.3730000000000002	0.22880295716773422	-0.09757159076874648	0.08260239093527148	1.6944303944820307	0.06654161069197277	0.28393319916315346	-0.295120653024986
0.3740000000000001	0.2288147209085109	-0.09757734820378261	0.08404733649021362	1.6944289510844714	0.06644880953004001	0.284369145730431	-0.29472025204930485
0.375	0.22882635846240837	-0.097583057013072	0.08549529201624782	1.694427414890695	0.06635562630225621	0.2848053885734166	-0.294318415386926
0.3759999999999999	0.2288378688563315	-0.09758871620679409	0.08694626424603621	1.6944257820553672	0.06626205989490516	0.2852419257562845	-0.293915139690546
0.3770000000000002	0.22884925113815024	-0.0975943248206347	0.08840025911850787	1.6944240486815747	0.06616810926692791	0.28567875511333485	-0.2935104218618763
0.3780000000000001	0.22886050437751315	-0.0975998819140307	0.08985728174366013	1.6944222108224196	0.0660737734519977	0.2861158742396406	-0.29310425906220566
0.379	0.22887162766641064	-0.09760538656921852	0.09131733636780164	1.6944202644827107	0.06597905156084745	0.2865532804817756	-0.29269664872272305
0.3799999999999999	0.22888262011873942	-0.09761083789145952	0.09278042633923071	1.694418205620755	0.06588394278378987	0.286990970928808	-0.2922875885547874
0.3810000000000002	0.228893480869241	-0.09761623500969059	0.09424655407546996	1.6944160301502573	0.06578844639300467	0.287428942403928	-0.29187707655984096
0.3820000000000001	0.22890420907331593	-0.0976215770772289	0.09571572103280587	1.6944137339423273	0.06569256174471552	0.28786719145677314	-0.291465111038665
0.383	0.22891480390771798	-0.09762686327253153	0.0971879276770039	1.6944113128276026	0.06559628828156204	0.2883057143559666	-0.29105169060040575
0.3839999999999999	0.22892526457062676	-0.0976320928000066	0.0986631734533168	1.6944087625984874	0.06549962553510633	0.288744507081386	-0.29063681417192005
0.38500000000000023	0.2289355902810991	-0.09763726489087678	0.10014145675578716	1.694406079011514	0.06540257312829213	0.2891835653163476	-0.290220481007199
0.3860000000000001	0.22894578027902732	-0.09764237880409887	0.1016227748973497	1.6944032577898303	0.06530513077779596	0.2896228844402585	-0.28980269069638276
0.387	0.22895583382522885	-0.09764743382733962	0.10310712408111222	1.6944002946258154	0.06520729829627081	0.2900624595218025	-0.2893834431744899
0.3879999999999999	0.22896575020129206	-0.09765242927763061	0.1045944993724405	1.6943971851838324	0.06510907559442157	0.29050228531235844	-0.28896273873004363
0.38900000000000023	0.22897552871030738	-0.09765736450095407	0.1060848946722239	1.6943939251031166	0.06501046268285153	0.29094235623965714	-0.2885405780133518
0.3900000000000001	0.22898516867886098	-0.09766223887113606	0.10757830269170297	1.694390510000808	0.06491145967386285	0.2913826664018635	-0.28811696204425746
0.391	0.2289946694591628	-0.09766705178954893	0.10907471492924205	1.6943869354751304	0.06481206678339346	0.2918232095622121	-0.2876918922192986
0.3919999999999999	0.22900403043018072	-0.09767180268599965	0.11057412164943155	1.6943831971087204	0.06471228433296883	0.2922639791442621	-0.28726537031827576
0.39300000000000024	0.22901325099815778	-0.09767649102005643	0.11207651186415289	1.6943792904721136	0.06461211275160707	0.2927049682277783	-0.28683739851028767
0.39400000000000013	0.22902233059801813	-0.09768111628206279	0.11358187331523831	1.6943752111273886	0.0645115525776165	0.29314616954524375	-0.28640797935917167
0.395	0.22903126869603868	-0.09768567799308349	0.11509019245835982	1.6943709546319767	0.06441060446004152	0.29358757547876824	-0.2859771158285297
0.3959999999999999	0.22904006479303324	-0.09769017570415649	0.11660145444815964	1.6943665165426385	0.06430926915993888	0.294029178057277	-0.2855448112864592
0.39700000000000024	0.22904871842767233	-0.09769460899635694	0.11811564312613675	1.6943618924196135	0.06420754755191024	0.29447096895453573	-0.28511106950949894
0.39800000000000013	0.22905722917994165	-0.09769897748205365	0.11963274101168056	1.6943570778309467	0.0641054406257682	0.29491293948820185	-0.28467589468566423
0.399	0.22906559667436477	-0.09770328080622821	0.12115272929438943	1.6943520683569973	0.06400294948790894	0.2953550806193021	-0.284239291417056
0.3999999999999999	0.2290738205822376	-0.09770751864672726	0.12267558782731433	1.6943468595951312	0.06390007536214666	0.2957973829519608	-0.28380126472209927
0.40100000000000025	0.2290819006232497	-0.09771169071382803	0.12420129512227428	1.6943414471646057	0.06379681959025245	0.29623983673369325	-0.28336182003716365
0.40200000000000014	0.2290898365679981	-0.09771579675062321	0.12572982834726268	1.694335826711646	0.06369318363274448	0.296682431856334	-0.2829209632175006
0.403	0.22909762824139387	-0.09771983653422367	0.12726116332596704	1.6943299939147218	0.06358916906980644	0.2971251578576093	-0.282478700537491
0.4039999999999999	0.22910527552545637	-0.09772380987627169	0.1287952745401765	1.6943239444900262	0.06348477760172373	0.2975680039234855	-0.28203503869019825
0.40500000000000025	0.22911277836149568	-0.09772771662276324	0.13033213513547384	1.6943176741971608	0.06338001104883598	0.2980109588914254	-0.2815899847859763
0.40600000000000014	0.22912013675281195	-0.0977315566546852	0.13187171693023722	1.6943111788450325	0.06327487135143033	0.2984540112546852	-0.2811435463498228
0.40700000000000003	0.22912735076753518	-0.09773532988947228	0.13341399042760427	1.6943044542979655	0.06316936056963487	0.29889714916747917	-0.2806957313177127
0.4079999999999999	0.22913442054085478	-0.09773903628177838	0.1349589248296735	1.694297496482033	0.06306348088300565	0.2993403604505987	-0.28024654803233257
0.4089999999999998	0.22914134627701507	-0.09774267582355843	0.13650648805397111	1.6942903013916113	0.06295723458968344	0.299783632597617	-0.27979600523814574
0.41000000000000014	0.2291481282514517	-0.09774624854458948	0.1380566467525878	1.6942828650961603	0.0628506241053011	0.3002269527819979	-0.27934411207559867
0.41100000000000003	0.22915476681268976	-0.09774975451305898	0.13960936633364007	1.6942751837472387	0.06274365196163881	0.3006703078648146	-0.27889087807464163
0.4119999999999999	0.22916126238325218	-0.0977531938354689	0.14116461098471383	1.6942672535853733	0.06263632080484274	0.30111368440290925	-0.27843631314786005
0.4129999999999998	0.22916761545958003	-0.09775656665622852	0.14272234369795156	1.6942590709460421	0.06252863339332589	0.3015570686576889	-0.2779804275833894
0.41400000000000015	0.22917382661171892	-0.09775987315768521	0.1442825262956893	1.6942506322651454	0.062420592595775155	0.3020004466042046	-0.2775232320376049
0.41500000000000004	0.22917989648314666	-0.09776311356097052	0.14584511945517542	1.694241934085475	0.06231220138950566	0.3024438039397363	-0.2770647375276353
0.4159999999999999	0.22918582579073665	-0.09776628812691286	0.14741008273165382	1.6942329730645638	0.06220346285897646	0.3028871260916532	-0.27660495542399677
0.4169999999999998	0.22919161532448085	-0.09776939715626537	0.14897737458060092	1.694223745982785	0.06209438019422143	0.30333039822492874	-0.2761438974435174
0.41800000000000015	0.22919726594622272	-0.09777244098924626	0.15054695238028437	1.6942142497502064	0.06198495668894861	0.30377360524975133	-0.27568157564260276
0.41900000000000004	0.22920277858777616	-0.09777542000439059	0.15211877245543762	1.6942044814118233	0.061875195738183106	0.3042167318296703	-0.27521800241058747
0.41999999999999993	0.22920815424992985	-0.09777833461746548	0.15369279010284342	1.694194438152682	0.06176510083587669	0.30465976239047626	-0.27475319046243013
0.4209999999999998	0.22921339400233676	-0.09778118528082477	0.1552689596184924	1.6941841173036394	0.06165467557266344	0.30510268112940314	-0.2742871528306788
0.42200000000000015	0.22921849898278648	-0.09778397248244908	0.15684723432523262	1.694173516346638	0.06154392363339262	0.3055454720243018	-0.2738199028573642
0.42300000000000004	0.2292234703954845	-0.09778669674504491	0.15842756660132976	1.6941626329191195	0.06143284879449627	0.30598811884304516	-0.2733514541858082
0.42399999999999993	0.22922830950908624	-0.09778935862557984	0.16000990791073597	1.6941514648183402	0.06132145492137048	0.30643060515342296	-0.27288182075196943
0.4249999999999998	0.22923301765485826	-0.0977919587145048	0.16159420883473863	1.694140010005588	0.06120974596564501	0.3068729143334817	-0.2724110167753731
0.42600000000000016	0.22923759622496612	-0.09779449763504028	0.16318041910465886	1.6941282666091715	0.06109772596245926	0.30731502958220347	-0.2719390567498553
0.42700000000000005	0.22924204667089187	-0.09779697604290012	0.16476848763602434	1.6941162329258082	0.0609853990277406	0.3077569339305406	-0.27146595543416907
0.42799999999999994	0.22924637050160498	-0.09779939462532239	0.16635836256501874	1.6941039074219135	0.060872769355055104	0.3081986102530046	-0.2709917278420113
0.4289999999999998	0.22925056928072995	-0.09780175409903023	0.16794999128725577	1.6940912887355508	0.06075984121190457	0.3086400412798259	-0.27051638923121313
0.43000000000000016	0.2292546446227087	-0.09780405520787494	0.1695433204981744	1.6940783756775413	0.06064661893570959	0.3090812096095188	-0.2700399550926264
0.43100000000000005	0.2292585981887084	-0.0978062987205364	0.1711382962339821	1.6940651672309825	0.06053310692971793	0.3095220977216852	-0.26956244113924066
0.43199999999999994	0.22926243168264965	-0.0978084854282805	0.17273486391169526	1.6940516625506756	0.060419309659077755	0.3099626879897095	-0.2690838632955753
0.43299999999999983	0.22926614684772953	-0.09781061614277267	0.1743329683683265	1.6940378609628353	0.06030523164713219	0.3104029626932389	-0.2686042376872106
0.43400000000000016	0.22926974546419038	-0.09781269169394677	0.1759325539004031	1.6940237619635876	0.06019087747187005	0.3108429040306497	-0.2681235806303806
0.43500000000000005	0.22927322934795655	-0.09781471292830467	0.17753356430424524	1.6940093652166266	0.06007625176258917	0.3112824941315771	-0.2676419086213695
0.43599999999999994	0.22927660034863198	-0.09781668070839859	0.17913594291743137	1.6939946705511602	0.05996135919676794	0.31172171506970986	-0.26715923832538935
0.43699999999999983	0.229279860346481	-0.09781859591311871	0.18073963266075443	1.6939796779593943	0.05984620449695778	0.31216054887580447	-0.26667558656535156
0.43800000000000017	0.2292830112491425	-0.09782045943728052	0.18234457607884733	1.6939643875931838	0.05973079242750929	0.3125989775504505	-0.2661909703111234
0.43900000000000006	0.22928605498845245	-0.09782227219013431	0.18395071537990504	1.6939487997605969	0.05961512779106666	0.31303698307660466	-0.26570540666900966
0.43999999999999995	0.22928899351737284	-0.097824035093549	0.18555799247606258	1.6939329149223932	0.05949921542494739	0.3134745474322138	-0.2652189128710786
0.44099999999999984	0.2292918288070246	-0.09782574908024531	0.18716634902373752	1.6939167336872882	0.059383060197707234	0.31391165260270365	-0.2647315062648014
0.44200000000000017	0.22929456284382355	-0.09782741509207747	0.18877572646173832	1.693900256805247	0.05926666700606826	0.3143482805928002	-0.26424320430378045
0.44300000000000006	0.22929719762671658	-0.09782903407836267	0.19038606604643982	1.6938834851595637	0.05915004077208363	0.31478441343758073	-0.2637540245395505
0.44399999999999995	0.22929973516451663	-0.09783060699425723	0.19199730888558536	1.6938664197588507	0.059033186440290555	0.3152200332131985	-0.26326398461376416
0.44499999999999984	0.22930217747333428	-0.09783213479917852	0.193609395971529	1.6938490617293187	0.05891610897478591	0.31565512204754137	-0.26277310225050265
0.4460000000000002	0.2293045265741043	-0.09783361845527186	0.1952222682128492	1.693831412306968	0.05879881335646309	0.3160896621305375	-0.26228139524905847
0.44700000000000006	0.22930678449020475	-0.09783505892592136	0.19683586646401216	1.693813472828563	0.05868130458058813	0.3165236357239437	-0.26178888147747886
0.44799999999999995	0.22930895324516706	-0.0978364571743037	0.19845013155389193	1.6937952447206348	0.05856358765464937	0.3169570251708155	-0.26129557886685106
0.44899999999999984	0.22931103486047483	-0.09783781416198414	0.2000650043135817	1.6937767294872585	0.05844566759635378	0.31738981290473733	-0.26080150540613084
0.4500000000000002	0.22931303135344966	-0.0978391308475535	0.20168042560317936	1.693757928697737	0.058327549431704366	0.31782198145870877	-0.26030667913731254
0.45100000000000007	0.22931494473522177	-0.09784040818530544	0.2032963363368519	1.6937388439741845	0.05820923819327553	0.3182535134736421	-0.2598111181509245
0.45199999999999996	0.2293167770087836	-0.09784164712395306	0.2049126775062365	1.6937194769782682	0.05809073891874234	0.3186843917064892	-0.2593148405820141
0.45299999999999985	0.22931853016712447	-0.09784284860538367	0.20652939020261335	1.6936998293974719	0.05797205664947614	0.3191145990379532	-0.2588178646067271
0.4540000000000002	0.22932020619144416	-0.09784401356345125	0.20814641563753308	1.6936799029320102	0.05785319642914062	0.3195441184797405	-0.2583202084393417
0.45500000000000007	0.22932180704944374	-0.09784514292280513	0.20976369516195567	1.6936596992816384	0.057734163302405404	0.3199729331815538	-0.2578218903296172
0.45599999999999996	0.22932333469369143	-0.09784623759775447	0.21138117028470713	1.693639220130854	0.057614962313772035	0.32040102643808444	-0.25732292856056227
0.45699999999999985	0.22932479106006168	-0.0978472984911673	0.21299878269068842	1.6936184671328673	0.05749559850638583	0.3208283816959614	-0.2568233414466654
0.4580000000000002	0.22932617806624572	-0.09784832649340346	0.21461647425889496	1.6935974418930886	0.05737607692088939	0.32125498256055035	-0.25632314733232625
0.4590000000000001	0.22932749761033158	-0.09784932248128037	0.21623418708029996	1.6935761459517562	0.05725640259449578	0.32168081280267974	-0.2558223645903481
0.45999999999999996	0.22932875156945157	-0.09785028731707093	0.21785186347528215	1.6935545807660726	0.05713658056021536	0.3221058563651886	-0.2553210116206564
0.46099999999999985	0.22932994179849572	-0.09785122184753266	0.21946944600990617	1.6935327476933544	0.057016615846109724	0.3225300973690074	-0.2548191068492257
0.4620000000000002	0.22933107012888884	-0.09785212690296702	0.22108687751148873	1.6935106479755773	0.05689651347456772	0.32295352011896944	-0.254316668726831
0.4630000000000001	0.2293321383674299	-0.09785300329630847	0.2227041010846336	1.6934882827241842	0.056776278461537814	0.32337610910979575	-0.2538137157274844
0.46399999999999997	0.2293331482951918	-0.09785385182224218	0.22432106012741346	1.6934656529044003	0.05665591581565095	0.32379784903214626	-0.2533102663469042
0.46499999999999986	0.22933410166647947	-0.09785467325634963	0.22593769834700195	1.6934427593198045	0.05653543053729004	0.3242187247784477	-0.2528063391009984
0.4660000000000002	0.2293350002078449	-0.09785546835465664	0.22755395977443424	1.6934196025979091	0.05641482761790558	0.32463872144833106	-0.25230195252416227
0.4670000000000001	0.22933584561715747	-0.09785623785433349	0.2291697887774237	1.6933961831763744	0.05629411203987703	0.3250578243534493	-0.2517971251678583
0.46799999999999997	0.22933663956272757	-0.09785698247517098	0.23078513007129078	1.693372501289483	0.05617328877667164	0.32547601902181167	-0.2512918755998269
0.46899999999999986	0.22933738368248185	-0.09785770292033116	0.23239992872918797	1.6933485569548667	0.05605236279286932	0.32589329120195343	-0.25078622240366555
0.4700000000000002	0.2293380795831889	-0.09785839987599661	0.23401413019167044	1.6933243499604889	0.055931339043988046	0.3263096268668946	-0.25028018417857567
0.4710000000000001	0.22933872883973333	-0.09785907401066811	0.23562768027528846	1.6932998798522585	0.055810222476165704	0.3267250122177181	-0.24977377953913735
0.472	0.22933933299443704	-0.0978597259744852	0.23724052517988092	1.693275145922658	0.05568901802581543	0.32713943368666	-0.24926702711509413
0.47299999999999986	0.2293398935564257	-0.09786035639856892	0.23885261149425027	1.6932501471999992	0.055567730619432286	0.3275528779397247	-0.24875994555149442
0.4740000000000002	0.22934041200103936	-0.09786096589438632	0.24046388620064502	1.693224882438312	0.05544636517348555	0.3279653318788994	-0.24825255350917208
0.4750000000000001	0.22934088976928552	-0.09786155505313579	0.24207429667847713	1.693199350108244	0.05532492659427011	0.328376782644042	-0.24774486966512121
0.476	0.22934132826733322	-0.09786212444552918	0.24368379070770252	1.6931735483889732	0.055203419777833815	0.3287872176146373	-0.24723691271256468
0.47699999999999987	0.2293417288660469	-0.09786267462272251	0.24529231647228963	1.6931474751611304	0.05508184961021979	0.3291966244114955	-0.24672870136081962
0.4780000000000002	0.22934209290055832	-0.09786320611801856	0.24689982256382853	1.693121127999985	0.054960220967957864	0.32960499089846595	-0.2462202543351245
0.4790000000000001	0.22934242166987562	-0.09786371944783553	0.24850625798570875	1.6930945041688938	0.0548385387182524	0.33001230518429997	-0.24571159037610524
0.48	0.229342716436528	-0.09786421511156526	0.25011157215753943	1.6930676006148981	0.054716807718618046	0.33041855562430916	-0.24520272823855727
0.48099999999999987	0.22934297842624476	-0.09786469359144899	0.25171571491873096	1.6930404139660935	0.05459503281650686	0.3308237308215267	-0.24469368669007363
0.4820000000000002	0.22934320882766737	-0.09786515535359926	0.2533186365309124	1.693012940528143	0.05447321884947013	0.3312278196275649	-0.24418448451023164
0.4830000000000001	0.22934340879209378	-0.09786560084979105	0.2549202876788596	1.692985176280317	0.05435137064566749	0.3316308111431198	-0.2436751404903806
0.484	0.22934357943325312	-0.0978660305185168	0.2565206194703581	1.6929571168729403	0.0542294930241705	0.3320326947181336	-0.24316567343346426
0.4849999999999999	0.22934372182711057	-0.09786644478530455	0.2581195834361767	1.692928757625878	0.054107590795056	0.33243345995192997	-0.2426561021534942
0.4860000000000002	0.22934383701170039	-0.0978668440638042	0.2597171315298208	1.692900093527679	0.053985668759771704	0.3328330966932107	-0.24214644547483877
0.4870000000000001	0.22934392598698666	-0.0978672287576413	0.26131321612598557	1.6928711192353914	0.053863731711769426	0.33323159503961947	-0.24163672223179605
0.488	0.22934398971475062	-0.09786759926153277	0.26290779001738196	1.6928418290742988	0.05374178443691394	0.3336289453368219	-0.2411269512688592
0.4889999999999999	0.22934402911850355	-0.09786795596128825	0.26450080641035717	1.6928122170379616	0.05361983171354116	0.33402513817717183	-0.24061715144141205
0.4900000000000002	0.22934404508342413	-0.09786829923382409	0.2660922189201084	1.6927822767893168	0.0534978783125262	0.3344201643982176	-0.2401073416162884
0.4910000000000001	0.22934403845631962	-0.09786862944831637	0.26768198156515927	1.692752001662842	0.05337592899778309	0.3348140150810568	-0.2395975406721768
0.492	0.22934401004560992	-0.0978689469681175	0.2692700487600153	1.6927213846681626	0.05325398852719149	0.3352066815481229	-0.2390877675000959
0.4929999999999999	0.2293439606213336	-0.09786925215193522	0.2708563753067949	1.6926904184947416	0.053132061653397566	0.33559815536041143	-0.23857804100392213
0.4940000000000002	0.2293438909151753	-0.09786954535389811	0.2724409163873824	1.6926590955161505	0.0530101531241191	0.33598842831470355	-0.23806838010101217
0.4950000000000001	0.2293438016205134	-0.0978698269232581	0.27402362755577253	1.692627407793931	0.05288826768219369	0.3363774924409765	-0.23755880372302332
0.496	0.22934369339248775	-0.0978700972041046	0.27560446472952155	1.6925953470829314	0.05276641006573091	0.3367653399995838	-0.2370493308166701
0.4969999999999999	0.22934356684808618	-0.09787035653508998	0.2771833841799742	1.692562904839253	0.0526445850083638	0.3371519634778471	-0.2365399803441548
0.4980000000000002	0.22934342256624987	-0.09787060524916599	0.2787603425216857	1.6925300722296888	0.05252279723935145	0.3375373555862497	-0.23603077128349742
0.4990000000000001	0.22934326108799621	-0.09787084367370727	0.28033529670183216	1.6924968401407847	0.05240105148364976	0.3379215092546657	-0.23552172262905038
0.5	0.22934308291655922	-0.09787107213177385	0.28190820398965044	1.692463199187155	0.05227935246249413	0.33830441762869284	-0.23501285339211955
0.5009999999999999	0.22934288851754656	-0.0978712909441363	0.2834790219651976	1.692429139719808	0.052157704894489156	0.3386860740657913	-0.23450418260161116
0.5020000000000002	0.22934267831911298	-0.09787150043055809	0.2850477085070987	1.6923946518352435	0.05203611349647023	0.33906647213099095	-0.23399572930486962
0.5030000000000001	0.22934245271214956	-0.09787170090995853	0.28661422177932716	1.6923597253860871	0.0519145829838886	0.33944560559217474	-0.23348751256868727
0.504	0.22934221205048827	-0.09787189270020841	0.28817852021705403	1.6923243499928935	0.05179311807114175	0.33982346841506544	-0.23297955148040678
0.5049999999999999	0.22934195665112167	-0.09787207611793454	0.28974056251160424	1.6922885150556235	0.05167172347202714	0.340200054757983	-0.2324718651494018
0.5060000000000002	0.22934168679443726	-0.09787225147833271	0.29130030759456127	1.6922522097644341	0.05155040390019292	0.3405753589663778	-0.23196447270903955
0.5070000000000001	0.22934140272446624	-0.09787241909498884	0.2928577146214419	1.6922154231105404	0.051429164069520146	0.34094937556726856	-0.23145739331868015
0.508	0.22934110464914628	-0.09787257927970786	0.2944127429557319	1.6921781438975394	0.051308008694492764	0.34132209926383283	-0.2309506461653284
0.5089999999999999	0.22934079274059824	-0.09787273234235032	0.2959653521533196	1.6921403607532006	0.05118694249067261	0.3416935249301558	-0.23044425046504186
0.5100000000000002	0.2293404671354165	-0.09787287859067612	0.2975155019466133	1.6921020621413592	0.05106597017527484	0.3420636476058994	-0.22993822546450182
0.5110000000000001	0.22934012793497294	-0.09787301833019521	0.29906315222838203	1.692063236373171	0.05094509646771731	0.34243246249083503	-0.22943259044297323
0.512	0.22933977520573395	-0.09787315186402495	0.3006082630364874	1.692023871618122	0.05082432609007855	0.342799964939428	-0.22892736471414654
0.5129999999999999	0.22933940897959118	-0.09787327949275383	0.3021507945402985	1.6919839559159247	0.05070366376745957	0.3431661504556609	-0.22842256762717333
0.5140000000000002	0.22933902925420505	-0.0978734015143111	0.30369070702845347	1.6919434771881852	0.05058311422824504	0.3435310146882832	-0.2279182185671814
0.5150000000000001	0.22933863599336166	-0.09787351822384241	0.3052279608976326	1.6919024232475999	0.050462682204320035	0.343894553426674	-0.22741433695598112
0.516	0.2293382291273428	-0.09787362991359065	0.30676251664162857	1.6918607818058249	0.050342372431359625	0.34425676259695714	-0.226910942253066
0.5169999999999999	0.22933780855330926	-0.09787373687278213	0.308294334839623	1.6918185404830375	0.050222189649186615	0.34461763825770203	-0.22640805395664487
0.5180000000000002	0.22933737413569716	-0.09787383938751756	0.3098233761444615	1.6917756868184408	0.050102138602071106	0.34497717659545896	-0.2259056916045044
0.5190000000000001	0.22933692570662803	-0.0978739377406678	0.31134960127209416	1.6917322082790978	0.04998222403896718	0.3453353739207408	-0.2254038747747431
0.52	0.22933646306633204	-0.09787403221177368	0.312872970991089	1.6916880922674784	0.049862450713864845	0.34569222666421157	-0.22490262308672407
0.5209999999999999	0.22933598598358512	-0.09787412307695018	0.3143934461111269	1.6916433261288693	0.04974282338631343	0.3460477313727201	-0.2244019562025311
0.5220000000000002	0.2293354941961599	-0.09787421060879413	0.31591098747051677	1.6915978971586487	0.049623346821929246	0.34640188470512123	-0.22390189382884884
0.5230000000000001	0.22933498741129066	-0.09787429507629557	0.3174255559227733	1.6915517926090662	0.049504025792882704	0.3467546834278271	-0.22340245571912537
0.524	0.22933446530615273	-0.09787437674475234	0.3189371123230492	1.6915049996947893	0.0493848650785431	0.3471061244103353	-0.22290366167599862
0.5249999999999999	0.2293339275283564	-0.09787445587568767	0.3204456175148351	1.6914575055979821	0.049265869466215376	0.3474562046207982	-0.22240553155396686
0.5260000000000002	0.22933337369645587	-0.09787453272677041	0.3219510323162081	1.6914092974744332	0.04914704375178161	0.3478049211213925	-0.2219080852621625
0.5270000000000001	0.2293328034004734	-0.09787460755173781	0.32345331750604456	1.6913603624607412	0.049028392740242496	0.3481522710636749	-0.2214113427667834
0.528	0.2293322162024393	-0.09787468060032058	0.3249524338109865	1.6913106876818214	0.04890992124627599	0.34849825168410964	-0.22091532409304052
0.5289999999999999	0.22933161163694768	-0.09787475211816976	0.32644834189282734	1.691260260257992	0.04879163409480843	0.34884286029958733	-0.22042004932708972
0.5300000000000002	0.229330989211729	-0.09787482234678553	0.32794100233560236	1.6912090673116513	0.0486735361215325	0.3491860943028171	-0.21992553861823264
0.5310000000000001	0.22933034840823935	-0.0978748915234473	0.32943037563204436	1.6911570959743127	0.0485556321734283	0.34952795115765417	-0.21943181218124505
0.532	0.22932968868226716	-0.09787495988114521	0.33091642217057343	1.6911043333940095	0.04843792710928272	0.34986842839461	-0.21893889029838737
0.5329999999999999	0.2293290094645579	-0.09787502764851261	0.33239910222436403	1.6910507667423342	0.04832042580014163	0.350207523606791	-0.21844679332077238
0.5340000000000003	0.2293283101614572	-0.09787509504975933	0.3338783759425261	1.6909963832211206	0.04820313312968998	0.3505452344462678	-0.21795554166919281
0.5350000000000001	0.22932759015557297	-0.09787516230460558	0.3353542033430615	1.6909411700691548	0.04808605399443345	0.35088155862087744	-0.21746515583444948
0.536	0.22932684880645712	-0.0978752296282161	0.33682654430688175	1.690885114568927	0.04796919330367668	0.35121649389133985	-0.21697565637728192
0.5369999999999999	0.2293260854513075	-0.09787529723113456	0.3382953585714228	1.6908282040541929	0.047852555979598047	0.35155003806820223	-0.21648706392818637
0.5379999999999998	0.22932529940569052	-0.09787536531921784	0.3397606057238972	1.6907704259187324	0.047736146957415994	0.35188218900849283	-0.21599939918710057
0.5390000000000001	0.22932448996428534	-0.09787543409357011	0.34122224519572836	1.6907117676255692	0.04761997118533774	0.35221294461251207	-0.21551268292263126
0.54	0.22932365640165014	-0.0978755037504763	0.3426802362585816	1.6906522167170333	0.04750403362428552	0.35254230282088506	-0.2150269359704992
0.5409999999999999	0.22932279797301128	-0.09787557448133502	0.3441345380212801	1.6905917608260557	0.047388339247517314	0.35287026161169494	-0.21454217923130392
0.5419999999999998	0.22932191391507575	-0.09787564647259067	0.34558510942726833	1.6905303876875812	0.047272893040137334	0.35319681899769845	-0.21405843366807434
0.5430000000000001	0.2293210034468681	-0.0978757199056643	0.3470319092526634	1.6904680851497382	0.04715769999855212	0.3535219730236271	-0.21357572030376834
0.544	0.22932006577059222	-0.09787579495688344	0.3484748961053096	1.6904048411851513	0.04704276512986764	0.3538457217636346	-0.21309406021851765
0.5449999999999999	0.229319100072519	-0.09787587179741049	0.34991402842562963	1.6903406439020285	0.046928093451161404	0.3541680633191994	-0.21261347454635401
0.5459999999999998	0.2293181055239002	-0.09787595059316945	0.3513492644893085	1.6902754815550345	0.04681368998868577	0.3544889958174823	-0.21213398447133563
0.5470000000000002	0.22931708128191	-0.09787603150477098	0.35278056241147704	1.6902093425563425	0.04669955977699745	0.3548085174099591	-0.21165561122317442
0.548	0.22931602649061453	-0.09787611468743554	0.35420788015243954	1.6901422154861259	0.04658570785794748	0.35512662627145253	-0.21117837607246573
0.5489999999999999	0.22931494028197016	-0.09787620029091454	0.3556311755242332	1.6900740891017476	0.04647213927958767	0.35544332059944145	-0.21070230032580436
0.5499999999999998	0.229313821776852	-0.09787628845940907	0.3570504061976801	1.6900049523464042	0.04635885909498847	0.35575859861340803	-0.2102274053208266
0.5510000000000002	0.22931267008611245	-0.09787637933148657	0.3584655297111016	1.689934794357989	0.04624587236090268	0.3560724585544665	-0.20975371242067092
0.552	0.22931148431167162	-0.09787647303999476	0.3598765034811119	1.6898636044774373	0.046133184136330746	0.35638489868551926	-0.20928124300777504
0.5529999999999999	0.22931026354764003	-0.09787656971197303	0.3612832848151557	1.6897913722554372	0.04602079948098286	0.3566959172919424	-0.20881001847741537
0.5539999999999998	0.22930900688147451	-0.0978766694685611	0.3626858309258337	1.6897180874575133	0.04590872345363288	0.3570055126827411	-0.20834006023108953
0.5550000000000002	0.2293077133951681	-0.09787677242490478	0.364084098945554	1.689643740068628	0.04579696111060277	0.3573136831918112	-0.2078713896699647
0.556	0.22930638216647495	-0.09787687869005862	0.36547804593929806	1.68956832029805	0.045685517504494365	0.3576204271789433	-0.20740402818898002
0.5569999999999999	0.22930501227017133	-0.09787698836688564	0.36686762891629454	1.689491818584132	0.04557439768292008	0.35792574303069263	-0.20693799717139952
0.5579999999999998	0.22930360277935316	-0.09787710155195369	0.3682528048436496	1.6894142255990046	0.04546360668698382	0.3582296291614212	-0.20647331798257662
0.5590000000000002	0.229302152766395	-0.09787721833542848	0.369633530663099	1.6893355322535704	0.045353149549507414	0.3585320840147567	-0.2060100119623614
0.56	0.22930066130281884	-0.09787733880096335	0.3710097633090452	1.6892557297020585	0.04524303129318013	0.35883310606553154	-0.20554810041710417
0.5609999999999999	0.22929912745844983	-0.09787746302558537	0.37238145972604064	1.6891748093453964	0.0451332569287484	0.35913269382195867	-0.20508760461220873
0.5619999999999998	0.22929755030136492	-0.09787759107957793	0.3737485768857608	1.6890927628345356	0.045023831453179744	0.35943084582768187	-0.20462854576503234
0.5630000000000002	0.22929592889901174	-0.09787772302635966	0.3751110718038891	1.6890095820752409	0.04491475984779617	0.3597275606634568	-0.20417094503756325
0.5640000000000001	0.22929426231974576	-0.09787785892235965	0.37646890155733065	1.6889252592336026	0.04480604707643301	0.36002283694864795	-0.20371482352873319
0.565	0.22929254963441065	-0.09787799881688876	0.37782202330217074	1.6888397867403953	0.044697698083618335	0.36031667334290807	-0.20326020226664926
0.5659999999999998	0.2292907899179627	-0.09787814275200729	0.37917039429166677	1.6887531572942904	0.04458971779288999	0.36060906854798	-0.2028071022010893
0.5670000000000002	0.2292889822511401	-0.09787829076238862	0.380513971893563	1.6886653638658173	0.04448211110524532	0.36090002130931853	-0.20235554419605822
0.5680000000000001	0.22928712572217816	-0.09787844287517886	0.38185271360789697	1.6885763997024505	0.04437488289735342	0.36118953041765445	-0.2019055490218365
0.569	0.22928521942857105	-0.09787859910985271	0.3831865770872192	1.688486258332954	0.044268038019342544	0.36147759471105134	-0.20145713734631773
0.5699999999999998	0.22928326247888137	-0.09787875947806521	0.38451552015927265	1.688394933570608	0.04416158129240134	0.3617642130775764	-0.20101032972579788
0.5710000000000002	0.229281253994598	-0.09787892398349943	0.3858395008502917	1.6883024195168286	0.04405551750643294	0.36204938445810103	-0.2005651465955004
0.5720000000000001	0.22927919311204353	-0.09787909262171028	0.3871584774078328	1.688208710565943	0.04394985141781803	0.3623331078489264	-0.20012160826000022
0.573	0.2292770789843316	-0.09787926538034047	0.38847240832392604	1.68811380141075	0.04384458774734316	0.3626153823043575	-0.19967973488328278
0.5739999999999998	0.22927491078337567	-0.09787944224046129	0.38978125235934064	1.6880176870481176	0.04373973117841147	0.3628962069394092	-0.1992395464782357
0.5750000000000002	0.22927268770194917	-0.09787962317866186	0.3910849685682562	1.6879203627846193	0.04363528635540941	0.36317558093258423	-0.1988010628959188
0.5760000000000001	0.22927040895579887	-0.09787980816838202	0.3923835163226291	1.6878218242425898	0.04353125788179859	0.36345350352854144	-0.1983643038149589
0.577	0.22926807378581135	-0.09787999718011214	0.39367685533666774	1.6877220673662325	0.04342765031774553	0.36372997404065494	-0.19792928873104892
0.5779999999999998	0.22926568145985754	-0.09788019018121306	0.3949649456914547	1.6876210884277858	0.04332446817752847	0.3640049918534649	-0.19749603694647266
0.5790000000000002	0.22926323127356343	-0.09788038713573177	0.3962477478590041	1.6875188840341226	0.04322171592696035	0.36427855642496004	-0.1970645675596958
0.5800000000000001	0.22926072255038388	-0.0978805880042135	0.3975252227254194	1.687415451133038	0.04311939798088448	0.36455066728875296	-0.19663489945530996
0.581	0.22925815464248525	-0.09788079274350972	0.3987973316131885	1.6873107870184723	0.043017518700738555	0.36482132405620976	-0.1962070512945538
0.5819999999999999	0.22925552693281412	-0.09788100130658248	0.40006403630265486	1.6872048893354286	0.042916082392243614	0.365090526418474	-0.19578104150608924
0.5830000000000002	0.2292528388375997	-0.09788121364230493	0.40132529905270287	1.6870977560857137	0.04281509330333548	0.3653582741482016	-0.19535688827677028
0.5840000000000001	0.22925008980891462	-0.0978814296952581	0.4025810826203176	1.686989385634503	0.04271455562227359	0.3656245671008257	-0.19493460954275205
0.585	0.22924727933729444	-0.09788164940552406	0.40383135027830347	1.6868797767166082	0.04261447347574044	0.36588940521541136	-0.19451422298134896
0.5859999999999999	0.22924440695441667	-0.09788187270847543	0.4050760658315731	1.6867689284416927	0.042514850926988354	0.3661527885154664	-0.19409574600350243
0.5870000000000002	0.22924147223546432	-0.09788209953456126	0.40631519363317	1.6866568402995685	0.04241569197409052	0.3664147171098303	-0.1936791957462929
0.5880000000000001	0.22923847480042414	-0.09788232980908951	0.4075486985993065	1.686543512167076	0.04231700054817053	0.36667519119315267	-0.19326458906547905
0.589	0.22923541431431893	-0.09788256345200613	0.4087765462219536	1.6864289443154181	0.04221878051166745	0.3669342110457195	-0.19285194252890053
0.5899999999999999	0.2292322904871224	-0.0978828003776706	0.40999870257939225	1.6863131374160711	0.04212103565675431	0.36719177703299094	-0.19244127241109266
0.5910000000000002	0.2292291030737325	-0.09788304049500354	0.41121513434626195	1.6861960925463961	0.04202376970396727	0.36744788960503366	-0.19203259468812287
0.5920000000000001	0.2292258518740052	-0.09788328370875682	0.41242580880389085	1.686077811196463	0.04192698630122438	0.3677025492957256	-0.19162592503178064
0.593	0.22922253673285123	-0.0978835299215308	0.4136306938498129	1.685958295275953	0.04183068902316943	0.3679557567216717	-0.19122127880389633
0.5939999999999999	0.229219157540022	-0.0978837790350383	0.41482975800499866	1.6858375471200082	0.04173488137047196	0.3682075125808906	-0.19081867105180983
0.5950000000000002	0.2292157142288312	-0.09788403095023988	0.4160229704192077	1.6857155694947763	0.0416395667689581	0.3684578176513944	-0.1904181165046689
0.5960000000000001	0.22921220677380857	-0.09788428556710121	0.4172103008756209	1.685592365603409	0.04154474856869068	0.368706672789721	-0.19001962956999466
0.597	0.22920863518841658	-0.0978845427843476	0.4183917197955361	1.6854679390921272	0.04145043004305612	0.36895407892941806	-0.18962322433031747
0.5979999999999999	0.22920499952395898	-0.09788480249921597	0.4195671982435325	1.6853422940559768	0.0413566143879158	0.36920003707947874	-0.189228914539625
0.5990000000000002	0.2292012998696788	-0.09788506460720427	0.420736707932001	1.6852154350442732	0.041263304720879544	0.3694445483226666	-0.1888367136199136
0.6000000000000001	0.22919753635329204	-0.09788532900181841	0.42190022122356713	1.6850873670661042	0.04117050408057639	0.36968761381354615	-0.18844663465843867
0.601	0.22919370914158219	-0.09788559557431702	0.4230577111318109	1.68495809559627	0.041078215425858614	0.36992923477615686	-0.18805869040565062
0.6019999999999999	0.22918981844105724	-0.09788586421383001	0.4242091513214368	1.6848276265808928	0.04098644163530154	0.37016941250157376	-0.18767289327349967
0.6030000000000002	0.2291858644982935	-0.09788613480860407	0.42535451610792346	1.6846959664419452	0.0408951855074225	0.37040814834541375	-0.18728925533403548
0.6040000000000001	0.22918184759921553	-0.09788640724799857	0.4264937804555525	1.684563122081437	0.04080444976137256	0.3706454437249823	-0.1869077883185947
0.605	0.2291777680676874	-0.09788668142372703	0.427626919972708	1.6844291008860117	0.0407142370374893	0.3708813001159369	-0.18652850361792964
0.6059999999999999	0.22917362626491555	-0.09788695722996794	0.4287539109040963	1.6842939107311918	0.04062454989764698	0.3711157190485271	-0.1861514122835104
0.6070000000000002	0.22916942258966322	-0.09788723456309775	0.42987473012028415	1.6841575599845124	0.04053539082564534	0.37134870210347076	-0.1857765250300502
0.6080000000000001	0.22916515747777497	-0.09788751332142204	0.43098935510608516	1.684020057507917	0.040446762227634325	0.3715802509077693	-0.18540385223869513
0.609	0.22916083140063495	-0.09788779340490542	0.4320977639493202	1.6838814126597792	0.04035866643257239	0.37181036713070387	-0.18503340396019774
0.6099999999999999	0.22915644486330652	-0.09788807471489992	0.4331999353292233	1.6837416352969194	0.0402711056928988	0.3720390524797675	-0.18466518991824757
0.6110000000000002	0.22915199840235276	-0.0978883571538722	0.43429584850300773	1.6836007357766036	0.04018408218553941	0.3722663086962879	-0.18429921951355707
0.6120000000000001	0.2291474925825894	-0.09788864062512938	0.4353854832913661	1.6834587249573945	0.040097598013060974	0.37249213755098315	-0.18393550182863325
0.613	0.22914292799314664	-0.09788892503254387	0.43646882006480653	1.6833156141988423	0.04001165520466743	0.37271654083975253	-0.1835740456324947
0.6139999999999999	0.22913830524434245	-0.09788921028027735	0.4375458397308426	1.6831714153611248	0.03992625571703611	0.3729395203796403	-0.18321485938508136
0.6150000000000002	0.22913362496574083	-0.09788949627250347	0.43861652372054966	1.6830261408042548	0.03984140143523549	0.3731610780048487	-0.18285795124195833
0.6160000000000001	0.22912888780464083	-0.09788978291313015	0.4396808539741307	1.6828798033860888	0.039757094173783404	0.3733812155628593	-0.18250332905960873
0.617	0.22912409442462187	-0.09789007010552081	0.440738812926267	1.6827324164595094	0.03967333567772223	0.37359993491066096	-0.18215100040094329
0.6179999999999999	0.22911924550414517	-0.0978903577522152	0.44179038349202243	1.6825839938687646	0.03959012762364821	0.3738172379110828	-0.18180097254077512
0.6190000000000002	0.22911434173520828	-0.09789064575464956	0.44283554905406897	1.6824345499445736	0.03950747162069335	0.3740331264294735	-0.18145325247113017
0.6200000000000001	0.22910938382205115	-0.0978909340128764	0.443874293450872	1.6822840994987365	0.03942536921151905	0.3742476023307864	-0.18110784690638657
0.621	0.229104372479918	-0.09789122242528385	0.44490660096435014	1.6821326578189855	0.03934382187344179	0.37446066747670326	-0.18076476228860158
0.6219999999999999	0.2290993084334988	-0.09789151088831495	0.4459324563066488	1.6819802406633135	0.039262831019689325	0.37467232372261156	-0.180424004793202
0.6230000000000002	0.22909419241429513	-0.09789179929618656	0.446951844606792	1.6818268642533898	0.0391823980006641	0.3748825729146171	-0.18008558033484912
0.6240000000000001	0.22908902515728366	-0.09789208754060841	0.44796475139798175	1.6816725452700518	0.039102524105029936	0.3750914168864674	-0.17974949457268058
0.625	0.2290838073983798	-0.09789237551050206	0.4489711626063134	1.681517300854621	0.03902321056043782	0.37529885745595876	-0.17941575291382722
0.6259999999999999	0.22907853987307777	-0.0978926630920964	0.4499710645401672	1.6813611486130149	0.03894445853425503	0.37550489642106755	-0.1790843605160518
0.6270000000000002	0.22907322331551838	-0.09789295017015216	0.4509644438776584	1.681204106615121	0.038866269135088144	0.3757095355564753	-0.17875532229200145
0.6280000000000001	0.22906785845760738	-0.09789323662993941	0.4519512876510316	1.6810461933879117	0.038788643415098654	0.3759127766104238	-0.17842864291586027
0.629	0.22906244602818068	-0.09789352235846299	0.452931583229517	1.6808874279064197	0.03871158237225764	0.3761146213015339	-0.17810432683111888
0.6299999999999999	0.22905698675221645	-0.09789380724455968	0.45390531830216	1.6807278295848116	0.03863508695211214	0.37631507131570696	-0.1777823782583595
0.6310000000000002	0.22905148135009468	-0.0978940911786198	0.4548724808613885	1.680567418266788	0.03855915804936664	0.37651412830341363	-0.17746280120293093
0.6320000000000001	0.22904593053690037	-0.09789437405230977	0.4558330591880849	1.680406214214538	0.03848379650952252	0.3767117938774878	-0.17714559946250902
0.633	0.22904033502176946	-0.09789465575829542	0.4567870418374263	1.6802442380969846	0.03840900313057451	0.3769080696111221	-0.17683077663453906
0.6339999999999999	0.22903469550728098	-0.09789493618996639	0.4577344176232465	1.6800815109780485	0.03833477866482413	0.37710295703557367	-0.17651833612416476
0.6350000000000002	0.22902901268889525	-0.09789521524116174	0.4586751756009309	1.6799180543041552	0.03826112382080962	0.3772964576377027	-0.17620828115288473
0.6360000000000001	0.22902328725443366	-0.09789549280589671	0.4596093050511089	1.6797538898902182	0.03818803926522944	0.37748857285788895	-0.17590061476720162
0.637	0.2290175198836006	-0.0978957687780909	0.46053679546490456	1.6795890399052087	0.03811552562479809	0.37767930408838585	-0.1755953398467741
0.6379999999999999	0.22901171124754818	-0.09789604305129783	0.46145763652962746	1.6794235268587905	0.03804358348803343	0.3778686526716854	-0.17529245911225105
0.6390000000000002	0.2290058620084805	-0.09789631551843603	0.4623718181141673	1.679257373588248	0.037972213406974875	0.3780566198987694	-0.17499197513315065
0.6400000000000001	0.2289999728192984	-0.09789658607189822	0.4632793302552322	1.679090603244178	0.037901415898953794	0.3782432070076122	-0.17469389033566007
0.641	0.2289940443232847	-0.09789685460479088	0.46418016314518734	1.678923239274929	0.037831191448719964	0.3784284151821159	-0.17439820701004854
0.6419999999999999	0.22898807715382627	-0.09789712101292836	0.46507430711962156	1.6787553054105133	0.03776154051092367	0.378612245551172	-0.17410492731823965
0.6430000000000002	0.2289820719341722	-0.09789738519607628	0.46596175264390316	1.67858682564672	0.0376924635124657	0.3787946991876057	-0.17381405330184507
0.6440000000000001	0.22897602927723185	-0.09789764705806837	0.46684249030061714	1.6784178242294046	0.037623960854471256	0.3789757771072443	-0.1735255868899879
0.645	0.22896994978578852	-0.097897906506549	0.46771651077901777	1.6782483256385587	0.03755603291400908	0.37915548026847445	-0.17323952990636518
0.6459999999999999	0.22896383405387608	-0.09789816345271812	0.4685838048668807	1.678078354572517	0.0374886800454946	0.3793338095724099	-0.17295588407518253
0.6470000000000002	0.2289576826689419	-0.0978984178110785	0.4694443634451412	1.6779079359326428	0.037421902581654835	0.37951076586354526	-0.17267465102583732
0.6480000000000001	0.22895149621329502	-0.09789866949918531	0.4702981774845747	1.6777370948084733	0.037355700834237504	0.379686349930592	-0.17239583229689667
0.649	0.22894527526446196	-0.09789891843739844	0.4711452380437778	1.677565856463304	0.037290075094707505	0.3798605625073733	-0.1721194293397952
0.6499999999999999	0.22893902039519845	-0.09789916454863719	0.4719855362692086	1.6773942463198097	0.0372250256348088	0.3800334042741424	-0.17184544352188538
0.6510000000000002	0.22893273217390803	-0.09789940775813777	0.4728190633976718	1.677222289944926	0.03716055270686946	0.38020487585956747	-0.17157387612853475
0.6520000000000001	0.228926411165846	-0.09789964799321359	0.473645810759756	1.6770500130343393	0.037096656544093394	0.3803749778428954	-0.17130472836469487
0.653	0.2289200579339829	-0.09789988518301815	0.4744657697831009	1.676877441398063	0.03703333736089923	0.38054371075586724	-0.17103800135636718
0.6539999999999999	0.22891367303839807	-0.09790011925831119	0.4752789319958789	1.6767046009470767	0.036970595353184414	0.38071107508462787	-0.1707736961520252
0.6550000000000002	0.22890725703532927	-0.0979003501512274	0.47608528903124897	1.6765315176798787	0.0369084306985144	0.38087707127187426	-0.170511813723749
0.6560000000000001	0.22890081047700478	-0.09790057779504856	0.47688483263354714	1.6763582176689262	0.03684684355611468	0.3810416997192406	-0.17025235496758273
0.657	0.22889433391187997	-0.09790080212397843	0.4776775546662211	1.676184727047314	0.03678583406666583	0.38120496078998173	-0.1699953207031153
0.6579999999999999	0.22888782788527973	-0.09790102307292106	0.4784634471207664	1.676011071996041	0.03672540235202288	0.3813668548118924	-0.16974071167258706
0.6590000000000003	0.22888129294120022	-0.0979012405772622	0.4792425021266696	1.6758372787318365	0.036665548514737356	0.38152738208034187	-0.1694885285394613
0.6600000000000001	0.2288747296248896	-0.09790145457265399	0.48001471196349305	1.675663373494768	0.03660627263732075	0.38168654286160447	-0.16923877188615502
0.661	0.22886813848507773	-0.09790166499480317	0.48078006907586285	1.6754893825359813	0.03654757478137124	0.3818443373966695	-0.16899144221068485
0.6619999999999999	0.22886152007623192	-0.09790187177963769	0.48153856609061385	1.6753153321063057	0.03648945498674629	0.3820007659054088	-0.16874653992241023
0.6629999999999998	0.22885487496121787	-0.0979020748646026	0.4822901958349721	1.6751412484453196	0.036431913271024616	0.38215582859091785	-0.16850406533723883
0.6640000000000001	0.22884820371323716	-0.0979022741907098	0.483034951355407	1.6749671577704757	0.03637494962913568	0.3823095256439701	-0.16826401867253724
0.665	0.22884150691666455	-0.09790246970384109	0.48377282593716114	1.6747930862666314	0.03631856403260863	0.3824618572474626	-0.16802640004180777
0.6659999999999999	0.22883478516790814	-0.09790266135492912	0.4845038131248374	1.674619060076713	0.0362627564281362	0.3826128235807308	-0.16779120944870476
0.6669999999999998	0.22882803907742155	-0.09790284909976693	0.48522790674517985	1.6744451052931144	0.03620752673563622	0.3827624248240967	-0.16755844677996387
0.6680000000000001	0.22882126927249483	-0.09790303289882124	0.48594510093243304	1.6742712479486752	0.03615287484617626	0.3829106611640788	-0.16732811179754886
0.669	0.22881447639931868	-0.09790321271704948	0.486655390154027	1.67409751400759	0.03609880062000506	0.38305753279883487	-0.16710020413086887
0.6699999999999999	0.22880766112394094	-0.09790338852372078	0.4873587692339593	1.673923929356973	0.036045303884812696	0.3832030399431085	-0.16687472326967506
0.6709999999999998	0.22880082413324226	-0.0979035602922407	0.4880552333746345	1.6737505197990585	0.035992384434219565	0.3833471828326778	-0.166651668557211
0.6720000000000002	0.22879396613706243	-0.09790372799997998	0.48874477817942064	1.6735773110440046	0.03594004202625081	0.3834899617287942	-0.16643103918288613
0.673	0.22878708787110363	-0.09790389162810714	0.48942739967555293	1.6734043287025298	0.035888276381613606	0.38363137692285404	-0.16621283417489965
0.6739999999999999	0.22878019009910364	-0.09790405116142513	0.4901030943355087	1.6732315982783508	0.0358370871818994	0.3837714287409989	-0.16599705239354612
0.6749999999999998	0.228773273613899	-0.09790420658821182	0.49077185909610516	1.6730591451622787	0.035786474067955036	0.3839101175480347	-0.16578369252508224
0.6760000000000002	0.22876633923813067	-0.09790435790006463	0.491433691376074	1.672886994627573	0.035736436638483825	0.38404744375073074	-0.16557275307597277
0.677	0.22875938782496943	-0.09790450509174901	0.49208858909437303	1.672715171823903	0.03568697444863347	0.38418340780141125	-0.1653642323672127
0.6779999999999999	0.22875242025885714	-0.0979046481610511	0.4927365506907437	1.6725437017702596	0.03563808700838843	0.3843180102022049	-0.16515812852793557
0.6789999999999998	0.22874543745626488	-0.09790478710863422	0.4933775751470109	1.6723726093490507	0.0355897737808281	0.38445125150934256	-0.16495443948830907
0.6800000000000002	0.22873844036646773	-0.09790492193789949	0.494011662006868	1.672201919301356	0.035542034180433967	0.38458313233701596	-0.1647531629726945
0.681	0.22873142997233228	-0.09790505265485043	0.4946388113933973	1.6720316562221904	0.03549486757168989	0.384713653360857	-0.16455429649374206
0.6819999999999999	0.22872440729111607	-0.09790517926796158	0.4952590240247011	1.6718618445557518	0.035448273267915165	0.3848428153211596	-0.16435783734730236
0.6829999999999998	0.22871737337528192	-0.09790530178805114	0.4958723012287725	1.6716925085913774	0.035402250530026484	0.38497061902584306	-0.1641637826075472
0.6840000000000002	0.22871032931332638	-0.0979054202281576	0.49647864495873584	1.6715236724601918	0.03535679856522948	0.38509706535333876	-0.1639721291218764
0.685	0.22870327623024192	-0.09790553460342027	0.49707805780883196	1.6713553601316717	0.03531191652576235	0.3852221552556434	-0.1637828735055527
0.6859999999999999	0.22869621528685993	-0.09790564493096397	0.49767054303076763	1.6711875954100948	0.03526760350763142	0.3853458897614157	-0.16359601213612823
0.6869999999999998	0.22868914767845117	-0.09790575122978751	0.49825610454929853	1.6710204019316057	0.03522385854927866	0.3854682699788119	-0.16341154114797057
0.6880000000000002	0.22868207463408521	-0.09790585352065617	0.4988347469766664	1.6708538031615012	0.03518068063024287	0.3855892970981187	-0.16322945642713588
0.6890000000000001	0.22867499741712552	-0.09790595182599818	0.4994064756273913	1.67068782239058	0.03513806866993717	0.38570897239461	-0.1630497536062877
0.69	0.22866791732573147	-0.09790604616980496	0.4999712965341657	1.6705224827312897	0.035096021526483154	0.38582729723174775	-0.1628724280592398
0.6909999999999998	0.22866083569223694	-0.09790613657753534	0.5005292164637165	1.6703578071151561	0.03505453799535887	0.38594427306435986	-0.16269747489518765
0.6920000000000002	0.2286537538817781	-0.09790622307602363	0.5010802429318774	1.670193818291089	0.03501361680792287	0.38605990144148983	-0.16252488895305986
0.6930000000000001	0.22864667329129665	-0.09790630569339152	0.5016243842174908	1.6700305388234191	0.03497325663018075	0.3861741840088557	-0.16235466479648125
0.694	0.22863959534854328	-0.09790638445896375	0.5021616493747579	1.6698679910892666	0.034933456061856355	0.38628712251109915	-0.1621867967095352
0.6949999999999998	0.22863252151032976	-0.09790645940318761	0.5026920482444016	1.6697061972752176	0.034894213635586376	0.386398718794128	-0.16202127869308713
0.6960000000000002	0.22862545326040273	-0.09790653055755616	0.5032155914640102	1.6695451793732865	0.03485552781617858	0.3865089748074895	-0.16185810446155316
0.6970000000000001	0.228618392107314	-0.09790659795453523	0.5037322904779267	1.669384959176147	0.03481739699987441	0.38661789260665086	-0.1616972674400582
0.698	0.22861133958228502	-0.09790666162749403	0.5042421575470524	1.6692255582719795	0.03477981951361727	0.3867254743553672	-0.1615387607616858
0.6989999999999998	0.2286042972370635	-0.09790672161063953	0.504745205758174	1.6690669980396684	0.03474279361438914	0.3868317223280753	-0.16138257726470392
0.7000000000000002	0.2285972666413932	-0.09790677793895428	0.5052414490331811	1.668909299644327	0.034706317488556106	0.38693663891218727	-0.16122870948971266
0.7010000000000001	0.2285902493793462	-0.09790683064813802	0.505730902139665	1.6687524840327579	0.03467038925116368	0.3870402266105281	-0.1610771496762943
0.702	0.22858324704489497	-0.0979068797745528	0.5062135807028851	1.6685965719288252	0.034635006945244545	0.38714248804403406	-0.16092788975917346
0.7029999999999998	0.22857626123822453	-0.09790692535517152	0.5066895012175809	1.6684415838279658	0.034600168541201466	0.3872434259546501	-0.16078092136468608
0.7040000000000002	0.22856929356315425	-0.0979069674275301	0.5071586810588633	1.6682875399904475	0.034565871936145486	0.3873430432083017	-0.1606362358079308
0.7050000000000001	0.22856234562491895	-0.09790700602968305	0.5076211384917997	1.6681344604348567	0.034532114953130494	0.3874413427975117	-0.1604938240904283
0.706	0.22855541902793433	-0.09790704120016243	0.5080768926792953	1.667982364932545	0.034498895340529794	0.38753832784347675	-0.1603536768982967
0.7069999999999999	0.22854851537354431	-0.09790707297794024	0.5085259636890045	1.6678312730015092	0.03446621077173949	0.3876340015980887	-0.16021578460083016
0.7080000000000002	0.22854163625737134	-0.09790710140239411	0.5089683725003813	1.6676812038993136	0.03443405884502822	0.38772836744626127	-0.16008013724900289
0.7090000000000001	0.22853478326589166	-0.09790712651327636	0.5094041410122294	1.6675321766165323	0.03440243708323096	0.3878214289084389	-0.1599467245736027
0.71	0.22852795797298686	-0.09790714835068622	0.5098332920503501	1.6673842098703284	0.03437134293328927	0.38791318964310106	-0.15981553598349182
0.7109999999999999	0.22852116193684605	-0.09790716695504537	0.5102558493741425	1.6672373220970174	0.03434077376594486	0.3880036534490754	-0.15968656056467426
0.7120000000000002	0.22851439669646498	-0.09790718236707667	0.5106718376817577	1.6670915314443522	0.034310726875710844	0.3880928242676571	-0.15955978707993687
0.7130000000000001	0.22850766376811638	-0.09790719462778598	0.5110812826152847	1.6669468557638851	0.034281199480879515	0.38818070618483475	-0.1594352039683436
0.714	0.22850096464216693	-0.09790720377844708	0.5114842107666945	1.6668033126026336	0.03425218872344762	0.3882673034337404	-0.15931279934459414
0.7149999999999999	0.22849430077948632	-0.09790720986058982	0.5118806496830167	1.666660919194037	0.03422369166914443	0.38835262039713797	-0.15919256099886706
0.7160000000000002	0.22848767360782327	-0.09790721291599104	0.5122706278692204	1.6665196924489398	0.03419570530768725	0.3884366616096404	-0.15907447639746375
0.7170000000000001	0.22848108451889984	-0.09790721298666877	0.5126541747887701	1.666379648946581	0.034168226553267254	0.38851943175946924	-0.15895853268426458
0.718	0.22847453486622163	-0.09790721011487913	0.5130313208625814	1.6662408049251964	0.03414125224520756	0.38860093568987386	-0.15884471668294928
0.7189999999999999	0.2284680259639774	-0.09790720434311627	0.5134020974663451	1.6661031762725955	0.034114779148735806	0.38868117840026667	-0.1587330148999935
0.7200000000000002	0.2284615590870291	-0.09790719571411513	0.5137665369258184	1.665966778517076	0.03408880395593511	0.3887601650470083	-0.15862341352845466
0.7210000000000001	0.2284551354708634	-0.09790718427085708	0.5141246725108035	1.6658316268186577	0.03406332328681565	0.38883790094396037	-0.1585158984521338
0.722	0.2284487563103724	-0.09790717005657827	0.5144765384285337	1.6656977359602472	0.03403833369032749	0.3889143915629834	-0.15841045524982256
0.7229999999999999	0.22844242275783944	-0.0979071531147808	0.5148221698156805	1.6655651203383393	0.03401383164543959	0.3889896425343129	-0.15830706920007503
0.7240000000000002	0.22843613592163556	-0.09790713348924654	0.5151616027282001	1.6654337939536168	0.03398981356253215	0.3890636596466269	-0.1582057252868844
0.7250000000000001	0.22842989686562273	-0.09790711122405357	0.5154948741297368	1.665303770401809	0.033966275785044645	0.3891364488469205	-0.1581064082059737
0.726	0.2284237066077592	-0.09790708636359537	0.5158220218800516	1.6651750628651782	0.033943214591078616	0.38920801624048584	-0.15800910237098487
0.7269999999999999	0.22841756611753156	-0.09790705895260234	0.5161430847245654	1.665047684104994	0.033920626194654364	0.38927836809105415	-0.15791379191903274
0.7280000000000002	0.228411476312964	-0.09790702903616617	0.5164581022846031	1.6649216464546048	0.0338985067467468	0.3893475108208484	-0.15782046071588296
0.7290000000000001	0.22840543805795452	-0.09790699665976649	0.5167671150467978	1.6647969618130938	0.03387685233653057	0.3894154510102377	-0.15772909236131688
0.73	0.22839945216031207	-0.0979069618692999	0.5170701643512429	1.6646736416395065	0.03385565899283821	0.3894821953970467	-0.15763967019488273
0.7309999999999999	0.22839351936974336	-0.09790692471111159	0.517367292379102	1.6645516969465097	0.033834922685652274	0.38954775087587973	-0.1575521773020481
0.7320000000000002	0.2283876403754148	-0.09790688523202923	0.5176585421403925	1.6644311382934727	0.03381463932769647	0.38961212449757493	-0.157466596520405
0.7330000000000001	0.22838181580421604	-0.09790684347939904	0.5179439574626525	1.6643119757800895	0.03379480477600772	0.38967532346872047	-0.15738291044533528
0.734	0.22837604622009908	-0.0979067995011244	0.5182235829804481	1.6641942190405317	0.03377541483324959	0.38973735515122593	-0.1573011014351524
0.7349999999999999	0.2283703321237375	-0.09790675334570634	0.5184974641253033	1.6640778772381235	0.033756465248832045	0.38979822706188133	-0.15722115161598077
0.7360000000000002	0.22836467395212978	-0.0979067050622865	0.5187656471160059	1.6639629590609024	0.03373795172002427	0.3898579468718354	-0.15714304288638947
0.7370000000000001	0.22835907207815098	-0.09790665470069203	0.5190281789484916	1.6638494727173057	0.03371986989312569	0.3899165224060467	-0.15706675692222433
0.738	0.22835352681005186	-0.0979066023114826	0.5192851073845134	1.663737425931592	0.033702215364699244	0.3899739616427611	-0.15699227518202108
0.7389999999999999	0.22834803839090223	-0.09790654794599947	0.5195364809394288	1.6636268259401283	0.0336849836828713	0.3900302727128255	-0.1569195789125914
0.7400000000000002	0.2283426069979792	-0.09790649165641653	0.5197823488694301	1.6635176794885294	0.03366817034870245	0.3900854638986464	-0.15684864915455626
0.7410000000000001	0.22833723274210108	-0.0979064334957932	0.5200227611577931	1.6634099928285158	0.033651770817694306	0.39013954363284803	-0.15677946674827106
0.742	0.2283319156669035	-0.09790637351812928	0.5202577684993491	1.6633037717144843	0.03363578050155868	0.3901925204966807	-0.15671201234052645
0.7429999999999999	0.22832665574843325	-0.09790631177842161	0.5204874222831329	1.6631990213997825	0.033620194770192534	0.3902444032183558	-0.15664626639198276
0.7440000000000002	0.22832145289581496	-0.09790624833272249	0.5207117745742819	1.6630957466323115	0.03360500895355874	0.3902952006714807	-0.15658220918499124
0.7450000000000001	0.22831630695261812	-0.09790618323819976	0.5209308780962605	1.6629939516501961	0.033590218343355294	0.39034492187340253	-0.15651982083133412
0.746	0.2283112176977941	-0.09790611655319868	0.5211447862133609	1.6628936401786514	0.0335758181947212	0.39039357598326935	-0.15645908127971989
0.7469999999999999	0.228306184846556	-0.09790604833730521	0.5213535529126766	1.662794815428037	0.03356180372810536	0.39044117229992276	-0.156399970323297
0.7480000000000002	0.2283012080519521	-0.09790597865141107	0.5215572327851252	1.6626974800919732	0.03354817013112047	0.39048772025973294	-0.15634246760757045
0.7490000000000001	0.22829628690713655	-0.09790590755778016	0.521755881005841	1.6626016363447558	0.033534912560325515	0.390533229434369	-0.1562865526387415
0.75	0.22829142094833849	-0.09790583512011633	0.5219495533150142	1.662507285838823	0.033522026143002676	0.39057770952861615	-0.15623220479175925
0.7509999999999999	0.22828660965778033	-0.09790576140363282	0.5221383060002486	1.6624144297034016	0.03350950597881139	0.3906211703783518	-0.15617940331743402
0.7520000000000002	0.2282818524661684	-0.09790568647512263	0.522322195880383	1.6623230685443315	0.03349734714126346	0.390663621948612	-0.15612812734881557
0.7530000000000001	0.22827714875588034	-0.09790561040303038	0.522501280289595	1.6622332024439408	0.03348554467926766	0.3907050743316754	-0.15607835590752628
0.754	0.2282724978648496	-0.09790553325752532	0.5226756170609785	1.662144830960217	0.0334740936188703	0.39074553774515697	-0.15603006791043483
0.7549999999999999	0.22826789908964382	-0.09790545511057541	0.522845264510294	1.662057953126024	0.0334629889649531	0.3907850225301006	-0.1559832421762646
0.7560000000000002	0.2282633516877395	-0.09790537603564718	0.5230102814209633	1.6619725674494954	0.033452225702466885	0.3908235391490607	-0.1559378574315484
0.7570000000000001	0.22825885488012218	-0.0979052961062811	0.5231707270302484	1.661888671915978	0.03344179879690136	0.39086109818410225	-0.15589389231595008
0.758	0.22825440785383636	-0.09790521539429248	0.5233266610154261	1.661806263991151	0.03343170319460499	0.3908977103346481	-0.15585132538740018
0.7589999999999999	0.22825000976411	-0.09790513396984935	0.5234781434791556	1.661725340624197	0.033421933824056116	0.3909333864152845	-0.1558101351273097
0.7600000000000002	0.22824565973680697	-0.09790505190342709	0.523625234934731	1.6616458982502775	0.03341248559790731	0.3909681373536372	-0.15577029994563982
0.7610000000000001	0.2282413568708314	-0.09790496926701339	0.523767996292291	1.66156793279307	0.03340335341459024	0.3910019741883061	-0.15573179818560431
0.762	0.2282371002401095	-0.09790488613306256	0.5239064888462955	1.6614914396684923	0.03339453215887665	0.3910349080669104	-0.15569460812802619
0.7629999999999999	0.22823288889627738	-0.09790480257232474	0.5240407742638393	1.6614164137896184	0.033386016701827	0.39106695024417154	-0.15565870799530865
0.7640000000000002	0.22822872187245313	-0.09790471865242603	0.5241709145726089	1.6613428495716605	0.033377801900984126	0.3910981120797797	-0.1556240759553457
0.7650000000000001	0.2282245981873409	-0.09790463443757469	0.5242969721473024	1.6612707409362784	0.033369882601243496	0.39112840503597207	-0.15559069012606397
0.766	0.22822051684929162	-0.09790454998901806	0.5244190096936969	1.661200081315967	0.03336225363634389	0.3911578406748117	-0.15555852858092128
0.7669999999999999	0.22821647686032176	-0.09790446536662546	0.5245370902299282	1.6611308636596553	0.03335490983092283	0.3911864306549732	-0.15552756935513978
