# Supplementary material for: JcvPCA and JsvCRP: A set of metrics to evaluate changes in joint coordination strategies
Source: PLoS One. 2025 Aug 5;20(8):e0325792. doi: 10.1371/journal.pone.0325792 (PMC12324137; doi:10.1371/journal.pone.0325792)
Supplement: S4 Dataset — This zip file contains one folder for each condition. For each condition, the 3 repetitions of the movements for the 3 different targets’ height are presented in individual csv files. (ZIP) [file pone.0325792.s004.zip › Data/Shoulder_Only/data_nat_epaule_60_1.csv]

index	1	2	3	4	ee_pos1	ee_pos2	ee_pos3
0.0	0.22441442289792024	-0.09680694134627725	-0.18478885495849728	1.6775432111255044	0.08142687224576203	0.19361624184113407	-0.36215944007136597
0.001000000000000112	0.22441794826029987	-0.09680686769969199	-0.184703187565003	1.6775559146721009	0.08142324192165587	0.19364843481242985	-0.3621400327883719
0.0020000000000000018	0.22442155750697926	-0.09680679245217197	-0.184615939919372	1.6775689632735196	0.08141954209224324	0.19368122103468066	-0.3621202353041561
0.0030000000000001137	0.22442525205434818	-0.09680671560693288	-0.18452709535915557	1.6775823634530804	0.08141577195943497	0.19371460668624665	-0.3621000426028381
0.0040000000000000036	0.22442903330705513	-0.09680663716894906	-0.18443663721132472	1.6775961217956543	0.08141193071660902	0.19374859794498062	-0.3620794496459675
0.0050000000000001155	0.22443290265591168	-0.09680655714502838	-0.1843445487904975	1.6776102449466352	0.08140801754789967	0.1937832009887017	-0.3620584513724704
0.006000000000000005	0.22443686147646486	-0.09680647554388871	-0.18425081339686064	1.677624739610562	0.08140403162749517	0.19381842199574909	-0.3620370426984991
0.007000000000000117	0.22444091112710754	-0.09680639237623585	-0.18415541431379923	1.6776396125493818	0.08139997211894447	0.19385426714573112	-0.36201521851718915
0.008000000000000007	0.2244450529471017	-0.09680630765484304	-0.18405833480449751	1.6776548705803533	0.08139583817465675	0.19389074262070774	-0.3619929736983292
0.009000000000000119	0.22444928825488944	-0.09680622139463196	-0.18395955810715167	1.6776705205739557	0.08139162893541164	0.1939278546067999	-0.3619703030878878
0.010000000000000009	0.2244536183455613	-0.09680613361275539	-0.18385906742918917	1.677686569452553	0.08138734352939404	0.19396560929603757	-0.3619472015073409
0.01100000000000012	0.22445804448748052	-0.09680604432868112	-0.18375684594126487	1.6777030241898034	0.08138298107099762	0.19400401288825714	-0.3619236637528661
0.01200000000000001	0.2244625679195638	-0.09680595356427754	-0.18365287677105027	1.6777198918100593	0.08137854066000721	0.19404307159316467	-0.361899684594409
0.013000000000000123	0.22446718984921904	-0.09680586134390066	-0.18354714299645358	1.6777371793873666	0.081374021380978	0.19408279163268002	-0.3618752587746263
0.014000000000000012	0.22447191144981432	-0.0968057676944825	-0.18343962763866054	1.6777548940444378	0.08136942230232529	0.1941231792433735	-0.36185038100777167
0.015000000000000124	0.22447673385805386	-0.09680567264562093	-0.18333031365501315	1.6777730429523425	0.08136474247524748	0.19416424067904992	-0.3618250459783475
0.016000000000000014	0.22448165817201063	-0.0968055762296709	-0.18321918393136907	1.6777916333305398	0.08135998093278785	0.19420598221353477	-0.3617992483395264
0.017000000000000126	0.22448668544981323	-0.09680547848183711	-0.18310622127433443	1.6778106724457338	0.08135513668909669	0.19424841014335167	-0.36177298271177527
0.018000000000000016	0.22449181670898613	-0.09680537944026786	-0.18299140840338768	1.6778301676095464	0.08135020873889494	0.19429153079040729	-0.361746243681747
0.019000000000000128	0.22449705292568842	-0.09680527914615032	-0.18287472794253398	1.6778501261768797	0.0813451960569575	0.19433535050498163	-0.36171902580101967
0.020000000000000018	0.22450239503309563	-0.096805177643807	-0.18275616241188022	1.677870555545712	0.08134009759737362	0.19437987566871343	-0.36169132358456585
0.02100000000000013	0.2245078439193008	-0.09680507498079349	-0.18263569421914955	1.677891463156824	0.08133491229264622	0.1944251126974523	-0.3616631315092624
0.02200000000000002	0.22451340042511456	-0.09680497120799732	-0.18251330565040294	1.6779128564926857	0.08132963905275309	0.1944710680443979	-0.3616344440123849
0.02300000000000013	0.2245190653417645	-0.09680486637973792	-0.1823889788599823	1.6779347430766283	0.08132427676410996	0.1945177482035808	-0.361605255489788
0.02400000000000002	0.22452483940849052	-0.09680476055386783	-0.18226269586081825	1.6779571304726695	0.08131882428843655	0.19456515971325233	-0.3615755602940809
0.025000000000000133	0.22453072331003376	-0.09680465379187468	-0.18213443851587682	1.677980026285236	0.08131328046164851	0.19461330915893363	-0.36154535273316957
0.026000000000000023	0.2245367176740157	-0.09680454615898439	-0.1820041885300098	1.6780034381587758	0.08130764409277647	0.19466220317630006	-0.36151462706880555
0.027000000000000135	0.22454282306820847	-0.09680443772426511	-0.18187192744109762	1.6780273737776286	0.08130191396279114	0.19471184845432102	-0.36148337751478105
0.028000000000000025	0.22454903999807568	-0.09680432856073207	-0.18173763661050307	1.6780518408653902	0.08129608882345804	0.19476225173877035	-0.361451598235142
0.029000000000000137	0.22455536890496114	-0.09680421874545321	-0.18160129721398202	1.678076847183395	0.08129016739646605	0.19481341983555295	-0.3614192833427897
0.030000000000000027	0.2245618101641696	-0.09680410835965554	-0.18146289023381693	1.678102400529429	0.08128414837258771	0.1948653596134143	-0.3613864268982336
0.03100000000000014	0.22456836408256137	-0.09680399748883205	-0.18132239645143974	1.6781285087366717	0.08127803041062896	0.19491807800633118	-0.36135302290837795
0.03200000000000003	0.2245750308967867	-0.09680388622284929	-0.18117979643943882	1.6781551796713527	0.08127181213659568	0.19497158201606388	-0.36131906532559366
0.03300000000000014	0.22458181077253725	-0.09680377465605532	-0.18103507055297163	1.6781824212291128	0.08126549214338301	0.19502587871498508	-0.36128454804695764
0.03400000000000003	0.2245887038040648	-0.09680366288738809	-0.1808881989217281	1.6782102413319437	0.0812590689906233	0.19508097524881304	-0.3612494649133007
0.03500000000000014	0.22459571001358988	-0.0968035510204841	-0.180739161443211	1.6782386479268263	0.08125254120432872	0.19513687883887676	-0.3612138097080705
0.03600000000000003	0.2246028293505991	-0.09680343916378728	-0.18058793777659976	1.6782676489849364	0.0812459072763908	0.19519359678408907	-0.3611775761562585
0.037000000000000144	0.22461006169103329	-0.09680332743065792	-0.18043450733609445	1.6782972524995283	0.08123916566412105	0.19525113646304673	-0.36114075792351896
0.038000000000000034	0.22461740683636544	-0.0968032159394816	-0.18027884928376123	1.678327466482485	0.08123231478983406	0.19530950533637234	-0.36110334861536403
0.039000000000000146	0.22462486451256752	-0.09680310481377806	-0.1801209425230244	1.6783582989610317	0.08122535304035292	0.19536871094892533	-0.3610653417764417
0.040000000000000036	0.2246324343689695	-0.09680299418230973	-0.17996076569357555	1.6783897579746088	0.08121827876649927	0.19542876093150943	-0.3610267308902072
0.04100000000000015	0.22464011597738726	-0.09680288417918993	-0.17979829716697096	1.6784218515707672	0.0812110902828742	0.1954896630022521	-0.3609875093789328
0.04200000000000004	0.22464790883226776	-0.09680277494399067	-0.1796335150421867	1.6784545878004538	0.08120378586811403	0.19555142496795266	-0.360947670603697
0.04300000000000015	0.224655812351475	-0.09680266662184972	-0.17946639714152662	1.6784879747134254	0.08119636376537939	0.19561405472539214	-0.36090720786448194
0.04400000000000004	0.22466382587621356	-0.09680255936357698	-0.17929692100690356	1.6785220203534164	0.08118882218259181	0.19567756026253558	-0.36086611440056793
0.04500000000000015	0.22467194867009324	-0.09680245332576	-0.17912506389613891	1.6785567327530477	0.08118115929229776	0.19574194965955893	-0.3608243833909264
0.04600000000000004	0.22468017991884112	-0.09680234867086839	-0.17895080278005535	1.6785921199292206	0.08117337323152733	0.19580723108950962	-0.360782007954497
0.04700000000000015	0.22468851873103593	-0.09680224556735705	-0.17877411434113805	1.6786281898786133	0.08116546210195394	0.19587341281847115	-0.3607389811507818
0.04800000000000004	0.224696964139111	-0.09680214418976808	-0.17859497497341298	1.6786649505721425	0.08115742397041749	0.19594050320534584	-0.36069529598100586
0.049000000000000155	0.22470551510025127	-0.09680204471883119	-0.17841336078356498	1.6787024099487646	0.08114925686969145	0.19600851070124733	-0.3606509453896085
0.050000000000000044	0.22471417049718773	-0.0968019473415623	-0.1782292475933164	1.6787405759097294	0.08114095879919081	0.19607744384837306	-0.3606059222657671
0.051000000000000156	0.22472292913889094	-0.09680185225136048	-0.17804261094195972	1.6787794563136547	0.08113252772550128	0.19614731127865306	-0.3605602194447164
0.052000000000000046	0.22473178976116298	-0.09680175964810271	-0.1778534260890687	1.6788190589716643	0.08112396158297523	0.19621812171234923	-0.36051382970911433
0.05300000000000016	0.2247407510271266	-0.09680166973823642	-0.17766166801854316	1.6788593916414551	0.08111525827451814	0.1962898839562923	-0.36046674579100946
0.05400000000000005	0.22474981152761417	-0.09680158273486963	-0.17746731144400996	1.6789004620206618	0.08110641567238491	0.19636260690162627	-0.36041896037429483
0.05500000000000016	0.2247589697814583	-0.09680149885785845	-0.17727033081522434	1.6789422777402612	0.08109743161886618	0.19643629952111255	-0.3603704660973511
0.05600000000000005	0.22476822423568596	-0.09680141833389179	-0.17707070032512007	1.6789848463576333	0.08108830392686683	0.1965109708661677	-0.3603212555558861
0.05700000000000016	0.22477757326561756	-0.09680134139657293	-0.17686839391716183	1.6790281753488947	0.08107903038050054	0.1965866300638701	-0.36027132130597794
0.05800000000000005	0.22478701517524818	-0.09680126828649786	-0.17666338529340514	1.6790722721008766	0.08106960873600698	0.19666328631380414	-0.36022065586738955
0.05900000000000016	0.2247965481982896	-0.0968011992513302	-0.17645564792328555	1.6791171439034887	0.08106003672299383	0.19674094888461224	-0.3601692517269799
0.06000000000000005	0.22480617049912163	-0.09680113454587226	-0.17624515505278215	1.6791627979424653	0.08105031204551871	0.19681962711030568	-0.3601171013419745
0.061000000000000165	0.22481588017327866	-0.09680107443213223	-0.17603187971435907	1.679209241292108	0.08104043238295211	0.19689933038626486	-0.3600641971432863
0.062000000000000055	0.2248256752486016	-0.09680101917938705	-0.1758157947377125	1.679256480908395	0.08103039539117195	0.1969800681650418	-0.36001053153901535
0.06300000000000017	0.22483555368743338	-0.09680096906424086	-0.17559687276059754	1.6793045236224458	0.08102019870421348	0.19706184995219872	-0.35995609691801334
0.06400000000000006	0.224845513389107	-0.09680092437067878	-0.17537508623938577	1.6793533761335844	0.08100983993595089	0.19714468530217422	-0.359900885653398
0.06500000000000017	0.22485555219234965	-0.09680088539011547	-0.17515040745938038	1.6794030450016222	0.08099931668156894	0.19722858381410632	-0.35984489010596465
0.06600000000000006	0.22486566787760814	-0.0968008524214387	-0.17492280854491438	1.6794535366387267	0.08098862651894914	0.19731355512766424	-0.3597881026275625
0.06700000000000017	0.22487585816929917	-0.09680082577104705	-0.1746922614696368	1.6795048573016238	0.08097776701015515	0.19739960891887964	-0.3597305155645653
0.06800000000000006	0.22488612073798578	-0.09680080575288198	-0.17445873806776477	1.6795570130841275	0.08096673570301997	0.19748675489572398	-0.3596721212616268
0.06900000000000017	0.22489645320248128	-0.09680079268845358	-0.1742222100463262	1.6796100099092381	0.08095553013271552	0.19757500279330123	-0.35961291206578844
0.07000000000000006	0.22490685313188258	-0.09680078690685993	-0.1739826489980449	1.679663853520803	0.08094414782330676	0.19766436236870702	-0.3595528803307043
0.07100000000000017	0.22491731804715928	-0.09680078874479969	-0.17374002641489902	1.6797185494758613	0.08093258628923228	0.1977548433956057	-0.35949201842068534
0.07200000000000006	0.2249278454215483	-0.0968007985465776	-0.17349431370162924	1.6797741031380433	0.08092084303640865	0.19784645565888143	-0.3594303187145707
0.07300000000000018	0.22493843268013142	-0.09680081666410242	-0.1732454821888467	1.6798305196705123	0.08090891556308345	0.19793920894953615	-0.35936777360985994
0.07400000000000007	0.2249490772001025	-0.09680084345687735	-0.17299350314652034	1.679887804027697	0.08089680136098698	0.19803311305958163	-0.3593043755272354
0.07500000000000018	0.22495977631172995	-0.09680087929198204	-0.17273834779749522	1.679945960947314	0.08088449791666351	0.19812817777697675	-0.3592401169149337
0.07600000000000007	0.22497052729851522	-0.09680092454404646	-0.17247998733031614	1.6800049949438005	0.08087200271237555	0.1982244128807222	-0.3591749902526694
0.07700000000000018	0.2249813273965455	-0.09680097959521568	-0.17221839291176197	1.6800649103023997	0.08085931322670517	0.19832182813592075	-0.35910898805536234
0.07800000000000007	0.22499217379454411	-0.09680104483510567	-0.17195353569949828	1.6801257110731391	0.08084642693546419	0.19842043328873213	-0.35904210287685756
0.07900000000000018	0.22500306363500108	-0.0968011206607494	-0.1716853868548752	1.6801874010650812	0.08083334131297612	0.1985202380613352	-0.3589743273135853
0.08000000000000007	0.22501399401563663	-0.09680120747653315	-0.17141391755589544	1.6802499838404596	0.0808200538334892	0.19862125214694876	-0.3589056540082893
0.08100000000000018	0.22502496199044744	-0.09680130569412233	-0.17113909901038074	1.6803134627072023	0.08080656197253992	0.19872348520490143	-0.35883607565419673
0.08200000000000007	0.22503596456958463	-0.09680141573237683	-0.17086090246936658	1.6803778407102063	0.0807928632079653	0.19882694685561925	-0.35876558499957545
0.08300000000000018	0.22504699871844241	-0.09680153801725494	-0.17057929924075346	1.6804431206239991	0.08077895502062687	0.19893164667533914	-0.3586941748520768
0.08400000000000007	0.2250580613574657	-0.09680167298170604	-0.17029426070324175	1.6805093049479052	0.08076483489527551	0.1990375941906606	-0.35862183808256676
0.08500000000000019	0.22506914936305566	-0.0968018210655512	-0.1700057583202028	1.6805763959018365	0.08075050032162034	0.19914479887329173	-0.3585485676287568
0.08600000000000008	0.22508025956919933	-0.09680198271535145	-0.1697137636527614	1.6806443954208254	0.08073594879554327	0.19925327013516245	-0.3584743564988243
0.08700000000000019	0.22509138877020077	-0.09680215838426327	-0.16941824837211664	1.6807133051490477	0.08072117782064409	0.19936301732371417	-0.3583991977748462
0.08800000000000008	0.22510253372451983	-0.09680234853188084	-0.1691191842718824	1.6807831264348458	0.08070618491017996	0.19947404971711188	-0.35832308461599216
0.08900000000000019	0.22511369115896956	-0.09680255362406469	-0.16881654328085127	1.6808538603267436	0.08069096758915764	0.19958637651937042	-0.35824601026154507
0.09000000000000008	0.2251248577728962	-0.09680277413275615	-0.16851029747620835	1.6809255075700782	0.08067552339627662	0.19970000685538541	-0.3581679680338158
0.09099999999999997	0.22513603024272005	-0.09680301053577726	-0.16820041909722339	1.6809980686038681	0.08065984988584729	0.19981494976579922	-0.3580889513412033
0.09200000000000008	0.2251472052275953	-0.09680326331661573	-0.16788688055907208	1.6810715435575423	0.08064394463005192	0.19993121420187565	-0.35800895368134467
0.09299999999999997	0.22515837937656905	-0.0968035329641943	-0.167569654466059	1.681145932248284	0.08062780522155107	0.2000488090206184	-0.3579279686437535
0.09400000000000008	0.2251695493372433	-0.09680381997262422	-0.16724871362426905	1.681221234179744	0.08061142927643734	0.20016774298000223	-0.35784598991176936
0.09499999999999997	0.22518071176556617	-0.09680412484094222	-0.16692403105405332	1.6812974485413643	0.08059481443753932	0.2002880247341871	-0.35776301126431265
0.09600000000000009	0.22519186333600372	-0.09680444807283066	-0.16659558000200234	1.681374574207565	0.08057795837771224	0.20040966282901074	-0.3576790265776937
0.09699999999999998	0.22520300075171917	-0.09680479017632018	-0.1662633339524299	1.6814526097375406	0.08056085880299602	0.2005326656978731	-0.3575940298272395
0.09800000000000009	0.2252141207547624	-0.09680515166347449	-0.1659272666391439	1.6815315533764277	0.08054351345582572	0.20065704165757822	-0.3575080150886212
0.09899999999999998	0.22522522013589727	-0.09680553305005676	-0.1655873520575292	1.6816114030570912	0.08052592011811383	0.20078279890388187	-0.3574209765391331
0.10000000000000009	0.22523629574331777	-0.09680593485517722	-0.16524356447584315	1.6816921564017815	0.08050807661378019	0.2009099455072233	-0.3573329084589276
0.10099999999999998	0.22524734449025907	-0.09680635760092116	-0.16489587844499806	1.6817738107244111	0.080489980810732	0.20103848940912122	-0.35724380523172566
0.10200000000000009	0.2252583633618808	-0.09680680181195721	-0.16454426880760661	1.681856363034206	0.08047163062266113	0.20116843841892115	-0.3571536613449465
0.10299999999999998	0.22526934942104587	-0.09680726801512517	-0.16418871070744134	1.6819398100399823	0.08045302401078286	0.20129980021033836	-0.35706247138993297
0.10400000000000009	0.2252802998129974	-0.09680775673900287	-0.16382917959933405	1.6820241481539198	0.0804341589853961	0.20143258231778885	-0.3569702300626424
0.10499999999999998	0.22529121176969308	-0.09680826851345166	-0.16346565125841023	1.6821093734944639	0.08041503360726715	0.2015667921329882	-0.35687693216444316
0.1060000000000001	0.225302082614553	-0.09680880386913993	-0.16309810178792916	1.6821954818887361	0.08039564598902163	0.20170243690211517	-0.35678257260265706
0.10699999999999998	0.22531290976837154	-0.09680936333742043	-0.1627265076265077	1.6822824688755884	0.08037599429679013	0.2018395237232896	-0.356687146390791
0.1080000000000001	0.2253236907560185	-0.09680994745131351	-0.16235084555550583	1.6823703297100516	0.08035607675217017	0.20197805954405257	-0.3565906486484028
0.10899999999999999	0.22533442321243027	-0.09681055674721925	-0.16197109270584206	1.6824590593684312	0.08033589163414104	0.2021180511590253	-0.35649307460066576
0.1100000000000001	0.2253451048878967	-0.09681119176585323	-0.1615872265631307	1.68254865255293	0.08031543728062857	0.20225950520816566	-0.35639441957776047
0.11099999999999999	0.2253557336537732	-0.09681185305202873	-0.16119922497116515	1.6826391036958	0.08029471208984346	0.20240242817561577	-0.3562946790140353
0.1120000000000001	0.22536630750786443	-0.09681254115403776	-0.16080706613452378	1.6827304069637787	0.08027371452133382	0.20254682638876953	-0.3561938484470635
0.11299999999999999	0.2253768245783518	-0.0968132566230064	-0.16041072862031824	1.6828225562628187	0.0802524430966925	0.20269270601755268	-0.35609192351672275
0.1140000000000001	0.2253872831274005	-0.09681400001222408	-0.1600101913591026	1.6829155452423583	0.08023089640028626	0.2028400730740319	-0.35598889996417976
0.11499999999999999	0.22539768155520015	-0.09681477187644608	-0.15960543364609495	1.6830093672987698	0.08020907308006911	0.20298893341198096	-0.35588477363096616
0.1160000000000001	0.22540801840330876	-0.09681557277116891	-0.15919643514235612	1.6831040155783674	0.0801869718481156	0.2031392927264593	-0.35577954045815113
0.11699999999999999	0.22541829235692643	-0.09681640325187799	-0.15878317587406576	1.6831994829807337	0.08016459148075383	0.20329115655406726	-0.3556731964850658
0.1180000000000001	0.22542850224647848	-0.09681726387326692	-0.1583656362302915	1.6832957621627451	0.08014193081836013	0.20344453027381124	-0.35556573784758355
0.119	0.22543864704813218	-0.09681815518842801	-0.1579437969607732	1.6833928455433007	0.08011898876481684	0.20359941910808627	-0.3554571607763862
0.1200000000000001	0.2254487258836232	-0.09681907774801336	-0.15751763917336425	1.6834907253083868	0.08009576428687762	0.20375582812383194	-0.3553474615952207
0.121	0.22545873802052163	-0.09682003209936614	-0.15708714433002388	1.6835893934161086	0.08007225641368523	0.20391376223416072	-0.35523663671896577
0.12200000000000011	0.22546868287256236	-0.09682101878562135	-0.1566522942413783	1.683688841601699	0.0800484642361381	0.20407322620051485	-0.35512468265145325
0.123	0.22547855999928867	-0.09682203834477564	-0.15621307106099697	1.6837890613821405	0.08002438690586308	0.2042342246349816	-0.35501159598322807
0.12400000000000011	0.22548836910501122	-0.09682309130872555	-0.15576945728015265	1.683890044060775	0.08000002363397814	0.20439676200239665	-0.35489737338937377
0.125	0.2254981100370801	-0.09682417820227386	-0.1553214357223296	1.6839917807326652	0.07997537368976732	0.2045608426224142	-0.35478201162716266
0.1260000000000001	0.22550778278422112	-0.09682529954210327	-0.15486898953674616	1.6840942622903394	0.0799504363993908	0.20472647067184346	-0.35466550753335074
0.127	0.2255173874753137	-0.09682645583609335	-0.1544121021912871	1.6841974794303092	0.07992521114469144	0.20489365018724778	-0.35454785802112176
0.1280000000000001	0.22552692437748342	-0.09682764758373273	-0.15395075746523587	1.6843014226603674	0.0798996973619769	0.20506238506768015	-0.35442906007692543
0.129	0.2255363938931355	-0.09682887527724983	-0.1534849394421979	1.684406082306169	0.07987389454071692	0.2052326790773688	-0.3543091107576408
0.13000000000000012	0.22554579655668003	-0.09683013940195637	-0.153014632503607	1.6845114485171004	0.07984780222203443	0.2054045358482879	-0.3541880071880664
0.131	0.22555513303094418	-0.09683144043580348	-0.15253982132245494	1.6846175112722015	0.07982141999693027	0.2055779588827317	-0.3540657465584971
0.13200000000000012	0.22556440410251882	-0.0968327788496548	-0.15206049085688172	1.6847242603861534	0.07979474750442447	0.2057529515558882	-0.3539423261222686
0.133	0.22557361067641907	-0.09683415510827603	-0.15157662634364255	1.6848316855157155	0.07976778442973652	0.2059295171183488	-0.3538177431931506
0.13400000000000012	0.2255827537715631	-0.09683556967091096	-0.1510882132914673	1.684939776166622	0.07974053050256558	0.20610765869854974	-0.35369199514259064
0.135	0.22559183451744053	-0.09683702299181726	-0.15059523747432693	1.6850485217005693	0.07971298549553218	0.20628737930514274	-0.3535650793967512
0.13600000000000012	0.22560085415084052	-0.09683851552113917	-0.15009768492499714	1.6851579113426849	0.07968514922259877	0.20646868182923067	-0.35343699343334234
0.137	0.22560981401151364	-0.09684004770499198	-0.14959554192931038	1.6852679341894876	0.07965702153716472	0.2066515690464655	-0.35330773477861765
0.13800000000000012	0.22561871553714422	-0.09684161998475894	-0.14908879502073386	1.6853785792165947	0.07962860232995819	0.2068360436191272	-0.35317730100465744
0.139	0.22562756025875783	-0.09684323279710319	-0.14857743097528237	1.6854898352861896	0.07959989152715072	0.20702210809812033	-0.35304568972676015
0.14000000000000012	0.22563634979618502	-0.09684488657469312	-0.14806143680715325	1.6856016911550078	0.07957088908857346	0.2072097649248246	-0.35291289860088165
0.14100000000000001	0.22564508585282422	-0.09684658174613571	-0.14754079976434828	1.6857141354828582	0.07954159500554739	0.20739901643304048	-0.35277892532100447
0.14200000000000013	0.22565377020970373	-0.09684831873511746	-0.1470155073235455	1.685827156841312	0.07951200929832787	0.20758986485114955	-0.35264376761631655
0.14300000000000002	0.22566240471884552	-0.09685009796025737	-0.14648554718498413	1.6859407437229463	0.07948213201358978	0.20778231230412167	-0.352507423248324
0.14400000000000013	0.22567099129668258	-0.09685191983567194	-0.14595090726850116	1.6860548845511507	0.0794519632221968	0.20797636081494053	-0.3523698900080828
0.14500000000000002	0.2256795319179019	-0.09685378477074633	-0.14541157571073407	1.6861695676897566	0.07942150301695025	0.2081720123056283	-0.35223116571361174
0.14600000000000013	0.22568802860895812	-0.0968556931687351	-0.14486754086275067	1.6862847814521293	0.079390751510013	0.20836926859829355	-0.3520912482075514
0.14700000000000002	0.22569648344163176	-0.09685764542532015	-0.14431879128773945	1.6864005141097318	0.07935970883031276	0.20856813141614008	-0.35195013535506897
0.14800000000000013	0.2257048985270067	-0.09685964192825167	-0.14376531575839244	1.6865167539005483	0.07932837512116844	0.20876860238443418	-0.3518078250416478
0.14900000000000002	0.22571327600911079	-0.09686168305769696	-0.1432071032539913	1.6866334890381336	0.07929675053795648	0.20897068303161198	-0.35166431517057917
0.15000000000000013	0.22572161805859225	-0.09686376918579573	-0.14264414295834008	1.6867507077212924	0.07926483524575631	0.20917437479015955	-0.3515196036605866
0.15100000000000002	0.22572992686680685	-0.09686590067504615	-0.14207642425855713	1.6868683981440293	0.07923262941685297	0.20937967899708176	-0.3513736884435827
0.15200000000000014	0.2257382046395652	-0.09686807787627194	-0.141503936743606	1.6869865485057747	0.07920013322797484	0.20958659689444564	-0.3512265674622579
0.15300000000000002	0.2257464535912922	-0.09687030112692155	-0.14092667020294872	1.6871051470211542	0.07916734685781447	0.2097951296300577	-0.351078238667867
0.15400000000000014	0.22575467594072263	-0.09687257075045158	-0.14034461462646022	1.687224181928934	0.07913427048531958	0.210005278257726	-0.35092870001839976
0.15500000000000003	0.22576287390700017	-0.09687488705641793	-0.13975776020561734	1.6873436415012828	0.0791009042882668	0.21021704373692346	-0.35077794947676993
0.15600000000000014	0.2257710497050466	-0.09687725033976916	-0.13916609733484522	1.6874635140537384	0.07906724844144805	0.21043042693227693	-0.35062598500890574
0.15700000000000003	0.22577920554057634	-0.09687966087896556	-0.1385696166119	1.6875837879551363	0.07903330311440857	0.21064542861336916	-0.3504728045817415
0.15800000000000014	0.2257873436055109	-0.09688211893367628	-0.13796830883729458	1.6877044516371347	0.07899906846910175	0.2108620494549739	-0.3503184061611133
0.15900000000000003	0.2257954660741687	-0.09688462474280655	-0.13736216501390686	1.687825493603345	0.07896454465788698	0.2110802900373585	-0.35016278770980425
0.16000000000000014	0.22580357509947316	-0.09688717852360754	-0.13675117634753203	1.6879469024380818	0.07892973182187031	0.2113001508462878	-0.3500059471858633
0.16100000000000003	0.22581167280842346	-0.09688978047149216	-0.13613533424763477	1.6880686668147433	0.0788946300892223	0.211521632272911	-0.34984788254101606
0.16200000000000014	0.2258197612972012	-0.09689243075942688	-0.13551463032756092	1.6881907755038414	0.07885923957335134	0.21174473461377544	-0.3496885917191101
0.16300000000000003	0.2258278426262846	-0.0968951295372734	-0.13488905640459303	1.6883132173810578	0.07882356037105383	0.21196945807084464	-0.34952807265459523
0.16400000000000015	0.2258359188155701	-0.09689787693145734	-0.13425860449985494	1.6884359814360925	0.07878759256064136	0.21219580275152014	-0.3493663232707983
0.16500000000000004	0.22584399183950252	-0.0969006730442155	-0.13362326683769685	1.6885590567819373	0.07875133620004468	0.21242376866885015	-0.34920334147793297
0.16600000000000015	0.22585206362221372	-0.09690351795279917	-0.13298303584494536	1.688682432663085	0.07871479132507708	0.2126533557419244	-0.3490391251712123
0.16700000000000004	0.22586013603266547	-0.096906411709007	-0.1323379041500246	1.6888060984623092	0.07867795794779622	0.2128845637963945	-0.3488736722293095
0.16800000000000015	0.22586821087979236	-0.09690935433829442	-0.1316878645812054	1.6889300437067771	0.07864083605465998	0.2131173925651811	-0.3487069805129861
0.16900000000000004	0.2258762899080173	-0.09691234583883512	-0.13103291016399213	1.6890542580738765	0.07860342560465881	0.2133518416894283	-0.34853904786358597
0.17000000000000015	0.22588437479389142	-0.09691538618091142	-0.13037303411878168	1.689178731397146	0.07856572652785125	0.21358791071940142	-0.34836987210133497
0.17100000000000004	0.22589246714386074	-0.09691847530588069	-0.1297082298591778	1.6893034536730673	0.07852773872418031	0.21382559911508509	-0.3481994510234493
0.17200000000000015	0.22590056849240556	-0.09692161312509419	-0.12903849098946324	1.689428415068363	0.0784894620623278	0.21406490624702953	-0.3480277824019938
0.17300000000000004	0.22590868030017056	-0.09692479951951995	-0.1283638113004816	1.6895536059266727	0.07845089637866719	0.2143058313978117	-0.3478548639816743
0.17400000000000015	0.22591680395208416	-0.09692803433969112	-0.12768418476506063	1.6896790167749995	0.0784120414762543	0.21454837376368524	-0.34768069347768926
0.17500000000000004	0.2259249407554685	-0.0969313174052288	-0.12699960553335932	1.6898046383303018	0.07837289712361253	0.21479253245623722	-0.34750526857351943
0.17600000000000016	0.22593309193813824	-0.09693464850356714	-0.1263100679277717	1.6899304615051236	0.07833346305331271	0.21503830650417421	-0.3473285869187204
0.17700000000000005	0.2259412586468604	-0.09693802738901104	-0.1256155664381475	1.6900564774118927	0.07829373896089577	0.2152856948549952	-0.3471506461269622
0.17800000000000016	0.22594944194692831	-0.09694145378325306	-0.12491609571808684	1.6901826773666464	0.07825372450456514	0.21553469637630857	-0.3469714437744419
0.17900000000000005	0.22595764282285005	-0.0969449273762191	-0.12421165058156074	1.6903090528925655	0.07821341930528344	0.21578530985703748	-0.3467909773984866
0.18000000000000016	0.2259658621793994	-0.09694844782611206	-0.12350222599873269	1.6904355957233266	0.07817282294678676	0.2160375340089417	-0.34660924449604713
0.18100000000000005	0.22597410084264954	-0.09695201475903109	-0.12278781709098521	1.6905622978062869	0.07813193497539497	0.21629136746851724	-0.346426242522022
0.18200000000000016	0.22598235956098686	-0.0969556277685473	-0.12206841912628758	1.6906891513055065	0.07809075489974056	0.2165468087987883	-0.3462419688876585
0.18300000000000005	0.22599063900610455	-0.09695928641523746	-0.12134402751603991	1.6908161486042432	0.07804928219059869	0.21680385649050565	-0.346056420959399
0.18400000000000016	0.22599893977397828	-0.09696299022655012	-0.12061463781339657	1.6909432823061683	0.07800751628088036	0.21706250896275261	-0.34586959605829587
0.18500000000000005	0.22600726238582333	-0.09696673869737979	-0.1198802457119421	1.6910705452353145	0.07796545656584955	0.2173227645633257	-0.3456814914597553
0.18600000000000017	0.22601560728940664	-0.09697053129059609	-0.11914084704397268	1.691197930435138	0.07792310240362631	0.21758462156925668	-0.34549210439348976
0.18700000000000006	0.22602397486108547	-0.09697436743714995	-0.11839643777876363	1.6913254311667028	0.0778804531159151	0.217848078187417	-0.34530143204374303
0.18800000000000017	0.22603236540782357	-0.09697824653651094	-0.11764701402082578	1.6914530409067439	0.07783750798871569	0.21811313255508433	-0.3451094715495469
0.18900000000000006	0.2260407791688112	-0.09698216795706438	-0.11689257200778061	1.6915807533463725	0.07779426627289526	0.21837978274065561	-0.3449162200047687
0.19000000000000017	0.22604921631744107	-0.0969861310360924	-0.11613310810861267	1.6917085623900505	0.07775072718480522	0.21864802674432587	-0.34472167445813506
0.19100000000000006	0.2260576769632638	-0.09699013508046415	-0.11536861882305319	1.691836462154087	0.07770688990694337	0.21891786249830822	-0.3445258319134788
0.19200000000000017	0.22606616115354325	-0.09699417936841226	-0.11459910078134396	1.6919644469639135	0.07766275358872327	0.21918928786684072	-0.3443286893302715
0.19300000000000006	0.22607466887553765	-0.09699826315127137	-0.11382455074363435	1.692092511349766	0.07761831734765584	0.21946230064646924	-0.3441302436245682
0.19400000000000017	0.22608320005950974	-0.09700238565405095	-0.11304496559976937	1.6922206500407826	0.07757358027070069	0.21973689856636489	-0.343930491670609
0.19500000000000006	0.2260917545809663	-0.09700654607521476	-0.11226034237022257	1.6923488579578967	0.07752854141536153	0.22001307928819086	-0.34372943030302144
0.19600000000000017	0.22610033226212187	-0.09701074358717322	-0.11147067820779703	1.6924771302062778	0.07748319981083115	0.2202908404055818	-0.3435270563192598
0.19700000000000006	0.2261089328740883	-0.0970149773378696	-0.11067597040009763	1.6926054620680813	0.07743755445961316	0.22057017944329912	-0.3433233664820414
0.19800000000000018	0.22611755614016943	-0.09701924645270864	-0.10987621637315563	1.6927338489958887	0.07739160433943877	0.22085109385588136	-0.3431183575217227
0.19900000000000007	0.22612620173913572	-0.09702355003644768	-0.10907141369545677	1.6928622866060923	0.07734534840505325	0.22113358102609718	-0.3429120261387388
0.20000000000000018	0.22613486930734866	-0.09702788717467488	-0.10826156008124753	1.692990770671847	0.07729878558956853	0.22141763826381203	-0.34270436900611095
0.20100000000000007	0.22614355844011144	-0.09703225693412733	-0.10744665339312208	1.6931192971163473	0.07725191480538303	0.2217032628052711	-0.3424953827719027
0.20200000000000018	0.22615226869375027	-0.09703665836222583	-0.10662669164501769	1.693247862006062	0.07720473494515692	0.2219904518121923	-0.34228506406187126
0.20300000000000007	0.22616099958880398	-0.09704109048732851	-0.10580167300637316	1.6933764615431763	0.07715724488333102	0.2222792023703673	-0.3420734094824401
0.20400000000000018	0.226169750613569	-0.09704555232008018	-0.10497159580670305	1.6935050920572414	0.07710944347812969	0.22256951148813905	-0.34186041562375147
0.20500000000000007	0.2261785212272481	-0.09705004285511026	-0.10413645853983669	1.6936337499960403	0.07706132957362227	0.22286137609506293	-0.3416460790627423
0.20600000000000018	0.22618731086195065	-0.09705456107270383	-0.10329625986857534	1.693762431916799	0.07701290200147902	0.22315479304044977	-0.34143039636630623
0.20700000000000007	0.22619611892392144	-0.09705910594044258	-0.10245099863014388	1.693891134478874	0.0769641595824224	0.22344975909155065	-0.341213364094486
0.20800000000000018	0.22620494479550327	-0.09706367641481677	-0.10160067384093248	1.694019854436792	0.07691510112767969	0.2237462709318732	-0.3409949788034543
0.20900000000000007	0.22621378783820947	-0.09706827144281213	-0.10074528469977867	1.6941485886328924	0.07686572544068129	0.22404432515999814	-0.3407752370481049
0.2100000000000002	0.22622264739615328	-0.09707288996347199	-0.09988483059092318	1.6942773339888306	0.07681603131906722	0.22434391828865627	-0.34055413538486573
0.21100000000000008	0.22623152279946046	-0.0970775309094343	-0.09901931108701598	1.6944060874925504	0.07676601755694162	0.22464504674400704	-0.3403316703757727
0.2120000000000002	0.22624041336766784	-0.09708219320844685	-0.09814872595141806	1.6945348461818608	0.07671568294713312	0.22494770686518437	-0.34010783859326016
0.21300000000000008	0.22624931841310766	-0.09708687578486068	-0.09727307513942056	1.6946636071313903	0.07666502628315763	0.22525189490405134	-0.339882636623843
0.2140000000000002	0.22625823724427596	-0.09709157756110158	-0.09639235879838355	1.6947923674436742	0.0766140463608849	0.2255576070253505	-0.33965606107051255
0.21500000000000008	0.2262671691691849	-0.09709629745912397	-0.09550657726679701	1.6949211242402387	0.07656274198015323	0.22586483930737525	-0.3394281085548837
0.2160000000000002	0.22627611349870136	-0.09710103440184821	-0.09461573107263764	1.6950498746526836	0.07651111194639494	0.22617358774280022	-0.33919877571909723
0.21700000000000008	0.22628506954949892	-0.09710578731457815	-0.09371982093214809	1.695178615815653	0.07645915507209058	0.22648384823918782	-0.33896805922729767
0.21799999999999997	0.22629403664586975	-0.09711055512639989	-0.09281884774941629	1.6953073448609361	0.07640687017793156	0.2267956166192961	-0.33873595576717735
0.21900000000000008	0.22630301412077286	-0.0971153367711908	-0.09191281261525149	1.695436058910825	0.07635425609381401	0.22710888862180154	-0.33850246205171136
0.21999999999999997	0.22631200131762375	-0.09712013118748745	-0.09100171680460122	1.6955647550707285	0.07630131165978685	0.22742365990250116	-0.3382675748206608
0.22100000000000009	0.22632099759320295	-0.09712493731758529	-0.09008556177401007	1.6956934304225575	0.07624803572701613	0.22773992603538934	-0.3380312908417252
0.22199999999999998	0.22633000232055517	-0.09712975410775258	-0.089164349160248	1.6958220820192607	0.0761944271588886	0.2280576825132484	-0.33779360691171323
0.2230000000000001	0.22633901489075056	-0.0971345805106917	-0.08823808077935717	1.6959507068797501	0.07614048483219461	0.22837692474812213	-0.33755451985785634
0.22399999999999998	0.22634803471388534	-0.09713941548911871	-0.08730675862536663	1.696079301983475	0.07608620763833063	0.22869764807210344	-0.3373140265391466
0.2250000000000001	0.22635706122045096	-0.09714425801858012	-0.0863703848694253	1.6962078642638905	0.07603159448458346	0.22901984773807513	-0.33707212384800633
0.22599999999999998	0.22636609386269632	-0.09714910708875822	-0.08542896186010099	1.6963363906012057	0.07597664429525347	0.22934351891992077	-0.33682880871241483
0.2270000000000001	0.22637513211523072	-0.09715396170326607	-0.08448249212408841	1.6964648778159208	0.07592135601231345	0.22966865671251532	-0.3365840780979465
0.22799999999999998	0.22638417547524478	-0.09715882087868154	-0.08353097836657263	1.6965933226638994	0.07586572859572602	0.22999525613186508	-0.33633792900935827
0.2290000000000001	0.2263932234627256	-0.09716368364432625	-0.08257442347162156	1.6967217218329824	0.07580976102372504	0.2303233121152196	-0.33609035849179025
0.22999999999999998	0.22640227562029197	-0.09716854904317107	-0.08161283050260396	1.6968500719403947	0.07575345229312301	0.23065281952115976	-0.33584136363182604
0.2310000000000001	0.2264113315118983	-0.09717341613311647	-0.0806462027022559	1.6969783695298202	0.07569680141952348	0.23098377312985055	-0.3355909415587197
0.23199999999999998	0.2264203907207818	-0.09717828398826822	-0.07967454349314745	1.6971066110685236	0.07563980743750061	0.23131616764315785	-0.3353390894457323
0.2330000000000001	0.22642945284815774	-0.09718315170020925	-0.0786978564792966	1.6972347929452771	0.07558246940099024	0.23164999768433106	-0.33508580451133596
0.23399999999999999	0.22643851751266486	-0.09718801837927188	-0.07771614544817287	1.697362911469094	0.07552478638377172	0.23198525779749937	-0.3348310840202284
0.2350000000000001	0.2264475843494317	-0.09719288315581018	-0.07672941437196001	1.6974909628687727	0.07546675747973683	0.23232194244741383	-0.33457492528415983
0.236	0.22645665300913842	-0.09719774518184736	-0.0757376674080753	1.6976189432925028	0.0754083818032512	0.232660046019501	-0.33431732566269756
0.2370000000000001	0.22646572315782787	-0.09720260363385293	-0.07474090889969087	1.697746848807159	0.07534965848997469	0.23299956281992937	-0.3340582825639298
0.238	0.22647479447709234	-0.09720745771627601	-0.07373914337625313	1.6978746753980387	0.07529058669789779	0.23334048707569396	-0.3337977934448685
0.2390000000000001	0.22648386666388454	-0.09721230666395653	-0.07273237555362291	1.698002418969049	0.07523116560804677	0.23368281293490725	-0.33353585581161455
0.24	0.22649293942957494	-0.09721714974228621	-0.0717206103342081	1.6981300753437236	0.07517139442437137	0.23402653446711938	-0.3332724672194092
0.2410000000000001	0.22650201249900626	-0.09722198624624573	-0.07070385280708427	1.698257640267449	0.07511127237312022	0.2343716456636736	-0.3330076252725135
0.242	0.2265110856099224	-0.09722681550019692	-0.06968210824734715	1.6983851094090232	0.07505079870249638	0.23471814043834574	-0.332741327624162
0.2430000000000001	0.22652015851202204	-0.09723163685880809	-0.0686553821146895	1.6985124783607999	0.0749899726827158	0.23506601262809154	-0.3324735719766532
0.244	0.22652923096601416	-0.0972364497083637	-0.06762368005194803	1.6986397426393043	0.07492879360628649	0.23541525599366372	-0.3322043560812149
0.2450000000000001	0.22653830274305023	-0.09724125346808174	-0.06658700788361709	1.6987668976870733	0.07486726078832656	0.23576586422028767	-0.3319336777375228
0.246	0.2265473736234029	-0.097246047591062	-0.06554537161394926	1.698893938874972	0.07480537356643456	0.2361178309185236	-0.3316615347930602
0.2470000000000001	0.2265564433940181	-0.09725083156411655	-0.06449877742501163	1.6990208615046132	0.0747431312998691	0.2364711496251995	-0.3313879251425613
0.248	0.22656551184569107	-0.09725560490686022	-0.0634472316746896	1.6991476608108909	0.07468053336840404	0.2368258138044821	-0.33111284672748215
0.2490000000000001	0.22657457877024303	-0.09726036717118826	-0.06239074089388075	1.699274331964633	0.07461757917128586	0.23718181684921377	-0.3308362975352555
0.25	0.2265836439576998	-0.09726511794076327	-0.06132931178249728	1.6994008700749985	0.07455426812623327	0.23753915208252196	-0.330558275598455
0.2510000000000001	0.22659270719347213	-0.09726985682975728	-0.06026295120464826	1.6995272701908695	0.07449059966829658	0.23789781275970726	-0.3302787789940523
0.252	0.22660176825553638	-0.09727458348122647	-0.059191666184124685	1.6996535273012454	0.07442657324876034	0.2382577920701735	-0.32999780584283
0.2530000000000001	0.22661082691161966	-0.09727929756587596	-0.05811546390130765	1.6997796363353963	0.0743621883343334	0.23861908313891875	-0.32971535430919713
0.254	0.22661988291638882	-0.09728399878159216	-0.05703435169148943	1.6999055921635295	0.07429744440650492	0.23898167902747233	-0.329431422601346
0.2550000000000001	0.22662893600863995	-0.09728868685298749	-0.05594833704347172	1.7000313895983552	0.07423234096070175	0.2393455727347109	-0.32914600897120627
0.256	0.22663798590848816	-0.09729336153020168	-0.054857427597684534	1.700157023396424	0.0741668775052474	0.23971075719780358	-0.3288591117142573
0.2570000000000001	0.22664703231456132	-0.09729802258733769	-0.05376163114457309	1.7002824882577372	0.07410105356042782	0.24007722529298892	-0.32857072916987107
0.258	0.22665607490157325	-0.09730266982128889	-0.05266095562399574	1.7004077788240126	0.0740348686578469	0.24044496983606864	-0.3282808597221875
0.2590000000000001	0.226665113319028	-0.09730730305133539	-0.051555409124870576	1.7005328896767375	0.07396832234019443	0.24081398358299022	-0.32798950180097497
0.26	0.2266741471906815	-0.09731192211875367	-0.05044499988431267	1.7006578153353924	0.07390141416118272	0.24118425923064743	-0.3276966538823565
0.2610000000000001	0.22668317611325478	-0.09731652688568426	-0.04932973628663234	1.70078255025585	0.07383414368516575	0.24155578941766234	-0.3274023144895859
0.262	0.22669219965439696	-0.09732111723363474	-0.04820962686256073	1.70090708882896	0.07376651048650176	0.2419285667250946	-0.32710648219387417
0.2630000000000001	0.22670121735140444	-0.09732569306237496	-0.04708468028869113	1.7010314253793182	0.07369851414920804	0.2423025836770856	-0.32680915561520857
0.264	0.22671022871069915	-0.09733025428960224	-0.04595490538675166	1.701155554163853	0.07363015426702994	0.2426778327415054	-0.3265103334231639
0.2650000000000001	0.22671923320656193	-0.09733480085062167	-0.04482031112195137	1.7012794693694733	0.0735614304433158	0.2430543063309143	-0.3262100143377089
0.266	0.22672823027874334	-0.09733933269766323	-0.04368090660001705	1.7014031651097907	0.07349234229045423	0.24343199680402905	-0.3259081971298863
0.2670000000000001	0.22673721932970387	-0.09734384979958643	-0.042536701063287295	1.7015266354216785	0.07342288942930074	0.24381089646757936	-0.32560488062230647
0.268	0.22674619972186344	-0.097348352141597	-0.04138770388698364	1.7016498742624213	0.07335307148865478	0.2441909975780748	-0.3253000636896405
0.26900000000000013	0.22675517077523732	-0.0973528397246039	-0.04023392457640346	1.701772875508212	0.0732828881047268	0.24457229234306355	-0.32499374525898944
0.27	0.2267641317662069	-0.09735731256534531	-0.03907537276464607	1.7018956329536234	0.07321233892102193	0.2449547729221338	-0.3246859243100114
0.27100000000000013	0.2267730819270492	-0.09736177069727947	-0.03791205821085841	1.7020181403105634	0.0731414235886406	0.24533843142790934	-0.324376599875293
0.272	0.2267820204450988	-0.09736621417073513	-0.036743990798994194	1.7021403912067141	0.07307014176632672	0.24572325992698585	-0.3240657710409672
0.27300000000000013	0.22679094646192136	-0.09737064305232597	-0.035571180535953435	1.7022623791849678	0.07299849312020255	0.24610925044105908	-0.323753436946847
0.274	0.22679985907325323	-0.09737505742475874	-0.034393637549089674	1.7023840977042377	0.07292647732367817	0.24649639494831402	-0.32343959678607653
0.27500000000000013	0.22680875732970476	-0.09737945738665671	-0.03321137208420066	1.702505540140524	0.07285409405759637	0.2468846853847169	-0.3231242498049089
0.276	0.22681764023860107	-0.09738384305164456	-0.032024394503996856	1.7026266997871182	0.07278134301055278	0.24727411364509633	-0.3228073953027942
0.27700000000000014	0.2268265067669649	-0.09738821454707015	-0.0308327152870379	1.7027475698543253	0.07270822387939124	0.2476646715839605	-0.3224890326326573
0.278	0.22683535584489256	-0.09739257201311323	-0.029636345027497776	1.7028681434702126	0.07263473636975314	0.24805635101593634	-0.3221691612010609
0.27900000000000014	0.22684418636894713	-0.0973969156026583	-0.02843529443537335	1.7029884136823905	0.07256088019668078	0.24844914371602175	-0.3218477804680717
0.28	0.22685299720556748	-0.09740124548118341	-0.027229574336754936	1.7031083734593315	0.07248665508527526	0.2488430414199017	-0.3215248899471967
0.28100000000000014	0.2268617871944934	-0.09740556182628815	-0.02601919567377328	1.7032280156908597	0.0724120607713482	0.24923803582445905	-0.3212004892055103
0.28200000000000003	0.22687055515220958	-0.09740986482760931	-0.0248041695042092	1.7033473331885631	0.0723370970021284	0.24963411858842618	-0.32087457786379203
0.28300000000000014	0.2268792998754125	-0.09741415468674745	-0.023584507001881937	1.7034663186868886	0.07226176353702382	0.2500312813328209	-0.32054715559679503
0.28400000000000003	0.22688802014487594	-0.09741843161683239	-0.022360219457806477	1.7035849648453063	0.07218606014849983	0.2504295156410525	-0.3202182221334644
0.28500000000000014	0.22689671473046671	-0.097422695842481	-0.02113131828135642	1.7037032642508003	0.07210998662331786	0.2508288130588892	-0.3198877772569226
0.28600000000000003	0.22690538239693492	-0.09742694759976754	-0.019897815002171845	1.703821209420317	0.07203354276389065	0.25122916509423393	-0.3195558208045262
0.28700000000000014	0.22691402190897658	-0.09743118713582687	-0.018659721272424747	1.7039387928039242	0.07195672838926769	0.2516305632168994	-0.3192223526678738
0.28800000000000003	0.2269226320351948	-0.097435414708844	-0.0174170488675526	1.7040560067879424	0.07187954333593305	0.2520329988588784	-0.31888737279251916
0.28900000000000015	0.2269312115520871	-0.09743963058805773	-0.016169809685451977	1.7041728436965453	0.0718019874587209	0.25243646341505627	-0.3185508811776975
0.29000000000000004	0.2269397592491904	-0.0974438350534027	-0.014918015744873206	1.704289295792216	0.0717240606318485	0.2528409482441912	-0.3182128778761223
0.29100000000000015	0.2269482739350094	-0.09744802839591554	-0.013661679183377615	1.7044053552765697	0.07164576275018864	0.25324644467011015	-0.31787336299361246
0.29200000000000004	0.22695675444222235	-0.09745221091890137	-0.012400812255972287	1.7045210142926823	0.0715670937305992	0.2536529439826413	-0.31753233668860786
0.29300000000000015	0.22696519963179002	-0.0974563829383565	-0.011135427334035369	1.7046362649281754	0.07148805351276152	0.25406043743835277	-0.31718979917163564
0.29400000000000004	0.22697360839672404	-0.09746054478265133	-0.009865536902639615	1.7047510992168127	0.07140864205964964	0.2544689162618971	-0.31684575070466603
0.29500000000000015	0.22698197966589048	-0.09746469679260279	-0.008591153556638441	1.704865509138992	0.07132885935811757	0.25487837164791016	-0.316500191600296
0.29600000000000004	0.22699031240747286	-0.09746883932155678	-0.007312289997382578	1.7049794866237735	0.07124870541942209	0.25528879476268	-0.3161531222207612
0.29700000000000015	0.22699860563134258	-0.09747297273472447	-0.006028959030806597	1.7050930235520685	0.07116818027937637	0.2557001767452303	-0.3158045429772624
0.29800000000000004	0.2270068583907146	-0.09747709740814933	-0.004741173566497659	1.7052061117591197	0.07108728399831722	0.2561125087080694	-0.31545445432985025
0.29900000000000015	0.22701506978421773	-0.09748121372768535	-0.0034489466166062943	1.7053187430366616	0.07100601666112964	0.2565257817380402	-0.31510285678719774
0.30000000000000004	0.2270232389580042	-0.09748532208798676	-0.0021522912938340714	1.7054309091347666	0.07092437837738923	0.25693998689740205	-0.31474975090607743
0.30100000000000016	0.22703136510714736	-0.09748942289188331	-0.0008512208092369691	1.705542601762633	0.07084236928162267	0.2573551152249696	-0.31439513729109075
0.30200000000000005	0.22703944747670388	-0.09749351655051584	0.0004542515290405771	1.705653812589452	0.07075998953356424	0.2577711577370745	-0.31403901659470995
0.30300000000000016	0.22704748536281893	-0.0974976034834782	0.0017641123157364842	1.7057645332461095	0.07067723931828634	0.25818810542817533	-0.3136813895175103
0.30400000000000005	0.22705547811387639	-0.09750168411821028	0.003078348047534869	1.7058747553266063	0.07059411884632588	0.25860594927118635	-0.3133222568086528
0.30500000000000016	0.227063425131692	-0.09750575888901931	0.004396945122364811	1.7059844703892033	0.07051062835380616	0.25902468021789793	-0.31296161926631205
0.30600000000000005	0.2270713258727487	-0.09750982823648557	0.0057198898397008	1.7060936699584288	0.07042676810255412	0.2594442891996813	-0.3125994777377445
0.30700000000000016	0.22707917984947512	-0.0975138926076297	0.00704716840112664	1.7062023455275794	0.07034253838045643	0.2598647671281207	-0.3122358331192999
0.30800000000000005	0.22708698663119317	-0.0975179524560851	0.008378766910422547	1.7063104885613476	0.07025793950174941	0.26028610489539844	-0.31187068635649823
0.30900000000000016	0.22709474584435838	-0.09752200824189591	0.0097146713735641	1.7064180904993358	0.07017297180687734	0.2607082933748086	-0.3115040384438046
0.31000000000000005	0.22710245717284736	-0.09752606043169341	0.011054867698646581	1.7065251427600894	0.07008763566240596	0.2611313234214063	-0.3111358904242844
0.31100000000000017	0.22711012035867006	-0.09753010949887851	0.012399341695373142	1.7066316367449046	0.07000193146111257	0.2615551858724378	-0.31076624338950365
0.31200000000000006	0.22711773520235226	-0.09753415592343474	0.013748079074874122	1.7067375638414193	0.06991585962188711	0.2619798715477417	-0.31039509847936786
0.31300000000000017	0.22712530156336277	-0.09753820019212153	0.015101065450621766	1.70684291542662	0.06982942058974823	0.2624053712504967	-0.310022456881717
0.31400000000000006	0.22713281936096322	-0.09754224279866901	0.01645828633969961	1.7069476828696533	0.06974261483603486	0.26283167576814126	-0.3096483198319177
0.31500000000000017	0.22714028857472934	-0.09754628424359552	0.017819727163313846	1.7070518575359483	0.06965544285834659	0.2632587758730484	-0.30927268861239177
0.31600000000000006	0.22714770924512231	-0.09755032503440078	0.019185373246562904	1.70715543079266	0.06956790518041503	0.2636866623228423	-0.3088955645518965
0.31700000000000017	0.22715508147448307	-0.09755436568576241	0.020555209818607208	1.707258394013558	0.06948000235202759	0.2641153258607926	-0.30851694902479926
0.31800000000000006	0.22716240542769583	-0.09755840671935885	0.021929222014005968	1.7073607385826222	0.06939173494882019	0.2645447572167821	-0.3081368434505277
0.3190000000000002	0.22716968133289778	-0.0975624486640666	0.023307394874108708	1.7074624558978606	0.06930310357224333	0.26497494710849173	-0.30775524929301196
0.32000000000000006	0.22717690948298916	-0.097566492056155	0.02468971334701089	1.707563537376106	0.06921410884988323	0.26540588624202016	-0.3073721680601775
0.3210000000000002	0.22718409023756864	-0.09757053743910588	0.026076162287213867	1.7076639744580484	0.06912475143583308	0.26583756531212943	-0.3069876013034272
0.32200000000000006	0.22719122402453887	-0.09757458536381135	0.027466726456883073	1.7077637586135108	0.06903503201080946	0.266269975002918	-0.3066015506166849
0.3230000000000002	0.2271983113406284	-0.09757863638876955	0.028861390527592512	1.7078628813465992	0.0689449512818303	0.26670310598886865	-0.30621401763536277
0.32400000000000007	0.22720535275120782	-0.09758269107952232	0.030260139080691133	1.7079613341996094	0.06885450998169756	0.267136948935672	-0.30582500403604496
0.3250000000000002	0.22721234889090355	-0.09758675000771128	0.031662956606681274	1.7080591087560715	0.06876370886877108	0.2675714945006514	-0.3054345115367622
0.32600000000000007	0.22721930046500702	-0.09759081375050888	0.03306982748783452	1.7081561966440733	0.06867254872812895	0.26800673332774383	-0.30504254190157215
0.3270000000000002	0.22722620825017406	-0.09759488289080098	0.0344807359471427	1.708252589539869	0.06858103037490565	0.26844265603199163	-0.3046490969537055
0.32800000000000007	0.22723307309366383	-0.09759895801736582	0.03589566599670263	1.7083482791710343	0.06848915465743174	0.26887925318402794	-0.3042541785889947
0.3290000000000002	0.2272398959111183	-0.0976030397242951	0.03731460140209207	1.7084432573191646	0.06839692245895664	0.26931651529962114	-0.30385778878544145
0.33000000000000007	0.2272466776836344	-0.09760712861003203	0.03873752562929312	1.7085375158228853	0.06830433470026753	0.26975443282381106	-0.30345992961732643
0.3310000000000002	0.22725341945562944	-0.09761122527639968	0.04016442179184856	1.708631046581179	0.0682113923424731	0.2701929961151289	-0.30306060326910783
0.3320000000000001	0.227260122333496	-0.09761533032762029	0.04159527263248077	1.7087238415562878	0.06811809638775843	0.2706321954405057	-0.3026598120404596
0.3330000000000002	0.22726678748354096	-0.09761944436970532	0.04303006052227203	1.7088158927761945	0.06802444787896295	0.2710720209757025	-0.30225755834695384
0.3340000000000001	0.22727341612883578	-0.09762356801059299	0.044468767460502615	1.708907192337065	0.0679304478990766	0.2715124628060344	-0.30185384472064797
0.3350000000000002	0.22728000954573058	-0.0976277018602773	0.045911375092831525	1.7089977324052883	0.06783609756943519	0.2719535109328184	-0.30144867380594564
0.3360000000000001	0.22728656906040443	-0.09763184653054799	0.04735786478242708	1.7090875052191252	0.0677413980444215	0.27239515529621133	-0.30104204834159454
0.3370000000000002	0.22729309604507414	-0.09763600263509485	0.048808217715268325	1.7091765030907196	0.06764635050413254	0.27283738580842015	-0.3006339711335068
0.3380000000000001	0.2272995919131068	-0.09764017078960352	0.050262414951661	1.7092647184084824	0.06755095615043219	0.273280192370131	-0.30022444504160406
0.3390000000000002	0.2273060581134108	-0.09764435161109085	0.051720437371729065	1.709352143639102	0.06745521620949385	0.27372356485439436	-0.29981347299481154
0.3400000000000001	0.22731249612560628	-0.09764854571685325	0.05318226556753588	1.709438771329564	0.06735913193766514	0.2741674930741758	-0.29940105802025363
0.3410000000000002	0.2273189074559748	-0.097652753723778	0.054647879769452054	1.7095245941103163	0.06726270462517248	0.27461196676031724	-0.29898720326313966
0.3420000000000001	0.2273252936326863	-0.09765697624839088	0.05611725982370522	1.7096096046992129	0.06716593559656794	0.2750569755552783	-0.2985719119928914
0.3430000000000002	0.22733165619992626	-0.09766121390688817	0.05759038518616527	1.7096937959054888	0.06706882621004881	0.27550250901207063	-0.2981551876049491
0.3440000000000001	0.22733799671167218	-0.09766546731440409	0.05906723491584357	1.7097771606337724	0.06697137785662283	0.27594855659309747	-0.2977370336226974
0.345	0.2273443167258693	-0.09766973708389039	0.06054778766737464	1.709859691887771	0.06687359195930058	0.27639510766848185	-0.29731745369981416
0.3460000000000001	0.22735061779975677	-0.09767402382498167	0.062032021681370925	1.7099413827736347	0.06677546997249642	0.2768421515136503	-0.29689645162334183
0.347	0.22735690148596607	-0.09767832814284363	0.06351991477380017	1.7100222265037568	0.06667701338151459	0.27728967730673054	-0.2964740313169912
0.3480000000000001	0.2273631693278857	-0.09768265063737808	0.06501144432553765	1.7101022164013941	0.06657822370205833	0.2777376741261385	-0.29605019684412565
0.349	0.22736942285391365	-0.09768699190316095	0.06650658727173853	1.7101813459061121	0.0664791024798824	0.278186130948062	-0.2956249524104832
0.3500000000000001	0.2273756635713493	-0.09769135252936491	0.06800532009029775	1.7102596085800632	0.06637965129052645	0.278635036643485	-0.29519830236699685
0.351	0.2273818929606754	-0.09769573309891433	0.06950761878904368	1.7103369981147243	0.06627987173900612	0.27908437997476354	-0.29477025121289335
0.3520000000000001	0.22738811247098142	-0.09770013418724503	0.07101345889281835	1.7104135083373533	0.06617976545946011	0.279534149592313	-0.29434080359882114
0.353	0.22739432351615052	-0.09770455636104151	0.07252281543159521	1.7104891332171654	0.06607933411469102	0.27998433403178175	-0.2939099643296996
0.3540000000000001	0.2274005274703035	-0.09770900017695193	0.07403566292852982	1.7105638668716145	0.0659785793955982	0.2804349217111758	-0.2934777383675885
0.355	0.22740672566212247	-0.09771346618028481	0.07555197538684079	1.7106377035727842	0.06587750302062279	0.2808859009274565	-0.29304413083493985
0.3560000000000001	0.2274129193688048	-0.09771795490368779	0.07707172627592217	1.7107106377546477	0.06577610673520339	0.28133725985280716	-0.29260914701792123
0.357	0.22741910981002308	-0.09772246686618202	0.07859488851746209	1.7107826640212018	0.06567439231124061	0.2817889865308829	-0.29217279236962407
0.3580000000000001	0.22742529814188917	-0.09772700257292713	0.08012143447234489	1.7108537771536032	0.06557236154669072	0.2822410688733609	-0.2917350725133337
0.359	0.22743148545092162	-0.09773156251496241	0.08165133592836737	1.7109239721163092	0.06547001626516458	0.28269349465686333	-0.2912959932456737
0.3600000000000001	0.2274376727480153	-0.09773614716816911	0.08318456408804469	1.710993244064483	0.06536735831528694	0.2831462515198983	-0.2908555605393142
0.361	0.22744386096241176	-0.09774075699183073	0.08472108955577537	1.7110615883530431	0.06526438956993566	0.2835993269594677	-0.29041378054548256
0.3620000000000001	0.22745005093604612	-0.09774539242717144	0.08626088232364129	1.7111290005454871	0.0651611119257249	0.2840527083272292	-0.28997065959693935
0.363	0.22745624341902196	-0.09775005389587309	0.08780391175625253	1.7111954764217367	0.06505752730279096	0.28450638282540974	-0.2895262042115369
0.3640000000000001	0.22746243906621208	-0.09775474179856838	0.08935014657654676	1.7112610119865177	0.06495363764451385	0.28496033750290783	-0.28908042109550114
0.365	0.22746863843423024	-0.09775945651330763	0.09089955485369769	1.7113256034786497	0.06484944491705065	0.28541455925202397	-0.2886333171458813
0.3660000000000001	0.22747484197839749	-0.09776419839399647	0.09245210399241142	1.7113892473793768	0.06474495110898337	0.28586903480589226	-0.2881848994526497
0.367	0.22748105004970712	-0.09776896776880553	0.09400776072289152	1.7114519404193613	0.06464015823107963	0.28632375073626154	-0.28773517530080933
0.3680000000000001	0.227487262891789	-0.09777376493893186	0.09556649109187976	1.7115136795854704	0.064535068315981	0.28677869345139373	-0.2872841521723197
0.369	0.22749348063787014	-0.09777859017808946	0.09712826045480479	1.7115744621277378	0.06442968341793935	0.28723384919409406	-0.2868318377477733
0.3700000000000001	0.22749970330773014	-0.09778344373197363	0.09869303346832073	1.711634285567255	0.06432400561247713	0.2876892040398249	-0.28637823990781525
0.371	0.22750593080502454	-0.09778832581694565	0.10026077408289163	1.7116931477053694	0.06421803699578701	0.2881447438949163	-0.285923366734298
0.3720000000000001	0.22751216291535425	-0.09779323661831234	0.10183144553583187	1.71175104663269	0.06411177968417336	0.28860045449500926	-0.2854672265113477
0.373	0.22751839930433201	-0.0977981762889511	0.10340501034558985	1.7118079807367759	0.06400523581371605	0.2890563214038057	-0.2850098277263324
0.3740000000000001	0.2275246395152708	-0.09780314494865729	0.10498143030731216	1.7118639487092597	0.06389840753997203	0.28951233001213955	-0.2845511790704819
0.375	0.22753088296761803	-0.09780814268346559	0.1065606664889729	1.711918949553156	0.06379129703759083	0.28996846553732175	-0.28409128943921125
0.3760000000000001	0.22753712895651318	-0.09781316954456913	0.10814267922772847	1.711972982589984	0.06368390650008517	0.290424713022591	-0.28363016793244383
0.377	0.2275433766530957	-0.09781822554758435	0.10972742812691166	1.7120260474667044	0.06357623813993755	0.29088105733662356	-0.2831678238547431
0.3780000000000001	0.2275496251059394	-0.09782331067178533	0.1113148720548339	1.7120781441628445	0.06346829418861442	0.2913374831734823	-0.2827042667147564
0.379	0.2275558732436119	-0.09782842485893574	0.11290496914618621	1.7121292729970636	0.06336007689630273	0.2917939750533847	-0.28223950622402344
0.3800000000000001	0.22756211987798503	-0.09783356801284691	0.1144976768053266	1.7121794346324077	0.06325158853191515	0.29225051732406176	-0.28177355229556517
0.381	0.22756836370829892	-0.09783873999965818	0.11609295171074317	1.7122286300810032	0.06314283138342254	0.2927070941624176	-0.2813064150423059
0.3820000000000001	0.22757460332523	-0.09784394064733436	0.11769074982148475	1.7122768607089398	0.06303380775784148	0.2931636895768103	-0.280838104775014
0.383	0.22758083721458436	-0.09784916974438454	0.11929102638635183	1.7123241282405903	0.06292451998087467	0.2936202874102737	-0.28036863199956785
0.3840000000000001	0.2275870637617434	-0.09785442703930898	0.12089373595476394	1.7123704347619937	0.06281497039687195	0.2940768713443295	-0.27989800741372123
0.385	0.22759328125724315	-0.09785971224114684	0.12249883238746785	1.7124157827244246	0.06270516136923135	0.2945334249027373	-0.27942624190372184
0.3860000000000001	0.22759948790273912	-0.09786502502036971	0.12410626886675358	1.7124601749481458	0.0625950952809335	0.29498993145495217	-0.27895334654101694
0.387	0.2276056818169808	-0.09787036500974584	0.12571599790697555	1.7125036146255908	0.062484774535024275	0.29544637421949177	-0.2784793325789745
0.3880000000000001	0.22761186104179604	-0.0978757318051785	0.12732797136580312	1.7125461053247237	0.06237420155498248	0.29590273626740915	-0.27800421144936527
0.389	0.2276180235480857	-0.09788112496651785	0.128942140456624	1.7125876509925742	0.06226337878503128	0.29635900052613273	-0.2775279947585342
0.3900000000000001	0.2276241672418324	-0.09788654401834579	0.13055845576327513	1.712628255957819	0.06215230869032985	0.29681514978405465	-0.27705069428312756
0.391	0.22763028997012802	-0.09789198845073703	0.13217686725752184	1.7126679249324035	0.06204099375686046	0.29727116669594555	-0.27657232196512244
0.3920000000000001	0.22763638952722043	-0.09789745771999725	0.1337973243178259	1.712706663012202	0.061929436491190974	0.2977270337888466	-0.2760928899065711
0.393	0.22764246366095595	-0.09790295124975064	0.13541977574832487	1.7127444756763361	0.06181763942059787	0.29818273346821267	-0.275612410364599
0.39400000000000013	0.22764851008037118	-0.09790846843312884	0.1370441697984513	1.712781368785518	0.06170560509372979	0.2986382480243233	-0.2751308957463997
0.395	0.22765452646406203	-0.09791400863568783	0.13867045418361892	1.7128173485797928	0.06159333608144387	0.2990935596389172	-0.2746483586039103
0.39600000000000013	0.22766051046820462	-0.09791957119755024	0.14029857610702567	1.7128524216760446	0.06148083497738605	0.299548650392008	-0.2741648116281557
0.397	0.22766645973460442	-0.09792515543439957	0.14192848228262145	1.712886595065644	0.061368104398251945	0.30000350226889727	-0.2736802676433109
0.39800000000000013	0.22767237189915313	-0.09793076063807862	0.14356011895891685	1.7129198761114741	0.061255146983725715	0.30045809716734223	-0.27319473960083235
0.399	0.22767824459956812	-0.09793638607716458	0.14519343194293235	1.7129522725431996	0.0611419653961554	0.30091241690483395	-0.2727082405740141
0.40000000000000013	0.22768407548203784	-0.09794203099789679	0.1468283666247163	1.7129837924507714	0.06102856232038828	0.3013664432262485	-0.27222078375258824
0.401	0.22768986220790605	-0.09794769462621258	0.14846486800361264	1.713014444276915	0.06091494046412925	0.30182015781219196	-0.27173238243681047
0.40200000000000014	0.22769560246152634	-0.09795337617051773	0.15010288071558175	1.713044236808597	0.060801102558636716	0.30227354228775344	-0.27124305003138205
0.403	0.22770129395891142	-0.09795907482368832	0.1517423490604997	1.7130731791670757	0.06068705135920545	0.3027265782312573	-0.2707528000397444
0.40400000000000014	0.22770693445567483	-0.09796478976392627	0.15338321703061802	1.7131012807972907	0.0605727896450682	0.30317924718327643	-0.2702616460583672
0.405	0.22771252175351744	-0.0979705201555972	0.15502542834136374	1.7131285514573282	0.06045832021889609	0.30363153065622817	-0.2697696017704691
0.40600000000000014	0.22771805370525952	-0.09797626515118221	0.15666892646415664	1.7131550012072008	0.06034364590632149	0.3040834101445113	-0.26927668093915724
0.40700000000000003	0.2277235282191719	-0.09798202389396732	0.1583136546609271	1.713180640396183	0.06022876955548052	0.3045348671352006	-0.2687828974001559
0.40800000000000014	0.22772894326411403	-0.09798779551996488	0.15995955602076645	1.7132054796494358	0.060113694036268026	0.30498588311937924	-0.2682882650539881
0.40900000000000003	0.22773429687547983	-0.09799357915869399	0.16160657349913624	1.7132295298546751	0.05999842223930217	0.3054364396040654	-0.2677927978574146
0.41000000000000014	0.2277395871604497	-0.09799937393394828	0.16325464995856298	1.7132528021484899	0.0598829570748395	0.3058865181245074	-0.2672965098144817
0.41100000000000003	0.22774481230254914	-0.09800517896567985	0.16490372820975066	1.7132753079022989	0.05976730147182037	0.3063361002566834	-0.26679941496740844
0.41200000000000014	0.2277499705666457	-0.09801099337262578	0.16655375105429499	1.7132970587079406	0.05965145837685914	0.30678516763026653	-0.26630152738699425
0.41300000000000003	0.22775506030400924	-0.09801681627417233	0.16820466132980605	1.7133180663617524	0.059535430752810946	0.30723370194225663	-0.265802861162717
0.41400000000000015	0.22776007995668474	-0.09802264679107993	0.16985640195598983	1.7133383428471332	0.05941922157703397	0.30768168497086956	-0.2653034303929943
0.41500000000000004	0.22776502806117938	-0.09802848404582476	0.17150891598023893	1.7133579003167005	0.059302833839587864	0.3081290985892154	-0.2648032491756553
0.41600000000000015	0.22776990325109012	-0.09803432716293296	0.1731621466224141	1.7133767510740339	0.05918627054130459	0.3085759247787221	-0.2643023315986704
0.41700000000000004	0.2277747042586751	-0.09804017526930711	0.1748160373188745	1.7133949075549857	0.05906953469172876	0.3090221456423826	-0.2638006917311857
0.41800000000000015	0.2277794299161222	-0.0980460274945481	0.17647053176581018	1.7134123823093081	0.058952629306985395	0.30946774341784444	-0.2632983436146056
0.41900000000000004	0.22778407915651125	-0.09805188297127221	0.17812557396193068	1.7134291879829553	0.05883555740763318	0.3099127004902354	-0.26279530125352574
0.42000000000000015	0.22778865101371873	-0.0980577408350467	0.17978110825056268	1.7134453373010483	0.058718322016439256	0.31035699940456174	-0.2622915786066262
0.42100000000000004	0.2277931446216464	-0.0980636002231957	0.18143707936083772	1.713460843051495	0.05860092615576817	0.3108006228776951	-0.2617871895777535
0.42200000000000015	0.2277975592139049	-0.09806946027285425	0.18309343244727344	1.7134757180692461	0.05848337284470384	0.31124355380996527	-0.2612821480073607
0.42300000000000004	0.22780189412357332	-0.09807532011977349	0.18475011312780118	1.7134899752211807	0.05836566509644968	0.31168577529631464	-0.2607764676642324
0.42400000000000015	0.22780614878228014	-0.09808117889825085	0.1864070675206687	1.713503627391606	0.058247805916064835	0.3121272706370315	-0.26027016223729654
0.42500000000000004	0.22781032271898333	-0.09808703574143453	0.18806424227951934	1.7135166874683585	0.058129798298350965	0.3125680233479564	-0.25976324532769385
0.42599999999999993	0.22781441555883072	-0.09809288978163015	0.18972158462557348	1.7135291683294942	0.05801164522600832	0.3130080171699345	-0.259255730441517
0.42700000000000027	0.22781842702172592	-0.09809874015023297	0.1913790423769644	1.713541082830557	0.05789334966793645	0.31344723607740743	-0.25874763098326764
0.42800000000000016	0.2278223569198454	-0.09810458597653293	0.19303656397603003	1.7135524437924112	0.05777491457712868	0.31388566428622283	-0.2582389602498353
0.42900000000000005	0.22782620515410612	-0.09811042638577297	0.19469409851423564	1.7135632639896252	0.057656342888157165	0.31432328626055384	-0.2577297314251675
0.42999999999999994	0.22782997171033614	-0.0981162604979673	0.19635159575365044	1.713573556139395	0.0575376375149767	0.3147600867187624	-0.25721995757586225
0.43100000000000027	0.2278336566555249	-0.09812208742785401	0.1980090061457808	1.7135833328909953	0.05741880134928796	0.31519605063858586	-0.25670965164730436
0.43200000000000016	0.2278372601341531	-0.09812790628522673	0.19966628084893623	1.7135926068157432	0.057299837259091844	0.31563116326196766	-0.25619882646002823
0.43300000000000005	0.22784078236460178	-0.09813371617564647	0.20132337174304818	1.7136013903974676	0.057180748087493176	0.3160654100991797	-0.2556874947066601
0.43399999999999994	0.22784422363564116	-0.09813951620228904	0.202980231441234	1.713609696023464	0.05706153665211618	0.3164987769320693	-0.2551756689496101
0.4350000000000003	0.22784758430299823	-0.09814530546855488	0.20463681329928105	1.7136175359759318	0.05694220574500731	0.31693124981674875	-0.254663361619197
0.43600000000000017	0.22785086478600347	-0.09815108307993792	0.20629307142347741	1.7136249224238738	0.05682275813259632	0.3173628150858026	-0.25415058501213256
0.43700000000000006	0.22785406556431595	-0.09815684814477627	0.20794896067646207	1.7136318674154518	0.05670319655553014	0.31779345934984327	-0.25363735129053583
0.43799999999999994	0.22785718717472647	-0.09816259977463687	0.20960443668188772	1.7136383828707826	0.056583523728316	0.3182231694986109	-0.25312367248128376
0.4390000000000003	0.22786023020803856	-0.09816833708471455	0.21125945582906475	1.7136444805751658	0.05646374233871019	0.3186519327020574	-0.2526095604752581
0.44000000000000017	0.22786319530602633	-0.09817405919424614	0.21291397527800404	1.7136501721727282	0.056343855046971654	0.3190797364115485	-0.25209502702635717
0.44100000000000006	0.22786608315846915	-0.0981797652269366	0.2145679529645284	1.7136554691604773	0.05622386448516045	0.3195065683610143	-0.2515800837504417
0.44199999999999995	0.2278688945002619	-0.09818545431139769	0.21622134760436865	1.7136603828827497	0.05610377325660038	0.31993241656781624	-0.25106474212444885
0.4430000000000003	0.22787163010860073	-0.09819112558122829	0.21787411869553153	1.7136649245260436	0.055983583935442185	0.3203572693332212	-0.25054901348578273
0.4440000000000002	0.22787429080024338	-0.0981967781739844	0.21952622651972947	1.7136691051142257	0.055863299065959486	0.3207811152426161	-0.2500329090318503
0.44500000000000006	0.22787687742884302	-0.0982024112294119	0.22117763214366587	1.7136729355041005	0.05574292116157491	0.3212039431655351	-0.24951643981966973
0.44599999999999995	0.22787939088235537	-0.0982080238884479	0.2228282974194656	1.713676426380955	0.05562245270416202	0.321625742255267	-0.24899961676590557
0.4470000000000003	0.2278818320805177	-0.09821361529299591	0.22447818498353264	1.7136795882533158	0.055501896143681576	0.32204650194799306	-0.24848245064762553
0.4480000000000002	0.22788420197239934	-0.09821918458497125	0.2261272582538701	1.7136824314472854	0.05538125389772324	0.32246621196164776	-0.24796495210352335
0.44900000000000007	0.2278865015340224	-0.09822473090461502	0.2277754814251497	1.7136849661019504	0.05526052835107234	0.3228848622943312	-0.24744713163547621
0.44999999999999996	0.22788873176605212	-0.09823025338957858	0.22942281946119203	1.7136872021662304	0.0551397218557255	0.3233024432220997	-0.24692899961054793
0.4510000000000003	0.22789089369155563	-0.09823575117478114	0.23106923808602134	1.7136891493964028	0.055018836731170195	0.3237189452963269	-0.24641056626324495
0.4520000000000002	0.2278929883538283	-0.09824122339153996	0.2327147037739045	1.71369081735392	0.05489787526449955	0.3241343593406455	-0.24589184169801526
0.45300000000000007	0.22789501681428662	-0.09824666916597426	0.2343591837380285	1.713692215403507	0.054776839710421084	0.3245486764474174	-0.24537283589216255
0.45399999999999996	0.2278969801504266	-0.0982520876178083	0.2360026459186015	1.7136933527115308	0.05465573229133987	0.3249618879739852	-0.24485355869892247
0.4550000000000003	0.22789887945384665	-0.09825747785919796	0.23764505897116125	1.7136942382446345	0.05453455519733122	0.3253739855389567	-0.24433401985050873
0.4560000000000002	0.22790071582833415	-0.09826283899320981	0.23928639225436973	1.713694880768625	0.05441331058600066	0.32578496101847076	-0.24381422896130142
0.4570000000000001	0.2279024903880139	-0.09826817011308349	0.2409266158165734	1.7136952888476045	0.05429200058271635	0.3261948065422088	-0.24329419553122986
0.45799999999999996	0.22790420425555852	-0.09827347030265123	0.24256570038228834	1.7136954708433416	0.054170627281394504	0.32660351448934166	-0.24277392894903557
0.4590000000000003	0.22790585856045845	-0.09827873863715966	0.2442036173401427	1.7136954349148696	0.05404919274540946	0.32701107748490843	-0.24225343849510161
0.4600000000000002	0.22790745443735155	-0.0982839741837435	0.24584033873155145	1.7136951890183039	0.053927699008200006	0.3274174883963897	-0.24173273334408307
0.4610000000000001	0.2279089930244107	-0.09828917600080347	0.24747583723827296	1.7136947409068746	0.05380614807350911	0.3278227403298125	-0.24121182256781645
0.46199999999999997	0.22791047546178791	-0.09829434313666574	0.24911008616812325	1.7136940981311606	0.05368454191555957	0.32822682662527325	-0.24069071513874288
0.4630000000000003	0.2279119028901148	-0.09829947462902473	0.2507430594392497	1.713693268039525	0.053562882479589846	0.3286297408521888	-0.24016941993377544
0.4640000000000002	0.22791327644905732	-0.09830456950554643	0.25237473156374396	1.7136922577787352	0.0534411716828092	0.329031476804526	-0.23964794573829698
0.4650000000000001	0.2279145972759245	-0.09830962678488368	0.25400507763099467	1.7136910742947706	0.05331941141552651	0.3294320284959554	-0.23912630125015866
0.46599999999999997	0.22791586650432938	-0.09831464547772718	0.25563407329080134	1.7136897243338018	0.05319760354232915	0.32983139015487417	-0.23860449508373072
0.4670000000000003	0.22791708526290144	-0.09831962458789219	0.2572616947359001	1.713688214443342	0.053075749903310133	0.3302295562193645	-0.23808253577405863
0.4680000000000002	0.2279182546740493	-0.09832456311344474	0.2588879186839278	1.713686550973558	0.0529538523152807	0.3306265213320328	-0.23756043178111586
0.4690000000000001	0.22791937585277258	-0.09832946004786876	0.26051272235997325	1.7136847400787387	0.05283191257290575	0.33102228033485664	-0.23703819149384026
0.47	0.22792044990552193	-0.09833431438127044	0.2621360834797366	1.7136827877189136	0.05270993244988208	0.33141682826422736	-0.2365158232338856
0.4710000000000003	0.22792147792910597	-0.09833912510162117	0.26375798023256836	1.7136806996616138	0.05258791370021859	0.33181016034613264	-0.23599333525938365
0.4720000000000002	0.22792246100964417	-0.09834389119604289	0.26537839126553725	1.7136784814837716	0.052465858059434156	0.3322022719915445	-0.23547073576852692
0.4730000000000001	0.22792340022156457	-0.0983486116521361	0.2669972956693004	1.7136761385737533	0.052343767245610275	0.33259315879207857	-0.23494803290259786
0.474	0.22792429662664537	-0.09835328545935008	0.26861467296466923	1.7136736761335167	0.0522216429604189	0.33298281651580697	-0.23442523474861973
0.47499999999999987	0.2279251512730993	-0.09835791161039997	0.27023050308951435	1.7136710991808928	0.05209948689018453	0.33337124110329036	-0.23390234934192541
0.4760000000000002	0.2279259651946996	-0.09836248910310749	0.27184476638678134	1.7136684125519812	0.051977300707100646	0.3337584286639552	-0.2333793846685148
0.4770000000000001	0.22792673940994662	-0.09836701694341486	0.2734574435936391	1.7136656209036603	0.05185508607084266	0.3341443754726973	-0.23285634866694874
0.478	0.2279274749212744	-0.09837149414919551	0.27506851583027714	1.7136627287162018	0.051732844630453696	0.3345290779663516	-0.23233324923007698
0.47899999999999987	0.2279281727142957	-0.0983759197533595	0.2766779645868639	1.7136597402959903	0.05161057802601458	0.3349125327396655	-0.23181009420726187
0.4800000000000002	0.22792883375708478	-0.09838029280588063	0.2782857717098137	1.7136566597783371	0.05148828788991359	0.3352947365410225	-0.23128689140702918
0.4810000000000001	0.22792945899949713	-0.09838461237549953	0.27989191938926217	1.7136534911303924	0.05136597584789717	0.3356756862684687	-0.23076364859952964
0.482	0.22793004937252476	-0.09838887755147802	0.28149639014663397	1.7136502381541432	0.05124364352014354	0.3360553789659226	-0.23024037351892515
0.4829999999999999	0.22793060578768656	-0.09839308744578075	0.28309916682081837	1.7136469044894997	0.05112129252260128	0.3364338118192058	-0.2297170738660577
0.4840000000000002	0.22793112913645255	-0.09839724119643982	0.28470023255372207	1.7136434936174638	0.05099892446883492	0.3368109821519593	-0.22919375731114955
0.4850000000000001	0.2279316202897013	-0.09840133797172566	0.2862995707759701	1.7136400088633756	0.050876540972254046	0.3371868874215689	-0.22867043149640587
0.486	0.2279320800972095	-0.09840537697361909	0.28789716519277203	1.7136364534002348	0.050754143648115486	0.3375615252150416	-0.22814710403869443
0.4869999999999999	0.22793250938717302	-0.09840935744021104	0.2894929997695929	1.7136328302520951	0.05063173411505332	0.33793489324465376	-0.2276237825323565
0.4880000000000002	0.22793290896575852	-0.0984132786477824	0.29108705871764196	1.7136291422975272	0.05050931399643967	0.3383069893434937	-0.22710047455207985
0.4890000000000001	0.22793327961668453	-0.09841713991293972	0.29267932648069644	1.7136253922731475	0.050386884921757344	0.33867781146151116	-0.2265771876554618
0.49	0.22793362210083198	-0.09842094059481071	0.2942697877240296	1.7136215827772112	0.05026444852792197	0.3390473576621969	-0.22605392938488908
0.4909999999999999	0.22793393715588248	-0.09842468009692523	0.2958584273239579	1.7136177162732642	0.050142006460308274	0.33941562611928566	-0.22553070726909247
0.4920000000000002	0.22793422549598433	-0.09842835786802633	0.29744523035651776	1.7136137950938544	0.05001956037329628	0.3397826151131796	-0.22500752882516104
0.4930000000000001	0.22793448781144507	-0.09843197340218512	0.2990301820852884	1.7136098214442976	0.0498971119307013	0.3401483230273383	-0.22448440156106905
0.494	0.22793472476845036	-0.0984355262397264	0.30061326794950055	1.713605797406498	0.04977466280663409	0.34051274834487943	-0.22396133297791698
0.4949999999999999	0.2279349370088079	-0.09843901596896927	0.3021944735531959	1.7136017249428188	0.049652214686667806	0.34087588964539334	-0.2234383305715742
0.4960000000000002	0.22793512514971634	-0.09844244222727867	0.30377378465432286	1.7135976059000024	0.0495297692688229	0.3412377456016663	-0.22291540183444744
0.4970000000000001	0.22793528978355806	-0.09844580470142358	0.30535118715228055	1.7135934420131376	0.04940732826449021	0.3415983149760119	-0.22239255425791557
0.498	0.2279354314777156	-0.09844910312837117	0.30692666707467636	1.7135892349096726	0.049284893399594874	0.3419575966164529	-0.22186979533499696
0.4989999999999999	0.22793555077441097	-0.09845233729614526	0.3085002105648179	1.7135849861134713	0.04916246641563431	0.3423155894531224	-0.22134713256281602
0.5000000000000002	0.2279356481905673	-0.09845550704399783	0.3100718038699517	1.7135806970489122	0.049040049070283705	0.3426722924948227	-0.22082457344492262
0.5010000000000001	0.2279357242176924	-0.09845861226226676	0.31164143332988214	1.7135763690450276	0.04891764313781131	0.34302770482562245	-0.2203021254934566
0.502	0.2279357793217835	-0.09846165289229324	0.31320908536561093	1.7135720033393063	0.04879525040954509	0.34338182560149266	-0.21977979623139418
0.5029999999999999	0.22793581394325305	-0.09846462892602348	0.31477474646688375	1.713567601080405	0.0486728726944501	0.34373465404686016	-0.21925759319547777
0.5040000000000002	0.22793582849687472	-0.0984675404049231	0.31633840317752693	1.713563163330144	0.048550511819814804	0.34408618945077507	-0.21873552394006532
0.5050000000000001	0.22793582337174956	-0.09847038741895746	0.31790004207933875	1.7135586910662912	0.04842816963210543	0.34443643116275474	-0.21821359604134397
0.506	0.22793579893129146	-0.0984731701060123	0.31945964977680696	1.7135541851865093	0.04830584799780391	0.3447853785887907	-0.21769181710110877
0.5069999999999999	0.2279357555132321	-0.09847588865100086	0.32101721288304236	1.7135496465127138	0.048183548803984025	0.34513303118752064	-0.2171701947500382
0.5080000000000002	0.22793569342964476	-0.09847854328503373	0.32257271800581216	1.7135450757954631	0.04806127395892839	0.345479388466321	-0.2166487366508247
0.5090000000000001	0.227935612966986	-0.09848113428502735	0.3241261517524829	1.7135404737180053	0.047939025391383706	0.34582444998170686	-0.21612745049506235
0.51	0.22793551438615653	-0.0984836619726222	0.325677500772684	1.7135358408992305	0.04781680504656465	0.34616821534830183	-0.21560634398785525
0.5109999999999999	0.22793539792257908	-0.09848612671203437	0.3272267517815602	1.7135311778955276	0.04769461488341096	0.3465106842435893	-0.2150854248392012
0.5120000000000002	0.2279352637862947	-0.09848852890759222	0.32877389152527875	1.713526485202292	0.04757245687644551	0.34685185639985877	-0.2145647007748103
0.5130000000000001	0.22793511216207585	-0.09849086900171082	0.3303189067827954	1.7135217632554607	0.047450333014923345	0.34719173160411465	-0.21404417953474336
0.514	0.22793494320955723	-0.09849314747405623	0.33186178444336534	1.7135170124330732	0.04732824529622468	0.34753030971465604	-0.21352386884652563
0.5149999999999999	0.22793475706338323	-0.09849536484152248	0.3334025115485245	1.713512233056865	0.0472061957222597	0.34786759066990747	-0.2130037764101823
0.5160000000000002	0.22793455383337274	-0.09849752165751642	0.3349410752226119	1.7135074253935136	0.047084186304607784	0.3482035744729956	-0.21248390992100977
0.5170000000000001	0.22793433360470022	-0.09849961851017301	0.3364774625474914	1.713502589654786	0.04696221907388266	0.3485382611643138	-0.21196427711156157
0.518	0.2279340964380939	-0.09850165602025342	0.33801166047547465	1.7134977259969606	0.04684029608601338	0.3488716508024761	-0.21144488578105156
0.5189999999999999	0.2279338423700502	-0.09850363483910153	0.33954365579925555	1.7134928345210245	0.04671841942397747	0.349203743457619	-0.21092574380534523
0.5200000000000002	0.227933571413065	-0.09850555564665826	0.34107343514089716	1.7134879152736513	0.04659659119802941	0.3495345392088289	-0.21040685914013882
0.5210000000000001	0.22793328355588094	-0.09850741914953304	0.3426009849403345	1.7134829682474557	0.04647481354600571	0.34986403814161604	-0.20988823982438223
0.522	0.22793297876375163	-0.09850922607913176	0.34412629146182505	1.7134779933801494	0.04635308863218209	0.35019224034939256	-0.2093698939780313
0.5229999999999999	0.22793265697872214	-0.09851097718984068	0.34564934083790994	1.7134729905533468	0.046231418643158134	0.3505191459430345	-0.2088518297873003
0.5240000000000002	0.22793231811992598	-0.09851267325726534	0.3471701190963869	1.7134679595917741	0.046109805785152114	0.35084475505677515	-0.20833405549561634
0.5250000000000001	0.22793196208389865	-0.09851431507652386	0.3486886121327142	1.713462900263635	0.04598825228562718	0.3511690678422673	-0.20781657941275192
0.526	0.22793158874490801	-0.09851590346059388	0.3502048057192162	1.7134578122813782	0.04586676039193866	0.35149208447048735	-0.20729940991119067
0.5269999999999999	0.2279311979553011	-0.0985174392387124	0.3517186855702773	1.7134526953009837	0.045745332365538585	0.35181380514586313	-0.20678255540374932
0.5280000000000002	0.22793078954586815	-0.09851892325482757	0.35323023733571185	1.7134475489205265	0.04562397048196672	0.352134230105162	-0.20626602434593122
0.5290000000000001	0.22793036332622338	-0.09852035636610187	0.35473944650427996	1.7134423726798986	0.04550267703808741	0.35245335959705615	-0.20574982526872773
0.53	0.22792991908520305	-0.09852173944146563	0.3562462983275184	1.7134371660609382	0.045381454357800305	0.3527711938660573	-0.20523396680446626
0.5309999999999999	0.22792945659128083	-0.0985230733602201	0.35775077781804016	1.7134319284868365	0.045260304791777124	0.3530877331523903	-0.20471845768748717
0.5320000000000003	0.22792897559300093	-0.09852435901068948	0.3592528698211874	1.7134266593211944	0.04513923071116104	0.35340297770725765	-0.20420330672976317
0.5330000000000001	0.22792847581942874	-0.09852559728892055	0.3607525591051635	1.7134213578674906	0.04501823449973334	0.35371692781180253	-0.2036885227899055
0.534	0.22792795698061974	-0.09852678909742954	0.3622498303606265	1.7134160233697033	0.04489731855343629	0.35402958377687005	-0.20317411477294128
0.5349999999999999	0.22792741876810657	-0.09852793534399516	0.3637446681093826	1.7134106550137174	0.044776485287250076	0.3543409459236284	-0.2026600916612797
0.5360000000000003	0.2279268608554048	-0.09852903694049674	0.3652370566304767	1.7134052519280105	0.04465573714077351	0.35465101456806997	-0.20214646253989196
0.5370000000000001	0.2279262828985375	-0.0985300948017969	0.3667269799401653	1.7133998131832482	0.04453507657964376	0.35495979001706496	-0.2016332366031501
0.538	0.22792568453657894	-0.0985311098446678	0.3682144217908153	1.7133943377919079	0.04441450609541157	0.3552672725683554	-0.20112042315519205
0.5389999999999999	0.22792506539184182	-0.09853208298675974	0.3696993656714511	1.7133888247090658	0.04429402820508744	0.3555734625107126	-0.20060803160946727
0.5400000000000003	0.22792442506933167	-0.09853301514561176	0.37118179480921604	1.7133832728343457	0.044173645450539235	0.3558783601241372	-0.20009607148763695
0.5410000000000001	0.22792376315659763	-0.09853390723770288	0.37266169217026157	1.713377681014282	0.04405336039798217	0.3561819656798563	-0.19958455241861106
0.542	0.22792307922510938	-0.0985347601775434	0.37413904045932644	1.7133720480443495	0.04393317563761971	0.35648427944005767	-0.19907348413820022
0.5429999999999999	0.22792237283165467	-0.09853557487680518	0.375613822119527	1.713366372670278	0.04381309378331108	0.35678530165772604	-0.19856287648888604
0.5440000000000003	0.22792164351787733	-0.09853635224349006	0.3770860193346317	1.7133606535897847	0.04369311747201918	0.35708503257694624	-0.19805273941860385
0.5450000000000002	0.22792089080870795	-0.09853709318113556	0.37855561403345983	1.713354889455848	0.043573249363036456	0.35738347243355123	-0.19754308297840684
0.546	0.22792011421156982	-0.09853779858805697	0.3800225878945431	1.7133490788803984	0.04345349213722975	0.35768062145587154	-0.1970339173199759
0.5469999999999999	0.22791931321673634	-0.09853846935662502	0.3814869223506968	1.713343220437681	0.04333384849630143	0.3579764798654635	-0.19652525269327017
0.5480000000000003	0.22791848729808795	-0.09853910637257794	0.38294859859501795	1.7133373126684104	0.04321432116182072	0.3582710478778774	-0.19601709944351672
0.5490000000000002	0.22791763591389294	-0.09853971051436754	0.3844075975898268	1.7133313540847293	0.043094912873961624	0.35856432570383096	-0.19550946800698096
0.55	0.22791675850761245	-0.098540282652538	0.3858639000778212	1.7133253431744653	0.04297562639012751	0.35885631355090875	-0.19500236890599532
0.5509999999999999	0.2279158545087303	-0.0985408236491368	0.3873174865939608	1.7133192784046858	0.04285646448364239	0.3591470116254841	-0.19449581274378375
0.5520000000000003	0.22791492333360833	-0.09854133435715677	0.3887683374784755	1.713313158226056	0.04273742994244529	0.3594364201347403	-0.19398981019882852
0.5530000000000002	0.22791396438636743	-0.09854181562000856	0.3902164328917663	1.7133069810783725	0.04261852556754144	0.3597245392889137	-0.19348437201846427
0.554	0.22791297705979535	-0.09854226827102257	0.39166175283046917	1.7133007453965297	0.042499754171146674	0.3600113693037577	-0.19297950901193256
0.5549999999999999	0.2279119607362812	-0.09854269313297959	0.3931042771435735	1.7132944496165374	0.0423811185747049	0.36029691040304546	-0.1924752320433127
0.5560000000000003	0.22791091478877798	-0.09854309101766935	0.39454398554786	1.7132880921815994	0.04226262160701969	0.3605811628208668	-0.19197155202474497
0.5570000000000002	0.2279098385817931	-0.09854346272547611	0.39598085764230423	1.713281671548248	0.04214426610261892	0.36086412680359786	-0.19146847991011767
0.558	0.22790873147240784	-0.09854380904499058	0.3974148729229686	1.713275186192164	0.0420260549002279	0.3611458026119084	-0.19096602668853838
0.5589999999999999	0.22790759281132655	-0.09854413075264733	0.3988460108002836	1.7132686346129278	0.04190799084116556	0.3614261905234152	-0.19046420337696873
0.5600000000000003	0.22790642194395555	-0.098544428612387	0.40027425061723215	1.7132620153380829	0.04179007676760007	0.36170529083579966	-0.18996302101268286
0.5610000000000002	0.22790521821151288	-0.09854470337534237	0.4016995716662023	1.7132553269280144	0.04167231552072194	0.36198310386959637	-0.18946249064620804
0.562	0.22790398095216988	-0.09854495577954782	0.40312195320490374	1.7132485679820242	0.04155470993901458	0.3622596299704093	-0.18896262333443242
0.563	0.22790270950222402	-0.0985451865496712	0.4045413744717446	1.7132417371444715	0.04143726285674137	0.3625348695109209	-0.18846343013380848
0.5640000000000003	0.22790140319730517	-0.09854539639676758	0.40595781470068915	1.713234833109856	0.04131997710252465	0.36280882289311983	-0.18796492209388457
0.5650000000000002	0.22790006137361465	-0.09854558601805398	0.40737125313636907	1.713227854627216	0.041202855497831134	0.36308149055074707	-0.18746711025091062
0.5660000000000001	0.22789868336919847	-0.09854575609670457	0.4087816690490908	1.7132208005053513	0.04108590085530018	0.3633528729514724	-0.18697000562138497
0.567	0.22789726852525516	-0.09854590730166563	0.4101890417490056	1.7132136696188707	0.040969115976972975	0.36362297059861903	-0.18647361919571484
0.5680000000000003	0.22789581618747887	-0.0985460402874894	0.411593350599467	1.7132064609135622	0.04085250365266357	0.36389178403273936	-0.18597796193222274
0.5690000000000002	0.22789432570743828	-0.09854615569418647	0.412994575028844	1.7131991734110836	0.040736066658712565	0.36415931383304223	-0.18548304475191493
0.5700000000000001	0.22789279644399202	-0.09854625414709593	0.41439269454005656	1.7131918062141074	0.04061980775699904	0.364425560618366	-0.18498887853406162
0.571	0.22789122776474147	-0.09854633625677252	0.41578768871822674	1.7131843585111681	0.04050372969402515	0.3646905250477585	-0.18449547411239614
0.5720000000000003	0.22788961904752114	-0.0985464026188905	0.41717953723646845	1.713176829579709	0.04038783520025359	0.36495420782084476	-0.18400284227222655
0.5730000000000002	0.2278879696819274	-0.09854645381416327	0.41856821985983594	1.7131692187880763	0.04027212698975602	0.3652166096779835	-0.18351099374844937
0.5740000000000001	0.22788627907088654	-0.09854649040827845	0.4199537164489521	1.713161525598342	0.04015660775980441	0.365477731400393	-0.1830199392235413
0.575	0.2278845466322621	-0.09854651295184771	0.4213360069640878	1.7131537495699625	0.04004128019022004	0.3657375738103685	-0.18252968932515296
0.5760000000000003	0.22788277180050243	-0.0985465219803709	0.42271507146858806	1.7131458903623913	0.039926146942720966	0.3659961377714671	-0.18204025462408638
0.5770000000000002	0.22788095402832925	-0.0985465180142137	0.4240908901309135	1.7131379477355138	0.03981121066057007	0.36625342418860063	-0.18155164563325438
0.5780000000000001	0.2278790927884672	-0.09854650155859875	0.4254634432249367	1.713129921549037	0.039696473968642676	0.36650943400785047	-0.18106387280761177
0.579	0.22787718757541547	-0.09854647310360909	0.4268327111281367	1.713121811762706	0.03958193947372857	0.366764168215823	-0.1805769465448046
0.5800000000000003	0.22787523790726147	-0.09854643312420404	0.428198674317712	1.7131136184373554	0.03946760976488318	0.36701762783866526	-0.1800908771864054
0.5810000000000002	0.22787324332753772	-0.0985463820806219	0.4295613133638797	1.7131053417352893	0.03935348741412986	0.36726981394067865	-0.17960567502015043
0.5820000000000001	0.22787120340712172	-0.09854632041991954	0.4309206089203799	1.7130969819196187	0.039239574977815196	0.3675207276223484	-0.17912135028316914
0.583	0.22786911774617982	-0.09854624857827313	0.43227654171408575	1.7130885393533042	0.03912587499818859	0.36777037001809093	-0.17863791316546482
0.5840000000000003	0.22786698597615504	-0.0985461669825389	0.4336290925341087	1.7130800144982798	0.03901239000471646	0.36801874229402315	-0.17815537381369742
0.5850000000000002	0.22786480776179957	-0.09854607605069811	0.4349782422196665	1.7130714079142797	0.03889912251531111	0.3682658456457526	-0.17767374233568484
0.5860000000000001	0.22786258280325217	-0.09854597619193638	0.43632397164786374	1.7130627202569955	0.038786075037593855	0.36851168129624806	-0.17719302880512572
0.587	0.2278603108381608	-0.09854586780673205	0.4376662617221549	1.7130539522763102	0.03867325006994614	0.36875625049372834	-0.17671324326610746
0.5880000000000003	0.22785799164385073	-0.09854575128695336	0.4390050933603804	1.71304510481499	0.03856065010246807	0.3689995545095078	-0.1762343957377552
0.5890000000000002	0.2278556250391633	-0.09854562701596385	0.4403404474820187	1.7130361788066988	0.03844827761814651	0.36924159463591816	-0.1757564962192554
0.5900000000000001	0.22785321088521493	-0.09854549536873565	0.4416723049954284	1.7130271752729633	0.03833613509404743	0.369482372184307	-0.1752795546950008
0.591	0.22785074908545216	-0.09854535671197047	0.4430006467854721	1.7130180953198397	0.03822422500234761	0.36972188848304893	-0.1748035811396033
0.5920000000000003	0.22784823958650308	-0.09854521140422763	0.44432545370153564	1.713008940134656	0.038112549811446704	0.36996014487556905	-0.17432858552276495
0.5930000000000002	0.22784568237982475	-0.09854505979605906	0.4456467065459649	1.712999710982455	0.03800111198721827	0.3701971427184998	-0.17385457781411962
0.5940000000000001	0.22784307750264332	-0.09854490223015065	0.4469643860625645	1.7129904092013786	0.03788991399421455	0.37043288338009034	-0.17338156798821744
0.595	0.227840425037812	-0.09854473904146988	0.4482784729244265	1.7129810361973732	0.03777895829682273	0.3706673682386247	-0.1729095660298261
0.5960000000000003	0.22783772511296368	-0.09854457055741912	0.449588947721103	1.7129715934393435	0.037668247360431055	0.370900598680664	-0.17243858193947734
0.5970000000000002	0.2278349778989609	-0.09854439709799456	0.45089579094552046	1.7129620824543728	0.037557783652663386	0.3711325760992946	-0.17196862573924962
0.5980000000000001	0.22783218360839383	-0.0985442189759502	0.45219898297990113	1.712952504822261	0.03744756964480156	0.37136330189225847	-0.1714997074790814
0.599	0.22782934249449865	-0.09854403649696665	0.45349850407995845	1.7129428621697558	0.03733760781345401	0.37159277745966013	-0.17103183724366622
0.6000000000000003	0.227826454849366	-0.09854384995982465	0.4547943343581384	1.712933156165224	0.03722790064240744	0.37182100420137104	-0.1705650251595545
0.6010000000000002	0.22782352100106626	-0.09854365965658267	0.4560864537670578	1.712923388514132	0.03711845062447636	0.3720479835144338	-0.1700992814020865
0.6020000000000001	0.2278205413108233	-0.09854346587275856	0.45737484208353407	1.7129135609545953	0.03700926026316529	0.37227371679070914	-0.16963461620208617
0.603	0.2278175161713641	-0.09854326888751481	0.4586594788932206	1.7129036752522309	0.03690033207414143	0.3724982054148247	-0.16917103985242732
0.6039999999999999	0.2278144460060636	-0.0985430689738473	0.45994034357586866	1.7128937331943157	0.036791668586697794	0.3727214507623028	-0.16870856271452325
0.6050000000000002	0.22781133126737907	-0.09854286639877703	0.461217415290859	1.7128837365832523	0.03668327234532635	0.37294345419780467	-0.16824719522479067
0.6060000000000001	0.2278081724345779	-0.09854266142354484	0.4624906729626498	1.7128736872300903	0.03657514591127677	0.3731642170733684	-0.1677869479010778
0.607	0.22780497001226346	-0.0985424543038087	0.46376009526691464	1.7128635869488522	0.036467291863976646	0.3733837407265775	-0.16732783134874196
0.6079999999999999	0.22780172452969455	-0.09854224528984326	0.4650256606181437	1.7128534375516604	0.03635971280237139	0.3736020264788429	-0.1668698562660621
0.6090000000000002	0.22779843653939222	-0.09854203462674153	0.4662873471583517	1.7128432408446679	0.03625241134618149	0.3738190756339174	-0.16641303344909733
0.6100000000000001	0.2277951066146623	-0.09854182255461852	0.46754513274653475	1.7128329986240365	0.03614539013701361	0.3740348894765814	-0.1659573737963466
0.611	0.22779173534678487	-0.09854160930881632	0.4687989949492735	1.7128227126715847	0.036038651839383797	0.37424946927143715	-0.16550288831313847
0.6119999999999999	0.2277883233418674	-0.09854139512011066	0.4700489110332569	1.7128123847512318	0.03593219914165042	0.3744628162619324	-0.16504958811513093
0.6130000000000002	0.22778487121660934	-0.09854118021491856	0.47129485795975085	1.7128020166062383	0.03582603475673222	0.3746749316697341	-0.16459748443078848
0.6140000000000001	0.22778137959373115	-0.09854096481550696	0.47253681238028183	1.7127916099557339	0.03572016142260904	0.3748858166943896	-0.1641465886034355
0.615	0.22777784909932164	-0.09854074914020197	0.47377475063280344	1.7127811664905332	0.03561458190278514	0.3750954725130918	-0.16369691209330067
0.6159999999999999	0.22777428036210304	-0.09854053340322355	0.47500864873724186	1.7127706878697404	0.03550929898671254	0.3753039002801816	-0.16324846647978472
0.6170000000000002	0.22777067401235995	-0.09854031781339458	0.476238482390066	1.712760175718518	0.03540431548980627	0.375511101126204	-0.16280126346406304
0.6180000000000001	0.22776703067977858	-0.0985401025720998	0.47746422695978696	1.7127496316266397	0.03529963425298785	0.3757170761569421	-0.16235531487121932
0.619	0.22776335099094452	-0.09853988787199496	0.47868585748529224	1.7127390571482055	0.035195258142241496	0.375921826452856	-0.1619106326508639
0.6199999999999999	0.22775963556687423	-0.09853967389684117	0.4799033486766626	1.712728453802142	0.03509119004848486	0.37612535306886263	-0.1614672288764689
0.6210000000000002	0.22775588502096045	-0.0985394608217141	0.48111667491736515	1.7127178230719768	0.03498743288762959	0.3763276570343962	-0.16102511574438283
0.6220000000000001	0.22775209995808327	-0.09853924881321233	0.48232581026746985	1.712707166404892	0.034883989600524426	0.37652873935374687	-0.16058430557281725
0.623	0.22774828097450608	-0.09853903802966493	0.4835307284679153	1.7126964852115527	0.034780863152534494	0.3767286010064951	-0.1601448108003676
0.6239999999999999	0.22774442865705027	-0.09853882862133793	0.4847314029458512	1.712685780866718	0.03467805653293647	0.37692724294797875	-0.1597066439838735
0.6250000000000002	0.22774054358117635	-0.09853862073063972	0.48592780682146003	1.7126750547094955	0.03457557275443132	0.37712466610997586	-0.15926981779578858
0.6260000000000001	0.22773662630872338	-0.09853841449232492	0.48711991291740925	1.7126643080436217	0.034473414852528105	0.37732087140184467	-0.15883434502062208
0.627	0.22773267738567946	-0.09853821003369698	0.48830769377133676	1.7126535421385134	0.034371585884430476	0.3775158597121204	-0.15840023855001292
0.6279999999999999	0.22772869733998327	-0.09853800747480897	0.48949112164951486	1.712642758231093	0.03427008892760564	0.37770963191008133	-0.1579675113770941
0.6290000000000002	0.2277246866797341	-0.09853780692866286	0.49067016856021795	1.712631957528381	0.034168927078398185	0.3779021888469773	-0.15753617659080452
0.6300000000000001	0.22772064589255867	-0.09853760850140682	0.49184480626795185	1.712621141210108	0.03406810345074667	0.3780935313573477	-0.15710624736995288
0.631	0.22771657544575732	-0.09853741229253052	0.49301500630932266	1.712610310430967	0.03396762117481733	0.378283660260671	-0.15667773697683857
0.6319999999999999	0.22771247578572698	-0.0985372183950585	0.4941807400098162	1.7125994663232593	0.03386748339542996	0.3784725763631009	-0.15625065875047703
0.6330000000000002	0.2277083473362873	-0.09853702689574124	0.4953419785018924	1.7125886099995538	0.03376769327039481	0.378660280459411	-0.1558250260992345
0.6340000000000001	0.22770419049666138	-0.09853683787524413	0.49649869274517383	1.7125777425549795	0.03366825396887915	0.3788467733353297	-0.155400852492676
0.635	0.2277000056394832	-0.09853665140833398	0.4976508535483855	1.7125668650702843	0.033569168669678726	0.37903205577002036	-0.15497815145261395
0.6359999999999999	0.2276957931088329	-0.09853646756406319	0.4987984315923184	1.7125559786160327	0.033470440559208225	0.37921612853852416	-0.15455693654352656
0.6370000000000002	0.22769155321830037	-0.09853628640595143	0.4999413974530942	1.7125450842571905	0.033372072829207726	0.37939899241416375	-0.15413722136282026
0.6380000000000001	0.22768728624907372	-0.0985361079921647	0.5010797216257602	1.712534183057716	0.03327406867434469	0.3795806481709692	-0.15371901953104486
0.639	0.22768299244805237	-0.09853593237569183	0.5022133745489985	1.7125232760847866	0.03317643128983017	0.37976109658630713	-0.15330234468174336
0.6399999999999999	0.2276786720263647	-0.09853575960451838	0.5033423266309762	1.7125123644119031	0.03307916386904623	0.37994033844383446	-0.15288721045110631
0.6410000000000002	0.22767432515904318	-0.09853558972179763	0.5044665482752327	1.7125014491212465	0.03298226960130305	0.38011837453653247	-0.1524736304677823
0.6420000000000001	0.22766995198585188	-0.09853542276601895	0.5055860099058811	1.7124905313067889	0.03288575166972288	0.3802952056694548	-0.152061618342649
0.643	0.2276655526125129	-0.09853525877117339	0.5067006819929066	1.7124796120785348	0.032789613248943014	0.38047083266224974	-0.15165118765816593
0.6439999999999999	0.22766112711195735	-0.09853509776691624	0.5078105350790966	1.7124686925671424	0.03269385750251301	0.3806452563518215	-0.15124235195705218
0.6450000000000002	0.227656675525603	-0.09853493977872686	0.5089155398097576	1.712457773928174	0.03259848758004385	0.38081847759549436	-0.15083512473015398
0.6460000000000001	0.2276521978646608	-0.09853478482806552	0.5100156669648745	1.712446857345218	0.032503506614166996	0.38099049727480166	-0.15042951940379318
0.647	0.22764769411184466	-0.09853463293252741	0.511110887492234	1.7124359440322572	0.03240891771748289	0.3811613162994722	-0.15002554932688864
0.6479999999999999	0.22764316422423403	-0.09853448410599357	0.5122011725411632	1.7124250352367847	0.03231472397949582	0.3813309356112471	-0.1496232277575933
0.6490000000000002	0.22763860813691078	-0.09853433835877888	0.5132864934976666	1.7124141322436666	0.032220928463349556	0.38149935618777064	-0.14922256784919039
0.6500000000000001	0.22763402576586814	-0.09853419569777706	0.5143668220213657	1.712403236378249	0.03212753420242145	0.38166657904685847	-0.14882358263535803
0.651	0.22762941701019254	-0.09853405612660276	0.5154421300838901	1.7123923490087114	0.03203454419689397	0.3818326052510812	-0.1484262850150325
0.6519999999999999	0.2276247817550239	-0.0985339196457305	0.5165123900076211	1.71238147154879	0.03194196141023979	0.38199743591229685	-0.14803068773722333
0.6530000000000002	0.22762011987567	-0.09853378625263066	0.5175775745040646	1.7123706054604917	0.031849788765617434	0.38216107219594875	-0.14763680338613278
0.6540000000000001	0.227615431241747	-0.09853365594190257	0.5186376567122556	1.712359752256048	0.0317580291422965	0.3823235153254322	-0.1472446443664456
0.655	0.227610715720217	-0.09853352870540434	0.5196926102375997	1.7123489134994785	0.03166668537210953	0.3824847665867721	-0.14685422288835065
0.6559999999999999	0.2276059731776991	-0.09853340453237998	0.5207424091919262	1.71233809080814	0.03157576023574508	0.3826448273335499	-0.14646555095191652
0.6570000000000003	0.2276012034831841	-0.0985332834095833	0.521787028235903	1.7123272858538872	0.031485256458818264	0.3828036989920783	-0.14607864033068774
0.6580000000000001	0.22759640651077856	-0.09853316532139897	0.5228264426230897	1.7123165003634693	0.031395176707898854	0.38296138306682237	-0.14569350255497723
0.659	0.227591582141725	-0.0985330502499605	0.5238606282441511	1.712305736119284	0.031305523586494216	0.38311788114576134	-0.14531014889508664
0.6599999999999999	0.22758673026607026	-0.09853293817526533	0.5248895616716311	1.7122949949616157	0.03121629963086267	0.3832731949055678	-0.14492859034389577
0.6610000000000003	0.22758185078435736	-0.09853282907528699	0.5259132202056871	1.7122842787908505	0.03112750730589845	0.38342732611696795	-0.14454883759893156
0.6620000000000001	0.22757694360934305	-0.09853272292608427	0.5269315819189258	1.7122735895677885	0.031039149001329244	0.3835802766502813	-0.14417090104512426
0.663	0.2275720086677423	-0.09853261970190762	0.5279446256988585	1.7122629293128062	0.030951227027980456	0.38373204848065146	-0.14379479073872714
0.6639999999999999	0.22756704590199978	-0.09853251937530248	0.528952331289503	1.7122523001057435	0.030863743613860146	0.3838826436929044	-0.14342051639135475
0.6650000000000003	0.22756205527246465	-0.09853242191721003	0.5299546793344088	1.7122417040865165	0.030776700900184285	0.38403206448652016	-0.143048087353277
0.6660000000000001	0.22755703676072123	-0.09853232729706476	0.5309516514207459	1.7122311434549455	0.030690100937461894	0.38418031318089796	-0.14267751259656894
0.667	0.22755199037370044	-0.0985322354828897	0.531943230121469	1.7122206204694246	0.03060394568175983	0.38432739222042644	-0.1423088006993247
0.6679999999999999	0.22754691614706915	-0.0985321464413884	0.5329293990340727	1.7122101374451817	0.030518236991266986	0.38447330417911196	-0.14194195983117103
0.6690000000000003	0.22754181414751973	-0.09853206013803455	0.5339101428174554	1.712199696752502	0.03043297662303424	0.384618051765068	-0.14157699773940166
0.6700000000000002	0.22753668447470868	-0.0985319765371587	0.5348854472272893	1.712189300814911	0.030348166229827403	0.3847616378248018	-0.1412139217357249
0.671	0.22753152726321865	-0.09853189560203242	0.5358552991484029	1.7121789521073134	0.030263807357213287	0.38490406534693017	-0.14085273868428635
0.6719999999999999	0.22752634268454677	-0.09853181729494971	0.5368196866234436	1.7121686531540907	0.03017990144099906	0.385045337465261	-0.14049345499120422
0.6730000000000003	0.22752113094912074	-0.09853174157730596	0.5377785988782048	1.7121584065271511	0.030096449805023413	0.38518545746135935	-0.14013607659530455
0.6740000000000002	0.22751589230834451	-0.09853166840967423	0.5387320263440087	1.7121482148435563	0.030013453659176317	0.38532442876677775	-0.1397806089598689
0.675	0.2275106270566729	-0.09853159775187904	0.5396799606760241	1.7121380807619713	0.029930914097767887	0.38546225496494707	-0.13942705706599665
0.6759999999999999	0.2275053355333338	-0.09853152956306772	0.5406223947660218	1.7121280069779352	0.029848832098427886	0.3855989397924208	-0.13907542540824724
0.6770000000000003	0.22750001812332046	-0.09853146380177925	0.5415593227507077	1.7121179962186963	0.029767208521412982	0.3857344871395302	-0.13872571799206976
0.6780000000000002	0.2274946752584086	-0.09853140042601073	0.5424907400186469	1.712108051238361	0.02968604410913812	0.38586890105093236	-0.13837793833173684
0.679	0.2274893074185759	-0.09853133939328151	0.5434166432169136	1.7120981748137392	0.029605339485748488	0.3860021857261719	-0.13803208944823084
0.6799999999999999	0.22748391513307295	-0.09853128066069493	0.5443370302563425	1.712088369739745	0.029525095156670386	0.38613434552006676	-0.1376881738677487
0.6810000000000003	0.227478498981521	-0.09853122418499781	0.5452519003146351	1.7120786388232272	0.029445311508384083	0.3862653849428551	-0.1373461936214318
0.6820000000000002	0.22747305959540745	-0.0985311699226377	0.5461612538373222	1.7120689848763542	0.029365988808600786	0.3863953086600376	-0.13700615024613513
0.683	0.22746759765922522	-0.09853111782981795	0.5470650925365805	1.7120594107106828	0.02928712720672162	0.3865241214919101	-0.13666804478586914
0.6839999999999999	0.22746211391163473	-0.09853106786255061	0.5479634193871533	1.712049919131526	0.029208726734456486	0.3866518284127835	-0.13633187779409456
0.6850000000000003	0.22745660914665072	-0.09853101997670723	0.5488562386182411	1.7120405129318623	0.029130787306724512	0.3867784345497626	-0.13599764933747918
0.6860000000000002	0.2274510842129716	-0.0985309741280675	0.5497435557028685	1.7120311948854194	0.02905330872289693	0.38690394518126303	-0.13566535900081056
0.687	0.22744554001144635	-0.09853093027236595	0.5506253773481059	1.7120219677396715	0.02897629066807795	0.3870283657356876	-0.13533500589172573
0.688	0.22743997749293748	-0.09853088836533673	0.5515017114861434	1.7120128342091319	0.02889973271418028	0.3871517017902557	-0.13500658864507475
0.6890000000000003	0.22743439765695747	-0.09853084836275626	0.5523725672628225	1.712003796968175	0.02882363432103912	0.3872739590694951	-0.13468010542825928
0.6900000000000002	0.22742880154957157	-0.0985308102204841	0.553237955022119	1.7119948586437652	0.02874799483793054	0.3873951434430842	-0.13435555394809565
0.6910000000000001	0.22742319026056373	-0.09853077389450204	0.5540978862880666	1.7119860218088485	0.028672813505555565	0.38751526092328464	-0.13403293145853382
0.692	0.22741756492099252	-0.09853073934095119	0.5549523737452414	1.7119772889763993	0.028598089458308003	0.3876343176622006	-0.13371223476886973
0.6930000000000003	0.22741192670076188	-0.09853070651616748	0.555801431217418	1.7119686625941226	0.028523821726643975	0.3877523199487991	-0.13339346025263588
0.6940000000000002	0.22740627680583037	-0.09853067537671525	0.5566450736443842	1.7119601450390494	0.028450009239493125	0.38786927420574574	-0.13307660385717343
0.6950000000000001	0.22740061647618434	-0.09853064587941937	0.5574833170576549	1.7119517386112784	0.02837665082671246	0.3879851869861716	-0.13276166111364585
0.696	0.22739494698457507	-0.09853061798139552	0.5583161785558244	1.7119434455272353	0.02830374522152293	0.38810006497042604	-0.1324486271473151
0.6970000000000003	0.22738926963451564	-0.09853059164007895	0.5591436762799169	1.7119352679131992	0.02823129106286901	0.38821391496286967	-0.1321374966879631
0.6980000000000002	0.22738358575753517	-0.09853056681325173	0.5599658293875875	1.711927207799848	0.028159286897885216	0.3883267438884577	-0.1318282640805852
0.6990000000000001	0.22737789671081593	-0.09853054345906848	0.5607826580246521	1.7119192671178207	0.028087731184714474	0.38843855878880257	-0.13152092329672566
0.7	0.22737220387483478	-0.09853052153608047	0.5615941832939284	1.7119114476935398	0.028016622295618868	0.38854936681776925	-0.1312154679467046
0.7010000000000003	0.227366508650257	-0.09853050100325848	0.5624004272217468	1.7119037512449145	0.027945958520201545	0.38865917523684146	-0.13091189129280353
0.7020000000000002	0.22736081245445958	-0.09853048182001412	0.5632014127228621	1.7118961793769283	0.02787573806868052	0.38876799141043283	-0.13061018626311016
0.7030000000000001	0.227355116718058	-0.09853046394621989	0.5639971635652488	1.7118887335771096	0.027805959075215943	0.3888758228011981	-0.13031034546548198
0.704	0.22734942288143398	-0.0985304473422279	0.564787704335129	1.7118814152112534	0.027736619601292655	0.38898267696527533	-0.1300123612013915
0.7050000000000003	0.2273437323916389	-0.09853043196888735	0.5655730604014626	1.7118742255201487	0.02766771763915984	0.3890885615473923	-0.12971622547972117
0.7060000000000002	0.2273380467000471	-0.0985304177875606	0.5663532578794984	1.7118671656173066	0.02759925111532962	0.3891934842759496	-0.12942193003075886
0.7070000000000001	0.2273323672600034	-0.09853040476013829	0.5671283235933663	1.7118602364873179	0.027531217894136567	0.3892974529580139	-0.12912946632058517
0.708	0.22732669552409013	-0.0985303928490531	0.5678982850376786	1.7118534389848399	0.02746361578136018	0.38940047547384743	-0.1288388255657379
0.7090000000000003	0.22732103294176612	-0.09853038201729253	0.568663170338489	1.711846773833454	0.027396442527851478	0.3895025597711492	-0.12854999874804085
0.7100000000000002	0.22731538095699944	-0.09853037222841046	0.569423008214339	1.7118402416243956	0.027329695833044	0.3896037138594872	-0.12826297662942235
0.7110000000000001	0.22730974100513743	-0.09853036344653779	0.5701778279369875	1.7118338428170354	0.02726337334841242	0.38970394580467016	-0.12797774976661072
0.712	0.2273041145093882	-0.09853035563639193	0.5709276592906664	1.7118275777411105	0.027197472681124497	0.3898032637227473	-0.12769430852608124
0.7130000000000003	0.2272985028772904	-0.09853034876328538	0.5716725325305844	1.7118214465984434	0.027131991397888716	0.38990167577399254	-0.12741264309932435
0.7140000000000002	0.22729290749679548	-0.09853034279313343	0.5724124783425307	1.7118154494637803	0.02706692702869543	0.38999919015711004	-0.12713274351783557
0.7150000000000001	0.22728732973158441	-0.09853033769246078	0.5731475278129513	1.7118095862866256	0.02700227706947945	0.39009581510462615	-0.12685459966406104
0.716	0.22728177091636825	-0.09853033342840742	0.5738777124263859	1.7118038568952043	0.0269380389823058	0.39019155888159274	-0.12657820127166994
0.7170000000000003	0.22727623235254785	-0.09853032996873362	0.5746030640804587	1.7117982610014237	0.02687421019417725	0.39028642978643563	-0.12630353791887888
0.7180000000000002	0.22727071530310283	-0.09853032728182409	0.5753236150747791	1.7117927982049561	0.026810788098363784	0.39038043614852075	-0.12603059903164654
0.7190000000000001	0.227265220986708	-0.0985303253366914	0.5760393980579299	1.711787467996439	0.026747770059413593	0.3904735863204196	-0.12575937390289996
0.72	0.2272597505725815	-0.09853032410297856	0.5767504459761248	1.7117822697612997	0.026685153417767813	0.3905658886702866	-0.1254898517111767
0.7210000000000003	0.22725430517643969	-0.09853032355096095	0.5774567920562155	1.7117772027845721	0.026622935491180104	0.39065735157860226	-0.12522202152620873
0.7220000000000002	0.22724888585680497	-0.0985303236515475	0.5781584697884244	1.7117722662559638	0.026561113576232337	0.3907479834350127	-0.12495587231461319
0.7230000000000001	0.2272434936112893	-0.09853032437628133	0.5788555128674172	1.7117674592747931	0.026499684953603015	0.3908377926298961	-0.12469139296141292
0.724	0.2272381293732274	-0.09853032569733962	0.5795479551161186	1.7117627808547995	0.026438646894837756	0.39092678754369453	-0.12442857229807976
0.7250000000000003	0.22723279400941068	-0.09853032758753291	0.5802358304411128	1.711758229928828	0.026377996666300516	0.39101497654027484	-0.12416739911859771
0.7260000000000002	0.22722748831892217	-0.09853033002030383	0.580919172805309	1.711753805353389	0.026317731531526226	0.3911023679625447	-0.12390786218909866
0.7270000000000001	0.2272222130323211	-0.09853033296972524	0.5815980161794906	1.711749505913093	0.02625784875538797	0.3911889701255044	-0.12364995026563687
0.728	0.22721696881079645	-0.09853033641049797	0.5822723944881318	1.7117453303249628	0.026198345608802413	0.39127479130867504	-0.12339365211414502
0.7290000000000003	0.22721175624528858	-0.09853034031794781	0.5829423415791474	1.7117412772426233	0.026139219371357433	0.3913598397516103	-0.12313895652119417
0.7300000000000002	0.22720657585558282	-0.09853034466802234	0.583607891216416	1.7117373452603704	0.02608046733192553	0.3914441236523612	-0.12288585229599493
0.7310000000000001	0.22720142808937455	-0.09853034943728697	0.584269077063839	1.7117335329171222	0.02602208678994526	0.3915276511649281	-0.12263432827564831
0.732	0.22719631332130158	-0.09853035460292082	0.5849259326375909	1.7117298387002502	0.02596407505950489	0.39161043039276816	-0.12238437334260942
0.7329999999999999	0.2271912318523214	-0.09853036014271208	0.5855784912505886	1.711726261049295	0.025906429474282063	0.39169246938145647	-0.12213597644523976
0.7340000000000002	0.22718618391018594	-0.0985303660350529	0.586226785973214	1.711722798359567	0.025849147391088772	0.3917737761134164	-0.12188912661232403
0.7350000000000001	0.22718116965101065	-0.09853037225893412	0.5868708496019854	1.7117194489856329	0.02579222619251142	0.3918543585035536	-0.12164381296460702
0.736	0.22717618916118423	-0.09853037879393942	0.5875107146282497	1.711716211244691	0.025735663289440325	0.39193422439487285	-0.12140002472628464
0.7369999999999999	0.22717124245924417	-0.09853038562023936	0.5881464132076113	1.7117130834198357	0.02567945612361288	0.39201338155425286	-0.12115775123627688
0.7380000000000002	0.22716632949772075	-0.09853039271858499	0.5887779771304438	1.711710063763212	0.025623602170112145	0.3920918376684318	-0.12091698195917154
0.7390000000000001	0.2271614501649513	-0.09853040007030123	0.5894054377934503	1.7117071504990662	0.025568098939762376	0.3921696003401965	-0.12067770649572716
0.74	0.2271566042872399	-0.09853040765727988	0.5900288261722476	1.7117043418266877	0.025512943981363043	0.3922466770847672	-0.12043991459288458
0.7409999999999999	0.22715179163211116	-0.0985304154619726	0.5906481727949413	1.711701635923249	0.025458134883702892	0.3923230753263715	-0.12020359615335816
0.7420000000000002	0.22714701191265688	-0.09853042346738336	0.5912635077162846	1.7116990309465436	0.025403669277478245	0.39239880239493796	-0.11996874124512115
0.7430000000000001	0.22714226479222585	-0.09853043165706102	0.5918748604916401	1.711696525037623	0.025349544837300557	0.39247386552278124	-0.11973534011116041
0.744	0.22713754988908136	-0.09853044001509137	0.5924822601503398	1.7116941163233368	0.025295759283856453	0.3925482718412106	-0.11950338317957111
0.7449999999999999	0.22713286678102698	-0.0985304485260893	0.5930857351684162	1.7116918029187744	0.02524231038616164	0.39262202837705434	-0.11927286107393999
0.7460000000000002	0.22712821501000116	-0.09853045717519057	0.5936853134414269	1.7116895829296142	0.025189195963728143	0.3926951420492155	-0.11904376462366105
0.7470000000000001	0.2271235940866406	-0.09853046594804356	0.5942810222584723	1.7116874544543774	0.025136413888525305	0.39276761966543444	-0.11881608487364483
0.748	0.22711900349443695	-0.09853047483080085	0.5948728882773744	1.7116854155865928	0.025083962086858435	0.3928394679192514	-0.11858981309349093
0.7489999999999999	0.22711444269273479	-0.09853048381011066	0.5954609375013719	1.711683464416872	0.025031838541289	0.39291069338722373	-0.11836494078613258
0.7500000000000002	0.22710991111894724	-0.09853049287310824	0.5960451952584336	1.7116815990348957	0.024980041292415663	0.39298130252657354	-0.11814145969559647
0.7510000000000001	0.22710540819149533	-0.09853050200740708	0.5966256861831644	1.7116798175313181	0.024928568440274523	0.3930513016731988	-0.11791936181388588
0.752	0.22710093331384748	-0.09853051120109009	0.597202434200901	1.7116781179995832	0.02487741814548233	0.3931206970398585	-0.11769863938699529
0.7529999999999999	0.22709648587890763	-0.09853052044270075	0.5977754625136013	1.7116764985376633	0.024826588630367998	0.3931894947145265	-0.11747928492012528
0.7540000000000002	0.2270920652729996	-0.0985305297212341	0.5983447935867484	1.7116749572497152	0.024776078180033453	0.39325770065902843	-0.11726129118259218
0.7550000000000001	0.22708767087869602	-0.09853053902612781	0.5989104491368695	1.711673492247659	0.02472588514322366	0.39332532070789655	-0.11704465121274464
0.756	0.2270833020768683	-0.09853054834725307	0.5994724501200238	1.711672101652682	0.024676007933068407	0.39339236056725246	-0.11682935832258931
0.7569999999999999	0.22707895824946392	-0.09853055767490557	0.6000308167219963	1.7116707835966651	0.024626445027697483	0.39345882581383496	-0.11661540610164542
0.7580000000000002	0.22707463878301112	-0.0985305669997964	0.600585568350177	1.7116695362235412	0.024577194970730794	0.39352472189434917	-0.11640278842009567
0.7590000000000001	0.22707034307134685	-0.09853057631304298	0.6011367236267228	1.7116683576905782	0.024528256371766664	0.3935900541250109	-0.11619149943148317
0.76	0.22706607051756836	-0.09853058560615997	0.6016843003833601	1.7116672461695965	0.024479627906747962	0.39365482769121873	-0.1159815335747778
0.7609999999999999	0.2270618205363389	-0.09853059487105026	0.6022283156581868	1.711666199848118	0.024431308318024723	0.3937190476474105	-0.11577288557563493
0.7620000000000002	0.22705759255579785	-0.09853060409999578	0.6027687856944619	1.7116652169304505	0.02438329641429725	0.393782718917099	-0.11556555044691277
0.7630000000000001	0.22705338601794608	-0.09853061328564863	0.6033057259409847	1.7116642956387078	0.02433559107062359	0.393845846293142	-0.11535952348863639
0.764	0.227049200378631	-0.09853062242102198	0.6038391510532944	1.7116634342137678	0.02428819122837078	0.39390843443824347	-0.11515480028759568
0.7649999999999999	0.22704503510826043	-0.09853063149948114	0.6043690748949264	1.7116626309161718	0.024241095895050056	0.39397048788555766	-0.11495137671688666
0.7660000000000002	0.22704088969324754	-0.09853064051473474	0.604895510537961	1.7116618840269644	0.024194304144219726	0.39403201103927094	-0.11474924893582632
0.7670000000000001	0.22703676363818934	-0.09853064946082582	0.6054184702628498	1.7116611918484772	0.024147815115456727	0.394093008175035	-0.11454841339018468
0.768	0.22703265646802934	-0.09853065833212306	0.6059379655586327	1.7116605527050577	0.02410162801421502	0.39415348344036827	-0.11434886681218914
0.7689999999999999	0.22702856772982685	-0.09853066712331206	0.6064540071246597	1.7116599649437438	0.024055742111571698	0.39421344085532667	-0.11415060621993958
0.7700000000000002	0.2270244969948822	-0.09853067582938671	0.6069666048738096	1.711659426934888	0.024010156743861522	0.3942728843133783	-0.11395362891635893
0.7710000000000001	0.22702044386084086	-0.09853068444564059	0.6074757679368201	1.7116589370727306	0.023964871312139778	0.3943318175822959	-0.11375793248780411
0.772	0.22701640795302605	-0.09853069296765853	0.607981504668471	1.7116584937759256	0.023919885281534943	0.39439024430524516	-0.11356351480191357
0.7729999999999999	0.22701238892537845	-0.09853070139130822	0.6084838226567402	1.7116580954880174	0.02387519818049176	0.39444816800230964	-0.11337037400414567
0.7740000000000002	0.22700838646175492	-0.09853070971273191	0.6089827287349227	1.7116577406778741	0.02383080959978344	0.3945055920723875	-0.1131785085131319
0.7750000000000001	0.22700440027796348	-0.09853071792833816	0.6094782289955752	1.7116574278400767	0.02378671919123257	0.394562519795213	-0.11298791701557724
0.776	0.2270004301237822	-0.09853072603479374	0.6099703288051529	1.7116571554952653	0.023742926666201977	0.39461895433343874	-0.11279859846107512
0.7769999999999999	0.22699647578458582	-0.09853073402901569	0.6104590328189545	1.7116569221904447	0.023699431794038665	0.39467489873483586	-0.11261055205665503
0.7780000000000002	0.22699253708333406	-0.09853074190816336	0.6109443449963762	1.7116567264992508	0.02365623440059283	0.3947303559345489	-0.11242377726106417
0.7790000000000001	0.2269886138825479	-0.09853074966963064	0.611426268616467	1.711656567022178	0.02361333436675135	0.394785328757341	-0.11223827377890558
0.78	0.2269847060858962	-0.0985307573110383	0.6119048062937851	1.7116564423867702	0.02357073162692495	0.39483981991988754	-0.11205404155463325
0.7809999999999999	0.2269808136401414	-0.09853076483022638	0.6123799599945479	1.711656351247778	0.023528426167489208	0.3948938320331762	-0.11187108076646546
0.7820000000000003	0.22697693653706713	-0.09853077222524681	0.6128517310534505	1.7116562922872807	0.023486418025179465	0.39494736760495075	-0.11168939182009462
0.7830000000000001	0.22697307481501344	-0.09853077949435604	0.6133201201922747	1.7116562642147748	0.02344470728531781	0.39500042904225563	-0.11150897534170617
0.784	0.22696922856077317	-0.09853078663600788	0.6137851275410451	1.7116562657672332	0.023403294079750375	0.3950530186542622	-0.11132983217006265
0.7849999999999999	0.22696539791147366	-0.09853079364884632	0.6142467526606014	1.7116562957091317	0.02336217858473836	0.3951051386553141	-0.11115196334813927
0.7860000000000003	0.22696158305569147	-0.09853080053169869	0.6147049945647064	1.71165635283245	0.02332136101904636	0.3951567911679445	-0.11097537011491966
0.7870000000000001	0.22695778423380283	-0.09853080728356872	0.6151598517416895	1.7116564359566413	0.023280841642045098	0.3952079782257425	-0.11080005389728938
0.788	0.22695400173719182	-0.09853081390362996	0.6156113221771294	1.7116565439285785	0.02324062075164558	0.39525870177624844	-0.11062601630159996
0.7889999999999999	0.22695023590631308	-0.09853082039121909	0.6160594033775814	1.7116566756224731	0.02320069868224722	0.3953089636840592	-0.11045325910490213
0.7900000000000003	0.22694648712836227	-0.09853082674582948	0.6165040923938452	1.7116568299397708	0.023161075802943198	0.39535876573395934	-0.11028178424621175
0.7910000000000001	0.22694275583493137	-0.09853083296710495	0.6169453858433988	1.7116570058090232	0.023121752515860915	0.3954081096338924	-0.11011159381792898
0.792	0.22693904249964525	-0.09853083905483351	0.6173832799327539	1.7116572021857388	0.023082729254393617	0.3954569970178327	-0.10994269005728662
0.7929999999999999	0.22693534763577897	-0.0985308450089413	0.617817770480491	1.7116574180522124	0.023044006481322765	0.39550542944867734	-0.10977507533758213
0.7940000000000003	0.22693167179385973	-0.0985308508294867	0.6182488529417249	1.7116576524173326	0.023005584686830755	0.39555340842127823	-0.10960875215888681
0.7950000000000002	0.22692801555925293	-0.09853085651665448	0.6186765224340083	1.711657904316373	0.022967464386342628	0.39560093536567414	-0.10944372313829034
0.796	0.22692437954972863	-0.09853086207075017	0.6191007737643003	1.7116581728107645	0.022929646118257187	0.39564801165058167	-0.10927999099980046
0.7969999999999999	0.2269207644130089	-0.09853086749219443	0.6195216014577594	1.7116584569878497	0.022892130441567033	0.39569463858720527	-0.10911755856346865
0.7980000000000003	0.22691717082429644	-0.09853087278151779	0.6199389997887361	1.7116587559606224	0.022854917933306077	0.3957408174331817	-0.10895642873349572
0.7990000000000002	0.22691359948378076	-0.09853087793935522	0.6203529628120935	1.7116590688674507	0.022818009185945797	0.39578654939635316	-0.10879660448616715
0.8	0.2269100511141213	-0.09853088296644108	0.6207634843929826	1.7116593948717858	0.0227814048049224	0.39583183563830765	-0.10863808885858968
0.8009999999999999	0.22690652645791076	-0.098530887863604	0.6211705582350789	1.7116597331618586	0.022745105406355177	0.3958766772777453	-0.10848088493816546
0.8020000000000003	0.22690302627511857	-0.09853089263176207	0.6215741779072876	1.7116600829503612	0.022709111614955486	0.39592107539360943	-0.10832499585255716
0.8030000000000002	0.2268995513405097	-0.09853089727191802	0.6219743368685439	1.711660443474118	0.02267342406206487	0.39596503102804187	-0.10817042476026284
0.804	0.22689610244103992	-0.09853090178515458	0.6223710284918422	1.7116608139937457	0.022638043383638975	0.3960085451894657	-0.10801717484143215
0.8049999999999999	0.22689268037322746	-0.09853090617262998	0.6227642460893792	1.7116611937933022	0.02260297021805485	0.3960516188559167	-0.10786524928825081
0.8060000000000003	0.22688928594049826	-0.09853091043557352	0.6231539829391952	1.7116615821799255	0.02256820520386285	0.3960942529783787	-0.10771465129482943
0.8070000000000002	0.22688591995050494	-0.09853091457528129	0.6235402323125722	1.7116619784834646	0.022533748977604306	0.3961364484839997	-0.10756538404683728
0.808	0.22688258321242008	-0.09853091859311205	0.6239229875018166	1.7116623820561	0.022499602171633395	0.3961782062793716	-0.10741745071087762
0.8089999999999999	0.22687927653419948	-0.09853092249048317	0.6243022418484346	1.7116627922719603	0.02246576541188178	0.396219527253932	-0.10727085442360175
0.8100000000000003	0.22687600072019018	-0.09853092626886675	0.6246779887713257	1.7116632085267263	0.022432239315504404	0.39626041228336667	-0.10712559828086315
0.8110000000000002	0.22687275656983782	-0.09853092992978574	0.6250502217938783	1.711663630237234	0.0223990244884059	0.3963008622328898	-0.10698168532739571
0.812	0.22686954487711988	-0.09853093347481034	0.6254189345692156	1.711664056841068	0.02236612152289061	0.3963408779602785	-0.10683911854719595
0.813	0.22686636642957364	-0.09853093690555442	0.6257841209047289	1.711664487796151	0.022333530995557387	0.3963804603187227	-0.10669790085417981
0.8140000000000003	0.22686322200729078	-0.09853094022367205	0.6261457747874084	1.7116649225803295	0.022301253465255952	0.39641961015973276	-0.10655803508256315
0.8150000000000002	0.22686011238225331	-0.09853094343085415	0.6265038904088501	1.7116653606909527	0.02226928947110419	0.3964583283361038	-0.10641952397732832
0.8160000000000001	0.22685703831726256	-0.09853094652882524	0.6268584621876924	1.711665801644449	0.02223763953074862	0.39649661570463124	-0.10628237018568774
0.817	0.22685400056483607	-0.09853094951934033	0.6272094847894842	1.7116662449759013	0.022206304138806504	0.3965344731283954	-0.10614657624960269
0.8180000000000003	0.22685099986644428	-0.09853095240418193	0.627556953144744	1.711666690238615	0.022175283765367433	0.3965719014787338	-0.10601214459905005
0.8190000000000002	0.22684803695095596	-0.09853095518515712	0.627900862465591	1.7116671370036884	0.02214457885455375	0.39660890163714596	-0.10587907754585214
0.8200000000000001	0.22684511253191872	-0.09853095786409469	0.628241208262078	1.711667584859577	0.022114189823139487	0.3966454744973119	-0.10574737727751891
0.821	0.22684222730480585	-0.09853096044284249	0.6285779863582329	1.71166803341166	0.022084117059288214	0.39668162096716186	-0.10561704585110035
0.8220000000000003	0.2268393819453568	-0.09853096292326477	0.62891119290706	1.7116684822818038	0.022054360921348493	0.39671734197081454	-0.10548808518747321
0.8230000000000002	0.22683657710862964	-0.09853096530723972	0.6292408244056342	1.7116689311079245	0.02202492173658481	0.39675263845044395	-0.10536049706563388
0.8240000000000001	0.22683381342726033	-0.09853096759665701	0.6295668777110429	1.711669379543551	0.021995799799965368	0.3967875113681338	-0.10523428311663001
0.825	0.22683109150855543	-0.09853096979341552	0.6298893500560536	1.7116698272573878	0.021966995373006476	0.39682196170759826	-0.1051094448175555
0.8260000000000003	0.22682841193117084	-0.09853097189942103	0.6302082390641341	1.7116702739328786	0.021938508682551427	0.3968559904758276	-0.10498598348572911
0.8270000000000002	0.226825775242124	-0.09853097391658414	0.6305235427641998	1.7116707192677694	0.021910339919666295	0.39688959870471957	-0.10486390027293338
0.8280000000000001	0.22682318195489032	-0.09853097584681814	0.6308352596050887	1.711671162973674	0.021882489238713377	0.3969227874526344	-0.10474319615989532
0.829	0.22682063254858584	-0.09853097769203717	0.6311433884705224	1.7116716047756404	0.021854956756236638	0.39695555780605474	-0.10462387195076411
0.8300000000000003	0.22681812746748467	-0.09853097945415425	0.6314479286953073	1.7116720444117177	0.02182774254947634	0.3969879108814721	-0.10450592826709784
0.8310000000000002	0.22681566712012083	-0.09853098113507949	0.6317488800827796	1.7116724816325268	0.02180084665475635	0.39701984782737604	-0.10438936554123633
0.8320000000000001	0.22681325187759635	-0.09853098273671837	0.6320462429234912	1.7116729162008315	0.021774269065987603	0.3970513698263453	-0.10427418400912072
0.833	0.22681088207184377	-0.09853098426097012	0.6323400180143797	1.7116733478911126	0.021748009733287776	0.39708247809724073	-0.10416038370292456
0.8340000000000003	0.22680855799459393	-0.09853098570972615	0.6326302066773001	1.7116737764891448	0.021722068561595285	0.39711317389731443	-0.10404796444392259
0.8350000000000002	0.22680627989705124	-0.09853098708486856	0.632916810776168	1.7116742017915758	0.0216964454092168	0.39714345852405264	-0.10393692583590171
0.8360000000000001	0.22680404799027773	-0.0985309883882687	0.6331998327323363	1.7116746236055091	0.02167114008630839	0.39717333331681126	-0.10382726725929688
0.837	0.22680186244553566	-0.0985309896217859	0.6334792755385774	1.7116750417480895	0.021646152353412183	0.3972027996584257	-0.10371898786586982
0.8380000000000003	0.22679972339383478	-0.09853099078726615	0.6337551427716656	1.7116754560460923	0.0216214819202924	0.3972318589766721	-0.10361208657393095
0.8390000000000002	0.2267976309250559	-0.0985309918865409	0.6340274386028031	1.7116758663355158	0.0215971284451318	0.39726051274539587	-0.10350656206447092
0.8400000000000001	0.22679558508740225	-0.09853099292142589	0.6342961678058902	1.7116762724611778	0.02157309153390624	0.39728876248548806	-0.10340241277820278
0.841	0.22679358588793339	-0.09853099389372018	0.634561335764766	1.7116766742763159	0.021549370739754863	0.39731660976589217	-0.10329963691296783
0.8420000000000003	0.2267916332941824	-0.09853099480520505	0.6348229484801677	1.7116770716421916	0.021525965562346393	0.39734405620451707	-0.10319823242114146
0.8430000000000002	0.22678972723572766	-0.09853099565764309	0.6350810125756475	1.7116774644276993	0.021502875447363696	0.3973711034688723	-0.10309819700740606
0.8440000000000001	0.22678786760459035	-0.0985309964527773	0.6353355353016894	1.711677852508978	0.02148009978616807	0.39739775327648463	-0.10299952812725831
0.845	0.22678605425483428	-0.09853099719233026	0.6355865245387706	1.7116782357690306	0.021457637915582837	0.39742400739533873	-0.10290222298588776
0.8460000000000003	0.22678428700287276	-0.09853099787800333	0.6358339888004899	1.7116786140973441	0.021435489117614163	0.3974498676444	-0.1028062785369422
0.8470000000000002	0.22678256562885957	-0.098530998511476	0.6360779372371314	1.7116789873895173	0.021413652618987956	0.39747533589409695	-0.10271169148118199
0.8480000000000001	0.22678088987841089	-0.09853099909440512	0.6363183796396539	1.7116793555468912	0.021392127590625327	0.3975004140667609	-0.10261845826514872
0.849	0.22677925946428287	-0.09853099962842435	0.636555326443721	1.7116797184761863	0.021370913147240062	0.39752510413708225	-0.10252657507985098
0.8500000000000003	0.22677767406800461	-0.0985310001151436	0.6367887887326354	1.7116800760891429	0.021350008347119857	0.3975494081324599	-0.10243603785971467
0.8510000000000002	0.226776133341467	-0.09853100055614847	0.6370187782384178	1.7116804283021683	0.02132941219203121	0.3975733281331802	-0.10234684228216649
0.8520000000000001	0.22677463690846777	-0.09853100095299977	0.6372453073413946	1.7116807750359877	0.021309123627127155	0.39759686627254615	-0.10225898376791609
0.853	0.22677318436621285	-0.09853100130723313	0.6374683890690347	1.7116811162153018	0.021289141540797873	0.3976200247368934	-0.10217245748163595
0.8540000000000003	0.2267717752867748	-0.0985310016203586	0.6376880370951503	1.7116814517684489	0.02126946476446518	0.3976428057654301	-0.10208725833243489
0.8550000000000002	0.22677040921850847	-0.09853100189386027	0.6379042657394495	1.711681781627072	0.021250092072443886	0.3976652116500816	-0.10200338097412984
0.8560000000000001	0.22676908568742407	-0.09853100212919601	0.6381170899655444	1.711682105726167	0.021231022182053704	0.3976872447352763	-0.10192081980605143
0.857	0.22676780419851866	-0.09853100232779717	0.6383265253774048	1.711682424005263	0.021212253753861245	0.3977089074173661	-0.10183956897426708
0.8579999999999999	0.22676656423706598	-0.09853100249106839	0.6385325882164933	1.7116827364103568	0.02119378539180967	0.3977302021438626	-0.10175962237249606
0.8590000000000002	0.22676536526986535	-0.09853100262038735	0.6387352953599478	1.711683042895104	0.021175615643298236	0.3977511314129727	-0.10168097364278315
0.8600000000000001	0.22676420674645023	-0.09853100271710466	0.6389346643182894	1.7116833434208902	0.02115774299933486	0.3977716977734318	-0.10160361617642415
0.861	0.2267630881002568	-0.09853100278254368	0.6391307132322642	1.711683637956532	0.021140165894702283	0.39779190382432816	-0.10152754311521019
0.8619999999999999	0.2267620087497531	-0.0985310028180005	0.6393234608691769	1.7116839264779835	0.02112288270813922	0.3978117522147932	-0.10145274735287568
0.8630000000000002	0.22676096809952934	-0.0985310028247438	0.6395129266179483	1.711684208968051	0.021105891762659885	0.397831245643556	-0.10137922153706083
0.8640000000000001	0.22675996554134983	-0.09853100280401487	0.6396991304817526	1.7116844854161106	0.021089191326135265	0.3978503868583587	-0.10130695807222215
0.865	0.22675900045516745	-0.09853100275702759	0.6398820930682146	1.711684755817833	0.021072779612198646	0.39786917865516996	-0.10123594912343718
0.8659999999999999	0.22675807221010066	-0.0985310026849684	0.6400618355782713	1.7116850201749148	0.021056654781294384	0.3978876238771325	-0.10116618662074539
0.8670000000000002	0.22675718016537438	-0.09853100258899639	0.6402383797948089	1.7116852784948142	0.021040814941628114	0.3979057254134247	-0.10109766226372834
0.8680000000000001	0.22675632367122475	-0.0985310024702434	0.6404117480710525	1.7116855307904943	0.021025258150080994	0.39792348619821644	-0.10103036752621526
0.869	0.2267555020697686	-0.0985310023298141	0.6405819633175612	1.7116857770801706	0.02100998241327263	0.39794090920953334	-0.10096429366136579
0.8699999999999999	0.22675471469583844	-0.09853100216878599	0.6407490489870503	1.7116860173870652	0.02099498568883538	0.39795799746784416	-0.10089943170750329
0.8710000000000002	0.22675396087778324	-0.09853100198820972	0.6409130290574002	1.711686251739167	0.020980265886902036	0.3979747540343682	-0.1008357724947685
0.8720000000000001	0.22675323993861235	-0.09853100178910908	0.6410739280132031	1.7116864801689984	0.020965820871748	0.3979911820091	-0.10077330665248027
0.873	0.2267525511982355	-0.09853100157248133	0.6412317708265751	1.711686702713385	0.020951648463407184	0.3980072845287304	-0.1007120246167861
0.8739999999999999	0.22675189397604686	-0.09853100133929726	0.6413865829390926	1.711686919413235	0.02093774643914204	0.39802306476476695	-0.10065191663781976
0.8750000000000002	0.2267512675915965	-0.09853100109050146	0.6415383902455796	1.7116871303133208	0.02092411253489154	0.3980385259219094	-0.10059297278607089
0.8760000000000001	0.2267506713633499	-0.09853100082701258	0.6416872190782162	1.7116873354620687	0.020910744446821134	0.3980536712364967	-0.1005351829585243
0.877	0.22675010460779338	-0.0985310005497235	0.6418330961901889	1.7116875349113534	0.020897639832855065	0.3980685039749594	-0.10047853688500474
0.8779999999999999	0.22674956663963927	-0.09853100025950164	0.6419760487396073	1.7116877287162975	0.02088479631407149	0.3980830274323977	-0.10042302413461525
0.8790000000000002	0.22674905677237836	-0.09853099995718917	0.6421161042729182	1.7116879169350772	0.020872211476145396	0.39809724493109855	-0.10036863412240098
0.8800000000000001	0.22674857431880457	-0.09853099964360339	0.6422532907062813	1.711688099628734	0.02085988287108521	0.39811115981868406	-0.10031535611661392
0.881	0.22674811859151195	-0.09853099931953693	0.6423876363052584	1.711688276860991	0.020847808019143706	0.3981247754660711	-0.10026317924658902
0.8819999999999999	0.2267476889033653	-0.0985309989857581	0.6425191696639124	1.7116884486980743	0.020835984410661895	0.3981380952655428	-0.10021209251099832
0.8830000000000002	0.2267472845679445	-0.09853099864301121	0.6426479196836682	1.7116886152085415	0.020824409507848432	0.39815112262886787	-0.10016208478625023
0.8840000000000001	0.2267469048999634	-0.09853099829201686	0.6427739155522816	1.7116887764631126	0.020813080746496876	0.39816386098534334	-0.10011314483474022
0.885	0.22674654921566445	-0.09853099793347234	0.642897186724013	1.711688932534509	0.020801995537582448	0.39817631377987805	-0.10006526131253729
0.8859999999999999	0.22674621683318863	-0.09853099756805188	0.64301776290173	1.7116890834972958	0.020791151268862572	0.39818848447123634	-0.10001842277627364
0.8870000000000002	0.22674590707292264	-0.09853099719640707	0.6431356740201628	1.7116892294277297	0.020780545306605475	0.39820037653037704	-0.09997261768955314
0.8880000000000001	0.22674561925782294	-0.09853099681916716	0.6432509502287823	1.7116893704036122	0.020770174997327657	0.39821199343882374	-0.0999278344295596
0.889	0.22674535271371807	-0.09853099643693951	0.6433636218735153	1.7116895065041473	0.02076003766936004	0.39822333868700255	-0.09988406129424153
0.8899999999999999	0.22674510676958928	-0.09853099605030986	0.6434737194787717	1.7116896378098034	0.020750130634245443	0.39823441577254265	-0.09984128650941468
0.8910000000000002	0.22674488075783064	-0.09853099565984277	0.6435812737320094	1.7116897644021818	0.020740451188091678	0.3982452281987813	-0.09979949823481947
0.8920000000000001	0.22674467401448906	-0.09853099526608196	0.6436863154704299	1.7116898863638879	0.020730996612883038	0.39825577947359064	-0.09975868456938845
