# Supplementary material for: JcvPCA and JsvCRP: A set of metrics to evaluate changes in joint coordination strategies
Source: PLoS One. 2025 Aug 5;20(8):e0325792. doi: 10.1371/journal.pone.0325792 (PMC12324137; doi:10.1371/journal.pone.0325792)
Supplement: S4 Dataset — This zip file contains one folder for each condition. For each condition, the 3 repetitions of the movements for the 3 different targets’ height are presented in individual csv files. (ZIP) [file pone.0325792.s004.zip › Data/Shoulder_Only/data_nat_epaule_60_2.csv]

index	1	2	3	4	ee_pos1	ee_pos2	ee_pos3
0.0	0.22428804493415294	-0.09707992876610816	-0.20520317861667767	1.7070471084000842	0.08064514421491999	0.18663740649333804	-0.3584705005537793
0.0010000000000000009	0.22428895263108614	-0.09707991094734876	-0.20509943830418634	1.7070480216835842	0.08064083575809006	0.18667558428174572	-0.358451461862661
0.0020000000000000018	0.2242898931459659	-0.09707989263310905	-0.20499423342564965	1.707048939805425	0.08063647120060918	0.18671429866348582	-0.35843215080848145
0.0030000000000000027	0.22429086716709526	-0.09707987381936357	-0.2048875454767866	1.707049862528437	0.08063204988890951	0.18675355634660618	-0.3584125638858343
0.0040000000000000036	0.22429187539671905	-0.09707985450240816	-0.20477935603472225	1.707050789614842	0.08062757117575173	0.186793364006565	-0.3583926975989232
0.0050000000000001155	0.22429291855007422	-0.09707983467887825	-0.20466964676984548	1.7070517208253533	0.08062303442039219	0.18683372828177458	-0.35837254846384037
0.006000000000000005	0.22429399735478353	-0.09707981434576766	-0.2045583994564988	1.7070526559182735	0.08061843898874527	0.18687465576964418	-0.3583521130106303
0.007000000000000117	0.22429511255134368	-0.097079793500448	-0.20444559598214135	1.7070535946489631	0.08061378425384579	0.18691615302323766	-0.35833138778502044
0.008000000000000007	0.22429626489433138	-0.09707977214068841	-0.2043312183549988	1.7070545367704342	0.08060906959642947	0.18695822654847866	-0.3583103693495779
0.009000000000000119	0.22429745515282157	-0.09707975026467595	-0.20421524871022081	1.707055482034694	0.080604294405145	0.18700088280195767	-0.35828905428441765
0.010000000000000009	0.22429868410964032	-0.09707972787103634	-0.2040976693149426	1.7070564301937066	0.08059945807639794	0.18704412818915206	-0.3582674391878924
0.01100000000000012	0.224299952560581	-0.09707970495885532	-0.2039784625730183	1.7070573810003498	0.08059456001425395	0.18708796906262629	-0.3582455206772055
0.01200000000000001	0.2243012613147114	-0.09707968152770043	-0.20385761102944253	1.7070583342097425	0.08058959963076667	0.18713241172032824	-0.35822329538870745
0.013000000000000123	0.22430261119577025	-0.09707965757764338	-0.20373509737372608	1.7070592895798193	0.08058457634667043	0.18717746240440128	-0.35820075997812273
0.014000000000000012	0.22430400304389753	-0.09707963310928283	-0.20361090444186586	1.707060246871153	0.08057948959201183	0.18722312730044535	-0.3581779111207709
0.015000000000000124	0.22430543771694608	-0.09707960812376783	-0.2034850152173038	1.707061205847529	0.08057433880641633	0.18726941253697743	-0.3581547455114809
0.016000000000000014	0.2243069160910023	-0.09707958262282153	-0.20335741283164382	1.7070621662772696	0.08056912343911211	0.18731632418502434	-0.3581312598643846
0.017000000000000126	0.22430843906086792	-0.09707955660876562	-0.20322808056514127	1.707063127933806	0.08056384294907731	0.18736386825790255	-0.358107450912897
0.018000000000000016	0.22431000754125285	-0.0970795300845451	-0.203097001846605	1.707064090595494	0.08055849680537197	0.18741205071124062	-0.3580833154095818
0.019000000000000128	0.2243116224683011	-0.09707950305375372	-0.20296416025310687	1.7070650540461827	0.08055308448747242	0.18746087744311596	-0.35805885012560207
0.020000000000000018	0.22431328480069584	-0.09707947552065976	-0.20282953950951368	1.7070660180765347	0.08054760548548708	0.1875103542941787	-0.3580340518500613
0.02100000000000013	0.22431499551959028	-0.0970794474902324	-0.20269312348747817	1.7070669824849662	0.08054205930007127	0.18756048704781772	-0.35800891738960644
0.02200000000000002	0.22431675562736386	-0.0970794189681685	-0.2025548962042831	1.7070679470789631	0.08053644544198069	0.18761128143042397	-0.35798344356798883
0.02300000000000013	0.22431856614595472	-0.09707938996091997	-0.2024148418215577	1.7070689116778957	0.08053076343138578	0.18766274311186723	-0.3579576272251007
0.02400000000000002	0.22432042811514416	-0.09707936047572148	-0.20227294464350218	1.7070698761162146	0.08052501279706951	0.18771487770630285	-0.35793146521573344
0.025000000000000133	0.22432234259079192	-0.09707933052061882	-0.20212918911501018	1.7070708402458972	0.08051919307563048	0.18776769077305888	-0.35790495440860803
0.026000000000000023	0.22432431064339764	-0.09707930010449754	-0.20198355981970767	1.7070718039381403	0.08051330381087468	0.18782118781735488	-0.3578780916856822
0.027000000000000135	0.22432633335773985	-0.09707926923711221	-0.20183604147754794	1.7070727670843018	0.08050734455357933	0.18787537429096854	-0.35785087394143145
0.028000000000000025	0.22432841183359076	-0.09707923792911598	-0.2016866189423532	1.7070737295968388	0.08050131486150684	0.18793025559302762	-0.357823298081986
0.028999999999999915	0.22433054718675058	-0.09707920619209069	-0.20153527719969488	1.7070746914109967	0.08049521429942633	0.18798583707092192	-0.35779536102412646
0.030000000000000027	0.22433274054964927	-0.0970791740385774	-0.20138200136512646	1.7070756524872535	0.0804890424390209	0.1880421240210861	-0.3577670596941414
0.030999999999999917	0.22433499307114244	-0.09707914148210722	-0.20122677668240377	1.7070766128145203	0.08048279885862045	0.1880991216896486	-0.3577383910266102
0.03200000000000003	0.2243373059162537	-0.09707910853723276	-0.20106958852133225	1.707077572413344	0.08047648314294306	0.18815683527318475	-0.3577093519632366
0.03299999999999992	0.2243396802662369	-0.0970790752195597	-0.20091042237563397	1.707078531338358	0.08047009488284529	0.18821526991938645	-0.3576799394517966
0.03400000000000003	0.22434211731820344	-0.09707904154577904	-0.20074926386084854	1.7070794896799812	0.08046363367483836	0.18827443072758238	-0.3576501504452643
0.03499999999999992	0.2243446182846892	-0.09707900753369941	-0.20058609871153044	1.7070804475653634	0.08045709912061402	0.18833432274959083	-0.35761998190105876
0.03600000000000003	0.22434718439353707	-0.09707897320227998	-0.20042091277738094	1.7070814051593293	0.0804504908267634	0.18839495099120496	-0.3575894307800473
0.03699999999999992	0.22434981688696434	-0.09707893857166355	-0.20025369201832607	1.7070823626656955	0.08044380840432355	0.18845632041412252	-0.35755849404518963
0.038000000000000034	0.22435251701981324	-0.09707890366321	-0.2000844224989295	1.7070833203282154	0.08043705146809162	0.18851843593794998	-0.35752716866012696
0.038999999999999924	0.22435528605848604	-0.09707886849952999	-0.19991309038328334	1.7070842784315254	0.08043021963607178	0.18858130244197177	-0.3574954515879038
0.040000000000000036	0.22435812528056456	-0.09707883310451901	-0.1997396819311435	1.7070852373028458	0.08042331252905603	0.18864492476655778	-0.3574633397898252
0.040999999999999925	0.22436103597398857	-0.09707879750339163	-0.199564183494573	1.7070861973140574	0.08041632977003417	0.18870930771438732	-0.35743083022439054
0.04200000000000004	0.22436401943616877	-0.09707876172271596	-0.19938658151435407	1.7070871588834005	0.08040927098355531	0.18877445605166746	-0.357397919846308
0.04299999999999993	0.2243670769734078	-0.09707872579044834	-0.19920686251655736	1.7070881224764203	0.080402135795285	0.18884037450927993	-0.35736460560565236
0.04400000000000004	0.2243702098998736	-0.09707868973596816	-0.19902501310928267	1.7070890886069061	0.0803949238315755	0.18890706778397426	-0.357330884446927
0.04499999999999993	0.224373419536501	-0.09707865359011288	-0.19884101997883183	1.7070900578382042	0.0803876347189886	0.18897454053984555	-0.35729675330790966
0.04600000000000004	0.22437670721057218	-0.09707861738521319	-0.19865486988494824	1.7070910307837759	0.08038026808395435	0.18904279741009278	-0.3572622091185907
0.04699999999999993	0.2243800742555987	-0.09707858115512813	-0.19846654965551136	1.7070920081066285	0.08037282355256566	0.18911184299887	-0.357227248800267
0.04800000000000004	0.2243835220111264	-0.09707854493528043	-0.19827604618145162	1.707092990518744	0.08036530075038767	0.18918168188298265	-0.35719186926461205
0.04899999999999993	0.22438705182245983	-0.09707850876269171	-0.1980833464118995	1.7070939787816304	0.08035769930209939	0.18925231861348538	-0.35715606741254263
0.050000000000000044	0.22439066504030586	-0.09707847267601785	-0.19788843734920764	1.707094973707622	0.08035001883090709	0.18932375771742002	-0.357119840132885
0.050999999999999934	0.2243943630203395	-0.0970784367155842	-0.19769130604423474	1.7070959761604216	0.0803422589579734	0.18939600369956822	-0.35708318430126973
0.052000000000000046	0.2243981471226915	-0.09707840092342064	-0.19749193959190192	1.7070969870545065	0.08033441930204523	0.18946906104409197	-0.35704609677938026
0.052999999999999936	0.22440201871172977	-0.09707836534329668	-0.19729032512628053	1.707098007354151	0.08032649947928093	0.18954293421624052	-0.35700857441413186
0.05400000000000005	0.22440597915650629	-0.0970783300207563	-0.19708644981484869	1.7070990380724418	0.08031849910321599	0.18961762766430204	-0.3569706140366014
0.05499999999999994	0.22441002983111638	-0.09707829500315258	-0.19688030085230787	1.7071000802702818	0.08031041778462428	0.1896931458217957	-0.35693221246089346
0.05600000000000005	0.2244141721142213	-0.09707826033968212	-0.19667186545472393	1.7071011350553869	0.08030225513115308	0.18976949310965613	-0.356893366483129
0.05699999999999994	0.22441840738810953	-0.0970782260814191	-0.19646113085400457	1.707102203581645	0.08029401074691538	0.1898466739382842	-0.3568540728804985
0.05800000000000005	0.22442273703767007	-0.09707819228134906	-0.1962480842923502	1.7071032870495932	0.08028568423210043	0.18992469270952064	-0.3568143284101995
0.05899999999999994	0.22442716244889885	-0.09707815899440228	-0.19603271301706696	1.707104386707634	0.08027727518235951	0.1900035538184167	-0.356774129808385
0.06000000000000005	0.22443168500655925	-0.09707812627748663	-0.1958150042757524	1.7071055038524836	0.08026878318784529	0.19008326165479686	-0.3567334737893067
0.06099999999999994	0.22443630609174667	-0.09707809418952004	-0.19559494531111218	1.7071066398284758	0.08026020783227085	0.1901638206049148	-0.3566923570444748
0.062000000000000055	0.2244410270797321	-0.09707806279146228	-0.19537252335542088	1.7071077960264733	0.08025154869217127	0.19024523505331925	-0.3566507762417765
0.06299999999999994	0.22444584933695952	-0.09707803214634625	-0.19514772562539232	1.7071089738827603	0.08024280533600282	0.19032750938468232	-0.35660872802479965
0.06400000000000006	0.22445077421719647	-0.09707800231930853	-0.19492053931747433	1.707110174877914	0.08023397732301939	0.19041064798546414	-0.35656620901230407
0.06499999999999995	0.22445580305833968	-0.09707797337761921	-0.1946909516035793	1.7071114005356578	0.08022506420229174	0.1904946552453487	-0.35652321579778296
0.06600000000000006	0.22446093717987317	-0.09707794539071093	-0.19445894962838853	1.7071126524216889	0.08021606551187027	0.19057953555808102	-0.3564797449494222
0.06699999999999995	0.22446617787947257	-0.09707791843020704	-0.19422452050786881	1.7071139321424835	0.0802069807777262	0.1906652933218233	-0.35643579301027806
0.06800000000000006	0.22447152642837795	-0.0970778925699488	-0.19398765132713677	1.7071152413440773	0.08019780951241066	0.19075193293969586	-0.35639135649818965
0.06899999999999995	0.22447698406628663	-0.09707786788602166	-0.19374832913805726	1.7071165817108165	0.08018855121361498	0.19083945882049808	-0.35634643190567283
0.07000000000000006	0.22448255199614098	-0.0970778444567804	-0.19350654095771347	1.7071179549640816	0.08017920536263264	0.19092787537924014	-0.3563010157001037
0.07099999999999995	0.22448823137918597	-0.0970778223628732	-0.19326227376701077	1.7071193628609806	0.08016977142284502	0.19101718703760293	-0.35625510432389046
0.07200000000000006	0.2244940233310484	-0.09707780168726432	-0.19301551450942975	1.7071208071930104	0.08016024883859713	0.19110739822426076	-0.3562086941945761
0.07299999999999995	0.22449992891883608	-0.09707778251525569	-0.1927662500906911	1.7071222897846832	0.08015063703452441	0.19119851337487997	-0.3561617817051195
0.07400000000000007	0.22450594915850372	-0.09707776493450695	-0.19251446737821384	1.7071238124921186	0.08014093541502702	0.1912905369322765	-0.35611436322423523
0.07499999999999996	0.22451208501210726	-0.09707774903505414	-0.19226015319963016	1.7071253772015986	0.0801311433636482	0.19138347334691042	-0.3560664350966155
0.07600000000000007	0.22451833738531932	-0.09707773490932675	-0.19200329434150082	1.7071269858280822	0.08012126024247929	0.19147732707716536	-0.3560179936430953
0.07699999999999996	0.22452470712558245	-0.09707772265216319	-0.1917438775489963	1.7071286403136798	0.0801112853918357	0.1915721025892257	-0.35596903516094985
0.07800000000000007	0.2245311950201513	-0.0970777123608245	-0.19148188952655487	1.707130342626085	0.08010121812996053	0.19166780435666858	-0.3559195559245095
0.07899999999999996	0.22453780179364582	-0.09707770413500624	-0.19121731693877406	1.7071320947569626	0.08009105775245244	0.1917644368600108	-0.35586955218585165
0.08000000000000007	0.22454452810586403	-0.09707769807684845	-0.19095014641042254	1.7071338987202862	0.08008080353160056	0.19186200458663163	-0.3558190201752086
0.08099999999999996	0.2245513745494764	-0.09707769429094366	-0.19068036452596437	1.7071357565506327	0.08007045471574953	0.19196051203094613	-0.35576795610127776
0.08200000000000007	0.22455834164723001	-0.09707769288434273	-0.19040795782935804	1.707137670301422	0.08006001052869492	0.19205996369445877	-0.3557163561515589
0.08299999999999996	0.22456542984979116	-0.09707769396655845	-0.1901329128237664	1.7071396420431058	0.0800494701692318	0.19216036408575393	-0.35566421649254043
0.08400000000000007	0.22457263953459944	-0.0970776976495669	-0.18985521597081917	1.7071416738613026	0.08003883281079624	0.19226171772054082	-0.3556115332698596
0.08499999999999996	0.2245799710046005	-0.09707770404780634	-0.18957485368981786	1.7071437678548746	0.08002809760101783	0.19236402912168746	-0.35555830260868393
0.08600000000000008	0.22458742448572958	-0.09707771327817352	-0.1892918123576421	1.7071459261339474	0.08001726366112312	0.19246730281911748	-0.355504520614318
0.08699999999999997	0.22459500012352598	-0.09707772546001744	-0.18900607830936975	1.7071481508178676	0.08000633008531265	0.1925715433495654	-0.3554501833728565
0.08800000000000008	0.2246026979803836	-0.09707774071513028	-0.188717637838877	1.7071504440330998	0.07999529594029507	0.1926767552563077	-0.35539528695176514
0.08899999999999997	0.22461051803380871	-0.09707775916773546	-0.18842647719905717	1.7071528079110578	0.07998416026491838	0.19278294308892627	-0.3553398274003943
0.09000000000000008	0.22461846017493325	-0.09707778094447272	-0.18813258260166785	1.7071552445858684	0.07997292206977734	0.19289011140316048	-0.3552838007503668
0.09099999999999997	0.22462652420690984	-0.09707780617438008	-0.1878359402168181	1.7071577561920668	0.07996158033685893	0.19299826476096577	-0.35522720301584526
0.09200000000000008	0.22463470984318815	-0.09707783498887257	-0.1875365361724914	1.7071603448622217	0.07995013401928786	0.1931074077306517	-0.3551700301938644
0.09299999999999997	0.2246430167056712	-0.09707786752171758	-0.18723435655486986	1.7071630127244872	0.07993858204111175	0.1932175448867304	-0.3551122782649153
0.09400000000000008	0.22465144432313086	-0.0970779039090067	-0.1869293874090918	1.7071657619000788	0.07992692329706687	0.19332868080953142	-0.3550539431936642
0.09499999999999997	0.22465999213063373	-0.09707794428912392	-0.1866216147389513	1.7071685945006732	0.07991515665244647	0.19344082008506583	-0.35499502092944296
0.09600000000000009	0.22466865946960127	-0.0970779888027102	-0.18631102450555537	1.7071715126257274	0.07990328094313429	0.19355396730519603	-0.3549355074065781
0.09699999999999998	0.22467744558700106	-0.09707803759262398	-0.18599760262645695	1.7071745183597191	0.07989129497556043	0.19366812706774145	-0.35487539854498673
0.09800000000000009	0.22468634963329304	-0.09707809080389777	-0.1856813349756558	1.7071776137693018	0.07987919752633718	0.19378330397639373	-0.3548146902509835
0.09899999999999998	0.2246953706602587	-0.09707814858369053	-0.18536220738372763	1.707180800900374	0.07986698734169786	0.19389950264055883	-0.3547533784179367
0.10000000000000009	0.2247045076198457	-0.09707821108123572	-0.18504020563771695	1.7071840817750628	0.07985466313716613	0.1940167276751824	-0.35469145892677767
0.10099999999999998	0.22471375936365082	-0.09707827844778497	-0.18471531548080786	1.707187458388617	0.07984222359751775	0.1941349837006148	-0.35462892764655046
0.10200000000000009	0.22472312464191155	-0.09707835083654706	-0.18438752261178826	1.70719093270621	0.07982966737673174	0.19425427534263318	-0.3545657804350049
0.10299999999999998	0.224732602102385	-0.09707842840262229	-0.18405681268432159	1.7071945066596474	0.07981699309799305	0.19437460723261615	-0.35450201313911683
0.10400000000000009	0.22474219028986975	-0.09707851130293176	-0.18372317130566287	1.7071981821439817	0.07980419935380888	0.19449598400786627	-0.35443762159547676
0.10499999999999998	0.22475188764599696	-0.09707859969614174	-0.1833865840340824	1.7072019610140283	0.07979128470599652	0.19461841031231966	-0.3543726016305526
0.1060000000000001	0.22476169250891329	-0.0970786937425829	-0.18304703637538927	1.7072058450807834	0.07977824768554392	0.19474189079763832	-0.3543069490609514
0.10699999999999998	0.22477160311323208	-0.09707879360416402	-0.18270451378007135	1.707209836107741	0.07976508679264911	0.1948664301241932	-0.35424065969380597
0.1080000000000001	0.22478161759100626	-0.09707889944428026	-0.1823590016414362	1.7072139358071068	0.07975180049718325	0.19499203296168982	-0.3541737293271087
0.10899999999999999	0.22479173397372504	-0.0970790114277158	-0.18201048529401487	1.7072181458359093	0.07973838723939629	0.19511870398961498	-0.35410615374993437
0.1100000000000001	0.2248019501945856	-0.09707912972054066	-0.18165895001187185	1.7072224677920034	0.07972484543056207	0.19524644789768233	-0.3540379287428007
0.11099999999999999	0.22481226409104302	-0.09707925449000142	-0.1813043810068384	1.7072269032099683	0.07971117345374726	0.19537526938633346	-0.3539690500781096
0.1120000000000001	0.22482267340839066	-0.09707938590440597	-0.1809467634266819	1.7072314535568942	0.07969736966494896	0.19550517316716765	-0.35389951352042925
0.11299999999999999	0.22483317580437434	-0.09707952413300178	-0.18058608235322182	1.707236120228437	0.07968343239442036	0.19563616396329642	-0.3538293148265607
0.1140000000000001	0.22484376885409063	-0.0970796693458478	-0.18022232280040668	1.7072409045458883	0.07966935994800271	0.19576824650992206	-0.3537584497453318
0.11499999999999999	0.22485445005479265	-0.09707982171367968	-0.1798554697123665	1.7072458077538848	0.0796551506085268	0.19590142555513612	-0.353686914017306
0.1160000000000001	0.22486521683098154	-0.09707998140776816	-0.17948550796145926	1.7072508310172516	0.0796408026373459	0.1960357058605673	-0.35361470337483536
0.11699999999999999	0.22487606654054315	-0.09708014859977057	-0.17911242234632813	1.7072559754166	0.07962631427600222	0.1961710922018138	-0.35354181354240194
0.1180000000000001	0.22488699648193225	-0.0970803234615751	-0.17873619758960524	1.7072612419438062	0.07961168374802853	0.19630758936902046	-0.3534682402367036
0.119	0.22489800390127382	-0.09708050616513782	-0.17835681833452185	1.707266631498501	0.07959690926076457	0.1964452021679006	-0.3533939791661222
0.1200000000000001	0.2249090859982542	-0.09708069688231219	-0.17797426914081454	1.7072721448851877	0.07958198900694685	0.1965839354210155	-0.35331902602994464
0.121	0.22492023993118318	-0.09708089578467098	-0.17758853448182366	1.707277782809491	0.07956692116613404	0.19672379396869732	-0.3532433765181929
0.12200000000000011	0.22493146282236062	-0.09708110304332032	-0.17719959874392954	1.7072835458735356	0.07955170390621358	0.19686478266912408	-0.35316702631225055
0.123	0.2249427517630001	-0.09708131882870581	-0.17680744622721425	1.7072894345719585	0.07953633538474761	0.19700690639784596	-0.35308997108561946
0.12400000000000011	0.22495410381658232	-0.09708154331041047	-0.17641206114548302	1.7072954492889254	0.07952081374991637	0.19715017004755042	-0.353012206504324
0.125	0.22496551602176673	-0.09708177665694442	-0.1760134276252834	1.707301590295779	0.07950513714142632	0.1972945785282438	-0.3529337282269063
0.1260000000000001	0.22497698539561836	-0.09708201903552607	-0.17561152970469102	1.7073078577493124	0.07948930369150649	0.19744013676747924	-0.3528545319041375
0.127	0.22498850893640038	-0.09708227061185462	-0.17520635133262988	1.7073142516899174	0.07947331152575142	0.19758684971038243	-0.35277461317893866
0.1280000000000001	0.2250000836263102	-0.09708253154987385	-0.17479787636911825	1.707320772039237	0.07945715876399509	0.19773472231947076	-0.35269396768675604
0.129	0.2250117064345388	-0.09708280201152687	-0.17438608858570395	1.7073274185980722	0.07944084352127866	0.19788375957444337	-0.3526125910559719
0.13000000000000012	0.2250233743195301	-0.09708308215650176	-0.1739709716657287	1.7073341910445436	0.07942436390848732	0.19803396647187654	-0.35253047890816974
0.131	0.22503508423044163	-0.097083372141968	-0.1735525092051888	1.707341088932501	0.07940771803265856	0.19818534802469776	-0.35244762685832104
0.13200000000000012	0.22504683310931323	-0.09708367212230337	-0.17313068471383278	1.7073481116901867	0.07939090399751116	0.19833790926173808	-0.35236403051483556
0.133	0.22505861789431988	-0.09708398224881139	-0.17270548161575944	1.707355258618402	0.07937391990438009	0.19849165522741882	-0.35227968547966304
0.13400000000000012	0.2250704355233612	-0.09708430266942883	-0.17227688324990664	1.7073625288889296	0.07935676385325417	0.19864659098132392	-0.352194587348389
0.135	0.22508228293761773	-0.09708463352842354	-0.17184487287082312	1.7073699215447156	0.07933943394373599	0.1988027215977143	-0.3521087317099645
0.13600000000000012	0.2250941570850776	-0.09708497496608212	-0.17140943364974168	1.7073774355010551	0.07932192827592562	0.19896005216503987	-0.3520221141462553
0.137	0.22510605492403188	-0.09708532711838744	-0.17097054867597025	1.7073850695459083	0.07930424495129114	0.19911858778532257	-0.35193473023190386
0.13800000000000012	0.22511797342691695	-0.0970856901166859	-0.17052820095861587	1.707392822338966	0.07928638207371042	0.19927833357340544	-0.35184657553456755
0.139	0.22512990958488638	-0.09708606408734424	-0.1700823734286595	1.7074006924102294	0.07926833775074685	0.1994392946561846	-0.3517576456152949
0.14000000000000012	0.225141860412366	-0.09708644915139572	-0.16963304894102263	1.7074086781588504	0.07925011009485648	0.19960147617188012	-0.3516679360288003
0.14100000000000001	0.225153822950841	-0.09708684542417571	-0.16918021027589009	1.70741677785336	0.0792316972242239	0.1997648832694015	-0.3515774423232763
0.14200000000000013	0.22516579427225167	-0.09708725301494636	-0.1687238401393044	1.7074249896336606	0.07921309726328936	0.19992952110792467	-0.35148616003962513
0.14300000000000002	0.22517777148237766	-0.09708767202651049	-0.16826392116379907	1.7074333115132827	0.07919430834327389	0.20009539485661454	-0.3513940847106027
0.14400000000000013	0.22518975172421454	-0.09708810255481433	-0.16780043590983923	1.7074417413807854	0.07917532860300841	0.200262509694062	-0.3513012118603646
0.14500000000000002	0.22520173218134273	-0.09708854468853922	-0.1673333668688399	1.707450277000297	0.07915615619006873	0.2004308708070645	-0.3512075370046029
0.14600000000000013	0.22521371008091498	-0.09708899850868202	-0.1668626964674049	1.7074589160115718	0.07913678926179209	0.20060048338905007	-0.35111305565109385
0.14700000000000002	0.2252256826958931	-0.09708946408812424	-0.1663884070709232	1.7074676559310735	0.07911722598581138	0.20077135263880927	-0.35101776329987117
0.14800000000000013	0.2252376473472894	-0.09708994149118985	-0.16591048098541086	1.707476494154462	0.07909746454035278	0.20094348375977414	-0.3509216554426005
0.14900000000000002	0.22524960140678843	-0.09709043077319153	-0.1654289004583673	1.7074854279589802	0.07907750311460271	0.20111688195953392	-0.35082472756177047
0.15000000000000013	0.2252615422986238	-0.0970909319799655	-0.16494364767979094	1.707494454505748	0.0790573399089635	0.20129155244921765	-0.3507269751301298
0.15100000000000002	0.2252734674999626	-0.0970914451473947	-0.1644547047837487	1.7075035708427135	0.07903697313495579	0.20146750044267722	-0.3506283936101935
0.15200000000000014	0.22528537453979827	-0.09709197030092041	-0.16396205385014181	1.7075127739078875	0.0790164010146476	0.2016447311557098	-0.3505289784536988
0.15300000000000002	0.22529726099710645	-0.09709250745504218	-0.1634656769059323	1.7075220605324906	0.0789956217798555	0.20182324980555771	-0.35042872510089534
0.15400000000000014	0.22530912449977086	-0.09709305661280614	-0.16296555592622353	1.707531427444019	0.07897463367166763	0.20200306161043763	-0.35032762897973396
0.15500000000000003	0.2253209627246582	-0.09709361776528155	-0.16246167283633914	1.7075408712692288	0.07895343494029033	0.20218417178866718	-0.35022568550532407
0.15600000000000014	0.22533277339809163	-0.09709419089102576	-0.16195400951416744	1.707550388537042	0.07893202384485475	0.20236658555768874	-0.35012289007954217
0.15700000000000003	0.22534455429634753	-0.09709477595553738	-0.16144254779165923	1.7075599756813746	0.0789103986531849	0.20255030813347216	-0.350019238090431
0.15799999999999992	0.22535630324617736	-0.09709537291069781	-0.16092726945662403	1.7075696290442708	0.07888855764165116	0.20273534472986562	-0.34991472491151543
0.15900000000000003	0.22536801812535825	-0.09709598169420124	-0.1604081562555944	1.707579344880097	0.07886649909504936	0.2029217005574017	-0.3498093459010998
0.15999999999999992	0.22537969686327688	-0.09709660222897296	-0.15988518989664996	1.7075891193604247	0.07884422130650766	0.20310938082191932	-0.34970309640149166
0.16100000000000003	0.22539133744154763	-0.09709723442295247	-0.15935835205184226	1.7075989485784755	0.07882172257754441	0.20329839072342296	-0.34959597173827706
0.16199999999999992	0.22540293789466592	-0.09709787816999396	-0.1588276243599897	1.70760882855351	0.07879900121827879	0.20348873545511262	-0.34948796721953035
0.16300000000000003	0.22541449631069868	-0.09709853335150798	-0.15829298843023834	1.707618755235915	0.07877605554761302	0.20368042020227542	-0.3493790781349031
0.16399999999999992	0.22542601083201277	-0.09709919983733932	-0.15775442584603033	1.707628724512617	0.07875288389326623	0.20387345014085104	-0.34926929975477783
0.16500000000000004	0.2254374796560424	-0.09709987748550492	-0.15721191816874608	1.7076387322124524	0.07872948459172235	0.20406783043590923	-0.3491586273294317
0.16599999999999993	0.22544890103609908	-0.09710056614154451	-0.15666544694141318	1.707648774111494	0.07870585598815452	0.20426356624015668	-0.3490470560882746
0.16700000000000004	0.2254602732822282	-0.09710126563786042	-0.15611499369400378	1.7076588459383368	0.07868199643638876	0.20446066269198035	-0.34893458123947124
0.16799999999999993	0.22547159476211315	-0.09710197579304658	-0.15556053995033964	1.707668943379353	0.0786579042989691	0.2046591249128402	-0.3488211979698306
0.16900000000000004	0.22548286390202588	-0.09710269641120703	-0.155002067235118	1.7076790620839213	0.07863357794726515	0.2048589580045539	-0.3487069014446615
0.16999999999999993	0.22549407918782505	-0.097103427281264	-0.15443955708069737	1.7076891976700033	0.07860901576156272	0.20506016704671248	-0.3485916868076616
0.17100000000000004	0.22550523916562978	-0.09710416817625586	-0.1538729910344142	1.7076993457304515	0.07858421613101715	0.20526275709397815	-0.3484755491809041
0.17199999999999993	0.22551634244142132	-0.0971049188526251	-0.1533023506668266	1.7077095018393023	0.07855917745328841	0.20546673317313757	-0.34835848366492733
0.17300000000000004	0.22552738767957078	-0.0971056790494964	-0.15272761758052694	1.707719661557681	0.07853389813398125	0.20567210027990573	-0.34824048533893204
0.17399999999999993	0.22553837360104378	-0.09710644848794542	-0.15214877341878771	1.7077298204400775	0.07850837658619639	0.20587886337565828	-0.34812154926090894
0.17500000000000004	0.22554929898203582	-0.09710722687025812	-0.15156579987406038	1.7077399740406098	0.07848261123031633	0.20608702738426982	-0.3480016704677609
0.17599999999999993	0.22556016265341552	-0.09710801387955743	-0.15097867869710016	1.7077501179185406	0.07845660049396622	0.20629659718887108	-0.3478808439756698
0.17700000000000005	0.22557096350022834	-0.09710880918055007	-0.15038739170710752	1.7077602476434217	0.07843034281202953	0.20650757762827632	-0.34775906478077206
0.17799999999999994	0.22558170046051168	-0.0971096124210174	-0.1497919208025236	1.7077703588006306	0.0784038366265984	0.2067199734931371	-0.3476363278599667
0.17900000000000005	0.22559237252342007	-0.09711042323254586	-0.14919224797174677	1.7077804469976676	0.07837708038667741	0.20693378952206123	-0.3475126281715552
0.17999999999999994	0.2256029787266576	-0.09711124123012062	-0.14858835530379239	1.7077905078704707	0.07835007254764224	0.20714903039769275	-0.34738796065590116
0.18100000000000005	0.2256135181539728	-0.09711206601133579	-0.14798022499928962	1.7078005370893794	0.07832281157069836	0.20736570074262559	-0.3472623202362362
0.18199999999999994	0.22562398993309468	-0.09711289715597372	-0.14736783938107884	1.7078105303655007	0.07829529592234133	0.20758380511539087	-0.34713570181919146
0.18300000000000005	0.22563439323335993	-0.09711373422670674	-0.14675118090367362	1.7078204834571074	0.0782675240738811	0.20780334800681738	-0.347008100295119
0.18399999999999994	0.22564472726340584	-0.09711457677054502	-0.14613023216235588	1.7078303921753129	0.07823949450133609	0.208024333836639	-0.3468795105385757
0.18500000000000005	0.22565499126930536	-0.09711542431990151	-0.14550497590267508	1.7078402523894156	0.07821120568545531	0.20824676695004044	-0.34674992740891136
0.18599999999999994	0.22566518453239412	-0.0971162763936483	-0.14487539502999305	1.7078500600322832	0.07818265611144336	0.20847065161407555	-0.3466193457508463
0.18700000000000006	0.225675306367166	-0.09711713249854219	-0.14424147261909104	1.707859811105412	0.07815384426863364	0.20869599201401573	-0.34648776039516355
0.18799999999999994	0.22568535611961252	-0.09711799212989562	-0.14360319192423143	1.707869501683281	0.07812476865029375	0.2089227922496234	-0.34635516615964385
0.18900000000000006	0.2256953331652568	-0.0971188547714941	-0.14296053638931278	1.7078791279177652	0.07809542775332108	0.20915105633146877	-0.3462215578500036
0.18999999999999995	0.22570523690725772	-0.09711971989626389	-0.1423134896577605	1.7078886860429803	0.07806582007807364	0.20938078817740757	-0.34608693026065945
0.19100000000000006	0.2257150667753352	-0.09712058696768945	-0.14166203558179505	1.7078981723798157	0.07803594412864204	0.209611991609216	-0.34595127817544524
0.19199999999999995	0.22572482222514237	-0.09712145544085198	-0.14100615823071563	1.7079075833405333	0.07800579841313787	0.20984467034943954	-0.3458145963681652
0.19300000000000006	0.22573450273770934	-0.09712232476346616	-0.14034584189896485	1.7079169154338139	0.07797538144381716	0.21007882801839164	-0.34567687960298826
0.19399999999999995	0.22574410781933618	-0.09712319437729192	-0.13968107111474395	1.7079261652691218	0.07794469173746665	0.21031446813111546	-0.34553812263511485
0.19500000000000006	0.22575363700231105	-0.09712406371916778	-0.13901183064844136	1.7079353295600193	0.07791372781611534	0.21055159409442692	-0.3453983202117827
0.19599999999999995	0.22576308984570204	-0.097124932222041	-0.13833810551975928	1.7079444051268087	0.07788248820770727	0.2107902092043406	-0.3452574670732503
0.19700000000000006	0.22577246593547043	-0.09712579931637197	-0.1376598810031798	1.7079533888981278	0.07785097144655428	0.21103031664399663	-0.3451155579535814
0.19799999999999995	0.22578176488390556	-0.09712666443116534	-0.13697714263216368	1.7079622779118813	0.0778191760735093	0.2112719194819635	-0.34497258758117455
0.19900000000000007	0.22579098632838332	-0.09712752699500564	-0.13628987620284952	1.7079710693166408	0.07778710063592252	0.21151502067067016	-0.34482855067904233
0.19999999999999996	0.2258001299302016	-0.09712838643747229	-0.1355980677772637	1.707979760373514	0.07775474368762539	0.2117596230450256	-0.344683441964968
0.20100000000000007	0.22580919537386773	-0.09712924219018071	-0.13490170368530033	1.7079883484584868	0.07772210378888297	0.21200572932158798	-0.3445372561514219
0.20199999999999996	0.22581818236570808	-0.09713009368782649	-0.134200770525111	1.707996831065231	0.07768917950607268	0.21225334209840274	-0.34438998794512204
0.20300000000000007	0.22582709063180234	-0.09713094036960948	-0.1334952551622955	1.7080052058072646	0.07765596941121217	0.21250246385526303	-0.3442416320465479
0.20399999999999996	0.22583591991674676	-0.09713178168028574	-0.1327851447286573	1.7080134704187104	0.07762247208176451	0.212753096954086	-0.34409218314965606
0.20500000000000007	0.2258446699836208	-0.09713261707122414	-0.13207042662053461	1.7080216227540337	0.07758868610090446	0.21300524363940188	-0.34394163594162064
0.20599999999999996	0.2258533406147821	-0.09713344600184448	-0.13135108849634405	1.7080296607878835	0.07755461005794291	0.21325890603907585	-0.34378998510229897
0.20700000000000007	0.22586193161386783	-0.097134267940684	-0.13062711827372656	1.70803758261542	0.0775202425487889	0.21351408616513845	-0.3436372253034884
0.20799999999999996	0.22587044280900068	-0.09713508236646709	-0.1298985041266841	1.7080453864523764	0.07748558217669432	0.21377078591460083	-0.3434833512082842
0.20900000000000007	0.2258788740560706	-0.0971358887695559	-0.1291652344827188	1.708053070635234	0.07745062755309991	0.21402900707031355	-0.3433283574704827
0.20999999999999996	0.22588722524096652	-0.09713668665303403	-0.12842729801961072	1.7080606336218886	0.07741537729815758	0.2142887513020501	-0.34317223873379116
0.21100000000000008	0.2258954962811376	-0.09713747553380143	-0.12768468366146946	1.7080680739916858	0.0773798300411741	0.21455002016781297	-0.343014989630911
0.21199999999999997	0.22590368712760978	-0.09713825494405474	-0.1269373805744435	1.7080753904444461	0.07734398442128192	0.2148128151151784	-0.34285660478268154
0.21300000000000008	0.22591179776707843	-0.09713902443202392	-0.12618537816247466	1.7080825817992324	0.07730783908791215	0.215077137482678	-0.3426970787974119
0.21399999999999997	0.2259198282237006	-0.09713978356196551	-0.1254286660634873	1.7080896469932347	0.07727139270107118	0.21534298850103323	-0.34253640627046705
0.21500000000000008	0.22592777856133955	-0.0971405319149182	-0.1246672341463981	1.7080965850807788	0.07723464393203093	0.21561036929405863	-0.34237458178393
0.21599999999999997	0.22593564888588855	-0.09714126909022096	-0.1239010725085781	1.7081033952324565	0.07719759146419088	0.21587928087947647	-0.34221159990616395
0.21700000000000008	0.2259434393473006	-0.09714199470666432	-0.12313017147340144	1.7081100767343806	0.07716023399368646	0.21614972416970213	-0.34204745519139995
0.21799999999999997	0.22595115014207356	-0.09714270840364932	-0.12235452158751439	1.7081166289871885	0.07712257023017166	0.2164216999726609	-0.34188214217947854
0.21900000000000008	0.22595878151543447	-0.09714340984273197	-0.12157411361783302	1.7081230515040469	0.07708459889777691	0.216695208992756	-0.3417156553958716
0.21999999999999997	0.22596633376209552	-0.097144098708805	-0.12078893854978583	1.7081293439080283	0.07704631873575658	0.21697025183144025	-0.3415479893521118
0.22100000000000009	0.2259738072267121	-0.09714477471129494	-0.11999898758756504	1.708135505930364	0.0770077284990706	0.21724682898702416	-0.3413791385463912
0.22199999999999998	0.2259812023051726	-0.09714543758574856	-0.11920425215451198	1.708141537409575	0.0769688269591453	0.21752494085439025	-0.3412090974639697
0.2230000000000001	0.22598851944634119	-0.09714608709505573	-0.11840472389138518	1.708147438289978	0.07692961290450998	0.21780458772546588	-0.34103786057727575
0.22399999999999998	0.22599575915349862	-0.09714672303068494	-0.11760039465289691	1.7081532086191942	0.07689008514124976	0.218085769790393	-0.34086542234582706
0.2250000000000001	0.22600292198472902	-0.09714734521430818	-0.1167912565051615	1.7081588485454084	0.07685024249339739	0.21836848713842028	-0.34069177721634275
0.22599999999999998	0.2260100085522543	-0.09714795349868639	-0.11597730172519286	1.7081643583147528	0.07681008380314357	0.2186527397580301	-0.3405169196233554
0.2270000000000001	0.22601701952147066	-0.09714854776743964	-0.11515852280095529	1.7081697382688132	0.0767696079306842	0.21893852753684864	-0.34034084399014725
0.22799999999999998	0.22602395561006094	-0.09714912793445439	-0.11433491243084398	1.7081749888422681	0.07672881375382744	0.2192258502617651	-0.3401635447295881
0.2290000000000001	0.2260308175871791	-0.09714969394330454	-0.11350646352297551	1.708180110560654	0.0766877001677272	0.2195147076190778	-0.33998501624482125
0.22999999999999998	0.22603760627270514	-0.0971502457666861	-0.1126731691942957	1.7081851040382596	0.07664626608480485	0.2198050991946061	-0.3398052529299229
0.2310000000000001	0.22604432253657325	-0.09715078340586565	-0.1118350227691385	1.7081899699757692	0.0766045104346778	0.22009702447401236	-0.3396242491705418
0.23199999999999998	0.22605096729817165	-0.09715130689014266	-0.11099201777799618	1.7081947091572753	0.07656243216409574	0.22039048284315133	-0.3394419993447064
0.2330000000000001	0.22605754152581156	-0.09715181627632562	-0.11014414795725685	1.7081993224474161	0.07652003023688575	0.22068547358808246	-0.3392584978238061
0.23399999999999999	0.2260640462362672	-0.09715231164822187	-0.1092914072491629	1.708203810789007	0.07647730363384643	0.22098199589504985	-0.33907373897344606
0.2350000000000001	0.22607048249400793	-0.09715279311614126	-0.10843378980087089	1.7082081752000458	0.07643425135259187	0.22128004885085711	-0.33888771715424315
0.236	0.22607685140936853	-0.09715326081641339	-0.10757128996224262	1.7082124167700907	0.07639087240716397	0.2215796314435769	-0.3387004267225685
0.2370000000000001	0.22608315413603539	-0.09715371491091833	-0.10670390228274923	1.7082165366575124	0.07634716582729215	0.22188074256341325	-0.3385118620308757
0.238	0.2260893918693543	-0.09715415558663093	-0.10583162150824747	1.708220536087617	0.07630313065766683	0.22218338100365703	-0.338322017427743
0.2390000000000001	0.22609556584583154	-0.09715458305517811	-0.10495444257763133	1.7082244163501377	0.07625876595759314	0.222487545461918	-0.3381308872581218
0.24	0.22610167734307113	-0.09715499755240951	-0.10407236061898582	1.7082281787957116	0.0762140708009647	0.2227932345416349	-0.3379384658638579
0.2410000000000001	0.2261077276797723	-0.09715539933798067	-0.10318537094562617	1.708231824832099	0.076169044276315	0.22310044675337745	-0.33774474758424733
0.242	0.22611371821541357	-0.09715578869494919	-0.10229346905202932	1.708235355920516	0.0761236854867034	0.2234091805159418	-0.33754972675638917
0.2430000000000001	0.22611965034886963	-0.09715616592938299	-0.10139665060966015	1.7082387735720819	0.07607799354931516	0.22371943415760617	-0.33735339771540035
0.244	0.22612552551633203	-0.09715653136998077	-0.10049491146382356	1.7082420793443769	0.07603196759501979	0.22403120591730455	-0.3371557547948657
0.2450000000000001	0.2261313451900369	-0.0971568853677043	-0.09958824763154765	1.7082452748381118	0.07598560676819306	0.22434449394553752	-0.33695679232746545
0.246	0.22613711087817928	-0.09715722829542212	-0.0986766552993733	1.7082483616939061	0.07593891022668184	0.2246592963052045	-0.3367565046455435
0.2470000000000001	0.22614282412525993	-0.09715756054756446	-0.09776013082142912	1.7082513415891727	0.07589187714179065	0.2249756109722377	-0.3365548860818658
0.248	0.22614848651248257	-0.0971578825397889	-0.09683867071855018	1.7082542162351095	0.07584450669841272	0.22529343583585648	-0.3363519309706943
0.2490000000000001	0.22615409965819988	-0.09715819470865635	-0.09591227167769391	1.708256987373795	0.07579679809524535	0.22561276869868807	-0.3361476336488197
0.25	0.22615966521841047	-0.09715849751131714	-0.09498093055127767	1.7082596567753865	0.07574875054496853	0.22593360727700024	-0.33594198845643325
0.2510000000000001	0.2261651848873035	-0.09715879142520663	-0.09404464435756739	1.708262226235419	0.07570036327450941	0.22625594920074343	-0.3357349897381504
0.252	0.22617066039784867	-0.09715907694774988	-0.09310341028211994	1.708264697572203	0.07565163552545456	0.22657979201316114	-0.33552663184425113
0.2530000000000001	0.22617609352205686	-0.09715935459607503	-0.09215722567915664	1.7082670726243203	0.07560256655430582	0.22690513317015334	-0.3353169091319604
0.254	0.22618148607015706	-0.09715962490673484	-0.09120608807287288	1.7082693532482147	0.07555315563233718	0.2272319700395784	-0.33510581596677397
0.2550000000000001	0.22618683988905972	-0.09715988843543587	-0.09024999515906042	1.7082715413158767	0.07550340204535785	0.22756029990061738	-0.3348933467238355
0.256	0.22619215686161026	-0.09716014575677483	-0.08928894480704272	1.7082736387126203	0.07545330509380853	0.2278901199431426	-0.33467949578924794
0.2570000000000001	0.226197438906635	-0.09716039746398149	-0.08832293506155035	1.7082756473349512	0.07540286409306969	0.228221427267093	-0.3344642575612641
0.258	0.22620268797827334	-0.0971606441686677	-0.08735196414453855	1.70827756908852	0.07535207837361735	0.2285542188818594	-0.33424762645148426
0.2590000000000001	0.22620790606421654	-0.0971608865005818	-0.08637603045807661	1.7082794058861654	0.07530094728096587	0.22888849170525552	-0.33402959688630884
0.26	0.226213095183601	-0.09716112510736792	-0.08539513258831281	1.7082811596460412	0.07524947017545947	0.22922424256207835	-0.33381016330865254
0.2610000000000001	0.22621825738530496	-0.09716136065432951	-0.08440926930938998	1.708282832289824	0.0751976464320958	0.22956146818274747	-0.3335893201797416
0.262	0.2262233947470238	-0.09716159382419655	-0.08341843958731081	1.7082844257410053	0.07514547544056481	0.22990016520208795	-0.33336706198094
0.2630000000000001	0.22622850937437372	-0.09716182531689568	-0.08242264258375193	1.7082859419232583	0.07509295660526004	0.2302403301581985	-0.3331433832154872
0.264	0.22623360339927007	-0.0971620558493227	-0.0814218776590775	1.7082873827588867	0.07504008934508007	0.2305819594915305	-0.332918278410031
0.2650000000000001	0.2262386789779518	-0.0971622861551166	-0.0804161443745551	1.708288750167345	0.07498687309320361	0.23092504954418078	-0.3326917421160228
0.266	0.2262437382890226	-0.09716251698443455	-0.0794054424949013	1.7082900460638337	0.0749333072969604	0.23126959655909754	-0.3324637689111012
0.2670000000000001	0.226248783531508	-0.09716274910372719	-0.07838977199153256	1.7082912723579666	0.07487939141773771	0.23161559667901999	-0.3322343534005305
0.268	0.22625381692293028	-0.09716298329551326	-0.07736913304501986	1.7082924309525065	0.07482512493080107	0.2319630459456427	-0.33200349021851727
0.26900000000000013	0.2262588406974005	-0.09716322035815313	-0.0763435260459942	1.7082935237421693	0.07477050732496902	0.23231194029931307	-0.3317711740292269
0.27	0.2262638571037229	-0.09716346110562012	-0.075312951595629	1.7082945526124946	0.07471553810220308	0.23266227557883884	-0.331537399527688
0.27100000000000013	0.2262688684035089	-0.09716370636726915	-0.07427741050607463	1.7082955194387799	0.07466021677723535	0.23301404752128874	-0.3313021614407122
0.272	0.22627387686929795	-0.09716395698760175	-0.07323690380046886	1.7082964260850764	0.07460454287723435	0.23336725176197243	-0.331065454527712
0.27300000000000013	0.22627888478230737	-0.09716421382602662	-0.0721914327128971	1.7082972744032472	0.07454851594132654	0.23372188383442102	-0.3308272735814233
0.274	0.22628389442943125	-0.09716447775661513	-0.07114099868830388	1.7082980662320824	0.07449213551991345	0.23407793917037323	-0.33058761342853493
0.27500000000000013	0.22628890810023658	-0.09716474966785046	-0.07008560338160386	1.7082988033964714	0.0744354011740282	0.23443541310013585	-0.33034646893017267
0.276	0.22629392808470838	-0.09716503046237013	-0.06902524865561369	1.7082994877066304	0.07437831247485387	0.23479430085344577	-0.33010383498217916
0.27700000000000014	0.22629895667136898	-0.09716532105670049	-0.06795993657817814	1.7083001209573836	0.07432086900328201	0.23515459756059387	-0.3298597065150748
0.278	0.22630399614539462	-0.09716562238098277	-0.0668896694196166	1.7083007049274952	0.07426307034951224	0.23551629825345036	-0.329614078493947
0.27900000000000014	0.22630904878672445	-0.09716593537868935	-0.06581444965123942	1.7083012413790513	0.0742049161126927	0.23587939786621318	-0.32936694591869964
0.28	0.22631411686815814	-0.09716626100632983	-0.06473427994418136	1.708301732056891	0.07414640590048056	0.23624389123600684	-0.3291183038244846
0.28100000000000014	0.2263192026534374	-0.09716660023314548	-0.06364916316779945	1.7083021786880814	0.07408753932846163	0.2366097731034578	-0.3288681472819554
0.28200000000000003	0.22632430839531018	-0.09716695404079148	-0.06255910238800662	1.70830258298144	0.07402831601949061	0.23697703811325133	-0.328616471397469
0.28300000000000014	0.2263294363339561	-0.09716732342300592	-0.061464100865536365	1.708302946627098	0.07396873560319589	0.23734568081479762	-0.3283632713133623
0.28400000000000003	0.22633458869652356	-0.09716770938526452	-0.06036416205338505	1.7083032712961053	0.07390879771589275	0.23771569566319406	-0.32810854220806507
0.2849999999999999	0.2263397676973954	-0.09716811294442029	-0.05925928959343052	1.7083035586400759	0.07384850200066194	0.23808707702042878	-0.32785227929593175
0.28600000000000003	0.22634497553767619	-0.09716853512832686	-0.058149487312974445	1.7083038102908703	0.07378784810710667	0.23845981915658696	-0.32759447782698015
0.2869999999999999	0.2263502144039032	-0.09716897697544481	-0.057034759221202457	1.7083040278603148	0.07372683569091007	0.23883391625112624	-0.32733513308660156
0.28800000000000003	0.22635548646710874	-0.09716943953442975	-0.05591510950518439	1.7083042129399555	0.07366546441355898	0.2392093623944098	-0.32707424039518695
0.2889999999999999	0.22636079388185315	-0.09716992386370127	-0.05479054252578892	1.708304367100846	0.07360373394199086	0.23958615158925897	-0.3268117951076735
0.29000000000000004	0.22636613878484838	-0.09717043103099172	-0.05366106281350657	1.7083044918933652	0.07354164394798132	0.23996427775240925	-0.32654779261295497
0.2909999999999999	0.2263715232939201	-0.09717096211287374	-0.05252667506342213	1.7083045888470676	0.0734791941075771	0.2403437347162414	-0.32628222833316095
0.29200000000000004	0.22637694950693113	-0.09717151819426555	-0.05138738412895787	1.7083046594705602	0.07341638410057495	0.24072451623103644	-0.3260150977228696
0.2929999999999999	0.2263824195002921	-0.0971721003679129	-0.050243195014762446	1.7083047052514075	0.07335321360992478	0.24110661596751762	-0.3257463962681982
0.29400000000000004	0.22638793532781104	-0.0971727097338468	-0.04909411286949338	1.7083047276560621	0.0732896823211793	0.24149002751931972	-0.32547611948571464
0.29499999999999993	0.22639349901950043	-0.0971733473988155	-0.04794014297848503	1.7083047281298191	0.07322578992180766	0.2418747444055138	-0.3252042629211133
0.29600000000000004	0.22639911257995982	-0.09717401447569038	-0.0467812907559175	1.7083047080967932	0.07316153610025174	0.2422607600733761	-0.32493082214772084
0.29699999999999993	0.22640477798708625	-0.09717471208284395	-0.045617561736481446	1.7083046689599184	0.07309692054502967	0.24264806790122487	-0.32465579276507955
0.29800000000000004	0.2264104971907382	-0.09717544134349936	-0.044448961565784116	1.7083046121009668	0.07303194294388717	0.24303666120157535	-0.3243791703974304
0.29899999999999993	0.22641627211097565	-0.09717620338505	-0.04327549598949333	1.708304538880585	0.0729666029828749	0.24342653322480137	-0.32410095069179484
0.30000000000000004	0.22642210463700066	-0.09717699933834846	-0.04209717084309423	1.7083044506383502	0.07290090034559607	0.24381767716270203	-0.3238211293159646
0.30099999999999993	0.22642799662716911	-0.09717783033696338	-0.04091399204262841	1.70830434869284	0.07283483471268516	0.24421008615179632	-0.3235397019565863
0.30200000000000005	0.22643394990894433	-0.09717869751640333	-0.039725965575279916	1.7083042343417176	0.07276840576121393	0.24460375327665776	-0.32325666431722383
0.30299999999999994	0.22643996627766577	-0.0971796020133065	-0.03853309748980116	1.7083041088618314	0.07270161316378103	0.24499867157323402	-0.3229720121165838
0.30400000000000005	0.2264460474941328	-0.09718054496459516	-0.037335393887151486	1.708303973509325	0.07263445658734667	0.24539483403209802	-0.32268574108697123
0.30499999999999994	0.22645219528175042	-0.09718152750659378	-0.036132860911720764	1.7083038295197595	0.07256693569205644	0.24579223360151506	-0.32239784697285667
0.30600000000000005	0.22645841132360878	-0.09718255077410967	-0.034925504743881466	1.708303678108244	0.07249905013011497	0.24619086319002842	-0.32210832552968033
0.30699999999999994	0.22646469725949572	-0.09718361589947494	-0.03371333159423533	1.7083035204695758	0.07243079954464944	0.2465907156685096	-0.32181717252302044
0.30800000000000005	0.22647105468322123	-0.09718472401154896	-0.032496347699174345	1.7083033577783875	0.0723621835687456	0.24699178387180157	-0.32152438372806813
0.30899999999999994	0.22647748514062946	-0.09718587623467988	-0.031274559316626566	1.7083031911893	0.07229320182477864	0.24739406060026678	-0.32122995492916934
0.31000000000000005	0.22648399012754114	-0.09718707368762433	-0.030047972721229176	1.70830302183708	0.0722238539236737	0.24779753862155116	-0.32093388191925604
0.31099999999999994	0.22649057108724552	-0.09718831748242418	-0.028816594200047264	1.708302850836802	0.07215413946391395	0.24820221067220605	-0.320636160499413
0.31200000000000006	0.2264972294086699	-0.09718960872323916	-0.027580430050333067	1.7083026792840128	0.07208405803072263	0.24860806945862646	-0.3203367864788297
0.31299999999999994	0.22650396642560627	-0.09719094850513434	-0.02633948657819286	1.708302508254898	0.07201360919566317	0.24901510765773974	-0.3200357556748349
0.31400000000000006	0.22651078341624106	-0.0971923379128214	-0.025093770095903002	1.708302338806448	0.07194279251641435	0.24942331791818204	-0.3197330639126545
0.31499999999999995	0.2265176816029822	-0.09719377801935264	-0.023843286917870087	1.708302171976625	0.07187160753653785	0.24983269286184803	-0.3194287070250172
0.31600000000000006	0.22652466215333392	-0.09719526988476652	-0.022588043356354674	1.7083020087845266	0.07180005378529991	0.25024322508539487	-0.3191226808517953
0.31699999999999995	0.2265317261818205	-0.09719681455468403	-0.021328045717702856	1.7083018502305483	0.07172813077760817	0.25065490716152483	-0.31881498123968455
0.31800000000000006	0.22653887475220663	-0.09719841305885434	-0.020063300299080607	1.7083016972965417	0.07165583801406433	0.2510677316402363	-0.3185056040418053
0.31899999999999995	0.2265461088792628	-0.0972000664096492	-0.01879381338420069	1.7083015509459694	0.07158317498095018	0.2514816910505991	-0.31819454511692463
0.32000000000000006	0.2265534295296955	-0.09720177560050493	-0.017519591237284582	1.7083014121240523	0.07151014114990424	0.25189677790306025	-0.31788180032830343
0.32099999999999995	0.226560837622992	-0.09720354160431073	-0.01624064009713456	1.708301281757913	0.0714367359775327	0.2523129846915582	-0.31756736554265974
0.32200000000000006	0.2265683340325561	-0.0972053653717429	-0.014956966173188126	1.70830116075671	0.071362958905199	0.252730303895025	-0.31725123662967825
0.32299999999999995	0.2265759195860072	-0.09720724782954354	-0.013668575642796063	1.7083010500117644	0.0712888093586273	0.2531487279785892	-0.3169334094619489
0.32400000000000007	0.22658359506464298	-0.09720918987874289	-0.012375474648591454	1.708300950396677	0.07121428674719824	0.2535682493947305	-0.3166138799149728
0.32499999999999996	0.22659136120356754	-0.09721119239282475	-0.011077669297070268	1.7083008627674363	0.07113939046342511	0.25398886058402664	-0.31629264386742184
0.32600000000000007	0.22659921869248367	-0.09721325621583357	-0.00977516565913013	1.708300787962515	0.07106411988279349	0.2544105539753804	-0.3159696972019005
0.32699999999999996	0.2266071681760216	-0.09721538216042287	-0.008467969771059392	1.7083007268029546	0.07098847436366035	0.2548333219861583	-0.3156450358057869
0.32800000000000007	0.22661521025397868	-0.09721757100584377	-0.00715608763484072	1.7083006800924387	0.07091245324709188	0.25525715702237123	-0.3153186555718526
0.32899999999999996	0.22662334548221963	-0.09721982349587309	-0.005839525218512661	1.7083006486173515	0.07083605585670101	0.2556820514786607	-0.3149905523989703
0.33000000000000007	0.2266315743738623	-0.0972221403366801	-0.004518288457335893	1.7083006331468233	0.07075928149848566	0.2561079977380977	-0.31466072219303376
0.33099999999999996	0.2266398973999971	-0.09722452219500767	-0.0031923832557615357	1.7083006344327605	0.07068212946078996	0.2565349881718633	-0.3143291608679138
0.3320000000000001	0.22664831498956484	-0.09722696969741948	-0.0018618154909504092	1.7083006532098601	0.07060459901457196	0.25696301513851266	-0.313995864346695
0.33299999999999996	0.22665682752914282	-0.09722948343023638	-0.0005265910178353437	1.708300690195609	0.07052668941385662	0.257392070982892	-0.31366082856338195
0.3340000000000001	0.22666543536338943	-0.09723206393865637	0.0008132843257874471	1.7083007460902646	0.07044839989600947	0.2578221480351418	-0.31332404946471254
0.33499999999999996	0.22667413879577125	-0.09723471172505639	0.002157804713767381	1.708300821576818	0.07036972968189248	0.2582532386094277	-0.3129855230121438
0.3360000000000001	0.22668293808919734	-0.09723742724797842	0.003506964324583645	1.7083009173209411	0.07029067797632921	0.2586853350020425	-0.3126452451843181
0.33699999999999997	0.22669183346656052	-0.09724021092180053	0.0048607573335626925	1.7083010339709102	0.07021124396881923	0.25911842948937275	-0.3123032119797099
0.3380000000000001	0.22670082511080988	-0.09724306311596774	0.006219177905088376	1.708301172157514	0.07013142683407607	0.2595525143259817	-0.31195941941921224
0.33899999999999997	0.22670991316380312	-0.09724598415415965	0.007582220184809338	1.70830133249394	0.0700512257323287	0.25998758174257175	-0.3116138635488509
0.3400000000000001	0.22671909772431248	-0.09724897431414506	0.008949878291472011	1.708301515575638	0.06997063980969197	0.26042362394371366	-0.31126654044269
0.34099999999999997	0.22672837884668728	-0.09725203382794569	0.010322146307632394	1.7083017219801646	0.0698896681987891	0.2608606331053483	-0.31091744620587275
0.3420000000000001	0.22673775654055003	-0.09725516288193149	0.011699018269252332	1.7083019522670042	0.0698083100195668	0.26129860137206984	-0.31056657697786116
0.34299999999999997	0.22674723077077608	-0.09725836161684534	0.013080488155313829	1.7083022069773677	0.06972656438018149	0.2617375208543192	-0.3102139289357576
0.3440000000000001	0.22675680145700464	-0.09726163012775776	0.014466549877833492	1.7083024866339678	0.06964443037777497	0.2621773836256171	-0.3098594982975897
0.345	0.22676646847230358	-0.09726496846395592	0.015857197270782133	1.7083027917407707	0.06956190709914069	0.262618181719602	-0.3095032813259885
0.3460000000000001	0.226776231641738	-0.09726837662876789	0.017252424077165034	1.7083031227827237	0.06947899362152454	0.2630599071266347	-0.3091452743324468
0.347	0.22678609074122008	-0.09727185457969503	0.01865222393576975	1.7083034802254569	0.06939568901356157	0.2635025517902237	-0.3087854736815519
0.3480000000000001	0.22679604549589022	-0.0972754022292259	0.02005659036871317	1.7083038645149606	0.06931199233622735	0.2639461076036424	-0.30842387579483066
0.349	0.22680609557840675	-0.09727901944557993	0.021465516769043638	1.708304276077237	0.0692279026438053	0.26439056640674713	-0.3080604771546377
0.3500000000000001	0.2268162406075188	-0.09728270605263281	0.022878996387278767	1.7083047153179247	0.06914341898474853	0.264835919982638	-0.3076952743085761
0.351	0.22682648014579246	-0.09728646182940111	0.024297022316885495	1.7083051826218996	0.06905854040225505	0.26528216005392735	-0.30732826387433365
0.3520000000000001	0.2268368136961172	-0.0972902865098365	0.02571958747983447	1.7083056783528447	0.06897326593467853	0.2657292782789278	-0.3069594425443883
0.353	0.22684724069811962	-0.0972941797836804	0.02714668461260977	1.7083062028527958	0.06888759461620224	0.26617726624801186	-0.30658880709040515
0.3540000000000001	0.22685776052561274	-0.09729814129800098	0.02857830625155405	1.7083067564416565	0.06880152547789858	0.26662611547984705	-0.30621635436775324
0.355	0.22686837248508193	-0.09730217065790848	0.030014444717558448	1.7083073394166888	0.06871505754881009	0.26707581741745307	-0.3058420813203284
0.3560000000000001	0.22687907581445765	-0.09730626742645382	0.03145509210123218	1.708307952051973	0.06862818985686985	0.2675263634243334	-0.30546598498544164
0.357	0.2268898696818007	-0.09731043112484045	0.03290024024855938	1.7083085945978391	0.06854092142984512	0.26797774478068964	-0.30508806249865417
0.3580000000000001	0.22690075318427352	-0.09731466123257061	0.034349880747050886	1.70830926728027	0.06845325129642693	0.26842995267984865	-0.30470831109837937
0.359	0.22691172534814807	-0.09731895718714687	0.03580400491277197	1.7083099703002755	0.06836517848752738	0.2688829782250938	-0.30432672813013245
0.3600000000000001	0.2269227851294789	-0.09732331838445946	0.03726260377787798	1.7083107038332366	0.06827670203778574	0.26933681242672647	-0.3039433110507354
0.361	0.22693393141394136	-0.09732774417986415	0.038725668078669596	1.70831146802822	0.0681878209869188	0.2697914461992435	-0.30355805743260117
0.3620000000000001	0.22694516301583226	-0.09733223388844707	0.04019318824455258	1.7083122630072642	0.06809853438055095	0.2702468703587633	-0.30317096496785606
0.363	0.2269564786777343	-0.09733678678447429	0.04166515438715864	1.7083130888646334	0.06800884127089048	0.27070307562058527	-0.30278203147236404
0.3640000000000001	0.22696787707122526	-0.09734140210152827	0.043141556288885254	1.7083139456660443	0.0679187407179228	0.2711600525967105	-0.3023912548898371
0.365	0.22697935679750741	-0.09734607903370962	0.04462238339161434	1.7083148334478602	0.06782823179099984	0.2716177917935151	-0.3019986332957912
0.3660000000000001	0.22699091638682864	-0.09735081673715527	0.0461076247859952	1.7083157522162569	0.06773731357021734	0.2720762836095236	-0.30160416490122693
0.367	0.22700255429707178	-0.09735561433149677	0.04759726919980097	1.7083167019463565	0.06764598514758113	0.27253551833268375	-0.30120784805658585
0.3680000000000001	0.22701426891301874	-0.09736047090125814	0.04909130498461789	1.7083176825813338	0.06755424562832861	0.27299548613709057	-0.3008096812563486
0.369	0.2270260585466671	-0.09736538549682137	0.05058972010237804	1.7083186940314894	0.0674620941323454	0.27345617707990016	-0.3004096631437905
0.3700000000000001	0.22703792143784837	-0.09737035713420777	0.05209250211287475	1.708319736173296	0.06736952979537361	0.2739175810986861	-0.3000077925154683
0.371	0.2270498557547719	-0.097375384794048	0.053599638161522994	1.7083208088484105	0.0672765517700733	0.2743796880088223	-0.2996040683257453
0.3720000000000001	0.22706185959449568	-0.09738046742124715	0.05511111496624809	1.7083219118626605	0.06718315922730372	0.27484248750065865	-0.29919848969165985
0.373	0.22707393098332712	-0.09738560392572597	0.05662691880313904	1.7083230449849978	0.06708935135768564	0.2753059691363763	-0.29879105589801586
0.3740000000000001	0.22708606787715888	-0.09739079318348721	0.05814703549163292	1.7083242079464251	0.06699512737320222	0.2757701223465953	-0.29838176640245384
0.375	0.22709826816173923	-0.09739603403762712	0.059671450380746845	1.7083254004388913	0.06690048650871755	0.27623493642729163	-0.2979706208402587
0.3760000000000001	0.22711052965287812	-0.09740132529929352	0.06120014833636902	1.708326622114158	0.06680542802347401	0.2767004005372169	-0.2975576190289661
0.377	0.22712285009658914	-0.09740666574859473	0.06273311372849666	1.7083278725826385	0.06670995120269167	0.27716650369546636	-0.29714276097301073
0.3780000000000001	0.2271352271691719	-0.09741205413545939	0.06427033041843853	1.7083291514122072	0.0666140553592089	0.2776332347790221	-0.2967260468683568
0.379	0.22714765847686294	-0.09741748918044717	0.06581178174637381	1.7083304581269814	0.06651773983486096	0.278100582520283	-0.29630747710704897
0.3800000000000001	0.22716014155430364	-0.09742296957589025	0.06735745051965586	1.7083317922060752	0.06642100400153587	0.2785685355047744	-0.29588705228168366
0.381	0.22717267386220275	-0.09742849398811816	0.06890731900225153	1.7083331530823271	0.06632384726233477	0.279037082169231	-0.29546477318961806
0.3820000000000001	0.22718525278570117	-0.09743406106038986	0.07046136890458216	1.7083345401409997	0.06622626905308099	0.2795062107998828	-0.295040640836916
0.383	0.22719787563381763	-0.09743966941503152	0.0720195813726581	1.7083359527184543	0.06612826884393458	0.27997590953064877	-0.2946146564423952
0.3840000000000001	0.22721053963922505	-0.09744531765440388	0.07358193697652428	1.7083373901007992	0.0660298461409305	0.2804461663411295	-0.2941868214420187
0.385	0.22722324195798324	-0.09745100436145213	0.07514841569878501	1.7083388515225144	0.06593100048737971	0.28091696905453173	-0.2937571374934465
0.3860000000000001	0.2272359796692295	-0.09745672810021781	0.07671899692322437	1.7083403361650504	0.06583173146513388	0.28138830533565745	-0.2933256064806242
0.387	0.2272487497748317	-0.09746248741631354	0.07829365942354305	1.7083418431554054	0.06573203869583591	0.28186016268903197	-0.2928922305183463
0.3880000000000001	0.2272615491993843	-0.09746828083736031	0.07987238135336153	1.708343371564679	0.06563192184215674	0.282332528457364	-0.2924570119564263
0.389	0.22727437479130072	-0.09747410687339249	0.08145514023751134	1.7083449204066032	0.0655313806090186	0.2828053898203511	-0.2920199533834729
0.3900000000000001	0.22728722332462967	-0.09747996401723148	0.08304191296313276	1.7083464886360553	0.0654304147448661	0.28327873379353785	-0.2915810576307553
0.391	0.22730009150009545	-0.09748585074444945	0.08463267577022456	1.7083480751475473	0.06532902404280287	0.2837525472270566	-0.2911403277762785
0.3920000000000001	0.22731297594536476	-0.09749176551217163	0.08622740424279389	1.7083496787736996	0.06522720834128908	0.28422681680444606	-0.29069776714869966
0.393	0.2273258732160456	-0.09749770675709951	0.08782607330138006	1.7083512982836957	0.06512496752458312	0.28470152904180407	-0.290253379330839
0.39400000000000013	0.22733877979742087	-0.09750367289426129	0.0894286571966006	1.7083529323817197	0.0650223015234757	0.2851766702873491	-0.28980716816290425
0.395	0.22735169210579326	-0.0975096623168633	0.09103512950374522	1.7083545797053794	0.06491921031631616	0.2856522267214635	-0.2893591377453632
0.39600000000000013	0.2273646064898222	-0.09751567339649128	0.09264546311882006	1.7083562388241136	0.06481569392996596	0.2861281843571716	-0.28890929244127916
0.397	0.22737751923260552	-0.09752170448329119	0.09425963025569285	1.7083579082375884	0.06471175244061833	0.2866045290408833	-0.2884576368783484
0.39800000000000013	0.22739042655450864	-0.09752775390650717	0.0958776024443631	1.7083595863740817	0.06460738597472775	0.2870812464534776	-0.2880041759506958
0.399	0.22740332461712423	-0.09753381997612687	0.09749935053038238	1.7083612715888563	0.06450259471047538	0.2875583221117399	-0.28754891482024186
0.40000000000000013	0.22741620952799269	-0.09753990098525818	0.09912484467394954	1.7083629621625265	0.06439737887970948	0.2880357413697403	-0.2870918589180632
0.401	0.22742907734495782	-0.0975459952117362	0.1007540543479597	1.7083646562994157	0.0642917387696907	0.2885134894199246	-0.28663301394610574
0.40200000000000014	0.22744192408090927	-0.09755210091858782	0.10238694833654141	1.708366352125911	0.06418567472452033	0.2889915512942959	-0.28617238587881993
0.403	0.2274547457100436	-0.09755821635411047	0.10402349473561358	1.7083680476888128	0.06407918714655547	0.2894699118661902	-0.2857099809642248
0.40400000000000014	0.22746753817452126	-0.09756433975231794	0.10566366095549025	1.7083697409536835	0.06397227649775022	0.28994855585272056	-0.28524580572433406
0.405	0.2274802973903953	-0.09757046933450357	0.10730741372406163	1.7083714298031962	0.06386494330104409	0.2904274678172951	-0.28477986695530405
0.40600000000000014	0.22749301925356857	-0.0975766033115449	0.10895471908908115	1.7083731120354855	0.06375718814204072	0.29090663217167717	-0.2843121717277837
0.40700000000000003	0.2275056996469124	-0.09758273988544881	0.11060554242071959	1.7083747853625035	0.06364901167067216	0.29138603317814876	-0.28384272738721716
0.40800000000000014	0.2275183344481737	-0.09758887725013982	0.11225984841629781	1.7083764474083816	0.06354041460260426	0.2918656549525253	-0.2833715415534818
0.40900000000000003	0.22753091953754676	-0.09759501359299827	0.11391760110647706	1.7083780957078012	0.06343139772074811	0.292345481467792	-0.28289862211997835
0.41000000000000014	0.227543450805289	-0.09760114709715159	0.11557876386219067	1.7083797277043749	0.06332196187699854	0.2928254965580124	-0.2824239772524677
0.41100000000000003	0.22755592415976195	-0.09760727594301695	0.11724329940310713	1.7083813407490418	0.06321210799358995	0.2933056839225247	-0.281947615387588
0.4119999999999999	0.22756833553477254	-0.09761339830909645	0.11891116980765788	1.7083829320984791	0.06310183706382513	0.29378602713038093	-0.28146954523098194
0.41300000000000003	0.22758068089584577	-0.09761951237352713	0.12058233652428792	1.7083844989135313	0.06299115015278496	0.29426650962504414	-0.2809897757550263
0.4139999999999999	0.22759295624580703	-0.09762561631638683	0.12225676038359184	1.7083860382576606	0.06288004839826179	0.29474711472936066	-0.2805083161962774
0.41500000000000004	0.2276051576292978	-0.09763170832163055	0.12393440161062372	1.7083875470954226	0.06276853301148914	0.2952278256507008	-0.2800251760528058
0.4159999999999999	0.22761728113660387	-0.09763778657903802	0.12561521983779503	1.7083890222909668	0.06265660527766655	0.29570862548634574	-0.2795403650812898
0.41700000000000004	0.2276293229083071	-0.09764384928692729	0.1272991741202778	1.708390460606568	0.06254426655658295	0.29618949722950216	-0.2790538932933719
0.4179999999999999	0.22764127914114288	-0.09764989465525825	0.12898622295470244	1.708391858701191	0.06243151828327642	0.2966704237761437	-0.27856577095108415
0.41900000000000004	0.2276531460943167	-0.09765592090837265	0.1306763243000627	1.70839321312909	0.0623183619684853	0.2971513879324524	-0.2780760085616397
0.41999999999999993	0.2276649200955299	-0.09766192628699759	0.13236943560049275	1.7083945203384487	0.06220479919870672	0.2976323724228155	-0.2775846168715785
0.42100000000000004	0.2276765975459614	-0.09766790905026751	0.1340655138107098	1.7083957766700621	0.06209083163592181	0.29811335989857796	-0.27709160686001383
0.42199999999999993	0.2276881749245842	-0.09767386747814287	0.13576451542416315	1.7083969783560642	0.06197646101710794	0.29859433294744453	-0.276596989731031
0.42300000000000004	0.2276996487929524	-0.09767979987347562	0.13746639650280223	1.7083981215187054	0.06186168915359727	0.2990752741032445	-0.27610077690553075
0.42399999999999993	0.22771101579971234	-0.09768570456410043	0.13917111270738153	1.7083992021691847	0.06174651793040173	0.29955616585595435	-0.2756029800128728
0.42500000000000004	0.2277222726833365	-0.09769157990532765	0.14087861932759507	1.708400216206536	0.06163094930538072	0.3000369906617512	-0.27510361088267316
0.42599999999999993	0.22773341627345745	-0.09769742428170955	0.1425888713113278	1.7084011594165784	0.061514985308006344	0.3005177309526274	-0.27460268153698775
0.42700000000000005	0.227744443492308	-0.09770323610770747	0.14430182329268973	1.70840202747093	0.06139862803784583	0.30099836914546124	-0.27410020418281017
0.42799999999999994	0.22775535135739738	-0.09770901382838906	0.14601742961850328	1.7084028159260904	0.06128187966324653	0.30147888765068304	-0.27359619120487155
0.42900000000000005	0.22776613698505108	-0.09771475592128508	0.14773564437366354	1.7084035202225978	0.06116474242052587	0.30195926888067504	-0.2730906551586696
0.42999999999999994	0.22777679759331662	-0.09772046089903284	0.1494564214072957	1.7084041356842614	0.0610472186132379	0.302439495258288	-0.27258360876316723
0.43100000000000005	0.22778733050386268	-0.09772612731130201	0.15117971436013036	1.7084046575174796	0.060929310611026924	0.3029195492256135	-0.27207506489308714
0.43199999999999994	0.22779773314362486	-0.09773175374562654	0.1529054766927666	1.7084050808106406	0.060811020848127104	0.30339941325308956	-0.2715650365709724
0.43300000000000005	0.22780800304657572	-0.09773733882789899	0.15463366171599557	1.7084054005336176	0.060692351821566334	0.30387906984920093	-0.2710535369585146
0.43399999999999994	0.2278181378556218	-0.09774288122290382	0.15636422262247673	1.7084056115369823	0.0605733060891941	0.3043585015703641	-0.27054057934737846
0.43500000000000005	0.22782813532462878	-0.09774837963488983	0.15809711251717876	1.7084057085501902	0.06045388626783518	0.3048376910304055	-0.2700261771506694
0.43599999999999994	0.2278379933205762	-0.09775383280818531	0.15983228444588188	1.7084056861791208	0.06033409503162776	0.3053166209096497	-0.2695103438952118
0.43700000000000006	0.22784770982584587	-0.09775923952785592	0.16156969142291686	1.7084055389044799	0.060213935110482314	0.3057952739637571	-0.26899309321383463
0.43799999999999994	0.22785728294064825	-0.09776459862040575	0.16330928645931228	1.7084052610814473	0.06009340928859799	0.3062736330323868	-0.2684744388371636
0.43900000000000006	0.22786671088558785	-0.09776990895452546	0.16505102259177096	1.708404846939825	0.05997252040291186	0.306751681047887	-0.2679543945848452
0.43999999999999995	0.22787599200399172	-0.0977751694418893	0.1667948529121469	1.7084042905843086	0.059851271341417434	0.30722940104414936	-0.26743297435643365
0.44100000000000006	0.22788512476325082	-0.09778037903799722	0.16854073059671654	1.7084035859948952	0.05972966504134983	0.30770677616552283	-0.26691019212241385
0.44199999999999995	0.2278941077555517	-0.09778553674343866	0.1702886089352873	1.7084027270274273	0.05960770448735634	0.3081837896756208	-0.2663860619153473
0.44300000000000006	0.22790293969912903	-0.09779064160633384	0.17203844136056673	1.7084017074142834	0.05948539270995429	0.30866042496597706	-0.26586059782070043
0.44399999999999995	0.22791161943928762	-0.09779569272557888	0.17379018147708816	1.7084005207652175	0.05936273278427308	0.30913666556450575	-0.2653338139675252
0.44500000000000006	0.2279201459480666	-0.09780068925339333	0.17554378308860866	1.7083991605683557	0.059239727828651285	0.3096124951435995	-0.2648057245196473
0.44599999999999995	0.2279285183236754	-0.09780563039641799	0.17729920022402199	1.708397620191356	0.05911638100284213	0.31008789752781973	-0.26427634366747094
0.44700000000000006	0.2279367357904566	-0.09781051541536082	0.17905638716258426	1.7083958928827363	0.058992695505763464	0.31056285670137884	-0.26374568562002
0.44799999999999995	0.22794479769824919	-0.09781534362394108	0.18081529845849736	1.7083939717733791	0.05886867457297181	0.31103735681536837	-0.2632137645970807
0.44900000000000007	0.22795270352077637	-0.0978201143886386	0.1825758889645199	1.7083918498782185	0.05874432147440552	0.31151138219450564	-0.26268059482149225
0.44999999999999996	0.22796045285380623	-0.09782482712962808	0.18433811385502794	1.7083895200981143	0.05861963951251564	0.31198491734359696	-0.26214619051151183
0.45100000000000007	0.2279680454134624	-0.09782948132176962	0.1861019286481907	1.708386975221549	0.05849463202035508	0.3124579469538538	-0.26161056587348164
0.45199999999999996	0.2279754810346883	-0.0978340764945256	0.18786728922542467	1.7083842079254	0.05836930235944003	0.31293045590853	-0.2610737350955174
0.45300000000000007	0.2279827596698638	-0.09783861223118435	0.189634151847043	1.7083812107751712	0.05824365391780679	0.31340242928740686	-0.26053571234238515
0.45399999999999996	0.2279898813875741	-0.0978430881685207	0.19140247316489523	1.7083779762258176	0.05811769010862617	0.31387385237038473	-0.2599965117510054
0.45500000000000007	0.2279968463715322	-0.09784750399651546	0.19317221023316933	1.708374496622411	0.057991414369006615	0.314344710640744	-0.259456147426571
0.45599999999999996	0.2280036549192783	-0.09785185945738065	0.19494332051739577	1.708370764199534	0.05786483015867837	0.31481498978815026	-0.25891463343962984
0.4570000000000001	0.22801030743990147	-0.0978561543442659	0.1967157619009421	1.708366771080536	0.05773794095873795	0.31528467571093094	-0.25837198382393584
0.45799999999999996	0.22801680445116398	-0.09786038850002046	0.19848949268941743	1.708362509277792	0.0576107502704496	0.3157537545175763	-0.2578282125746897
0.4590000000000001	0.22802314657715644	-0.09786456181601212	0.20026447161415645	1.7083579706935932	0.05748326161397848	0.3162222125279049	-0.25728333364703354
0.45999999999999996	0.22802933454610572	-0.09786867423100738	0.20204065783406905	1.7083531471209217	0.057355478527234986	0.316690036273785	-0.2567373609550906
0.4610000000000001	0.2280353691875814	-0.09787272573011407	0.2038180109347709	1.7083480302433636	0.05722740456500932	0.3171572124991824	-0.25619030837190104
0.46199999999999997	0.22804125142947476	-0.09787671634378434	0.20559649092653925	1.708342611634174	0.057099043298210334	0.3176237281599727	-0.25564218972987607
0.4630000000000001	0.22804698229512402	-0.09788064614650076	0.20737605824263478	1.7083368827556287	0.05697039831296141	0.3180895704237765	-0.2550930188212077
0.46399999999999997	0.22805256290058593	-0.09788451525476809	0.20915667373689892	1.7083308349597972	0.056841473209550034	0.3185547266694019	-0.2545428093982822
0.4650000000000001	0.228057994452057	-0.09788832382516104	0.21093829867991676	1.7083244594903682	0.05671227160147111	0.3190191844857865	-0.2539915751742053
0.46599999999999997	0.2280632782430678	-0.09789207205280542	0.2127208947549105	1.7083177474840323	0.056582797114621414	0.3194829316709376	-0.2534393298233039
0.4670000000000001	0.22806841565069505	-0.09789576016954399	0.2145044240534009	1.7083106899710587	0.05645305338639804	0.31994595623100497	-0.25288608698183535
0.46799999999999997	0.22807340813078847	-0.09789938844216432	0.21628884906917048	1.7083032778758258	0.05632304406481918	0.32040824637894944	-0.25233186024937637
0.4690000000000001	0.2280782572129642	-0.09790295717106261	0.21807413269056494	1.7082955020173118	0.056192772807785396	0.3208697905326369	-0.25177666319081965
0.47	0.22808296449573942	-0.09790646668858943	0.21986023819267164	1.708287353108801	0.056062243282295254	0.3213305773129171	-0.25122050933853673
0.4710000000000001	0.22808753164180642	-0.09790991735745358	0.22164712922978935	1.708278821757569	0.05593145916373341	0.32179059554181955	-0.25066341219439053
0.472	0.22809196037344504	-0.09791330956955976	0.22343476982709792	1.7082698984664382	0.055800424135227705	0.3222498342403312	-0.25010538523158393
0.4730000000000001	0.22809625246807144	-0.09791664374415118	0.22522312437043543	1.7082605736364553	0.05566914188682799	0.32270828262564305	-0.2495464418969403
0.474	0.22810040975392198	-0.09791992032525533	0.22701215759459262	1.708250837568825	0.05553761611468587	0.3231659301082436	-0.2489865956139074
0.4750000000000001	0.22810443410587	-0.09792313977993584	0.22880183457128644	1.7082406804668566	0.05540585052059709	0.32362276628886816	-0.24842585978560125
0.476	0.22810832744137402	-0.0979263025973507	0.23059212069647317	1.7082300924386886	0.05527384881184218	0.32407878095501064	-0.2478642477976953
0.4770000000000001	0.22811209171655528	-0.09792940928711585	0.23238298167628166	1.7082190634996728	0.05514161470095619	0.32453396407706886	-0.24730177302181025
0.478	0.2281157289227796	-0.0979324603769745	0.2341743835119755	1.7082075835744257	0.055009151905424075	0.3249883058043764	-0.24673844881945345
0.4790000000000001	0.22811924108449333	-0.09793545641127475	0.23596629248473214	1.7081956424996871	0.05487646414766342	0.32544179646125315	-0.24617428854582463
0.48	0.22812263025793603	-0.09793839795025396	0.2377586751410238	1.7081832300276143	0.05474355515522995	0.32589442654320594	-0.24560930555323113
0.4810000000000001	0.2281258985292222	-0.09794128556862422	0.23955149827863084	1.7081703358287734	0.05461042866075505	0.3263461867131662	-0.24504351319440454
0.482	0.22812904801141407	-0.09794411985345833	0.2413447289325683	1.7081569494948405	0.054477088401672605	0.3267970677975918	-0.24447692482588795
0.4830000000000001	0.2281320808413359	-0.09794690140288091	0.24313833436058468	1.7081430605410193	0.0543435381202795	0.32724706078256444	-0.24390955381148116
0.484	0.22813499917650423	-0.09794963082556393	0.24493228202864156	1.70812865840894	0.05420978156400448	0.3276961568100117	-0.24334141352560903
0.4850000000000001	0.22813780519217133	-0.09795230873952114	0.24672653959753202	1.7081137324707982	0.05407582248521169	0.32814434717412533	-0.24277251735623417
0.486	0.22814050107848072	-0.0979549357702008	0.24852107491141795	1.708098272034374	0.05394166464059626	0.3285916233181053	-0.24220287870699694
0.4870000000000001	0.2281430890377317	-0.09795751254938101	0.25031585598719086	1.7080822663481805	0.05380731179095982	0.32903797683111563	-0.2416325109989347
0.488	0.22814557128175156	-0.09796003971486725	0.2521108510028114	1.7080657046060086	0.053672767701484395	0.32948339944503574	-0.24106142767262015
0.4890000000000001	0.22814795002937258	-0.09796251790948632	0.2539060282846602	1.7080485759508708	0.05353803614176978	0.3299278830309529	-0.24048964219082722
0.49	0.2281502275040124	-0.09796494777937498	0.25570135629543367	1.7080308694794895	0.05340312088544844	0.33037141959577027	-0.23991716804092006
0.4910000000000001	0.2281524059313549	-0.09796732997306579	0.25749680362336613	1.7080125742480905	0.053268025709982944	0.3308140012790602	-0.2393440187364643
0.492	0.22815448753713008	-0.09796966514137025	0.2592923389731833	1.7079936792787604	0.05313275439670336	0.33125562035023076	-0.23877020781816988
0.4930000000000001	0.22815647454499008	-0.09797195393655816	0.2610879311591938	1.707974173565628	0.052997310730411	0.33169626920619655	-0.23819574885433428
0.494	0.22815836917447999	-0.09797419701083333	0.2628835490997988	1.7079540460808713	0.05286169849854467	0.33213594036950045	-0.23762065544101724
0.4950000000000001	0.22816017363910038	-0.09797639501560813	0.26467916181269796	1.7079332857805711	0.05272592149057583	0.33257462648664965	-0.237044941201933
0.496	0.2281618901444603	-0.09797854860157519	0.2664747384111957	1.7079118816107903	0.05258998349762896	0.3330123203265516	-0.23646861978768235
0.4970000000000001	0.22816352088651778	-0.09798065841844657	0.268270248101639	1.7078898225138994	0.052453888311957846	0.3334490147791182	-0.2358917048745538
0.498	0.22816506804990613	-0.09798272511473644	0.2700656601812694	1.7078670974347745	0.05231763972651796	0.3338847028540452	-0.23531421016336862
0.4990000000000001	0.228166533806344	-0.0979847493379625	0.2718609440361424	1.707843695327258	0.05218124153475288	0.3343193776796517	-0.23473614937817322
0.5	0.22816792031312658	-0.09798673173451224	0.2736560691391439	1.7078196051612684	0.05204469753016466	0.3347530325017257	-0.23415753626464383
0.5010000000000001	0.22816922971169654	-0.09798867294954719	0.2754510050477547	1.7077948159301986	0.051908011505725694	0.33518566068232175	-0.23357838458861652
0.502	0.22817046412629166	-0.09799057362732233	0.27724572140084097	1.7077693166578536	0.05177118725349334	0.33561725569839546	-0.2329987081351555
0.5030000000000001	0.2281716256626682	-0.09799243441117125	0.2790401879148755	1.7077430964049403	0.051634228564302206	0.33604781114034177	-0.23241852070784155
0.504	0.22817271640689682	-0.09799425594353414	0.2808343743811222	1.707716144275868	0.0514971392274692	0.33647732071062675	-0.23183783612753645
0.5050000000000001	0.22817373842422986	-0.09799603886640193	0.28262825066381436	1.7076884494258786	0.051359923030568765	0.3369057782224576	-0.23125666823073188
0.506	0.22817469375803748	-0.09799778382104612	0.2844217866978554	1.7076600010673897	0.051222583759030854	0.33733317759843645	-0.23067503086838276
0.5070000000000001	0.22817558442881078	-0.09799949144703379	0.28621495248569606	1.7076307884748059	0.05108512519561895	0.33775951286932604	-0.23009293790557686
0.508	0.22817641243322992	-0.09800116238203199	0.2880077180941681	1.7076008009885637	0.050947551120210696	0.3381847781728716	-0.2295104032214183
0.5090000000000001	0.22817717974329535	-0.09800279726240119	0.28980005365167844	1.7075700280195412	0.0508098653097557	0.33860896775256355	-0.22892744070850238
0.51	0.2281778883055199	-0.09800439672344817	0.2915919293457938	1.7075384590542193	0.05067207153804137	0.3390320759564074	-0.22834406427202908
0.5110000000000001	0.2281785400401803	-0.09800596139971397	0.2933833154216198	1.7075060836602338	0.05053417357544578	0.339454097235889	-0.22776028782860266
0.512	0.22817913684062563	-0.09800749192567274	0.2951741821817576	1.7074728914911999	0.05039617518873496	0.33987502614538495	-0.22717612530458198
0.5130000000000001	0.22817968057264162	-0.09800898893571182	0.2969644999871139	1.7074388722900669	0.050258080140596156	0.3402948573418396	-0.22659159063451595
0.514	0.22818017307386793	-0.09801045306339164	0.29875423925633465	1.707404015891768	0.050119892189147267	0.3407135855841674	-0.22600669776038176
0.5150000000000001	0.2281806161532675	-0.09801188494148746	0.30054337046389384	1.7073683122262957	0.0499816150879058	0.3411312057324453	-0.22542146063118546
0.516	0.228181011590646	-0.09801328520281376	0.3023318641387455	1.70733175132222	0.049843252585970194	0.3415477127472665	-0.2248358932021809
0.5170000000000001	0.22818136113621879	-0.09801465448032941	0.304119690863196	1.7072943233099007	0.04970480842786171	0.3419631016890169	-0.2242500094341805
0.518	0.2281816665102252	-0.09801599340614825	0.3059068212705181	1.7072560184244099	0.049566286353023195	0.3423773677168355	-0.22366382329355317
0.5190000000000001	0.22818192940258678	-0.09801730261058077	0.30769322604170746	1.7072168270085462	0.049427690095397485	0.3427905060875677	-0.2230773487524697
0.52	0.2281821514726091	-0.0980185827223342	0.30947887590216333	1.7071767395151993	0.04928902338350796	0.34320251215483855	-0.22249059978907745
0.5210000000000001	0.2281823343487246	-0.09801983436949417	0.311263741617574	1.707135746507945	0.04915028994103774	0.3436133813679457	-0.22190359038819935
0.522	0.2281824796282756	-0.09802105817978217	0.31304779398828564	1.7070938386602548	0.04901149348735573	0.344023109270516	-0.22131633454297045
0.5230000000000001	0.22818258887733525	-0.09802225477971185	0.3148310038429315	1.7070510067552165	0.04887263773768135	0.34443169149911246	-0.2207288462567283
0.524	0.22818266363056514	-0.09802342479339626	0.31661334203247443	1.7070072416865243	0.048733726403188925	0.3448391237817963	-0.2201411395444733
0.5250000000000001	0.22818270539110813	-0.09802456884175778	0.3183947794250702	1.7069625344596147	0.04859476319129159	0.34524540193664843	-0.21955322843406858
0.526	0.22818271563051487	-0.0980256875428929	0.32017528690140445	1.706916876192584	0.048455751806101226	0.34565052187031464	-0.2189651269673479
0.5270000000000001	0.22818269578870226	-0.0980267815132147	0.3219548353494052	1.7068702581176474	0.04831669594906068	0.34605447957645774	-0.21837684920124054
0.528	0.22818264727394286	-0.09802785136786768	0.32373339565760695	1.7068226715831496	0.04817759931956209	0.34645727113399843	-0.21778840920932463
0.5290000000000001	0.22818257146288345	-0.09802889772003766	0.3255109387079409	1.7067741080550083	0.048038465615304	0.3468588927053313	-0.2171998210838572
0.53	0.22818246970059175	-0.09802992117990907	0.3272874353687342	1.706724559117222	0.047899298532444644	0.347259340534703	-0.21661109893784036
0.5310000000000001	0.22818234330062953	-0.09803092235402022	0.3290628564868221	1.706674016472953	0.04776010176591309	0.34765861094638983	-0.21602225690704918
0.532	0.2281821935451512	-0.09803190184576664	0.33083717287729886	1.7066224719469467	0.04762087901030108	0.34805670034225417	-0.21543330915249448
0.5330000000000001	0.22818202168502635	-0.09803286025667642	0.3326103553116883	1.7065699174885436	0.04748163396114916	0.3484536051988636	-0.214844269863368
0.534	0.22818182893998498	-0.09803379818695639	0.3343823745060622	1.7065163451756657	0.04734237031589276	0.34884932206436037	-0.2142551532599687
0.5350000000000001	0.22818161649878443	-0.09803471623493311	0.3361532011087585	1.7064617472201606	0.047203091774342745	0.34924384755502397	-0.2136659735965964
0.536	0.2281813855193967	-0.0980356149961387	0.33792280568697647	1.7064061159733865	0.04706380203918417	0.3496371783516505	-0.21307674516470365
0.5370000000000001	0.22818113712921473	-0.09803649506241595	0.3396911587130275	1.7063494439312967	0.04692450481661124	0.35002931119593655	-0.21248748229623046
0.538	0.228180872425277	-0.09803735702104223	0.341458230551026	1.7062917237390245	0.04678520381685145	0.3504202428869919	-0.2118981993670478
0.5390000000000001	0.22818059247413272	-0.09803820145387176	0.343223991443673	1.70623294819573	0.046645902754514294	0.3508099702779225	-0.21130891080037348
0.54	0.22818029831059422	-0.09803902893687164	0.34498841149915954	1.7061731102608415	0.046506605349004554	0.3511984902723058	-0.21071963106972055
0.5409999999999999	0.22817999093575153	-0.0980398400408038	0.34675146067896984	1.7061122030613263	0.04636731532530105	0.351585799820621	-0.2101303747012419
0.542	0.22817967131575348	-0.09804063533267612	0.3485131087869936	1.7060502198992442	0.04622803641497543	0.3519718959168813	-0.20954115627564018
0.5429999999999999	0.2281793403817304	-0.09804141537645689	0.3502733254596009	1.705987154259218	0.046088772356960156	0.35235677559559375	-0.20895199042987214
0.544	0.22817899903010522	-0.09804218073267577	0.3520320801555782	1.7059229998143213	0.04594952689800118	0.35274043592886506	-0.2083628918592422
0.5449999999999999	0.22817864812291538	-0.09804293195766357	0.35378934214557717	1.7058577504296368	0.04581030379309608	0.3531228740235365	-0.20777387532011474
0.546	0.2281782884881451	-0.09804366960280612	0.35554508050223327	1.7057914001649963	0.04567110680591415	0.35350408701859265	-0.20718495563262163
0.5469999999999999	0.22817792092006683	-0.09804439421381203	0.35729926409098745	1.7057239432780333	0.04553193970913375	0.3538840720829095	-0.20659614768316822
0.548	0.2281775461795915	-0.09804510632999365	0.35905186156051555	1.7056553742268057	0.04539280628487601	0.3542628264131599	-0.20600746642721002
0.5489999999999999	0.22817716499462598	-0.09804580648356072	0.3608028413327927	1.7055856876708613	0.045253710325353025	0.3546403472318199	-0.20541892689246874
0.55	0.22817677806043815	-0.09804649519892625	0.36255217159282027	1.705514878470381	0.04511465563372682	0.3550166317851561	-0.2048305441826339
0.5509999999999999	0.22817638604040416	-0.09804717299240026	0.3642998202772993	1.7054429416837815	0.044975646025236314	0.3553916773410143	-0.20424233348171786
0.552	0.22817598956789023	-0.09804784037302358	0.36604575506228226	1.7053698725649047	0.04483668532871038	0.3557654811864729	-0.20365431005886706
0.5529999999999999	0.22817558924851575	-0.09804849784416472	0.3677899433509598	1.7052956665605556	0.04469777738828053	0.35613804062566856	-0.2030664892731276
0.554	0.22817518566053924	-0.09804914590437451	0.36953235226236364	1.705220319307639	0.04455892606480239	0.3565093529779177	-0.20247888657802798
0.5549999999999999	0.22817477935336677	-0.09804978504712135	0.3712729486206449	1.705143826629148	0.044420135236860336	0.3568794155760157	-0.20189151752620815
0.556	0.22817437084644002	-0.09805041576015963	0.3730116989449604	1.7050661845293895	0.04428140880165603	0.3572482257647767	-0.20130439777401868
0.5569999999999999	0.2281739606292554	-0.09805103852490664	0.37474856944036894	1.7049873891888176	0.044142750676020706	0.3576157808998168	-0.20071754308589218
0.558	0.22817354916176216	-0.09805165381620294	0.3764835259893976	1.704907436958485	0.04400416479760832	0.3579820783464005	-0.2001309693385935
0.5589999999999999	0.22817313687476162	-0.09805226210320618	0.3782165341439354	1.7048263243537347	0.04386565512632665	0.3583471154785356	-0.19954469252545531
0.56	0.22817272417030807	-0.09805286385104262	0.379947559117491	1.7047440480471403	0.04372722564594153	0.358710889678502	-0.19895872876046164
0.5609999999999999	0.2281723114221102	-0.09805345952171492	0.3816765657782221	1.704660604861821	0.043588880365424174	0.35907339833657337	-0.1983730942819201
0.562	0.22817189897593326	-0.09805404957389087	0.38340351864314837	1.7045759917651448	0.043450623319794004	0.3594346388507508	-0.19778780545582922
0.563	0.22817148715000077	-0.09805463446232272	0.3851283818732039	1.704490205861689	0.04331245857075764	0.35979460862657325	-0.19720287877929005
0.5640000000000001	0.22817107623539654	-0.09805521463727196	0.38685111926916105	1.7044032443858326	0.043174390207322784	0.36015330507718896	-0.19661833088376374
0.565	0.2281706664964656	-0.09805579054393922	0.38857169426883514	1.7043151046947402	0.04303642234626128	0.36051072562375125	-0.1960341785378543
0.5660000000000001	0.22817025817159095	-0.09805636262189868	0.3902900699448582	1.7042257842613644	0.042898559132478205	0.3608668676958987	-0.1954504386498441
0.567	0.22816985147509763	-0.09805693130453677	0.39200620900230554	1.7041352806674699	0.04276080473940486	0.36122172873213804	-0.19486712827008734
0.5680000000000001	0.22816944659953192	-0.09805749701887068	0.39372007377696117	1.7040435915974332	0.042623163369472465	0.36157530618025513	-0.19428426459287979
0.569	0.22816904371605756	-0.09805806018649922	0.39543162623501055	1.7039507148331954	0.04248563925484516	0.36192759749787795	-0.1937018649576055
0.5700000000000001	0.22816864297296877	-0.09805862122530895	0.397140827973822	1.7038566482499917	0.04234823665828653	0.3622786001531941	-0.19311994684944817
0.571	0.22816824449457762	-0.09805918055043031	0.3988476402238542	1.7037613898121093	0.04221095987366825	0.36262831162594694	-0.19253852789983283
0.5720000000000001	0.22816784838122833	-0.09805973857406704	0.4005520238521023	1.7036649375686752	0.04207381322599485	0.3629767294087743	-0.19195762588633755
0.573	0.22816745470968533	-0.09806029570495095	0.40225393936674264	1.7035672896502312	0.04193680107112322	0.36332385100870856	-0.19137725873193587
0.5740000000000001	0.22816706353351932	-0.098060852347798	0.4039533469226411	1.7034684442660981	0.04179992779523348	0.36366967394871996	-0.19079744450373542
0.575	0.22816667488349082	-0.09806140890276517	0.4056502063273884	1.703368399701772	0.041663197814229655	0.3640141957692432	-0.19021820141149995
0.5760000000000001	0.22816628876793127	-0.09806196576490793	0.4073444770471474	1.703267154316363	0.04152661557330956	0.36435741402956967	-0.18963954780618048
0.577	0.2281659051731218	-0.09806252332363768	0.40903611821197694	1.7031647065408295	0.04139018554663862	0.36469932630904484	-0.18906150217843798
0.5780000000000001	0.22816552406366938	-0.09806308196217903	0.4107250886206709	1.7030610548773801	0.041253912236940624	0.3650399302080753	-0.18848408315707887
0.579	0.2281651453828808	-0.09806364205702618	0.41241134674515073	1.7029561978992986	0.04111780017500104	0.36537922334900674	-0.18790730950756784
0.5800000000000001	0.2281647690531338	-0.09806420397739855	0.41409485073407504	1.7028501342496836	0.0409818539192612	0.3657172033769376	-0.18733120013108723
0.581	0.22816439497624627	-0.09806476808469473	0.41577555841458136	1.7027428626394783	0.04084607805562081	0.3660538679601652	-0.18675577406442903
0.5820000000000001	0.22816402303384303	-0.09806533473194483	0.41745342729144935	1.7026343818470564	0.040710477197383306	0.3663892147897803	-0.18618105048045763
0.583	0.22816365308772024	-0.09806590426326056	0.41912841454485156	1.7025246907197344	0.04057505598527883	0.36672324157865493	-0.1856070486886374
0.5840000000000001	0.22816328498020802	-0.09806647701328297	0.42080047702861423	1.7024137881757113	0.04043981908749934	0.36705594606061864	-0.18503378813524116
0.585	0.22816291853453088	-0.09806705330662736	0.42246957126903095	1.702301673206058	0.04030477119968048	0.3673873259898852	-0.18446128840334247
0.5860000000000001	0.22816255355516665	-0.09806763345732493	0.4241356534631414	1.7021883448775121	0.040169917044825566	0.3677173791401846	-0.1838895692129382
0.587	0.22816218982820352	-0.09806821776826113	0.4257986794768961	1.7020738023368278	0.04003526137304554	0.36804610330354126	-0.1833186504208776
0.5880000000000001	0.22816182712169586	-0.09806880653061027	0.42745860484362624	1.7019580448170641	0.03990080896110995	0.3683734962888836	-0.1827485520202139
0.589	0.22816146518601868	-0.0980694000232659	0.4291153847621098	1.701841071645059	0.03976656461204825	0.3686995559204259	-0.18217929413938427
0.5900000000000001	0.22816110375422127	-0.0980699985122671	0.4307689740950272	1.7017228822493347	0.03963253315473567	0.3690242800360075	-0.18161089704119995
0.591	0.22816074254238	-0.09807060225021992	0.43241932736897554	1.7016034761688121	0.03949871944327639	0.369347666485635	-0.18104338112113869
0.5920000000000001	0.2281603812499505	-0.0980712114757142	0.43406639877496006	1.7014828530627062	0.03936512835630094	0.3696697131299253	-0.18047676690516398
0.593	0.22816001956011991	-0.09807182641273507	0.43571014216828047	1.7013610127212293	0.039231764796295164	0.36999041783820735	-0.17991107504747733
0.5940000000000001	0.2281596571401591	-0.09807244727006927	0.43735051106860906	1.7012379550767307	0.039098633688894845	0.370309778486529	-0.17934632632800054
0.595	0.2281592936417751	-0.09807307424070578	0.43898745866105315	1.7011136802160227	0.038965739982019555	0.3706277929556924	-0.17878254164926413
0.5960000000000001	0.22815892870146456	-0.09807370750123084	0.4406209377967447	1.7009881883942672	0.038833088644962696	0.3709444591290768	-0.1782197420332289
0.597	0.22815856194086817	-0.09807434721121688	0.44225090099112774	1.7008614800489226	0.0387006846677374	0.3712597748900673	-0.17765794861893447
0.5980000000000001	0.22815819296712628	-0.09807499351260542	0.4438773004214905	1.7007335558129968	0.038568533060551635	0.3715737381193364	-0.17709718266058835
0.599	0.2281578213732366	-0.0980756465290836	0.44550008792604284	1.7006044165291099	0.0384366388530423	0.3718863466921621	-0.17653746552504027
0.6000000000000001	0.22815744673841384	-0.09807630636545445	0.44711921500345775	1.7004740632651156	0.03830500709332428	0.37219759847554157	-0.17597881868880294
0.601	0.22815706862845214	-0.09807697310700039	0.44873463281142173	1.7003424973301502	0.038173642847093237	0.3725074913250414	-0.17542126373526926
0.6020000000000001	0.22815668659609012	-0.0980776468188404	0.4503462921653702	1.7002097202903634	0.03804255119677705	0.37281602308175177	-0.17486482235179973
0.603	0.22815630018137972	-0.09807832754528022	0.4519541435382062	1.700075733984331	0.0379117372406703	0.37312319156952967	-0.1743095163264768
0.6040000000000001	0.22815590891205859	-0.09807901530915583	0.4535581370595451	1.699940540538519	0.03778120609204665	0.3734289945921066	-0.17375536754511392
0.605	0.2281555123039268	-0.09807971011117021	0.45515822251340515	1.6998041423831731	0.03765096287830521	0.3737334299297588	-0.17320239798880255
0.6060000000000001	0.22815510986122856	-0.09808041192922314	0.45675434933514514	1.6996665422682558	0.03752101274020662	0.374036495335846	-0.17265062973173215
0.607	0.22815470107703859	-0.09808112071811041	0.45834646660920153	1.6995277432794293	0.037391360831194057	0.3743381885334042	-0.17210008493865292
0.6080000000000001	0.2281542854336548	-0.09808183641034517	0.45993452306880245	1.699387748854455	0.03726201231691583	0.37463850721185565	-0.1715507858613504
0.609	0.22815386240299668	-0.09808255891772485	0.4615184670973355	1.6992465627992588	0.03713297237494459	0.37493744902408066	-0.17100275483447627
0.6100000000000001	0.22815343144701072	-0.09808328813251528	0.46309824672991656	1.6991041893029053	0.037004246194444465	0.37523501158379435	-0.17045601427156584
0.611	0.22815299201808262	-0.09808402392862803	0.4646738096548308	1.698960632952231	0.036875838975781186	0.3755311924629249	-0.16991058666122055
0.6120000000000001	0.22815254355945783	-0.09808476616316754	0.4662451032156465	1.6988158987465052	0.03674775593007	0.37582598918899573	-0.16936649456312927
0.613	0.22815208550566973	-0.09808551467759458	0.46781207441442785	1.6986699921109885	0.036620002278534666	0.3761193992428191	-0.16882376060396737
0.6140000000000001	0.22815161728297703	-0.09808626929888017	0.46937466991609855	1.698522918909384	0.03649258325191588	0.37641142005662465	-0.16828240747296877
0.615	0.22815113830981032	-0.09808702984102757	0.4709328360543867	1.6983746854566766	0.03636550408992419	0.37670204901244325	-0.16774245791678355
0.6160000000000001	0.22815064799722862	-0.09808779610621413	0.4724865188401557	1.6982252985327286	0.03623877004036684	0.37699128344068716	-0.16720393473341644
0.617	0.22815014574938638	-0.09808856788593068	0.4740356639717955	1.6980747653955053	0.036112386358126115	0.3772791206189903	-0.16666686076540657
0.6180000000000001	0.2281496309640116	-0.09808934496249255	0.47558021684622304	1.6979230937931669	0.03598635830416687	0.3775655577712505	-0.16613125889289623
0.619	0.22814910303289543	-0.09809012710979279	0.47712012257016906	1.6977702919754	0.03586069114426346	0.3778505920668758	-0.1655971520269319
0.6200000000000001	0.22814856134239406	-0.09809091409329757	0.47865532597255384	1.69761636870398	0.03573539014750206	0.3781342206203601	-0.16506456310267045
0.621	0.22814800527394352	-0.0980917056707893	0.48018577161838244	1.6974613332618007	0.03561046058497929	0.378416440491251	-0.164533515072225
0.6220000000000001	0.22814743420458775	-0.09809250159385756	0.48171140382421507	1.6973051954603688	0.035485907728631375	0.37869724868445226	-0.16400403089712778
0.623	0.2281468475075208	-0.09809330160900812	0.48323216667526653	1.6971479656468729	0.035361736849762196	0.3789766421507418	-0.16347613354020496
0.6240000000000001	0.22814624455264357	-0.0980941054587647	0.48474800404456425	1.6969896547115737	0.03523795321732611	0.37925461778763014	-0.16294984595653686
0.625	0.22814562470713579	-0.09809491288314079	0.4862588596149732	1.6968302740943806	0.035114562096203984	0.3795311724409273	-0.16242519108360262
0.6260000000000001	0.22814498733604383	-0.09809572362035732	0.48776467690414194	1.69666983578872	0.03499156874516278	0.37980630290708217	-0.1619021918311352
0.627	0.228144331802885	-0.09809653740643122	0.4892653992916703	1.6965083523426898	0.034868978414189025	0.38008000593605423	-0.1613808710707862
0.6280000000000001	0.22814365747026896	-0.09809735397476187	0.4907609700481762	1.6963458368593645	0.0347467963415566	0.3803522782345982	-0.16086125162509093
0.629	0.22814296370053683	-0.09809817305684333	0.49225133236594204	1.6961823029973633	0.03462502775123254	0.38062311646990493	-0.1603433562555898
0.6300000000000001	0.22814224985641846	-0.09809899438372646	0.4937364293900694	1.696017764970545	0.034503677850676776	0.38089251727347845	-0.15982720765087516
0.631	0.2281415153017089	-0.09809981768672599	0.49521620424982393	1.6958522375453116	0.03438275182854351	0.38116047724531515	-0.15931282841515082
0.6320000000000001	0.2281407594019641	-0.09810064269699664	0.49669060009135263	1.6956857360362572	0.03426225485191366	0.3814269929585084	-0.15880024105673382
0.633	0.2281399815252172	-0.09810146914473102	0.4981595601118261	1.6955182763016532	0.03414219206317525	0.3816920609640398	-0.15828946797611104
0.6340000000000001	0.22813918104271516	-0.09810229675873207	0.499623027593935	1.695349874738376	0.034022568576972924	0.3819556777955764	-0.157780531453955
0.635	0.22813835732967724	-0.09810312526711311	0.5010809459407982	1.6951805482751383	0.03390338947758698	0.38221783997452186	-0.15727345363919903
0.6360000000000001	0.2281375097660752	-0.09810395439874904	0.502533258711335	1.695010314364009	0.033784659816554326	0.38247854401532466	-0.1567682565371499
0.637	0.2281366377374362	-0.09810478388397433	0.5039799096554033	1.694839190971327	0.03366638460997817	0.38273778643068085	-0.15626496199779907
0.6380000000000001	0.22813574063566916	-0.09810561345415147	0.5054208427483828	1.694667196568749	0.033548568835521646	0.38299556373657445	-0.15576359170437204
0.639	0.22813481785991452	-0.09810644284086292	0.5068560022256383	1.6944943501236576	0.03343121742944579	0.38325187245752396	-0.15526416716203362
0.6400000000000001	0.2281338688174189	-0.09810727177510278	0.5082853326180424	1.694320671088166	0.03331433528368713	0.38350670913234297	-0.1547667096863627
0.641	0.2281328929244344	-0.09810809998646884	0.5097087787889876	1.6941461793870713	0.033197927242787244	0.3837600703202358	-0.15427124039145357
0.6420000000000001	0.2281318896071437	-0.09810892720273123	0.511126285971438	1.693970895404742	0.03308199810085233	0.38401195260686544	-0.15377778017829313
0.643	0.2281308583026113	-0.09810975315053065	0.5125377998043251	1.6937948399705365	0.03296655259902523	0.384262352610459	-0.15328634972357588
0.6440000000000001	0.22812979845976136	-0.09811057755683007	0.5139432663698419	1.6936180343434903	0.03285159542334349	0.3845112669881965	-0.1527969694680839
0.645	0.228128709540383	-0.09811140014961515	0.5153426322331919	1.6934405001970014	0.032737131202187006	0.3847586924429484	-0.15230965960406373
0.6460000000000001	0.22812759102016308	-0.09811222065746736	0.5167358444844691	1.6932622596027422	0.0326231645030672	0.38500462573042515	-0.15182444006206688
0.647	0.22812644238937144	-0.0981130388087625	0.5181228507804658	1.6930833350130274	0.032509699829301325	0.38524906366655914	-0.15134133049827045
0.6480000000000001	0.22812526315244583	-0.09811385433124663	0.5195035993849585	1.6929037492423675	0.03239674161705457	0.38549200313469706	-0.15086035028256206
0.649	0.22812405282685388	-0.0981146669527397	0.5208780392090269	1.6927235254493143	0.03228429423274564	0.38573344109266516	-0.15038151848645712
0.6500000000000001	0.22812281094273718	-0.09811547640259241	0.5222461198529603	1.6925426871189473	0.032172361970446095	0.3859733745799554	-0.1499048538702201
0.651	0.2281215370437146	-0.09811628241239528	0.5236077916486698	1.692361258045606	0.03206094904896464	0.3862118007248514	-0.1494303748697198
0.6520000000000001	0.22812023068809267	-0.0981170847155653	0.5249630057015294	1.692179262314715	0.03195005960867315	0.3864487167514987	-0.14895809958360884
0.653	0.22811889145010716	-0.09811788304656062	0.5263117139316958	1.691996724282932	0.03183969770825293	0.3866841199871642	-0.14848804576099237
0.6540000000000001	0.22811751892119606	-0.09811867714047524	0.5276538691145749	1.6918136685573435	0.031729867321600914	0.38691800786956615	-0.14802023078962942
0.655	0.22811611271130486	-0.09811946673376627	0.5289894249201096	1.6916301199748114	0.031620572335318016	0.38715037795403456	-0.1475546716844666
0.6560000000000001	0.22811467245022413	-0.09812025156573798	0.5303183359505598	1.6914461035814508	0.03151181654677583	0.3873812279204425	-0.14709138507660918
0.657	0.22811319778895986	-0.09812103137927755	0.5316405577768168	1.6912616446114583	0.03140360366208801	0.38761055557997176	-0.14663038720307847
0.6580000000000001	0.2281116884011371	-0.0981218059204668	0.5329560469747969	1.6910767684656458	0.03129593729349536	0.38783835888177676	-0.14617169389666895
0.659	0.2281101439844371	-0.09812257493819872	0.5342647611623369	1.6908915006907757	0.031188820956465593	0.38806463591948687	-0.14571532057528103
0.6600000000000001	0.22810856426169285	-0.09812333818492788	0.5355666590343774	1.6907058669593062	0.03108225806729588	0.3882893849374893	-0.14526128223168783
0.661	0.22810694898089343	-0.09812409541817894	0.5368617003953516	1.6905198930491454	0.030976251941397536	0.38851260433687185	-0.14480959342439112
0.6620000000000001	0.2281052979144721	-0.09812484640130816	0.5381498461899422	1.6903336048241333	0.03087080579158957	0.3887342926808446	-0.14436026826894274
0.663	0.2281036108593795	-0.09812559090314178	0.5394310585322488	1.6901470282148552	0.030765922726093343	0.38895444869970375	-0.14391332042977842
0.6640000000000001	0.22810188763794115	-0.09812632869724457	0.5407053007318989	1.6899601891993858	0.030661605746590687	0.3891730712953987	-0.14346876311328072
0.665	0.22810012809799624	-0.09812705956119432	0.5419725373171403	1.6897731137846952	0.030557857746585957	0.38939015954564354	-0.14302660906187523
0.6660000000000001	0.22809833211194303	-0.09812778327623836	0.543232734056454	1.6895858279883094	0.030454681510130092	0.38960571270781785	-0.14258687054853836
0.667	0.22809649957544317	-0.09812849962808225	0.5444858579790953	1.6893983578198222	0.030352079711025586	0.38981973022283917	-0.142149559371643
0.6680000000000001	0.22809463040616168	-0.098129208408436	0.5457318773938484	1.689210729263363	0.03025005491226611	0.390032211718705	-0.14171468685031322
0.669	0.22809272454254226	-0.09812990941581703	0.5469707619052727	1.6890229682613729	0.030148609565342745	0.39024315701339884	-0.14128226382051973
0.6699999999999999	0.22809078194299498	-0.09813060245523475	0.5482024824263447	1.6888351006989117	0.030047746009597052	0.39045256611704005	-0.1408523006324536
0.671	0.22808880258624814	-0.09813128733788389	0.549427011186772	1.6886471523884694	0.029947466471923062	0.390660439233216	-0.1404248071494107
0.6719999999999999	0.22808678647286498	-0.09813196388197439	0.550644321738136	1.6884591490560077	0.029847773066876852	0.3908667767597403	-0.13999979274750757
0.673	0.22808473362679715	-0.09813263191432178	0.5518543889577718	1.6882711163278354	0.0297486677970088	0.3910715792893248	-0.13957726631567052
0.6739999999999999	0.2280826440958483	-0.09813329127119315	0.5530571890514072	1.6880830797167854	0.029650152553111948	0.3912748476102851	-0.13915723625631515
0.675	0.22808051795142337	-0.09813394179803242	0.5542526995530838	1.6878950646076694	0.029552229114445494	0.39147658270685487	-0.13873971048719502
0.6759999999999999	0.22807835528906348	-0.09813458334881812	0.5554408993220084	1.687707096243486	0.029454899149175044	0.3916767857588019	-0.13832469644428955
0.677	0.22807615622976626	-0.09813521578542947	0.5566217685371114	1.6875191997127355	0.02935816421496713	0.39187545814058944	-0.1379122010854794
0.6779999999999999	0.22807392092058815	-0.09813583897739758	0.5577952886900805	1.6873313999374424	0.02926202575973627	0.392072601420386	-0.1375022308946372
0.679	0.22807164953415296	-0.09813645280279444	0.558961442578016	1.6871437216622365	0.029166485122847603	0.3922682173589223	-0.13709479188545656
0.6799999999999999	0.2280693422678199	-0.09813705714988327	0.5601202142961041	1.686956189444468	0.029071543536712763	0.3924623079081326	-0.13668988960507414
0.681	0.22806699934288754	-0.09813765191802559	0.5612715892284416	1.686768827644957	0.028977202128351382	0.39265487520945735	-0.13628752913851427
0.6819999999999999	0.22806462100383604	-0.0981382370174687	0.5624155540351484	1.6865816604197257	0.028883461920856158	0.3928459215915618	-0.13588771511443762
0.683	0.22806220751760617	-0.09813881236876608	0.5635520966357854	1.6863947117126916	0.028790323834943028	0.39303544956740655	-0.13549045171200652
0.6839999999999999	0.22805975917253446	-0.09813937790220742	0.564681206189468	1.6862080052489254	0.028697788690646403	0.3932234618307301	-0.13509574266892346
0.685	0.2280572762765669	-0.09813993355725789	0.5658028730724378	1.686021564528828	0.028605857209097647	0.39340996125200073	-0.1347035912903337
0.6859999999999999	0.22805475915588166	-0.09814047928200724	0.5669170888549829	1.6858354128231965	0.028514530014264176	0.39359495087420093	-0.1343140004577971
0.687	0.2280522081550518	-0.09814101503262829	0.5680238462792164	1.6856495731684065	0.028423807634587624	0.393778433908868	-0.1339269726379603
0.688	0.2280496236372444	-0.09814154077284523	0.5691231392377212	1.6854640683613107	0.028333690504581305	0.3939604137323269	-0.13354250989098745
0.6890000000000001	0.2280470059829497	-0.09814205647341162	0.5702149627519401	1.6852789209542096	0.02824417896656923	0.39414089388174606	-0.13316061387892975
0.69	0.22804435558836467	-0.09814256211159804	0.571299312949568	1.685094153250626	0.028155273272687974	0.39431987805089286	-0.1327812858741535
0.6910000000000001	0.22804167286455798	-0.0981430576706897	0.5723761870417059	1.684909787301859	0.028066973586968445	0.394497370085888	-0.1324045267677642
0.692	0.22803895823704223	-0.09814354313949371	0.5734455833009058	1.6847258449039202	0.027979279987192705	0.39467337398126023	-0.13203033707784292
0.6930000000000001	0.22803621214537767	-0.09814401851185611	0.5745075010401101	1.6845423475952037	0.02789219246652579	0.39484789387617675	-0.13165871695731104
0.694	0.22803343504280799	-0.09814448378656422	0.5755619405913555	1.6843593166544948	0.02780571093534866	0.39502093405053923	-0.13128966620172755
0.6950000000000001	0.22803062739555371	-0.09814493896838411	0.5766089032834927	1.6841767731000492	0.027719835223596865	0.39519249892057795	-0.13092318425714078
0.696	0.22802778968100912	-0.09814538406985858	0.577648391419296	1.6839947376946127	0.02763456508311774	0.3953625930333291	-0.13055927022695876
0.6970000000000001	0.22802492238521424	-0.09814581911236442	0.5786804082519611	1.6838132309563578	0.027549900189498263	0.395531221060175	-0.13019792287790055
0.698	0.22802202600110666	-0.09814624412605392	0.5797049579602394	1.6836322731666957	0.027465840143729145	0.3956983877908427	-0.12983914064722105
0.6990000000000001	0.2280191010275566	-0.09814665914943092	0.5807220456218296	1.683451884370804	0.027382384474253615	0.3958640981284656	-0.1294829216521853
0.7	0.22801614796768008	-0.09814706422893667	0.5817316771853994	1.6832720843753604	0.027299532639401304	0.39602835708503403	-0.12912926370063676
0.7010000000000001	0.22801316732604898	-0.09814745941854539	0.5827338594419843	1.6830928927464772	0.02721728402996403	0.3961911697768027	-0.1287781643018083
0.702	0.22801015960555007	-0.09814784477936957	0.5837285999957571	1.6829143288078139	0.02713563797173136	0.3963525414195293	-0.12842962067743963
0.7030000000000001	0.22800712530464926	-0.09814822037927481	0.5847159072337824	1.6827364116388488	0.027054593727986506	0.3965124773234782	-0.12808362977320292
0.704	0.22800406491581318	-0.09814858629250434	0.5856957902951229	1.6825591600725402	0.026974150502145938	0.3966709828884879	-0.127740188270318
0.7050000000000001	0.22800097892470728	-0.09814894259931294	0.5866682590392938	1.6823825926923563	0.026894307440665212	0.3968280635991586	-0.12739929259748162
0.706	0.22799786780903947	-0.09814928938561036	0.5876333240136843	1.6822067278305337	0.026815063636029104	0.39698372501978996	-0.12706093894305326
0.7070000000000001	0.22799473203742918	-0.09814962674261415	0.5885909964203058	1.682031583567175	0.02673641812958327	0.39713797278918334	-0.12672512326743993
0.708	0.2279915720686801	-0.09814995476651163	0.5895412880822346	1.681857177727537	0.026658369914330102	0.3972908126157932	-0.1263918413160492
0.7090000000000001	0.22798838835070287	-0.09815027355813116	0.5904842114101118	1.6816835278778643	0.02658091793787244	0.3974422502732191	-0.1260610886325708
0.71	0.22798518131945922	-0.0981505832226224	0.5914197793686927	1.6815106513220042	0.026504061105384284	0.39759229159567006	-0.12573286057210348
0.7110000000000001	0.22798195139830335	-0.09815088386914575	0.5923480054419309	1.6813385650991657	0.026427798282609594	0.3977409424730893	-0.12540715231467991
0.712	0.22797869899659576	-0.09815117561057041	0.5932689035958347	1.6811672859820546	0.026352128299072856	0.39788820884593473	-0.12508395887955928
0.7130000000000001	0.22797542450721253	-0.09815145856318148	0.5941824882405795	1.6809968304742373	0.0262770499515026	0.3980340967000351	-0.12476327513980522
0.714	0.2279721283036982	-0.09815173284639558	0.5950887741937417	1.6808272148063392	0.02620256200734715	0.3981786120618816	-0.12444509583660578
0.7150000000000001	0.2279688107378134	-0.09815199858248508	0.595987776646145	1.680658454932571	0.026128663208079307	0.39832176099428873	-0.12412941559260955
0.716	0.227965472138232	-0.09815225589631077	0.5968795111306826	1.6804905665286984	0.026055352271986656	0.398463549592174	-0.12381622892391779
0.7170000000000001	0.22796211281001555	-0.09815250491506289	0.597763993492224	1.680323564990303	0.025982627896753194	0.39860398397839053	-0.12350553025165108
0.718	0.22795873303373335	-0.09815274576801034	0.5986412398570863	1.680157465429816	0.025910488762320792	0.39874307029978884	-0.12319731391394874
0.7190000000000001	0.22795533306460106	-0.09815297858625792	0.5995112666035542	1.6799922826730613	0.0258389335337881	0.3988808147235627	-0.12289157417767536
0.72	0.2279519131320133	-0.09815320350251164	0.6003740903353159	1.679828031256804	0.02576796086386098	0.3990172234338125	-0.12258830524886578
0.7210000000000001	0.22794847343872165	-0.09815342065085174	0.6012297278570439	1.6796647254269077	0.025697569395038533	0.39915230262832013	-0.12228750128227928
0.722	0.22794501416003451	-0.0981536301665135	0.6020781961502316	1.6795023791359631	0.025627757761901335	0.3992860585154678	-0.12198915639092134
0.7230000000000001	0.22794153544341	-0.09815383218567558	0.6029195123488889	1.6793410060403686	0.025558524593381482	0.3994184973112347	-0.12169326465572154
0.724	0.22793803740768892	-0.09815402684525579	0.6037536937158309	1.67918061949798	0.025489868514833036	0.3995496252362043	-0.12139982013500746
0.7250000000000001	0.2279345201423452	-0.09815421428271418	0.6045807576199183	1.6790212325670648	0.025421788149965114	0.3996794485125148	-0.12110881687341546
0.726	0.22793098370713286	-0.09815439463586327	0.6054007215138568	1.678862858005801	0.025354282122760773	0.3998079733608691	-0.12082024891036564
0.7270000000000001	0.2279274281310022	-0.09815456804268535	0.6062136029117914	1.6787055082711768	0.025287349059504798	0.39993520599772003	-0.12053411028865489
0.728	0.22792385341028423	-0.0981547346411567	0.6070194193666758	1.6785491955169092	0.025220987590921784	0.40006115263256325	-0.12025039506335666
0.7290000000000001	0.2279202595076443	-0.09815489456907854	0.607818188448532	1.6783939315907381	0.025155196354243105	0.40018581946539356	-0.11996909731048498
0.73	0.22791664635217987	-0.09815504796391461	0.6086099277250788	1.6782397280322139	0.02508997399496049	0.4003092126845003	-0.11969021113463697
0.7310000000000001	0.22791301383991347	-0.09815519496263533	0.6093946547450915	1.6780865960717193	0.025025319168206706	0.40043133846447504	-0.11941373067549771
0.732	0.2279093618343075	-0.09815533570156819	0.6101723870225954	1.6779345466299596	0.02496123054000818	0.4005522029641806	-0.11913965011406587
0.7330000000000001	0.22790569016717627	-0.09815547031625443	0.610943142020374	1.6777835903167868	0.024897706788593637	0.40067181232479904	-0.1188679636791539
0.734	0.22790199864074384	-0.09815559894131194	0.6117069371342747	1.6776337374293455	0.02483474660563821	0.4007901726681943	-0.11859866565355939
0.7350000000000001	0.22789828703084664	-0.09815572171030391	0.6124637896801797	1.6774849979506568	0.02477234869726164	0.40090729009546283	-0.11833175037924336
0.736	0.22789455509053058	-0.09815583875561354	0.6132137168832483	1.677337381549382	0.024710511784781806	0.40102317068548343	-0.11806721226164289
0.7370000000000001	0.22789080255366792	-0.09815595020832424	0.613956735868287	1.6771908975800043	0.02464923460534669	0.4011378204936425	-0.11780504577348891
0.738	0.22788702913821743	-0.0981560561981056	0.6146928636508512	1.6770455550822954	0.02458851591256777	0.40125124555091235	-0.1175452454583174
0.7390000000000001	0.22788323454837597	-0.0981561568531047	0.6154221171290603	1.6769013627800513	0.024528354477217053	0.4013634518631541	-0.11728780593374023
0.74	0.22787941847599807	-0.09815625229984275	0.6161445130761112	1.6767583290798485	0.02446874908786703	0.40147444541045685	-0.11703272189441996
0.7410000000000001	0.2278755806024119	-0.09815634266311696	0.6168600681334773	1.676616462069805	0.02440969855135311	0.40158423214656863	-0.11677998811481508
0.742	0.22787172060025665	-0.09815642806590745	0.6175687988047736	1.676475769517967	0.024351201693120477	0.401692817998595	-0.11652959945182208
0.7430000000000001	0.22786783813458844	-0.09815650862928921	0.6182707214502727	1.6763362588706827	0.024293257357578427	0.4018002088668388	-0.11628155084719838
0.744	0.2278639328636315	-0.09815658447234876	0.6189658522824326	1.6761979372509588	0.024235864408524155	0.4019064106246525	-0.11603583732958765
0.7450000000000001	0.22786000443992752	-0.09815665571210562	0.619654207363168	1.6760608114564197	0.024179021729454474	0.4020114291185417	-0.11579245401597044
0.746	0.227856052512261	-0.09815672246343837	0.6203358026028511	1.6759248879576125	0.024122728223583866	0.402115270168514	-0.11555139611242266
0.7470000000000001	0.22785207672761	-0.09815678483901508	0.6210106537606525	1.675790172897404	0.024066982813691712	0.4022179395684235	-0.11531265891412604
0.748	0.227848076732746	-0.09815684294922833	0.621678776446581	1.6756566720907085	0.024011784441799803	0.4023194430864269	-0.11507623780457421
0.7490000000000001	0.22784405217660728	-0.09815689690213432	0.6223401861252114	1.6755243910237914	0.023957132068559372	0.402419786465669	-0.11484212825416176
0.75	0.22784000271382138	-0.0981569468033962	0.6229948981203287	1.6753933348535186	0.023903024672531397	0.40251897542500664	-0.11461032581840438
0.7510000000000001	0.22783592800862698	-0.09815699275623148	0.6236429276200988	1.6752635084065415	0.02384946124954386	0.4026170156597679	-0.11438082613597712
0.752	0.22783182773881988	-0.09815703486136325	0.6242842896831233	1.6751349161780398	0.023796440812005167	0.4027139128427831	-0.11415362492657521
0.7530000000000001	0.22782770159972357	-0.09815707321697548	0.6249189992464931	1.6750075623307725	0.023743962387931115	0.4028096726257436	-0.1139287179879926
0.754	0.22782354930780851	-0.09815710791867188	0.6255470711369567	1.6748814506955598	0.023692025019564578	0.4029043006407607	-0.1137061011916916
0.7550000000000001	0.22781937060320767	-0.09815713905981478	0.6261685200851863	1.6747565847731867	0.023640627761893327	0.40299780250205874	-0.11348577047686771
0.756	0.22781516525150508	-0.0981571667329963	0.6267833607419996	1.6746329677366014	0.023589769681615046	0.40309018380779627	-0.1132677218437446
0.7570000000000001	0.22781093304592637	-0.09815719103188941	0.6273916076953985	1.6745106024322782	0.023539449856306877	0.40318145014207146	-0.11305195134683378
0.758	0.22780667380955516	-0.09815721205122085	0.6279932754876556	1.6743894913807402	0.023489667372825943	0.4032716070771055	-0.11283845508840666
0.7590000000000001	0.22780238739719963	-0.0981572298848661	0.6285883786316814	1.674269636777363	0.02344042132488092	0.40336066017529476	-0.1126272292120609
0.76	0.22779807369766233	-0.09815724462432372	0.6291769316266603	1.6741510404942144	0.023391710810688998	0.4034486149909428	-0.11241826989620234
0.7610000000000001	0.22779373263603986	-0.0981572563583217	0.6297589489736909	1.6740337040821731	0.023343534931145445	0.4035354770719724	-0.11221157334756779
0.762	0.22778936417567514	-0.09815726517317927	0.630334445191418	1.6739176287725757	0.023295892788384856	0.4036212519617327	-0.11200713579503634
0.7630000000000001	0.22778496832088638	-0.09815727115430053	0.6309034348308906	1.6738028154791356	0.023248783484734952	0.4037059452005927	-0.11180495348361082
0.764	0.2277805451208487	-0.09815727438842349	0.6314659324900058	1.6736892648012656	0.02320220612182022	0.403789562327254	-0.11160502266808599
0.7650000000000001	0.2277760946738773	-0.09815727496474297	0.6320219528294059	1.6735769770288074	0.023156159799024523	0.4038721088800823	-0.11140733960591996
0.766	0.2277716171317376	-0.09815727297377864	0.6325715105909421	1.6734659521470323	0.023110643610826407	0.40395359039875683	-0.11121190054925147
0.7670000000000001	0.22776711270360533	-0.09815726850511675	0.6331146206179356	1.6733561898407863	0.023065656643556035	0.4040340124262929	-0.11101870173643219
0.768	0.22776258165892443	-0.0981572616459069	0.6336512978764733	1.6732476894974022	0.023021197972488163	0.40411338051124945	-0.11082773938332133
0.7690000000000001	0.22775802432916203	-0.09815725248086643	0.6341815574777245	1.6731404502087588	0.022977266659576574	0.40419170021005596	-0.11063900967422421
0.77	0.2277534411092133	-0.0981572410937921	0.6347054147005089	1.673034470773615	0.022933861751709035	0.40426897708945236	-0.11045250875247883
0.7710000000000001	0.22774883245883287	-0.09815722756982663	0.6352228850129727	1.672929749701349	0.02289098227924014	0.40434521672873236	-0.11026823271105914
0.772	0.22774419890371825	-0.09815721199659858	0.635733984092609	1.6728262852171045	0.022848627254315666	0.40442042472148115	-0.11008617758380823
0.7730000000000001	0.22773954103549143	-0.09815719446310663	0.6362387278442321	1.6727240752672112	0.022806795668624123	0.4044946066769222	-0.10990633933773124
0.774	0.22773485951057382	-0.09815717505747712	0.6367371324166421	1.672623117523754	0.022765486490880827	0.4045677682212347	-0.10972871386598654
0.7750000000000001	0.22773015504870625	-0.09815715386547598	0.63722921421909	1.672523409387925	0.022724698664715486	0.40463991499913915	-0.10955329698097015
0.776	0.22772542843149438	-0.09815713097015133	0.6377149899379051	1.6724249479925275	0.022684431107086064	0.40471105267574753	-0.10938008440737552
0.7770000000000001	0.22772068050135455	-0.09815710645223036	0.6381944765536454	1.6723277302047677	0.02264468270691544	0.4047811869383049	-0.10920907177498931
0.778	0.2277159121616081	-0.09815708039164667	0.6386676913594994	1.672231752630088	0.02260545232389104	0.404850323497758	-0.109040254610679
0.7790000000000001	0.2277111243773467	-0.09815705286982178	0.6391346519813044	1.67213701161667	0.02256673878724584	0.4049184680905706	-0.10887362832951589
0.78	0.22770631817556714	-0.09815702397081932	0.6395953763991625	1.6720435032602317	0.022528540893912777	0.4049856264808403	-0.10870918822534228
0.7810000000000001	0.22770149464457476	-0.09815699378024298	0.6400498829698914	1.6719512234087486	0.022490857405810184	0.4050518044623481	-0.1085469294612745
0.782	0.22769665493415514	-0.09815696238300696	0.6404981904487818	1.6718601676670968	0.022453687046807485	0.40511700786034965	-0.10838684706069449
0.7830000000000001	0.22769180025651187	-0.09815692986186028	0.6409403180102712	1.671770331402756	0.02241702849998137	0.4051812425331041	-0.10822893589849104
0.784	0.22768693188609135	-0.09815689629704107	0.6413762852682681	1.6716817097525793	0.022380880405346425	0.4052445143732567	-0.10807319069200755
0.7850000000000001	0.22768205115716775	-0.09815686176630817	0.6418061122961085	1.6715942976295004	0.022345241358000537	0.4053068293092514	-0.10791960599188374
0.786	0.2276771594603156	-0.09815682634497387	0.6422298196449953	1.6715080897291896	0.02231010990650378	0.40536819330664675	-0.10776817617352757
0.7870000000000001	0.22767225823964796	-0.09815679010593747	0.6426474283601465	1.671423080536653	0.022275484551309382	0.40542861236914557	-0.10761889542970975
0.788	0.22766734899119298	-0.09815675311971979	0.643058959995389	1.6713392643324105	0.022241363743248234	0.4054880925395165	-0.10747175776385996
0.7890000000000001	0.22766243326127775	-0.0981567154544984	0.6434644366273016	1.671256635199012	0.022207745882190162	0.4055466399005227	-0.1073267569832789
0.79	0.22765751264379103	-0.0981566771761437	0.6438638808692647	1.671175187028648	0.022174629315822626	0.40560426057566856	-0.10718388669215
0.7910000000000001	0.22765258877632547	-0.09815663834825548	0.6442573158853933	1.6710949135311086	0.022142012338365633	0.405660960729699	-0.1070431402847225
0.792	0.22764766333594957	-0.09815659903220034	0.6446447654043316	1.6710158082409643	0.022109893189285454	0.4057167465690268	-0.10690451093873275
0.7930000000000001	0.22764273803535787	-0.09815655928714934	0.6450262537328904	1.6709378645239807	0.022078270052069634	0.40577162434226555	-0.10676799160888766
0.794	0.22763781461977312	-0.09815651917011635	0.6454018057695005	1.6708610755838984	0.02204714105294327	0.4058256003408006	-0.10663357502035599
0.7950000000000002	0.22763289486384827	-0.09815647873599681	0.6457714470170836	1.6707854344703363	0.022016504259650092	0.4058786808991486	-0.10650125366233529
0.796	0.22762798056781622	-0.09815643803760667	0.646135203594564	1.6707109340870745	0.021986357680543793	0.4059308723950997	-0.10637101978206687
0.7969999999999999	0.22762307355326064	-0.09815639712572186	0.6464931022473714	1.6706375671995974	0.02195669926386968	0.40598218124994057	-0.10624286537948897
0.798	0.2276181756588818	-0.09815635604911789	0.6468451703584115	1.6705653264418987	0.02192752689693409	0.4060326139288735	-0.1061167822019266
0.7989999999999999	0.22761328873587855	-0.0981563148546097	0.6471914359594806	1.6704942043233066	0.02189883840516357	0.4060821769413823	-0.10599276173846038
0.8	0.2276084146425694	-0.09815627358709164	0.6475319277415962	1.6704241932353425	0.021870631551299487	0.40613087684141636	-0.10587079521453077
0.8009999999999999	0.22760355523900233	-0.09815623228957761	0.6478666750638395	1.6703552854578623	0.02184290403479107	0.4061787202276307	-0.10575087358721193
0.802	0.22759871238230414	-0.09815619100324123	0.6481957079610559	1.6702874731644939	0.021815653491267288	0.40622571374379707	-0.10563298754116413
0.8029999999999999	0.2275938879223891	-0.09815614976745611	0.6485190571496318	1.6702207484281277	0.02178887749208978	0.40627186407907495	-0.10551712748551685
0.804	0.22758908369765202	-0.09815610861983597	0.6488367540305693	1.670155103226469	0.021762573544110975	0.4063171779678319	-0.10540328355187453
0.8049999999999999	0.22758430153102127	-0.0981560675962749	0.6491488306905769	1.6700905294472819	0.021736739089639738	0.4063616621890678	-0.10529144559302785
0.806	0.22757954322674614	-0.09815602673098738	0.6494553199022776	1.6700270188937112	0.021711371506556082	0.4064053235656788	-0.10518160318189312
0.8069999999999999	0.22757481056716147	-0.09815598605654823	0.649756255123879	1.6699645632896842	0.021686468108577436	0.4064481689638002	-0.10507374561068959
0.808	0.22757010530905045	-0.09815594560393247	0.6500516704982762	1.6699031542842753	0.021662026145557248	0.40649020529246255	-0.10496786189060833
0.8089999999999999	0.22756542918073538	-0.09815590540255488	0.650341600851924	1.6698427834546676	0.021638042803696675	0.40653143950355636	-0.10486394075186155
0.81	0.22756078388027134	-0.09815586548030945	0.6506260816941998	1.6697834423092286	0.021614515205733025	0.4065718785917327	-0.10476197064351389
0.8109999999999999	0.22755617107398676	-0.09815582586360849	0.6509051492168418	1.6697251222910767	0.021591440411168512	0.4066115295941103	-0.10466193973322849
0.812	0.22755159239499403	-0.09815578657742156	0.6511788402919351	1.669667814780644	0.021568815416542198	0.40665039958996635	-0.10456383590791352
0.813	0.22754704944166945	-0.09815574764531407	0.6514471924684044	1.669611511097615	0.02154663715574793	0.4066884957003421	-0.10446764677515895
0.8140000000000001	0.22754254377609787	-0.09815570908948547	0.6517102439681075	1.6695562025037607	0.02152490250040123	0.4067258250874963	-0.10437335966450086
0.815	0.2275380769224804	-0.09815567093080725	0.6519680336811097	1.6695018802062982	0.02150360826031904	0.40676239495432076	-0.1042809616287081
0.8160000000000001	0.22753365036550793	-0.09815563318886049	0.6522206011601099	1.6694485353606585	0.021482751184176224	0.4067982125438333	-0.10419043944559091
0.817	0.22752926554869893	-0.09815559588197299	0.6524679866158589	1.6693961590722919	0.021462327960159254	0.4068332851388626	-0.10410177961979586
0.8180000000000001	0.2275249238723208	-0.09815555902725613	0.6527102309139073	1.6693447423978969	0.02144233521643758	0.4068676200619175	-0.10401496838423488
0.819	0.2275206266901415	-0.09815552264064113	0.6529473755715153	1.669294276346832	0.021422769521638563	0.4069012246751131	-0.10392999170128288
0.8200000000000001	0.2275163753053891	-0.09815548673691495	0.6531794627546805	1.669244751882721	0.02140362738545108	0.40693410638014516	-0.10384683526375788
0.821	0.22751217096742127	-0.09815545132975574	0.6534065352756246	1.6691961599245093	0.021384905259178442	0.40696627261836726	-0.1037654844958796
0.8220000000000001	0.22750801486947808	-0.09815541643176791	0.6536286365906951	1.6691484913469792	0.021366599536183136	0.4069977308708417	-0.10368592455422074
0.823	0.22750390814676216	-0.0981553820545165	0.6538458107982678	1.6691017369818593	0.02134870655228771	0.40702848865817354	-0.10360814032848228
0.8240000000000001	0.22749985187446956	-0.09815534820856128	0.6540581026362309	1.669055887619919	0.02133122258613538	0.4070585535401825	-0.10353211644229013
0.825	0.22749584706577472	-0.09815531490349017	0.6542655574797593	1.6690109340125456	0.021314143859574752	0.4070879331157698	-0.10345783725402757
0.8260000000000001	0.22749189467014486	-0.09815528214795226	0.6544682213400842	1.6689668668724342	0.021297466538011473	0.4071166350231556	-0.10338528685741437
0.827	0.2274879955727307	-0.09815524994969024	0.6546661408630845	1.668923676875289	0.02128118673060857	0.40714466694005386	-0.10331444908209096
0.8280000000000001	0.22748415059445679	-0.09815521831557233	0.6548593633257801	1.6688813546629155	0.02126530049052206	0.4071720365832888	-0.10324530749489354
0.829	0.22748036049130937	-0.0981551872516236	0.6550479366303069	1.6688398908465871	0.021249803815419115	0.4071987517079077	-0.10317784540195726
0.8300000000000001	0.22747662595282112	-0.09815515676305686	0.6552319092960798	1.6687992760103145	0.021234692648343566	0.40722482010620775	-0.10311204585142021
0.831	0.2274729476012529	-0.0981551268543029	0.6554113304504676	1.6687595007136538	0.021219962878810873	0.40725024960691364	-0.10304789163674424
0.8320000000000001	0.2274693259914708	-0.0981550975290402	0.6555862498179349	1.6687205554940658	0.021205610343892844	0.40727504807425463	-0.10298536530066933
0.833	0.22746576161001594	-0.09815506879022401	0.6557567177079776	1.6686824308692114	0.021191630829235267	0.40729922340675023	-0.10292444913975711
0.8340000000000001	0.22746225487299326	-0.09815504064011503	0.6559227850029341	1.6686451173391879	0.021178020070134293	0.40732278353594153	-0.10286512520917547
0.835	0.22745880612390676	-0.09815501308030734	0.6560845031459988	1.6686086053890938	0.02116477375273656	0.40734573642511984	-0.10280737532725408
0.8360000000000001	0.22745541563256538	-0.09815498611175587	0.6562419241282614	1.6685728854923094	0.021151887515306323	0.4073680900678638	-0.1027511810800719
0.837	0.22745208359505792	-0.09815495973480318	0.6563951004747209	1.6685379481144997	0.02113935694944203	0.40738985248637594	-0.10269652382633813
0.8380000000000001	0.22744881013442275	-0.09815493394920585	0.6565440852303489	1.6685037837175984	0.021127177601246515	0.40741103172973364	-0.10264338470246259
0.839	0.22744559530238942	-0.09815490875416011	0.6566889319457773	1.668470382762273	0.021115344972576965	0.40743163587228975	-0.10259174462819921
0.8400000000000001	0.22744243908219222	-0.09815488414832693	0.6568296946614297	1.6684377357092637	0.021103854522378996	0.4074516730122757	-0.10254158431312457
0.841	0.22743934139132735	-0.09815486012985668	0.6569664278904223	1.6684058330218552	0.02109270166798739	0.4074711512701738	-0.1024928842633002
0.8420000000000001	0.22743630208312768	-0.09815483669641303	0.6570991866016823	1.6683746651691203	0.021081881786458825	0.40749007878685	-0.10244562478765007
0.843	0.2274333209475299	-0.09815481384519639	0.657228026202859	1.668344222627306	0.02107139021612381	0.40750846372198773	-0.10239978600480343
0.8440000000000001	0.22743039771253554	-0.0981547915729667	0.6573530025210922	1.6683144958797556	0.02106122225830134	0.40752631425263197	-0.1023553478509698
0.845	0.22742753204636412	-0.0981547698760657	0.6574741717823362	1.6682854754176293	0.021051373179059123	0.4075436385713486	-0.10231229008807421
