# Supplementary material for: JcvPCA and JsvCRP: A set of metrics to evaluate changes in joint coordination strategies
Source: PLoS One. 2025 Aug 5;20(8):e0325792. doi: 10.1371/journal.pone.0325792 (PMC12324137; doi:10.1371/journal.pone.0325792)
Supplement: S4 Dataset — This zip file contains one folder for each condition. For each condition, the 3 repetitions of the movements for the 3 different targets’ height are presented in individual csv files. (ZIP) [file pone.0325792.s004.zip › Data/Shoulder_Only/data_nat_epaule_60_3.csv]

index	1	2	3	4	ee_pos1	ee_pos2	ee_pos3
0.0	0.22424110493513413	-0.09664023677078577	-0.20840082845569774	1.683881842230381	0.08203179381358673	0.18496364021713796	-0.36492866339318275
0.001000000000000112	0.2242457698794474	-0.09664008147962681	-0.2082738589542829	1.6838929539121552	0.08202699284458152	0.18501157255779868	-0.3649030077581005
0.0020000000000000018	0.22425051892945375	-0.0966399272225512	-0.20814440168426307	1.6839043494534507	0.08202208998752339	0.18506043998840147	-0.3648768251268203
0.0030000000000001137	0.22425535245646053	-0.09663977420222906	-0.20801243197748315	1.6839160332018646	0.08201708394500364	0.18511025158580913	-0.3648501095819737
0.0040000000000000036	0.22426027083631758	-0.0966396226292897	-0.20787792515537543	1.6839280095229776	0.08201197341701832	0.18516101642240268	-0.36482285518670793
0.0050000000000001155	0.22426527445222635	-0.09663947272247057	-0.20774085652973776	1.6839402827991152	0.0820067571018883	0.18521274356571224	-0.3647950559847158
0.006000000000000005	0.22427036369821987	-0.0966393247087649	-0.20760120140297506	1.6839528574274534	0.08200143369734195	0.18526544207815468	-0.36476670600018213
0.007000000000000117	0.22427553898180713	-0.09663917882356762	-0.2074589350678287	1.6839657378185846	0.0819960019012747	0.18531912101686868	-0.3647377992375912
0.008000000000000007	0.22428080072577933	-0.0966390353108195	-0.2073140328069948	1.6839789283955426	0.08199046041230847	0.18537378943363877	-0.36470832968152217
0.009000000000000119	0.22428614937068386	-0.09663889442314916	-0.2071664698934085	1.6839924335917713	0.08198480793063917	0.18542945637459476	-0.3646782912968052
0.010000000000000009	0.22429158537834262	-0.09663875642201283	-0.20701622159084224	1.6840062578480444	0.08197904315911328	0.18548613087961685	-0.3646476780289205
0.01100000000000012	0.2242971092356621	-0.09663862157783146	-0.2068632631533362	1.6840204056098305	0.08197316480422956	0.18554382198204675	-0.36461648380403927
0.01200000000000001	0.22430272145835942	-0.09663849017012505	-0.20670756982348568	1.6840348813254764	0.0819671715771894	0.18560253870893959	-0.3645847025286495
0.013000000000000123	0.22430842259460468	-0.09663836248764396	-0.20654911683111501	1.6840496894444512	0.08196106219511876	0.1856622900813605	-0.3645523280892001
0.014000000000000012	0.22431421322820114	-0.09663823882849679	-0.20638787939273595	1.6840648344152713	0.08195483538215836	0.1857230851145345	-0.36451935435189065
0.015000000000000124	0.2243200939805487	-0.09663811950027461	-0.2062238327114374	1.6840803206834771	0.08194848987005815	0.1857849328178407	-0.3644857751626134
0.016000000000000014	0.22432606551176887	-0.09663800482017139	-0.20605695197760843	1.6840961526900344	0.08194202439839887	0.18584784219433773	-0.3644515843471128
0.017000000000000126	0.22433212852249412	-0.09663789511510003	-0.20588721237014357	1.6841123348693978	0.08193543771499029	0.18591182224005512	-0.3644167757112487
0.018000000000000016	0.22433828375632062	-0.096637790721804	-0.2057145890566508	1.6841288716468608	0.08192872857656895	0.1859768819437728	-0.36438134304112435
0.019000000000000128	0.22434453200142004	-0.09663769198696408	-0.20553905719230786	1.6841457674359417	0.08192189574937048	0.1860430302873406	-0.36434528010308564
0.020000000000000018	0.22435087409093285	-0.09663759926729985	-0.20536059191814546	1.684163026635804	0.08191493800939482	0.1861102762461029	-0.36430858064384125
0.02100000000000013	0.22435731090289346	-0.09663751292966584	-0.20517916835915762	1.684180653628701	0.08190785414248762	0.186178628789237	-0.36427123839058795
0.02200000000000002	0.224363843360065	-0.09663743335114157	-0.20499476162226218	1.684198652777818	0.08190064294429954	0.186248096880057	-0.3642332470509034
0.02300000000000013	0.22437047242968203	-0.09663736091911558	-0.20480734679451335	1.6842170284251357	0.08189330322012503	0.18631868947627522	-0.36419460031265644
0.02400000000000002	0.22437719912309848	-0.09663729603173903	-0.2046168989423427	1.6842357848889276	0.08188583378480421	0.18639041552996774	-0.3641552918441236
0.025000000000000133	0.2243840244949678	-0.09663723909950114	-0.2044233931114751	1.6842549264612694	0.08187823346287174	0.18646328398729722	-0.36411531529407426
0.026000000000000023	0.2243909496412009	-0.09663719054754992	-0.20422680432603688	1.684274457405929	0.0818705010885276	0.18653730378853195	-0.3640746642917699
0.027000000000000135	0.2243979756960734	-0.09663715081725247	-0.20402710758688253	1.6842943819555025	0.08186263550512646	0.1866124838683523	-0.36403333244730945
0.028000000000000025	0.22440510382998602	-0.0966371203666184	-0.20382427787029533	1.6843147043066655	0.0818546355647347	0.1866888331560097	-0.36399131335244983
0.029000000000000137	0.22441233524825763	-0.0966370996703383	-0.20361829012671195	1.6843354286150412	0.08184650012800003	0.18676636057557325	-0.3639486005812974
0.030000000000000027	0.2244196711901971	-0.09663708921981318	-0.20340911927911431	1.6843565589915657	0.08183822806396927	0.18684507504643758	-0.36390518769057373
0.03100000000000014	0.22442711292807252	-0.09663708952317437	-0.2031967402218648	1.6843780994999638	0.08182981824973369	0.18692498548359626	-0.36386106821982583
0.03200000000000003	0.2244346617659763	-0.0966371011052935	-0.20298112781963823	1.684400054153826	0.08182126957002475	0.1870061007976722	-0.3638162356918317
0.03300000000000014	0.22444231903858824	-0.09663712450778195	-0.20276225690572247	1.6844224269121573	0.08181258091694402	0.18708842989518307	-0.3637706836132071
0.03400000000000003	0.22445008610983433	-0.09663716028897922	-0.2025401022800835	1.6844452216737682	0.08180375118988939	0.18717198167909466	-0.363724405475098
0.03500000000000014	0.22445796437143864	-0.09663720902392998	-0.20231463870797253	1.6844684422720178	0.08179477929549583	0.18725676504922673	-0.3636773947538437
0.03600000000000003	0.22446595524137058	-0.09663727130434886	-0.20208584091985565	1.6844920924702727	0.08178566414746999	0.18734278890201533	-0.3636296449117991
0.037000000000000144	0.22447406016181046	-0.09663734773857262	-0.20185368361231257	1.6845161759573282	0.08177640466619793	0.18743006212980617	-0.36358114939844455
0.038000000000000034	0.22448228059587663	-0.09663743895149923	-0.20161814144842333	1.6845406963424063	0.08176699977794438	0.1875185936202789	-0.36353190165160665
0.039000000000000146	0.22449061802348572	-0.0966375455845131	-0.20137918905729404	1.6845656571501078	0.08175744841382716	0.18760839225617656	-0.3634818950986145
0.040000000000000036	0.2244990739378507	-0.09663766829539583	-0.2011368010334965	1.6845910618160655	0.08174774950899419	0.18769946691527056	-0.3634311231572141
0.04100000000000015	0.22450764984261973	-0.09663780775822205	-0.20089095193682158	1.6846169136825473	0.08173790200200422	0.1877918264703698	-0.3633795792364306
0.04200000000000004	0.22451634724814895	-0.09663796466323948	-0.20064161629199623	1.6846432159921192	0.08172790483398573	0.18788547978918277	-0.36332725673793265
0.04300000000000015	0.2245251676669038	-0.09663813971673273	-0.20038876858763593	1.684669971880122	0.08171775694751462	0.18798043573426743	-0.3632741490576618
0.04400000000000004	0.2245341126091161	-0.09663833364087	-0.2001323832744598	1.6846971843682126	0.0817074572855765	0.18807670316318192	-0.36322024958706356
0.04500000000000015	0.22454318357832323	-0.09663854717353225	-0.1998724347635479	1.6847248563589703	0.08169700479055424	0.18817429092858406	-0.36316555171404813
0.04600000000000004	0.22455238206641204	-0.0966387810681238	-0.19960889742503954	1.6847529906304326	0.0816863984030589	0.18827320787827095	-0.3631100488240528
0.04700000000000015	0.224561709548914	-0.09663903609336394	-0.19934174558691856	1.684781589830185	0.0816756370607877	0.18837346285539375	-0.36305373430115134
0.04800000000000004	0.224571167480174	-0.0966393130330586	-0.19907095353315618	1.684810656468622	0.08166471969728838	0.18847506469896047	-0.36299660152921737
0.049000000000000155	0.22458075728801935	-0.09663961268585153	-0.19879649550123943	1.6848401929110064	0.08165364524057012	0.18857802224449677	-0.36293864389339103
0.050000000000000044	0.2245904803690573	-0.09663993586495398	-0.19851834567949003	1.6848702013694439	0.08164241261198817	0.1886823443247951	-0.3628798547816124
0.051000000000000156	0.22460033808459773	-0.09664028339785243	-0.1982364782038219	1.6849006838962877	0.08163102072534248	0.18878803977086525	-0.36282022758567944
0.052000000000000046	0.22461033175569256	-0.09664065612599314	-0.19795086715395696	1.6849316423785823	0.08161946848564341	0.18889511741295587	-0.3627597557019596
0.05300000000000016	0.224620462657288	-0.09664105490444323	-0.19766148654950189	1.684963078532426	0.0816077547874843	0.189003586081517	-0.3626984325321256
0.05400000000000005	0.22463073201299494	-0.09664148060152701	-0.19736831034553898	1.6849949938968676	0.0815958785134486	0.18911345460839896	-0.36263625148386225
0.05500000000000016	0.22464114099123172	-0.09664193409843694	-0.19707131242775633	1.6850273898273325	0.08158383853291798	0.18922473182840116	-0.36257320597148907
0.05600000000000005	0.22465169070273716	-0.09664241628881846	-0.19677046660789457	1.6850602674885828	0.08157163370146508	0.18933742658079653	-0.362509289416627
0.05700000000000016	0.22466238219869897	-0.09664292807832768	-0.196465746619534	1.6850936278472095	0.08155926286058852	0.18945154771064066	-0.36244449524897704
0.05800000000000005	0.22467321646836988	-0.096643470384161	-0.19615712611349448	1.685127471664034	0.08154672483724314	0.1895671040700391	-0.3623788169070944
0.05900000000000016	0.22468419443654572	-0.09664404413455609	-0.1958445786528746	1.6851617994875434	0.08153401844316663	0.1896841045194259	-0.3623122478388611
0.06000000000000005	0.22469531696127848	-0.09664465026826287	-0.19552807770813205	1.6851966116487322	0.08152114247424724	0.18980255792890507	-0.3622447815016024
0.061000000000000165	0.22470658483069578	-0.09664528973398408	-0.19520759665222878	1.6852319082558516	0.08150809570969017	0.18992247317976838	-0.36217641136233947
0.062000000000000055	0.22471799875892806	-0.09664596348978417	-0.19488310875661943	1.6852676891879335	0.08149487691092291	0.1900438591658152	-0.3621071308986129
0.06300000000000017	0.2247295593826488	-0.09664667250246578	-0.19455458718848845	1.685303954087465	0.08148148482072788	0.1901667247941617	-0.36203693359969874
0.06400000000000006	0.22474126725822507	-0.09664741774691263	-0.19422200500813522	1.685340702353346	0.08146791816260363	0.19029107898589565	-0.3619658129677377
0.06500000000000017	0.22475312285797153	-0.09664820020539829	-0.19388533516615483	1.6853779331356304	0.0814541756396859	0.19041693067681195	-0.3618937625184789
0.06600000000000006	0.2247651265655095	-0.09664902086685943	-0.1935445505011904	1.6854156453316742	0.08144025593322986	0.19054428881797691	-0.3618207757818264
0.06700000000000017	0.22477727867211	-0.09664988072613304	-0.19319962373865823	1.685453837581436	0.08142615770144619	0.19067316237592896	-0.36174684630256193
0.06800000000000006	0.22478957937514554	-0.09665078078315611	-0.19285052749047335	1.6854925082615586	0.08141187957905828	0.19080356033256912	-0.36167196764124826
0.06900000000000017	0.2248020287779019	-0.09665172204212746	-0.19249723425542922	1.6855316554797366	0.08139742017733761	0.19093549168485352	-0.36159613337513813
0.07000000000000006	0.2248146268896232	-0.09665270551063011	-0.1921397164191312	1.6855712770697444	0.08138277808431453	0.19106896544452298	-0.36151933709903367
0.07100000000000017	0.2248273736254133	-0.09665373219871362	-0.1917779462531324	1.685611370586752	0.0813679518649221	0.1912039906379828	-0.36144157242610225
0.07200000000000006	0.2248402688059924	-0.09665480311793534	-0.1914118959144246	1.6856519333033066	0.08135294006095256	0.1913405763061413	-0.3613628329885948
0.07300000000000018	0.22485331215768484	-0.09665591928035949	-0.19104153744531072	1.6856929622059855	0.08133774119101048	0.19147873150431993	-0.3612831124383502
0.07400000000000007	0.22486650331339056	-0.09665708169751315	-0.19066684277293744	1.68573445399234	0.08132235375070773	0.19161846530234805	-0.36120240444709284
0.07500000000000018	0.22487984181453738	-0.09665829137929813	-0.1902877837096442	1.6857764050685127	0.0813067762130407	0.19175978678428554	-0.36112070270665036
0.07600000000000007	0.2248933271132637	-0.09665954933285784	-0.18990433195452963	1.6858188115471575	0.08129100702882934	0.19190270504758153	-0.3610380009292205
0.07700000000000018	0.2249069585744599	-0.09666085656139808	-0.18951645909438136	1.685861669244911	0.08127504462721998	0.1920472292023304	-0.3609542928476924
0.07800000000000007	0.22492073547766836	-0.09666221406296079	-0.18912413660399985	1.6859049736805527	0.08125888741613092	0.19219336837079887	-0.36086957221584626
0.07900000000000018	0.22493465701883975	-0.09666362282914973	-0.18872733584782442	1.6859487200742256	0.08124253378252122	0.19234113168672812	-0.36078383280849835
0.08000000000000007	0.22494872231194474	-0.09666508384380729	-0.18832602808250953	1.6859929033462213	0.08122598209260544	0.19249052829440205	-0.36069706842177984
0.08100000000000018	0.22496293039007126	-0.09666659808164127	-0.18792018445859937	1.6860375181157088	0.08120923069201637	0.19264156734789906	-0.36060927287325134
0.08200000000000007	0.22497728020563085	-0.09666816650680077	-0.18750977602095614	1.6860825587009178	0.08119227790567352	0.19279425801064007	-0.3605204400015544
0.08300000000000018	0.22499177063042516	-0.09666979007140025	-0.18709477370909955	1.6861280191204107	0.08117512203748076	0.1929486094549808	-0.3604305636657893
0.08400000000000007	0.2250064004563269	-0.09667146971399078	-0.1866751483582347	1.6861738930943153	0.08115776137015941	0.19310463086159513	-0.36033963774492855
0.08499999999999996	0.22502116839657724	-0.09667320635797752	-0.1862508707006205	1.6862201740451492	0.08114019416521819	0.19326233141870183	-0.360247656137456
0.08600000000000008	0.22503607308769802	-0.09667500090998264	-0.18582191136730722	1.6862668550986128	0.08112241866306187	0.1934217203211867	-0.36015461276117566
0.08699999999999997	0.2250511130912661	-0.09667685425815264	-0.18538824089064548	1.6863139290851141	0.08110443308317951	0.19358280676955	-0.3600605015529533
0.08800000000000008	0.22506628689517838	-0.09667876727040937	-0.1849498297068431	1.6863613885420323	0.08108623562423103	0.19374559996891405	-0.3599653164682744
0.08899999999999997	0.22508159291554045	-0.09668074079264358	-0.18450664815784895	1.6864092257159764	0.08106782446409491	0.19391010912826448	-0.35986905148068543
0.09000000000000008	0.22509702949955626	-0.0966827756468505	-0.18405866649334746	1.6864574325650412	0.08104919776006156	0.19407634345961206	-0.35977170058124647
0.09099999999999997	0.22511259492866284	-0.09668487262920644	-0.1836058548736427	1.686506000761824	0.08103035364923478	0.1942443121768831	-0.3596732577779396
0.09200000000000008	0.22512828742153457	-0.09668703250808554	-0.18314818337270708	1.686554921697209	0.08101129024902157	0.194414024494773	-0.35957371709485697
0.09299999999999997	0.22514410513696118	-0.09668925602201617	-0.18268562198029623	1.686604186484178	0.08099200565740745	0.1945854896278588	-0.3594730725711731
0.09400000000000008	0.22516004617660174	-0.09669154387757588	-0.1822181406031619	1.6866537859612747	0.08097249795295824	0.19475871679002243	-0.35937131826003055
0.09499999999999997	0.22517610858761677	-0.09669389674722445	-0.18174570906651874	1.6867037106964877	0.08095276519485474	0.1949337151938102	-0.3592684482274047
0.09600000000000009	0.22519229036555632	-0.09669631526707428	-0.18126829711654432	1.686753950993063	0.08093280542314474	0.19511049404941533	-0.3591644565507103
0.09699999999999998	0.22520858945863503	-0.09669880003459744	-0.18078587442356814	1.686804496896879	0.08091261665933625	0.19528906256345702	-0.35905933731703293
0.09800000000000009	0.22522500377377236	-0.09670135160626864	-0.1802984105859799	1.686855338203518	0.0808921969073336	0.195469429937547	-0.35895308462147996
0.09899999999999998	0.2252415311828945	-0.09670397049514387	-0.1798058751352599	1.6869064644650378	0.08087154415429232	0.19565160536645232	-0.3588456925658377
0.10000000000000009	0.22525816952874816	-0.09670665716874907	-0.17930823754140798	1.6869578649972061	0.08085065637139449	0.19583559803614936	-0.3587371552571763
0.10099999999999998	0.2252749166309801	-0.09670941204802884	-0.17880546721767632	1.6870095288872153	0.0808295315150339	0.196021417122126	-0.35862746680622487
0.10200000000000009	0.22529177029173236	-0.09671223550697955	-0.17829753352463312	1.687061445002252	0.0808081675280475	0.1962090717878617	-0.35851662132552276
0.10299999999999998	0.22530872829925033	-0.09671512787184199	-0.17778440577471544	1.6871136019989403	0.08078656234032527	0.1963985711831723	-0.3584046129275355
0.10400000000000009	0.22532578842988177	-0.09671808942023014	-0.1772660532384303	1.6871659883329104	0.08076471386904417	0.1965899244420452	-0.3582914357230455
0.10499999999999998	0.22534294844959787	-0.09672112038057043	-0.1767424451522364	1.6872185922681355	0.08074262001883246	0.19678314067983405	-0.35817708381994506
0.1060000000000001	0.22536020611503962	-0.09672422093109723	-0.1762135507273796	1.6872714018864203	0.08072027868162314	0.19697822898998668	-0.3580615513223156
0.10699999999999998	0.2253775591733414	-0.09672739119915694	-0.1756793391597121	1.6873244050978067	0.08069768773619823	0.19717519844035894	-0.3579448323295555
0.1080000000000001	0.22539500536110868	-0.09673063126194949	-0.1751397796409015	1.6873775896519074	0.08067484504785262	0.19737405806910446	-0.3578269209354402
0.10899999999999999	0.2254125424036771	-0.0967339411475771	-0.17459484137030928	1.6874309431498042	0.08065174846824	0.19757481688037634	-0.3577078112270597
0.1100000000000001	0.22543016801427887	-0.09673732083564553	-0.17404449356644258	1.687484453056517	0.08062839583503799	0.19777748384013538	-0.3575874972836386
0.11099999999999999	0.225447879892746	-0.09674077025817159	-0.17348870547800904	1.6875381067133073	0.08060478497155611	0.19798206787211783	-0.357465973175489
0.1120000000000001	0.22546567572488238	-0.09674428930042472	-0.1729274463953549	1.6875918913494545	0.08058091368665413	0.19818857785377061	-0.35734323296316234
0.11299999999999999	0.225483553182502	-0.09674787780132643	-0.17236068566231652	1.687645794094648	0.0805567797747293	0.19839702261214573	-0.35721927069650083
0.1140000000000001	0.2255015099226297	-0.09675153555453246	-0.17178839268814147	1.6876998019916305	0.0805323810155312	0.19860741091974496	-0.35709408041371776
0.11499999999999999	0.22551954358586884	-0.0967552623105739	-0.1712105369598833	1.6877539020068424	0.08050771517411051	0.1988197514900019	-0.3569676561410591
0.1160000000000001	0.22553765179544513	-0.09675905777893301	-0.1706270880552974	1.6878080810394602	0.08048278000102606	0.19903405297251434	-0.3568399918928698
0.11699999999999999	0.2255558321573078	-0.09676292162892512	-0.17003801565589244	1.68786232593185	0.0804575732325074	0.19925032394838446	-0.35671108167134047
0.1180000000000001	0.22557408226053624	-0.0967668534897589	-0.16944328956054508	1.687916623482196	0.0804320925905147	0.19946857292547496	-0.3565809194658175
0.119	0.2255923996776745	-0.09677085295128049	-0.16884287969970727	1.687970960457818	0.08040633578288026	0.1996888083333907	-0.35644949925198777
0.1200000000000001	0.22561078196499443	-0.09677491956578227	-0.16823675614948533	1.688025323608437	0.08038030050353444	0.19991103851835998	-0.35631681499106527
0.121	0.22562922666269236	-0.09677905285012418	-0.1676248891456172	1.6880796996794094	0.08035398443281798	0.20013527173806805	-0.35618286062904647
0.12200000000000011	0.22564773129502239	-0.0967832522877876	-0.16700724909812772	1.6881340754249308	0.08032738523794372	0.20036151615637407	-0.3560476300961619
0.123	0.22566629337036906	-0.09678751733086195	-0.1663838066066919	1.6881884376208514	0.08030050057354939	0.20058977983796414	-0.3559111173065911
0.12400000000000011	0.22568491038126248	-0.09679184740196811	-0.16575453247635882	1.6882427730763598	0.08027332808228252	0.20082007074281097	-0.3557733161585683
0.125	0.22570357980434094	-0.09679624189611782	-0.1651193977340413	1.6882970686453065	0.08024586539529834	0.20105239672018826	-0.3556342205347633
0.1260000000000001	0.22572229910026184	-0.09680070018213244	-0.16447837364580217	1.6883513112390585	0.08021811013242891	0.20128676550241534	-0.3554938243023953
0.127	0.22574106571355967	-0.09680522160287221	-0.16383143173421374	1.68840548784015	0.08019005990202621	0.2015231846986282	-0.35535212131320715
0.1280000000000001	0.22575987707245213	-0.09680980547465405	-0.16317854379543859	1.688459585514849	0.08016171230078561	0.2017616617885701	-0.3552091054037936
0.129	0.22577873058897518	-0.0968144510873604	-0.16251968191643662	1.688513591425036	0.0801330649139179	0.20200220411627198	-0.35506477039610657
0.13000000000000012	0.22579762366020376	-0.0968191577056128	-0.1618548184930809	1.6885674928397827	0.08010411531591544	0.20224481888349402	-0.35491911009808275
0.131	0.22581655367055975	-0.0968239245702595	-0.1611839262492068	1.6886212771462736	0.08007486107179312	0.20248951314292088	-0.3547721183045208
0.13200000000000012	0.22583551799445806	-0.09682875089980471	-0.16050697825586835	1.6886749318600762	0.08004529973856303	0.2027362937912864	-0.3546237887980938
0.133	0.2258545139985402	-0.09683363589177918	-0.15982394795007854	1.6887284446347728	0.08001542886670136	0.2029851675627256	-0.35447411535043993
0.13400000000000012	0.22587353904312202	-0.09683857872367539	-0.15913480915268377	1.6887818032717186	0.07998524600118381	0.20323614102246867	-0.35432309172321774
0.135	0.22589259048361043	-0.09684357855269908	-0.1584395360861477	1.6888349957303157	0.0799547486820917	0.20348922056050525	-0.35417071166925257
0.13600000000000012	0.22591166567264465	-0.09684863451471491	-0.15773810339302216	1.688888010138058	0.07992393444527857	0.2037444123849082	-0.3540169689340239
0.137	0.22593076196258768	-0.09685374572388922	-0.15703048615513196	1.6889408348003647	0.07989280082334328	0.20400172251481039	-0.35386185725731806
0.13800000000000012	0.22594987670799488	-0.09685891127340374	-0.1563166599138749	1.688993458209833	0.07986134534691172	0.20426115677296755	-0.3537053703751119
0.139	0.22596900726806182	-0.09686413023648957	-0.15559660069166298	1.68904586905417	0.07982956554616893	0.2045227207780235	-0.3535475020218773
0.14000000000000012	0.225988151008678	-0.09686940166740934	-0.15487028501377353	1.6890980562239475	0.07979745895233951	0.20478641993671517	-0.35338824593300705
0.14100000000000001	0.22600730530371252	-0.0968747246023873	-0.15413768993025534	1.6891500088213118	0.07976502309881403	0.2050522594360124	-0.35322759584712615
0.14200000000000013	0.22602646753628702	-0.09688009806048721	-0.15339879303791468	1.6892017161689208	0.07973225552216757	0.20532024423512596	-0.35306554550835373
0.14300000000000002	0.22604563510041445	-0.09688552104444116	-0.15265357250203085	1.6892531678179783	0.07969915376331653	0.2055903790575618	-0.35290208866870587
0.14400000000000013	0.22606480540225388	-0.09689099254142917	-0.15190200707706994	1.6893043535553784	0.07966571536857212	0.2058626683835819	-0.35273721909070543
0.14500000000000002	0.22608397586136025	-0.09689651152380943	-0.15114407612641545	1.6893552634103437	0.07963193789065437	0.20613711644312785	-0.3525709305500836
0.14600000000000013	0.22610314391268377	-0.09690207694980342	-0.1503797596415113	1.6894058876601954	0.07959781888997304	0.20641372720908163	-0.3524032168385183
0.14700000000000002	0.2261223070089455	-0.09690768776413694	-0.14960903826006539	1.6894562168352667	0.07956335593611717	0.20669250439091963	-0.35223407176629323
0.14800000000000013	0.2261414626226392	-0.0969133428986337	-0.14883189328371077	1.6895062417237154	0.07952854660937302	0.20697345142851278	-0.35206348916488456
0.14900000000000002	0.2261606082469088	-0.09691904127276257	-0.14804830669664265	1.6895559533762488	0.07949338850202887	0.20725657148552118	-0.3518914628899065
0.15000000000000013	0.22617974139568095	-0.09692478179376757	-0.14725826118524865	1.6896053431100175	0.07945787921928672	0.2075418674423796	-0.35171798682460537
0.15100000000000002	0.22619885960455963	-0.09693056335562891	-0.14646174015687277	1.689654402511688	0.0794220163800264	0.20782934188948016	-0.3515430548833593
0.15200000000000014	0.22621796043248563	-0.0969363848372285	-0.14565872775622676	1.68970312344045	0.0793857976176685	0.2081189971210969	-0.3513666610146424
0.15300000000000002	0.22623704146228263	-0.09694224510122564	-0.14484920887908792	1.6897514980313475	0.07934922058083349	0.20841083513035505	-0.3511887992034579
0.15400000000000014	0.22625610029896578	-0.09694814299440016	-0.14403316918367276	1.689799518698563	0.07931228293349525	0.20870485760524182	-0.3510094634735521
0.15500000000000003	0.22627513456694306	-0.0969540773494629	-0.14321059510120665	1.6898471781379105	0.07927498235505712	0.20900106592498777	-0.3508286478897186
0.15600000000000014	0.22629414190798847	-0.09696004698758083	-0.14238147384720998	1.6898944693281723	0.07923731654084049	0.20929946115608553	-0.3506463465603818
0.15700000000000003	0.2263131199803649	-0.09696605072011528	-0.14154579343276227	1.6899413855312844	0.07919928320274416	0.2096000440483106	-0.3504625536405258
0.15800000000000014	0.2263320664583484	-0.09697208734919702	-0.14070354267387278	1.6899879202921249	0.07916088006971161	0.2099028150315343	-0.35027726333454884
0.15900000000000003	0.22635097903178086	-0.09697815566789064	-0.13985471119821657	1.6900340674390435	0.07912210488806896	0.21020777421338965	-0.3500904698983176
0.16000000000000014	0.22636985540565477	-0.0969842544603281	-0.1389992894496249	1.6900798210843873	0.07908295542191898	0.2105149213775454	-0.3499021676405491
0.16100000000000003	0.22638869329973393	-0.09699038250181131	-0.13813726869109172	1.6901251756235258	0.07904342945353209	0.21082425598258897	-0.3497123509242565
0.16200000000000014	0.22640749044821185	-0.09699653855888402	-0.13726864100668484	1.690170125732756	0.07900352478355398	0.21113577716157877	-0.3495210141683862
0.16300000000000003	0.22642624459940505	-0.09700272138937721	-0.1363933993023697	1.6902146663672197	0.07896323923109298	0.211449483722084	-0.34932815184928645
0.16400000000000015	0.22644495351548347	-0.09700892974242954	-0.13551153730537208	1.6902587927592145	0.07892257063381079	0.2117653741465299	-0.3491337585017077
0.16500000000000004	0.2264636149722412	-0.0970151623584793	-0.13462304956171045	1.6903025004165273	0.07888151684801914	0.21208344659297176	-0.3489378287194023
0.16599999999999993	0.2264822267589116	-0.09702141796922968	-0.13372793143228662	1.6903457851200427	0.07884007574878425	0.21240369889642055	-0.348740357155693
0.16700000000000026	0.22650078667802848	-0.09702769529759116	-0.1328261790879172	1.6903886429202544	0.0787982452299802	0.21272612857066128	-0.3485413385241377
0.16800000000000015	0.2265192925453367	-0.09703399305760177	-0.13191778950368171	1.690431070132683	0.07875602320435447	0.21305073281038353	-0.3483407675993573
0.16900000000000004	0.22653774218975675	-0.09704030995432496	-0.13100276045296408	1.6904730633329592	0.0787134076037291	0.21337750849350468	-0.34813863921790883
0.16999999999999993	0.2265561334534039	-0.09704664468372966	-0.13008109050081573	1.690514619352704	0.07867039637915718	0.21370645218368844	-0.34793494827872234
0.17100000000000026	0.22657446419165997	-0.09705299593255404	-0.12915277899664673	1.690555735275836	0.07862698750091476	0.21403756013300138	-0.34772968974322893
0.17200000000000015	0.22659273227329899	-0.09705936237814955	-0.1282178260666226	1.6905964084345482	0.0785831789585127	0.21437082828470996	-0.34752285863554877
0.17300000000000004	0.22661093558104684	-0.0970657426883068	-0.1272762326050146	1.6906366364049603	0.07853896876085245	0.21470625227640516	-0.347314450042563
0.17399999999999993	0.22662907201333085	-0.09707213552144409	-0.1263280002637474	1.6906764170020743	0.07849435493664951	0.21504382744364087	-0.3471044591138123
0.17500000000000027	0.2266471394868452	-0.09707853952791108	-0.1253731314408935	1.6907157482744135	0.07844933553518733	0.21538354882402977	-0.3468928810612276
0.17600000000000016	0.2266651359388048	-0.0970849533520308	-0.12441162926924391	1.6907546284998503	0.07840390862703817	0.21572541116149643	-0.34667971115845364
0.17700000000000005	0.22668305932926675	-0.09709137563337711	-0.12344349760533245	1.6907930561826217	0.07835807230457006	0.21606940891044898	-0.346464944739892
0.17799999999999994	0.22670090764389708	-0.09709780500729115	-0.12246874101853482	1.69083103004966	0.07831182468260747	0.21641553623993537	-0.34624857719989444
0.17900000000000027	0.22671867889605615	-0.09710424010614421	-0.12148736477948566	1.6908685490454831	0.07826516389930793	0.21676378703797244	-0.34603060399217245
0.18000000000000016	0.22673637112782846	-0.0971106795613462	-0.12049937484780673	1.6909056123271493	0.0782180881168306	0.21711415491593142	-0.3458110206291829
0.18100000000000005	0.22675398241075115	-0.09711712200459499	-0.11950477785989268	1.690942219260029	0.07817059552155471	0.21746663321280332	-0.345589822681495
0.18199999999999994	0.22677151084662053	-0.09712356606836997	-0.11850358111674844	1.6909783694132696	0.07812268432403245	0.21782121499959398	-0.3453670057772651
0.18300000000000027	0.226788954568756	-0.09713001038717534	-0.11749579257112058	1.6910140625545809	0.07807435275916541	0.2181778930840988	-0.34514256560157874
0.18400000000000016	0.22680631174447335	-0.09713645359990836	-0.11648142081391624	1.691049298645089	0.07802559908703233	0.2185366600158205	-0.3449164978954219
0.18500000000000005	0.22682358057839222	-0.09714289435260269	-0.11546047506027736	1.6910840778342575	0.07797642159412659	0.21889750809091482	-0.34468879845446754
0.18599999999999994	0.22684075931545258	-0.09714933130079756	-0.11443296513492554	1.6911184004541253	0.07792681859439594	0.21926042935747614	-0.34445946312792564
0.18700000000000028	0.2268578462440173	-0.09715576311078251	-0.11339890145677059	1.6911522670128594	0.07787678843002527	0.21962541562110954	-0.3442284878175217
0.18800000000000017	0.22687483969943656	-0.0971621884600936	-0.11235829502314945	1.6911856781883794	0.07782632947214677	0.21999245845055354	-0.3439958684764853
0.18900000000000006	0.22689173806732446	-0.09716860603876575	-0.1113111573929309	1.6912186348228049	0.07777544012141821	0.2203615491836658	-0.3437616011080669
0.18999999999999995	0.22690853978692663	-0.09717501455134517	-0.11025750066772244	1.6912511379180935	0.0777241188085319	0.2207326789340847	-0.34352568176315895
0.19100000000000028	0.22692524335533307	-0.09718141271853309	-0.10919733747192208	1.6912831886317514	0.0776723639948993	0.22110583859833152	-0.3432881065374522
0.19200000000000017	0.22694184733216133	-0.09718779927883611	-0.10813068093235441	1.691314788271481	0.07762017417363475	0.2214810188631185	-0.3430488715686794
0.19300000000000006	0.22695835034395917	-0.09719417299060192	-0.10705754465710264	1.6913459382898912	0.07756754787047446	0.2218582102129319	-0.3428079730337677
0.19399999999999995	0.22697475108757523	-0.09720053263331467	-0.1059779427135248	1.6913766402800214	0.07751448364408395	0.2222374029377783	-0.342565407145902
0.19500000000000028	0.22699104833249928	-0.09720687700815266	-0.10489188960619215	1.6914068959705535	0.07746098008599915	0.22261858714085897	-0.34232117015180963
0.19600000000000017	0.22700724092330213	-0.09721320493931213	-0.10379940025511276	1.6914367072203325	0.07740703582093324	0.2230017527461822	-0.34207525832908575
0.19700000000000006	0.22702332778330525	-0.09721951527609743	-0.10270048997385053	1.6914660760129445	0.07735264950751161	0.22338688950630586	-0.34182766798332015
0.19799999999999995	0.22703930791872837	-0.09722580689427567	-0.10159517444714813	1.6914950044521029	0.07729781983870544	0.22377398701028078	-0.3415783954450288
0.1990000000000003	0.227055180421059	-0.09723207869631978	-0.1004834697087912	1.6915234947585935	0.07724254554141702	0.22416303469143967	-0.3413274370663336
0.20000000000000018	0.22707094446764528	-0.09723832961166762	-0.09936539212045233	1.691551549268407	0.07718682537570537	0.22455402183479803	-0.3410747892174536
0.20100000000000007	0.22708659932277342	-0.09724455859812811	-0.0982409583514971	1.6915791704305396	0.07713065813450608	0.22494693758413828	-0.34082044828337765
0.20199999999999996	0.2271021443399815	-0.09725076464406138	-0.09711018535973392	1.6916063608044685	0.07707404264384639	0.2253417709487267	-0.3405644106607824
0.2030000000000003	0.2271175789644776	-0.09725694676983081	-0.09597309037234023	1.6916331230587995	0.0770169777628869	0.22573851080991725	-0.3403066727546517
0.20400000000000018	0.22713290273453296	-0.09726310402852716	-0.0948296908661967	1.6916594599710923	0.07695946238348661	0.2261371459280184	-0.34004723097447764
0.20500000000000007	0.22714811528222997	-0.09726923550746618	-0.09368000454799054	1.6916853744273466	0.0769014954297794	0.22653766494931207	-0.3397860817305361
0.20599999999999996	0.22716321633469774	-0.09727534033046001	-0.09252404933482385	1.6917108694207716	0.07684307585812879	0.22694005641287027	-0.33952322143042113
0.2070000000000003	0.227178205715458	-0.09728141765973622	-0.09136184333568548	1.691735948050594	0.07678420265703512	0.2273443087570583	-0.3392586464757208
0.20800000000000018	0.22719308334512497	-0.09728746669788282	-0.09019340483301617	1.6917606135212768	0.0767248748468143	0.22775041032604101	-0.33899235325865507
0.20900000000000007	0.22720784924183585	-0.09729348669019636	-0.089018752263598	1.6917848691421464	0.07666509147935277	0.22815834937648505	-0.33872433815855757
0.20999999999999996	0.22722250352179166	-0.09729947692630604	-0.08783790419912416	1.691808718327043	0.07660485163781844	0.22856811408428662	-0.33845459753832613
0.2110000000000003	0.2272370463995334	-0.09730543674070054	-0.08665087932718209	1.6918321645932437	0.07654415443596285	0.22897969255109207	-0.3381831277411506
0.2120000000000002	0.22725147818757302	-0.09731136551328583	-0.08545769643300963	1.6918552115596497	0.07648299901719816	0.22939307281056212	-0.33790992508758255
0.21300000000000008	0.22726579929613283	-0.09731726267109941	-0.08425837438125718	1.6918778629449875	0.07642138455411984	0.2298082428346958	-0.3376349858724623
0.21399999999999997	0.22728001023337063	-0.09732312769080413	-0.0830529320969846	1.6919001225664048	0.07635931024841489	0.2302251905404085	-0.3373583063614036
0.21499999999999986	0.22729411160495902	-0.09732896010045909	-0.08184138854624905	1.6919219943380746	0.07629677533030386	0.23064390379619298	-0.3370798827872035
0.2160000000000002	0.22730810411264288	-0.09733475948019414	-0.08062376271701634	1.6919434822690562	0.07623377905745658	0.23106437042857095	-0.33679971134667
0.21700000000000008	0.22732198855252994	-0.09734052546254304	-0.07940007360112925	1.6919645904604053	0.07617032071393023	0.23148657822810292	-0.33651778819799133
0.21799999999999997	0.2273357658134879	-0.09734625773281087	-0.07817034017731299	1.6919853231022777	0.0761063996091308	0.23191051495515147	-0.33623410945834703
0.21899999999999986	0.22734943687564627	-0.09735195602909563	-0.07693458139444893	1.692005684471029	0.07604201507661575	0.23233616834565293	-0.335948671201521
0.2200000000000002	0.227363002809	-0.09735762014121162	-0.07569281615472513	1.6920256789255483	0.07597716647279933	0.23276352611684878	-0.33566146945564135
0.22100000000000009	0.2273764647721169	-0.09736324990889564	-0.07444506329664503	1.692045310903208	0.07591185317568344	0.2331925759729886	-0.3353725002009907
0.22199999999999998	0.2273898240105731	-0.0973688452208009	-0.0731913415782493	1.692064584916547	0.07584607458367496	0.23362330561095576	-0.33508175936770773
0.22299999999999986	0.22740308185436206	-0.09737440601465133	-0.07193166966128245	1.6920835055503065	0.07577983011436885	0.234055702725645	-0.33478924283362765
0.2240000000000002	0.2274162397146513	-0.09737993227742715	-0.07066606609628746	1.6921020774576825	0.0757131192032365	0.23448975501516484	-0.33449494642244854
0.2250000000000001	0.22742929908139	-0.09738542404445737	-0.06939454930785845	1.6921203053554206	0.07564594130240257	0.23492545018599853	-0.3341988659020438
0.22599999999999998	0.2274422615221433	-0.09739088139779553	-0.06811713757965823	1.692138194018499	0.07557829587963275	0.23536277595807478	-0.33390099698268305
0.22699999999999987	0.2274551286810221	-0.09739630446500322	-0.06683384903955915	1.6921557482755236	0.07551018241741121	0.23580172006963834	-0.3336013353151632
0.2280000000000002	0.22746790227657882	-0.09740169341796491	-0.06554470164563854	1.6921729730044515	0.0754416004118036	0.23624227028187142	-0.3332998764892825
0.2290000000000001	0.2274805840986668	-0.09740704847136197	-0.06424971317301141	1.6921898731278917	0.0753725493710453	0.23668441438340004	-0.33299661603278213
0.22999999999999998	0.22749317600501495	-0.09741236988193586	-0.06294890120111059	1.692206453607974	0.0753030288142209	0.23712814019469658	-0.3326915494105165
0.23099999999999987	0.22750567991789244	-0.09741765794853766	-0.06164228310177455	1.692222719440407	0.07523303827021796	0.2375734355720867	-0.3323846720239175
0.2320000000000002	0.22751809782048715	-0.09742291301145702	-0.06032987604428843	1.6922386756477175	0.07516257727750365	0.2380202884058909	-0.3320759792144115
0.2330000000000001	0.2275304317526171	-0.09742813545102764	-0.05901169704893954	1.6922543272724258	0.07509164538630819	0.23846868660211584	-0.3317654662779788
0.23399999999999999	0.22754268380690004	-0.09743332568701545	-0.0576877630559894	1.6922696793708933	0.0750202421618757	0.23891861805897438	-0.3314531284831271
0.23499999999999988	0.22755485612688464	-0.09743848417879307	-0.05635809091267399	1.6922847370082201	0.07494836718366722	0.23937007067131447	-0.3311389610696273
0.2360000000000002	0.22756695090639098	-0.0974436114247954	-0.05502269727896499	1.6922995052530534	0.0748760200400901	0.23982303236272562	-0.33082295922844357
0.2370000000000001	0.22757897038817543	-0.09744870796087508	-0.05368159854944741	1.692313989171186	0.07480320032380877	0.24027749111208285	-0.3305051180856986
0.238	0.22759091686154287	-0.09745377435830994	-0.05233481082287782	1.6923281938190589	0.07472990762952539	0.24073343496369928	-0.33018543269774553
0.23899999999999988	0.2276027926596555	-0.09745881122221886	-0.05098234988782899	1.6923421242379177	0.0746561415527082	0.2411908520320007	-0.3298638980499188
0.2400000000000002	0.22761460015691307	-0.09746381919076262	-0.049624231209745476	1.6923557854474889	0.07458190168859793	0.24164973050578817	-0.32954050905580407
0.2410000000000001	0.22762634176640187	-0.09746879893437461	-0.04826046991901637	1.6923691824387954	0.07450718763131024	0.2421100586521614	-0.32921526055684813
0.242	0.22763801993741123	-0.0974737511542672	-0.0468910807989192	1.6923823201668555	0.07443199897266888	0.24257182482054046	-0.32888814732182653
0.24299999999999988	0.22764963715264014	-0.0974786765805881	-0.04551607828996354	1.6923952035440182	0.07435633530168363	0.24303501744125547	-0.32855916405001223
0.24400000000000022	0.22766119592433695	-0.09748357597060056	-0.04413547654483306	1.6924078374346787	0.07428019620668323	0.24349962500714456	-0.32822830538602576
0.2450000000000001	0.22767269878936833	-0.09748845010651101	-0.04274928951812237	1.6924202266509956	0.07420358127912904	0.2439656360434085	-0.32789556594278163
0.246	0.22768414830434638	-0.09749329979257187	-0.04135753102431284	1.6924323759480961	0.07412649011545604	0.2444330390880844	-0.3275609403170653
0.2469999999999999	0.2276955470419391	-0.09749812585221199	-0.03996021474743065	1.692444290018395	0.07404892231651505	0.24490182268881242	-0.32722442309372773
0.24800000000000022	0.2277068975879841	-0.0975029291259446	-0.038557354235828824	1.6924559734857652	0.07397087748662652	0.24537197540470235	-0.3268860088463588
0.2490000000000001	0.22771820253790057	-0.09750771046967453	-0.03714896289787073	1.6924674308999437	0.07389235523267233	0.2458434858078895	-0.3265456921383416
0.25	0.22772946449239542	-0.09751247075302649	-0.035735053997378294	1.692478666731535	0.07381335516298253	0.24631634248509698	-0.32620346752380713
0.2509999999999999	0.2277406860539644	-0.09751721085769167	-0.03431564064883289	1.692489685368363	0.07373387688620012	0.24679053403927526	-0.32585932954806734
0.2520000000000002	0.22775186982418644	-0.09752193167579257	-0.032890735813441714	1.6925004911127903	0.0736539200103069	0.24726604909108726	-0.32551327274789754
0.2530000000000001	0.22776301840030613	-0.09752663410826969	-0.031460352296430884	1.6925110881784966	0.07357348414174995	0.24774287628006708	-0.3251652916522825
0.254	0.22777413437072616	-0.09753131906291396	-0.03002450274442503	1.6925214806867166	0.07349256888430346	0.24822100426558516	-0.32481538078344874
0.2549999999999999	0.2277852203101578	-0.09753598745166552	-0.028583199642901826	1.6925316726634303	0.07341117383748402	0.24870042172763135	-0.3244635346577016
0.2560000000000002	0.227796278774802	-0.09754064018792957	-0.02713645531446281	1.6925416680375078	0.07332929859488475	0.24918111736742646	-0.3241097477861328
0.2570000000000001	0.22780731229718587	-0.09754527818466098	-0.025684281916780585	1.6925514706386713	0.07324694274267259	0.249663079908239	-0.32375401467526455
0.258	0.2278183233799001	-0.09754990235284024	-0.024226691439455703	1.6925610841956509	0.07316410585800523	0.2501462980964789	-0.3233963298274538
0.2589999999999999	0.22782931448860824	-0.09755451359996287	-0.022763695701274348	1.6925705123352774	0.07308078750730754	0.25063076070265317	-0.32303668774130495
0.26000000000000023	0.22784028804582715	-0.09755911282853906	-0.021295306348985025	1.6925797585821354	0.0729969872446511	0.25111645652188924	-0.32267508291233943
0.2610000000000001	0.22785124642585375	-0.09756370093422755	-0.019821534856830202	1.692588826358021	0.07291270461023773	0.25160337437415997	-0.32231150983368534
0.262	0.22786219195008603	-0.0975682788032307	-0.01834239252569273	1.6925977189808274	0.07282793912886518	0.2520915031046462	-0.32194596299673
0.2629999999999999	0.2278731268823592	-0.09757284730970371	-0.016857890481472758	1.6926064396639797	0.07274269030849759	0.2525808315844312	-0.3215784368916206
0.26400000000000023	0.2278840534246692	-0.09757740731392736	-0.015368039673060434	1.6926149915179214	0.07265695763900186	0.25307134871123327	-0.32120892600712925
0.2650000000000001	0.22789497371403675	-0.09758195966086615	-0.013872850871019192	1.6926233775528936	0.07257074059105059	0.253563043409822	-0.32083742483013356
0.266	0.22790588982013213	-0.0975865051787337	-0.012372334667721445	1.692631600681128	0.0724840386152528	0.2540559046321286	-0.32046392784562966
0.2669999999999999	0.22791680374252746	-0.09759104467756247	-0.010866501478551048	1.692639663718448	0.07239685114139126	0.25454992135718363	-0.3200884295373449
0.26800000000000024	0.2279277174079522	-0.09759557894777787	-0.009355361543785884	1.6926475693864016	0.07230917757770614	0.25504508259077	-0.3197109243882861
0.26900000000000013	0.2279386326679282	-0.09760010875878061	-0.007838924931149386	1.6926553203145538	0.0722210173102253	0.2555413773647426	-0.31933140688122735
0.27	0.22794955129603076	-0.09760463485753702	-0.006317201539396216	1.6926629190425564	0.07213236970208112	0.2560387947359625	-0.31894987149957066
0.2709999999999999	0.2279604749851483	-0.0976091579671751	-0.004790201102923369	1.692670368023125	0.07204323409293617	0.25653732378479766	-0.31856631272833996
0.27200000000000024	0.22797140534511384	-0.09761367878558294	-0.0032579331958929943	1.6926776696259103	0.07195360979845748	0.2570369536137464	-0.3181807250548882
0.27300000000000013	0.22798234389958028	-0.097618197984007	-0.0017204072351059954	1.6926848261407632	0.07186349610959636	0.25753767334662336	-0.31779310296956653
0.274	0.22799329208213645	-0.09762271620565044	-0.0001776324831232137	1.6926918397803972	0.07177289229179636	0.2580394721277072	-0.3174034409666037
0.2749999999999999	0.22800425123316598	-0.09762723406465137	0.001370381947248283	1.692698712683567	0.0716817975844345	0.2585423391203137	-0.3170117335450197
0.27600000000000025	0.22801522259744791	-0.09763175214581804	0.0029236270878675056	1.6927054469187615	0.07159021120049656	0.259046263505231	-0.3166179752094561
0.27700000000000014	0.22802620732137177	-0.09763627100436513	0.004482094110330811	1.6927120444884078	0.07149813232618245	0.25955123447939316	-0.31622216047086804
0.278	0.22803720645014278	-0.09764079116527283	0.006045774320834591	1.6927185073335855	0.07140556012050359	0.26005724125449703	-0.315824283847205
0.2789999999999999	0.22804822092535038	-0.09764531312301795	0.007614659154838003	1.6927248373384964	0.07131249371505571	0.26056427305551366	-0.3154243398642684
0.28000000000000025	0.2280592515821445	-0.09764983734130199	0.009188740171907284	1.69273103633507	0.07121893221366332	0.261072319119286	-0.31502232305656813
0.28100000000000014	0.22807029914639554	-0.097654364252403	0.010768009050373737	1.692737106108072	0.07112487469195762	0.26158136869304166	-0.3146182279681844
0.28200000000000003	0.22808136423259268	-0.09765889425690491	0.01235245758144052	1.6927430483995924	0.07103032019725418	0.2620914110327087	-0.3142120491539437
0.2829999999999999	0.22809244734210377	-0.09766342772342422	0.013942077662370088	1.6927488649129037	0.07093526774854857	0.2626024354009851	-0.31380378118085417
0.28400000000000025	0.2281035488614185	-0.0976679649879542	0.015536861288384008	1.69275455731682	0.07083971633650904	0.26311443106498794	-0.313393418629622
0.28500000000000014	0.2281146690603717	-0.09767250635357987	0.01713680054403666	1.6927601272501807	0.07074366492364992	0.2636273872937386	-0.3129809560963771
0.28600000000000003	0.22812580809034788	-0.09767705209019144	0.01874188759519838	1.6927655763260772	0.0706471124444431	0.2641412933559182	-0.3125663881944295
0.2869999999999999	0.2281369659828439	-0.09768160243382071	0.02035211468165576	1.6927709061369516	0.07055005780524687	0.2646561385178454	-0.31214970955557536
0.28800000000000026	0.22814814264914188	-0.09768615758672575	0.021967474109584238	1.692776118260566	0.07045249988466208	0.26517191204144147	-0.3117309148311401
0.28900000000000015	0.2281593378807168	-0.09769071771822042	0.02358795824352098	1.6927812142649603	0.07035443753437765	0.26568860318219384	-0.31130999869349507
0.29000000000000004	0.2281705513488729	-0.09769528296474464	0.0252135594974694	1.692786195711645	0.0702558695797756	0.26620620118700694	-0.3108869558384178
0.2909999999999999	0.2281817826036098	-0.09769985342917933	0.026844270325145875	1.6927910641585322	0.07015679482029705	0.266724695291768	-0.3104617809878143
0.29200000000000026	0.2281930310732231	-0.09770442918091113	0.028480083210504898	1.6927958211633507	0.07005721203017873	0.2672440747188816	-0.31003446889213854
0.29300000000000015	0.22820429606501708	-0.09770901025664235	0.03012099065892523	1.6928004682867943	0.06995711995950095	0.2677643286749663	-0.30960501433257515
0.29400000000000004	0.22821557676637524	-0.09771359666044122	0.03176698518868705	1.6928050070957805	0.06985651733499972	0.26828544634866325	-0.30917341212311217
0.29499999999999993	0.2282268722458133	-0.09771818836303656	0.03341805932274633	1.692809439167195	0.06975540286064418	0.268807416908628	-0.30873965711244805
0.29600000000000026	0.22823818145401642	-0.09772278530186183	0.03507420558043962	1.692813766090987	0.06965377521846812	0.2693302295016549	-0.3083037441860427
0.29700000000000015	0.22824950322486456	-0.09772738738222084	0.03673541646912966	1.6928179894722408	0.06955163306977838	0.2698538732508231	-0.3078656682683782
0.29800000000000004	0.22826083627644547	-0.09773199447882241	0.038401684476175445	1.6928221109329737	0.06944897505649779	0.27037833725367477	-0.30742542432519043
0.29899999999999993	0.2282721792120543	-0.09773660643731234	0.040073002060478286	1.6928261321136588	0.0693457998025834	0.27090361058031426	-0.3069830073659819
0.30000000000000027	0.22828353052155664	-0.0977412230754272	0.04174936164285653	1.6928300546737167	0.06924210591558173	0.27142968227131703	-0.3065384124473065
0.30100000000000016	0.2282948885838707	-0.09774584418301471	0.04343075559601094	1.6928338802909788	0.06913789198814015	0.2719565413355805	-0.30609163467652806
0.30200000000000005	0.22830625167019497	-0.09775046952129389	0.04511717623484284	1.6928376106604976	0.06903315659935344	0.2724841767482502	-0.305642669215569
0.30299999999999994	0.22831761794647576	-0.09775509882286113	0.046808615806002485	1.692841247492699	0.06892789831625203	0.27301257744848695	-0.3051915112850203
0.30400000000000027	0.22832898547474115	-0.09775973179282214	0.04850506647479396	1.6928447925116283	0.0688221156956153	0.27354173233659995	-0.30473815616904315
0.30500000000000016	0.22834035221443277	-0.09776436811029635	0.05020652030944505	1.692848247453663	0.06871580728605114	0.2740716302704341	-0.3042825992208233
0.30600000000000005	0.2283517160248644	-0.09776900742954026	0.051912969264630106	1.692851614065562	0.0686089716303426	0.2746022600614484	-0.303824835868218
0.30699999999999994	0.22836307466881	-0.09777364937994107	0.053624405165006224	1.6928548941014763	0.0685016072678197	0.27513361047074086	-0.30336486161959897
0.3080000000000003	0.22837442581647213	-0.09777829356525784	0.05534081968726647	1.6928580893196654	0.06839371273663612	0.2756656702047251	-0.30290267207032334
0.30900000000000016	0.2283857670494532	-0.09778293956361278	0.057062204340339796	1.6928612014793027	0.06828528657631731	0.2761984279104704	-0.3024382629098359
0.31000000000000005	0.22839709586510837	-0.09778758692860588	0.05878855044562498	1.6928642323373595	0.0681763273307035	0.27673187217120343	-0.301971629928616
0.31099999999999994	0.22840840968203885	-0.09779223519080209	0.060519849117645304	1.6928671836455718	0.06806683355104527	0.2772659915019216	-0.3015027690247901
0.3120000000000003	0.2284197058467285	-0.09779688385884287	0.062256091243630414	1.6928700571474868	0.06795680379913144	0.27780077434458056	-0.301031676211145
0.31300000000000017	0.22843098164019288	-0.09780153241943033	0.06399726746165796	1.6928728545755862	0.06784623665032864	0.2783362090627463	-0.30055834762278993
0.31400000000000006	0.22844223428351362	-0.09780618033655618	0.06574336813848933	1.6928755776484852	0.06773513069635165	0.27887228393614855	-0.3000827795249219
0.31499999999999995	0.2284534609426388	-0.09781082705148134	0.06749438334748295	1.6928782280682055	0.06762348454806995	0.2794089871554519	-0.299604968320517
0.3160000000000003	0.22846465873395977	-0.09781547198384592	0.06925030284509136	1.6928808075175217	0.06751129683890031	0.2799463068168293	-0.29912491055849805
0.31700000000000017	0.22847582473066902	-0.09782011453315687	0.07101111604520262	1.692883317657377	0.06739856622854302	0.28048423091586233	-0.29864260294250505
0.31800000000000006	0.22848695596839566	-0.09782475408027601	0.07277681199284096	1.6928857601243696	0.06728529140645412	0.2810227473411455	-0.29815804233966164
0.31899999999999995	0.22849804945011734	-0.09782938998891288	0.07454737933836385	1.6928881365283062	0.06717147109517657	0.28156184386815447	-0.29767122578909805
0.3200000000000003	0.2285091021518554	-0.09783402160712239	0.07632280631141342	1.69289044844982	0.06705710405395833	0.2821015081532065	-0.2971821505106594
0.3210000000000002	0.22852011102915928	-0.09783864826880391	0.07810308069388096	1.6928926974380563	0.06694218908259723	0.2826417277271608	-0.29669081391410707
0.32200000000000006	0.22853107302288136	-0.09784326929520255	0.07988818979226898	1.6928948850084178	0.06682672502520973	0.28318248998893064	-0.29619721360857204
0.32299999999999995	0.22854198506424422	-0.0978478839964163	0.08167812040946387	1.6928970126403715	0.06671071077392436	0.28372378219882033	-0.29570134741201914
0.3240000000000003	0.22855284408070378	-0.09785249167290852	0.08347285881556035	1.6928990817753187	0.066594145272745	0.28426559147157654	-0.29520321336084643
0.3250000000000002	0.2285636470029869	-0.09785709161702578	0.08527239071850251	1.692901093814519	0.06647702752164554	0.28480790476947193	-0.2947028097195605
0.32600000000000007	0.22857439077255584	-0.09786168311452452	0.08707670123567782	1.692903050117075	0.06635935658071458	0.2853507088959198	-0.29420013499022607
0.32699999999999996	0.22858507234912742	-0.09786626544610731	0.08888577486647742	1.6929049519979695	0.06624113157416828	0.2858939904895725	-0.29369518792175153
0.3280000000000003	0.22859568871787436	-0.09787083788896545	0.09069959546508763	1.6929068007261603	0.06612235169417138	0.28643773601842865	-0.29318796751925563
0.3290000000000002	0.2286062368951856	-0.09787539971795178	0.09251814621352994	1.692908597522725	0.06600301620428459	0.28698193177390174	-0.29267847305351696
0.33000000000000007	0.2286167139326109	-0.09787995020563683	0.09434140959533938	1.6929103435590591	0.06588312444229545	0.28752656386510644	-0.2921667040704461
0.33099999999999996	0.22862711692049414	-0.09788448862162455	0.09616936736951931	1.692912039955126	0.06576267582279897	0.2880716182133152	-0.29165266040045895
0.3320000000000003	0.22863744299205266	-0.09788901423262963	0.09800200054441562	1.6929136877777535	0.06564166984013743	0.2886170805464772	-0.29113634216763057
0.3330000000000002	0.22864768932715326	-0.09789352630369338	0.09983928935115376	1.6929152880389813	0.06552010607170007	0.2891629363936916	-0.2906177497988727
0.3340000000000001	0.22865785315616233	-0.0978980240997903	0.10168121321628	1.692916841694454	0.06539798418140054	0.2897091710795261	-0.29009688403337897
0.33499999999999996	0.2286679317642494	-0.09790250688707496	0.10352775073400244	1.6929183496418623	0.06527530392314958	0.2902557697183184	-0.2895737459322755
0.3360000000000003	0.22867792249502125	-0.09790697393301374	0.10537887963842907	1.6929198127194276	0.06515206514383629	0.2908027172085348	-0.2890483368884776
0.3370000000000002	0.2286878227531109	-0.09791142450577571	0.10723457677582265	1.6929212317044333	0.06502826778575711	0.2913499982270781	-0.2885206586367505
0.3380000000000001	0.2286976300064749	-0.09791585787438903	0.10909481807651819	1.692922607311798	0.06490391188916285	0.29189759722343916	-0.28799071326391223
0.33899999999999997	0.2287073417887768	-0.09792027331004349	0.11095957852690133	1.6929239401926925	0.06477899759528885	0.29244549841394946	-0.28745850321893257
0.3400000000000003	0.22871695570186104	-0.09792467008740967	0.11282883214372497	1.6929252309332	0.06465352514938137	0.29299368577694224	-0.2869240313223187
0.3410000000000002	0.22872646941832198	-0.09792904748484575	0.11470255195153865	1.6929264800530157	0.0645274949031109	0.2935421430490197	-0.2863873007746618
0.3420000000000001	0.22873588068416942	-0.09793340478387208	0.11658070996137912	1.69292768800419	0.06440090731655483	0.29409085372165067	-0.2858483151648298
0.34299999999999997	0.22874518732159055	-0.09793774126941927	0.11846327714999978	1.6929288551699102	0.06427376296041919	0.2946398010377489	-0.28530707847792436
0.34399999999999986	0.22875438723180966	-0.09794205623122264	0.12035022344079552	1.692929981863324	0.06414606251862057	0.29518896798873545	-0.28476359510269506
0.3450000000000002	0.22876347839767447	-0.09794634896561097	0.12224151768757544	1.6929310683264016	0.06401780679074069	0.2957383373125886	-0.28421786983810166
0.3460000000000001	0.2287724588852218	-0.09795061877731842	0.12413712766120867	1.6929321147288376	0.06388899669404839	0.2962878914928369	-0.28366990789908064
0.347	0.22878132684422164	-0.09795486498132025	0.12603702003879963	1.6929331211669927	0.06375963326527084	0.2968376127583298	-0.28311971492169574
0.34799999999999986	0.22879008050845032	-0.09795908690468869	0.12794116039542805	1.6929340876628738	0.06362971766223507	0.29738748308374147	-0.2825672969675434
0.3490000000000002	0.22879871819607248	-0.0979632838884697	0.12984951319735666	1.6929350141631536	0.06349925116531768	0.29793748419046007	-0.282012660527653
0.3500000000000001	0.22880723831013428	-0.09796745528920928	0.13176204179560913	1.6929359005382287	0.06336823517870181	0.29848759754769777	-0.28145581252636226
0.351	0.22881563933916943	-0.09797160047937732	0.13367870842108365	1.6929367465813163	0.06323667123125734	0.29903780437414273	-0.28089676032491817
0.35199999999999987	0.22882391985792008	-0.09797571884706176	0.1355994741819914	1.692937552007591	0.06310456097710385	0.29958808564017214	-0.2803355117244313
0.3530000000000002	0.22883207852817333	-0.09797980979643856	0.13752429906252508	1.6929383164533611	0.06297190619634195	0.3001384220704004	-0.2797720749683586
0.3540000000000001	0.22884011409971536	-0.09798387274939897	0.13945314192241892	1.692939039475283	0.06283870879601255	0.3006887941465815	-0.2792064587445692
0.355	0.22884802541140423	-0.09798790714758172	0.14138596049819482	1.6929397205496173	0.06270497081103842	0.3012391821110054	-0.2786386721868004
0.35599999999999987	0.2288558113923635	-0.09799191245443047	0.14332271140613473	1.6929403590715244	0.06257069440514632	0.3017895659704083	-0.27806872487561957
0.3570000000000002	0.2288634710632992	-0.09799588815690052	0.14526335014626804	1.6929409543544005	0.062435881871646046	0.3023399255001717	-0.2774966268391248
0.3580000000000001	0.22887100353756257	-0.09799983376606743	0.14720783110779354	1.6929415056288803	0.06230053563363764	0.30289024024889155	-0.27692238855331497
0.359	0.22887840802158094	-0.09800374881701371	0.14915610757710573	1.6929420120407521	0.06216465824370579	0.3034404895437622	-0.27634602094205857
0.3599999999999999	0.22888568381541177	-0.09800763286911933	0.15110813174771473	1.692942472648163	0.06202825238370785	0.3039906524965527	-0.27576753537677223
0.3610000000000002	0.2288928303137985	-0.09801148550637953	0.153063854730976	1.6929428864196208	0.061891320864653064	0.3045407080097078	-0.27518694367555546
0.3620000000000001	0.22889984700660237	-0.09801530633737895	0.15502322656880857	1.6929432522331704	0.061753866626304964	0.3050906347828981	-0.27460425810128297
0.363	0.22890673347823365	-0.09801909499567564	0.15698619624920432	1.69294356887599	0.06161589273656508	0.30564041132034614	-0.27401949135876463
0.3639999999999999	0.22891348940683068	-0.09802285114021615	0.15895271172344566	1.6929438350440353	0.06147740239057428	0.30619001593870265	-0.273432656591449
0.3650000000000002	0.22892011456356398	-0.09802657445502617	0.16092271992470328	1.6929440493417323	0.06133839890934594	0.30673942677537525	-0.2728437673777181
0.3660000000000001	0.22892660881206817	-0.09803026464855447	0.16289616678806645	1.6929442102817178	0.06119888573817149	0.30728862179720656	-0.27225283772676134
0.367	0.22893297210800156	-0.09803392145305091	0.16487299727017982	1.6929443162846327	0.061058866445160516	0.30783757880891527	-0.27165988207450237
0.3679999999999999	0.22893920449835578	-0.09803754462398001	0.1668531553670348	1.6929443656789642	0.06091834471991205	0.3083862754609559	-0.27106491527992993
0.3690000000000002	0.22894530611976624	-0.09804113393946792	0.1688365841314728	1.6929443567009443	0.060777324372009056	0.30893468925724504	-0.2704679526213938
0.3700000000000001	0.22895127719619993	-0.09804468919978229	0.17082322569270755	1.6929442874945022	0.06063580932921067	0.3094827975633239	-0.26986900979217965
0.371	0.2289571180371443	-0.09804821022722027	0.17281302127829887	1.6929441561112741	0.060493803635704085	0.31003057761516256	-0.2692681028952282
0.3719999999999999	0.22896282903592186	-0.09805169686677911	0.17480591123750822	1.6929439605106722	0.06035131145065554	0.3105780065283828	-0.26866524843740724
0.3730000000000002	0.2289684106673804	-0.09805514898685791	0.17680183506534097	1.6929436985600126	0.06020833704656956	0.3111250613076191	-0.2680604633236886
0.3740000000000001	0.2289738634853373	-0.09805856647924246	0.17880073142808603	1.6929433680347075	0.06006488480708685	0.3116717188562213	-0.26745376485090805
0.375	0.22897918812015042	-0.09806194925837436	0.18080253819079004	1.6929429666185218	0.05992095922452115	0.3122179559865046	-0.2668451707007262
0.3759999999999999	0.22898438527641482	-0.09806529725990236	0.18280719244522087	1.692942491903896	0.059776564897374485	0.3127637494301431	-0.26623469893226226
0.3770000000000002	0.22898945573078422	-0.09806861043926758	0.1848146305372491	1.6929419413923383	0.05963170652788732	0.31330907584824275	-0.26562236797498995
0.3780000000000001	0.22899440032954033	-0.09807188877107399	0.18682478809333108	1.6929413124948889	0.05948638891967993	0.3138539118409321	-0.26500819662200253
0.379	0.22899921998553202	-0.09807513224886603	0.1888376000450313	1.6929406025326568	0.05934061697548058	0.31439823395637384	-0.2643922040236876
0.3799999999999999	0.22900391567523398	-0.09807834088456166	0.19085300065127372	1.6929398087374343	0.05919439569493563	0.3149420186992793	-0.263774409681795
0.3810000000000002	0.22900848843630106	-0.09808151470716896	0.1928709235187605	1.6929389282523915	0.059047730172436086	0.31548524253894944	-0.26315483344399937
0.3820000000000001	0.2290129393648695	-0.09808465376153994	0.19489130162062004	1.6929379581328488	0.05890062559501652	0.31602788191668246	-0.26253349549906224
0.383	0.22901726961298077	-0.0980877581075355	0.19691406731409955	1.6929368953471375	0.058753087240443175	0.31656991325275313	-0.26191041637220674
0.3839999999999999	0.22902148038650175	-0.09809082781884812	0.19893915235849632	1.692935736777548	0.058605120475364494	0.3171113129534141	-0.26128561692038227
0.38500000000000023	0.22902557294278603	-0.09809386298185814	0.20096648793339558	1.6929344792213636	0.05845673075345795	0.31765205741806324	-0.26065911832745947
0.3860000000000001	0.22902954858845156	-0.09809686369527658	0.20299600465615364	1.6929331193919945	0.05830792361368979	0.31819212304623434	-0.26003094209951777
0.387	0.2290334086776499	-0.09809983007019772	0.2050276325979411	1.6929316539202024	0.05815870467874325	0.3187314862440698	-0.2594011100603875
0.3879999999999999	0.22903715460969679	-0.0981027622301843	0.20706130129954098	1.6929300793554276	0.05800907965348809	0.3192701234305407	-0.2587696443471223
0.38900000000000023	0.22904078782568627	-0.09810566031138283	0.2090969397884736	1.6929283921672191	0.05785905432330322	0.31980801104386447	-0.25813656740483004
0.3900000000000001	0.22904430980484	-0.09810852446229401	0.2111344765967636	1.692926588746771	0.05770863455224689	0.3203451255480818	-0.2575019019811479
0.391	0.22904772206096624	-0.0981113548428258	0.21317383977791557	1.692924665408567	0.05755782628112968	0.3208814434395112	-0.2568656711210687
0.3919999999999999	0.2290510261390274	-0.0981141516233828	0.21521495692354545	1.6929226183921409	0.057406635525545514	0.3214169412530435	-0.2562278981620359
0.39300000000000024	0.22905422361181413	-0.09811691498474213	0.21725775518086518	1.6929204438639516	0.05725506837397668	0.3219515955684817	-0.25558860672873723
0.39400000000000013	0.2290573160767252	-0.09811964511833833	0.2193021612710893	1.6929181379193798	0.05710313098602792	0.3224853830170101	-0.25494782072739103
0.395	0.2290603051526509	-0.09812234222620445	0.22134810150770562	1.6929156965848489	0.056950829590600945	0.3230182802875714	-0.25430556433986723
0.3959999999999999	0.2290631924769591	-0.09812500652019203	0.22339550181393059	1.6929131158200736	0.056798170483759756	0.323550264132993	-0.2536618620179863
0.39700000000000024	0.229065979702957	-0.09812763822159633	0.2254442877397992	1.6929103915204415	0.05664516002670705	0.32408131137588353	-0.25301673847784956
0.39800000000000013	0.22906866849857763	-0.09813023756231634	0.22749438447933618	1.6929075195195287	0.05649180464447454	0.32461139891438484	-0.25237021869393433
0.399	0.22907126054591453	-0.09813280478604895	0.22954571688825529	1.6929044955917567	0.056338110824772865	0.3251405037281053	-0.2517223278928685
0.3999999999999999	0.2290737575397265	-0.09813534014801242	0.23159820950226095	1.6929013154551944	0.05618408511620323	0.32566860288431876	-0.25107309154704294
0.40100000000000025	0.22907616118378543	-0.09813784391432619	0.2336517865548994	1.6928979747745045	0.05602973412612883	0.32619567354390233	-0.2504225353683415
0.40200000000000014	0.22907847318619107	-0.09814031636217306	0.23570637199465586	1.6928944691640462	0.055875064518626054	0.32672169296679326	-0.24977068530196456
0.403	0.22908069525552735	-0.09814275778036533	0.2377618895017466	1.6928907941911318	0.05572008301256995	0.3272466385172294	-0.24911756752025893
0.4039999999999999	0.22908282909823338	-0.09814516846956296	0.2398182625046822	1.692886945379444	0.055564796379908264	0.3277704876689178	-0.24846320841659095
0.40500000000000025	0.2290848764164374	-0.09814754874139535	0.24187541419705147	1.6928829182126204	0.05540921144381311	0.32829321801021444	-0.24780763459911462
0.40600000000000014	0.2290868389058768	-0.09814989891686368	0.24393326755459863	1.6928787081376289	0.05525333507652091	0.32881480724927603	-0.2471508728844704
0.40700000000000003	0.22908871825390228	-0.09815221932552645	0.24599174535229223	1.69287431056719	0.0550971741972194	0.3293352332191448	-0.24649295029163223
0.4079999999999999	0.2290905161375648	-0.09815451030546694	0.24805077018221341	1.6928697208816217	0.05494073577003585	0.3298544738830924	-0.2458338940355112
0.40900000000000025	0.2290922342217835	-0.0981567722025371	0.25011026447346973	1.6928649344316236	0.05478402680175442	0.33037250734042745	-0.2451737315195587
0.41000000000000014	0.22909387415759297	-0.0981590053685013	0.25217015051421093	1.6928599465423741	0.05462705433913399	0.3308893118326054	-0.24451249032734285
0.41100000000000003	0.22909543758046844	-0.09816121015883217	0.25423035047469045	1.6928547525181978	0.05446982546594156	0.3314048657494795	-0.24385019821374077
0.4119999999999999	0.22909692610872687	-0.09816338693091058	0.25629078643069453	1.6928493476474265	0.0543123472999378	0.3319191476355917	-0.2431868830959034
0.41300000000000026	0.22909834134200283	-0.09816553604338227	0.25835138038816835	1.6928437272074637	0.05415462699017335	0.332432136196586	-0.2425225730435387
0.41400000000000015	0.22909968485979723	-0.09816765785629424	0.26041205431024295	1.692837886470053	0.053996671714406246	0.3329438103060696	-0.24185729626830382
0.41500000000000004	0.22910095822009757	-0.09816975273050553	0.2624727301467395	1.6928318207067576	0.05383848867596356	0.3334541490130644	-0.24119108111246151
0.4159999999999999	0.22910216295806804	-0.09817182102637206	0.26453332986509875	1.6928255251942776	0.053680085100222985	0.33396313154976437	-0.24052395603713847
0.41700000000000026	0.22910330058480796	-0.09817386310321029	0.2665937754816866	1.692818995218863	0.053521468231559906	0.33447073733925464	-0.2398559496105237
0.41800000000000015	0.22910437258617716	-0.09817587931953928	0.2686539890935521	1.6928122260798222	0.053362645330631196	0.334976946003212	-0.2391870904959182
0.41900000000000004	0.22910538042168682	-0.09817787003297107	0.27071389291146425	1.692805213092506	0.05320362367131872	0.3354817373699115	-0.23851740743942518
0.41999999999999993	0.22910632552345397	-0.09817983560012292	0.2727734092943015	1.6927979515907665	0.05304441053756907	0.3359850914826202	-0.23784692925731432
0.42100000000000026	0.22910720929521897	-0.09818177637692864	0.2748324607841186	1.6927904369296558	0.05288501322036613	0.33648698860803145	-0.2371756848229705
0.42200000000000015	0.2291080331114238	-0.09818369271860028	0.2768909701667794	1.692782664489122	0.052725439012514974	0.3369874092506677	-0.23650370304505605
0.42300000000000004	0.22910879831635028	-0.09818558497961714	0.2789488606089861	1.6927746296783295	0.05256569519745439	0.33748633418569385	-0.23583101282035407
0.42399999999999993	0.22910950622331663	-0.09818745351411591	0.28100605582140215	1.6927663279398522	0.05240578903623196	0.3379837444979802	-0.23515764297801253
0.42500000000000027	0.2291101581139312	-0.09818929867555176	0.2830624801204925	1.6927577547529915	0.052245727762135256	0.3384796215964967	-0.23448362225718228
0.42600000000000016	0.22911075523740213	-0.09819112081525372	0.28511805843878324	1.6927489056362244	0.0520855185788916	0.3389739472159927	-0.2338089793017605
0.42700000000000005	0.22911129880990144	-0.09819292028100284	0.2871727163847466	1.6927397761495433	0.05192516865493874	0.3394667034304631	-0.23313374263895997
0.42799999999999994	0.22911179001398266	-0.09819469741676157	0.2892263802508747	1.6927303618970675	0.051764685122163596	0.33995787265417915	-0.2324579406749277
0.42900000000000027	0.2291122299980506	-0.09819645256317787	0.2912789769452002	1.692720658529925	0.05160407508086813	0.3404474376243348	-0.23178160171524181
0.43000000000000016	0.229112619875882	-0.09819818605735843	0.29333043402491965	1.6927106617494145	0.05144334559640038	0.3409353814078934	-0.23110475395136737
0.43100000000000005	0.22911296072619652	-0.09819989823153456	0.29538067983219196	1.6927003673104475	0.051282503687443456	0.341421687432714	-0.23042742541334865
0.43199999999999994	0.22911325359227616	-0.09820158941137284	0.2974296435280346	1.6926897710248991	0.05112155632233811	0.3419063394946175	-0.22974964395649253
0.4330000000000003	0.22911349948125634	-0.09820325991430669	0.29947725499806754	1.6926788687641232	0.050960510425502585	0.3423893217341373	-0.22907143729084664
0.43400000000000016	0.22911369936233494	-0.09820491004826343	0.3015234448080046	1.6926676564610068	0.05079937287987482	0.3428706186248071	-0.22839283299412722
0.43500000000000005	0.22911385416427466	-0.09820654011153732	0.30356814428565687	1.692656130112698	0.05063815051964582	0.3433502149910913	-0.22771385848218773
0.43599999999999994	0.2291139647737027	-0.09820815039343267	0.3056112856280094	1.6926442857836388	0.05047685012143787	0.34382809603221903	-0.22703454097098316
0.4370000000000003	0.2291140320345831	-0.09820974117417619	0.3076528019567375	1.692632119608526	0.0503154783994632	0.34430424733379095	-0.22635490745576484
0.43800000000000017	0.2291140567481088	-0.09821131272372308	0.3096926273218537	1.6926196277959629	0.0501540420042909	0.3447786548670494	-0.2256749847074181
0.43900000000000006	0.22911403967263538	-0.09821286530058296	0.3117306966535499	1.692606806632045	0.049992547525580966	0.34525130497607026	-0.22499479928597754
0.43999999999999995	0.22911398152365686	-0.09821439915179364	0.31376694571267966	1.6925936524823837	0.04983100149542962	0.34572218436476654	-0.2243143775547895
0.4410000000000003	0.22911388297382196	-0.09821591451366568	0.31580131109032417	1.6925801617933218	0.04966941038829981	0.34619128009540806	-0.2236337456784875
0.44200000000000017	0.2291137446529903	-0.09821741161179282	0.31783373023093714	1.692566331094225	0.049507780618809595	0.34665857959246105	-0.22295292961297647
0.44300000000000006	0.22911356714832826	-0.0982188906603278	0.3198641414528135	1.6925521570008548	0.04934611853932084	0.34712407064554524	-0.2222719550960479
0.44399999999999995	0.22911335100444336	-0.09822035186202857	0.32189248396518844	1.6925376362183204	0.049184430438113796	0.3475877414116455	-0.22159084763908857
0.4450000000000003	0.22911309672355704	-0.09822179540907468	0.3239186979072184	1.6925227655432344	0.04902272253619238	0.3480495804223122	-0.2209096325115134
0.4460000000000002	0.22911280476571505	-0.09822322148352462	0.32594272445853445	1.6925075418654574	0.04886100097814666	0.3485095766069475	-0.22022833470102882
0.44700000000000006	0.22911247554903494	-0.09822463025779063	0.32796450599585647	1.6924919621694305	0.04869927181919785	0.34896771932652365	-0.21954697885828872
0.44799999999999995	0.22911210944999025	-0.09822602189550657	0.32998398617203145	1.692476023535855	0.048537541018590424	0.3494239983897309	-0.2188655892678187
0.4490000000000003	0.22911170680373136	-0.09822739655166021	0.33200110986943066	1.6924597231440894	0.04837581444291839	0.34987840404054105	-0.21818418986150528
0.4500000000000002	0.2291112679044419	-0.09822875437161345	0.33401582312701916	1.6924430582741508	0.04821409787128032	0.3503309269397922	-0.2175028042410101
0.45100000000000007	0.22911079300573092	-0.09823009549013796	0.3360280730903983	1.692426026307557	0.048052396998603225	0.35078155815219125	-0.21682145569258088
0.45199999999999996	0.22911028232106057	-0.09823142003159285	0.33803780793674826	1.6924086247270236	0.047890717441453685	0.3512302891279652	-0.21614016721080193
0.4530000000000003	0.22910973602420856	-0.09823272811086908	0.3400449767999131	1.6923908511153871	0.04772906474419913	0.35167711168471066	-0.21545896152249097
0.4540000000000002	0.22910915424976588	-0.09823401983359967	0.342049529743807	1.692372703154519	0.047567444380946185	0.35212201800010823	-0.21477786109403377
0.45500000000000007	0.22910853709366896	-0.09823529529526014	0.3440514177582473	1.6923541786242242	0.047405861755260535	0.35256500060960244	-0.21409688813114724
0.45599999999999996	0.22910788461376644	-0.09823655457990985	0.3460505927524496	1.6923352754000007	0.04724432220015974	0.3530060524035733	-0.21341606457994086
0.4570000000000003	0.2291071968304206	-0.09823779775932541	0.3480470075473585	1.692315991449284	0.047082830978434756	0.3534451666243727	-0.2127354121287677
0.4580000000000002	0.22910647372714324	-0.09823902489327864	0.350040615866862	1.6922963248276848	0.046921393283294935	0.3538823368631103	-0.21205495221023415
0.4590000000000001	0.22910571525126563	-0.09824023603058285	0.35203137232718223	1.6922762736759747	0.046760014239331335	0.35431755705589135	-0.21137470600353062
0.45999999999999996	0.2291049213146433	-0.09824143120940215	0.35401923242561745	1.6922558362166944	0.04659869890336704	0.35475082147993875	-0.21069469443718347
0.4610000000000003	0.2291040917943951	-0.09824261045682388	0.3560041525531156	1.6922350107500128	0.04643745226317971	0.3551821247550865	-0.2100149381839257
0.4620000000000002	0.22910322653367685	-0.098243773789199	0.3579860900525277	1.6922137956495804	0.04627627923275167	0.35561146185521775	-0.20933545763980882
0.4630000000000001	0.22910232534248984	-0.09824492121325074	0.3599650032496468	1.6921921893583847	0.04611518465001089	0.35603882811375726	-0.2086562729125673
0.46399999999999997	0.22910138799852384	-0.09824605272644607	0.3619408513871474	1.6921701903838577	0.04595417328229563	0.3564642192082416	-0.20797740384369665
0.4650000000000003	0.22910041424803554	-0.09824716831662916	0.3639135945344038	1.6921477972926147	0.045793249833569645	0.3568876311397457	-0.20729887003913497
0.4660000000000002	0.22909940380676186	-0.09824826796241963	0.36588319354353244	1.6921250087059492	0.0456324189481459	0.35730906022227205	-0.20662069088380294
0.4670000000000001	0.22909835636086912	-0.0982493516343768	0.36784961002763306	1.6921018232957095	0.04547168521292397	0.35772850307699217	-0.2059428855482655
0.46799999999999997	0.22909727156793755	-0.09825041929580529	0.36981280633908525	1.6920782397794356	0.0453110531595372	0.3581459566266533	-0.20526547299553527
0.4690000000000003	0.22909614905798223	-0.09825147090357943	0.37177274554756246	1.6920542569143775	0.04515052726652713	0.3585614180901546	-0.20458847198824248
0.4700000000000002	0.2290949884345103	-0.09825250640936052	0.3737293914162949	1.6920298734911494	0.04499011196178419	0.35897488497686925	-0.20391190109657975
0.4710000000000001	0.22909378927561497	-0.09825352576045357	0.3756827083766168	1.6920050883281486	0.044829811624884995	0.3593863550804101	-0.20323577870675902
0.472	0.2290925511354828	-0.09825452890067966	0.3776326615008347	1.6919799002663665	0.04466963058950459	0.3597958264719034	-0.2025601230299023
0.47299999999999986	0.22909127354706763	-0.09825551577164036	0.37957921647307796	1.6919543081638413	0.04450957314632579	0.3602032974929542	-0.20188495211177457
0.4740000000000002	0.22908995602555476	-0.09825648631362165	0.38152233955891574	1.691928310890125	0.04434964354607574	0.36060876674848896	-0.20121028384315776
0.4750000000000001	0.22908859807073506	-0.09825744046651363	0.38346199757527566	1.6919019073211443	0.044189846002381315	0.3610122330997806	-0.2005361359700572
0.476	0.22908719916716005	-0.0982583781711226	0.38539815786144965	1.6918750963340818	0.04403018469449989	0.36141369565778	-0.19986252610341856
0.47699999999999987	0.22908575878320786	-0.09825929937012153	0.3873307882500938	1.6918478768015222	0.04387066376998232	0.36181315377645024	-0.19918947172906817
0.4780000000000002	0.2290842763709414	-0.09826020400901357	0.3892598570367512	1.6918202475852442	0.04371128734756869	0.3622106070457998	-0.19851699021834743
0.4790000000000001	0.22908275136713585	-0.09826109203748572	0.39118533294830277	1.691792207530787	0.043552059520312596	0.36260605528473727	-0.19784509883887588
0.48	0.2290811831947236	-0.09826196341040437	0.3931071851115031	1.6917637554624192	0.043392984358564674	0.3629994985340524	-0.19717381476518245
0.48099999999999987	0.22907957126428027	-0.09826281808883047	0.3950253830223833	1.691734890178131	0.043234065912994064	0.3633909370495848	-0.1965031550891879
0.4820000000000002	0.22907791497555324	-0.09826365604142798	0.3969398965173042	1.6917056104454018	0.0430753082177047	0.3637803712955192	-0.19583313683003467
0.4830000000000001	0.22907621371903258	-0.09826447724513625	0.3988506957453155	1.69167591499737	0.042916715292894404	0.3641678019378679	-0.19516377694336942
0.484	0.22907446687756516	-0.09826528168472975	0.4007577511403458	1.69164580252903	0.04275829114699197	0.36455322983807875	-0.19449509233073112
0.4849999999999999	0.22907267382801275	-0.09826606935239418	0.4026610333924983	1.6916152716942114	0.042600039778816365	0.36493665604652537	-0.19382709984915047
0.4860000000000002	0.22907083394295444	-0.09826684024844771	0.4045605134181073	1.6915843211029642	0.04244196518024139	0.3653180817957558	-0.1931598163210049
0.4870000000000001	0.22906894659281044	-0.09826759438283111	0.406456162327833	1.691552949318979	0.04228407133930103	0.3656975084933777	-0.19249325854447774
0.488	0.22906701114914021	-0.09826833177586164	0.40834795139282176	1.69152115485779	0.04212636224318343	0.3660749377144563	-0.19182744330472776
0.4889999999999999	0.22906502698836329	-0.09826905245787448	0.4102358520100863	1.6914889361853909	0.04196884188092693	0.36645037119372914	-0.19116238738550825
0.4900000000000002	0.22906299349364534	-0.09826975646887948	0.4121198356678877	1.6914562917168805	0.041811514246179696	0.3668238108179395	-0.1904981075808546
0.4910000000000001	0.22906091005495063	-0.09827044385935961	0.41399987391039844	1.691423219815901	0.041654383340445376	0.3671952586179835	-0.18983462070676244
0.492	0.22905877606951872	-0.0982711146918363	0.41587593830054154	1.6913897187944893	0.04149745317674991	0.3675647167605634	-0.18917194361332795
0.4929999999999999	0.22905659094351835	-0.09827176904170039	0.41774800038065607	1.6913557869129712	0.041340727783116704	0.3679321875394679	-0.1885100931977595
0.4940000000000002	0.22905435409412753	-0.09827240699693368	0.4196160316313952	1.6913214223806459	0.04118421120560251	0.36829767336665903	-0.18784908641806194
0.4950000000000001	0.22905206495166264	-0.09827302865747127	0.4214800034300152	1.6912866233568964	0.041027907511255665	0.3686611767633477	-0.18718894030688976
0.496	0.22904972296175852	-0.09827363413457983	0.42333988700920977	1.6912513879519666	0.040871820791236135	0.36902270035117507	-0.18652967198518722
0.4969999999999999	0.2290473275875993	-0.09827422355025188	0.425195653416891	1.691215714227412	0.04071595516397184	0.36938224684349946	-0.1858712986756595
0.4980000000000002	0.22904487831220066	-0.09827479703661568	0.42704727347694404	1.6911796001962214	0.040560314778164366	0.36973981903684594	-0.18521383771618044
0.4990000000000001	0.2290423746407442	-0.09827535473536082	0.42889471775098453	1.6911430438233657	0.040404903815579214	0.3700954198025772	-0.18455730657269334
0.5	0.2290398161029643	-0.09827589679717944	0.43073795650077384	1.6911060430275306	0.04024972649367752	0.37044905207872164	-0.1839017228514663
0.5009999999999999	0.2290372022552117	-0.09827642338122258	0.432576959650571	1.6910685956832774	0.040094787068267766	0.3708007188618353	-0.18324710431135516
0.5020000000000002	0.22903453268144155	-0.09827693465457207	0.4344116967494483	1.6910306996225084	0.039940089836295205	0.37115042319895425	-0.182593468876361
0.5030000000000001	0.2290318069935031	-0.09827743079172724	0.4362421369343492	1.690992352635618	0.03978563913864309	0.371498168179818	-0.1819408346480388
0.504	0.22902902483223594	-0.09827791197410664	0.4380682488942971	1.6909535524734534	0.039631439362819654	0.37184395692936095	-0.18128921991743555
0.5049999999999999	0.22902618586975002	-0.09827837838956455	0.43989000083578383	1.690914296850093	0.03947749494558762	0.3721877926003463	-0.18063864317660025
0.5060000000000002	0.22902328981176134	-0.09827883023192202	0.44170736044936704	1.6908745834460661	0.039323810375531745	0.37252967836608014	-0.17998912312958817
0.5070000000000001	0.2290203363988578	-0.09827926770051225	0.44352029487750566	1.690834409911641	0.03917039019543859	0.3728696174133834	-0.17934067870294046
0.508	0.22901732540669353	-0.09827969099974027	0.4453287706836669	1.6907937738701808	0.03901723900442291	0.37320761293594196	-0.178693329055743
0.5089999999999999	0.22901425664548475	-0.09828010033865654	0.4471327538223629	1.6907526729223314	0.0388643614598574	0.37354366812772577	-0.17804709358918533
0.5100000000000002	0.22901112995880588	-0.09828049593054436	0.4489322096093989	1.6907111046506538	0.03871176227928384	0.373877786176293	-0.17740199195584422
0.5110000000000001	0.22900794522244083	-0.09828087799252093	0.4507271026927375	1.6906690666239559	0.038559446242422996	0.3742099702562791	-0.176758044068856
0.512	0.22900470234366802	-0.09828124674515176	0.4525173970255163	1.690626556401707	0.03840741819309598	0.3745402235234338	-0.1761152701104711
0.5129999999999999	0.2290014012598527	-0.09828160241207827	0.4543030558412567	1.6905835715389093	0.038255683040808765	0.37486854910914186	-0.1754736905397887
0.5140000000000002	0.22899804193596915	-0.09828194521965843	0.45608404163017496	1.690540109591431	0.038104245762056003	0.375194950115059	-0.17483332609995642
0.5150000000000001	0.2289946243618023	-0.09828227539661995	0.4578603161170042	1.6904961681217963	0.037953111401522154	0.37551942960779927	-0.1741941978246932
0.516	0.2289911485492059	-0.09828259317372627	0.45963184024073817	1.6904517447054455	0.037802285073296846	0.3758419906138537	-0.17355632704399343
0.5169999999999999	0.22898761452941888	-0.09828289878345464	0.46139857413520696	1.6904068369374619	0.037651771962099505	0.37616263611467565	-0.17291973538941807
0.5180000000000002	0.2289840223504369	-0.09828319245968639	0.46316047711052133	1.6903614424393905	0.03750157732432564	0.3764813690419304	-0.17228444479913485
0.5190000000000001	0.22898037207481742	-0.09828347443740906	0.4649175076373012	1.690315558865399	0.03735170648884872	0.3767981922733329	-0.17165047752213802
0.52	0.22897666377867074	-0.09828374495243002	0.46666962333410633	1.6902691839081623	0.03720216485763358	0.3771131086291303	-0.17101785612126139
0.5209999999999999	0.2289728975514585	-0.09828400424110169	0.4684167809558571	1.6902223153056009	0.03705295790615602	0.37742612086861904	-0.1703866034756321
0.5220000000000002	0.2289690734954691	-0.09828425254005779	0.47015893638253625	1.6901749508484778	0.036904091183684325	0.37773723168657114	-0.16975674278297048
0.5230000000000001	0.22896519172534852	-0.09828449008596059	0.47189604461009155	1.6901270883888524	0.036755570313417286	0.37804644370993207	-0.169128297560921
0.524	0.22896125236806478	-0.09828471711525884	0.47362805974471006	1.6900787258493917	0.03660740099235161	0.37835375949491	-0.16850129164690494
0.5249999999999999	0.22895725556217925	-0.09828493386395619	0.47535493500050574	1.6900298612324112	0.036459588990873155	0.3786591815246366	-0.16787574919683776
0.5260000000000002	0.22895320145604756	-0.09828514056738984	0.47707662270028783	1.689980492627897	0.03631214015218834	0.37896271220757927	-0.16725169468299114
0.5270000000000001	0.228949090206074	-0.09828533746001923	0.47879307427908246	1.6899306182208886	0.036165060391589975	0.37926435387664115	-0.1666291528909168
0.528	0.22894492197614885	-0.09828552477522452	0.4805042402908317	1.6898802362993572	0.03601835569543012	0.3795641087887652	-0.16600814891510243
0.5289999999999999	0.2289406969378958	-0.09828570274511463	0.48221007041869063	1.6898293452629543	0.03587203211973328	0.3798619791249165	-0.16538870815327583
0.5300000000000002	0.22893641527022443	-0.09828587160034456	0.48391051348897124	1.6897779436315006	0.03572609578850497	0.3801579669905637	-0.16477085629945348
0.5310000000000001	0.2289320771578075	-0.09828603156994195	0.4856055174884083	1.6897260300528445	0.03558055289179072	0.38045207441665696	-0.1641546193357097
0.532	0.2289276827892344	-0.09828618288114234	0.48729502958441895	1.68967360331084	0.035435409683357684	0.3807443033610395	-0.1635400235227018
0.5329999999999999	0.2289232323555985	-0.09828632575923324	0.48897899614840395	1.6896206623338232	0.03529067247799286	0.3810346557104126	-0.16292709538904787
0.5340000000000003	0.22891872605027005	-0.09828646042740655	0.490657362781768	1.6895672062035922	0.035146347648655436	0.3813231332826694	-0.1623158617197143
0.5350000000000001	0.22891416406947418	-0.09828658710661924	0.49233007434471543	1.6895132341648875	0.03500244162341616	0.38160973782941315	-0.16170634954326527
0.536	0.22890954661254378	-0.09828670601546202	0.4939970749874965	1.6894587456353802	0.034858960882055805	0.3818944710387794	-0.16109858611794844
0.5369999999999999	0.22890487388222686	-0.09828681737003582	0.49565830818265094	1.6894037402157818	0.034715911952559984	0.3821773345385003	-0.16049259891738177
0.5380000000000003	0.22890014608542708	-0.09828692138383578	0.4973137167586782	1.6893482176993264	0.03457330140762587	0.3824583298992088	-0.159888415615998
0.5390000000000001	0.22889536343362438	-0.09828701826764269	0.4989632429359458	1.6892921780810024	0.034431135861113536	0.3827374586379813	-0.1592860640736717
0.54	0.22889052614334673	-0.09828710822942147	0.5006068283630121	1.6892356215680402	0.0342894219644355	0.38301472222169103	-0.15868557231980648
0.5409999999999999	0.2288856344370699	-0.09828719147422668	0.5022444141522887	1.6891785485916573	0.034148166402817134	0.3832901220699877	-0.15808696853740342
0.5420000000000003	0.22888068854341972	-0.0982872682041148	0.5038759409166028	1.6891209598185544	0.0340073758913606	0.38356365955826777	-0.1574902810467789
0.5430000000000001	0.22887568869630084	-0.098287338618063	0.5055013488078471	1.6890628561617893	0.033867057170905775	0.3838353360209383	-0.15689553828847771
0.544	0.22887063513369982	-0.09828740291189426	0.507120577557025	1.689004238791404	0.033727217003803316	0.3841051527549726	-0.15630276880572005
0.5449999999999999	0.22886552809691385	-0.09828746127820867	0.5087335665153709	1.688945109144421	0.03358786216971535	0.38437311102369665	-0.15571200122678003
0.5460000000000003	0.22886036783096075	-0.09828751390632069	0.5103402546981072	1.6888854689345902	0.03344899946119334	0.3846392120609254	-0.1551232642465379
0.5470000000000002	0.22885515458579664	-0.09828756098220219	0.5119405808312708	1.6888253201633865	0.03331063567884399	0.3849034570753875	-0.15453658660644692
0.548	0.22884988861683517	-0.09828760268843109	0.5135344833997938	1.6887646651318806	0.033172777626381	0.3851658472551332	-0.1539519970736785
0.5489999999999999	0.22884457018476376	-0.09828763920414536	0.5151219006965209	1.6887035064512241	0.033035432105738734	0.3854263837721061	-0.15336952442027055
0.5500000000000003	0.22883919955616142	-0.09828767070500233	0.5167027708733518	1.6886418470517477	0.03289860591205856	0.3856850677871216	-0.1527891974018247
0.5510000000000002	0.2288337770049225	-0.098287697363143	0.5182770319941903	1.6885796901925478	0.03276230582848023	0.38594190045500726	-0.15221104473529762
0.552	0.22882830281298097	-0.09828771934716127	0.5198446220882553	1.6885170394711875	0.03262653862085359	0.38619688292978216	-0.15163509507652886
0.5529999999999999	0.22882277727033032	-0.09828773682207788	0.5214054792026913	1.688453898832002	0.0324913110324857	0.3864500163698135	-0.1510613769983905
0.5540000000000003	0.22881720067584352	-0.09828774994931892	0.5229595414549084	1.6883902725733844	0.03235662977897776	0.38670130194288765	-0.15048991896934807
0.5550000000000002	0.22881157333889526	-0.09828775888669875	0.5245067470862185	1.6883261653544177	0.03222250154302345	0.3869507408315607	-0.14992074933161306
0.556	0.22880589557990838	-0.098287763788407	0.5260470345172045	1.6882615821997227	0.03208893296910122	0.3871983342390916	-0.14935389627885948
0.5569999999999999	0.22880016772869535	-0.09828776480499997	0.5275803424037586	1.6881965285028977	0.03195593065823673	0.38744408339559083	-0.148789387833903
0.5580000000000003	0.2287943901217211	-0.09828776208339564	0.5291066096927197	1.6881310100304237	0.03182350116288989	0.3876879895638365	-0.14822725182643728
0.5590000000000002	0.22878856310016601	-0.0982877557668727	0.5306257756771706	1.688065032925649	0.031691650981838314	0.38793005404487735	-0.1476675158709216
0.56	0.2287826870087881	-0.09828774599507308	0.5321377800518271	1.6879986037113481	0.03156038655505061	0.388170278183848	-0.1471102073448366
0.5609999999999999	0.22877676219408044	-0.09828773290400804	0.5336425629681986	1.6879317292912197	0.03142971425866528	0.38840866337587415	-0.146555353367281
0.5620000000000003	0.2287707890017252	-0.09828771662606768	0.5351400650892072	1.687864416951074	0.031299640400068655	0.3886452110718214	-0.14600298077763949
0.5630000000000002	0.2287647677748466	-0.09828769729003353	0.5366302276433275	1.6877966743589496	0.03117017121300497	0.3888799227840702	-0.1454531161144164
0.5640000000000001	0.22875869885343955	-0.09828767502109444	0.5381129924783019	1.6877285095634018	0.031041312852773267	0.3891128000924981	-0.14490578559457518
0.565	0.22875258257422287	-0.0982876499408653	0.5395883021133586	1.687659930991083	0.03091307139156586	0.3893438446503016	-0.14436101509366195
0.5660000000000003	0.22874641927053752	-0.09828762216740872	0.5410560997877315	1.6875909474451107	0.030785452814064362	0.389573058188987	-0.14381883012723568
0.5670000000000002	0.22874020927266756	-0.09828759181525938	0.5425163295051677	1.6875215681034619	0.030658463013469892	0.3898004425225893	-0.14327925583388448
0.5680000000000001	0.2287339529093366	-0.0982875589954511	0.5439689360759808	1.6874518025155059	0.030532107787839876	0.3900259995518478	-0.14274231695949852
0.569	0.2287276505100004	-0.09828752381554626	0.5454138651578323	1.6873816605962901	0.030406392836482176	0.3902497312685814	-0.14220803784228772
0.5700000000000003	0.22872130240642857	-0.09828748637966782	0.546851063295671	1.687311152619701	0.03028132375646168	0.3904716397600165	-0.14167644239827706
0.5710000000000002	0.22871490893320265	-0.09828744678853348	0.5482804779597535	1.6872402892112386	0.030156906039396605	0.3906917272128842	-0.14114755410774235
0.5720000000000001	0.22870847042788542	-0.09828740513949215	0.5497020575802913	1.6871690813403912	0.03003314506859988	0.3909099959171018	-0.14062139600305074
0.573	0.2287019872312366	-0.0982873615265625	0.5511157515791517	1.6870975403129862	0.029910046116499434	0.3911264482689748	-0.1400979906575177
0.5740000000000003	0.2286954596870953	-0.09828731604047346	0.5525215103997971	1.6870256777631243	0.02978761434221028	0.39134108677416185	-0.13957736017495329
0.5750000000000002	0.22868888814117663	-0.09828726876870665	0.5539192855355116	1.6869535056439338	0.029665854789253293	0.39155391405052137	-0.13905952618005868
0.5760000000000001	0.22868227293916085	-0.09828721979554073	0.5553090295548305	1.6868810362178832	0.02954477238353745	0.3917649328306549	-0.1385445098099557
0.577	0.22867561442557618	-0.09828716920209732	0.5566906961234692	1.686808282047015	0.029424371931661527	0.39197414596402275	-0.13803233170707216
0.5780000000000003	0.22866891294385336	-0.09828711706638883	0.5580642400239277	1.68673525598272	0.029304658119469536	0.39218155641869074	-0.13752301201293587
0.5790000000000002	0.22866216883679946	-0.09828706346336757	0.5594296171746931	1.6866619711550406	0.02918563551073341	0.3923871672829479	-0.13701657036212647
0.5800000000000001	0.2286553824471129	-0.09828700846497662	0.5607867846490839	1.686588440961489	0.02906730854589752	0.39259098176691476	-0.13651302587648734
0.581	0.22864855411793952	-0.09828695214020194	0.5621357006922765	1.6865146790561172	0.028949681540880522	0.3927930032038343	-0.13601239716012645
0.5820000000000003	0.2286416841934713	-0.098286894555126	0.5634763247361785	1.6864406993391978	0.028832758685991132	0.39299323505092143	-0.13551470229524848
0.5830000000000002	0.22863477301958476	-0.09828683577298258	0.5648086174125685	1.6863665159463808	0.028716544045075443	0.3931916808900709	-0.1350199588386783
0.5840000000000001	0.22862782094451978	-0.09828677585421292	0.5661325405645399	1.686292143236938	0.028601041554891647	0.3933883444286042	-0.13452818381899725
0.585	0.22862082831959984	-0.09828671485652288	0.5674480572570402	1.6862175957818282	0.02848625502452558	0.39358322950005115	-0.13403939373403165
0.5860000000000003	0.22861379549998984	-0.09828665283494135	0.5687551317872943	1.6861428883519438	0.028372188134721366	0.39377634006490236	-0.13355360454849372
0.5870000000000002	0.22860672284549147	-0.09828658984187966	0.5700537296951468	1.6860680359072782	0.02825884443718441	0.3939676802111456	-0.13307083169151634
0.5880000000000001	0.22859961072137977	-0.09828652592719195	0.5713438177733569	1.685993053588879	0.028146227353914047	0.3941572541542777	-0.13259109005363834
0.589	0.22859245949890528	-0.0982864611382366	0.5726253640771323	1.6859179567131986	0.028034340176623266	0.39434506623672777	-0.13211439398365282
0.5900000000000003	0.22858526955470723	-0.09828639551993841	0.5738983379325553	1.685842760764697	0.027923186066303087	0.3945311209273563	-0.13164075728621694
0.5910000000000002	0.22857804126951092	-0.09828632911485176	0.5751627099450569	1.6857674813847978	0.027812768052806573	0.3947154228216364	-0.13117019322002646
0.5920000000000001	0.2285707750276124	-0.09828626196322451	0.5764184520075988	1.6856921343598101	0.027703089034388523	0.3948979766420854	-0.1307027144961763
0.593	0.22856347121752685	-0.09828619410306269	0.5776655373059593	1.6856167356096818	0.027594151777502362	0.39507878723827305	-0.13023833327748607
0.5940000000000003	0.2285561302330529	-0.09828612557019589	0.5789039403203972	1.6855413011771938	0.027485958917095047	0.3952578595863399	-0.12977706117926502
0.5950000000000002	0.22854875247437512	-0.09828605639834338	0.5801336368255944	1.6854658472172042	0.027378512957153642	0.39543519878820566	-0.12931890927089593
0.5960000000000001	0.2285413383495772	-0.09828598661918093	0.581354603889659	1.6853903899855525	0.02727181627119652	0.3956108100706431	-0.12886388807792185
0.597	0.22853388827731763	-0.09828591626240811	0.5825668198718379	1.6853149458272332	0.027165871102706768	0.39578469878439715	-0.1284120075846859
0.5979999999999999	0.22852640269029528	-0.09828584535581632	0.5837702644189632	1.6852395311645743	0.027060679565566344	0.3959568704031604	-0.12796327723739223
0.5990000000000002	0.22851888203799986	-0.09828577392535728	0.5849649184602728	1.6851641624861546	0.026956243644610627	0.39612733052209514	-0.12751770594763884
0.6000000000000001	0.22851132678836697	-0.09828570199521221	0.5861507642006264	1.6850888563360642	0.026852565196483994	0.39629608485608037	-0.12707530209641354
0.601	0.22850373742909097	-0.09828562958786129	0.5873277851128894	1.685013629303119	0.026749645950672682	0.39646313923798143	-0.12663607353836162
0.6019999999999999	0.22849611446897267	-0.09828555672415384	0.5884959659298749	1.684938498010391	0.026647487510469546	0.396628499616877	-0.12620002760625576
0.6030000000000002	0.22848845843929813	-0.09828548342337888	0.5896552926358588	1.6848634791054145	0.0265460913539299	0.3967921720561762	-0.12576717111566096
0.6040000000000001	0.2284807698952481	-0.09828540970333599	0.5908057524573088	1.6847885892506742	0.0264454588349996	0.39695416273168077	-0.12533751036990898
0.605	0.22847304941734173	-0.09828533558040686	0.5919473338517143	1.6847138451143615	0.026345591184874798	0.39711447792934396	-0.12491105116561912
0.6059999999999999	0.2284652976125389	-0.09828526106962705	0.5930800264937792	1.6846392633613794	0.0262464895135921	0.39727312404265724	-0.1244877987990031
0.6070000000000002	0.22845751511424586	-0.0982851861847582	0.5942038212601157	1.6845648606434542	0.026148154811786985	0.397430107570209	-0.12406775807288707
0.6080000000000001	0.22844970258159786	-0.09828511093836068	0.5953187102146996	1.6844906535883364	0.026050587952436706	0.3975854351136507	-0.12365093330377619
0.609	0.22844186069952088	-0.09828503534186651	0.5964246865962258	1.6844166587899554	0.025953789692404014	0.3977391133756392	-0.12323732832822577
0.6099999999999999	0.22843399017994948	-0.0982849594056527	0.5975217448066199	1.6843428928002653	0.02585776067371996	0.3978911491574441	-0.12282694650845435
0.6110000000000002	0.22842609176345155	-0.09828488313911489	0.5986098803995915	1.68426937212126	0.025762501424665907	0.39804154935651676	-0.12241979073768172
0.6120000000000001	0.22841816622088307	-0.09828480655074133	0.5996890900688554	1.6841961131960137	0.025668012360836885	0.3981903209643819	-0.12201586344567612
0.613	0.22841021435544417	-0.09828472964818723	0.6007593716360236	1.6841231323987285	0.025574293786368392	0.39833747106478246	-0.1216151666048123
0.6139999999999999	0.22840223700588844	-0.09828465243834933	0.6018207240377921	1.684050446023774	0.025481345895387208	0.3984830068319498	-0.12121770173682048
0.6150000000000002	0.22839423505013604	-0.09828457492744089	0.6028731473116753	1.6839780702744587	0.02538916877368591	0.3986269355288708	-0.12082346992016374
0.6160000000000001	0.22838620940703364	-0.09828449712106686	0.6039166425802904	1.6839060212522647	0.025297762400559972	0.39876926450536115	-0.12043247179773768
0.617	0.22837816103625785	-0.09828441902429946	0.6049512120469768	1.683834314946532	0.025207126649528462	0.3989100011974009	-0.12004470758001919
0.6179999999999999	0.22837009093861713	-0.09828434064175394	0.6059768590268092	1.6837629672245795	0.025117261285685068	0.3990491531307074	-0.11966017703446781
0.6190000000000002	0.2283620001575012	-0.09828426197766474	0.6069935879878067	1.6836919938214885	0.025028165962176413	0.399186727925678	-0.11927887947098442
0.6200000000000001	0.22835388978034973	-0.09828418303596181	0.6080014045418068	1.6836214103291585	0.02493984022153268	0.3993227332964464	-0.11890081374693522
0.621	0.22834576093901435	-0.09828410382034732	0.6090003153989151	1.6835512321857493	0.024852283500450052	0.3994571770455076	-0.1185259782863214
0.6219999999999999	0.22833761480939022	-0.09828402433437246	0.609990328335154	1.6834814746658726	0.02476549513321434	0.3995900670598113	-0.11815437109385117
0.6230000000000002	0.22832945261181953	-0.09828394458151478	0.6109714521838279	1.6834121528707706	0.02467947435273099	0.3997214113097167	-0.11778598975983517
0.6240000000000001	0.22832127561263935	-0.09828386456525554	0.6119436968490904	1.6833432817184582	0.02459422028940571	0.39985121785067906	-0.11742083145639437
0.625	0.2283130851257429	-0.09828378428915746	0.6129070733191474	1.6832748759345681	0.02450973197006896	0.3999794948249202	-0.11705889293369184
0.6259999999999999	0.22830488251302664	-0.09828370375694265	0.6138615936456282	1.6832069500435078	0.02442600832017278	0.4001062504590551	-0.11670017052928461
0.6270000000000002	0.2282966691840989	-0.09828362297257086	0.614807270877838	1.683139518358411	0.02434304817029634	0.4002314930565102	-0.1163446601952272
0.6280000000000001	0.2282884465967517	-0.09828354194031795	0.6157441189845859	1.6830725949698722	0.024260850263733393	0.40035523098874365	-0.11599235753026325
0.629	0.22828021625819567	-0.0982834606648546	0.6166721528203439	1.6830061937349505	0.024179413259925422	0.4004774726917776	-0.11564325779469747
0.6299999999999999	0.2282719797255534	-0.09828337915132529	0.6175913881161745	1.6829403282668038	0.02409873573569042	0.4005982266655356	-0.11529735591544313
0.6310000000000002	0.22826373860523275	-0.09828329740542743	0.6185018414408977	1.6828750119245648	0.02401881618924258	0.4007175014696445	-0.11495464650268669
0.6320000000000001	0.22825549455155333	-0.09828321543349085	0.6194035301531637	1.682810257803826	0.02393965304505533	0.4008353057182501	-0.1146151238701357
0.633	0.228247249264249	-0.09828313324255741	0.6202964723752427	1.6827460787277198	0.023861244656767866	0.40095164807743044	-0.11427878204667491
0.6339999999999999	0.22823900448522025	-0.09828305084046092	0.621180686976855	1.6826824872378288	0.023783589309232838	0.40106653726379937	-0.11394561478394295
0.6350000000000002	0.2282307619960408	-0.09828296823590713	0.6220561935701568	1.6826194955845313	0.02370668521958502	0.4011799820444731	-0.11361561555959167
0.6360000000000001	0.22822252361621567	-0.09828288543855411	0.6229230125275167	1.6825571157167758	0.023630530536236448	0.40129199123985326	-0.11328877757191032
0.637	0.22821429120068493	-0.09828280245909271	0.6237811649893567	1.68249535927127	0.02355512333884478	0.40140257372550375	-0.11296509373854928
0.6379999999999999	0.2282060666365705	-0.09828271930932722	0.6246306728289511	1.6824342375614485	0.023480461642240772	0.4015117384291532	-0.11264455671207792
0.6390000000000002	0.22819785184066996	-0.09828263600225622	0.6254715586064926	1.682373761566961	0.023406543401149994	0.40161949432640814	-0.11232715889965555
0.6400000000000001	0.22818964875807035	-0.09828255255215361	0.6263038455454878	1.6823139419236695	0.02333336651272651	0.40172585043906556	-0.11201289247397252
0.641	0.22818145936112655	-0.0982824689746498	0.6271275575201853	1.682254788913773	0.023260928818240347	0.4018308158346764	-0.11170174937991431
0.6419999999999999	0.22817328564842826	-0.09828238528681295	0.6279427190412343	1.682196312456417	0.023189228105077946	0.40193439962576805	-0.11139372134182877
0.6430000000000002	0.22816512964375577	-0.09828230150723044	0.6287493552481997	1.6821385220987848	0.023118262107961432	0.4020366109698125	-0.11108879986799344
0.6440000000000001	0.2281569933950214	-0.09828221765609045	0.6295474919201857	1.6820814270072826	0.023048028508292684	0.4021374590712719	-0.11078697624784563
0.645	0.22814887897319397	-0.09828213375526353	0.63033715547822	1.6820250359591822	0.022978524934182242	0.40223695318266695	-0.1104882415522146
0.6459999999999999	0.22814078847082728	-0.09828204982838427	0.6311183729508024	1.6819693573350896	0.02290974896390581	0.40233510260143185	-0.11019258664789205
0.6470000000000002	0.2281327239994389	-0.09828196590093315	0.6318911719296615	1.6819143991122316	0.02284169813041558	0.40243191666559164	-0.10990000221607461
0.6480000000000001	0.22812468768573765	-0.09828188200031815	0.6326555805435189	1.6818601688581756	0.02277436992441178	0.40252740475141935	-0.10961047876372497
0.649	0.22811668166745167	-0.09828179815595667	0.6334116274411848	1.681806673724596	0.022707761796707637	0.4026215762722121	-0.1093240066311496
0.6499999999999999	0.2281087080891289	-0.09828171439935719	0.6341593417764365	1.6817539204414615	0.022641871160377473	0.4027144406773237	-0.10904057599878633
0.6510000000000002	0.22810076909790622	-0.09828163076420098	0.6348987531946512	1.6817019153120096	0.022576695392507628	0.4028060074513229	-0.10876017689327196
0.6520000000000001	0.22809286683924557	-0.09828154728642366	0.6356298918181579	1.6816506642085083	0.022512231835918196	0.4028962861128421	-0.10848279919383509
0.653	0.22808500345301286	-0.0982814640042967	0.6363527882291556	1.6816001725684147	0.022448477801162624	0.40298528621304613	-0.10820843263944989
0.6539999999999999	0.2280771810706498	-0.09828138095850877	0.6370674734516707	1.6815504453905483	0.022385430568685912	0.4030730173340768	-0.1079370668363954
0.6550000000000002	0.22806940181306046	-0.09828129819224683	0.6377739789328979	1.681501487232029	0.02232308739102232	0.4031594890874042	-0.10766869126610858
0.6560000000000001	0.22806166778770529	-0.09828121575127706	0.6384723365246472	1.6814533022067282	0.022261445494974247	0.4032447111118304	-0.10740329529285395
0.657	0.22805398108452546	-0.09828113368402544	0.6391625784671202	1.6814058939844732	0.02220050208359229	0.4033286930715027	-0.10714086817024572
0.6579999999999999	0.22804634377144878	-0.09828105204165812	0.6398447373753623	1.6813592657898748	0.022140254337837402	0.40341144465441364	-0.10688139904669362
0.6590000000000003	0.22803875788984987	-0.09828097087778613	0.6405188462264789	1.6813134204011493	0.022080699417927833	0.40349297557119584	-0.1066248769706355
0.6600000000000001	0.22803122544995974	-0.09828089024704403	0.6411849383464555	1.68126836015081	0.022021834464251825	0.40357329555359317	-0.10637129089562826
0.661	0.2280237484262243	-0.09828081020291779	0.6418430473969274	1.6812240869286061	0.021963656598031536	0.4036524143524771	-0.10612062968500326
0.6619999999999999	0.22801632875261216	-0.09828073079632237	0.6424932073622418	1.6811806021848203	0.02190616292234996	0.40373034173582506	-0.10587288211634038
0.6630000000000003	0.22800896831787004	-0.09828065207530456	0.643135452537156	1.6811379069335584	0.02184935052354367	0.4038070874868334	-0.10562803688577184
0.6640000000000001	0.2280016689610981	-0.09828057408512039	0.6437698175155131	1.6810960017571488	0.021793216472476996	0.40388266140209594	-0.10538608261176122
0.665	0.22799443246839163	-0.0982804968683117	0.644396337179486	1.6810548868112831	0.02173775782557864	0.40395707328989794	-0.10514700783842952
0.6659999999999999	0.22798726057017624	-0.09828042046478215	0.6450150466893575	1.6810145618301349	0.021682971625765473	0.40403033296861657	-0.10491080103856121
0.6670000000000003	0.22798015493773324	-0.09828034491187249	0.6456259814745525	1.68097502613221	0.021628854903378077	0.4041024502650362	-0.10467745061599697
0.6680000000000001	0.22797311717890964	-0.09828027024443493	0.6462291772262665	1.6809362786276814	0.021575404677070066	0.40417343501244607	-0.10444694490711968
0.669	0.22796614883451188	-0.09828019649490678	0.6468246698916555	1.6808983178264563	0.021522617954410503	0.40424329704869405	-0.10421927218156705
0.6699999999999999	0.22795925137576134	-0.09828012369338315	0.6474124956699259	1.6808611418462331	0.02147049173214134	0.40431204621449185	-0.10399442064230376
0.6710000000000003	0.2279524262024367	-0.09828005186768884	0.6479926910110414	1.6808247484212966	0.02141902299615377	0.40437969235196103	-0.10377237842476018
0.6720000000000002	0.2279456746417011	-0.09827998104344926	0.6485652926166384	1.6807891349124284	0.021368208721247287	0.40444624530322815	-0.10355313359504925
0.673	0.22793899794685765	-0.09827991124416038	0.6491303374412309	1.68075429831643	0.02131804587091799	0.40451171490912075	-0.10333667414800361
0.6739999999999999	0.22793239729565498	-0.09827984249125779	0.649687862692169	1.6807202352745056	0.021268531397300904	0.4045761110080146	-0.10312298800571482
0.6750000000000003	0.22792587378927234	-0.0982797748041846	0.6502379058283144	1.6806869420806434	0.021219662241147418	0.4046394434346405	-0.10291206301658624
0.6760000000000002	0.22791942845236055	-0.09827970820045849	0.6507805045589011	1.6806544146907516	0.02117143533171911	0.40470172201878	-0.10270388695418056
0.677	0.227913062233383	-0.09827964269573769	0.6513156968440483	1.680622648732546	0.02112384758641812	0.4047629565839625	-0.10249844751520373
0.6779999999999999	0.22790677600488068	-0.09827957830388581	0.6518435208961345	1.6805916395154414	0.02107689591027896	0.40482315694627524	-0.1022957323172466
0.6790000000000003	0.22790057056366092	-0.09827951503703569	0.6523640151804904	1.6805613820393241	0.02103057719569012	0.40488233291333836	-0.10209572889720935
0.6800000000000002	0.22789444663090738	-0.0982794529056521	0.652877218415377	1.6805318710029629	0.020984888322226673	0.4049404942832522	-0.10189842471011652
0.681	0.2278884048522113	-0.09827939191859342	0.6533831695715886	1.6805031008135698	0.020939826156353366	0.40499765084332484	-0.10170380712778673
0.6819999999999999	0.22788244579752442	-0.09827933208317219	0.653881907872015	1.6804750655967622	0.020895387551122975	0.4050538123688141	-0.10151186343736902
0.6830000000000003	0.22787656996102976	-0.0982792734052145	0.6543734727918785	1.6804477592050497	0.020851569345933914	0.4051089886219782	-0.10132258083981936
0.6840000000000002	0.227870777761305	-0.09827921588911834	0.654857904059983	1.6804211752244782	0.020808368366228337	0.4051631893514266	-0.10113594644839038
0.685	0.22786506954253335	-0.09827915953791069	0.6553352416609376	1.680395306980185	0.020765781423072952	0.40521642429176075	-0.10095194728708595
0.6859999999999999	0.22785944557638918	-0.09827910435330366	0.655805525838317	1.6803701475416286	0.020723805312625607	0.40526870316349556	-0.1007705702887888
0.6870000000000003	0.22785390606346712	-0.0982790503357493	0.6562687970987187	1.6803456897282483	0.020682436815490743	0.4053200356730693	-0.10059180229289093
0.6880000000000002	0.22784845113462746	-0.09827899748449345	0.6567250962163027	1.6803219261155578	0.02064167269602779	0.4053704315128718	-0.10041563004268318
0.6890000000000001	0.22784308085263316	-0.09827894579762836	0.6571744642370204	1.6802988490409312	0.02060150970173739	0.40541990036134185	-0.10024204018294329
0.69	0.22783779521333047	-0.09827889527214416	0.6576169424824941	1.6802764506090908	0.020561944562728644	0.40546845188306413	-0.10007101925773501
0.6910000000000003	0.22783259414674917	-0.09827884590397928	0.6580525725538827	1.6802547226980553	0.020522973991209614	0.40551609572879466	-0.09990255370818808
0.6920000000000002	0.2278274775184944	-0.09827879768806959	0.6584813963353165	1.68023365696556	0.020484594681065185	0.40556284153540595	-0.09973662987033279
0.6930000000000001	0.2278224451303006	-0.09827875061839661	0.658903455996863	1.6802132448555693	0.02044680330752551	0.4056086989257423	-0.09957323397294145
0.694	0.22781749671974946	-0.09827870468803444	0.6593187939977305	1.6801934776056482	0.02040959652674552	0.4056536775083146	-0.09941235213508591
0.6950000000000003	0.22781263196065954	-0.09827865988919562	0.6597274530904227	1.6801743462559535	0.02037297097505516	0.4056977868767645	-0.09925397036324135
0.6960000000000002	0.22780785046414956	-0.09827861621327594	0.6601294763265539	1.6801558416591007	0.02033692326788359	0.405741036609272	-0.09909807454770664
0.6970000000000001	0.2278031517792464	-0.09827857365089805	0.6605249070642889	1.6801379544901636	0.02030144999866518	0.40578343626807856	-0.0989446504582329
0.698	0.2277985353934096	-0.09827853219195407	0.6609137889766116	1.6801206752571896	0.020266547737791428	0.4058249953989954	-0.09879368373911791
0.6990000000000003	0.22779400073372474	-0.09827849182564696	0.6612961660600019	1.6801039943126181	0.020232213031429472	0.40586572353082695	-0.09864515990402334
0.7000000000000002	0.22778954716876795	-0.0982784525405311	0.6616720826434741	1.6800879018656154	0.020198442400149636	0.4059056301748213	-0.09849906433059016
0.7010000000000001	0.22778517401114476	-0.09827841432455144	0.6620415833979391	1.6800723879945727	0.020165232337426224	0.4059447248242604	-0.09835538225492707
0.702	0.2277808805199528	-0.09827837716508193	0.6624047133458462	1.6800574426586552	0.02013257930819772	0.4059830169541814	-0.09821409876604695
0.7030000000000003	0.22777666590279205	-0.09827834104896269	0.6627615178710617	1.6800430557091608	0.02010047974742888	0.4060205160209749	-0.09807519880014426
0.7040000000000002	0.22777252931844827	-0.09827830596253621	0.6631120427293162	1.6800292169022062	0.020068930058434572	0.4060572314617913	-0.0979386671344231
0.7050000000000001	0.2277684698802484	-0.09827827189168264	0.6634563340595502	1.6800159159123746	0.020037926611151502	0.40609317269405004	-0.09780448838042992
0.706	0.22776448665858687	-0.09827823882185392	0.6637944383949881	1.680003142346206	0.020007465740665892	0.40612834911504225	-0.09767264697757543
0.7070000000000003	0.22776057868262378	-0.09827820673810699	0.664126402672015	1.6799908857551624	0.019977543745939713	0.40616277010125273	-0.09754312718771356
0.7080000000000002	0.22775674494228554	-0.09827817562513601	0.6644522742364319	1.6799791356480795	0.019948156888617237	0.4061964450073306	-0.0974159130909751
0.7090000000000001	0.2277529843901918	-0.09827814546730365	0.6647721008481787	1.679967881503115	0.01991930139197644	0.406229383165005	-0.09729098858238429
0.71	0.22774929594275878	-0.09827811624867139	0.6650859306856002	1.6799571127792028	0.019890973440028898	0.406261593882179	-0.097168337368604
0.7110000000000003	0.2277456784808582	-0.09827808795302899	0.6653938123495889	1.6799468189270248	0.019863169176710913	0.4062930864422547	-0.09704794296452053
0.7120000000000002	0.2277421308507844	-0.09827806056392285	0.6656957948671794	1.6799369893995089	0.01983588470523056	0.4063238701035579	-0.09692978869004944
0.7130000000000001	0.22773865186627892	-0.09827803406468369	0.6659919276937951	1.6799276136618646	0.019809116087513436	0.40635395409861014	-0.09681385766778747
0.714	0.2277352403116127	-0.09827800843845318	0.6662822607140984	1.6799186812011668	0.019782859343507365	0.4063833476332385	-0.09670013282146586
0.7150000000000003	0.2277318949449767	-0.09827798366820983	0.6665668442425235	1.6799101815354949	0.01975711045034987	0.4064120598857589	-0.09658859687461258
0.7160000000000002	0.22772861450180668	-0.09827795973679393	0.6668457290245755	1.6799021042226445	0.019731865341645907	0.40644010000634406	-0.09647923234901365
0.7170000000000001	0.22772539769766736	-0.09827793662693168	0.6671189662384682	1.6798944388684123	0.019707119906920638	0.4064674771165082	-0.09637202156305154
0.718	0.22772224322994453	-0.09827791432125856	0.6673866074955446	1.6798871751344726	0.019682869991190385	0.4064942003085759	-0.0962669466304246
0.7190000000000003	0.22771914977872232	-0.09827789280234181	0.6676487048390592	1.6798803027458524	0.019659111394716582	0.40652027864506685	-0.09616398945950858
0.7200000000000002	0.22771611600835268	-0.09827787205270223	0.6679053107424001	1.679873811498013	0.01963583987288596	0.4065457211580475	-0.09606313175307309
0.7210000000000001	0.22771314057009404	-0.09827785205483512	0.668156478107824	1.6798676912635517	0.01961305113597737	0.40657053684862415	-0.0959643550080051
0.722	0.22771022210469172	-0.09827783279123051	0.6684022602656502	1.6798619319985328	0.01959074084881945	0.4065947346866292	-0.09586764051499667
0.7230000000000003	0.22770735924377292	-0.09827781424439265	0.6686427109734917	1.6798565237484557	0.019568904630586876	0.406618323610309	-0.09577296935821471
0.7240000000000002	0.22770455061043357	-0.0982777963968588	0.6688778844154711	1.679851456653871	0.019547538054800338	0.4066413125259441	-0.09568032241497107
0.7250000000000001	0.22770179482014705	-0.0982777792312173	0.6691078352006165	1.6798467209556556	0.01952663664941271	0.40666371030751475	-0.09558968035577685
0.726	0.22769909048162046	-0.09827776273012502	0.6693326183600076	1.6798423069999548	0.019506195896863934	0.40668552579640277	-0.09550102364498221
0.7269999999999999	0.22769643619722277	-0.09827774687632398	0.6695522893433746	1.6798382052428025	0.019486211234048034	0.4067067678009997	-0.09541433254177689
0.7280000000000002	0.22769383056411568	-0.09827773165265757	0.669766904014714	1.6798344062544248	0.019466678052379408	0.4067274450962122	-0.09532958710163147
0.7290000000000001	0.2276912721764644	-0.0982777170420859	0.6699765186461165	1.6798309007232437	0.01944759169814554	0.4067475664229179	-0.09524676717832033
0.73	0.22768875962797713	-0.09827770302770072	0.6701811899101331	1.6798276794595814	0.01942894747296791	0.4067671404873616	-0.0951658524264848
0.7309999999999999	0.22768629151439887	-0.09827768959273964	0.6703809748713714	1.679824733399082	0.01941074063425382	0.4067861759606066	-0.09508682230469542
0.7320000000000002	0.22768386643558497	-0.09827767672059977	0.6705759309780203	1.6798220536058541	0.019392966395826446	0.40680468147809323	-0.0950096560787284
0.7330000000000001	0.2276814829964061	-0.09827766439485086	0.670766116053248	1.6798196312753462	0.019375619928737736	0.4068226656391124	-0.0949343328249545
0.734	0.22767913980686053	-0.09827765259924778	0.6709515882852923	1.6798174577369618	0.01935869636208608	0.4068401370060657	-0.09486083143428727
0.7349999999999999	0.22767683548289658	-0.09827764131774264	0.6711324062150582	1.6798155244564243	0.019342190783965298	0.4068571041035627	-0.09478913061713654
0.7360000000000002	0.22767456864832114	-0.09827763053449617	0.6713086287215395	1.679813823037899	0.019326098242732348	0.40687357541753144	-0.09471920890920585
0.7370000000000001	0.22767233793666963	-0.09827762023388886	0.671480315006512	1.6798123452258806	0.01931041374841593	0.4068895593943938	-0.094651044677545
0.738	0.22767014199191024	-0.09827761040053137	0.671647524578816	1.6798110829068558	0.019295132274087967	0.40690506444011487	-0.09458461612675706
0.7389999999999999	0.22766797946798434	-0.0982776010192746	0.6718103172374177	1.6798100281107466	0.019280248757324772	0.4069200989190571	-0.09451990130574638
0.7400000000000002	0.2276658490279367	-0.09827759207521927	0.6719687530528143	1.6798091730121452	0.019265758101945384	0.4069346711527537	-0.09445687811521124
0.7410000000000001	0.22766374934301437	-0.09827758355372514	0.6721228923471091	1.6798085099313438	0.019251655179971176	0.40694878941865276	-0.09439552431572022
