# Supplementary material for: JcvPCA and JsvCRP: A set of metrics to evaluate changes in joint coordination strategies
Source: PLoS One. 2025 Aug 5;20(8):e0325792. doi: 10.1371/journal.pone.0325792 (PMC12324137; doi:10.1371/journal.pone.0325792)
Supplement: S4 Dataset — This zip file contains one folder for each condition. For each condition, the 3 repetitions of the movements for the 3 different targets’ height are presented in individual csv files. (ZIP) [file pone.0325792.s004.zip › Data/Shoulder_Only/data_nat_epaule_70_1.csv]

index	1	2	3	4	ee_pos1	ee_pos2	ee_pos3
0.0	0.22426460415245417	-0.0968879146881053	-0.21891397508979632	1.686266086363604	0.08239459205009242	0.18108243518912667	-0.3661792717544312
0.001000000000000112	0.22426837005425612	-0.0968878714257503	-0.21884238010781587	1.6863100609769077	0.08239010302242691	0.1811105671949756	-0.3661554619644702
0.0020000000000000018	0.22427222671051963	-0.0968878271999571	-0.21876940971721945	1.6863545650563558	0.08238555002094956	0.18113922717074502	-0.3661312698324289
0.0030000000000001137	0.22427617476397899	-0.0968877820115931	-0.21869504340904755	1.6863996001467896	0.0823809322203251	0.18116842269770625	-0.3661066911716007
0.0040000000000000036	0.22428021481218088	-0.0968877358625366	-0.21861926032661885	1.6864451676596144	0.08237624877382498	0.1811981614794241	-0.36608172176518045
0.0050000000000001155	0.22428434740627107	-0.09688768875572089	-0.21854203926581992	1.6864912688702731	0.0823714988129553	0.1812284513415628	-0.3660563573667083
0.006000000000000005	0.22428857305006766	-0.09688764069517915	-0.2184633586763981	1.68653790491708	0.08236668144733153	0.1812593002312838	-0.36603059370034663
0.007000000000000117	0.22429289219904303	-0.09688759168609042	-0.21838319666352735	1.6865850768014137	0.08236179576455704	0.18129071621647255	-0.3660044264609937
0.008000000000000007	0.22429730525921204	-0.09688754173482637	-0.21830153098966726	1.6866327853888903	0.08235684082992384	0.18132270748484627	-0.3659778513143597
0.009000000000000119	0.22430181258592707	-0.09688749084899909	-0.21821833907749066	1.6866810314111458	0.08235181568611892	0.18135528234281395	-0.36595086389713216
0.010000000000000009	0.22430641448258365	-0.09688743903750968	-0.21813359801427984	1.6867298154674726	0.08234671935305903	0.18138844921389735	-0.36592345981729446
0.01100000000000012	0.22431111119923733	-0.096887386310598	-0.21804728455743577	1.6867791380259287	0.08234155082767196	0.1814222166366442	-0.3658956346546033
0.01200000000000001	0.22431590293150497	-0.09688733267989295	-0.21795937514036637	1.6868289994239274	0.08233630908368655	0.18145659326233002	-0.3658673839612281
0.013000000000000123	0.224320789820499	-0.09688727815846397	-0.21786984587839944	1.686879399868298	0.08233099307179728	0.18149158785268343	-0.3658387032625571
0.014000000000000012	0.22432577195379602	-0.09688722276087325	-0.2177786725747484	1.6869303394348245	0.08232560172026573	0.18152720927756627	-0.3658095880581747
0.015000000000000124	0.22433084936631473	-0.09688716650322884	-0.21768583072693037	1.6869818180676335	0.08232013393553365	0.1815634665124165	-0.36578003382301416
0.016000000000000014	0.22433602203997555	-0.09688710940323869	-0.2175912955344119	1.6870338355795624	0.08231458860236116	0.18160036863526335	-0.36575003600856837
0.017000000000000126	0.2243412899025147	-0.09688705148026537	-0.21749504190787988	1.6870863916542564	0.08230896458361314	0.18163792482324448	-0.3657195900439799
0.018000000000000016	0.22434665282695496	-0.09688699275538173	-0.21739704448016325	1.6871394858492421	0.0823032607203041	0.18167614434849463	-0.3656886913371378
0.019000000000000128	0.22435211063173421	-0.09688693325142736	-0.21729727761882892	1.6871931175988555	0.08229747583196304	0.18171503657333618	-0.3656573352760882
0.020000000000000018	0.2243576630799908	-0.09688687299306575	-0.21719571544047722	1.6872472862166445	0.08229160871683273	0.1817546109448842	-0.3656255172308874
0.02100000000000013	0.2243633098776308	-0.09688681200684232	-0.21709233182676158	1.6873019908976241	0.08228565815178258	0.18179487698899574	-0.36559323255577736
0.02200000000000002	0.22436905067092713	-0.09688675032124305	-0.2169871004417812	1.6873572307211375	0.0822796228921796	0.18183584430361543	-0.3655604765914472
0.02300000000000013	0.2243748850440231	-0.096886687966754	-0.21687999475012035	1.687413004654322	0.08227350167184094	0.18187752255193446	-0.36552724466738323
0.02400000000000002	0.22438081251634262	-0.09688662497592125	-0.21677098803555878	1.6874693115558042	0.08226729320300792	0.18191992145541402	-0.3654935321044349
0.025000000000000133	0.22438683253991137	-0.09688656138341181	-0.21666005342085762	1.6875261501799992	0.08226099617622117	0.18196305078642064	-0.3654593342174185
0.026000000000000023	0.22439294449659042	-0.09688649722607484	-0.21654716388827186	1.6875835191816482	0.08225460926015904	0.18200692036052457	-0.36542464631770116
0.027000000000000135	0.2243991476952205	-0.09688643254300368	-0.2164322923008148	1.687641417119462	0.08224813110162314	0.1820515400285129	-0.3653894637160761
0.028000000000000025	0.22440544136867618	-0.09688636737559832	-0.2163154114246739	1.6876998424596281	0.0822415603255506	0.18209691966810745	-0.36535378172587096
0.029000000000000137	0.22441182467120374	-0.09688630176762843	-0.21619649395205287	1.6877587935803033	0.08223489553493261	0.18214306917556095	-0.36531759566586847
0.030000000000000027	0.224418296676798	-0.0968862357652968	-0.2160755125237162	1.687818268775968	0.08222813531094489	0.18218999845718234	-0.36528090086310516
0.03100000000000014	0.2244248563786226	-0.09688616941730327	-0.21595243975163878	1.687878266260888	0.0822212782134744	0.18223771742078218	-0.3652436926557951
0.03200000000000003	0.2244315026887224	-0.09688610277490903	-0.21582724824178773	1.6879387841731968	0.08221432278179994	0.18228623596721047	-0.3652059663960799
0.03300000000000014	0.22443823443764813	-0.09688603589200122	-0.21569991061668428	1.687999820580344	0.08220726753518436	0.1823355639819169	-0.3651677174524872
0.03400000000000003	0.22444505037437001	-0.09688596882515786	-0.2155703995377725	1.6880613734844125	0.0822001109735018	0.18238571132646278	-0.36512894121252876
0.03500000000000014	0.2244519491672359	-0.096885901633713	-0.21543868772725053	1.6881234408265575	0.08219285157820576	0.18243668783040135	-0.365089633085381
0.03600000000000003	0.22445892940560092	-0.09688583437982198	-0.21530474798826368	1.6881860204913177	0.08218548781339591	0.1824885032839431	-0.3650497885041662
0.037000000000000144	0.224465989600627	-0.09688576712852699	-0.21516855322122413	1.6882491103104305	0.0821780181263761	0.18254116743194468	-0.3650094029277167
0.038000000000000034	0.22447312818525292	-0.09688569994782245	-0.21503007643778774	1.6883127080661453	0.08217044094788774	0.18259468996866393	-0.3649684718421916
0.039000000000000146	0.22448034351483664	-0.0968856329087206	-0.21488929077815458	1.6883768114959175	0.082162754692751	0.18264908053138326	-0.36492699076291646
0.040000000000000036	0.22448763386847073	-0.09688556608531683	-0.21474616952946435	1.6884414182984868	0.08215495776079332	0.18270434869368393	-0.3648849552359017
0.04100000000000015	0.22449499744946957	-0.09688549955485505	-0.21460068614117903	1.68850652613909	0.08214704853745804	0.18276050395976243	-0.3648423608389225
0.04200000000000004	0.2245024323850307	-0.09688543339779278	-0.21445281424199167	1.6885721326530545	0.0821390253942772	0.18281755575807454	-0.3647992031833219
0.04300000000000015	0.2245099367265777	-0.09688536769786583	-0.2143025276567827	1.688638235448905	0.08213088668951471	0.1828755134348457	-0.3647554779161142
0.04400000000000004	0.22451750845116314	-0.09688530254215286	-0.21414980041913456	1.6887048321124807	0.08212263076879867	0.18293438624920486	-0.3647111807211156
0.04500000000000015	0.22452514546318256	-0.09688523802113923	-0.21399460678694865	1.688771920212455	0.08211425596586636	0.18299418336725295	-0.3646663073201399
0.04600000000000004	0.2245328455960227	-0.09688517422878054	-0.2138369212642	1.6888394973057472	0.08210576060360614	0.18305491385389983	-0.36462085347523915
0.04700000000000015	0.22454060661402045	-0.09688511126256541	-0.2136767186198334	1.6889075609420836	0.08209714299521519	0.1831165866658104	-0.36457481499071387
0.04800000000000004	0.22454842621548782	-0.09688504922357759	-0.2135139739004418	1.6889761086684572	0.0820884014454747	0.18317921064679074	-0.3645281877139835
0.049000000000000155	0.22455630203680682	-0.09688498821655725	-0.21334866244051134	1.6890451380331106	0.08207953425220513	0.18324279452408324	-0.3644809675360523
0.050000000000000044	0.224564231656842	-0.09688492834996144	-0.21318075987025578	1.6891146465886726	0.0820705397075986	0.18330734690537917	-0.36443315039175744
0.051000000000000156	0.22457221260092033	-0.09688486973602346	-0.21301024211918196	1.6891846318955748	0.0820614160991257	0.18337287627739296	-0.36438473225913237
0.052000000000000046	0.22458024234362958	-0.0968848124908111	-0.2128370854210503	1.6892550915265083	0.0820521617102008	0.18343939100404086	-0.36433570915874386
0.05300000000000016	0.22458831831081627	-0.09688475673428372	-0.21266126632589533	1.68932602307192	0.08204277482103423	0.18350689932196254	-0.3642860771541012
0.05400000000000005	0.2245964378822899	-0.09688470259034801	-0.21248276171349093	1.689397424145799	0.08203325370979446	0.183575409335448	-0.3642358323522896
0.05500000000000016	0.224604598395986	-0.09688465018691221	-0.21230154880264196	1.689469292390624	0.0820235966540213	0.18364492901301496	-0.36418497090403984
0.05600000000000005	0.22461279715396612	-0.09688459965593882	-0.2121176051582042	1.6895416254818536	0.08201380193241338	0.18371546618489842	-0.3641334890033597
0.05700000000000016	0.22462103143025913	-0.09688455113349563	-0.21193090869773615	1.6896144211323396	0.08200386782699175	0.18378702854059153	-0.36408138288697445
0.05800000000000005	0.22462929847904278	-0.09688450475980483	-0.21174143769780454	1.6896876770959122	0.08199379262527583	0.18385962362636962	-0.36402864883394587
0.05900000000000016	0.22463759554241206	-0.09688446067929025	-0.21154917079958763	1.6897613911708895	0.08198357462235155	0.18393325884303346	-0.3639752831652291
0.06000000000000005	0.22464591985886517	-0.09688441904062255	-0.21135408701304614	1.6898355612050175	0.0819732121231379	0.18400794144435115	-0.36392128224256265
0.061000000000000165	0.22465426867251279	-0.09688437999676196	-0.21115616572005994	1.6899101851014637	0.08196270344485353	0.18408367853600957	-0.3638666424668778
0.062000000000000055	0.22466263924151128	-0.09688434370499888	-0.21095538667542388	1.6899852608247445	0.08195204691913684	0.1841604770752502	-0.3638113602763524
0.06300000000000017	0.2246710288457217	-0.09688431032699181	-0.2107517300008342	1.6900607864062127	0.08194124089351693	0.18423834387307064	-0.3637554321433211
0.06400000000000006	0.22467943479472177	-0.09688428002880266	-0.21054517617601587	1.6901367599491068	0.08193028373284582	0.1843172855976454	-0.3636988545707762
0.06500000000000017	0.22468785443579695	-0.09688425298092915	-0.21033570604129906	1.6902131796331603	0.08191917382136354	0.18439730877353894	-0.3636416240910203
0.06600000000000006	0.2246962851615418	-0.0968842293583343	-0.21012330081129035	1.6902900437187702	0.08190790956521506	0.18447841977664364	-0.3635837372664136
0.06700000000000017	0.2247047244178261	-0.09688420934047266	-0.2099079420853723	1.6903673505511079	0.08189648939493326	0.18456062483019556	-0.36352519068959993
0.06800000000000006	0.224713169711748	-0.09688419311131329	-0.20968961185053508	1.6904450985649233	0.08188491176758508	0.18464393000368876	-0.3634659809823025
0.06900000000000017	0.2247216186188244	-0.0968841808593591	-0.2094682924806958	1.6905232862896729	0.08187317516852158	0.18472834121309886	-0.363406104793543
0.07000000000000006	0.2247300687894246	-0.09688417277766265	-0.20924396673477938	1.6906019123538445	0.08186127811285494	0.18481386422149648	-0.36334555879783886
0.07100000000000017	0.22473851795407407	-0.09688416906383795	-0.20901661775432667	1.6906809754892302	0.08184921914660336	0.18490050463986152	-0.3632843396931954
0.07200000000000006	0.22474696392762697	-0.09688416992006826	-0.2087862290610202	1.690760474536274	0.08183699684744393	0.1849882679279716	-0.3632224441987168
0.07300000000000018	0.22475540461306326	-0.09688417555310957	-0.20855278455414902	1.6908404084493651	0.08182460982531899	0.1850771593952979	-0.36315986905232417
0.07400000000000007	0.22476383800529093	-0.09688418617428973	-0.20831626850840748	1.6909207763009564	0.08181205672314058	0.18516718420184225	-0.36309661100907176
0.07500000000000018	0.22477226219495464	-0.09688420199950279	-0.20807666557241722	1.6910015772852596	0.08179933621759455	0.18525834735878852	-0.3630326668397601
0.07600000000000007	0.22478067537225022	-0.09688422324919858	-0.20783396076685415	1.6910828107226445	0.08178644701986285	0.18535065372920664	-0.36296803332917954
0.07700000000000018	0.22478907583074584	-0.09688425014836723	-0.2075881394810691	1.6911644760643691	0.08177338787620435	0.18544410802910952	-0.3629027072739257
0.07800000000000007	0.2247974619708389	-0.09688428292651823	-0.20733918746934968	1.6912465728961328	0.08176015756851755	0.1855387148285527	-0.36283668548046055
0.07900000000000018	0.2248058323021006	-0.09688432181765425	-0.20708709084758892	1.6913291009400873	0.08174675491476405	0.1856344785527121	-0.36276996476378726
0.08000000000000007	0.22481418544488171	-0.096884367060239	-0.20683183608924283	1.6914120600564262	0.08173317876913272	0.1857314034834221	-0.36270254194625523
0.08100000000000018	0.22482252013268222	-0.09688441889715918	-0.2065734100202137	1.6914954502453035	0.08171942802224992	0.18582949376110883	-0.36263441385594947
0.08200000000000007	0.22483083521528996	-0.0968844775756804	-0.20631179981342876	1.6915792716483322	0.08170550160155869	0.18592875338662754	-0.36256557732491174
0.08300000000000018	0.22483912966118924	-0.09688454334739648	-0.20604699298350462	1.6916635245492897	0.08169139847156363	0.1860291862229996	-0.3624960291876836
0.08400000000000007	0.22484740255923563	-0.09688461646817212	-0.20577897738150758	1.6917482093751495	0.08167711763394242	0.1861307959972892	-0.3624257662800522
0.08500000000000019	0.2248556531207229	-0.09688469719845397	-0.20550774118981702	1.691833326697447	0.08166265812782947	0.18623358630255496	-0.3623547854377593
0.08600000000000008	0.22486388068147098	-0.0968847858047	-0.20523327291710639	1.6919188772324711	0.08164801903033365	0.18633756059968995	-0.3622830834953579
0.08700000000000019	0.2248720847031873	-0.09688488256155206	-0.2049555613934562	1.6920048618402845	0.0816331994571692	0.18644272221908598	-0.36221065728528185
0.08800000000000008	0.22488026477447534	-0.09688498775325019	-0.20467459576560826	1.6920912815240736	0.08161819856315712	0.18654907436211865	-0.36213750363682606
0.08899999999999997	0.22488842061224	-0.09688510167391341	-0.20439036549199555	1.6921781374302052	0.08160301554247605	0.1866566201026326	-0.362063619374919
0.09000000000000008	0.22489655206386786	-0.09688522462743712	-0.20410286033680924	1.6922654308478575	0.08158764962884624	0.1867653623888502	-0.36198900131893413
0.09099999999999997	0.22490465910905483	-0.09688535692738194	-0.20381207036311177	1.6923531632074753	0.08157210009558648	0.1868753040458225	-0.3619136462817871
0.09200000000000008	0.22491274185977583	-0.09688549889685368	-0.2035179859253793	1.6924413360787975	0.08155636625530106	0.186986447778176	-0.3618375510690779
0.09299999999999997	0.22492080055877445	-0.09688565086837433	-0.2032205976611069	1.6925299511692093	0.08154044745919757	0.1870987961730912	-0.3617607124779157
0.09400000000000008	0.22492883557770302	-0.09688581318374359	-0.2029198964814888	1.6926190103224177	0.08152434309615801	0.18721235170351097	-0.36168312729555163
0.09499999999999997	0.2249368474152881	-0.09688598619389054	-0.20261587356193797	1.6927085155174444	0.08150805259174637	0.1873271167314539	-0.3616047922980052
0.09600000000000009	0.2249448366951408	-0.09688617025871533	-0.20230852033245134	1.6927984688675608	0.08149157540715356	0.18744309351143032	-0.36152570424868713
0.09699999999999998	0.22495280416208213	-0.0968863657469205	-0.20199782846707368	1.6928888726191653	0.08147491103765368	0.18756028419414156	-0.36144585989696126
0.09800000000000009	0.2249607506766113	-0.09688657303583133	-0.20168378987284383	1.692979729150606	0.08145805901051145	0.18767869083033825	-0.3613652559767702
0.09899999999999998	0.224968677209022	-0.09688679251120523	-0.20136639667936118	1.6930710409698093	0.08144101888301102	0.18779831537440936	-0.361283889205633
0.10000000000000009	0.22497658483391625	-0.09688702456702959	-0.20104564122823082	1.6931628107107177	0.08142379024072863	0.18791915968800443	-0.361201756283773
0.10099999999999998	0.22498447472398542	-0.09688726960530768	-0.20072151606126853	1.6932550411304057	0.08140637269544038	0.18804122554417443	-0.36111885389289394
0.10200000000000009	0.22499234814305688	-0.09688752803583237	-0.20039401390859976	1.6933477351076318	0.08138876588266557	0.18816451463154205	-0.3610351786947884
0.10299999999999998	0.22500020643991045	-0.09688780027594712	-0.20006312767740886	1.6934408956413167	0.08137096945939408	0.18828902855819513	-0.3609507273301481
0.10400000000000009	0.22500805104286345	-0.09688808675029402	-0.19972885043984118	1.693534525848195	0.08135298310205914	0.18841476885591096	-0.36086549641727445
0.10499999999999998	0.22501588345399312	-0.09688838789054827	-0.19939117541893894	1.6936286289607618	0.08133480650439029	0.18854173698519666	-0.3607794825502062
0.1060000000000001	0.2250237052433691	-0.09688870413513881	-0.19905009597374848	1.693723208325894	0.08131643937508595	0.1886699343407182	-0.3606926822965097
0.10699999999999998	0.22503151804404817	-0.09688903592895473	-0.19870560558548514	1.6938182674033846	0.08129788143561062	0.18879936225620256	-0.36060509219534537
0.1080000000000001	0.22503932354745784	-0.09688938372303685	-0.19835769784475846	1.6939138097643887	0.0812791324182993	0.18893002200881268	-0.3605167087558133
0.10899999999999999	0.2250471234987917	-0.09688974797425422	-0.1980063664383587	1.6940098390905294	0.08126019206458716	0.1890619148237844	-0.3604275284550328
0.1100000000000001	0.22505491969241295	-0.09689012914496496	-0.19765160513523486	1.6941063591736611	0.08124106012312074	0.18919504187944677	-0.36033754773577725
0.11099999999999999	0.2250627139672635	-0.09689052770266117	-0.1972934077720507	1.6942033739159095	0.0812217363477511	0.18932940431231993	-0.3602467630038503
0.1120000000000001	0.22507050820227628	-0.09689094411959724	-0.19693176823794967	1.6943008873299847	0.08120222049547016	0.18946500322241072	-0.360155170625267
0.11299999999999999	0.22507830431178893	-0.0968913788724013	-0.19656668045853373	1.6943989035390117	0.08118251232435111	0.18960183967882743	-0.3600627669235492
0.1140000000000001	0.22508610424095377	-0.09689183244166918	-0.19619813837981046	1.694497426775501	0.08116261159155427	0.18973991472546828	-0.3599695481773205
0.11499999999999999	0.2250939099611442	-0.0968923053115406	-0.19582613595249027	1.694596461380583	0.08114251805133765	0.18987922938660057	-0.35987551061777784
0.1160000000000001	0.22510172346535923	-0.09689279796925689	-0.1954506671166402	1.6946960118038743	0.08112223145301149	0.19001978467238995	-0.3597806504259226
0.11699999999999999	0.22510954676362568	-0.09689331090470006	-0.19507172578670368	1.6947960826035982	0.08110175153877623	0.19016158158431784	-0.3596849637298586
0.1180000000000001	0.22511738187876904	-0.0968938446099125	-0.19468930583689315	1.6948966784473245	0.08108107804156589	0.19030462112030375	-0.3595884466021606
0.119	0.22512523084292413	-0.0968943995785969	-0.19430340108695718	1.6949978041133353	0.0810602106832624	0.1904489042796529	-0.3594910950571351
0.1200000000000001	0.2251330956940321	-0.09689497630559595	-0.193914005288326	1.6950994644918542	0.0810391491731597	0.19059443206801105	-0.3593929050480374
0.121	0.2251409784719497	-0.0968955752863514	-0.19352111211064568	1.6952016645857644	0.08101789320631206	0.19074120550214294	-0.35929387246449285
0.12200000000000011	0.2251488812149228	-0.09689619701634178	-0.19312471512871027	1.695304409510802	0.08099644246182804	0.19088922561441127	-0.35919399313018724
0.123	0.22515680595604212	-0.09689684199049853	-0.19272480780979595	1.6954077044955975	0.0809747966010494	0.19103849345713825	-0.35909326280064724
0.12400000000000011	0.22516475471892403	-0.09689751070259993	-0.1923213835014003	1.6955115548826885	0.0809529552654328	0.1911890101069094	-0.3589916771608105
0.125	0.22517272951261502	-0.0968982036446424	-0.1919144354193917	1.6956159661305046	0.08093091807425584	0.19134077666869695	-0.3588892318224508
0.1260000000000001	0.2251807323257226	-0.09689892130618866	-0.1915039566365772	1.6957209438140552	0.08090868462233136	0.19149379427980162	-0.35878592232213236
0.127	0.22518876512052388	-0.0968996641736923	-0.19108994007207275	1.6958264936239442	0.08088625447785128	0.19164806411361177	-0.35868174411981846
0.1280000000000001	0.22519682982742414	-0.09690043272979819	-0.19067237848223603	1.6959326213663368	0.08086362718023922	0.19180358738287423	-0.35857669259753133
0.129	0.22520492833901004	-0.09690122745261845	-0.1902512644527911	1.69603933296425	0.08084080223782934	0.19196036534241503	-0.35847076305788356
0.13000000000000012	0.22521306250444806	-0.09690204881498327	-0.18982659039064884	1.6961466344582807	0.08081777912573727	0.1921183992918566	-0.3583639507225473
0.131	0.2252212341253549	-0.09690289728366633	-0.18939834851543155	1.6962545320071392	0.08079455728422819	0.19227769057845218	-0.35825625073054335
0.13200000000000012	0.2252294449520087	-0.09690377331858424	-0.18896653085221035	1.6963630318894862	0.08077113611715615	0.19243824059954912	-0.3581476581364776
0.133	0.22523769667914395	-0.0969046773719695	-0.18853112922545998	1.6964721405063163	0.08074751499023183	0.19260005080467932	-0.35803816790903276
0.13400000000000012	0.22524599094245898	-0.09690560988751673	-0.18809213525273782	1.6965818643823798	0.08072369322948426	0.19276312269764148	-0.35792777492966044
0.135	0.2252543293162134	-0.09690657129950145	-0.18764954033771927	1.6966922101670143	0.08069967011997857	0.19292745783863405	-0.35781647399111266
0.13600000000000012	0.22526271331116018	-0.09690756203187131	-0.18720333566334926	1.6968031846351297	0.08067544490454642	0.19309305784637681	-0.35770425979581727
0.137	0.22527114437243412	-0.09690858249730902	-0.18675351218549685	1.6969147946883358	0.08065101678259085	0.1932599244002197	-0.3575911269543471
0.13800000000000012	0.2252796238777728	-0.09690963309626675	-0.18630006062712237	1.6970270473562075	0.08062638490908812	0.19342805924223674	-0.35747706998398665
0.139	0.22528815313682096	-0.09691071421597165	-0.18584297147333823	1.6971399497969293	0.08060154839390905	0.19359746417906068	-0.3573620833075856
0.14000000000000012	0.2252967333911387	-0.09691182622940188	-0.18538223496812237	1.6972535092965617	0.08057650630152173	0.1937681410829685	-0.3572461612530687
0.14100000000000001	0.22530536581378646	-0.096912969494233	-0.18491784111232107	1.6973677332673018	0.08055125765077169	0.19394009189227782	-0.3571292980534865
0.14200000000000013	0.2253140515088601	-0.09691414435175424	-0.1844497796614462	1.6974826292454812	0.080525801414558	0.19411331861172157	-0.35701148784706405
0.14300000000000002	0.22532279151134949	-0.09691535112575429	-0.18397804012289964	1.697598204889668	0.08050013651952799	0.19428782331310407	-0.35689272467707056
0.14400000000000013	0.22533158678656762	-0.09691659012137639	-0.18350261175338908	1.697714467978111	0.08047426184579154	0.19446360813599253	-0.35677300249194166
0.14500000000000002	0.22534043822952832	-0.09691786162394228	-0.18302348355692336	1.6978314264051462	0.0804481762266559	0.19464067528819862	-0.35665231514578244
0.14600000000000013	0.22534934666464798	-0.09691916589774474	-0.18254064428339314	1.6979490881773096	0.08042187844844334	0.1948190270459871	-0.3565306563990135
0.14700000000000002	0.2253583128450169	-0.09692050318480856	-0.18205408242774662	1.6980674614087732	0.0803953672503315	0.19499866575407018	-0.3564080199193478
0.14800000000000013	0.22536733745161255	-0.09692187370361945	-0.18156378622977654	1.6981865543153407	0.08036864132421795	0.19517959382544625	-0.35628439928328864
0.14900000000000002	0.22537642109320843	-0.09692327764782085	-0.18106974367453002	1.698306375207753	0.08034169931473158	0.19536181374095918	-0.3561597879779099
0.15000000000000013	0.225385564306603	-0.09692471518487854	-0.18057194249334693	1.6984269324854187	0.08031453981939267	0.19554532804851446	-0.3560341794026211
0.15100000000000002	0.22539476755641735	-0.09692618645508859	-0.18007037016553873	1.6985482346305654	0.08028716138873969	0.1957301393621329	-0.35590756687086256
0.15200000000000014	0.22540403123408204	-0.09692769157168181	-0.17956501392072177	1.6986702902020494	0.08025956252642451	0.19591625036090024	-0.3557799436119805
0.15300000000000002	0.2254133556571398	-0.09692923062164764	-0.1790558607418176	1.698793107828438	0.0802317416896428	0.19610366378768784	-0.35565130277347157
0.15400000000000014	0.2254227410703695	-0.09693080366577259	-0.17854289736835668	1.6989166962007316	0.08020369729002282	0.19629238244770353	-0.3555216374233596
0.15500000000000003	0.22543218764835626	-0.09693241073789308	-0.17802611029934787	1.6990410640650981	0.08017542769473052	0.19648240920711296	-0.355390940552407
0.15600000000000014	0.2254416954980021	-0.09693405184486777	-0.17750548579610162	1.6991662202148539	0.0801469312276707	0.19667374699160714	-0.3552592050764712
0.15700000000000003	0.22545126466022436	-0.09693572696726924	-0.17698100988652518	1.6992921734813096	0.08011820617072503	0.19686639878448697	-0.3551264238394411
0.15800000000000014	0.2254608951119697	-0.09693743605966514	-0.1764526683712767	1.6994189327246014	0.0800892507652109	0.197060367624262	-0.3549925896165147
0.15900000000000003	0.22547058676967155	-0.09693917905086309	-0.17592044683103822	1.6995465068252495	0.08006006321380693	0.19725565660194322	-0.35485769511739984
0.16000000000000014	0.2254803394930239	-0.09694095584449659	-0.17538433063454661	1.699674904676059	0.08003064168252004	0.19745226885790526	-0.35472173298950616
0.16100000000000003	0.22549015308832035	-0.09694276631920386	-0.1748443049473981	1.6998041351732252	0.08000098430245257	0.19765020757831436	-0.35458469582156027
0.16200000000000014	0.22550002731248522	-0.09694461032877678	-0.17430035474126596	1.69993420720626	0.07997108917191913	0.19784947599148536	-0.35444657614759234
0.16300000000000003	0.2255099618781741	-0.09694648770303087	-0.1737524648024175	1.7000651296478602	0.07994095435903685	0.1980500773645903	-0.3543073664506297
0.16400000000000015	0.2255199564591927	-0.09694839824901853	-0.1732006197387929	1.7001969113444584	0.07991057790436477	0.19825201500089823	-0.35416705916592334
0.16500000000000004	0.22553001069585493	-0.09695034175221016	-0.17264480398641002	1.7003295611074487	0.07987995782347213	0.1984552922373608	-0.3540256466840788
0.16600000000000015	0.22554012420028013	-0.09695231797764271	-0.17208500181623856	1.7004630877047018	0.07984909210943768	0.1986599124421134	-0.3538831213542829
0.16700000000000004	0.22555029656163464	-0.09695432667103515	-0.17152119734193777	1.7005974998516151	0.07981797873522103	0.1988658790115238	-0.35373947548769336
0.16800000000000015	0.22556052735131735	-0.09695636755986886	-0.17095337452846926	1.7007328062013107	0.0797866156560297	0.19907319536678475	-0.35359470136112114
0.16900000000000004	0.22557081612771093	-0.09695844035443432	-0.17038151720122252	1.7008690153339676	0.07975500081174473	0.19928186495041253	-0.3534487912210133
0.17000000000000015	0.22558116244012355	-0.09696054474922473	-0.16980560905454373	1.7010061357456567	0.07972313212934629	0.1994918912230749	-0.35330173728749964
0.17100000000000004	0.22559156583267487	-0.09696268042505439	-0.1692256336593108	1.7011441758374228	0.0796910075254624	0.19970327766074433	-0.3531535317583285
0.17200000000000015	0.22560202584850042	-0.09696484705114623	-0.1686415744710745	1.7012831439046083	0.07965862490892178	0.19991602775162576	-0.35300416681294233
0.17300000000000004	0.2256125420331456	-0.09696704428680944	-0.16805341483953326	1.7014230481260326	0.07962598218300776	0.20013014499261153	-0.3528536346168232
0.17400000000000015	0.22562311393677764	-0.09696927178346101	-0.16746113801860274	1.7015638965533968	0.07959307724753732	0.20034563288550372	-0.3527019273258715
0.17500000000000004	0.22563374111597015	-0.09697152918661973	-0.16686472717747	1.701705697100523	0.07955990800088915	0.20056249493287875	-0.3525490370910699
0.17600000000000016	0.22564442313581032	-0.09697381613712121	-0.16626416541302638	1.7018484575309265	0.07952647234204355	0.20078073463346904	-0.35239495606392623
0.17700000000000005	0.22565515957308013	-0.09697613227192751	-0.16565943576257164	1.7019921854440803	0.0794927681728799	0.20100035547748457	-0.35223967640239984
0.17800000000000016	0.2256659500201346	-0.09697847722528118	-0.16505052121642777	1.7021368882626267	0.0794587934007337	0.20122136094211446	-0.3520831902765871
0.17900000000000005	0.2256767940883506	-0.09698085063058111	-0.1644374047312298	1.7022825732205278	0.07942454594109347	0.20144375448690105	-0.3519254898741741
0.18000000000000016	0.22568769141152423	-0.09698325212223258	-0.16382006924428755	1.7024292473502667	0.07939002372043952	0.2016675395486171	-0.35176656740621287
0.18100000000000005	0.22569864164959122	-0.09698568133672004	-0.1631984976890346	1.7025769174694654	0.07935522467898302	0.20189271953558233	-0.35160641511322754
0.18200000000000016	0.22570964449154254	-0.0969881379132776	-0.16257267301158063	1.7027255901684188	0.07932014677294201	0.20211929782159838	-0.35144502527135457
0.18300000000000005	0.22572069965753733	-0.09699062149453214	-0.16194257818838387	1.702875271798161	0.07928478797659984	0.20234727773968178	-0.35128239019870694
0.18400000000000016	0.22573180690171576	-0.0969931317271191	-0.16130819624468504	1.7030259684583076	0.07924914628475724	0.20257666257565238	-0.351118502262091
0.18500000000000005	0.2257429660157137	-0.09699566826264466	-0.1606695102725888	1.7031776859854182	0.07921321971551895	0.2028074555617566	-0.3509533538834759
0.18600000000000017	0.22575417683137478	-0.09699823075937263	-0.16002650344805794	1.7033304299422518	0.07917700631286877	0.20303965987062733	-0.35078693754585616
0.18700000000000006	0.22576543922228237	-0.09700081888351136	-0.15937915904758934	1.7034842056067772	0.07914050414879134	0.20327327860939373	-0.3506192457991853
0.18800000000000017	0.2257767531048647	-0.09700343230897372	-0.158727460465716	1.7036390179609382	0.07910371132500366	0.20350831481345177	-0.35045027126681483
0.18900000000000006	0.2257881184394519	-0.09700607071673653	-0.15807139123372843	1.7037948716802935	0.07906662597454138	0.20374477143983044	-0.35028000665201786
0.19000000000000017	0.22579953523128382	-0.09700873379492718	-0.15741093503963172	1.7039517711241474	0.07902924626350677	0.20398265136021249	-0.3501084447444845
0.19100000000000006	0.2258110035314667	-0.09701142123925871	-0.15674607574935345	1.7041097203250417	0.0789915703931016	0.2042219573534845	-0.34993557842722134
0.19200000000000017	0.22582252343787756	-0.09701413275343891	-0.15607679742884384	1.7042687229776057	0.07895359660182495	0.20446269209799628	-0.3497614006839842
0.19300000000000006	0.22583409509601834	-0.09701686804993391	-0.15540308436595734	1.704428782427886	0.07891532316759438	0.2047048581640142	-0.34958590460670286
0.19400000000000017	0.2258457186998219	-0.0970196268514642	-0.15472492109137675	1.704589901663912	0.07887674840973084	0.20494845800654865	-0.34940908340235693
0.19500000000000006	0.22585739449203224	-0.09702240889247843	-0.15404229239934392	1.7047520833067322	0.07883787069080943	0.2051934939582482	-0.34923093039955244
0.19600000000000017	0.2258691227634054	-0.09702521391985176	-0.15335518336896528	1.704915329601549	0.07879868841819458	0.20543996822211505	-0.3490514390551718
0.19700000000000006	0.22588090385110693	-0.09702804169318432	-0.15266357938535718	1.7050796424100714	0.0787592000453225	0.20568788286428236	-0.34887060296073785
0.19800000000000018	0.22589273813743438	-0.09703089198507396	-0.1519674661598954	1.70524502320371	0.07871940407303653	0.20593723980709597	-0.34868841584843796
0.19900000000000007	0.22590462604848835	-0.09703376458098849	-0.15126682975033331	1.7054114730557297	0.07867929905085555	0.20618804082225378	-0.3485048715975445
0.20000000000000018	0.2259165680520391	-0.09703665927836556	-0.15056165658155343	1.7055789926327405	0.07863888357787205	0.20644028752375798	-0.34831996424129924
0.20100000000000007	0.22592856465496483	-0.09703957588569397	-0.14985193346621373	1.7057475821874017	0.07859815630340329	0.20669398136092196	-0.3481336879734756
0.20200000000000018	0.22594061640063678	-0.09704251422232699	-0.14913764762455003	1.7059172415530923	0.07855711592757944	0.2069491236117346	-0.34794603715425976
0.20300000000000007	0.2259527238662527	-0.09704547411865068	-0.14841878670409867	1.7060879701401686	0.07851576120187025	0.207205715376398	-0.34775700631575995
0.20400000000000018	0.22596488766011835	-0.09704845541623	-0.14769533880010613	1.706259766932684	0.07847409092967302	0.20746375757067198	-0.34756659016751523
0.20500000000000007	0.22597710841849855	-0.09705145796793065	-0.14696729247588897	1.7064326304848203	0.07843210396690249	0.20772325091914595	-0.3473747836020093
0.20600000000000018	0.2259893868016585	-0.0970544816376416	-0.14623463678202617	1.7066065589177821	0.07838979922209645	0.20798419594886386	-0.3471815816998896
0.20700000000000007	0.2260017234898488	-0.09705752629922658	-0.1454973612736399	1.7067815499179109	0.07834717565603809	0.20824659298366663	-0.34698697973459247
0.20800000000000018	0.2260141191799876	-0.09706059183545819	-0.1447554560250202	1.7069576007352665	0.07830423228156626	0.2085104421395562	-0.346790973176257
0.20900000000000007	0.22602657458266465	-0.09706367813768503	-0.14400891164198246	1.7071347081823003	0.07826096816369638	0.20877574332083726	-0.3465935576950543
0.2100000000000002	0.2260390904190876	-0.09706678510585492	-0.1432577192734743	1.7073128686341263	0.07821738241956572	0.20904249621648843	-0.3463947291639975
0.21100000000000008	0.22605166741796806	-0.09706991264851673	-0.14250187062281564	1.7074920780307683	0.07817347421808216	0.20931070029676305	-0.34619448366123673
0.2120000000000002	0.22606430631234775	-0.09707306068279886	-0.1417413579578251	1.7076723318795075	0.07812924277952098	0.20958035481020235	-0.345992817472147
0.21300000000000008	0.2260770078363661	-0.09707622913436559	-0.14097617411909139	1.7078536252569632	0.07808468737513122	0.20985145878124467	-0.34578972709121353
0.2140000000000002	0.22608977272196962	-0.09707941793735554	-0.14020631252564694	1.7080359528124103	0.0780398073266308	0.21012401100885736	-0.34558520922310915
0.21500000000000008	0.2261026016955602	-0.09708262703430351	-0.13943176717842767	1.7082193087730926	0.07799460200546911	0.21039801006607053	-0.345379260782723
0.21599999999999997	0.22611549547457985	-0.09708585637604342	-0.13865253266340316	1.7084036869485275	0.07794907083197963	0.21067345429956155	-0.34517187889536205
0.21700000000000008	0.22612845476403134	-0.09708910592121528	-0.1378686041555097	1.7085890807277972	0.07790321327484946	0.21095034182886507	-0.3449630608990164
0.21799999999999997	0.2261414802529364	-0.09709237563499992	-0.13707997742226516	1.7087754830717077	0.07785702885078455	0.21122867054569744	-0.34475280434789973
0.21900000000000008	0.2261545726107295	-0.09709566548820912	-0.13628664882519184	1.708962886509221	0.07781051712382303	0.21150843811406722	-0.34454110701434376
0.21999999999999997	0.22616773248358754	-0.0970989754578581	-0.1354886153186754	1.7091512831407978	0.07776367770435805	0.21178964197129607	-0.3443279668883183
0.22100000000000009	0.22618096049069425	-0.09710230552809246	-0.13468587444738866	1.7093406646452758	0.07771651024805315	0.21207227932958608	-0.34411338217573684
0.22199999999999998	0.22619425722043873	-0.0971056556903451	-0.13387842434378588	1.7095310222880375	0.07766901445452881	0.2123563471775887	-0.34389735129646226
0.2230000000000001	0.22620762322692395	-0.09710902594310056	-0.13306626372642152	1.7097223469289737	0.07762119006594247	0.21264184228161218	-0.3436798728826242
0.22399999999999998	0.226221059027162	-0.0971124162916407	-0.13224939189797047	1.7099146290302443	0.07757303686564457	0.21292876118689683	-0.34346094577700514
0.2250000000000001	0.22623456509820386	-0.09711582674776988	-0.13142780874107132	1.710107858665354	0.07752455467672875	0.2132171002198139	-0.34324056903058453
0.22599999999999998	0.22624814187382386	-0.09711925732951715	-0.13060151471199236	1.7103020255291783	0.07747574336047597	0.21350685549099147	-0.3430187418993008
0.2270000000000001	0.22626178974188405	-0.09712270806081703	-0.12977051083362565	1.7104971189470635	0.07742660281499734	0.21379802289863992	-0.34279546384088694
0.22799999999999998	0.2262755090427574	-0.09712617897117254	-0.12893479868856228	1.710693127883386	0.07737713297401515	0.2140905981317158	-0.3425707345118396
0.2290000000000001	0.22628930006806025	-0.09712967009530184	-0.12809438041224552	1.7108900409514665	0.07732733380559893	0.21438457667292748	-0.34234455376409767
0.22999999999999998	0.226303163059316	-0.09713318147314266	-0.1272492586858222	1.7110878464252222	0.07727720531091825	0.21467995380177007	-0.3421169216413065
0.2310000000000001	0.22631709820654822	-0.09713671315058948	-0.12639943672793957	1.7112865322514448	0.0772267475230725	0.21497672459795902	-0.34188783837467085
0.23199999999999998	0.22633110564680112	-0.09714026518020986	-0.12554491828548736	1.7114860860619605	0.07717596050593727	0.21527488394532818	-0.3416573043785152
0.2330000000000001	0.2263451854622149	-0.09714383762118536	-0.12468570762440852	1.7116864951860629	0.07712484435278323	0.21557442653577039	-0.34142532024579786
0.23399999999999999	0.22635933767690597	-0.09714743053885413	-0.12382180952132438	1.7118877466632267	0.07707339918442437	0.21587534687286083	-0.3411918867437583
0.2350000000000001	0.226373562253024	-0.09715104400461214	-0.12295322925559361	1.712089827255743	0.07702162514719947	0.21617763927522854	-0.34095700480963864
0.236	0.22638785908786221	-0.09715467809655004	-0.12207997260142764	1.7122927234616603	0.07696952241139622	0.2164812978798037	-0.34072067554623353
0.2370000000000001	0.22640222801315155	-0.09715833290007007	-0.12120204581968277	1.7124964215280434	0.07691709117017824	0.21678631664512862	-0.34048290021720684
0.238	0.2264166687954151	-0.09716200850772715	-0.12031945564856918	1.7127009074638124	0.07686433163858894	0.21709268935510395	-0.34024368024229645
0.2390000000000001	0.22643118113587882	-0.0971657050186713	-0.11943220929289187	1.712906167052178	0.07681124405226634	0.21740040962335813	-0.340003017192405
0.24	0.22644576467068678	-0.09716942253844836	-0.1185403144121958	1.7131121858638123	0.0767578286661125	0.2177094708980639	-0.3397609127843328
0.2410000000000001	0.2264604189725523	-0.09717316117953582	-0.11764377910856247	1.7133189492715253	0.07670408575340426	0.21801986646684254	-0.3395173688749063
0.242	0.22647514355271695	-0.09717692106185943	-0.11674261191404972	1.7135264424657008	0.07665001560497993	0.21833158946170134	-0.3392723874546847
0.2430000000000001	0.22648993786208568	-0.09718070231291184	-0.11583682177738952	1.7137346504690114	0.07659561852813594	0.21864463286413252	-0.3390259706417897
0.244	0.2265048012919155	-0.09718450506822363	-0.11492641805031041	1.7139435581496665	0.0765408948456598	0.21895898951031947	-0.33877812067610064
0.2450000000000001	0.22651973317481444	-0.09718832947181132	-0.1140114104734761	1.7141531502343421	0.07648584489505972	0.21927465209651828	-0.33852883991332616
0.246	0.22653473278680417	-0.09719217567623041	-0.11309180916128171	1.7143634113219333	0.07643046902774706	0.21959161318480358	-0.33827813081852304
0.2470000000000001	0.22654979935006625	-0.09719604384298663	-0.11216762458512193	1.7145743258970112	0.07637476760823227	0.21990986520930864	-0.3380259959594259
0.248	0.22656493203486694	-0.09719993414292606	-0.11123886755549413	1.7147858783418786	0.07631874101315114	0.22022940048290487	-0.33777243800001155
0.2490000000000001	0.226580129960664	-0.09720384675584803	-0.11030554920405533	1.7149980529479885	0.07626238962999926	0.22055021120384197	-0.33751745969423463
0.25	0.22659539219790495	-0.09720778186971812	-0.10936768096637599	1.7152108339282461	0.07620571385593972	0.22087228946198995	-0.3372610638795661
0.2510000000000001	0.2266107177708926	-0.09721173968023776	-0.1084252745646272	1.7154242054305846	0.07614871409692726	0.22119562724505676	-0.33700325347002835
0.252	0.22662610566096228	-0.09721572039114765	-0.10747834198943651	1.7156381515513284	0.07609139076708778	0.22152021644521488	-0.33674403144896664
0.2530000000000001	0.22664155480959405	-0.09721972421450907	-0.10652689548127635	1.715852656347227	0.07603374428804781	0.22184604886602344	-0.33648340086204215
0.254	0.22665706412146325	-0.0972237513702072	-0.1055709475117505	1.7160677038465537	0.07597577508790966	0.22217311622934874	-0.336221364810626
0.2550000000000001	0.2266726324674311	-0.09722780208505329	-0.10461051076514424	1.7162832780596593	0.0759174836000541	0.22250141018204808	-0.3359579264455301
0.256	0.2266882586874771	-0.09723187659224278	-0.10364559812060309	1.7164993629889953	0.07585887026219662	0.2228309223023636	-0.3356930889608902
0.2570000000000001	0.22670394159357365	-0.09723597513154603	-0.10267622263455287	1.716715942639	0.07579993551581864	0.22316164410621722	-0.33542685558801394
0.258	0.22671967997250536	-0.09724009794947695	-0.1017023975233452	1.7169330010266148	0.07574067980560781	0.22349356705347578	-0.33515922958913097
0.2590000000000001	0.22673547258863644	-0.09724424529868571	-0.10072413614686407	1.717150522192076	0.07568110357860253	0.2238266825539509	-0.334890214251224
0.26	0.22675131818700234	-0.09724841743695033	-0.0997414519930826	1.7173684902081081	0.07562120728340554	0.22416098197295936	-0.33461981288042564
0.2610000000000001	0.2267672154974754	-0.09725261462614133	-0.09875435866280896	1.7175868891867858	0.07556099136983176	0.2244964566366957	-0.3343480287971592
0.262	0.22678316323962808	-0.09725683713116004	-0.09776286985460698	1.7178057032855845	0.07550045628868512	0.22483309783760874	-0.33407486533153474
0.2630000000000001	0.22679916012679222	-0.09726108521923083	-0.09676699935062773	1.718024916713763	0.0754396024914207	0.22517089683954586	-0.33380032581863023
0.264	0.2268152048689404	-0.09726535915992451	-0.09576676100371483	1.7182445137390896	0.07537843042981321	0.22550984488249184	-0.3335244135938383
0.2650000000000001	0.2268312961755194	-0.09726965922515675	-0.09476216872539724	1.7184644786949372	0.07531694055563169	0.22584993318697116	-0.3332471319885177
0.266	0.22684743275936575	-0.09727398568840553	-0.09375323647400541	1.718684795987002	0.07525513332044148	0.22619115295830508	-0.33296848432594806
0.2670000000000001	0.22686361334170493	-0.09727833882352485	-0.09273997824327035	1.718905450098914	0.07519300917565508	0.22653349539067102	-0.3326884739175224
0.268	0.22687983665748254	-0.09728271890391098	-0.09172240805251668	1.7191264255967502	0.07513056857277035	0.22687695167060773	-0.3324071040592958
0.26900000000000013	0.22689610146065267	-0.09728712620239856	-0.09070053993768554	1.7193477071324688	0.07506781196385671	0.22722151298015722	-0.33212437802888833
0.27	0.22691240652980088	-0.09729156099113145	-0.08967438794167394	1.7195692794470272	0.07500473980216694	0.2275671705002003	-0.33184029908243345
0.27100000000000013	0.22692875067447923	-0.0972960235406546	-0.08864396610397797	1.71979112737358	0.0749413525427524	0.22791391541405526	-0.3315548704515078
0.272	0.22694513274150221	-0.09730051411860159	-0.08760928844999918	1.7200132358400175	0.07487765064308124	0.22826173891128704	-0.3312680953401617
0.27300000000000013	0.22696155162045178	-0.0973050329887285	-0.08657036898037376	1.7202355898716102	0.07481363456347642	0.22861063219161426	-0.33097997692180303
0.274	0.22697800624876838	-0.09730958041067062	-0.085527221661062	1.7204581745949012	0.0747493047673731	0.22896058646843506	-0.33069051833580937
0.27500000000000013	0.22699449561680377	-0.0973141566396739	-0.08447986041418677	1.7206809752413634	0.0746846617215777	0.2293115929718585	-0.33039972268435364
0.276	0.2270110187724638	-0.09731876192592435	-0.08342829910848298	1.720903977148952	0.07461970589658903	0.2296636429518594	-0.3301075930297434
0.27700000000000014	0.22702757482469277	-0.09732339651422356	-0.08237255154896764	1.7211271657623197	0.07455443776685929	0.2300167276818694	-0.3298141323920278
0.278	0.22704416294579713	-0.09732806064363368	-0.08131263146731853	1.721350526633586	0.07448885781081162	0.2303708384622038	-0.3295193437466861
0.27900000000000014	0.22706078237298227	-0.09733275454671991	-0.08024855251369793	1.7215740454236765	0.07442296651067488	0.2307259666229674	-0.3292232300223961
0.28	0.2270774324087283	-0.09733747844914345	-0.07918032824888063	1.7217977079027416	0.07435676435213504	0.231082103526874	-0.3289257940989991
0.28100000000000014	0.22709411242038366	-0.0973422325692256	-0.07810797213629947	1.7220214999492929	0.07429025182361991	0.23143924057210996	-0.3286270388059043
0.28200000000000003	0.22711082184010856	-0.097347017117103	-0.0770314975347503	1.7222454075488263	0.07422342941552158	0.23179736919488445	-0.32832696692099
0.28300000000000014	0.2271275601647911	-0.09735183229422785	-0.07595091769211604	1.722469416792317	0.07415629761978207	0.2321564808714926	-0.32802558116981523
0.28400000000000003	0.2271443269551811	-0.09735667829284031	-0.07486624573971631	1.722693513874604	0.07408885692953732	0.2325165671200823	-0.3277228842248969
0.28500000000000014	0.2271611218346197	-0.09736155529503818	-0.07377749468651947	1.7229176850926724	0.07402110783845366	0.23287761950255922	-0.3274188787049275
0.28600000000000003	0.22717794448774192	-0.09736646347256898	-0.07268467741320837	1.7231419168434727	0.07395305084006075	0.23323962962676004	-0.32711356717405177
0.28700000000000014	0.22719479465914985	-0.09737140298734129	-0.07158780666683982	1.7233661956205404	0.07388468642732424	0.2336025891484763	-0.326806952141445
0.28800000000000003	0.22721167215205681	-0.0973763739911509	-0.0704868950564602	1.7235905080098066	0.07381601509221378	0.23396648977297105	-0.32649903606131064
0.28900000000000015	0.22722857682653014	-0.09738137662462615	-0.06938195504928783	1.7238148406861193	0.07374703732514439	0.23433132325617953	-0.32618982133305197
0.29000000000000004	0.22724550859695716	-0.0973864110168972	-0.06827299896669581	1.7240391804104787	0.07367775361441233	0.23469708140596696	-0.3258793103013112
0.29100000000000015	0.22726246742948358	-0.0973914772863612	-0.06716003897998456	1.7242635140265012	0.07360816444574692	0.23506375608345204	-0.32556750525599476
0.29200000000000004	0.2272794533398017	-0.09739657554179067	-0.06604308710668443	1.7244878284561251	0.07353827030197774	0.23543133920422094	-0.3252544084324047
0.29300000000000015	0.2272964663901606	-0.09740170588341283	-0.0649221552077507	1.7247121106960714	0.07346807166257319	0.2357998227393182	-0.32494002201135225
0.29400000000000004	0.22731350668559652	-0.09740686840396012	-0.06379725498526302	1.7249363478154554	0.073397569002989	0.23616919871602227	-0.32462434811919
0.29500000000000015	0.22733057437088924	-0.09741206318968713	-0.06266839797986733	1.7251605269538035	0.07332676279413071	0.23653945921865696	-0.3243073888277002
0.29600000000000004	0.2273476696282454	-0.09741729032135417	-0.06153559556794874	1.7253846353191156	0.07325565350192978	0.23691059638956896	-0.32398914615389823
0.29700000000000015	0.2273647926742017	-0.09742254987480516	-0.06039885895890052	1.7256086601859815	0.0731842415866673	0.23728260243009572	-0.32366962205993044
0.29800000000000004	0.2273819437557486	-0.09742784192038742	-0.05925819919210506	1.7258325888937658	0.07311252750198402	0.23765546960141012	-0.32334881845300545
0.29900000000000015	0.22739912314718044	-0.09743316652158515	-0.05811362713323946	1.7260564088452486	0.07304051169388083	0.23802919022537086	-0.3230267371849905
0.30000000000000004	0.2274163311480449	-0.09743852373437162	-0.056965153469890846	1.7262801075064909	0.07296819459995273	0.238403756685691	-0.32270338005130544
0.30100000000000016	0.22743356808181556	-0.09744391360765958	-0.05581278870684495	1.726503672407557	0.07289557664891679	0.23877916142943187	-0.32237874878941786
0.30200000000000005	0.22745083429529084	-0.09744933618371995	-0.05465654316141494	1.7267270911426027	0.07282265826025106	0.23915539696846452	-0.3220528450776065
0.30300000000000016	0.22746813015796727	-0.09745479149743866	-0.05349642695842701	1.7269503513689664	0.07274943984357846	0.2395324558809061	-0.32172567053399254
0.30400000000000005	0.2274854560606292	-0.09746027957479134	-0.052332450024478755	1.7271734408060293	0.0726759217977953	0.2399103308128426	-0.3213972267154703
0.30500000000000016	0.2275028124135315	-0.09746580043204174	-0.05116462208145814	1.7273963472342275	0.07260210451024873	0.2402890144804067	-0.32106751511635395
0.30600000000000005	0.22752019964455486	-0.09747135407603723	-0.04999295264006397	1.727619058494609	0.07252798835602318	0.24066849967179108	-0.3207365371667389
0.30700000000000016	0.22753761819695734	-0.09747694050484518	-0.04881745099482447	1.7278415624896948	0.07245357369721415	0.2410487792485954	-0.32040429423081906
0.30800000000000005	0.22755506852596616	-0.09748255970835554	-0.047638126220604704	1.7280638471852818	0.07237886088200582	0.2414298461466361	-0.32007078760540353
0.30900000000000016	0.2275725510942098	-0.09748821166885234	-0.04645498716871135	1.7282859006116953	0.07230385024349155	0.24181169337695604	-0.3197360185186296
0.31000000000000005	0.22759006636674511	-0.09749389636155337	-0.0452680424614583	1.7285077108641271	0.07222854209841947	0.24219431402734648	-0.31939998812869014
0.31100000000000017	0.22760761480643052	-0.09749961375511682	-0.04407730048631321	1.7287292661032017	0.07215293674598468	0.2425777012638998	-0.31906269752238975
0.31200000000000006	0.2276251968703949	-0.09750536381211819	-0.042882769391496905	1.7289505545569053	0.07207703446672863	0.2429618483319306	-0.31872414771352964
0.31300000000000017	0.22764281300722455	-0.09751114648949749	-0.041684457083028606	1.729171564523516	0.07200083552154543	0.24334674855645438	-0.31838433964130236
0.31400000000000006	0.2276604636537414	-0.09751696173897244	-0.040482371221703825	1.7293922843740388	0.07192434015067303	0.24373239534289998	-0.3180432741688783
0.31500000000000017	0.22767814923174876	-0.09752280950741772	-0.039276519219620026	1.7296127025537875	0.0718475485727907	0.24411878217800173	-0.31770095208218285
0.31600000000000006	0.22769587014511886	-0.0975286897372137	-0.0380669082369961	1.729832807583872	0.07177046098428361	0.24450590263051233	-0.317357374088681
0.31700000000000017	0.22771362677647003	-0.09753460236618702	-0.03685354517965472	1.7300525880629807	0.07169307755830884	0.24489375035174246	-0.31701254081604646
0.31800000000000006	0.22773141948381054	-0.09754054732638985	-0.035636436697158554	1.730272032669464	0.07161539844360176	0.24528231907587278	-0.3166664528108976
0.3190000000000002	0.2277492485975228	-0.097546524542097	-0.034415589181593466	1.7304911301633592	0.07153742376332702	0.24567160261992266	-0.31631911053796485
0.32000000000000006	0.22776711441693617	-0.09755253392852736	-0.03319100876661931	1.7307098693876186	0.07145915361403497	0.24606159488356455	-0.31597051437968865
0.3210000000000002	0.22778501720686553	-0.09755857539166267	-0.03196270132603043	1.730928239268924	0.07138058806466266	0.2464522898490942	-0.31562066463563987
0.32200000000000006	0.22780295719448795	-0.09756464882840811	-0.030730672471816864	1.7311462288192248	0.07130172715551797	0.24684368158156286	-0.3152695615214557
0.3230000000000002	0.22782093456542896	-0.09757075412671944	-0.029494927552096685	1.731363827137258	0.07122257089718644	0.24723576422901658	-0.31491720516778
0.32400000000000007	0.22783894945868563	-0.0975768911657001	-0.02825547164854098	1.7315810234085585	0.07114311926942132	0.24762853202309168	-0.3145635956195109
0.3250000000000002	0.2278570019611405	-0.09758305981566727	-0.02701230957328518	1.731797806904348	0.07106337222001691	0.24802197927991163	-0.31420873283523465
0.32600000000000007	0.2278750921020397	-0.09758925993818585	-0.02576544586607119	1.732014166980816	0.07098332966354341	0.24841610040074213	-0.31385261668666226
0.3270000000000002	0.22789321984743477	-0.09759549138607283	-0.024514884791615513	1.7322300930799288	0.07090299147988254	0.24881088987228903	-0.31349524695770437
0.32800000000000007	0.22791138509496373	-0.09760175400337097	-0.023260630336073507	1.7324455747310326	0.07082235751274646	0.2492063422673137	-0.31313662334312276
0.3290000000000002	0.22792958766972368	-0.09760804762529081	-0.02200268620222125	1.732660601550997	0.0707414275686067	0.24960245224593705	-0.31277674544724643
0.33000000000000007	0.227947827320856	-0.09761437207774826	-0.0207410558048543	1.7328751632429107	0.07066020141591131	0.24999921455690657	-0.3124156127829963
0.3310000000000002	0.22796610371771692	-0.09762072717574632	-0.019475742267148963	1.7330892495952153	0.07057867878385955	0.25039662403828344	-0.3120532247710354
0.3320000000000001	0.22798441644639036	-0.09762711272097423	-0.01820674841647771	1.7333028504809211	0.0704968593609172	0.2507946756181638	-0.31168958073892417
0.3330000000000002	0.22800276500767225	-0.09763352850012605	-0.01693407677892529	1.7335159558554065	0.07041474279386434	0.25119336431598743	-0.3113246799203414
0.3340000000000001	0.22802114881539357	-0.09763997428394017	-0.015657729574007836	1.733728555753562	0.07033232868707148	0.2515926852439517	-0.31095852145443376
0.3350000000000002	0.2280395671943292	-0.09764644982545874	-0.01437770871034403	1.7339406402877946	0.07024961660139528	0.25199263360810864	-0.31059110438511023
0.3360000000000001	0.22805801937882483	-0.09765295485750759	-0.013094015781524661	1.734152199646524	0.0701666060530598	0.2523932047094557	-0.31022242766016184
0.3370000000000002	0.22807650451252243	-0.09765948909089751	-0.011806652062554997	1.7343632240924283	0.07008329651307163	0.2527943939449624	-0.3098524901305112
0.3380000000000001	0.22809502164843107	-0.09766605221372358	-0.010515618507243621	1.7345737039604494	0.06999968740710871	0.2531961968082344	-0.3094812905497766
0.3390000000000002	0.2281135697489636	-0.09767264389138956	-0.009220915745408766	1.7347836296551908	0.06991577811563944	0.2535986088901229	-0.30910882757390695
0.3400000000000001	0.22813214768593898	-0.09767926376773309	-0.007922544079901167	1.7349929916473457	0.06983156797433386	0.25400162587940595	-0.30873509976089
0.3410000000000002	0.2281507542409297	-0.0976859114668744	-0.006620503484946898	1.7352017804695363	0.06974705627476728	0.25440524356305905	-0.3083601055708993
0.3420000000000001	0.22816938810670914	-0.09769258659428622	-0.005314793605810938	1.7354099867123276	0.06966224226511258	0.25480945782599707	-0.307983843366761
0.3430000000000002	0.22818804788979963	-0.09769928873670763	-0.004005413757900126	1.7356176010200448	0.06957712515076099	0.25521426465096153	-0.30760631141431377
0.3440000000000001	0.2282067321137467	-0.09770601746165408	-0.0026923629241759743	1.7358246140856552	0.06949170409505473	0.25561966011910553	-0.3072275078826048
0.345	0.2282254392231206	-0.09771277231690184	-0.0013756397516326824	1.736031016645473	0.06940597822007148	0.2560256404109755	-0.3068474308439824
0.3460000000000001	0.22824416758749397	-0.09771955282994679	-5.5242547596008906e-05	1.7362367994736998	0.06931994660733962	0.25643220180752846	-0.30646607827421035
0.347	0.2282629155046448	-0.09772635850743668	0.0012688307241588586	1.7364419533760562	0.06923360829854593	0.2568393406911885	-0.3060834480526654
0.3480000000000001	0.22828168120336143	-0.09773318883458038	0.002596582446720498	1.736646469183646	0.06914696229623675	0.2572470535467022	-0.30569953796249927
0.349	0.2283004628462261	-0.09774004327453494	0.003928015352405122	1.7368503377478046	0.06906000756439178	0.2576553369617964	-0.3053143456908276
0.3500000000000001	0.22831925853200644	-0.09774692126776637	0.005263132525293371	1.7370535499348145	0.06897274302881043	0.25806418762806893	-0.3049278688291304
0.351	0.22833806629728284	-0.09775382223138485	0.006601937404314687	1.7372560966201267	0.06888516757737273	0.2584736023419932	-0.3045401048738064
0.3520000000000001	0.22835688411806335	-0.09776074555883438	0.007944433785750667	1.7374579686824656	0.06879728006041941	0.258883578005552	-0.30415105122676034
0.353	0.22837570991176084	-0.09776769062068881	0.009290625824025171	1.737659156997456	0.06870907929149593	0.25929411162638333	-0.3037607051963317
0.3540000000000001	0.22839454153878339	-0.09777465676617764	0.01064051803077542	1.737859652431158	0.06862056404833972	0.25970520031750083	-0.3033690639987487
0.355	0.22841337680411652	-0.09778164332393904	0.011994115272952523	1.7380594458350231	0.06853173307380708	0.2601168412965319	-0.30297612475956315
0.3560000000000001	0.22843221345927642	-0.09778864960162376	0.01335142277032549	1.7382585280422742	0.06844258507661956	0.26052903188459714	-0.3025818845148247
0.357	0.2284510492038831	-0.09779567488547677	0.014712446092383948	1.7384568898642176	0.06835311873211335	0.26094176950519987	-0.30218634021248497
0.3580000000000001	0.22846988168723226	-0.09780271844102763	0.016077191154632374	1.7386545220861205	0.06826333268335856	0.2613550516831893	-0.30178948871415523
0.359	0.2284887085106208	-0.09780977951451585	0.017445664214270407	1.7388514154630388	0.06817322554258873	0.26176887604349447	-0.30139132679697855
0.3600000000000001	0.22850752723042686	-0.09781685733392434	0.018817871865254566	1.7390475607152303	0.0680827958926373	0.26218324030945006	-0.30099185115567867
0.361	0.22852633536194586	-0.09782395110999591	0.02019382103235895	1.739242948523154	0.06799204228856527	0.26259814230077605	-0.3005910584049121
0.3620000000000001	0.22854513038285915	-0.09783106003760848	0.021573518963478144	1.73943756952282	0.06790096325942034	0.26301357993121427	-0.3001889450819864
0.363	0.22856390973521237	-0.09783818329638339	0.022956973220165537	1.7396314143018803	0.06780955730958096	0.2634295512057016	-0.29978550764994866
0.3640000000000001	0.22858267082703113	-0.09784532005052636	0.02434419166752352	1.7398244733964705	0.06771782291980849	0.26384605421720386	-0.2993807425007427
0.365	0.22860141103432632	-0.09785246944940497	0.02573518246494226	1.7400167372888067	0.06762575854843518	0.26426308714376084	-0.29897464595801215
0.3660000000000001	0.22862012770273982	-0.09785963062886444	0.027129954058058764	1.7402081964051748	0.06753336263256776	0.26468064824604803	-0.29856721427955296
0.367	0.2286388181492106	-0.09786680271215584	0.02852851517042329	1.7403988411135636	0.06744063358924714	0.2650987358649703	-0.29815844365990635
0.3680000000000001	0.22865747966441632	-0.09787398481085506	0.029930874793737076	1.7405886617213295	0.06734756981680931	0.2655173484187409	-0.2977483302332173
0.369	0.22867610951561665	-0.09788117602614729	0.031337042177032357	1.740777648474033	0.06725416969644918	0.2659364843994474	-0.29733687007605786
0.3700000000000001	0.22869470494914862	-0.09788837544972354	0.032747026815160056	1.740965791555076	0.06716043159374517	0.2663561423693491	-0.2969240592102802
0.371	0.22871326319220042	-0.09789558216466702	0.03416083843657195	1.7411530810854008	0.06706635386014602	0.2667763209570311	-0.2965098936060858
0.3720000000000001	0.2287317814549937	-0.09790279524670899	0.035578486990388986	1.741339507123259	0.06697193483460431	0.26719701885335256	-0.2960943691853751
0.373	0.2287502569345052	-0.09791001376510329	0.036999982632373356	1.7415250596640628	0.06687717284535835	0.2676182348070719	-0.29567748182544307
0.3740000000000001	0.22876868681860368	-0.09791723678349477	0.03842533570904307	1.7417097286410796	0.06678206621180277	0.2680399676199647	-0.29525922736284216
0.375	0.22878706828947806	-0.0979244633611575	0.039854556740294346	1.741893503927353	0.06668661324638904	0.26846221614149834	-0.29483960159729355
0.3760000000000001	0.22880539852673465	-0.09793169255385346	0.041287656402023684	1.7420763753377282	0.06659081225649628	0.26888497926355115	-0.29441860029571326
0.377	0.22882367471054083	-0.09793892341468781	0.042724645508738286	1.7422583326306167	0.06649466154633508	0.26930825591523766	-0.2939962191962952
0.3780000000000001	0.2288418940248162	-0.09794615499571194	0.044165534994643624	1.742439365510646	0.06639815941894685	0.26973204505723253	-0.2935724540126559
0.379	0.22886005366047654	-0.09795338634990011	0.04561033589282339	1.7426194636333252	0.06630130417830027	0.27015634567535046	-0.29314730043804454
0.3800000000000001	0.22887815081836002	-0.09796061653312556	0.04705905931325073	1.742798616611366	0.06620409413142578	0.2705811567736879	-0.29272075414968385
0.381	0.22889618271108716	-0.09796784460613653	0.048511716420371255	1.7429768140211666	0.06610652759046777	0.2710064773675705	-0.29229281081336755
0.3820000000000001	0.22891414656385473	-0.09797506963615851	0.049968318410624574	1.7431540454090866	0.06600860287453438	0.2714323064764295	-0.2918634660881361
0.383	0.22893203961491507	-0.09798229069774793	0.051428876489139734	1.7433303002979033	0.06591031831134651	0.27185864311660823	-0.2914327156310348
0.3840000000000001	0.2289498591161184	-0.09798950687364885	0.05289340184484114	1.743505568193078	0.06581167223893153	0.27228548629397714	-0.29100055510226286
0.385	0.228967602333523	-0.09799671725602885	0.05436190562395522	1.7436798385892234	0.06571266300742375	0.27271283499611576	-0.29056698017077875
0.3860000000000001	0.22898526654807722	-0.0980039209473443	0.055834398901905724	1.7438531009779061	0.06561328898079108	0.27314068818381787	-0.2901319865201838
0.387	0.22900284905637558	-0.09801111706121134	0.057310892654715714	1.74402534485642	0.0655135485386109	0.27356904478222627	-0.28969556985452144
0.3880000000000001	0.22902034717111683	-0.09801830472365751	0.05879139773141166	1.7441965597367894	0.06541344007783602	0.2739979036721458	-0.2892577259037546
0.389	0.22903775822051586	-0.09802548307362721	0.06027592482704154	1.7443667351550187	0.06531296201406507	0.2744272636815964	-0.2888184504291673
0.3900000000000001	0.22905507954704757	-0.0980326512627427	0.06176448445516652	1.7445358606798371	0.06521211278256249	0.27485712357742537	-0.2883777392290615
0.391	0.22907230850702578	-0.09803980845582688	0.06325708691943957	1.7447039259202006	0.0651108908398822	0.27528748205685705	-0.28793558814487386
0.3920000000000001	0.22908944247139548	-0.09804695383218945	0.06475374228426294	1.7448709205326882	0.06500929466603567	0.27571833773879956	-0.2874919930675952
0.393	0.22910647882698992	-0.09805408658654971	0.06625446034451754	1.7450368342303062	0.06490732276653599	0.2761496891547875	-0.28704694994425384
0.39400000000000013	0.2291234149778816	-0.09806120592997082	0.06775925059435244	1.7452016567919617	0.06480497367438016	0.2765815347396832	-0.2866004547845263
0.395	0.2291402483468315	-0.09806831109118155	0.0692681221950206	1.7453653780711107	0.06470224595227585	0.27701387282226164	-0.2861525036678458
0.39600000000000013	0.22915697637646162	-0.09807540131715967	0.07078108394212902	1.745527988003967	0.06459913819480917	0.2774467016156777	-0.28570309275095124
0.397	0.229173596529397	-0.09808247587260026	0.07229814423304902	1.7456894766180333	0.06449564903018985	0.27788001920794203	-0.28525221827545394
0.39800000000000013	0.2291901062877544	-0.09808953403939757	0.07381931103447702	1.7458498340402118	0.06439177712181847	0.2783138235524664	-0.28479987657548694
0.399	0.2292065031531125	-0.09809657511727199	0.07534459184938515	1.7460090505041208	0.06428752117022542	0.27874811245843756	-0.2843460640856236
0.40000000000000013	0.2292227846465928	-0.09810359842516542	0.07687399368297868	1.7461671163581438	0.06418287991538273	0.27918288358083826	-0.2838907773487637
0.401	0.2292389483083001	-0.09811060330189993	0.07840752300802828	1.7463240220745853	0.0640778521389029	0.27961813441036204	-0.28343401302399185
0.40200000000000014	0.229254991696497	-0.09811758910572574	0.07994518573069799	1.746479758258068	0.06397243666588236	0.28005386226371076	-0.2829757678947749
0.403	0.229270912386891	-0.09812455521351092	0.08148698715761504	1.746634315652805	0.06386663236645165	0.2804900642743988	-0.2825160388773215
0.40400000000000014	0.2292867079720411	-0.09813150102032392	0.0830329319638009	1.7467876851498838	0.06376043815733791	0.280926737383763	-0.2820548230286782
0.405	0.22930237606126208	-0.0981384259401629	0.08458302416145799	1.7469398577945743	0.06365385300386708	0.28136387833211923	-0.2815921175544449
0.40600000000000014	0.22931791428140139	-0.09814532940745853	0.0861372670703572	1.7470908247936618	0.06354687592228528	0.2818014836503739	-0.28112791981599033
0.40700000000000003	0.22933332027773795	-0.09815221087784778	0.08769566329019844	1.7472405775231972	0.06343950598173007	0.28223954965233633	-0.2806622273371089
0.40800000000000014	0.22934859171463332	-0.0981590698278419	0.08925821467456795	1.747389107535914	0.0633317423057312	0.2826780724276146	-0.28019503781042643
0.40900000000000003	0.22936372627706655	-0.09816590575413728	0.09082492230573727	1.747536406567579	0.06322358407372855	0.28311704783479313	-0.27972634910386157
0.41000000000000014	0.2293787216730504	-0.0981727181729464	0.09239578646992481	1.7476824665430253	0.06311503052266929	0.28355647149483504	-0.2792561592670845
0.41100000000000003	0.22939357563542523	-0.09817950661935204	0.09397080663264268	1.7478272795826368	0.06300608094850227	0.2839963387845921	-0.2787844665379134
0.41200000000000014	0.22940828592265963	-0.09818627064668442	0.0955499814141294	1.7479708380085301	0.06289673470763125	0.2844366448303039	-0.27831126934871225
0.41300000000000003	0.22942285031941584	-0.09819300982592077	0.09713330856637568	1.748113134349699	0.0627869912182668	0.28487738450151795	-0.2778365663325477
0.41400000000000015	0.22943726663763356	-0.09819972374511061	0.098720784952118	1.7482541613468776	0.06267684996167741	0.2853185524056168	-0.2773603563289846
0.41500000000000004	0.22945153271850618	-0.09820641200882756	0.10031240652391947	1.748393911957883	0.06256631048358426	0.2857601428824723	-0.2768826383899482
0.41600000000000015	0.2294656464345994	-0.09821307423764343	0.10190816830296638	1.7485323793626888	0.06245537239569965	0.28620214999910754	-0.27640341178583683
0.41700000000000004	0.22947960569174186	-0.09821971006762532	0.10350806435909186	1.7486695569674897	0.06234403537734917	0.2866445675447398	-0.27592267601145903
0.41800000000000015	0.2294934084314426	-0.09822631914948393	0.10511208779278185	1.7488054384081362	0.062232299177055805	0.2870873890263919	-0.2754404307914922
0.41900000000000004	0.2295070526334573	-0.09823290114662077	0.10672023071916588	1.748940017553324	0.06212016361353835	0.2875306076650777	-0.2749566760855844
0.42000000000000015	0.22952053631812688	-0.09823945573244688	0.10833248425399962	1.749073288507916	0.06200762857612439	0.28797421639256926	-0.27447141209297826
0.42100000000000004	0.22953385754924743	-0.0982459825884783	0.1099488385012736	1.7492052456167768	0.06189469402536965	0.28841820784869	-0.2739846392564132
0.42200000000000015	0.22954701443709935	-0.09825248140358923	0.11156928254208277	1.7493358834683792	0.06178135999412745	0.2888625743790812	-0.27349635826561003
0.42300000000000004	0.22956000514126082	-0.09825895187367056	0.11319380442589311	1.749465196897063	0.06166762658870293	0.2893073080336912	-0.2730065700604598
0.42400000000000015	0.22957282787395542	-0.09826539370131361	0.1148223911653426	1.7495931809839451	0.06155349398984841	0.28975240056630047	-0.27251527583361135
0.42500000000000004	0.2295854809035585	-0.09827180659551937	0.11645502873383705	1.7497198310576183	0.06143896245347792	0.2901978434349677	-0.2720224770323349
0.42600000000000016	0.2295979625575147	-0.09827819027143671	0.11809170206595286	1.7498451426953847	0.061324032311039896	0.29064362780328395	-0.27152817535941715
0.42700000000000005	0.22961027122504768	-0.09828454445012876	0.11973239506141253	1.7499691117242915	0.06120870396960864	0.29108974454250297	-0.27103237277308606
0.42800000000000016	0.2296224053600388	-0.09829086885836673	0.12137709059151922	1.750091734221216	0.06109297791187696	0.2915361842343745	-0.2705350714865732
0.42900000000000005	0.22963436348407357	-0.09829716322845351	0.12302577050693768	1.7502130065123847	0.06097685469617136	0.2919829371745066	-0.27003627396749397
0.43000000000000016	0.22964614418965773	-0.09830342729845254	0.12467841564721326	1.7503329251723172	0.06086033495655024	0.2924299933763266	-0.2695359829368002
0.43100000000000005	0.22965774614323006	-0.09830966081357372	0.12633500585204874	1.7504514870222088	0.06074341940310638	0.29287734257552894	-0.26903420136730255
0.43200000000000016	0.22966916808759308	-0.09831586352834241	0.12799551997360742	1.7505686891292527	0.060626108822290324	0.29332497423465403	-0.26853093248163823
0.43300000000000005	0.22968040884451557	-0.09832203520804575	0.12965993589023603	1.7506845288072863	0.060508404076888546	0.29377287754792947	-0.26802617974949916
0.43400000000000016	0.22969146731788945	-0.09832817562907899	0.13132823052313133	1.750799003616504	0.06039030610565585	0.2942210414469935	-0.26751994688429875
0.43500000000000005	0.22970234249668833	-0.09833428457894688	0.13300037985634874	1.750912111361492	0.06027181592272265	0.2946694546076328	-0.26701223783927547
0.43600000000000017	0.22971303345810312	-0.09834036185629563	0.13467635895904856	1.7510238500894657	0.06015293461677645	0.29511810545705824	-0.2665030568027845
0.43700000000000006	0.22972353937123216	-0.09834640727097425	0.13635614200887441	1.7511342180894591	0.06003366335007734	0.29556698218136424	-0.26599240819301867
0.43800000000000017	0.22973385950020056	-0.09835242064412907	0.13803970231648927	1.7512432138920966	0.05991400335730647	0.2960160727333043	-0.26548029665233597
0.43900000000000006	0.22974399320670816	-0.09835840180833127	0.13972701235166612	1.7513508362695707	0.05979395594430721	0.296465364840578	-0.2649667270411295
0.44000000000000017	0.229753939953135	-0.09836435060773369	0.14141804377058426	1.7514570842350796	0.059673522486900644	0.2969148460144574	-0.26445170443147814
0.44100000000000006	0.22976369930545176	-0.09837026689825663	0.1431127674443599	1.7515619570424767	0.059552704429530354	0.2973645035586435	-0.26393523410033043
0.44200000000000017	0.22977327093480654	-0.09837615054780657	0.14481115348959256	1.7516654541868846	0.05943150328343078	0.2978143245786089	-0.2634173215217892
0.44300000000000006	0.22978265461891545	-0.09838200143652626	0.14651317130095332	1.7517675754047681	0.05930992062462217	0.2982642959914987	-0.26289797235891976
0.4440000000000002	0.2297918502440127	-0.09838781945707568	0.14821878958433987	1.751868320673094	0.05918795809209606	0.29871440453605586	-0.2623771924556227
0.44500000000000006	0.229800857806233	-0.09839360451494608	0.14992797638837224	1.75196769020908	0.05906561738612893	0.2991646367819124	-0.2618549878287499
0.4460000000000002	0.22980967741205072	-0.09839935652880578	0.15164069913313402	1.7520656844712814	0.05894290026653964	0.2996149791381377	-0.26133136466057894
0.44700000000000006	0.229818309278528	-0.09840507543087729	0.15335692463694073	1.7521623041612673	0.05881980855088902	0.3000654178613626	-0.26080632929176234
0.4480000000000002	0.2298267537337459	-0.09841076116697228	0.15507661914229173	1.7522575502243762	0.05869634411268087	0.3005159390636736	-0.26027988821480635
0.44900000000000007	0.2298350112170401	-0.09841641369543333	0.15679974834179142	1.7523514238499354	0.058572508879318815	0.30096652872029256	-0.2597520480677075
0.4500000000000002	0.22984308227828942	-0.0984220329853553	0.15852627740520356	1.752443926472815	0.05844830482957386	0.3014171726773578	-0.2592228156269495
0.45100000000000007	0.2298509675762583	-0.09842761901558854	0.16025617100842376	1.7525350597748188	0.058323733990986795	0.30186785666036964	-0.2586921977998532
0.4520000000000002	0.22985866787712347	-0.09843317177490106	0.16198939336365145	1.7526248256821437	0.05819879843781275	0.30231856628331427	-0.25816020161736997
0.45300000000000007	0.22986618405393378	-0.09843869126217536	0.1637259082500441	1.7527132263600422	0.05807350028926215	0.3027692870579919	-0.257626834227433
0.4540000000000002	0.22987351708587325	-0.09844417748551083	0.16546567904526396	1.7528002642095692	0.05794784170712268	0.3032200044033808	-0.25709210288764206
0.45500000000000007	0.22988066805620014	-0.09844963046060405	0.1672086687579516	1.7528859418679157	0.05782182489263832	0.30367070365505194	-0.2565560149568483
0.4560000000000002	0.2298876381499905	-0.09845505020991173	0.1689548400607852	1.7529702622104444	0.057695452083556836	0.30412137007452533	-0.2560185778860582
0.4570000000000001	0.22989442865243317	-0.09846043676260095	0.17070415532453967	1.7530532283529183	0.05756872555152636	0.3045719888586448	-0.25547979920889324
0.4580000000000002	0.22990104094654637	-0.09846579015378225	0.1724565766531823	1.7531348436539251	0.05744164759904711	0.3050225451491061	-0.25493968653178095
0.4590000000000001	0.2299074765099424	-0.0984711104230225	0.17421206591928837	1.7532151117178731	0.05731422055591515	0.3054730240420926	-0.2543982475239305
0.4600000000000002	0.22991373691101671	-0.09847639761326334	0.17597058479906116	1.753294036397799	0.05718644677576499	0.30592341059784994	-0.2538554899072682
0.4610000000000001	0.22991982380455767	-0.0984816517697695	0.17773209480624272	1.7533716217972337	0.05705832863270869	0.3063736898499709	-0.2533114214468741
0.4620000000000002	0.22992573892752682	-0.09848687293835928	0.17949655732495298	1.7534478722718763	0.056929868517886534	0.30682384681434355	-0.252766049941911
0.4630000000000001	0.2299314840953847	-0.09849206116329377	0.1812639336418689	1.7535227924318146	0.05680106883610968	0.3072738664978391	-0.2522193832166135
0.4640000000000002	0.2299370611982062	-0.09849721648557473	0.18303418497702958	1.7535963871435423	0.05667193200277504	0.3077237339066924	-0.2516714291116328
0.4650000000000001	0.22994247219695893	-0.09850233894240011	0.18480727251217952	1.7536686615310149	0.056542460441232935	0.30817343405440684	-0.2511221954762782
0.4660000000000002	0.22994771912031892	-0.0985074285674021	0.1865831574166866	1.7537396209764962	0.05641265658042225	0.30862295196895584	-0.2505716901614648
0.4670000000000001	0.229952804060898	-0.09851248539016673	0.18836180087182347	1.7538092711223152	0.05628252285222288	0.3090722726992328	-0.2500199210128733
0.4680000000000002	0.2299577291705053	-0.09851750943503507	0.1901431640934505	1.7538776178735287	0.05615206168864464	0.3095213813208878	-0.24946689586431267
0.4690000000000001	0.22996249665519147	-0.09852250072068683	0.19192720835276356	1.753944667400355	0.05602127551952038	0.30997026294174657	-0.2489126225316453
0.4700000000000002	0.2299671087704484	-0.09852745926050628	0.19371389499552025	1.7540104261392462	0.055890166770761744	0.31041890270701067	-0.24835710880744832
0.4710000000000001	0.22997156781656267	-0.09853238506222974	0.19550318545978268	1.754074900792596	0.05575873786262709	0.31086728580413014	-0.24780036245646486
0.4720000000000002	0.22997587613412035	-0.09853727812687557	0.19729504129146047	1.7541380983281976	0.055626991207877494	0.3113153974670594	-0.247242391211838
0.4730000000000001	0.2299800360996609	-0.09854213844845862	0.19908942415769074	1.7542000259792028	0.055494929210305556	0.31176322297991055	-0.24668320277187547
0.474	0.22998405012147793	-0.09854696601448594	0.200886295858847	1.7542606912441963	0.05536255426369564	0.3122107476802624	-0.24612280479709486
0.4750000000000001	0.22998792063556464	-0.09855176080572974	0.2026856183392158	1.754320101887001	0.05522986875066515	0.3126579569621997	-0.24556120490760194
0.476	0.22999165010170106	-0.09855652279528182	0.20448735369562196	1.7543782659362093	0.055096875041323455	0.31310483627897606	-0.24499841068109973
0.4770000000000001	0.2299952409996816	-0.09856125194801947	0.20629146418366368	1.7544351916844323	0.05496357549211173	0.3135513711451309	-0.244434429651764
0.478	0.22999869582567975	-0.09856594822010324	0.20809791222235005	1.7544908876868852	0.05482997244476031	0.3139975471380762	-0.2438692693097956
0.4790000000000001	0.23000201708874776	-0.09857061155812734	0.20990666039868078	1.7545453627593013	0.054696068225300584	0.31444334989959194	-0.24330293710097192
0.48	0.23000520730744914	-0.09857524189867617	0.21171767147220133	1.7545986259762925	0.054561865143311614	0.3148887651373668	-0.242735440425947
0.4810000000000001	0.2300082690066211	-0.0985798391679151	0.21353090837806818	1.754650686670147	0.05442736549133849	0.31533377862617157	-0.24216678664002345
0.482	0.2300112047142647	-0.09858440328084032	0.21534633422791138	1.7547015544289273	0.054292571544541	0.31577837620843613	-0.2415969830539373
0.4830000000000001	0.2300140169585603	-0.09858893414093821	0.2171639123089052	1.7547512390942364	0.054157485560692165	0.3162225437943648	-0.2410260369352224
0.484	0.23001670826500573	-0.09859343163987604	0.2189836060818346	1.7547997507593949	0.05402210978015908	0.3166662673618483	-0.24045395550959886
0.4850000000000001	0.2300192811536747	-0.09859789565646931	0.22080537917894502	1.754847099767264	0.053886446425620196	0.31710953295642874	-0.23988074596243958
0.486	0.23002173813659335	-0.09860232605530322	0.22262919540273723	1.7548932967073316	0.05375049770163868	0.3175523266916372	-0.23930641544024672
0.4870000000000001	0.2300240817152317	-0.09860672268576506	0.22445501872574314	1.7549383524131827	0.0536142657942724	0.317994634749594	-0.2387309710518269
0.488	0.2300263143781085	-0.0986110853818653	0.22628281328943722	1.7549822779599635	0.053477752870962035	0.31843644338127736	-0.23815441986964508
0.4890000000000001	0.23002843859850636	-0.09861541396209143	0.22811254340194279	1.7550250846603253	0.05334096108057326	0.3188777389064125	-0.2375767689318376
0.49	0.23003045683229503	-0.0986197082289155	0.2299441735360737	1.7550667840599627	0.05320389255340831	0.31931850771342146	-0.23699802524420738
0.4910000000000001	0.23003237151586034	-0.09862396796908525	0.23177766832774674	1.7551073879342485	0.053066549401550145	0.3197587362595069	-0.2364181957817683
0.492	0.23003418506413634	-0.09862819295507862	0.23361299257291765	1.7551469082848175	0.05292893371971992	0.32019841107057967	-0.23583728749068447
0.4930000000000001	0.23003589986873854	-0.09863238294696822	0.23545011122232481	1.7551853573349612	0.05279104758634114	0.32063751874092067	-0.23525530729114577
0.494	0.2300375182961956	-0.0986365376943185	0.23728898937520293	1.7552227475245723	0.05265289306468668	0.3210760459326519	-0.23467226208056374
0.4950000000000001	0.2300390426859019	-0.09864065693811927	0.23912959227275105	1.7552590915053827	0.052514472204106634	0.3215139793749678	-0.23408815873665484
0.496	0.23004047534703875	-0.09864474041275556	0.24097188529139002	1.7552944021361052	0.052375787041152325	0.321951305863202	-0.2335030041206479
0.4970000000000001	0.2300418185548365	-0.09864878784801011	0.24281583393584447	1.7553286924770894	0.05223683960065527	0.3223880122579242	-0.23291680508073115
0.498	0.2300430745476765	-0.09865279897109842	0.24466140383208293	1.7553619757841041	0.05209763189706376	0.32282408548414093	-0.2323295684557318
0.4990000000000001	0.23004424552540623	-0.09865677350874018	0.24650856071977223	1.7553942655012356	0.0519581659359741	0.3232595125304313	-0.23174130107914323
0.5	0.23004533364811414	-0.09866071118926589	0.24835727044427786	1.755425575254389	0.051818443715610875	0.3236942804478463	-0.23115200978318917
0.5010000000000001	0.23004634103498764	-0.09866461174475813	0.25020749894937233	1.7554559188457588	0.05167846722831538	0.3241283763489512	-0.23056170140243035
0.502	0.23004726976325193	-0.09866847491323098	0.25205921227068695	1.755485310247372	0.05153823846216188	0.32456178740738784	-0.22997038277721182
0.5030000000000001	0.23004812186718715	-0.09867230044047232	0.2539123765291887	1.7555137635933216	0.05139775940245624	0.3249945008577267	-0.22937806075730974
0.504	0.23004889933722258	-0.09867608808079392	0.255766957925843	1.7555412931721739	0.051257032032688714	0.32542650399537676	-0.22878474220522255
0.5050000000000001	0.23004960411910527	-0.09867983759706243	0.25762292273824616	1.7555679134199154	0.05111605833506064	0.3258577841766888	-0.22819043399879568
0.506	0.2300502381131416	-0.0986835487615176	0.25948023731775494	1.755593638912298	0.05097484029125315	0.32628832881938413	-0.2275951430339037
0.5070000000000001	0.23005080317350957	-0.0986872213577576	0.26133886808601936	1.7556184843561904	0.050833379883679496	0.32671812540314077	-0.22699887622754883
0.508	0.23005130110764013	-0.09869085518313805	0.2631987815317046	1.7556424645806707	0.050691679096914535	0.32714716147022577	-0.22640164052088146
0.5090000000000001	0.23005173367566573	-0.09869445005120743	0.2650599442081846	1.7556655945274706	0.050549739919177744	0.32757542462643047	-0.22580344288201462
0.51	0.2300521025899342	-0.09869800579418245	0.26692232273186395	1.7556878892403798	0.050407564343928575	0.32800290254238096	-0.2252042903087473
0.5110000000000001	0.2300524095145865	-0.09870152226508831	0.26878588378116314	1.755709363854732	0.05026515437132877	0.3284295829549932	-0.22460418983094588
0.512	0.2300526560651964	-0.09870499933880819	0.2706505940965761	1.7557300335877024	0.05012251200920415	0.32885545366890084	-0.22400314851251654
0.5130000000000001	0.23005284380847055	-0.09870843691241533	0.27251642048108093	1.7557499137286519	0.049979639273747635	0.32928050255786917	-0.22340117345344843
0.514	0.23005297426200755	-0.09871183490591763	0.2743833297998068	1.7557690196280054	0.04983653819044869	0.32970471756632724	-0.22279827179246933
0.5150000000000001	0.23005304889411435	-0.09871519326304272	0.2762512889789898	1.7557873666846426	0.04969321079506455	0.3301280867109711	-0.22219445071018465
0.516	0.23005306912367823	-0.0987185119516877	0.27812026500537856	1.75580497033329	0.049549659134448525	0.33055059808244747	-0.22158971743202308
0.5170000000000001	0.23005303632009358	-0.09872179096478131	0.2799902249268732	1.7558218460322736	0.049405885267477016	0.33097223984737517	-0.2209840792306775
0.518	0.23005295180324137	-0.098725030321183	0.2818611358536756	1.7558380092508687	0.04926189126601239	0.3313930002506541	-0.22037754342839938
0.5190000000000001	0.23005281684352052	-0.09872823006586984	0.28373296495923034	1.7558534754566095	0.049117679215656004	0.33181286761776874	-0.21977011739926144
0.52	0.23005263266192968	-0.09873139026978922	0.2856056794813661	1.7558682601036668	0.04897325121628949	0.3322318303569762	-0.21916180857107684
0.5210000000000001	0.23005240043019806	-0.09873451102975117	0.28747924672367225	1.7558823786215259	0.048828609382645716	0.3326498769614508	-0.21855262442733314
0.522	0.23005212127096444	-0.09873759246835799	0.2893536340563876	1.7558958464024501	0.048683755845090236	0.33306699601145767	-0.21794257250968208
0.5230000000000001	0.2300517962580028	-0.09874063473396932	0.29122880891645936	1.7559086787880922	0.04853869275042836	0.3334831761764441	-0.2173316604207341
0.524	0.23005142641649381	-0.09874363800032697	0.29310473880717863	1.755920891056362	0.04839342226243129	0.33389840621699984	-0.21671989582684564
0.5250000000000001	0.23005101272334114	-0.09874660246546751	0.29498139129855366	1.755932498408916	0.04824794656201834	0.33431267498694045	-0.21610728646070954
0.526	0.23005055610753128	-0.09874952835067614	0.296858734029204	1.7559435159592498	0.04810226784739768	0.3347259714357072	-0.2154938401233141
0.5270000000000001	0.23005005745053625	-0.09875241590023179	0.2987367347086761	1.7559539587213813	0.04795638833446783	0.3351382846108511	-0.21487956468538583
0.528	0.23004951758675804	-0.0987552653815662	0.3006153611187081	1.755963841599106	0.0478103102574171	0.33554960366024633	-0.21426446808897756
0.5290000000000001	0.2300489373040141	-0.09875807708508406	0.30249458111385513	1.7559731793758153	0.04766403586921406	0.33595991783404366	-0.21364855834931648
0.53	0.23004831734406306	-0.09876085132326765	0.30437436262226003	1.75598198670486	0.04751756744180431	0.33636921648649637	-0.21303184355666038
0.5310000000000001	0.23004765840316976	-0.09876358842981826	0.3062546736462195	1.7559902781004428	0.04737090726625497	0.3367774890776689	-0.21241433187809375
0.532	0.23004696113270895	-0.09876628875958571	0.30813548226220117	1.7559980679290306	0.0472240576531491	0.3371847251751	-0.21179603155919458
0.5330000000000001	0.23004622613980724	-0.09876895268890698	0.31001675662109784	1.7560053704012673	0.04707702093316692	0.33759091445561273	-0.21117695092532088
0.534	0.230045453988022	-0.09877158061560234	0.31189846495025497	1.7560121995643772	0.04692979945748631	0.33799604670746447	-0.2105570983822035
0.5350000000000001	0.2300446451980575	-0.09877417295825654	0.313780575556548	1.7560185692950412	0.04678239559781737	0.33840011183254276	-0.2099364824162034
0.536	0.23004380024851684	-0.09877673015553814	0.3156630568271566	1.7560244932927374	0.046634811746556225	0.3388030998479465	-0.20931511159526023
0.5370000000000001	0.23004291957668996	-0.09877925266593104	0.31754587722693695	1.7560299850735264	0.046487050317299196	0.3392050008869017	-0.20869299457088875
0.538	0.2300420035793767	-0.09878174096712376	0.3194290052946784	1.7560350579642727	0.04633911374528866	0.33960580519950884	-0.20807014008048502
0.5390000000000001	0.23004105261374472	-0.09878419555543265	0.32131240963940894	1.7560397250972872	0.046191004487849366	0.340005503153392	-0.20744655694938496
0.54	0.23004006699822194	-0.09878661694563465	0.3231960589356512	1.7560439994053774	0.04604272502505624	0.34040408523395543	-0.2068222540930932
0.5410000000000001	0.23003904701342295	-0.09878900567008038	0.3250799219172811	1.7560478936172936	0.04589427786026593	0.34080154204431684	-0.20619724052010055
0.542	0.2300379929031093	-0.09879136227708588	0.32696396737039574	1.7560514202535575	0.04574566552038788	0.34119786430511034	-0.20557152533503678
0.5430000000000001	0.2300369048751833	-0.09879368733010564	0.32884816412446766	1.756054591622662	0.045596890556440665	0.3415930428539239	-0.20494511774202923
0.544	0.23003578310271502	-0.09879598140768729	0.3307324810410637	1.7560574198176282	0.045447955544634586	0.3419870686440766	-0.20431802704862273
0.5450000000000002	0.2300346277250024	-0.09879824510270653	0.33261688700091113	1.7560599167129092	0.04529886308749098	0.3423799327428651	-0.20369026267037446
0.546	0.23003343884866426	-0.0988004790205067	0.3345013508904711	1.7560620939616296	0.045149615814569326	0.3427716263296556	-0.2030618341357489
0.5470000000000002	0.230032216548766	-0.09880268377706902	0.3363858415884254	1.7560639629931456	0.04500021638298234	0.3431621406940711	-0.20243275109099915
0.548	0.2300309608699781	-0.09880485999834056	0.33827032795211065	1.7560655350109182	0.04485066747818379	0.3435514672343458	-0.20180302330490393
0.5490000000000002	0.23002967182776707	-0.09880700832034332	0.3401547788039285	1.7560668209906878	0.04470097181508712	0.3439395974557927	-0.2011726606732894
0.55	0.23002834940961905	-0.09880912938855844	0.3420391629177576	1.7560678316789349	0.04455113213908628	0.3443265229692107	-0.2005416732234484
0.5510000000000002	0.23002699357629583	-0.09881122385620877	0.34392344900502186	1.7560685775916234	0.04440115122685397	0.3447122354890563	-0.19991007111875206
0.552	0.2300256042631234	-0.09881329238219184	0.3458076056996973	1.7560690690132101	0.044251031887097655	0.34509672683132797	-0.19927786466368727
0.5530000000000002	0.23002418138131323	-0.0988153356290386	0.3476916015426641	1.7560693159959124	0.044100776961209454	0.3454799889112927	-0.19864506430906687
0.554	0.23002272481931593	-0.0988173542612738	0.3495754049669346	1.7560693283592255	0.04395038932386826	0.34586201374136644	-0.19801168065685426
0.5550000000000002	0.23002123444420797	-0.09881934894492976	0.35145898428378924	1.7560691156896762	0.04379987188407846	0.3462427934292182	-0.1973777244645311
0.556	0.2300197101031108	-0.09882132034783676	0.35334230766834906	1.756068687340807	0.04364922758664243	0.34662232017580147	-0.19674320664948547
0.5570000000000002	0.23001815162464348	-0.0988232691391841	0.35522534314461685	1.7560680524333774	0.04349845941333322	0.34700058627331887	-0.19610813829359225
0.558	0.23001655882003147	-0.09882519598797518	0.3571080585711411	1.756067219855779	0.04334757038346002	0.347377584103373	-0.19547253064767084
0.5590000000000002	0.23001493148312047	-0.09882710156150445	0.3589904216269591	1.7560661982642718	0.043196563554371604	0.34775330613518834	-0.19483639513593118
0.56	0.23001326938967082	-0.09882898652498467	0.3608723997971015	1.7560649960822934	0.043045442022503794	0.34812774492378995	-0.19419974336076246
0.5610000000000002	0.23001157229706198	-0.09883085154194737	0.3627539603580657	1.7560636214991967	0.042894208924724446	0.34850089310820737	-0.19356258710760968
0.562	0.23000983994403093	-0.09883269727391093	0.3646350703636637	1.7560620824699176	0.042742867439242056	0.348872743409589	-0.1929249383495007
0.5630000000000002	0.23000807205006815	-0.09883452437931442	0.36651569663090083	1.7560603867159348	0.04259142078613583	0.34924328862917353	-0.19228680925121203
0.5640000000000001	0.23000626831522558	-0.09883633351321962	0.36839580572516645	1.7560585417267662	0.042439872228174066	0.34961252164618567	-0.19164821217342742
0.5650000000000002	0.23000442841996227	-0.09883812532778162	0.37027536394476884	1.756056554761618	0.042288225071978616	0.3499804354156642	-0.19100915967718146
0.5660000000000001	0.23000255202465097	-0.09883990047198651	0.3721543373055977	1.7560544328511773	0.04213648266904502	0.35034702296628945	-0.19036966452845483
0.5670000000000002	0.23000063876949386	-0.09884165959028032	0.37403269152632357	1.7560521827995472	0.041984648416432305	0.3507122773982175	-0.189729739702604
0.5680000000000001	0.22999868827447084	-0.09884340332121519	0.37591039201416726	1.756049811186309	0.04183272575736302	0.35107619188086653	-0.1890893983884915
0.5690000000000002	0.22999670013894644	-0.09884513229724008	0.3777874038512727	1.7560473243687122	0.04168071818209527	0.3514387596507847	-0.18844865399230376
0.5700000000000001	0.22999467394206538	-0.09884684714525903	0.3796636917813409	1.7560447284839824	0.04152862922906373	0.3517999740097266	-0.18780752014122684
0.5710000000000002	0.2299926092443139	-0.0988485484864512	0.3815392201958061	1.7560420294517418	0.041376462485859716	0.35215982832282466	-0.18716601068727098
0.5720000000000001	0.22999050558911796	-0.0988502369349758	0.38341395311996473	1.7560392329765353	0.041224221589864184	0.352518316016739	-0.18652413971104845
0.5730000000000002	0.22998836250335034	-0.09885191309631408	0.3852878542005977	1.7560363445504577	0.04107191022859117	0.3528754305779147	-0.18588192152506436
0.5740000000000001	0.2299861794967477	-0.09885357756562377	0.3871608866951201	1.7560333694558758	0.04091953213973801	0.3532311655510745	-0.18523937067669008
0.5750000000000002	0.22998395606099328	-0.09885523092648173	0.3890330134607892	1.756030312768241	0.040767091111243305	0.3535855145378314	-0.18459650195117003
0.5760000000000001	0.2299816916692166	-0.09885687375076692	0.39090419694400674	1.7560271793589857	0.0406145909818362	0.35393847119536653	-0.18395333037440464
0.5770000000000002	0.22997938577628324	-0.09885850659930677	0.3927743991712561	1.7560239738984982	0.04046203564182967	0.3542900292354225	-0.18330987121506842
0.5780000000000001	0.22997703781912135	-0.09886013002178108	0.3946435817420878	1.756020700859175	0.04030942903342322	0.35464018242367856	-0.1826661399860486
0.5790000000000002	0.2299746472163347	-0.09886174455550709	0.39651170582343787	1.7560173645185417	0.04015677515045043	0.35498892457920994	-0.18202215244537226
0.5800000000000001	0.22997221336748083	-0.0988633507238572	0.3983787321449395	1.7560139689624399	0.04000407803799363	0.355336249573976	-0.18137792459678928
0.5810000000000002	0.22996973565239048	-0.09886494903468564	0.40024462099526703	1.7560105180882766	0.039851341791983824	0.3556821513325268	-0.18073347269017878
0.5820000000000001	0.2299672134305293	-0.09886653997876305	0.40210933221954887	1.7560070156083307	0.03969857055865992	0.35602662383193245	-0.1800888132216414
0.5830000000000002	0.22996464604077863	-0.09886812402821885	0.4039728252178898	1.756003465053114	0.03954576853388342	0.35636966110194324	-0.17944396293301806
0.5840000000000001	0.22996203280238825	-0.0988697016349908	0.4058350589450408	1.755999869774782	0.039392939962365335	0.3567112572254452	-0.17879893881088016
0.5850000000000002	0.2299593730171024	-0.0988712732292813	0.40769599191125583	1.7559962329505923	0.0392400891367404	0.35705140633909693	-0.17815375808515732
0.5860000000000001	0.22995666597133102	-0.09887283921801984	0.40955558218399996	1.7559925575864053	0.039087220396545365	0.3573901026339692	-0.17750843822756912
0.5870000000000002	0.2299539109372411	-0.0988743999837067	0.4114137873894209	1.7559888465202287	0.03893433812746246	0.35772734035613346	-0.1768629969501483
0.5880000000000001	0.2299511071731436	-0.0988759558843877	0.41327056471249873	1.7559851024257953	0.03878144676112854	0.35806311380714356	-0.17621745220408225
0.5890000000000002	0.22994825392467735	-0.0988775072543844	0.415125870895913	1.7559813278161789	0.0386285507752617	0.3583974173442936	-0.17557182217885542
0.5900000000000001	0.22994535042716643	-0.09887905440427873	0.4169796622387951	1.7559775250474405	0.03847565469349244	0.35873024538071996	-0.1749261253014312
0.5910000000000002	0.22994239590802434	-0.09888059761977637	0.4188318945961599	1.755973696322306	0.038322763084711955	0.3590615923855346	-0.17428038023527373
0.5920000000000001	0.22993938958807855	-0.09888213716019904	0.42068252337869066	1.7559698436938709	0.038169880562298725	0.35939145288399504	-0.17363460587931243
0.5930000000000002	0.22993633068219207	-0.09888367325698069	0.42253150355254343	1.755965969069329	0.03801701178340169	0.3597198214577173	-0.1729888213669536
0.5940000000000001	0.2299332184006884	-0.09888520611254346	0.4243787896392077	1.755962074213726	0.037864161448214466	0.36004669274493606	-0.17234304606505957
0.5950000000000002	0.22993005195195593	-0.0988867359003059	0.42622433571584223	1.755958160753734	0.03771133429947979	0.3603720614406962	-0.17169729957263302
0.5960000000000001	0.22992683054548121	-0.09888826276544688	0.42806809541650875	1.755954230181446	0.037558535122341384	0.36069592229704206	-0.17105160171906608
0.5970000000000002	0.22992355339493467	-0.09888978682491997	0.4299100219339761	1.7559502838581886	0.037405768744051424	0.36101827012333015	-0.17040597256217832
0.5980000000000001	0.2299202197213099	-0.09889130816634194	0.43175006802176336	1.7559463230183514	0.037253040033163425	0.36133909978661133	-0.1697604323862073
0.5990000000000002	0.2299168287561176	-0.09889282684650755	0.4335881859964649	1.7559423487732315	0.03710035389838878	0.3616584062120858	-0.1691150016997323
0.6000000000000001	0.22991337974463394	-0.09889434288990713	0.4354243277407802	1.7559383621148925	0.03694771528735559	0.36197618438375884	-0.16846970123338903
0.601	0.22990987194920542	-0.09889585628762308	0.4372584447076687	1.7559343639200362	0.03679512918550868	0.36229242934524086	-0.1678245519371734
0.6020000000000001	0.22990630465223363	-0.09889736699735767	0.4390904879253031	1.7559303549538878	0.036642600615511466	0.3626071362005141	-0.16717957497737454
0.603	0.2299026771580885	-0.09889887494421601	0.4409204080024907	1.7559263358740909	0.036490134636961984	0.36292030011467075	-0.1665347917333604
0.6040000000000001	0.22989898879432694	-0.0989003800207392	0.4427481551342382	1.7559223072346128	0.03633773634568746	0.36323191631462715	-0.16589022379437796
0.605	0.22989523891372296	-0.0989018820861864	0.44457367910713064	1.7559182694896616	0.03618541087255156	0.36354198008981925	-0.1652458929563476
0.6060000000000001	0.2298914268971103	-0.09890338096656927	0.44639692930532415	1.7559142229976106	0.03603316338237839	0.3638504867930657	-0.16460182121844708
0.607	0.229887552155536	-0.09890487645543959	0.4482178547183285	1.7559101680249334	0.03588099907304907	0.36415743184166555	-0.16395803077916032
0.6080000000000001	0.22988361413134736	-0.09890636831430606	0.4500364039506296	1.7559061047501463	0.03572892317446149	0.36446281071861164	-0.1633145440315861
0.609	0.22987961229896217	-0.09890785627305741	0.4518525252320721	1.7559020332673836	0.03557694094759162	0.3647666189739252	-0.16267138355841196
0.6100000000000001	0.22987554616607314	-0.09890934003114282	0.4536661664279247	1.7558979535888508	0.03542505768389501	0.3650688522261771	-0.16202857212720073
0.611	0.22987141527566632	-0.09891081925913232	0.4554772750483048	1.755893865646535	0.035273278704799696	0.36536950616401626	-0.1613861326859684
0.6120000000000001	0.22986721920810205	-0.09891229360028132	0.4572857982573889	1.7558897692946753	0.035121609361102625	0.36566857654746737	-0.16074408835860438
0.613	0.22986295758288267	-0.09891376267209964	0.4590916828835868	1.7558856643133691	0.03497005503226451	0.3659660592090615	-0.16010246243980716
0.6140000000000001	0.22985863006123636	-0.09891522606792423	0.46089487543148305	1.7558815504125642	0.03481862112559778	0.36626195005504875	-0.15946127838933086
0.615	0.2298542363498935	-0.09891668335887001	0.46269532209522063	1.7558774272360589	0.03466731307546431	0.3665562450668785	-0.15882055982557983
0.6160000000000001	0.22984977620530375	-0.09891813409653682	0.4644929687733791	1.755873294365511	0.03451613634253841	0.3668489403029523	-0.15818033051859037
0.617	0.22984524943791731	-0.09891957781572439	0.46628776108540065	1.7558691513244555	0.03436509641282547	0.3671400319005305	-0.15754061438249778
0.6180000000000001	0.22984065591615488	-0.09892101403640426	0.4680796443881144	1.755864997582332	0.03421419879636985	0.3674295160776758	-0.15690143546807447
0.619	0.22983599556931342	-0.09892244226532244	0.4698685637916593	1.7558608325585214	0.03406344902601219	0.3677173891351142	-0.1562628179555601
0.6200000000000001	0.22983126838978468	-0.0989238619976061	0.4716544641763651	1.755856655626395	0.03391285265619074	0.3680036474580795	-0.15562478614715045
0.621	0.22982647443571594	-0.09892527271837592	0.4734372902121469	1.7558524661173718	0.03376241526147685	0.3682882875183877	-0.15498736445851316
0.6220000000000001	0.22982161383373903	-0.09892667390474517	0.47521698638046384	1.7558482633249894	0.033612142434960884	0.36857130587680537	-0.15435057740918456
0.623	0.22981668678101405	-0.09892806502858327	0.4769934969977656	1.7558440465089873	0.033462039786848696	0.36885269918559477	-0.15371444961224992
0.6240000000000001	0.22981169354658337	-0.09892944555928966	0.47876676623973363	1.7558398148994014	0.03331211294301952	0.3691324641911771	-0.15307900576377112
0.625	0.2298066344720344	-0.09893081496582512	0.4805367381667483	1.755835567700674	0.03316236754305264	0.3694105977369178	-0.15244427063193672
0.6260000000000001	0.2298015099722271	-0.09893217271837577	0.4823033567510105	1.7558313040957771	0.033012809237839114	0.36968709676609746	-0.15181026904578968
0.627	0.22979632053684101	-0.09893351829040137	0.4840665659057474	1.755827023250352	0.032863443687260324	0.3699619583251937	-0.15117702588326415
0.6280000000000001	0.2297910667323648	-0.098934851161445	0.48582630951693306	1.7558227243168634	0.032714276558110496	0.3702351795674766	-0.1505445660581421
0.629	0.22978574920377026	-0.09893617081995705	0.4875825314772027	1.7558184064387719	0.03256531352189231	0.37050675775686015	-0.14991291450596644
0.6300000000000001	0.22978036867549345	-0.09893747676538205	0.48933517572163954	1.7558140687547221	0.03241656025217556	0.3707766902720116	-0.149282096169191
0.631	0.22977492595247792	-0.09893876850988212	0.491084186264739	1.7558097104027524	0.03226802242163515	0.37104497461054003	-0.14865213598202984
0.6320000000000001	0.2297694219216586	-0.09894004558007068	0.4928295072371003	1.7558053305245198	0.032119705698945546	0.37131160839296057	-0.14802305885559108
0.633	0.22976385755275608	-0.09894130751838147	0.49457108292190016	1.7558009282695493	0.031971615745526274	0.37157658936643817	-0.14739488966314884
0.6340000000000001	0.2297582338979993	-0.09894255388370153	0.4963088577923314	1.7557965027995006	0.031823758212071895	0.37183991540855593	-0.14676765322498114
0.635	0.22975255209152887	-0.09894378425202204	0.49804277654892953	1.7557920532924587	0.03167613873522651	0.3721015845310497	-0.1461413742931148
0.6360000000000001	0.22974681334886018	-0.09894499821785795	0.4997727841549625	1.75578757894687	0.031528762934762526	0.3723615948833278	-0.1455160775367448
0.637	0.22974101896640517	-0.09894619539605952	0.5014988258710655	1.7557830789843736	0.03138163641089293	0.3726199447560225	-0.14489178752806073
0.6380000000000001	0.2297351703210486	-0.0989473754232635	0.5032208472903023	1.7557785526519036	0.031234764741285195	0.37287663258457365	-0.14426852872802945
0.639	0.2297292688694021	-0.09894853795860703	0.5049387943718268	1.7557739992245696	0.031088153477954097	0.373131656952299	-0.14364632547265876
0.6400000000000001	0.22972331614598346	-0.09894968268445516	0.5066526134720729	1.7557694180096908	0.03094180814445436	0.3733850165928306	-0.14302520196002216
0.641	0.22971731376031723	-0.09895080930751937	0.5083622513754018	1.7557648083512336	0.030795734233245827	0.3736367103924059	-0.14240518223735157
0.6420000000000001	0.22971126339370926	-0.09895191755961956	0.5100676553265165	1.7557601696339007	0.030649937202799554	0.37388673739250217	-0.14178629018756495
0.643	0.2297051667964477	-0.0989530071984665	0.511768773064696	1.7557555012861215	0.030504422474683032	0.3741350967928754	-0.14116854951532773
0.6440000000000001	0.2296990257858046	-0.09895407800883982	0.5134655528583951	1.755750802781946	0.030359195430862847	0.3743817879546406	-0.1405519837330507
0.645	0.22969284224408107	-0.0989551298030314	0.5151579435398838	1.755746073642211	0.03021426141073226	0.37462681040333257	-0.13993661614698408
0.6460000000000001	0.22968661811594163	-0.09895616242017831	0.5168458945403531	1.7557413134349813	0.030069625707614907	0.3748701638321908	-0.1393224698433849
0.647	0.2296803554050378	-0.09895717572523806	0.5185293559247871	1.7557365217760181	0.029925293565104785	0.3751118481053658	-0.1387095676747959
0.6480000000000001	0.22967405616954722	-0.09895816960798245	0.5202082784258923	1.7557316983296567	0.02978127017354188	0.3753518632607415	-0.13809793224659606
0.649	0.2296677225166222	-0.09895914398201022	0.5218826134778933	1.7557268428089645	0.02963756066661835	0.37559020951273964	-0.13748758590380059
0.6500000000000001	0.22966135659687192	-0.09896009878377866	0.5235523132513682	1.7557219549748033	0.029494170117927463	0.3758268872554111	-0.1368785507176621
0.651	0.2296549606000057	-0.09896103397165422	0.5252173306895497	1.7557170346345459	0.02935110353732854	0.37606189706575216	-0.13627084847168566
0.6520000000000001	0.22964853675126054	-0.0989619495249821	0.5268776195453798	1.7557120816408234	0.029208365867305606	0.3762952397071244	-0.13566450064734073
0.653	0.2296420873067288	-0.09896284544317512	0.5285331344174842	1.7557070958903058	0.029065961979619435	0.3765269161325331	-0.13505952841017982
0.6540000000000001	0.22963561454645665	-0.09896372174482143	0.5301838307839845	1.7557020773221381	0.028923896672248116	0.3767569274875208	-0.13445595259676882
0.655	0.22962912076644068	-0.09896457846681168	0.5318296650345717	1.7556970259156535	0.02878217466636783	0.37698527511273555	-0.13385379370240885
0.6560000000000001	0.22962260827139985	-0.098965415663485	0.5334705945016369	1.7556919416881203	0.02864080060330825	0.3772119605463548	-0.13325307186920263
0.657	0.2296160793686955	-0.09896623340579422	0.5351065774908748	1.7556868246928976	0.02849977904166068	0.37743698552642596	-0.13265380687414122
0.6580000000000001	0.22960953636264705	-0.09896703178049003	0.5367375733106531	1.7556816750172455	0.028359114454656168	0.3776603519929989	-0.13205601811767853
0.659	0.22960298154886374	-0.09896781088932417	0.5383635422998104	1.7556764927797919	0.02821881122768742	0.37788206208998865	-0.1314597246129569
0.6600000000000001	0.22959641720858787	-0.09896857084827144	0.5399844458542971	1.7556712781276582	0.028078873655909217	0.3781021181669486	-0.1308649449755436
0.661	0.22958984560304851	-0.0989693117867704	0.5416002464511953	1.7556660312332384	0.027939305942095746	0.3783205227805091	-0.1302716974142679
0.6620000000000001	0.22958326896782466	-0.09897003384698284	0.5432109076686489	1.755660752291383	0.027800112194811613	0.37853727869505244	-0.129679999723446
0.663	0.22957668950721524	-0.09897073718307176	0.544816394202869	1.755655441516615	0.02766129642677059	0.37875238888292617	-0.1290898692761099
0.6640000000000001	0.22957010938861525	-0.09897142196049766	0.5464166718837578	1.7556500991400037	0.02752286255331724	0.3789658565245577	-0.1285013230179189
0.665	0.22956353073652158	-0.09897208835533315	0.548011707688809	1.7556447254064413	0.02738481439108838	0.3791776850083455	-0.12791437746167536
0.6660000000000001	0.22955695562541273	-0.09897273655359559	0.5496014697538134	1.7556393205715763	0.027247155657033267	0.37938787793026224	-0.12732904868297706
0.667	0.2295503860718725	-0.09897336675059769	0.5511859273803973	1.7556338848972743	0.027109889967910618	0.3795964390932901	-0.126745352317294
0.6680000000000001	0.22954382402745968	-0.09897397915031575	0.5527650510415527	1.7556284186471087	0.026973020840137012	0.3798033725065604	-0.1261633035577841
0.669	0.2295372713727	-0.0989745739647755	0.5543388123848153	1.7556229220833892	0.026836551689800474	0.38000868238383056	-0.12558291715365022
0.6700000000000002	0.2295307299114471	-0.09897515141345535	0.5559071842319954	1.7556173954645942	0.026700485832774873	0.38021237314129386	-0.12500420740975415
0.671	0.2295242013652344	-0.09897571172270658	0.5574701405754896	1.7556118390420792	0.026564826484992757	0.3804144493951435	-0.12442718818771696
0.6720000000000002	0.2295176873676172	-0.09897625512519061	0.5590276565727009	1.7556062530564376	0.026429576762934278	0.38061491595913144	-0.12385187290776088
0.673	0.22951118945850435	-0.0989767818593329	0.5605797085404678	1.755600637734265	0.026294739684146324	0.38081377784199455	-0.12327827455036593
0.6740000000000002	0.22950470907847562	-0.09897729216879338	0.5621262739495311	1.7555949932857082	0.026160318167667104	0.3810110402446834	-0.12270640565772784
0.675	0.22949824756345794	-0.09897778630195302	0.5636673314175582	1.7555893199020438	0.02602631503465766	0.38120670855757127	-0.12213627833585754
0.6760000000000002	0.229491806140512	-0.09897826451141647	0.5652028606999925	1.7555836177529067	0.025892733009420257	0.38140078835751584	-0.12156790425767522
0.677	0.2294853859247297	-0.09897872705353049	0.566732842678749	1.7555778869839227	0.025759574720618097	0.3815932854044041	-0.12100129466684366
0.6780000000000002	0.22947898791648785	-0.09897917418791774	0.5682572593495295	1.7555721277143679	0.0256268427025111	0.38178420563741794	-0.12043646038208583
0.679	0.22947261299868196	-0.09897960617702611	0.5697760938089045	1.755566340034481	0.025494539396083298	0.3819735551714404	-0.11987341180167123
0.6800000000000002	0.22946626193431294	-0.09898002328569278	0.571289330240801	1.755560524003555	0.025362667150059463	0.3821613402934158	-0.1193121589079996
0.681	0.22945993536517742	-0.09898042578072315	0.5727969539024159	1.755554679649186	0.02523122822186939	0.382347567458535	-0.11875271127215005
0.6820000000000002	0.22945363381128525	-0.09898081393048437	0.5742989511114456	1.7555488069669256	0.025100224778557636	0.3825322432864826	-0.11819507805777688
0.683	0.22944735766950267	-0.09898118800451296	0.5757953092346471	1.7555429059199616	0.02496965889775827	0.38271537455768057	-0.11763926802446452
0.6840000000000002	0.22944110721142186	-0.09898154827313642	0.5772860166754911	1.7555369764384485	0.02483953256885432	0.3828969682093983	-0.117085289531568
0.685	0.2294348825823357	-0.09898189500710866	0.578771062859789	1.755531018417738	0.024709847694259015	0.38307703133196735	-0.11653315054313944
0.6860000000000002	0.22942868380244402	-0.09898222847725878	0.580250438219308	1.7555250317162603	0.024580606090695078	0.3832555711649721	-0.1159828586338106
0.687	0.22942251076916068	-0.09898254895415311	0.5817241341737593	1.7555190161549348	0.024451809490470187	0.3834325950929822	-0.11543442099513646
0.6880000000000002	0.22941636325901554	-0.0989828567077701	0.5831921431119194	1.7555129715173634	0.024323459542929568	0.38360811064112554	-0.11488784444214896
0.6890000000000001	0.22941024092990717	-0.09898315200718796	0.5846544583722696	1.7555068975489274	0.024195557816023127	0.38378212547091983	-0.11434313542023558
0.6900000000000002	0.22940414332521164	-0.09898343512028462	0.5861110742227889	1.7555007939559135	0.02406810579774188	0.3839546473759299	-0.11380030001227529
0.6910000000000001	0.22939806987899608	-0.09898370631344983	0.5875619858387703	1.7554946604065473	0.023941104897604887	0.3841256842767556	-0.1132593439460864
0.6920000000000002	0.2293920199204553	-0.0989839658513092	0.5890071892779211	1.7554884965331834	0.023814556448499752	0.38429524421558625	-0.11272027260260686
0.6930000000000001	0.22938599267757254	-0.09898421399645982	0.5904466814538764	1.7554823019337684	0.023688461708753442	0.38446333535080185	-0.11218309102486207
0.6940000000000002	0.22937998728150988	-0.09898445100921725	0.5918804601100104	1.7554760761722075	0.023562821864127743	0.38462996595179477	-0.11164780392716707
0.6950000000000001	0.22937400277210548	-0.09898467714737352	0.5933085237939256	1.755469818778763	0.023437638029616195	0.38479514439394397	-0.11111441570413179
0.6960000000000002	0.22936803810372575	-0.09898489266596615	0.5947308718318717	1.7554635292516105	0.023312911251041433	0.38495887915355076	-0.11058293043952563
0.6970000000000001	0.22936209215072195	-0.09898509781705761	0.5961475043030948	1.7554572070591745	0.023188642506573636	0.3851211788027279	-0.11005335191517993
0.6980000000000002	0.229356163711742	-0.09898529284952524	0.5975584220148668	1.7554508516417424	0.023064832708412628	0.3852820520044771	-0.10952568361986315
0.6990000000000001	0.2293502515132736	-0.0989854780088612	0.5989636264778181	1.7554444624123622	0.022941482704693622	0.3854415075078256	-0.10899992875806458
0.7000000000000002	0.22934435421392074	-0.0989856535369823	0.6003631198800706	1.7554380387585269	0.022818593281493917	0.3855995541427076	-0.10847609025898737
0.7010000000000001	0.2293384704097901	-0.09898581967204946	0.6017569050597934	1.755431580045018	0.022696165164817858	0.3857562008146444	-0.10795417078593053
0.7020000000000002	0.22933259864023814	-0.0989859766482966	0.6031449854769318	1.7554250856171563	0.02257419902243757	0.3859114564992744	-0.10743417274593525
0.7030000000000001	0.2293267373936049	-0.09898612469586858	0.6045273651848616	1.7554185548037091	0.022452695465649607	0.3860653302368464	-0.10691609829963214
0.7040000000000002	0.22932088511293644	-0.09898626404066818	0.6059040488027136	1.75541198691871	0.022331655051190485	0.3862178311270942	-0.10639994937116504
0.7050000000000001	0.2293150402016968	-0.09898639490421171	0.607275041487992	1.755405381262559	0.022211078283310506	0.3863689683244218	-0.10588572765812854
0.7060000000000002	0.22930920102947125	-0.09898651750349315	0.6086403489083505	1.7553987371239133	0.02209096561576171	0.3865187510329048	-0.10537343464157818
0.7070000000000001	0.22930336593766254	-0.09898663205085642	0.6099999772128955	1.755392053782738	0.021971317453699485	0.3866671885011579	-0.10486307159598991
0.7080000000000002	0.22929753324518135	-0.09898673875387601	0.6113539330037631	1.7553853305141478	0.021852134155680058	0.3868142900171832	-0.1043546395991064
0.7090000000000001	0.22929170125413298	-0.09898683781524506	0.6127022233079674	1.7553785665930366	0.021733416035631743	0.38696006490300616	-0.10384813954160804
0.7100000000000002	0.22928586825512534	-0.09898692943267144	0.6140448555498897	1.7553717612983735	0.021615163364616784	0.38710452250945676	-0.10334357213648589
0.7110000000000001	0.22928003253144733	-0.09898701379878103	0.6153818375244018	1.7553649139160359	0.0214973763725663	0.38724767221151196	-0.10284093792842007
0.7120000000000002	0.22927419236249588	-0.0989870911010284	0.6167131773698636	1.7553580237413073	0.021380055250170688	0.38738952340382604	-0.10234023730346754
0.7130000000000001	0.22926834602795815	-0.09898716152161449	0.6180388835406122	1.755351090082169	0.021263200150864397	0.3875300854960124	-0.10184147049893671
0.7140000000000002	0.22926249181312672	-0.09898722523741124	0.6193589647793047	1.755344112263004	0.021146811192783093	0.38766936790772943	-0.10134463761314434
0.7150000000000001	0.22925662801459726	-0.09898728241989282	0.6206734300902408	1.7553370896283442	0.021030888460571207	0.3878073800638039	-0.10084973861456685
0.7160000000000002	0.2292507529459736	-0.09898733323507353	0.6219822887144082	1.75533002154666	0.020915432007039828	0.38794413138956674	-0.10035677335026459
0.7170000000000001	0.22924486494358257	-0.09898737784345192	0.6232855501054911	1.7553229074141987	0.02080044185479661	0.3880796313064516	-0.09986574155418779
0.7180000000000002	0.22923896237219918	-0.09898741639996127	0.6245832239060738	1.7553157466588667	0.02068591799784764	0.3882138892278477	-0.09937664285560799
0.7190000000000001	0.2292330436307851	-0.09898744905430228	0.6258753199247842	1.755308538743781	0.02057186040317126	0.38834691455525855	-0.09888947678712726
0.7200000000000002	0.2292271071582408	-0.09898747595241054	0.6271618481151233	1.7553012831697332	0.020458269012568378	0.3884787166748183	-0.09840424279208258
0.7210000000000001	0.22922115143917365	-0.09898749723868228	0.6284428185552217	1.7552939794769502	0.0203451437448501	0.38860930495391305	-0.09792094023177256
0.7220000000000002	0.22921517500930688	-0.09898751305745312	0.629718241427004	1.7552866272476544	0.020232484497814777	0.3887386887375322	-0.09743956839287192
0.7230000000000001	0.22920917645977865	-0.09898752355335362	0.6309881269936285	1.7552792261098	0.02012029114977082	0.3888668773444022	-0.09696012649540021
0.7240000000000002	0.22920315444070846	-0.09898752887129372	0.6322524855755618	1.7552717757408507	0.020008563560909947	0.38899388006319746	-0.09648261370130609
0.7250000000000001	0.22919710766516266	-0.09898752915645252	0.6335113275271649	1.7552642758704768	0.019897301574774567	0.3891197061489417	-0.09600702912299812
0.7260000000000002	0.22919103491314582	-0.09898752455427298	0.6347646632152779	1.755256726282548	0.019786505019880343	0.38924436481959046	-0.09553337183109205
0.7270000000000001	0.22918493503524226	-0.09898751521046159	0.6360125029997955	1.7552491268179304	0.019676173711250466	0.3893678652527853	-0.0950616408612537
0.728	0.2291788069566566	-0.09898750127099276	0.6372548572150958	1.7552414773784633	0.019566307451557317	0.3894902165827108	-0.0945918352206254
0.7290000000000001	0.22917264968127798	-0.09898748288211787	0.6384917361508115	1.7552337779306066	0.019456906032176213	0.3896114278969839	-0.0941239538946289
0.73	0.22916646229501783	-0.09898746019037875	0.6397231500311784	1.7552260285068801	0.019347969234638603	0.38973150823374897	-0.09365799585469348
0.7310000000000001	0.22916024396879986	-0.09898743334262555	0.6409491089940789	1.7552182292058456	0.019239496832302243	0.38985046657903183	-0.09319396006636244
0.732	0.22915399396158043	-0.0989874024860388	0.6421696230712749	1.7552103801936427	0.019131488591812233	0.38996831186391623	-0.09273184549674354
0.7330000000000001	0.22914771162302583	-0.09898736776815543	0.6433847021698202	1.7552024817074507	0.019023944274353156	0.39008505296147433	-0.09227165112124344
0.734	0.22914139639547013	-0.09898732933689895	0.6445943560542667	1.7551945340586215	0.01891686363687524	0.390200698683929	-0.09181337593001349
0.7350000000000001	0.22913504781590227	-0.09898728734061293	0.6457985943292808	1.755186537634737	0.018810246433355663	0.3903152577801002	-0.0913570189343515
0.736	0.22912866551835825	-0.09898724192809862	0.6469974264222841	1.7551784929013388	0.018704092416095285	0.39042873893294466	-0.09090257917312138
0.7370000000000001	0.22912224923559316	-0.09898719324865562	0.6481908615672334	1.755170400403328	0.018598401336990065	0.39054115075742357	-0.09045005571876516
0.738	0.22911579879966049	-0.0989871414521262	0.6493789087914144	1.755162260765284	0.01849317294865568	0.3906525017989938	-0.08999944768236048
0.7390000000000001	0.2291093141421504	-0.09898708668894254	0.6505615769048636	1.7551540746914547	0.018388407005405543	0.39076280053241136	-0.0895507542177851
0.74	0.22910279529446007	-0.09898702911017723	0.651738874489775	1.7551458429672957	0.01828410326420426	0.3908720553601666	-0.08910397452565934
0.7410000000000001	0.2290962423877209	-0.09898696886759652	0.6529108098891317	1.7551375664618079	0.018180261485657722	0.3909802746106059	-0.08865910785743257
0.742	0.22908965565163159	-0.09898690611371631	0.6540773911964385	1.7551292461287913	0.018076881434979084	0.39108746653640036	-0.08821615351924932
0.7430000000000001	0.2290830354121942	-0.09898684100186084	0.6552386262469209	1.7551208830073899	0.01797396288287001	0.39119363931341455	-0.08777511087547371
0.744	0.22907638208910708	-0.0989867736862237	0.6563945226090522	1.7551124782223015	0.017871505606439235	0.3912988010396631	-0.08733597935217753
0.7450000000000001	0.22906969619319215	-0.09898670432155499	0.6575450875767777	1.7551040329836562	0.017769509390036815	0.3914029597343464	-0.08689875844034889
0.746	0.22906297832348063	-0.09898663306172167	0.6586903281631817	1.7550955485873119	0.0176679740255171	0.39150612333695867	-0.08646344769839574
0.7470000000000001	0.22905622916320365	-0.09898656005751758	0.6598302510948367	1.7550870264148126	0.017566899312174245	0.39160829970658084	-0.08603004675437109
0.748	0.22904944947506026	-0.09898648545522751	0.6609648628064523	1.7550784679318825	0.017466285057081282	0.39170949662159604	-0.0855985553083466
0.7490000000000001	0.22904264009726422	-0.0989864093963222	0.6620941694373235	1.7550698746865763	0.017366131075711107	0.39180972177963547	-0.08516897313426505
0.75	0.22903580194037312	-0.09898633201753076	0.6632181768303252	1.755061248308221	0.017266437192474227	0.39190898279750447	-0.08474130008072378
0.7510000000000001	0.2290289359833981	-0.09898625345091491	0.6643368905323165	1.7550525905067653	0.017167203241295174	0.39200728721120337	-0.08431553607111575
0.752	0.22902204326881365	-0.09898617382394419	0.6654503157951949	1.755043903071782	0.017068429066227814	0.39210464247615634	-0.08389168110361551
0.7530000000000001	0.22901512489721634	-0.09898609325957247	0.6665584575772215	1.75503518787075	0.016970114521987906	0.39220105596758126	-0.08346973525119289
0.754	0.22900818202200837	-0.09898601187631552	0.6676613205446121	1.7550264468473664	0.01687225947440302	0.3922965349808705	-0.08304969866141068
0.7550000000000001	0.22900121584410604	-0.09898592978832942	0.6687589090745172	1.7550176820206398	0.0167748638007191	0.3923910867319766	-0.08263157155545828
0.756	0.22899422760667218	-0.09898584710548983	0.6698512272590115	1.7550088954840075	0.01667792738982469	0.39248471835791593	-0.08221535422678661
0.7570000000000001	0.2289872185898723	-0.0989857639334719	0.6709382789078286	1.755000089403349	0.01658145014263653	0.392577436917446	-0.08180104704050094
0.758	0.22898019010565446	-0.0989856803738308	0.6720200675494655	1.754991266014266	0.01648543197264666	0.3926692493917861	-0.08138865043357246
0.7590000000000001	0.22897314349254902	-0.0989855965240827	0.6730965964325325	1.7549824276197599	0.01638987280638749	0.3927601626852537	-0.08097816491489392
0.76	0.2289660801104857	-0.09898551247778617	0.6741678685284737	1.7549735765879284	0.016294772583754048	0.39285018362599183	-0.08056959106487394
0.7610000000000001	0.22895900133562677	-0.09898542832462381	0.6752338865345243	1.7549647153489243	0.016200131258305252	0.3929393189669028	-0.08016292953505735
0.762	0.22895190855559325	-0.09898534415048413	0.6762946528754007	1.7549558463915464	0.016105948797605216	0.3930275753865991	-0.07975818104813592
0.7630000000000001	0.2289448031658346	-0.09898526003754347	0.6773501697044699	1.7549469722598414	0.016012225183604553	0.3931149594902424	-0.07935534639810536
0.764	0.22893768656676478	-0.09898517606434805	0.6784004389059007	1.7549380955500884	0.0159189604130009	0.39320147781026527	-0.07895442645001988
0.7650000000000001	0.22893056016053429	-0.0989850923058958	0.6794454620977927	1.754929218908542	0.015826154497456803	0.39328713680708965	-0.07855542213922165
0.766	0.22892342534781304	-0.09898500883371825	0.6804852406362843	1.7549203450291753	0.015733807463674997	0.39337194287008026	-0.07815833447022699
0.7670000000000001	0.22891628352533558	-0.09898492571596199	0.6815197756210113	1.7549114766506746	0.01564191935339198	0.39345590231872646	-0.07776316451532943
0.768	0.22890913608383037	-0.09898484301747006	0.6825490679011641	1.7549026165526753	0.015550490223289845	0.39353902140392444	-0.077369913413162
0.7690000000000001	0.22890198440558007	-0.09898476079986292	0.6835731180810152	1.754893767551246	0.015459520144948133	0.3936213063094142	-0.07697858236752257
0.77	0.22889482986085816	-0.09898467912161893	0.6845919265249154	1.754884932494361	0.015369009204896528	0.39370276315324415	-0.07658917264627804
0.7710000000000001	0.22888767380361724	-0.09898459803815446	0.6856054933632657	1.7548761142581162	0.015278957504585673	0.39378339798913453	-0.07620168557979844
0.772	0.22888051756793276	-0.09898451760190351	0.6866138185009636	1.7548673157433072	0.015189365160215068	0.3938632168079785	-0.07581612255849317
0.7730000000000001	0.2288733624652007	-0.09898443786239662	0.6876169016271978	1.7548585398719911	0.015100232302539797	0.3939422255394737	-0.07543248502981355
0.774	0.22886620978058297	-0.09898435886633927	0.688614742223959	1.7548497895836532	0.015011559076777734	0.39402043005363585	-0.07505077449575574
0.7750000000000001	0.22885906076869902	-0.09898428065768951	0.6896073395732653	1.7548410678305977	0.01492334564261714	0.39409783616230964	-0.07467099251104516
0.776	0.2288519166500678	-0.09898420327773495	0.6905946927653603	1.7548323775733152	0.01483559217408086	0.394174449620794	-0.0742931406810266
0.7770000000000001	0.22884477860829863	-0.09898412676516899	0.6915768007078855	1.7548237217761968	0.014748298859247022	0.3942502761294531	-0.07391722065901514
0.778	0.22883764778690108	-0.0989840511561661	0.6925536621341479	1.754815103402839	0.014661465900130514	0.39432532133530834	-0.07354323414383655
0.7790000000000001	0.22883052528608896	-0.09898397648445642	0.693525275610861	1.7548065254113157	0.014575093512603287	0.39439959083366605	-0.07317118287755628
0.78	0.2288234121603298	-0.0989839027813994	0.6944916395468623	1.7547979907497946	0.01448918192610969	0.3944730901698371	-0.07280106864296836
0.7810000000000001	0.22881630941663766	-0.09898383007605657	0.6954527522024342	1.7547895023513593	0.014403731383237505	0.39454582484106393	-0.0724328932610868
0.782	0.22880921801360746	-0.0989837583952633	0.6964086116980968	1.754781063128036	0.014318742139205375	0.3946178002985891	-0.07206665858900263
0.7830000000000001	0.22880213886043899	-0.09898368776369965	0.6973592160225058	1.7547726759655302	0.014234214461388178	0.39468902194955563	-0.07170236651804418
0.784	0.22879507281557596	-0.09898361820396023	0.6983045630394549	1.754764343719042	0.014150148629001914	0.3947594951585504	-0.07134001897205598
0.7850000000000001	0.22878802068571022	-0.09898354973662302	0.6992446504943568	1.754756069209408	0.014066544932886938	0.3948292252489086	-0.07097961790561179
0.786	0.22878098322477244	-0.09898348238031705	0.7001794760209595	1.754747855219184	0.013983403675328363	0.394898217504016	-0.07062116530197723
0.7870000000000001	0.22877396113253062	-0.09898341615178925	0.701109037148301	1.7547397044886774	0.013900725169913346	0.3949664771687261	-0.07026466317100266
0.788	0.22876695505355085	-0.09898335106596991	0.7020333313079026	1.7547316197119203	0.013818509741364088	0.39503400945088823	-0.06991011354706624
0.7890000000000001	0.2287599655761449	-0.09898328713603732	0.7029523558423335	1.7547236035325804	0.01373675772522439	0.3951008195230403	-0.06955751848663906
0.79	0.22875299323092746	-0.09898322437348117	0.703866108015147	1.7547156585398072	0.013655469467338614	0.39516691252420233	-0.06920688006540927
0.7910000000000001	0.22874603849010838	-0.09898316278816481	0.704774585020687	1.7547077872640091	0.01357464532312266	0.395232293561581	-0.06885820037545035
0.792	0.228739101767894	-0.09898310238838644	0.7056777839926438	1.7546999921725637	0.01349428565680937	0.3952969677121823	-0.06851148152285814
0.7930000000000001	0.22873218342162058	-0.09898304318093906	0.7065757020113596	1.7546922756658323	0.013414390840911583	0.3953609400242645	-0.0681667256257934
0.794	0.22872528375399936	-0.09898298517116938	0.7074683361117633	1.7546846400742304	0.01333496125565891	0.39542421551844475	-0.06782393481201429
0.7950000000000002	0.22871840301647542	-0.09898292836303542	0.7083556832934439	1.754677087656345	0.013255997288042448	0.39548679918863755	-0.06748311121540986
0.796	0.2287115414129468	-0.09898287275916315	0.7092377405321136	1.754669620596972	0.013177499330588855	0.39554869600330594	-0.06714425697214102
0.7970000000000002	0.2287046991030869	-0.09898281836090178	0.710114504792086	1.7546622410039514	0.013099467780107048	0.39560991090720493	-0.06680737421663098
0.798	0.22869787620451737	-0.09898276516837795	0.7109859730401475	1.7546549509045395	0.013021903036407097	0.3956704488231847	-0.06647246507703725
0.7990000000000002	0.2286910727942115	-0.09898271318054873	0.7118521422600776	1.7546477522431985	0.012944805500869155	0.39573031465356223	-0.06613953167026432
0.8	0.2286842889106339	-0.09898266239525344	0.7127130094666901	1.7546406468804265	0.012868175574922936	0.3957895132812391	-0.06580857609706295
0.8010000000000002	0.228677524556611	-0.09898261280926435	0.7135685717190213	1.7546336365911244	0.012792013658680932	0.3958480495709869	-0.0654796004375185
0.802	0.22867077970142843	-0.09898256441833611	0.7144188261326694	1.7546267230624961	0.012716320149785921	0.39590592837089567	-0.06515260674692629
0.8030000000000002	0.22866405428178238	-0.09898251721725414	0.7152637698916628	1.7546199078922324	0.012641095442350517	0.39596315451367603	-0.06482759705180827
0.804	0.22865734820271416	-0.09898247119988172	0.7161034002606165	1.7546131925873505	0.012566339925866627	0.3960197328176884	-0.06450457334558203
0.8050000000000002	0.2286506613396525	-0.09898242635920605	0.7169377145964191	1.7546065785629361	0.012492053984023503	0.3960756680879991	-0.0641835375843062
0.806	0.22864399354118656	-0.09898238268738299	0.717766710357204	1.7546000671404165	0.012418237993616712	0.39613096511745916	-0.06386449168359658
0.8070000000000002	0.2286373446314426	-0.09898234017578088	0.7185903851082286	1.7545936595464833	0.012344892323791273	0.3961856286873127	-0.06354743751665042
0.808	0.2286307144124434	-0.09898229881502302	0.7194087365261712	1.754587356912669	0.01227201733555767	0.3962396635674537	-0.0632323769127677
0.8089999999999999	0.2286241026672049	-0.09898225859502911	0.720221762402595	1.754581160274074	0.012199613381397686	0.396293074516934	-0.06291931165642861
0.8100000000000003	0.2286175091631931	-0.0989822195050556	0.7210294606465842	1.7545750705676109	0.01212768080483792	0.3963458662845968	-0.06260824348686449
0.8110000000000002	0.22861093365576077	-0.09898218153373482	0.7218318292869292	1.7545690886320322	0.012056219939868832	0.396398043609283	-0.062299174097450685
0.812	0.22860437589156327	-0.09898214466911313	0.722628866475367	1.754563215209728	0.011985231110208962	0.39644961121978844	-0.06199210513431057
0.813	0.22859783561195557	-0.0989821088986879	0.7234205704923827	1.7545574509480388	0.011914714628474939	0.39650057383505394	-0.06168703819406804
0.8140000000000003	0.22859131255637347	-0.09898207420944342	0.7242069397544477	1.7545517963993382	0.011844670795256924	0.39655093616452336	-0.06138397482129526
0.8150000000000002	0.22858480646532423	-0.09898204058788582	0.7249879728196842	1.754546252021007	0.011775099898281925	0.3966007029083608	-0.061082916506567435
0.8160000000000001	0.2285783170826104	-0.0989820080200768	0.7257636683904571	1.7545408181764348	0.011706002211847354	0.39664987875733837	-0.06078386468561029
0.817	0.22857184415753462	-0.09898197649166647	0.7265340253140264	1.754535495136664	0.01163737799634187	0.3966984683925744	-0.06048682073911259
0.8180000000000003	0.22856538744746158	-0.09898194598792508	0.7272990425835144	1.7545302830811722	0.011569227497731436	0.3967464764855423	-0.060191785992410575
0.8190000000000002	0.22855894671961105	-0.09898191649377369	0.7280587193403117	1.7545251820977932	0.011501550947193026	0.3967939076982855	-0.05989876171461661
0.8200000000000001	0.22855252175170976	-0.09898188799381395	0.7288130548767978	1.7545201921832885	0.01143434856095666	0.3968407666834682	-0.05960774911755624
0.821	0.22854611233262964	-0.09898186047235687	0.7295620486378723	1.7545153132449351	0.011367620540172822	0.39688705808419644	-0.059318749355182186
0.8220000000000003	0.22853971826413752	-0.09898183391345046	0.7303057002224327	1.7545105451027554	0.01130136707056147	0.3969327865336053	-0.05903176352297714
0.8230000000000002	0.22853333936337997	-0.09898180830090679	0.7310440093870498	1.7545058874923882	0.01123558832178152	0.3969779566542681	-0.05874679265624771
0.8240000000000001	0.22852697546497913	-0.09898178361832766	0.731776976051465	1.7545013400678564	0.01117028444670333	0.39702257305778876	-0.058463837727613197
0.825	0.2285206264231159	-0.09898175984912969	0.7325046003044043	1.7544969024034691	0.011105455580584038	0.3970666403447559	-0.05818289964454072
0.8260000000000003	0.22851429211397245	-0.09898173697656833	0.7332268824097098	1.7544925739952442	0.01104110184002377	0.3971101631048703	-0.05790397924686482
0.8270000000000002	0.22850797243778107	-0.09898171498376106	0.7339438228127876	1.7544883542625982	0.010977223321885327	0.39715314591699924	-0.0576270773041689
0.8280000000000001	0.22850166732085836	-0.09898169385370964	0.7346554221466209	1.7544842425506837	0.010913820102359901	0.3971955933489695	-0.057352194513332115
0.829	0.22849537671800488	-0.09898167356932161	0.7353616812373507	1.7544802381326252	0.01085089223617877	0.39723750995727686	-0.05707933149630202
0.8300000000000003	0.22848910061413996	-0.09898165411343082	0.7360626011109256	1.7544763402112742	0.010788439755970849	0.3972789002870139	-0.056808488797361265
0.8310000000000002	0.2284828390247915	-0.09898163546881726	0.7367581830023229	1.7544725479216101	0.010726462671583383	0.39731976887188764	-0.05653966687915716
0.8320000000000001	0.22847659199619325	-0.09898161761822599	0.7374484283665859	1.754468860334165	0.010664960969122133	0.39736012023414174	-0.05627286611798058
0.833	0.2284703596053701	-0.09898160054438532	0.7381333388897998	1.7544652764587179	0.010603934609771935	0.3973999588844389	-0.056008086799146546
0.8340000000000003	0.22846414196021114	-0.09898158423002422	0.7388129164988777	1.7544617952478896	0.01054338352864126	0.3974392893217596	-0.05574532911284135
0.8350000000000002	0.2284579391995275	-0.09898156865788899	0.7394871633697796	1.7544584156006344	0.01048330763381353	0.39747811603325284	-0.055484593150557926
0.8360000000000001	0.22845175149347208	-0.09898155381075913	0.7401560819352877	1.7544551363656335	0.01042370680554432	0.39751644349391174	-0.05522587890169284
0.837	0.22844557904507448	-0.09898153967146252	0.7408196748934628	1.7544519563445884	0.010364580895360954	0.3975542761661314	-0.05496918624993946
0.8380000000000003	0.228439422092512	-0.09898152622288993	0.7414779452156517	1.7544488742954167	0.010305929725064618	0.3975916184993878	-0.054714514969903705
0.8390000000000002	0.22843328091060966	-0.09898151344800876	0.7421308961532918	1.7544458889353522	0.010247753085878728	0.3976284749300326	-0.054461864724064044
0.8400000000000001	0.22842715581119655	-0.09898150132987621	0.7427785312446381	1.7544429989439472	0.010190050737743716	0.39766484988095835	-0.05421123505964999
0.841	0.2284210471434497	-0.09898148985165164	0.7434208543217902	1.7544402029659831	0.010132822408514855	0.39770074776112646	-0.05396262540556095
0.8420000000000003	0.2284149552953536	-0.09898147899660853	0.7440578695172584	1.7544374996142875	0.010076067793002455	0.39773617296520014	-0.05371603506969143
0.8430000000000002	0.22840888069589366	-0.09898146874814552	0.7446895812700672	1.7544348874724582	0.010019786551976478	0.39777112987333696	-0.053471463236419485
0.8440000000000001	0.22840282381647903	-0.09898145908979714	0.7453159943321417	1.7544323650974984	0.00996397831125769	0.3978056228510162	-0.0532289089638328
0.845	0.22839678517122153	-0.09898145000524368	0.7459371137745963	1.7544299310223634	0.009908642661017483	0.3978396562488351	-0.05298837118093682
0.8460000000000003	0.2283907653164482	-0.09898144147832068	0.7465529449924218	1.7544275837584185	0.009853779155347612	0.3978732344022697	-0.05274984868551573
0.8470000000000002	0.2283847648490681	-0.09898143349302777	0.7471634937071852	1.7544253217978119	0.009799387312161172	0.397906361631336	-0.05251334014283005
0.8480000000000001	0.2283787844041674	-0.09898142603353699	0.7477687659688674	1.754423143615762	0.009745466613364338	0.3979390422400856	-0.052278844084725676
0.849	0.2283728246533346	-0.09898141908420056	0.7483687681583351	1.7544210476727633	0.009692016504873021	0.3979712805161135	-0.052046358908485815
0.8500000000000003	0.22836688630371707	-0.0989814126295582	0.7489635069911988	1.7544190324167086	0.009639036396292272	0.39800308073025903	-0.05181588287500089
0.8510000000000002	0.2283609700963065	-0.09898140665434386	0.749552989522295	1.7544170962849326	0.009586525660685245	0.3980344471363101	-0.05158741410650166
0.8520000000000001	0.22835507680345454	-0.09898140114349209	0.7501372231496535	1.7544152377061755	0.009534483634615024	0.39806538397058694	-0.051360950584466096
0.853	0.2283492072271202	-0.09898139608214376	0.7507162156179471	1.7544134551024715	0.009482909618094509	0.39809589545158314	-0.05113649014794566
0.8540000000000003	0.22834336219822282	-0.09898139145565152	0.7512899750225441	1.7544117468909597	0.009431802874201402	0.3981259857797206	-0.05091403049182557
0.8550000000000002	0.22833754257596964	-0.09898138724958469	0.7518585098149095	1.7544101114856225	0.009381162628541677	0.3981556591371536	-0.05069356916453406
0.8560000000000001	0.22833174924603078	-0.09898138344973381	0.7524218288085975	1.754408547298951	0.009330988068866774	0.39818491968767866	-0.050475103565507315
0.857	0.22832598311793786	-0.09898138004211475	0.7529799411846939	1.7544070527435383	0.00928127834490613	0.39821377157674626	-0.05025863094296064
0.8579999999999999	0.2283202451228322	-0.0989813770129724	0.7535328564963231	1.7544056262336056	0.009232032568294106	0.3982422189314488	-0.050044148392090176
0.8590000000000002	0.22831453621081133	-0.09898137434878398	0.754080584672211	1.7544042661864585	0.009183249812592054	0.39827026586041897	-0.04983165285352508
0.8600000000000001	0.2283088573467472	-0.09898137203626207	0.7546231360192954	1.7544029710238784	0.00913492911352827	0.39829791645363577	-0.049621141111972245
0.861	0.22830320950569993	-0.09898137006235712	0.7551605212243757	1.7544017391734477	0.009087069469456685	0.39832517478213286	-0.049412609795299975
0.8619999999999999	0.228297593668674	-0.09898136841425972	0.7556927513547929	1.754400569069813	0.009039669841913442	0.3983520448976064	-0.04920605537412477
0.8630000000000002	0.2282920108175919	-0.09898136707940265	0.7562198378581276	1.754399459155887	0.008992729156211448	0.3983785308319787	-0.049001474161599966
0.8640000000000001	0.2282864619294883	-0.09898136604546233	0.7567417925605318	1.754398407883988	0.008946246302134808	0.39840463659703557	-0.04879886231353147
0.865	0.22828094797142437	-0.09898136530036022	0.7572586276629265	1.7543974137169236	0.008900220134855977	0.3984303661840727	-0.048598215829433154
0.8659999999999999	0.2282754698961177	-0.09898136483226384	0.7577703557358099	1.7543964751290146	0.008854649476015825	0.3984557235633642	-0.048399530554343005
0.8670000000000002	0.22827002863716048	-0.09898136462958745	0.758276989715292	1.7543955906070643	0.008809533114663213	0.39848071268357177	-0.04820280218024684
0.8680000000000001	0.2282646251042051	-0.09898136468099257	0.7587785429014754	1.7543947586512751	0.008764869807933447	0.3985053374713943	-0.048008026246565416
0.869	0.22825926017886733	-0.09898136497538809	0.7592750289576641	1.7543939777761108	0.008720658281710376	0.398529601831455	-0.04781519814031822
0.8699999999999999	0.22825393471134442	-0.09898136550193035	0.759766461908885	1.7543932465111072	0.008676897231395142	0.3985535096461168	-0.04762431309663822
0.8710000000000002	0.22824864951812215	-0.09898136625002273	0.7602528561393321	1.7543925634016342	0.008633585322600138	0.39857706477510124	-0.047435366199763795
0.8720000000000001	0.2282434053807723	-0.09898136720931526	0.7607342263887188	1.7543919270096087	0.008590721191708534	0.39860027105508905	-0.04724835238439073
0.873	0.22823820304546452	-0.09898136836970382	0.7612105877478968	1.7543913359141619	0.00854830344636156	0.39862313229942103	-0.04706326643726726
0.8739999999999999	0.22823304322356483	-0.09898136972132926	0.7616819556548597	1.7543907887122587	0.008506330665753117	0.3986456522978953	-0.04688010299873257
0.8750000000000002	0.22822792659294389	-0.09898137125457619	0.7621483458918658	1.7543902840192755	0.0084648014006721	0.39866783481659585	-0.04669885656389941
0.8760000000000001	0.22822285379849352	-0.09898137296007177	0.7626097745832909	1.7543898204695338	0.008423714173537497	0.3986896835976889	-0.046519521483546815
0.877	0.22821782545147437	-0.09898137482868416	0.76306625819382	1.7543893967167925	0.008383067478610316	0.398711202359243	-0.04634209196485019
0.8779999999999999	0.2282128421284434	-0.09898137685152086	0.7635178135265889	1.7543890114347003	0.008342859782322926	0.39873239479507	-0.04616656207213694
0.8790000000000002	0.2282079043701384	-0.09898137901992694	0.7639644577205076	1.7543886633172086	0.008303089523666346	0.3987532645744615	-0.0459929257279778
0.8800000000000001	0.22820301268031948	-0.09898138132548302	0.7644062082463697	1.754388351078949	0.008263755114636982	0.3987738153418168	-0.04582117671468056
0.881	0.22819816752456415	-0.0989813837600032	0.764843082902481	1.7543880734555723	0.008224854940744354	0.3987940507163418	-0.04565130867588756
0.8819999999999999	0.22819336932939047	-0.09898138631553281	0.7652750998116695	1.7543878292040525	0.008186387361459537	0.3988139742919368	-0.04548331511761311
0.8830000000000002	0.22818861848246388	-0.09898138898434602	0.7657022774204167	1.7543876171029598	0.00814835071036229	0.39883358963720905	-0.04531718940848351
0.8840000000000001	0.228183915333514	-0.09898139175894338	0.7661246344989624	1.7543874359526979	0.008110743295049372	0.39885290029554527	-0.04515292477973398
0.885	0.228179260194831	-0.09898139463204919	0.7665421901416122	1.7543872845757114	0.008073563397110187	0.3988719097851804	-0.04499051432521266
0.8859999999999999	0.2281746533417137	-0.09898139759660884	0.7669549637668536	1.7543871618166629	0.008036809272171378	0.3988906215991978	-0.04482995100139821
0.8870000000000002	0.2281700950132445	-0.09898140064578599	0.767362975116891	1.7543870665425816	0.008000479149890277	0.398909039205518	-0.04467122762768142
0.8880000000000001	0.22816558541264392	-0.0989814037729597	0.7677662442565797	1.754386997642983	0.007964571233959779	0.3989271660468737	-0.04451433688697853
0.889	0.2281611247075792	-0.09898140697172145	0.7681647915709833	1.7543869540299621	0.007929083702187298	0.3989450055407053	-0.0443592713268659
0.8899999999999999	0.22815671303080015	-0.09898141023587206	0.7685586377611586	1.7543869346382617	0.007894014706710426	0.3989625610790358	-0.044206023361365164
0.8910000000000002	0.2281523504799713	-0.09898141355941867	0.7689478038392756	1.7543869384253148	0.007859362374472888	0.3989798360283212	-0.0440545852729596
0.8920000000000001	0.22814803711632775	-0.09898141693657145	0.7693323111234306	1.7543869643712644	0.007825124807962599	0.39899683372921174	-0.04390494921466654
0.893	0.2281437729632861	-0.09898142036174046	0.7697121812313775	1.7543870114789601	0.007791300086030922	0.3990135574962826	-0.04375710721241688
0.8939999999999999	0.22813955800613864	-0.09898142382953229	0.7700874360731624	1.7543870787739337	0.007757886264612304	0.3990300106177908	-0.04361105116781029
0.8950000000000002	0.22813539219244985	-0.09898142733474678	0.7704580978437663	1.7543871653043526	0.007724881377407036	0.39904619635551636	-0.04346677286094934
0.8960000000000001	0.22813127543202555	-0.09898143087237363	0.7708241890164858	1.754387270140956	0.0076922834366508494	0.3990621179447458	-0.043324263953055935
0.897	0.22812720759683427	-0.09898143443758897	0.7711857323366536	1.7543873923769704	0.007660090433790555	0.39907777859427196	-0.04318351598899989
0.8979999999999999	0.2281231885216366	-0.0989814380257519	0.7715427508156764	1.7543875311280086	0.007628300339945861	0.39909318148628636	-0.04304452039980867
0.8990000000000002	0.2281192180053213	-0.09898144163240108	0.7718952677264953	1.75438768553195	0.0075969111061593205	0.39910832977628186	-0.04290726850467929
0.9000000000000001	0.22811529581332102	-0.09898144525325114	0.7722433066015744	1.7543878547488065	0.007565920663192806	0.3991232265930849	-0.042771751511952685
0.901	0.22811142168072956	-0.09898144888418932	0.7725868912326461	1.7543880379605719	0.007535326920994269	0.3991378750389533	-0.04263796051930249
0.9019999999999999	0.228107595314619	-0.09898145252127175	0.7729260456703105	1.754388234371058	0.00750512776838495	0.3991522781897357	-0.0425058865139387
0.9030000000000002	0.22810381639555707	-0.09898145616072006	0.773260794223836	1.7543884432057164	0.007475321072969044	0.3991664390951521	-0.04237552037283464
0.9040000000000001	0.22810008457945452	-0.09898145979891777	0.7735911614618907	1.7543886637114467	0.007445904680963395	0.3991803607790694	-0.042246852862681775
0.905	0.22809639949936597	-0.0989814634324068	0.7739171722123049	1.7543888951563948	0.0074168764170710845	0.39919404623964755	-0.04211987464019006
0.9059999999999999	0.22809276076686882	-0.09898146705788384	0.7742388515597154	1.7543891368297373	0.007388234084522827	0.39920749844941456	-0.04199457625316923
0.9070000000000003	0.22808916797377404	-0.09898147067219691	0.7745562248425643	1.7543893880414563	0.00735997546510558	0.3992207203553277	-0.04187094814185199
0.9080000000000001	0.2280856206937948	-0.09898147427234176	0.7748693176501797	1.7543896481221046	0.007332098319180515	0.39923371487887965	-0.04174898064022475
0.909	0.22808211848341992	-0.09898147785545838	0.7751781558184151	1.7543899164225616	0.0073046003859361065	0.3992464849162463	-0.0416286639779233
0.9099999999999999	0.2280786608823648	-0.09898148141882748	0.7754827654234459	1.7543901923137795	0.007277479383878533	0.3992590333382907	-0.04150998828276369
0.9110000000000003	0.22807524741435137	-0.09898148495986704	0.7757831727763292	1.7543904751865225	0.007250733011257081	0.39927136299048105	-0.04139294358300445
0.9120000000000001	0.22807187758859598	-0.09898148847612874	0.7760794044201771	1.7543907644510983	0.00722435894624407	0.399283476693025	-0.041277519808679775
0.913	0.2280685509012545	-0.09898149196529461	0.7763714871284153	1.7543910595370826	0.007198354846993354	0.3992953772411561	-0.04116370679243966
0.9139999999999999	0.22806526683644848	-0.09898149542517358	0.7766594479026017	1.7543913598930376	0.007172718351701443	0.39930706740532596	-0.041051494270455006
0.9150000000000003	0.22806202486800195	-0.09898149885369806	0.7769433139705278	1.7543916649862246	0.00714744707861266	0.39931854993130006	-0.04094087188321485
0.9160000000000001	0.22805882446188894	-0.09898150224892058	0.7772231127845817	1.7543919743023115	0.007122538625970594	0.3993298275402143	-0.0408318291762866
0.917	0.2280556650778879	-0.09898150560901045	0.7774988720195836	1.7543922873450768	0.0070979905719791014	0.39934090292865215	-0.04072435560135387
0.9179999999999999	0.22805254617044282	-0.09898150893225044	0.7777706195711998	1.754392603636107	0.007073800474714279	0.3993517787688597	-0.04061844051705497
0.9190000000000003	0.22804946719023678	-0.09898151221703354	0.7780383835556599	1.754392922714493	0.007049965871989778	0.39936245770909706	-0.04051407318926679
0.9200000000000002	0.22804642758685512	-0.0989815154618597	0.7783021923096283	1.7543932441365206	0.007026484281238731	0.39937294237394116	-0.040411242791331875
0.921	0.22804342681141077	-0.09898151866533263	0.7785620743898208	1.7543935674753617	0.007003353199353796	0.3993832353644753	-0.04030993840448248
0.9219999999999999	0.22804046431800543	-0.09898152182615663	0.778818058572716	1.7543938923207596	0.006980570102487741	0.3993933392585465	-0.04021014901822872
0.9230000000000003	0.22803753956440254	-0.09898152494313352	0.779070173853956	1.7543942182787153	0.006958132445877891	0.3994032566110875	-0.04011186353072147
0.9240000000000002	0.22803465201303716	-0.09898152801515946	0.7793184494470334	1.7543945449711709	0.0069360376636969185	0.3994129899543192	-0.040015070749344246
0.925	0.22803180113198587	-0.09898153104122204	0.7795629147808584	1.7543948720356917	0.006914283169054249	0.39942254179789055	-0.039919759391788545
0.9259999999999999	0.228028986395523	-0.09898153402039717	0.779803599495428	1.7543951991251485	0.006892866354272374	0.3994319146290764	-0.039825918087806236
0.9270000000000003	0.22802620728539374	-0.0989815369518462	0.7800405334351934	1.7543955259073987	0.006871784591379712	0.3994411109129083	-0.039733535381832726
0.9280000000000002	0.22802346329318085	-0.09898153983481299	0.7802737466404723	1.7543958520649687	0.00685103523270074	0.3994501330921148	-0.03964259973655286
0.929	0.22802075392263657	-0.09898154266862111	0.7805032693376295	1.7543961772947345	0.006830615611485055	0.39945898358698967	-0.039553099537055304
0.9299999999999999	0.22801807869085164	-0.09898154545267093	0.7807291319283689	1.7543965013076044	0.0068105230426997645	0.3994676647953691	-0.03946502309522122
0.9310000000000003	0.22801543712863787	-0.09898154818643695	0.7809513649784872	1.754396823828202	0.006790754824048681	0.3994761790927155	-0.03937835865423684
0.9320000000000002	0.2280128287816301	-0.09898155086946504	0.7811699992068085	1.7543971445945514	0.006771308236977354	0.39948452883212227	-0.039293094392997586
0.933	0.2280102532124841	-0.09898155350136979	0.7813850654746498	1.7543974633577621	0.006752180547422947	0.39949271634411615	-0.03920921843023265
0.9339999999999999	0.22800771000304312	-0.0989815560818319	0.7815965947757842	1.7543977798817179	0.006733369006372541	0.3995007439363762	-0.03912671882848323
0.9350000000000003	0.22800519875534703	-0.0989815586105956	0.7818046182268749	1.754398093942764	0.0067148708505369945	0.39950861389354986	-0.039045583598067805
0.9360000000000002	0.228002719091483	-0.09898156108746614	0.782009167058347	1.754398405329401	0.00669668330326487	0.399516328477225	-0.038965800700924313
0.937	0.2280002706526506	-0.09898156351230736	0.7822102726056692	1.7543987138419788	0.006678803575516398	0.39952388992605564	-0.03888735805415828
0.938	0.22799785309744008	-0.09898156588503922	0.7824079663006364	1.754399019292392	0.006661228866839297	0.39953130045597784	-0.03881024353343026
0.9390000000000003	0.22799546610007945	-0.09898156820563549	0.7826022796618715	1.75439932150378	0.006643956366470956	0.39953856226033163	-0.03873444497662083
0.9400000000000002	0.22799310934940384	-0.09898157047412139	0.7827932442845164	1.7543996203102301	0.006626983254508813	0.3995456775097645	-0.03865995018790664
0.9410000000000001	0.22799078254817237	-0.0989815726905714	0.782980891829832	1.754399915556482	0.006610306702908064	0.3995526483520359	-0.038586746941894
0.942	0.227988485412359	-0.09898157485510693	0.7831652540154317	1.7544002070976374	0.006593923876309454	0.39955947691190397	-0.03851482298739562
0.9430000000000003	0.22798621767041588	-0.09898157696789431	0.7833463626068662	1.754400494798872	0.006577831932882597	0.3995661652911529	-0.03844416605061876
0.9440000000000002	0.2279839790625061	-0.09898157902914252	0.783524249410532	1.754400778535152	0.006562028025126697	0.3995727155687593	-0.03837476383795944
0.9450000000000001	0.22798176934008058	-0.0989815810391013	0.7836989462671157	1.7544010581909533	0.006546509300448735	0.3995791298011332	-0.03830660403878005
0.946	0.22797958826655448	-0.09898158299805901	0.7838704850451671	1.754401333659985	0.006531272901521886	0.3995854100223124	-0.03823967432818246
0.9470000000000003	0.22797743561870795	-0.09898158490634068	0.7840388976347763	1.7544016048449178	0.006516315966670562	0.3995915582441056	-0.03817396236960572
0.9480000000000002	0.2279753111873063	-0.09898158676430621	0.7842042159413225	1.7544018716571148	0.006501635630528462	0.39959757645624466	-0.03810945581726052
0.9490000000000001	0.22797321477656493	-0.09898158857234841	0.7843664718792596	1.7544021340163678	0.006487229024850616	0.399603466626483	-0.038046142318595044
0.95	0.22797114620321354	-0.09898159033089123	0.7845256973659068	1.7544023918506366	0.006473093279238607	0.3996092307006375	-0.03798400951686525
0.9510000000000003	0.2279691052959115	-0.09898159204038795	0.7846819243155952	1.7544026450957946	0.0064592255217208756	0.39961487060269474	-0.03792304505345605
0.9520000000000002	0.22796709189538636	-0.09898159370131951	0.7848351846348849	1.754402893695376	0.0064456228791299934	0.39962038823504015	-0.03786323656966106
0.9530000000000001	0.22796510585454235	-0.09898159531419287	0.7849855102188229	1.7544031376003302	0.006432282477340608	0.3996257854787467	-0.03780457170823744
0.954	0.22796314703778847	-0.09898159687953932	0.785132932947836	1.7544033767687797	0.006419201441614464	0.3996310641938006	-0.0377470381148696
0.9550000000000003	0.2279612153195883	-0.09898159839791298	0.7852774846856048	1.7544036111657817	0.006406376897177095	0.3996362262192614	-0.037690623439127525
0.9560000000000002	0.227959310582234	-0.09898159986988923	0.7854191972775109	1.7544038407630962	0.006393805969907194	0.39964127337341576	-0.03763531533511463
0.9570000000000001	0.2279574327135962	-0.09898160129606323	0.7855581025481237	1.7544040655389561	0.00638148578689786	0.3996462074539234	-0.03758110146254767
0.958	0.22795558160559767	-0.09898160267704849	0.7856942322976956	1.754404285477845	0.006369413476892511	0.39965103023807436	-0.03752796948822012
0.9590000000000003	0.2279537571534104	-0.09898160401347547	0.7858276182991359	1.7544045005702769	0.0063575861707200745	0.39965574348321836	-0.03747590708719096
0.9600000000000002	0.227951959255378	-0.0989816053059903	0.7859582922958078	1.7544047108125824	0.0063460010016104474	0.39966034892717955	-0.03742490194358923
0.9610000000000001	0.2279501878129122	-0.09898160655525338	0.7860862859993665	1.7544049162066992	0.006334655105393024	0.3996648482885357	-0.03737494175147254
0.962	0.22794844272961087	-0.0989816077619382	0.7862116310872327	1.7544051167599677	0.006323545620763784	0.39966924326675785	-0.03732601421593424
0.9630000000000003	0.22794672390997392	-0.09898160892673011	0.7863343591996709	1.7544053124849297	0.006312669689623728	0.399673535542271	-0.0372781070542887
0.9640000000000002	0.22794503125809476	-0.09898161005032505	0.7864545019364398	1.754405503399134	0.006302024457491459	0.3996777267765557	-0.037231207997346465
0.9650000000000001	0.22794336467595297	-0.09898161113342854	0.7865720908533625	1.7544056895249447	0.006291607074053584	0.39968181861235	-0.03718530479079138
0.966	0.22794172406093097	-0.09898161217675455	0.7866871574595328	1.7544058708893568	0.006281414693733932	0.3996858126738879	-0.03714038519630624
0.9670000000000003	0.22794010930330333	-0.09898161318102436	0.7867997332147529	1.7544060475238135	0.006271444476223433	0.39968971056705327	-0.037096436992519716
0.9680000000000002	0.22793852028445008	-0.09898161414696564	0.7869098495256736	1.7544062194640295	0.006261693587156176	0.39969351387944557	-0.03705344797639562
0.9690000000000001	0.227936956875421	-0.09898161507531147	0.7870175377402239	1.754406386749819	0.006252159198934372	0.3996972241804785	-0.03701140596531985
0.97	0.22793541893510197	-0.09898161596679937	0.7871228291410555	1.7544065494249284	0.0062428384915832105	0.3997008430215709	-0.03697029879965351
