# Supplementary material for: JcvPCA and JsvCRP: A set of metrics to evaluate changes in joint coordination strategies
Source: PLoS One. 2025 Aug 5;20(8):e0325792. doi: 10.1371/journal.pone.0325792 (PMC12324137; doi:10.1371/journal.pone.0325792)
Supplement: S4 Dataset — This zip file contains one folder for each condition. For each condition, the 3 repetitions of the movements for the 3 different targets’ height are presented in individual csv files. (ZIP) [file pone.0325792.s004.zip › Data/Shoulder_Only/data_nat_epaule_70_2.csv]

index	1	2	3	4	ee_pos1	ee_pos2	ee_pos3
0.0	0.22451701669732374	-0.09716496660835984	-0.2244519685159059	1.7453443299287714	0.07933447782210827	0.1802203555243132	-0.35219902106549733
0.0009999999999998899	0.22452334766592075	-0.09716491171552005	-0.22432865739224012	1.7453466550084284	0.0793308729760275	0.18026499647909952	-0.3521765681656309
0.0020000000000000018	0.2245297742351241	-0.09716485608411461	-0.2242036301393331	1.745349074543785	0.07932721424824196	0.18031025599903058	-0.3521537804212701
0.0029999999999998916	0.22453629577097922	-0.09716479973673865	-0.224076861864174	1.7453515917387257	0.0793235001560517	0.18035614296638638	-0.35213065246487674
0.0040000000000000036	0.22454291159979373	-0.09716474269773644	-0.22394832770729556	1.7453542098695096	0.07931972920159344	0.18040266624736198	-0.352107178911875
0.004999999999999893	0.2245496210081734	-0.09716468499325624	-0.22381800285163866	1.7453569322853197	0.07931589987217164	0.180449834688824	-0.35208335436175275
0.006000000000000005	0.22455642324296743	-0.09716462665130599	-0.22368586252975659	1.7453597624090915	0.0793120106405842	0.18049765711560378	-0.3520591733990131
0.006999999999999895	0.22456331751225098	-0.09716456770180935	-0.22355188203088705	1.7453627037389983	0.07930805996568772	0.18054614232777133	-0.35203463059404116
0.008000000000000007	0.2245703029869681	-0.09716450817666268	-0.22341603670904173	1.7453657598494525	0.07930404629308202	0.1805952990975762	-0.35200972050419654
0.008999999999999897	0.22457737880210746	-0.09716444810979238	-0.22327830199100734	1.7453689343904957	0.07929996805561092	0.1806451361665344	-0.35198443767519766
0.010000000000000009	0.22458454405779044	-0.09716438753721292	-0.22313865338240235	1.7453722310866955	0.07929582367374174	0.18069566224326167	-0.35195877664213304
0.010999999999999899	0.22459179782102556	-0.09716432649708534	-0.22299706647181491	1.7453756537366785	0.07929161155612953	0.1807468860019228	-0.3519327319298612
0.01200000000000001	0.22459913912775245	-0.09716426502977625	-0.2228535169349278	1.7453792062132982	0.0792873301004284	0.18079881608061854	-0.35190629805335294
0.0129999999999999	0.22460656698479728	-0.0971642031779173	-0.2227079805397813	1.7453828924644357	0.07928297769410804	0.1808514610793364	-0.3518794695181642
0.014000000000000012	0.22461408037211794	-0.09716414098646503	-0.22256043315207047	1.745386716513675	0.07927855271515505	0.18090482955788292	-0.351852240820861
0.014999999999999902	0.22462167824571785	-0.09716407850276115	-0.22241085073899386	1.7453906824600955	0.07927405353290432	0.18095893003439864	-0.3518246064494036
0.016000000000000014	0.224629359540476	-0.09716401577659309	-0.22225920937242583	1.7453947944775543	0.07926947850906291	0.18101377098414204	-0.35179656088367633
0.016999999999999904	0.22463712317251877	-0.09716395286025487	-0.22210548523256562	1.7453990568138238	0.07926482599874542	0.1810693608379869	-0.3517680985961083
0.018000000000000016	0.22464496804188644	-0.09716388980860816	-0.22194965461096391	1.7454034737895874	0.07926009435140044	0.18112570798111158	-0.3517392140520253
0.018999999999999906	0.22465289303474448	-0.09716382667914365	-0.22179169391219788	1.7454080497976665	0.07925528191138634	0.18118282075229838	-0.35170990170973726
0.020000000000000018	0.22466089702401268	-0.09716376353204238	-0.22163157965534083	1.7454127893028524	0.07925038701813684	0.18124070744328669	-0.3516801560206724
0.020999999999999908	0.22466897886953988	-0.09716370043023725	-0.2214692884756274	1.7454176968415829	0.07924540800628363	0.18129937629792817	-0.35164997142968374
0.02200000000000002	0.22467713741895215	-0.09716363743947451	-0.22130479712596346	1.745422777020704	0.07924034320598095	0.18135883551144064	-0.3516193423755355
0.02299999999999991	0.22468537150917567	-0.09716357462837524	-0.22113808247867703	1.7454280345156898	0.07923519094343415	0.1814190932296914	-0.35158826329151127
0.02400000000000002	0.22469367996863507	-0.09716351206849669	-0.2209691215275306	1.745433474068696	0.07922994954163354	0.18148015754838046	-0.35155672860596937
0.02499999999999991	0.22470206161937947	-0.0971634498343934	-0.22079789138926795	1.7454391004864436	0.0792246173211735	0.18154203651235898	-0.3515247327427877
0.026000000000000023	0.22471051527876376	-0.09716338800367821	-0.2206243693043427	1.745444918638301	0.07921919260103658	0.18160473811531944	-0.35149227012176576
0.026999999999999913	0.22471903976181146	-0.09716332665708281	-0.22044853263685005	1.7454509334549348	0.07921367369940525	0.18166827029978747	-0.3514593351588669
0.028000000000000025	0.22472763388425532	-0.09716326587851792	-0.2202703588736845	1.7454571499267706	0.07920805893450296	0.1817326409572263	-0.3514259222663064
0.028999999999999915	0.2247362964647567	-0.0971632057551331	-0.2200898256233224	1.7454635731015111	0.07920234662528317	0.1817978579281842	-0.3513920258527346
0.030000000000000027	0.2247450263263086	-0.09716314637737584	-0.21990691061500225	1.7454702080810867	0.07919653509190745	0.18186392900235573	-0.3513576403236417
0.030999999999999917	0.22475382229832458	-0.09716308783905023	-0.21972159169832614	1.7454770600184029	0.0791906226563186	0.1819308619185493	-0.35132276008186875
0.03200000000000003	0.2247626832197867	-0.09716303023737465	-0.21953384684255092	1.7454841341138838	0.07918460764321489	0.18199866436485765	-0.3512873795279858
0.03299999999999992	0.22477160794270415	-0.09716297367303879	-0.2193436541352129	1.7454914356121785	0.0791784883812445	0.18206734397914592	-0.3512514930604219
0.03400000000000003	0.22478059533551095	-0.0971629182502598	-0.2191509917801059	1.7454989697997756	0.07917226320399538	0.18213690834972757	-0.35121509507529025
0.03499999999999992	0.2247896442864023	-0.09716286407683726	-0.21895583809463454	1.7455067420031476	0.07916593045078221	0.18220736501616	-0.35117817996597595
0.03600000000000003	0.22479875370660884	-0.09716281126420717	-0.2187581715069407	1.7455147575859187	0.07915948846753644	0.18227872147003088	-0.3511407421229175
0.03699999999999992	0.22480792253360884	-0.09716275992749474	-0.21855797055358095	1.7455230219446736	0.07915293560780132	0.1823509851555447	-0.35110277593389205
0.038000000000000034	0.22481714973428144	-0.09716271018556569	-0.2183552138773996	1.7455315405041536	0.07914627023371143	0.18242416347014642	-0.3510642757845667
0.038999999999999924	0.22482643430800414	-0.09716266216107629	-0.21814988022448623	1.7455403187125835	0.07913949071695853	0.18249826376553963	-0.35102523605889485
0.040000000000000036	0.22483577528969442	-0.09716261598052177	-0.2179419484406121	1.7455493620378773	0.0791325954396843	0.18257329334884909	-0.35098565113917946
0.040999999999999925	0.2248451717527944	-0.097162571774283	-0.21773139746792203	1.745558675964721	0.0791255827953016	0.1826492594836158	-0.3509455154058713
0.04200000000000004	0.22485462281219826	-0.0971625296766715	-0.2175182063415283	1.745568265991402	0.07911845118936764	0.18272616939079978	-0.35090482323728894
0.04299999999999993	0.22486412762675062	-0.09716248982597235	-0.2173023541856507	1.7455781376256208	0.07911119904038874	0.18280403025002762	-0.35086356900951005
0.04400000000000004	0.22487368540056699	-0.09716245236448524	-0.21708382020969824	1.7455882963804072	0.07910382478019298	0.18288284920095566	-0.3508217470964396
0.04499999999999993	0.22488329538317395	-0.0971624174385632	-0.2168625837050638	1.7455987477708896	0.07909632685393304	0.18296263334437662	-0.3507793518700605
0.04600000000000004	0.2248929568692196	-0.09716238519864898	-0.21663862404265036	1.7456094973100313	0.0790887037201471	0.18304338974300138	-0.350736377701176
0.04699999999999993	0.22490266919813165	-0.09716235579930907	-0.21641192067077392	1.7456205505029547	0.07908095385087946	0.18312512542203138	-0.3506928189604678
0.04800000000000004	0.2249124317533505	-0.09716232939926504	-0.2161824531138418	1.7456319128424773	0.07907307573155758	0.18320784736939255	-0.3506486700192651
0.04899999999999993	0.22492224396076202	-0.09716230616142209	-0.21595020097145004	1.7456435898062355	0.07906506786062738	0.18329156253580683	-0.35060392524997014
0.050000000000000044	0.22493210528708169	-0.09716228625289468	-0.2157151439167886	1.7456555868531305	0.07905692874925238	0.1833762778351814	-0.3505585790265105
0.050999999999999934	0.22494201523856416	-0.09716226984502913	-0.2154772616951261	1.7456679094183378	0.0790486569212004	0.18346200014500472	-0.3505126257251284
0.052000000000000046	0.2249519733592877	-0.09716225711342287	-0.21523653412389995	1.7456805629076295	0.0790402509127362	0.1835487363060725	-0.35046605972563444
0.052999999999999936	0.2249619792293924	-0.09716224823794042	-0.21499294109405714	1.7456935526917556	0.07903170927246074	0.18363649312178051	-0.3504188754129481
0.05400000000000005	0.22497203246364972	-0.0971622434027257	-0.21474646257153715	1.7457068841020056	0.07902303056109854	0.18372527735752578	-0.35037106717850464
0.05499999999999994	0.22498213270923315	-0.09716224279621051	-0.21449707859853878	1.7457205624273242	0.07901421335105166	0.18381509574014854	-0.35032262942129017
0.05600000000000005	0.2249922796419361	-0.09716224661111926	-0.21424476929459155	1.745734592911093	0.07900525622566117	0.18390595495728648	-0.35027355654887543
0.05699999999999994	0.2250024729608416	-0.09716225504446936	-0.21398951485745113	1.745748980746073	0.07899615777823787	0.18399786165681783	-0.3502238429789413
0.05800000000000005	0.22501271238219553	-0.09716226829756748	-0.21373129556421253	1.7457637310686267	0.07898691661092506	0.18409082244632527	-0.3501734831411796
0.05899999999999994	0.22502299763360908	-0.09716228657600122	-0.21347009177341159	1.7457788489533432	0.07897753133351625	0.18418484389220924	-0.3501224714792697
0.06000000000000005	0.22503332844821414	-0.09716231008962607	-0.21320588392813392	1.7457943394080604	0.07896800056216823	0.18427993251838318	-0.3500708024528769
0.06099999999999994	0.2250437045580236	-0.09716233905254751	-0.2129386525593993	1.745810207369659	0.07895832291795028	0.18437609480484868	-0.3500184705395537
0.062000000000000055	0.22505412568649774	-0.09716237368309802	-0.21266837828946608	1.7458264577002465	0.0789484970252913	0.18447333718638798	-0.3499654702365518
0.06299999999999994	0.22506459154031522	-0.09716241420380871	-0.21239504183545085	1.7458430951825945	0.07893852151026565	0.1845716660512455	-0.34991179606285333
0.06400000000000006	0.22507510180110013	-0.0971624608413755	-0.2121186240140343	1.7458601245152063	0.0789283949988408	0.1846710877394271	-0.3498574425614882
0.06499999999999995	0.22508565611785694	-0.09716251382661951	-0.211839105746896	1.7458775503077542	0.0789181161152707	0.18477160854067115	-0.34980240430189885
0.06600000000000006	0.22509625410011153	-0.09716257339444152	-0.21155646806576836	1.7458953770768897	0.07890768348057549	0.18487323469245132	-0.3497466758821752
0.06699999999999995	0.22510689531213599	-0.0971626397837702	-0.21127069211750407	1.74591360924242	0.0788970957112303	0.18497597237788252	-0.3496902519311651
0.06800000000000006	0.22511757926826204	-0.09716271323750392	-0.21098175916992792	1.745932251123093	0.07888635141830877	0.18507982772334167	-0.3496331271107096
0.06899999999999995	0.22512830542890666	-0.09716279400244604	-0.21068965061811645	1.7459513069316115	0.07887544920702105	0.18518480679604066	-0.349575296118068
0.07000000000000006	0.2251390731976831	-0.09716288232923315	-0.21039434799036796	1.745970780770378	0.07886438767640444	0.18529091560178926	-0.3495167536880519
0.07099999999999995	0.22514988191959634	-0.09716297847225625	-0.21009583295350426	1.745990676628714	0.07885316541904605	0.18539816008294197	-0.34945749459462944
0.07200000000000006	0.2251607308795731	-0.09716308268957458	-0.2097940873182754	1.7460109983800487	0.0788417810209608	0.18550654611627937	-0.34939751365255217
0.07299999999999995	0.22517161930095228	-0.0971631952428218	-0.20948909304526517	1.7460317497783202	0.07883023306168684	0.18561607951081815	-0.3493368057191938
0.07400000000000007	0.22518254634431212	-0.0971633163971043	-0.2091808322501878	1.7460529344547175	0.07881852011447806	0.1857267660059097	-0.3492753656960565
0.07499999999999996	0.22519351110738808	-0.0971634464208914	-0.2088692872082155	1.7460745559151314	0.07880664074665611	0.18583861126962134	-0.34921318852988953
0.07599999999999985	0.22520451262608066	-0.0971635855858972	-0.20855444035810342	1.7460966175375536	0.07879459352024486	0.1859516208970901	-0.34915026921385145
0.07699999999999996	0.22521554987580078	-0.09716373416695369	-0.20823627430650465	1.7461191225690529	0.07878237699276708	0.18606580040878304	-0.3490866027889028
0.07799999999999985	0.2252266217727793	-0.09716389244187508	-0.20791477183249316	1.7461420741223186	0.07876998971796104	0.18618115524877976	-0.3490221843453747
0.07899999999999996	0.22523772717496762	-0.09716406069131282	-0.20758991589231413	1.746165475171776	0.07875743024623579	0.1862976907830725	-0.34895700902459464
0.07999999999999985	0.22524886488177673	-0.09716423919860132	-0.20726168962400277	1.7461893285496386	0.07874469712486659	0.1864154122978778	-0.3488910720204539
0.08099999999999996	0.2252600336330312	-0.09716442824959379	-0.20693007635113636	1.7462136369426562	0.07873178889811445	0.18653432499813774	-0.3488243685807378
0.08199999999999985	0.22527123210864433	-0.09716462813248819	-0.206595059585734	1.7462384028891718	0.07871870410745392	0.18665443400626625	-0.3487568940082238
0.08299999999999996	0.22528245892939158	-0.09716483913764287	-0.20625662303107264	1.7462636287753628	0.07870544129197168	0.1867757443610137	-0.3486886436618562
0.08399999999999985	0.22529371265803178	-0.09716506155775798	-0.2059147505848123	1.7462893168310358	0.07869199898899794	0.18689826101626195	-0.3486196129581246
0.08499999999999996	0.22530499180039926	-0.0971652956891747	-0.20556942634207115	1.7463154691253453	0.07867837573509404	0.18702198883968424	-0.348549797372528
0.08599999999999985	0.22531629480684423	-0.09716554183391617	-0.20522063459733766	1.7463420875616877	0.07866457006733678	0.18714693261175216	-0.3484791924408858
0.08699999999999997	0.22532762007477722	-0.09716580030096411	-0.2048683598444813	1.7463691738725202	0.07865058052459634	0.1872730970255723	-0.3484077937601348
0.08799999999999986	0.22533896595194366	-0.09716607140639526	-0.20451258677562892	1.7463967296152263	0.07863640564850473	0.1874004866872431	-0.34833559698867705
0.08899999999999997	0.2253503307385472	-0.09716635547312927	-0.20415330027967532	1.7464247561679032	0.07862204398393353	0.18752910611630158	-0.34826259784677055
0.08999999999999986	0.22536171268709615	-0.09716665283066442	-0.20379048544006767	1.7464532547243155	0.0786074940789823	0.1876589597463158	-0.34818879211708836
0.09099999999999997	0.22537311000110719	-0.09716696381480064	-0.20342412753187877	1.7464822262891446	0.07859275448472272	0.18779005192567977	-0.34811417564526814
0.09199999999999986	0.22538452083454477	-0.09716728876734958	-0.2030542120185586	1.746511671673907	0.07857782375506515	0.18792238691860663	-0.34803874434039445
0.09299999999999997	0.22539594329237017	-0.09716762803583147	-0.2026807245476252	1.7465415914927889	0.07856270044687107	0.1880559689065593	-0.3479624941752364
0.09399999999999986	0.22540737543145262	-0.09716798197315829	-0.20230365094455718	1.7465719861583924	0.07854738312012982	0.18819080199029703	-0.34788542118593874
0.09499999999999997	0.2254188152618464	-0.097168350937303	-0.20192297720565586	1.7466028558781477	0.07853187033820129	0.18832689019235152	-0.3478075214711717
0.09599999999999986	0.2254302607491865	-0.09716873529095446	-0.20153868949064416	1.7466342006510105	0.07851616066830854	0.18846423745968435	-0.3477287911911685
0.09699999999999998	0.22544170981782904	-0.09716913540115779	-0.20115077411426466	1.746666020263324	0.07850025268209904	0.18860284766664429	-0.3476492265669595
0.09799999999999986	0.2254531603536111	-0.09716955163893966	-0.20075921753613532	1.746698314284592	0.0784841449559715	0.18874272461840277	-0.3475688238793806
0.09899999999999998	0.22546461020698136	-0.09716998437891818	-0.20036400634924964	1.7467310820646704	0.0784678360714132	0.18888387205480325	-0.3474875794672499
0.09999999999999987	0.22547605719800848	-0.0971704339988972	-0.19996512726751053	1.7467643227319998	0.07845132461577548	0.18902629365462054	-0.3474054897248388
0.10099999999999998	0.22548749912289737	-0.09717090087944444	-0.19956256711269052	1.7467980351913772	0.07843460918342815	0.18916999304010465	-0.3473225510993713
0.10199999999999987	0.22549893376088653	-0.09717138540345316	-0.19915631280120932	1.7468322181205183	0.0784176883769893	0.189314973781623	-0.34723876008885995
0.10299999999999998	0.2255103588811485	-0.09717188795568706	-0.1987463513303639	1.7468668699665328	0.07840056080857112	0.18946123940251924	-0.3471541132397334
0.10399999999999987	0.22552177224969402	-0.09717240892230798	-0.1983326697640199	1.746901988943445	0.07838322510110426	0.18960879338406317	-0.34706860714407667
0.10499999999999998	0.22553317163628434	-0.09717294869038602	-0.19791525521815378	1.746937573030007	0.0783656798896199	0.18975763917030586	-0.3469822384369136
0.10599999999999987	0.22554455482135524	-0.09717350764739169	-0.19749409484550873	1.7469736199674362	0.07834792382230824	0.18990778017326287	-0.34689500379335203
0.10699999999999998	0.2255559196029544	-0.09717408618066976	-0.19706917581862668	1.7470101272574527	0.07832995556135502	0.1900592197787875	-0.3468068999252908
0.10799999999999987	0.2255672638033195	-0.09717468467689445	-0.19664048531201914	1.7470470921606183	0.07831177378361796	0.19021196135288726	-0.3467179235779348
0.10899999999999999	0.22557858527434863	-0.09717530352150552	-0.19620801048461523	1.7470845116953515	0.07829337718108366	0.1903660082479929	-0.34662807152624386
0.10999999999999988	0.22558988190234008	-0.09717594309812483	-0.19577173846249918	1.7471223826376245	0.0782747644612281	0.19052136380899423	-0.3465373405712573
0.11099999999999999	0.22560115161312874	-0.09717660378795322	-0.1953316563212008	1.7471607015205954	0.07825593434752552	0.19067803137934372	-0.346445727536297
0.11199999999999988	0.22561239237724434	-0.09717728596914707	-0.1948877510675531	1.7471994646338014	0.07823688557992431	0.1908360143073466	-0.346353229263175
0.11299999999999999	0.22562360221472177	-0.09717799001617437	-0.19444000962188046	1.7472386680222922	0.0782176169151083	0.19099531595232955	-0.34625984260852904
0.11399999999999988	0.22563477920069439	-0.09717871629914977	-0.19398841880090315	1.7472783074864546	0.07819812712691036	0.1911559396905023	-0.34616556444010743
0.11499999999999999	0.22564592147176768	-0.0971794651831484	-0.19353296530099434	1.7473183785825364	0.078178415007062	0.19131788892069113	-0.3460703916328235
0.11599999999999988	0.22565702723166936	-0.097180237027498	-0.19307363568105246	1.7473588766234975	0.07815847936579297	0.19148116707030674	-0.34597432106464326
0.11699999999999999	0.22566809475617944	-0.097181032185049	-0.19261041634537754	1.747399796680571	0.07813831903209945	0.19164577760136028	-0.3458773496124315
0.11799999999999988	0.2256791223984733	-0.09718185100142225	-0.19214329352769316	1.7474411335855349	0.07811793285404733	0.19181172401591534	-0.3457794741478806
0.119	0.22569010859450517	-0.097182693814234	-0.19167225327595153	1.7474828819333277	0.07809731969898993	0.19197900986109429	-0.345680691533465
0.11999999999999988	0.2257010518680563	-0.09718356095229799	-0.19119728143718265	1.7475250360853851	0.07807647845351846	0.1921476387341224	-0.34558099861817987
0.121	0.22571195083619866	-0.09718445273480394	-0.1907183636424002	1.7475675901737038	0.07805540802351198	0.19231761428752892	-0.34548039223300736
0.12199999999999989	0.22572280421442403	-0.09718536947047249	-0.19023548529157908	1.7476105381048832	0.0780341073342877	0.1924889402345005	-0.3453788691863552
0.123	0.22573361081993615	-0.0971863114566861	-0.18974863153909471	1.7476538735637765	0.07801257533048751	0.19266162035414083	-0.34527642625977756
0.12399999999999989	0.2257443695734808	-0.09718727897859558	-0.18925778727963724	1.747697590017135	0.07799081097557972	0.19283565849638865	-0.34517306020391864
0.125	0.2257550795008454	-0.09718827230820208	-0.1887629371346164	1.7477416807180057	0.07796881325103815	0.1930110585865295	-0.345068767734439
0.1259999999999999	0.22576573973440722	-0.09718929170341424	-0.18826406543982407	1.7477861387108868	0.07794658115550397	0.1931878246292374	-0.34496354552805025
0.127	0.22577634951473013	-0.0971903374070801	-0.18776115623399248	1.7478309568368895	0.07792411370417503	0.19336596071244572	-0.34485739021878176
0.1279999999999999	0.22578690819220867	-0.09719140964599368	-0.18725419324751144	1.747876127738922	0.07790140992824071	0.1935454710112274	-0.34475029839424054
0.129	0.2257974152283828	-0.097192508629876	-0.18674315989132054	1.7479216438676504	0.07787846887405907	0.19372635979149697	-0.344642266591623
0.1299999999999999	0.22580787019617474	-0.09719363455033003	-0.18622803924561457	1.7479674974878658	0.07785528960195506	0.19390863141371345	-0.3445332912936039
0.131	0.22581827277905142	-0.09719478757976986	-0.18570881404875594	1.7480136806841395	0.07783187118476291	0.19409229033657965	-0.3444233689245323
0.1319999999999999	0.22582862276948623	-0.09719596787032345	-0.18518546668791533	1.7480601853661475	0.07780821270623503	0.1942773411201859	-0.34431249584718154
0.133	0.22583892006671688	-0.09719717555270903	-0.18465797919145654	1.7481070032744273	0.07778431325937968	0.19446378842853249	-0.34420066835981306
0.1339999999999999	0.22584916467455365	-0.09719841073508496	-0.1841263332215789	1.7481541259865747	0.07776017194491051	0.19465163703191402	-0.34408788269300933
0.135	0.2258593566996161	-0.09719967350224921	-0.18359051006685773	1.7482015449242623	0.0777357878698093	0.19484089180928252	-0.34397413500609736
0.1359999999999999	0.22586949634887069	-0.09720096391594076	-0.1830504906350771	1.7482492513610879	0.07771116014581962	0.19503155775052425	-0.3438594213835312
0.137	0.22587958392609087	-0.09720228201586678	-0.1825062554459968	1.7482972364305116	0.07768628788787287	0.1952236399588277	-0.3437437378313593
0.1379999999999999	0.22588961982799063	-0.09720362781995036	-0.18195778462444892	1.7483454911338883	0.077661170212386	0.19541714365289445	-0.34362708027365885
0.139	0.22589960454041097	-0.0972050013237986	-0.18140505789528713	1.7483940063493582	0.07763580623531054	0.19561207416844015	-0.3435094445491233
0.1399999999999999	0.22590953863455884	-0.09720640250089639	-0.18084805458058514	1.7484427728412266	0.0776101950702379	0.19580843695897987	-0.3433908264080513
0.14100000000000001	0.22591942276329383	-0.09720783130352569	-0.18028675359835167	1.7484917812687142	0.07758433582686661	0.19600623759607586	-0.3432712215096795
0.1419999999999999	0.2259292576570855	-0.09720928766328048	-0.17972113346202837	1.7485410221944613	0.07755822760952762	0.19620548176922492	-0.3431506254196202
0.14300000000000002	0.22593904411889296	-0.09721077149155175	-0.17915117228003988	1.7485904860935453	0.07753186951540325	0.19640617528580637	-0.34302903360734693
0.1439999999999999	0.2259487830183419	-0.09721228268035963	-0.178576847755417	1.7486401633630237	0.07750526063250157	0.19660832407108486	-0.3429064414437324
0.14500000000000002	0.22595847528669905	-0.09721382110278474	-0.17799813718626434	1.7486900443323932	0.07747840003769159	0.19681193416777532	-0.3427828441984606
0.1459999999999999	0.22596812191301976	-0.09721538661337609	-0.17741501746747113	1.7487401192749703	0.07745128679504362	0.19701701173504235	-0.34265823703725684
0.14700000000000002	0.2259777239407195	-0.09721697904928589	-0.17682746509368863	1.7487903784194494	0.07742391995447588	0.19722356304717206	-0.3425326150191831
0.1479999999999999	0.22598728246419156	-0.09721859823175442	-0.17623545616397376	1.7488408119612664	0.07739629855064732	0.19743159449178813	-0.34240597309436993
0.14900000000000002	0.22599679862546654	-0.09722024396756758	-0.17563896638849624	1.7488914100737838	0.07736842160197574	0.19764111256724082	-0.3422783061022498
0.1499999999999999	0.22600627361053552	-0.0972219160504851	-0.17503797109620545	1.7489421629193052	0.0773402881095385	0.19785212387952825	-0.3421496087699926
0.15100000000000002	0.22601570864458778	-0.0972236142622646	-0.17443244524197626	1.748993060659929	0.07731189705567423	0.1980646351394741	-0.3420198757110268
0.1519999999999999	0.22602510498653833	-0.0972253383729095	-0.17382236341363425	1.749044093468252	0.0772832474023473	0.19827865316009446	-0.3418891014237118
0.15300000000000002	0.22603446392434473	-0.09722708814089466	-0.17320769984001247	1.7490952515383074	0.07725433808964136	0.19849418485366052	-0.3417572802901059
0.15399999999999991	0.2260437867714882	-0.09722886331374415	-0.17258842840043875	1.7491465250971245	0.07722516803450509	0.19871123722820605	-0.3416244065748358
0.15500000000000003	0.22605307486349346	-0.09723066362820777	-0.1719645226356773	1.7491979044161658	0.07719573612950717	0.19892981738335214	-0.341490474424255
0.15599999999999992	0.22606232955335787	-0.09723248881041278	-0.17133595575997623	1.749249379822275	0.0771660412415409	0.19914993250562396	-0.3413554778658976
0.15700000000000003	0.22607155220626216	-0.0972343385763674	-0.17070270067349835	1.7493009417088996	0.07713608221054041	0.199371589863741	-0.34121941080798845
0.15799999999999992	0.2260807441946866	-0.09723621263206277	-0.17006472997516128	1.7493525805472174	0.0771058578482095	0.19959479680393355	-0.3410822670391385
0.15900000000000003	0.2260899068935563	-0.09723811067354782	-0.1694220159766617	1.7494042868964288	0.07707536693676433	0.19981956074485294	-0.340944040228535
0.15999999999999992	0.22609904167504216	-0.09724003238735453	-0.16877453071770815	1.749456051413596	0.0770446082277518	0.20004588917188518	-0.3408047239264497
0.16100000000000003	0.22610814990377004	-0.09724197745052576	-0.168122245981738	1.7495078648634173	0.07701358044100615	0.2002737896311655	-0.34066431156476806
0.16199999999999992	0.22611723293205688	-0.09724394553062317	-0.16746513331252513	1.7495597181279434	0.07698228226368352	0.20050326972340815	-0.34052279645772643
0.16300000000000003	0.22612629209479346	-0.09724593628608967	-0.16680316403283713	1.7496116022162491	0.07695071234937625	0.20073433709723978	-0.3403801718031701
0.16399999999999992	0.2261353287051019	-0.09724794936583701	-0.16613630926479075	1.7496635082736915	0.07691886931742963	0.2009669994419679	-0.34023643068427634
0.16500000000000004	0.22614434405114656	-0.09724998440805871	-0.1654645399511783	1.749715427590012	0.07688675175252346	0.20120126447983785	-0.3400915660716891
0.16599999999999993	0.2261533393929668	-0.09725204103977367	-0.16478782687779178	1.749767351606285	0.07685435820439805	0.2014371399578322	-0.3399455708260716
0.16700000000000004	0.22616231595820063	-0.09725411887710109	-0.16410614069639806	1.7498192719214758	0.07682168718742134	0.20167463363936955	-0.3397984377009008
0.16799999999999993	0.22617127493670108	-0.09725621752513801	-0.16341945194839655	1.7498711802989915	0.07678873717987687	0.20191375329595715	-0.3396501593454511
0.16900000000000004	0.22618021747479794	-0.09725833657781616	-0.1627277310899427	1.749923068672865	0.07675550662321774	0.20215450669836255	-0.3395007283082156
0.16999999999999993	0.22618914466995385	-0.09726047561811489	-0.1620309485189402	1.749974929152822	0.07672199392159224	0.20239690160699264	-0.33935013704101813
0.17100000000000004	0.2261980575665643	-0.09726263421787684	-0.16132907460392845	1.7500267540282377	0.07668819744188661	0.20264094576147262	-0.3391983779037608
0.17199999999999993	0.22620695715252204	-0.09726481193760095	-0.16062207971451897	1.7500785357717459	0.0766541155142255	0.2028866468696607	-0.33904544316957114
0.17300000000000004	0.22621584435504052	-0.09726700832659055	-0.1599099342519046	1.7501302670425065	0.0766197464323225	0.20313401259670003	-0.3388913250301136
0.17399999999999993	0.22622472003574015	-0.0972692229227087	-0.1591926086779641	1.750181940688388	0.07658508845343902	0.20338305055470957	-0.3387360156009495
0.17500000000000004	0.22623358498650115	-0.09727145525211861	-0.15847007354374532	1.7502335497470707	0.07655013979856205	0.2036337682928016	-0.33857950692701544
0.17599999999999993	0.2262424399264545	-0.09727370482938347	-0.15774229951886395	1.7502850874464542	0.07651489865298532	0.20388617328668812	-0.3384217909883489
0.17700000000000005	0.22625128549935752	-0.0972759711571729	-0.15700925742184293	1.7503365472040002	0.07647936316693	0.20414027292786807	-0.3382628597062514
0.17799999999999994	0.22626012227098125	-0.09727825372595256	-0.15627091825141923	1.7503879226250179	0.07644353145638964	0.20439607451263253	-0.3381027049500804
0.17900000000000005	0.2262689507265092	-0.09728055201440886	-0.15552725321884572	1.750439207500644	0.07640740160438364	0.20465358523088012	-0.337941318544494
0.17999999999999994	0.22627777126794257	-0.097282865490231	-0.1547782337797146	1.750490395805907	0.07637097166219495	0.20491281215497925	-0.3377786922765487
0.18100000000000005	0.22628658421188674	-0.09728519361049934	-0.15402383166420477	1.750541481697878	0.07633423965035013	0.20517376222903577	-0.33761481790235276
0.18199999999999994	0.22629538978847316	-0.09728753582130838	-0.15326401890615832	1.7505924595135436	0.07629720355970919	0.20543644225868082	-0.33744968715358736
0.18300000000000005	0.22630418814104242	-0.09728989155737891	-0.1524987678721405	1.7506433237666523	0.07625986135303241	0.20570085890100645	-0.3372832917442707
0.18399999999999994	0.22631297932508415	-0.09729226024240986	-0.15172805129163483	1.750694069143534	0.07622221096672176	0.20596701865403397	-0.33711562337789236
0.18500000000000005	0.22632176330605497	-0.09729464128979334	-0.15095184228727132	1.7507446904982755	0.0761842503122516	0.2062349278460734	-0.3369466737548065
0.18599999999999994	0.2263305399572026	-0.09729703410294072	-0.15017011440323633	1.7507951828468868	0.07614597727741236	0.2065045926258207	-0.33677643457970824
0.18700000000000006	0.2263393090585268	-0.09729943807484419	-0.14938284163226667	1.7508455413604607	0.07610738972773494	0.20677601895312542	-0.3366048975690182
0.18799999999999994	0.22634807029687654	-0.09730185258762683	-0.14858999844162968	1.7508957613577063	0.07606848550821933	0.20704921259017936	-0.33643205445806235
0.18900000000000006	0.22635682326642836	-0.09730427701283327	-0.14779155979774067	1.7509458382964862	0.07602926244530898	0.2073241790931202	-0.33625789700823744
0.18999999999999995	0.2263655674691717	-0.09730671071208329	-0.14698750118944245	1.750995767764734	0.07598971834886907	0.20760092380392325	-0.3360824170141704
0.19100000000000006	0.22637430231577826	-0.09730915303733717	-0.14617779864959193	1.7510455454718892	0.07594985101398839	0.20787945184275775	-0.3359056063105138
0.19199999999999995	0.22638302712723302	-0.09731160333040179	-0.14536242877459954	1.7510951672404786	0.07590965822278954	0.20815976810116887	-0.335727456778264
0.19300000000000006	0.2263917411364738	-0.09731406092243135	-0.14454136874157103	1.7511446289970956	0.07586913774631039	0.2084418772362623	-0.3355479603506098
0.19399999999999995	0.22640044348966487	-0.09731652513417403	-0.14371459632270323	1.751193926762777	0.0758282873462765	0.2087257836658873	-0.3353671090183806
0.19500000000000006	0.22640913324823342	-0.09731899527658783	-0.14288208989770593	1.7512430566427792	0.07578710477688824	0.2090114915645085	-0.3351848948352843
0.19599999999999995	0.22641780939204628	-0.09732147065107363	-0.14204382846502098	1.7512920148165132	0.07574558778668587	0.2092990048595195	-0.3350013099228206
0.19700000000000006	0.22642647082297523	-0.09732395054894889	-0.1411997916511104	1.7513407975280195	0.07570373412031194	0.20958832722823675	-0.3348163464747573
0.19799999999999995	0.22643511636847466	-0.09732643425091311	-0.14034995971670722	1.7513894010758588	0.07566154152029506	0.20987946209593605	-0.3346299967612965
0.19900000000000007	0.2264437447851713	-0.09732892102725926	-0.13949431356004557	1.7514378218020483	0.07561900772897903	0.21017241263492775	-0.3344422531328801
0.19999999999999996	0.22645235476246953	-0.09733141013845989	-0.13863283471859375	1.7514860560807985	0.07557613049047777	0.21046718176418014	-0.3342531080235789
0.20100000000000007	0.22646094492617566	-0.09733390083575352	-0.13776550537119064	1.7515341003074252	0.0755329075526581	0.21076377214881822	-0.3340625539543788
0.20199999999999996	0.22646951384214112	-0.09733639236172974	-0.13689230834060181	1.7515819508874413	0.0754893366690919	0.21106218619937286	-0.33387058353661464
0.20300000000000007	0.22647806001992396	-0.09733888395091168	-0.1360132270946291	1.7516296042258368	0.07544541560079694	0.21136242607144798	-0.3336771894752542
0.20399999999999996	0.22648658191646898	-0.09734137483033468	-0.13512824574428833	1.751677056716549	0.07540114211782956	0.21166449366653406	-0.3334823645714914
0.20499999999999985	0.22649507794018633	-0.09734386422012252	-0.1342373490390758	1.7517243047324984	0.07535651400091403	0.2119683906339659	-0.333286101724413
0.20599999999999996	0.22650354645655987	-0.09734635133406663	-0.13334052236084173	1.7517713446165721	0.07531152904329362	0.212274118373292	-0.3330883939321102
0.20699999999999985	0.2265119857956611	-0.09734883538020993	-0.13243775171778643	1.7518181726728073	0.07526618505292701	0.21258167803650574	-0.3328892342928519
0.20799999999999996	0.22652039426006632	-0.09735131556143387	-0.13152902373821854	1.751864785157404	0.07522047985478905	0.2128910705303808	-0.33268861600620364
0.20899999999999985	0.2265287701324268	-0.09735379107604858	-0.13061432566333903	1.751911178270319	0.075174411293034	0.213202296519214	-0.3324865323736741
0.20999999999999996	0.2265371116834433	-0.0973562611183867	-0.12969364533906463	1.7519573481474409	0.07512797723308437	0.21351535642791386	-0.3322829767990159
0.21099999999999985	0.22654541717986917	-0.09735872487940073	-0.12876697120652414	1.752003290853357	0.0750811755636477	0.21383025044543422	-0.3320779427881891
0.21199999999999997	0.22655368489179442	-0.09736118154763873	-0.12783429229161522	1.7520490023750876	0.07503400419872386	0.2141469785284307	-0.3318714239489306
0.21299999999999986	0.22656191309959162	-0.09736363031097675	-0.12689559819513646	1.7520944786160462	0.0749864610797271	0.21446554040477447	-0.33166341399036453
0.21399999999999997	0.22657010010090098	-0.09736607035836006	-0.12595087908350588	1.7521397153890945	0.07493854417754199	0.2147859355769842	-0.3314539067229019
0.21499999999999986	0.2265782442172764	-0.09736850088080289	-0.12500012567857374	1.7521847084094568	0.07489025149421065	0.21510816332606358	-0.33124289605807045
0.21599999999999997	0.22658634380011924	-0.09737092107202029	-0.12404332924653945	1.7522294532893694	0.07484158106425351	0.21543222271568424	-0.33103037600797663
0.21699999999999986	0.22659439723665478	-0.09737333012944245	-0.12308048158748344	1.7522739455340919	0.07479253095611262	0.21575811259610547	-0.3308163406845881
0.21799999999999997	0.2266024029567028	-0.09737572725598945	-0.12211157502552361	1.7523181805381614	0.07474309927396287	0.21608583160783187	-0.3306007842987817
0.21899999999999986	0.2266103594398667	-0.09737811166185892	-0.12113660239847868	1.7523621535822675	0.07469328415946709	0.21641537818543632	-0.33038370115898
0.21999999999999997	0.22661826522239553	-0.09738048256557613	-0.12015555704742224	1.7524058598303793	0.07464308379323278	0.21674675056136666	-0.33016508566986935
0.22099999999999986	0.22662611890334314	-0.09738283919468112	-0.11916843280650759	1.752449294327127	0.07459249639609458	0.21707994676961626	-0.32994493233126526
0.22199999999999998	0.2266339191507759	-0.09738518078680418	-0.11817522399193885	1.7524924519973246	0.0745415202304065	0.21741496464968596	-0.3297232357362182
0.22299999999999986	0.22664166470840721	-0.09738750659150472	-0.11717592538972023	1.7525353276476383	0.0744901536014069	0.21775180185090057	-0.3294999905682424
0.22399999999999998	0.22664935440153375	-0.09738981587212256	-0.11617053224294481	1.7525779159681454	0.07443839485841404	0.21809045583683848	-0.3292751915985866
0.22499999999999987	0.22665698714152088	-0.09739210790727047	-0.11515904023900402	1.7526202115330365	0.07438624239573227	0.21843092388981536	-0.3290488336837958
0.22599999999999998	0.2266645619288375	-0.09739438199272228	-0.11414144549671949	1.7526622088016	0.07433369465320946	0.21877320311536397	-0.3288209117630821
0.22699999999999987	0.22667207785539362	-0.09739663744331777	-0.11311774455302402	1.7527039021210011	0.07428075011632544	0.21911729044683417	-0.3285914208551436
0.22799999999999998	0.22667953410731073	-0.09739887359450558	-0.11208793434844601	1.752745285731233	0.07422740731617825	0.21946318265048165	-0.32836035605431485
0.22899999999999987	0.22668692996774945	-0.09740108980427847	-0.11105201221215352	1.7527863537707387	0.0741736648297354	0.21981087633080462	-0.32812771252648
0.22999999999999998	0.22669426481904276	-0.09740328545512938	-0.11000997584881521	1.752827100281958	0.07411952128004684	0.22016036793521793	-0.32789348550536257
0.23099999999999987	0.22670153814451172	-0.09740545995565289	-0.10896182332765703	1.752867519217553	0.07406497533617729	0.22051165375782475	-0.3276576702891963
0.23199999999999998	0.22670874953034062	-0.09740761274254076	-0.10790755307221299	1.7529076044469505	0.07401002571316412	0.22086472994289777	-0.327420262237538
0.23299999999999987	0.226715898667512	-0.097409743282596	-0.10684716385002041	1.7529473497628305	0.07395467117212368	0.22121959248843945	-0.32718125676798404
0.23399999999999999	0.22672298535380198	-0.09741185107401756	-0.10578065476263837	1.7529867488890654	0.07389891052020271	0.221576237249581	-0.3269406493524896
0.23499999999999988	0.22673000949546102	-0.09741393564733382	-0.10470802523674118	1.7530257954912443	0.0738427426101937	0.22193465994145886	-0.3266984355133572
0.236	0.22673697110782984	-0.09741599656635898	-0.10362927501628438	1.7530644831886635	0.07378616633981498	0.2222948561416945	-0.32645461081926275
0.23699999999999988	0.2267438703148895	-0.09741803342917235	-0.10254440415536782	1.753102805565909	0.07372918065077862	0.22265682129278608	-0.3262091708816296
0.238	0.22675070734849395	-0.09742004586912047	-0.1014534130125514	1.753140756184038	0.07367178452795178	0.22302055070417284	-0.32596211135141456
0.23899999999999988	0.22675748254766134	-0.0974220335558417	-0.10035630224737851	1.7531783285928682	0.07361397699879518	0.22338603955355033	-0.3257134279160678
0.24	0.22676419635792675	-0.09742399619668764	-0.09925307281835301	1.7532155163443819	0.07355575713301873	0.22375328288756263	-0.3254631162965473
0.24099999999999988	0.22677084933075517	-0.09742593353891904	-0.09814372598161544	1.7532523130057427	0.07349712404233351	0.22412227562218107	-0.32521117224457696
0.242	0.226777442122637	-0.09742784537192832	-0.09702826329069297	1.7532887121715597	0.07343807688005746	0.22449301254271314	-0.3249575915402117
0.24299999999999988	0.226783975493116	-0.09742973152873727	-0.09590668659732045	1.7533247074765317	0.07337861484033198	0.22486548830350775	-0.3247023699895315
0.244	0.22679045030175016	-0.0974315918867681	-0.09477899805295732	1.7533602926096092	0.07331873715695024	0.22523969742748326	-0.324445503422347
0.24499999999999988	0.2267968675043791	-0.09743342636788592	-0.09364520011137659	1.753395461329305	0.07325844310191984	0.2256156343051794	-0.3241869876900425
0.246	0.2268032281483195	-0.09743523493846318	-0.09250529553232191	1.7534302074786512	0.07319773198394332	0.22599329319333814	-0.3239268186636814
0.2469999999999999	0.22680953336648785	-0.09743701760984333	-0.09135928738547561	1.75346452499943	0.07313660314681703	0.22637266821344562	-0.3236649922323187
0.248	0.22681578437120214	-0.09743877443807943	-0.09020717905436074	1.7534984079464424	0.07307505596750569	0.22675375335036202	-0.32340150430140163
0.2489999999999999	0.2268219824480373	-0.09744050552257226	-0.08904897424017756	1.7535318505021906	0.07301308985395398	0.22713654245098477	-0.32313635079114056
0.25	0.22682812894973348	-0.0974422110043584	-0.08788467696557095	1.7535648469919907	0.07295070424287953	0.22752102922288966	-0.3228695276347942
0.2509999999999999	0.2268342252905323	-0.09744389106479964	-0.08671429157832207	1.753597391899511	0.07288789859773036	0.22790720723289504	-0.3226010307768115
0.252	0.22684027294169193	-0.09744554592542612	-0.08553782275495811	1.753629479882745	0.07282467240711211	0.2282950699056772	-0.3223308561707734
0.2529999999999999	0.2268462734278037	-0.09744717584855679	-0.08435527550427822	1.7536611057904263	0.07276102518356363	0.22868461052256467	-0.3220589997772599
0.254	0.2268522283224036	-0.09744878113719194	-0.08316665517079291	1.7536922646785114	0.07269695646207233	0.22907582222039657	-0.32178545756183013
0.2549999999999999	0.22685813924250076	-0.09745036213380098	-0.0819719674380712	1.7537229518259816	0.07263246579814732	0.22946869799032912	-0.32151022549311814
0.256	0.2268640078427742	-0.0974519192187582	-0.08077121833199026	1.7537531627499765	0.07256755276569407	0.22986323067665843	-0.3212332995409271
0.2569999999999999	0.22686983580981232	-0.09745345280880194	-0.07956441422388301	1.753782893220634	0.07250221695487408	0.23025941297566616	-0.32095467567438674
0.258	0.2268756248563937	-0.09745496335551719	-0.07835156183395195	1.7538121392752697	0.07243645797007145	0.23065723743431216	-0.32067434986048254
0.2589999999999999	0.2268813767158074	-0.097456451343841	-0.0771326682356935	1.7538408972318922	0.07237027542796702	0.23105669644859902	-0.32039231806308216
0.26	0.22688709313621117	-0.09745791729059036	-0.0759077408613273	1.7538691637024413	0.07230366895565936	0.23145778226167613	-0.3201085762422196
0.2609999999999999	0.22689277587502593	-0.09745936174301206	-0.07467678750784842	1.7538969356049932	0.07223663818889399	0.23186048696181272	-0.31982312035364097
0.262	0.22689842669336485	-0.09746078527735394	-0.07343981634407247	1.75392421017419	0.07216918277046208	0.2322648024800649	-0.31953594634904187
0.2629999999999999	0.22690404735049513	-0.09746218849745715	-0.07219683591866613	1.7539509849706494	0.07210130234876903	0.23267072058758312	-0.3192470501770011
0.264	0.22690963959833083	-0.09746357203336875	-0.07094785516802415	1.7539772578901056	0.07203299657651226	0.23307823289299445	-0.3189564277840655
0.2649999999999999	0.22691520517595523	-0.0974649365399741	-0.0696928834228578	1.7540030271715348	0.07196426510940775	0.2334873308402942	-0.3186640751156862
0.266	0.2269207458045461	-0.09746628269564833	-0.06843193041348908	1.7540282914035086	0.07189510760502651	0.2338980057072544	-0.31836998811707035
0.2669999999999999	0.22692626318345252	-0.09746761120092655	-0.06716500627459243	1.7540530495291604	0.07182552372180236	0.23431024860405408	-0.3180741627341362
0.268	0.2269317589870464	-0.09746892277719171	-0.06589212155012435	1.7540773008501414	0.07175551311821102	0.234724050471834	-0.31777659491487853
0.2689999999999999	0.22693723486084638	-0.09747021816537974	-0.06461328719918293	1.754101045029565	0.07168507545206043	0.23513940208100287	-0.31747728061127106
0.27	0.22694269241653708	-0.09747149812470116	-0.06332851460240956	1.7541242820935705	0.07161421037977042	0.2355562940294251	-0.31717621578158794
0.2709999999999999	0.2269481332266325	-0.0974727634317548	-0.06203781556704284	1.75414701243112	0.07154291755564218	0.23597471674104764	-0.3168733963929652
0.272	0.22695355881915727	-0.09747401488078528	-0.06074120232986429	1.7541692367924115	0.07147119663130067	0.23639466046527893	-0.31656881842390194
0.2729999999999999	0.2269589706723445	-0.09747525328470732	-0.05943868755952943	1.754190956286278	0.0713990472553711	0.2368161152766428	-0.31626247786670514
0.274	0.2269643702097245	-0.09747647947539106	-0.058130284359022746	1.7542121723769524	0.07132646907314633	0.23723907107441175	-0.31595437073006444
0.2749999999999999	0.2269697587963557	-0.09747769430283111	-0.05681600626709541	1.7542328868805719	0.07125346172612353	0.23766351758265586	-0.3156444930415782
0.276	0.22697513773582048	-0.09747889863395141	-0.05549586725829765	1.7542531019606706	0.07118002485159333	0.23808944435083915	-0.3153328408502352
0.2769999999999999	0.226980508266855	-0.09748009335142108	-0.05416988174234423	1.7542728201219056	0.07110615808234268	0.23851684075466834	-0.31501941022915975
0.278	0.22698587156036396	-0.09748127935248035	-0.05283806456317445	1.754292044202763	0.0710318610464108	0.23894569599714383	-0.3147041972785629
0.2789999999999999	0.22699122871794533	-0.09748245754777612	-0.05150043099731654	1.7543107773679978	0.07095713336695955	0.2393759991098839	-0.3143871981286005
0.28	0.22699658077079649	-0.09748362886020581	-0.05015699675079039	1.7543290231000515	0.07088197466225855	0.2398077389547938	-0.3140684089420792
0.2809999999999999	0.227001928678252	-0.09748479422376884	-0.048807777954911015	1.7543467851883183	0.07080638454578539	0.24024090422608982	-0.3137478259173808
0.28200000000000003	0.22700727332708137	-0.09748595458242483	-0.04745279116248167	1.7543640677162489	0.07073036262668497	0.24067548345238546	-0.3134254452920346
0.2829999999999999	0.22701261553191718	-0.09748711088895766	-0.04609205334436068	1.754380875047799	0.07065390851058835	0.2411114649986674	-0.313101263346515
0.28400000000000003	0.22701795603643726	-0.09748826410384426	-0.044725581884882015	1.7543972118147257	0.07057702180042598	0.24154883706853822	-0.3127752764074766
0.2849999999999999	0.22702329551567882	-0.09748941519412749	-0.043353394575734554	1.7544130829039701	0.07049970209729667	0.2419875877070417	-0.31244748085061286
0.28600000000000003	0.22702863457910702	-0.09749056513229193	-0.04197550960903352	1.7544284934436178	0.07042194900157543	0.24242770480389905	-0.31211787310369
0.2869999999999999	0.2270339737729309	-0.09749171489514179	-0.04059194557032156	1.7544434487878078	0.07034376211389515	0.24286917609680292	-0.3117864496497604
0.28800000000000003	0.2270393135816684	-0.09749286546305616	-0.03920272143223627	1.7544579545017134	0.0702651410359414	0.24331198917447605	-0.31145320703043566
0.2889999999999999	0.2270446544304634	-0.09749401782037331	-0.03780785654882504	1.7544720163469667	0.07018608537167018	0.24375613147950684	-0.31111814184916364
0.29000000000000004	0.22704999668852943	-0.09749517295652674	-0.03640737064973622	1.754485640267522	0.07010659472907027	0.24420159031121716	-0.3107812507743286
0.2909999999999999	0.2270553406729673	-0.09749633186642684	-0.03500128383389252	1.7544988323759496	0.07002666872186213	0.24464835282869668	-0.310442530541996
0.29200000000000004	0.2270606866525813	-0.09749749554971118	-0.03358961656262529	1.754511598940159	0.06994630697082863	0.2450964060540161	-0.3101019779583659
0.2929999999999999	0.22706603485207041	-0.09749866500961478	-0.032172389652247974	1.75452394637054	0.06986550910502218	0.24554573687563175	-0.30975958990212055
0.29400000000000004	0.2270713854573459	-0.09749984125183563	-0.030749624266050955	1.7545358812075211	0.06978427476309172	0.24599633205199417	-0.30941536332660863
0.29499999999999993	0.22707673862159974	-0.09750102528339472	-0.02932134190569958	1.7545474101095337	0.06970260359466945	0.2464481782153734	-0.3090692952617476
0.29600000000000004	0.22708209447061783	-0.0975022181114894	-0.027887564402390052	1.75455853984138	0.06962049526157371	0.2469012618757313	-0.3087213828157682
0.29699999999999993	0.22708745310733852	-0.09750342074233918	-0.0264483139084936	1.754569277262995	0.0695379494388285	0.24735556942428844	-0.30837162317698746
0.29800000000000004	0.2270928146171607	-0.0975046341800229	-0.025003612889291513	1.7545796293185993	0.06945496581574365	0.2478110871369816	-0.30802001361549086
0.29899999999999993	0.2270981790743784	-0.09750585942530635	-0.023553484113275312	1.7545896030262322	0.06937154409711675	0.2482678011784946	-0.30766655148430033
0.30000000000000004	0.22710354654898854	-0.09750709747483469	-0.022097950640615066	1.7545992054676618	0.06928768400455713	0.24872569760693705	-0.30731123421984746
0.30099999999999993	0.2271089171131197	-0.09750834932143884	-0.02063703581052509	1.7546084437786627	0.06920338527799313	0.24918476237881937	-0.30695405934199893
0.30200000000000005	0.22711429084632911	-0.09750961595517994	-0.019170763228256057	1.7546173251396555	0.06911864767699753	0.2496449813540933	-0.3065950244539405
0.30299999999999994	0.22711966784014292	-0.09751089836362986	-0.017699156752443348	1.7546258567667017	0.06903347098156598	0.25010634030102874	-0.30623412724210497
0.30400000000000005	0.22712504820334398	-0.09751219753101169	-0.01622224048278862	1.7546340459028467	0.06894785499277488	0.2505688249010621	-0.3058713654761464
0.30499999999999994	0.22713043206800995	-0.09751351443732602	-0.01474003874805035	1.7546418998098017	0.06886179953380629	0.25103242075369075	-0.3055067370089629
0.30600000000000005	0.22713581959479975	-0.09751485005858954	-0.013252576095447522	1.7546494257599614	0.06877530445121818	0.2514971133808804	-0.30514023977689164
0.30699999999999994	0.2271412109774841	-0.09751620536780903	-0.011759877281453932	1.7546566310287475	0.06868836961621648	0.2519628882309367	-0.30477187180001797
0.30800000000000005	0.22714660644784462	-0.09751758133518455	-0.010261967262831373	1.7546635228872713	0.06860099492574664	0.2524297306822836	-0.30440163118253905
0.30899999999999994	0.22715200628056884	-0.09751897892716459	-0.008758871187502407	1.75467010859531	0.06851318030316098	0.2528976260472217	-0.30402951611318424
0.31000000000000005	0.22715741079776952	-0.09752039910510484	-0.007250614384863153	1.7546763953945865	0.06842492569858374	0.2533665595758044	-0.3036555248654503
0.31099999999999994	0.22716282037387686	-0.09752184282428217	-0.005737222355885807	1.7546823905023503	0.06833623108952232	0.25383651645978333	-0.3032796557975926
0.31200000000000006	0.22716823544052395	-0.09752331103401542	-0.004218720763736571	1.7546881011052466	0.06824709648190701	0.25430748183633467	-0.30290190735249584
0.31299999999999994	0.2271736564906738	-0.09752480467851578	-0.0026951354241337754	1.7546935343534722	0.06815752191107233	0.25477944079182313	-0.3025222780573642
0.31400000000000006	0.22717908408236473	-0.09752632469733605	-0.001166492295047018	1.7546986973552063	0.06806750744231446	0.25525237836586256	-0.30214076652323346
0.31499999999999995	0.22718451884244956	-0.09752787202579179	0.0003671825339136742	1.754703597171314	0.06797705317139027	0.2557262795556262	-0.301757371444306
0.31600000000000006	0.2271899614703289	-0.09752944759610734	0.0019058628524460724	1.7547082408103116	0.06788615922538387	0.2562011293203606	-0.3013720915971101
0.31699999999999995	0.227195412741677	-0.09753105233891354	0.0034495223404883858	1.7547126352235884	0.06779482576375821	0.2566769125858132	-0.3009849258396673
0.31800000000000006	0.227200873511785	-0.09753268718472115	0.004998134578783444	1.7547167873008793	0.06770305297916529	0.25715361424834454	-0.3005958731107305
0.31899999999999995	0.22720634471814496	-0.09753435306536687	0.0065516730587259235	1.7547207038659784	0.06761084109795357	0.25763121917874	-0.30020493242903246
0.32000000000000006	0.22721182738302495	-0.09753605091505382	0.008110111190768987	1.7547243916726907	0.06751819038067731	0.25810971222561385	-0.2998121028927285
0.32099999999999995	0.22721732261640884	-0.09753778167060917	0.00967342231104097	1.7547278574010117	0.06742510112266833	0.2585890782182376	-0.29941738367927856
0.32200000000000006	0.22722283161855	-0.09753954627171064	0.011241579686196943	1.7547311076535315	0.06733157365460903	0.25906930196880734	-0.2990207740457073
0.32299999999999995	0.2272283556825123	-0.09754134566183251	0.012814556516527936	1.7547341489520538	0.06723760834334995	0.25955036827422623	-0.29862227332918406
0.32400000000000007	0.22723389619707207	-0.09754318078953152	0.014392325937728047	1.7547369877344268	0.06714320559297175	0.26003226191747725	-0.2982218809479821
0.32499999999999996	0.22723945464885179	-0.09754505260932066	0.01597486102247645	1.754739630351575	0.0670483658456038	0.2605149676689667	-0.29781959640251526
0.32600000000000007	0.22724503262293344	-0.09754696208175762	0.017562134782616264	1.754742083064731	0.06695308958169453	0.2609984702881578	-0.29741541927614673
0.32699999999999996	0.2272506318019525	-0.09754891017350074	0.01915412017120392	1.7547443520428567	0.06685737732003788	0.26148275452514386	-0.2970093492360754
0.32800000000000007	0.22725625396404744	-0.09755089785770556	0.02075079008332336	1.7547464433602522	0.06676122961785942	0.2619678051216881	-0.296601386034666
0.32899999999999996	0.22726190098003662	-0.09755292611400741	0.022352117355313013	1.7547483629943392	0.06666464707071847	0.2624536068117462	-0.29619152951116157
0.33000000000000007	0.22726757480982063	-0.09755499592846556	0.023958074762810318	1.7547501168236228	0.0665676303121036	0.2629401443217287	-0.2957797795934747
0.33099999999999996	0.2272732774987602	-0.09755710829384397	0.025568635018772344	1.7547517106258166	0.06647018001296467	0.2634274023707628	-0.29536613629981395
0.33199999999999985	0.22727901117440402	-0.09755926420947424	0.027183770772251512	1.7547531500761309	0.06637229688124163	0.2639153656710894	-0.2949505997402063
0.33299999999999996	0.22728477804243624	-0.09756146468107399	0.028803454607197326	1.754754440745718	0.06627398166138943	0.2644040189284891	-0.29453317011809843
0.33399999999999985	0.22729058038146457	-0.09756371072127307	0.03042765904055605	1.754755588100266	0.06617523513395922	0.2648933468426298	-0.29411384773203614
0.33499999999999996	0.2272964205373999	-0.09756600335047488	0.03205635652007349	1.7547565974987385	0.06607605811523534	0.26538333410735127	-0.29369263297730147
0.33599999999999985	0.2273023009181765	-0.0975683435973002	0.03368951942145454	1.7547574741922543	0.06597645145692693	0.2658739654105966	-0.29326952634768777
0.33699999999999997	0.227308223989561	-0.09757073249785772	0.035327120043777506	1.7547582233231012	0.0658764160457919	0.2663652254336403	-0.29284452843777947
0.33799999999999986	0.22731419227167254	-0.09757317109383952	0.03696913060394067	1.7547588499238789	0.06577595280300973	0.2668570988500544	-0.2924176399455527
0.33899999999999997	0.2273202083347109	-0.097575660430569	0.038615523231672964	1.7547593589167674	0.06567506268336276	0.26734957032503626	-0.29198886167486987
0.33999999999999986	0.22732627479351472	-0.09757820155612935	0.040266269964760834	1.7547597551129137	0.06557374667453013	0.26784262451486945	-0.2915581945378066
0.34099999999999997	0.22733239430169838	-0.09758079552119496	0.04192134274338844	1.7547600432119328	0.06547200579649293	0.2683362460659846	-0.29112563955699305
0.34199999999999986	0.22733856954573922	-0.09758344337843515	0.04358071340361743	1.75476022780152	0.06536984110080639	0.26883041961363513	-0.2906911978681514
0.34299999999999997	0.2273448032390135	-0.09758614618186316	0.04524435367078511	1.7547603133571679	0.06526725366998143	0.2693251297806292	-0.29025487072270667
0.34399999999999986	0.22735109811577775	-0.09758890498650684	0.04691223515284843	1.754760304241984	0.06516424461709651	0.2698203611762547	-0.28981665949034807
0.345	0.2273574569250933	-0.09759172084727527	0.04858432933295311	1.7547602047066055	0.06506081508521236	0.2703160983950464	-0.2893765656618439
0.34599999999999986	0.2273638824246911	-0.09759459481664529	0.050260607561256526	1.7547600188888308	0.06495696624652769	0.2708123260152284	-0.28893459085229195
0.347	0.2273703773747744	-0.09759752794229341	0.051941041047155787	1.754759750812207	0.0648526993015791	0.2713090285971507	-0.28849073680443776
0.34799999999999986	0.22737694453175614	-0.09760052126580003	0.05362560085232402	1.7547594043839536	0.06474801547860594	0.27180619068191747	-0.28804500539169414
0.349	0.22738358664192898	-0.09760357582204843	0.05531425788308218	1.7547589833937152	0.06464291603295738	0.2723037967898577	-0.28759739862110406
0.34999999999999987	0.22739030643506478	-0.09760669263781267	0.05700698288138407	1.7547584915135221	0.06453740224629635	0.2728018314186087	-0.28714791863654937
0.351	0.22739710661794119	-0.09760987272915697	0.058703746415570725	1.7547579322981985	0.06443147542553879	0.273300279041132	-0.28669656772202057
0.35199999999999987	0.22740398986779248	-0.09761311709877439	0.06040451887129578	1.7547573091858393	0.06432513690177016	0.2737991241038607	-0.2862433483048239
0.353	0.22741095882568205	-0.09761642673439277	0.062109270442272074	1.754756625498354	0.06421838802944274	0.2742983510248695	-0.2857882629587236
0.35399999999999987	0.2274180160897939	-0.0976198026078705	0.06381797112162303	1.7547558844420725	0.06411123018573041	0.27479794419220677	-0.28533131440677323
0.355	0.22742516420864098	-0.09762324567347616	0.06553059069462253	1.7547550891084092	0.06400366476955247	0.2752978879625846	-0.2848725055237723
0.35599999999999987	0.2274324056741871	-0.09762675686497493	0.06724709873172262	1.7547542424745828	0.0638956932002042	0.2757981666600776	-0.2844118393388339
0.357	0.22743974291488045	-0.09763033709227312	0.06896746458001726	1.754753347404392	0.06378731691595836	0.27629876457423674	-0.28394931903848536
0.3579999999999999	0.22744717828859648	-0.09763398723837259	0.07069165735354889	1.7547524066490368	0.06367853737281871	0.2767996659578154	-0.28348494796993473
0.359	0.22745471407548706	-0.09763770815738693	0.07241964592474336	1.7547514228479912	0.06356935604348529	0.2773008550249766	-0.2830187296438294
0.3599999999999999	0.22746235247073426	-0.09764150067324183	0.07415139891737739	1.7547503985299169	0.06345977441646897	0.2778023159500569	-0.28255066773656473
0.361	0.22747009557720646	-0.09764536557792931	0.0758868846999823	1.7547493361136222	0.06334979399504936	0.27830403286635463	-0.2820807660925048
0.3619999999999999	0.22747794539801433	-0.09764930362968903	0.07762607137971761	1.7547482379090578	0.06323941629607474	0.27880598986501853	-0.28160902872605054
0.363	0.22748590382896478	-0.09765331555149308	0.07936892679674558	1.7547471061183517	0.06312864284884603	0.2793081709941742	-0.2811354598236734
0.3639999999999999	0.22749397265091129	-0.09765740202870922	0.08111541851875795	1.754745942836878	0.06301747519390065	0.2798105602581213	-0.28066006374609365
0.365	0.22750215352199799	-0.09766156370594284	0.08286551383643813	1.7547447500543583	0.06290591488151209	0.2803131416167383	-0.28018284503011137
0.3659999999999999	0.22751044796979672	-0.09766580118455968	0.08461917976027063	1.7547435296559943	0.06279396347026914	0.2808158989851722	-0.2797038083897817
0.367	0.22751885738333463	-0.09767011502088814	0.08637638301760202	1.7547422834236304	0.06268162252585488	0.28131881623358407	-0.2792229587174787
0.3679999999999999	0.2275273830053877	-0.09767450572359497	0.08813709004997908	1.7547410130365637	0.06256889361953712	0.28182187718708923	-0.27874030108514625
0.369	0.2275360259257908	-0.09767897375023411	0.08990126701192339	1.754739720071254	0.062455778326368186	0.28232506562621074	-0.2782558407454283
0.3699999999999999	0.2275447870757638	-0.09768351950447328	0.09166887977118131	1.7547384060003026	0.062342278223641155	0.2828283652877417	-0.2777695831324287
0.371	0.22755366722249948	-0.09768814333437283	0.09343989391010825	1.7547370721922066	0.06222839488966161	0.2833317598658483	-0.27728153386185295
0.3719999999999999	0.22756266696325994	-0.09769284553096214	0.09521427472783894	1.754735719912262	0.06211412990246799	0.2838352330134303	-0.27679169873058623
0.373	0.227571786718604	-0.09769762632636148	0.09699198724289979	1.754734350323863	0.06199948483825563	0.284338768343693	-0.2763000837161906
0.3739999999999999	0.22758102672549443	-0.09770248589107718	0.09877299619667662	1.7547329644898197	0.061884461269624366	0.2848423494318869	-0.2758066949763151
0.375	0.22759038703103907	-0.09770742433122329	0.10055726605814834	1.7547315633736913	0.0617690607639531	0.2853459598172301	-0.27531153884758697
0.3759999999999999	0.22759986748686933	-0.0977124416864203	0.10234476103029681	1.754730147841136	0.06165328488189942	0.2858495830051514	-0.2748146218437946
0.377	0.22760946774453278	-0.09771753792799326	0.10413544505860524	1.7547287186612766	0.061537135175901175	0.28635320247005314	-0.27431595065347913
0.3779999999999999	0.2276191872518952	-0.09772271295709291	0.10592928184092612	1.7547272765080788	0.06142061318867847	0.2868568016584878	-0.2738155321372311
0.379	0.22762902524980025	-0.09772796660311533	0.10772623483800037	1.754725821961744	0.06130372045173441	0.2873603639925821	-0.27331337332474825
0.3799999999999999	0.2276389807686152	-0.09773329862279422	0.10952626728541438	1.7547243555101137	0.06118645848379242	0.2878638728739067	-0.27280948141134237
0.381	0.22764905262503965	-0.09773870869921432	0.11132934220740708	1.754722877550087	0.061068828789107514	0.2883673116878695	-0.27230386375394905
0.3819999999999999	0.22765923942030172	-0.09774419644037458	0.11313542243143683	1.7547213883890485	0.06095083285601564	0.28887066380834353	-0.27179652786699937
0.383	0.22766953954011707	-0.09774976137842978	0.11494447060392096	1.7547198882463095	0.060832472155963095	0.28937391260260653	-0.27128748141778064
0.3839999999999999	0.2276799511552875	-0.09775540296998333	0.11675644920906177	1.7547183772545585	0.06071374814252746	0.28987704143703547	-0.27077673222060916
0.385	0.22769047222294392	-0.09776112059667896	0.11857132059042054	1.7547168554613222	0.060594662250306734	0.29038003368344906	-0.27026428823011145
0.3859999999999999	0.22770110048956324	-0.09776691356571886	0.1203890469737732	1.754715322830439	0.0604752158939798	0.29088287272568986	-0.2697501575342161
0.387	0.22771183349575894	-0.09777278111030771	0.12220959049165811	1.7547137792435414	0.06035541046747589	0.29138554196664307	-0.26923434834660465
0.3879999999999999	0.22772266858246917	-0.09777872239002236	0.12403291321077971	1.7547122245015485	0.060235247343190905	0.29188802483613613	-0.26871686899812575
0.389	0.22773360289816866	-0.09778473649111091	0.12585897716268232	1.7547106583261716	0.06011472787112716	0.29239030479973416	-0.2681977279271659
0.3899999999999999	0.2277446334063563	-0.09779082242672218	0.12768774437735553	1.7547090803614285	0.05999385337771191	0.2928923653682653	-0.2676769336692719
0.391	0.22775575689294625	-0.09779697913706208	0.12951917691868078	1.7547074901751702	0.05987262516441494	0.29339419010790907	-0.26715449484638315
0.3919999999999999	0.2277669699735663	-0.09780320548985309	0.13135323692062806	1.7547058872606183	0.05975104450646853	0.2938957626504984	-0.26663042015578636
0.393	0.22777826910114438	-0.0978095002818527	0.13318988662386233	1.7547042710375398	0.05962911265199301	0.2943970667038078	-0.26610471835872435
0.3939999999999999	0.22778965057453537	-0.09781586224105743	0.13502908841242067	1.7547026408523083	0.05950683082158751	0.2948980860618441	-0.2655773982690151
0.395	0.22780111054818875	-0.09782229002846615	0.13687080484899458	1.7547009959772277	0.05938420020801937	0.2953988046147282	-0.2650484687422821
0.3959999999999999	0.22781264504211135	-0.09782878223977809	0.1387149987069759	1.754699335610621	0.05926122197595008	0.29589920635757566	-0.2645179386659698
0.397	0.22782424995175582	-0.09783533740777693	0.140561632998926	1.7546976588780578	0.059137897261940194	0.29639927539839106	-0.2639858169500133
0.3979999999999999	0.22783592105783748	-0.09784195400540383	0.1424106710026283	1.7546959648339722	0.05901422717473203	0.2968989959652364	-0.26345211251797224
0.399	0.22784765403608287	-0.09784863044952152	0.14426207628626495	1.7546942524632974	0.05889021279574828	0.29739835241293117	-0.2629168342983142
0.3999999999999999	0.22785944446728967	-0.09785536510461877	0.14611581273388266	1.754692520683117	0.058765855179683475	0.2978973292297271	-0.26237999121559635
0.401	0.22787128784807947	-0.0978621562860801	0.14797184457118245	1.7546907683443338	0.05864115535512656	0.29839591104415447	-0.26184159218153635
0.4019999999999999	0.22788317960159418	-0.09786900226377515	0.14983013639054088	1.754688994232982	0.058516114325274184	0.29889408263175127	-0.26130164608638945
0.403	0.2278951150877648	-0.09787590126559302	0.1516906531749241	1.7546871970704299	0.05839073306855128	0.2993918289215073	-0.2607601617910509
0.4039999999999999	0.22790708961390937	-0.09788285148054691	0.15355336032185732	1.7546853755128513	0.05826501253901597	0.29988913500228165	-0.26021714811932545
0.405	0.2279190984452882	-0.09788985106257965	0.15541822366710528	1.7546835281514732	0.05813895366685236	0.3003859861290864	-0.25967261384980805
0.4059999999999999	0.22793113681524496	-0.09789689813507191	0.1572852095062159	1.7546816535135978	0.05801255735925493	0.30088236772876364	-0.2591265677080365
0.40700000000000003	0.22794319993569034	-0.09790399079454981	0.15915428461471234	1.754679750062899	0.05788582450145985	0.30137826540531437	-0.2585790183593345
0.4079999999999999	0.22795528300755755	-0.09791112711359375	0.16102541626922448	1.7546778161989918	0.0577587559574961	0.30187366494544093	-0.2580299744016661
0.40900000000000003	0.2279673812308556	-0.09791830514408	0.16289857226922033	1.7546758502577828	0.05763135257077739	0.30236855232413484	-0.2574794443580669
0.4099999999999999	0.2279794898150769	-0.09792552292038204	0.16477372095786452	1.7546738505126032	0.0575036151647166	0.3028629137100188	-0.25692743666907036
0.41100000000000003	0.2279916039895874	-0.09793277846215388	0.16665083124203028	1.754671815174619	0.057375544543240314	0.30335673547051784	-0.2563739596856072
0.4119999999999999	0.2280037190132566	-0.097940069777823	0.1685298726118706	1.7546697423925244	0.0572471414913242	0.30385000417687363	-0.25581902166218834
0.41300000000000003	0.22801583018370902	-0.09794739486879787	0.17041081516073092	1.7546676302530193	0.05711840677560955	0.30434270660913526	-0.25526263074969185
0.4139999999999999	0.22802793284657552	-0.09795475173289028	0.17229362960656427	1.7546654767824552	0.056989341144795695	0.30483482976144605	-0.2547047949874426
0.41500000000000004	0.22804002240474866	-0.09796213836695324	0.1741782873137522	1.754663279948893	0.0568599453298074	0.3053263608473945	-0.2541455222951238
0.4159999999999999	0.2280520943276463	-0.09796955277024054	0.17606476031310153	1.7546610376642033	0.05673022004416298	0.3058172873048947	-0.25358482046518377
0.41700000000000004	0.2280641441601116	-0.097976992948866	0.17795302132041854	1.7546587477862077	0.05660016598466415	0.3063075968006685	-0.2530226971555456
0.4179999999999999	0.22807616753020232	-0.09798445692023572	0.17984304375481847	1.7546564081208647	0.05646978383198061	0.3067972772344644	-0.2524591598823095
0.41900000000000004	0.22808816015587619	-0.09799194271632648	0.1817348017556682	1.754654016424502	0.05633907425082417	0.3072863167427206	-0.25189421601292666
0.41999999999999993	0.2281001178509514	-0.09799944838618821	0.18362827019706007	1.7546515704060972	0.05620803788995541	0.3077747037016836	-0.2513278727602029
0.42100000000000004	0.22811203652996628	-0.09800697199917785	0.1855234246998425	1.7546490677296105	0.056076675382387586	0.3082624267301156	-0.2507601371770026
0.42199999999999993	0.22812391221194178	-0.09801451164892644	0.18742024164085686	1.7546465060163676	0.05594498734584807	0.30874947469129854	-0.2501910161517081
0.42300000000000004	0.22813574102380785	-0.098022065456536	0.18931869815902608	1.7546438828475002	0.05581297438337485	0.3092358366940398	-0.24962051640460903
0.42399999999999993	0.22814751920387388	-0.09802963157263211	0.19121877215831684	1.7546411957664434	0.055680637083925795	0.30972150209275295	-0.24904864448533723
0.42500000000000004	0.22815924310496735	-0.09803720817902634	0.19312044230797695	1.7546384422814938	0.055547976022817275	0.31020646048698824	-0.24847540677121904
0.42599999999999993	0.22817090919649288	-0.09804479349036664	0.19502368804044695	1.7546356198680526	0.05541499176199168	0.3106907017206066	-0.24790080946641668
0.42700000000000005	0.22818251406541656	-0.09805238575577752	0.1969284895465884	1.7546327259698096	0.055281684850478574	0.3111742158803026	-0.24732485860215678
0.42799999999999994	0.22819405441692894	-0.09805998326049177	0.1988348277682475	1.7546297579992431	0.05514805582523169	0.31165699329330354	-0.2467475600379793
0.42900000000000005	0.22820552707516786	-0.09806758432710015	0.20074268438855009	1.7546267133389402	0.05501410521203677	0.3121390245243763	-0.24616891946357483
0.42999999999999994	0.22821692898400608	-0.09807518731567029	0.20265204181956972	1.754623589344115	0.0548798335261851	0.3126203003721511	-0.24558894240126514
0.43100000000000005	0.2282282572079059	-0.09808279062311169	0.2045628831873885	1.7546203833455771	0.05474524127309506	0.31310081186483274	-0.24500763420912158
0.43199999999999994	0.22823950893284164	-0.09809039268328933	0.20647519231532172	1.7546170926527758	0.05461032894924652	0.31358055025549014	-0.2444250000844724
0.43300000000000005	0.22825068146729166	-0.09809799196788618	0.20838895370569865	1.754613714556926	0.05447509704330581	0.31405950701693386	-0.24384104506785453
0.43399999999999994	0.22826177224330493	-0.09810558698651346	0.21030415252021034	1.754610246334217	0.054339546037075345	0.3145376738361896	-0.24325577404752663
0.43500000000000005	0.22827277881727054	-0.09811317628569567	0.21222077455883895	1.7546066852487276	0.05420367640626747	0.31501504260869795	-0.24266919176466042
0.43599999999999994	0.22828369886963903	-0.09812075844748566	0.21413880623738524	1.7546030285543024	0.054067488621284736	0.3154916054323093	-0.2420813028193271
0.43700000000000006	0.22829453020359686	-0.09812833208846158	0.21605823456398487	1.7545992734957654	0.05393098314818888	0.3159673546011428	-0.24149211167684803
0.43799999999999994	0.2283052707434501	-0.0981358958598585	0.21797904711500488	1.7545954173106035	0.053794160450101554	0.31644228259931684	-0.24090162267407894
0.43900000000000006	0.22831591853309643	-0.09814344844846191	0.21990123200958164	1.7545914572307457	0.05365702098891467	0.3169163820943157	-0.2403098400261105
0.43999999999999995	0.22832647173420936	-0.09815098857675825	0.22182477788281127	1.754587390483688	0.053519565226700844	0.3173896459300594	-0.2397167678336244
0.44100000000000006	0.22833692862375807	-0.09815851500196647	0.22374967385910327	1.754583214293348	0.05338179362657981	0.31786206712017223	-0.239122410090414
0.44199999999999995	0.22834728759161826	-0.09816602651470656	0.22567590952533323	1.7545789258810263	0.053243706653527796	0.3183336388413952	-0.2385267706911872
0.44300000000000006	0.2283575471390296	-0.09817352193768128	0.2276034749030563	1.754574522466469	0.053105304775494466	0.31880435442678456	-0.23792985343970832
0.44399999999999995	0.22836770587752434	-0.09818100012474776	0.2295323604209189	1.754570001269041	0.05296658846482731	0.3192742073588242	-0.2373316620566057
0.44500000000000006	0.22837776252795425	-0.09818845996113454	0.23146255688690331	1.7545653595086297	0.05282755820012462	0.31974319126251993	-0.23673220018708438
0.44599999999999995	0.22838771591961768	-0.09819590036442795	0.23339405545891176	1.754560594405539	0.05268821446839481	0.32021129989829816	-0.23613147140951524
0.44700000000000006	0.2283975649891098	-0.09820332028482283	0.23532684761369646	1.7545557031793726	0.052548557767095466	0.3206785271547171	-0.2355294792449574
0.44799999999999995	0.22840730877814336	-0.09821071870426429	0.237260925114894	1.7545506830480424	0.05240858860592959	0.3211448670410555	-0.23492622716700193
0.44900000000000007	0.22841694643034358	-0.09821809463523326	0.2391962799805493	1.754545531228023	0.052268307508459705	0.3216103136796642	-0.23432171861162818
0.44999999999999996	0.2284264771877691	-0.09822544711955183	0.24113290444976565	1.7545402449351089	0.05212771501366094	0.3220748612980254	-0.23371595698737474
0.45100000000000007	0.22843590038715908	-0.09823277522721265	0.24307079094886438	1.7545348213834204	0.051986811677534515	0.32253850422095126	-0.23310894568606455
0.45199999999999996	0.22844521545515756	-0.09824007805523326	0.24500993205818672	1.7545292577826594	0.051845598074598286	0.3230012368632319	-0.23250068809365498
0.45300000000000007	0.2284544219025171	-0.09824735472653204	0.246950320479544	1.754523551335876	0.051704074799132096	0.3234630537224957	-0.231891187600783
0.45399999999999996	0.22846351931803266	-0.09825460438882673	0.2488919490039492	1.754517699238499	0.051562242466420966	0.323923949372164	-0.23128044761306304
0.45500000000000007	0.22847250736258085	-0.09826182621355939	0.2508348104792621	1.7545116986778855	0.05142010171417815	0.3243839184543854	-0.23066847156137818
0.45599999999999996	0.2284813857628896	-0.09826901939447143	0.2527788977773773	1.754505546832631	0.05127765320390398	0.32484295567277083	-0.23005526291240438
0.4570000000000001	0.22849015430466035	-0.09827618314507584	0.25472420376171273	1.7544992408708995	0.051134897621814425	0.32530105578530083	-0.229440825179426
0.45799999999999996	0.22849881282617046	-0.09828331669540702	0.2566707212561349	1.7544927779481474	0.05099183567952136	0.3257582135978364	-0.22882516193295122
0.45899999999999985	0.22850736121348555	-0.09829041928955379	0.25861844301570486	1.7544861552053779	0.05084846811495119	0.3262144239581169	-0.22820827681051561
0.45999999999999996	0.22851579939615707	-0.0982974901843486	0.2605673616992537	1.7544793697671686	0.050704795693561934	0.3266696817501273	-0.2275901735258528
0.46099999999999985	0.2285241273426536	-0.09830452864846104	0.26251746984341506	1.7544724187383525	0.050560819209736374	0.327123981888902	-0.22697085587797666
0.46199999999999997	0.22853234505627312	-0.09831153396152438	0.264468759836994	1.7544652992004803	0.050416539488350356	0.327577319315526	-0.2263503277602934
0.46299999999999986	0.22854045257116093	-0.09831850541292056	0.2664212238953075	1.7544580082091965	0.05027195738621109	0.3280296889921554	-0.22572859316955715
0.46399999999999997	0.2285484499476843	-0.09832544229946867	0.26837485403600564	1.7544505427921557	0.05012707379281651	0.32848108589736696	-0.2251056562142996
0.46499999999999986	0.22855633726754165	-0.09833234392239078	0.2703296420571316	1.7544428999467256	0.049981889630556636	0.32893150502208585	-0.22448152112260836
0.46599999999999997	0.22856411462897971	-0.09833920958506173	0.2722855794926155	1.7544350766371104	0.04983640585691395	0.3293809413605529	-0.22385619225716688
0.46699999999999986	0.2285717821421174	-0.09834603859192326	0.27424265749746474	1.7544270697916464	0.04969062347249854	0.32982938988531524	-0.2232296741527769
0.46799999999999997	0.2285793399247495	-0.09835283024780941	0.2762008666867178	1.754418876301029	0.04954454353278566	0.3302768455116025	-0.22260197156862505
0.46899999999999986	0.22858678809938404	-0.09835958385730659	0.278160197022536	1.7544104930167181	0.04939816715624656	0.33072330307277603	-0.2219730895251431
0.47	0.22859412679114174	-0.09836629872415222	0.2801206377731292	1.754401916748395	0.04925149552716636	0.3311687573123353	-0.2213430333180883
0.47099999999999986	0.2286013561250122	-0.09837297415067237	0.28208217749653003	1.7543931442608542	0.04910452989668013	0.33161320288164786	-0.22071180852488126
0.472	0.22860847622246488	-0.09837960943725534	0.2840448040255461	1.7543841722714593	0.048957271583670324	0.332056634337926	-0.22007942101044367
0.47299999999999986	0.22861548719891558	-0.09838620388186128	0.2860085044546501	1.7543749974481686	0.04880972197546346	0.33249904614269865	-0.2194458769322256
0.474	0.2286223891628015	-0.09839275677957214	0.28797326512919286	1.7543656164077552	0.04866188252844656	0.33294043266096773	-0.21881118274441672
0.47499999999999987	0.22862918221626652	-0.09839926742255758	0.2899390716361999	1.7543560257138455	0.04851375476896737	0.3333807881608704	-0.2181753452015795
0.476	0.22863586645708256	-0.09840573510120816	0.2919059088208294	1.754346221874407	0.04836534029287268	0.3338201068190908	-0.2175383713539628
0.47699999999999987	0.22864244198105566	-0.09841215910606113	0.2938737608525675	1.7543362013390629	0.048216640761429876	0.334258382737264	-0.2169002685268169
0.478	0.22864890888416167	-0.09841853872901662	0.29584261126899203	1.7543259604969905	0.048067657898624085	0.33469560995330067	-0.21626104430702692
0.47899999999999987	0.22865526726365795	-0.09842487326347073	0.2978124429256849	1.7543154956757838	0.047918393495249394	0.33513178243174235	-0.21562070655995716
0.48	0.22866151721817332	-0.09843116200411775	0.29978323792411854	1.7543048031405306	0.04776884941437235	0.3355668940491095	-0.21497926345335605
0.48099999999999987	0.2286676588475273	-0.09843740424679422	0.3017549775889641	1.7542938790923568	0.04761902759280671	0.33600093859026486	-0.2143367234654767
0.482	0.2286736922526541	-0.09844359928836531	0.30372764247115336	1.7542827196668171	0.04746893004072911	0.3364339097506832	-0.2136930953849562
0.4829999999999999	0.22867961753563304	-0.09844974642703416	0.3057012123526516	1.7542713209325143	0.04731855884156539	0.3368658011391514	-0.21304838830999798
0.484	0.22868543480020098	-0.09845584496382573	0.3076756662522092	1.7542596788899418	0.04716791615226736	0.33729660628060093	-0.21240261164703028
0.4849999999999999	0.2286911441534975	-0.0984618942048689	0.30965098243248873	1.7542477894705621	0.04701700420367341	0.33772631861926217	-0.21175577510877205
0.486	0.22869674570866935	-0.09846789346297453	0.3116271384093376	1.7542356485361192	0.04686582530046379	0.3381549315222678	-0.21110788871157443
0.4869999999999999	0.22870223958682698	-0.09847384205813273	0.31360411096209934	1.7542232518781946	0.04671438182070828	0.33858243828334644	-0.2104589627723943
0.488	0.228707625918352	-0.09847973931768127	0.3155818761442346	1.7542105952180083	0.04656267621524761	0.3390088321264923	-0.20980900790557264
0.4889999999999999	0.22871290484506068	-0.09848558457690101	0.31756040929502816	1.7541976742064707	0.04641071100708913	0.33943410620979825	-0.2091580350192249
0.49	0.22871807652322598	-0.09849137718078993	0.31953968505240515	1.7541844844244894	0.046258488791118706	0.3398582536295212	-0.2085060553112332
0.4909999999999999	0.22872314112632988	-0.09849711648663835	0.3215196773661287	1.75417102138353	0.04610601223406555	0.3402812674243253	-0.20785308026501229
0.492	0.22872809884792059	-0.09850280186590184	0.32350035951027334	1.754157280526438	0.045953284074291154	0.3407031405794043	-0.20719912164546472
0.4929999999999999	0.22873294990494897	-0.09850843270499823	0.3254817040946253	1.754143257228529	0.045800307121338785	0.34112386603030864	-0.20654419149523598
0.494	0.22873769454083398	-0.09851400840578416	0.32746368307616164	1.7541289467989505	0.04564708425536276	0.34154343666672643	-0.20588830213083134
0.4949999999999999	0.22874233302863206	-0.09851952838608684	0.3294462677706349	1.7541143444823206	0.045493618426434665	0.34196184533622564	-0.20523146613864432
0.496	0.2287468656746854	-0.09852499208028745	0.3314294288631639	1.754099445460643	0.045339912653845564	0.34237908484766033	-0.2045736963713104
0.4969999999999999	0.22875129282162227	-0.09853039893995667	0.33341313641861153	1.754084244855505	0.045185970025523124	0.34279514797436894	-0.20391500594413062
0.498	0.22875561485033116	-0.09853574843454607	0.3353973598929053	1.7540687377305675	0.04503179369743892	0.34321002745753765	-0.2032554082311258
0.4989999999999999	0.22875983218128484	-0.09854104005213497	0.3373820681445788	1.7540529190943497	0.044877386892881066	0.34362371600967445	-0.20259491686089173
0.5	0.22876394527483956	-0.09854627330023207	0.33936722944618714	1.7540367839033122	0.04472275290165008	0.3440362063179581	-0.20193354571242456
0.5009999999999999	0.22876795463088603	-0.09855144770663551	0.3413528114960015	1.7540203270652428	0.04456789507923562	0.34444749104752925	-0.2012713089107818
0.502	0.22877186078935238	-0.09855656281997695	0.34333878143001145	1.7540035434429495	0.04441281684591015	0.3448575628448527	-0.20060822082250412
0.5029999999999999	0.22877566433155852	-0.0985616182091938	0.3453251058346456	1.7539864278582653	0.04425752168549248	0.3452664143410981	-0.1999442960507842
0.504	0.22877936588092074	-0.09856661346230387	0.34731175076024284	1.7539689750959975	0.04410201314371711	0.3456740381556055	-0.1992795494305518
0.5049999999999999	0.22878296610263052	-0.09857154818598836	0.34929868173455575	1.7539511799074474	0.04394629482669305	0.34608042689950497	-0.19861399602358182
0.506	0.2287864657030566	-0.09857642200636335	0.351285863776317	1.7539330370142616	0.04379037039975333	0.34648557317925377	-0.1979476511132465
0.5069999999999999	0.22878986542924237	-0.09858123457018668	0.3532732614096568	1.7539145411129975	0.04363424358644786	0.3468894696001587	-0.1972805301987133
0.508	0.22879316606812306	-0.09858598554612294	0.3552608386794036	1.7538956868796458	0.04347791816749364	0.3472921087701347	-0.19661264898893993
0.5089999999999999	0.22879636844508966	-0.09859067462606928	0.3572485591665481	1.7538764689744974	0.04332139797967842	0.3476934833033419	-0.1959440233966334
0.51	0.22879947342265272	-0.09859530152616498	0.35923638600315355	1.7538568820481086	0.04316468691465341	0.3480935858233419	-0.19527466953221922
0.5109999999999999	0.2288024818995791	-0.09859986598673133	0.3612242818860009	1.753836920747622	0.043007788917489465	0.34849240896596445	-0.19460460369817048
0.512	0.2288053948093711	-0.09860436777152176	0.36321220908938057	1.753816579722322	0.042850707985114686	0.34888994538225604	-0.19393384238374156
0.5129999999999999	0.22880821311771074	-0.09860880666778853	0.36520012947819425	1.7537958536287992	0.04269344816493416	0.3492861877416399	-0.1932624022596044
0.514	0.228810937819621	-0.09861318248753918	0.3671880045210271	1.7537747371372407	0.042536013553688835	0.3496811287348683	-0.1925903001721874
0.5149999999999999	0.22881356993671906	-0.09861749506885127	0.36917579530285	1.7537532249388452	0.04237840829636692	0.3500747610765307	-0.19191755313794523
0.516	0.2288161105145609	-0.09862174427611743	0.3711634625377674	1.753731311752868	0.04222063658485919	0.35046707750748946	-0.19124417833778617
0.5169999999999999	0.22881856062007602	-0.09862592999960172	0.3731509665807216	1.7537089923332974	0.04206270265641517	0.3508580707971909	-0.19057019311188442
0.518	0.22882092133909127	-0.09863005215543713	0.3751382674378153	1.7536862614763007	0.0419046107922616	0.3512477337456134	-0.18989561495467738
0.5189999999999999	0.22882319377394292	-0.09863411068568492	0.3771253247767903	1.7536631140280623	0.04174636531625695	0.35163605918522667	-0.18922046150966643
0.52	0.22882537904117597	-0.09863810555807649	0.3791120979373253	1.7536395448922732	0.04158797059357819	0.35202303998296763	-0.18854475056430772
0.5209999999999999	0.2288274782693291	-0.09864203676619136	0.3810985459400654	1.7536155490376482	0.04142943102967889	0.352408669041815	-0.18786850004534197
0.522	0.22882949259680485	-0.09864590432969919	0.38308462749555294	1.7535911215062319	0.0412707510690883	0.35279293930215105	-0.1871917280141192
0.5229999999999999	0.2288314231698237	-0.09864970829429091	0.38507030101385453	1.753566257422872	0.04111193519392521	0.35317584374316185	-0.1865144526614748
0.524	0.22883327114046048	-0.09865344873204906	0.3870555246137958	1.7535409520047385	0.040952987922731325	0.3535573753841	-0.18583669230256547
0.5249999999999999	0.2288350376647629	-0.09865712574187908	0.38904025613183824	1.753515200569764	0.04079391380955881	0.35393752728547717	-0.18515846537195227
0.526	0.22883672390095006	-0.09866073944924669	0.3910244531321449	1.7534889985451387	0.040634717442759614	0.3543162925504376	-0.18447979041842497
0.5269999999999999	0.2288383310076907	-0.09866429000559881	0.39300807291825346	1.7534623414766106	0.0404754034434111	0.3546936643263185	-0.18380068609930678
0.528	0.22883986014245952	-0.09866777758784813	0.3949910725456506	1.7534352250374776	0.04031597646361723	0.35506963580634365	-0.18312117117446483
0.5289999999999999	0.2288413124599706	-0.09867120239792242	0.39697340883453436	1.7534076450368938	0.040156441184863445	0.35544420023133527	-0.1824412645001908
0.53	0.22884268911068686	-0.09867456466275153	0.39895503838242646	1.7533795974282513	0.03999680231654252	0.3558173508913285	-0.1817609850229944
0.5309999999999999	0.22884399123940444	-0.09867786463506481	0.40093591757705244	1.7533510783180126	0.03983706459464679	0.3561890811272169	-0.18108035177316953
0.532	0.22884521998391047	-0.09868110259424742	0.4029160026091603	1.7533220839749974	0.039677232780439595	0.35655938433237533	-0.18039938385829726
0.5329999999999999	0.22884637647371403	-0.09868427884650688	0.40489524948456745	1.7532926108401294	0.03951731165904025	0.35692825395402206	-0.17971810045697198
0.534	0.228847461828848	-0.09868739372472689	0.4068736140366042	1.7532626555362656	0.03935730603797892	0.35729568349450985	-0.179036520812366
0.5349999999999999	0.22884847715874176	-0.09869044758838237	0.4088510519397504	1.7532322148769908	0.039197220745716695	0.35766166651285697	-0.17835466422561483
0.536	0.22884942356116308	-0.09869344082351439	0.410827518723005	1.7532012858736266	0.03903706063018711	0.35802619662640245	-0.17767255004979496
0.5369999999999999	0.22885030212122823	-0.09869637384276432	0.41280296978152686	1.7531698657412087	0.03887683055747615	0.35838926751228734	-0.17699019768472016
0.538	0.22885111391047916	-0.09869924708546621	0.4147773603862153	1.7531379519045638	0.03871653541075793	0.35875087290864655	-0.17630762657223212
0.5389999999999999	0.2288518599860271	-0.09870206101779444	0.41675064569164916	1.7531055420048611	0.038556180089420265	0.3591110066154561	-0.17562485619184487
0.5399999999999998	0.22885254138976088	-0.09870481613259147	0.4187227807431793	1.7530726339062719	0.03839576950807095	0.3594696624950426	-0.17494190605678517
0.5410000000000001	0.22885315914761942	-0.09870751294850255	0.4206937204835932	1.7530392257016094	0.03823530859535909	0.35982683447256497	-0.17425879571059244
0.542	0.2288537142689273	-0.0987101520091714	0.42266341975977095	1.7530053157162	0.03807480229291115	0.3601825165367791	-0.17357554472407652
0.5429999999999999	0.22885420774579243	-0.09871273388286957	0.4246318333297543	1.752970902510737	0.037914255554376976	0.36053670274103006	-0.172892172692127
0.5439999999999998	0.2288546405525644	-0.09871525916142986	0.426598915869895	1.7529359848842467	0.037753673344276366	0.36088938720423497	-0.17220869923035517
0.5450000000000002	0.22885501364535343	-0.09871772845848267	0.4285646219817524	1.7529005618775466	0.0375930606367633	0.36124056411161765	-0.1715251439717928
0.546	0.22885532796160798	-0.09872014240850024	0.4305289061984094	1.7528646327768167	0.037432422414729216	0.3615902277151411	-0.17084152656387266
0.5469999999999999	0.22885558441975085	-0.09872250166664777	0.4324917229898759	1.7528281971161597	0.0372717636691796	0.3619383723339466	-0.17015786666597582
0.5479999999999998	0.22885578391887243	-0.09872480690793607	0.4344530267679969	1.7527912546783995	0.03711108939839182	0.3622849923550498	-0.16947418394752684
0.5490000000000002	0.22885592733848034	-0.09872705882567386	0.43641277189090927	1.752753805494871	0.03695040460691025	0.3626300822340551	-0.1687904980864347
0.55	0.22885601553830465	-0.09872925813072188	0.4383709126667163	1.7527158498453255	0.03678971430498286	0.36297363649558956	-0.16810682876761696
0.5509999999999999	0.22885604935815768	-0.09873140555154966	0.44032740335680304	1.7526773882579492	0.036629023508373396	0.36331564973358343	-0.16742319568140515
0.5519999999999998	0.22885602961784762	-0.09873350183359289	0.4422821981788365	1.7526384215083748	0.03646833723787451	0.363656116611707	-0.16673961852229952
0.5530000000000002	0.2288559571171453	-0.09873554773753583	0.44423525130911734	1.75259895061693	0.03630766051845588	0.36399503186403026	-0.1660561169886017
0.554	0.22885583263580286	-0.09873754403726831	0.4461865168850789	1.752558976844874	0.03614699837840797	0.3643323902958496	-0.16537271078241964
0.5549999999999999	0.22885565693362414	-0.09873949151789171	0.44813594900873194	1.7525185016907485	0.03598635584853737	0.36466818678468593	-0.16468941960923303
0.5559999999999998	0.22885543075058556	-0.09874139097414979	0.45008350175072553	1.7524775268872215	0.03582573796146969	0.36500241628133945	-0.1640062631768789
0.5570000000000002	0.22885515480700702	-0.09874324321003561	0.4520291291550677	1.7524360543984154	0.03566514975129884	0.3653350738108813	-0.16332326119405952
0.558	0.22885482980377184	-0.09874504903919801	0.45397278524454787	1.7523940864177248	0.03550459625345581	0.36566615447352924	-0.1626404333685365
0.5589999999999999	0.22885445642259536	-0.09874680928464137	0.45591442402577714	1.7523516253657423	0.03534408250430496	0.3659956534453485	-0.16195779940547878
0.5599999999999998	0.22885403532634135	-0.098748524777342	0.45785399949389455	1.7523086738875422	0.0351836135403411	0.3663235659790289	-0.1612753790060672
0.5610000000000002	0.22885356715938546	-0.09875019635453239	0.4597914656381109	1.7522652348493175	0.03502319439722602	0.36664988740492255	-0.16059319186597118
0.562	0.2288530525480252	-0.09875182485802929	0.4617267764481344	1.7522213113351173	0.0348628301087205	0.36697461313216756	-0.15991125767355627
0.563	0.2288524921009359	-0.09875341113298079	0.4636598859215241	1.7521769066440547	0.034702525705567706	0.3672977386498992	-0.1592295961076818
0.5639999999999998	0.22885188640967163	-0.09875495602778409	0.4655907480723933	1.7521320242879919	0.03454228621468865	0.3676192595286154	-0.15854822683476494
0.5650000000000002	0.22885123604921143	-0.09875646039479707	0.4675193169407577	1.752086667989693	0.03438211665868461	0.36793917142145766	-0.15786716950527432
0.5660000000000001	0.22885054157854884	-0.09875792509033765	0.46944554660181476	1.7520408416814426	0.034222022055093664	0.36825747006522785	-0.1571864437501219
0.567	0.22884980354132556	-0.0987593509735937	0.47136939117595417	1.751994549504122	0.03406200741515271	0.368574151281329	-0.1565060691768724
0.5679999999999998	0.22884902246650776	-0.09876073890519546	0.4732908048406707	1.7519477958063663	0.0339020777422429	0.3688892109770594	-0.15582606536538635
0.5690000000000002	0.2288481988687288	-0.09876208974582568	0.4752097418447999	1.75190058514305	0.03374223803025717	0.36920264514757	-0.15514645186275516
0.5700000000000001	0.22884733324754492	-0.09876340435486682	0.4771261565251196	1.7518529222730972	0.03358249326194583	0.3695144498783657	-0.15446724817738802
0.571	0.22884642608597985	-0.09876468358908433	0.479040003324987	1.7518048121573568	0.03342284840705276	0.3698246213479901	-0.1537884737722922
0.5719999999999998	0.2288454778498631	-0.09876592830134531	0.48095123681431035	1.7517562599569212	0.03326330842017632	0.37013315583065404	-0.15311014805789294
0.5730000000000002	0.22884448898833723	-0.09876713933974675	0.48285981171052283	1.7517072710318788	0.03310387823859393	0.3704400496988104	-0.15243229038437436
0.5740000000000001	0.22884345993478172	-0.09876831754790312	0.4847656829002203	1.751657850940499	0.03294456278034973	0.37074529942580214	-0.15175492003346122
0.575	0.22884239110777627	-0.09876946376601717	0.4866688054611298	1.7516080054388397	0.03278536694253988	0.37104890158864706	-0.1510780562099276
0.5759999999999998	0.22884128291210332	-0.09877057883123228	0.48856913468483276	1.7515577404807798	0.03262629559942513	0.371350852870902	-0.150401718032874
0.5770000000000002	0.22884013574016562	-0.09877166357689039	0.4904666261002895	1.7515070622180897	0.032467353600183206	0.3716511500654883	-0.14972592452681588
0.5780000000000001	0.228838949974571	-0.0987727188314451	0.49236123549707594	1.7514559769994036	0.032308545766418194	0.37194979007742024	-0.14905069461317313
0.579	0.22883772599113122	-0.09877374541740423	0.4942529189472516	1.7514044913673406	0.032149876889787404	0.3722467699264402	-0.14837604710256885
0.5799999999999998	0.22883646416001746	-0.09877474415030116	0.4961416328259028	1.7513526120545133	0.03199135172992388	0.37254208674962436	-0.14770200068761444
0.5810000000000002	0.2288351648450712	-0.09877571583769415	0.49802733383115344	1.7513003459795542	0.03183297501240621	0.3728357378040227	-0.14702857393579696
0.5820000000000001	0.22883382840352853	-0.09877666127819275	0.4999099790040582	1.7512477002431506	0.0316747514267101	0.3731277204693351	-0.14635578528245094
0.583	0.2288324551869099	-0.09877758126051057	0.5017895257476693	1.7511946821233304	0.031516685624380765	0.3734180322506283	-0.14568365302416142
0.5839999999999999	0.22883104554232211	-0.09877847656291999	0.5036659318438188	1.7511412990699875	0.0313587822176042	0.3737066707808507	-0.14501219531312923
0.5850000000000002	0.22882959981379625	-0.09877934795386034	0.5055391554680327	1.751087558699013	0.031201045778233738	0.3739936338229658	-0.14434143015229686
0.5860000000000001	0.22882811834366107	-0.09878019619332283	0.5074091552045004	1.7510334687860338	0.031043480837023785	0.37427891927201085	-0.1436713753904876
0.587	0.2288266014739515	-0.09878102203350617	0.5092758900615131	1.7509790372601262	0.03088609188264	0.37456252515726524	-0.1430020487173567
0.5879999999999999	0.2288250495478522	-0.0987818262183659	0.5111393194874116	1.750924272197116	0.030728883360319665	0.37484444964453106	-0.14233346765832045
0.5889999999999997	0.22882346291117536	-0.0987826094828094	0.5129994033870805	1.7508691818117104	0.030571859670360597	0.37512469103852797	-0.14166564956956762
0.5900000000000001	0.22882184191387264	-0.09878337255191184	0.5148561021379026	1.7508137744495735	0.030415025166616975	0.37540324778516004	-0.14099861163319713
0.591	0.22882018691158126	-0.09878411614015266	0.5167093766044645	1.7507580585804765	0.030258384155058687	0.37568011847347366	-0.14033237085246467
0.5919999999999999	0.2288184982672031	-0.09878484095104795	0.5185591881520498	1.7507020427917523	0.030101940892572662	0.3759553018373688	-0.13966694404730487
0.5929999999999997	0.22881677635251738	-0.09878554767793062	0.5204054986593311	1.750645735780549	0.029945699586306468	0.3762287967573703	-0.1390023478503556
0.5940000000000001	0.22881502154982586	-0.09878623700550143	0.5222482705310484	1.7505891463444916	0.0297896643933065	0.3765006022627639	-0.13833859870328524
0.595	0.22881323425363037	-0.09878690961064512	0.5240874667110963	1.7505322833722528	0.029633839419837563	0.3767707175339157	-0.13767571285298102
0.5959999999999999	0.22881141487234272	-0.09878756616213466	0.5259230506960512	1.7504751558347758	0.02947822872037985	0.377039141904472	-0.13701370634752058
0.5969999999999998	0.22880956382965068	-0.09878820731997551	0.5277549865491743	1.7504177727760135	0.02932283629660382	0.37730587486350053	-0.1363525950320944
0.5980000000000001	0.22880768156478992	-0.09878883373476559	0.5295832389145485	1.7503601433028002	0.029167666096258076	0.377570916057696	-0.1356923945449852
0.599	0.22880576853209608	-0.09878944604707018	0.5314077730302587	1.750302276574593	0.029012722011966443	0.3778342652935283	-0.1350331203139535
0.5999999999999999	0.2288038252009616	-0.09879004488681123	0.5332285547398994	1.750244181793826	0.028858007880112967	0.37809592253915125	-0.134374787553259
0.6009999999999998	0.22880185205544296	-0.09879063087267043	0.5350455505031948	1.7501858681976246	0.02870352747981117	0.37835588792607217	-0.1337174112608141
0.6020000000000001	0.22879984959201619	-0.09879120461150535	0.5368587274065134	1.750127345050118	0.028549284532014635	0.3786141617507647	-0.13306100621521244
0.603	0.2287978183158593	-0.09879176669777821	0.5386680531725598	1.7500686216330874	0.028395282698948	0.3788707444763466	-0.1324055869732868
0.6039999999999999	0.22879575873678942	-0.09879231771299647	0.5404734961677713	1.7500097072349394	0.0282415255837938	0.379125636734079	-0.13175116786866975
0.6049999999999998	0.22879367136522677	-0.0987928582255411	0.5422750254063228	1.7499506111402492	0.028088016730692486	0.37937883932425964	-0.1310977630112816
0.6060000000000001	0.2287915567081861	-0.09879338879163459	0.5440726105507719	1.7498913426206195	0.027934759625417537	0.37963035321651034	-0.13044538628773197
0.607	0.22878941526529656	-0.09879390995707152	0.5458662219097511	1.749831910926092	0.027781757696539518	0.379880179549701	-0.1297940513628037
0.6079999999999999	0.22878724752484578	-0.09879442225820649	0.5476558304327365	1.7497723252763522	0.027629014316527534	0.38012831963150906	-0.1291437716821884
0.6089999999999998	0.22878505395984813	-0.09879492622182225	0.5494414077026755	1.7497125948513388	0.027476532802784788	0.3803747749376745	-0.1284945604762167
0.6100000000000001	0.2287828350245169	-0.09879542236463022	0.5512229259268728	1.7496527287823807	0.027324316418736724	0.38061954711088847	-0.12784643076414376
0.611	0.2287805911518926	-0.09879591119277926	0.5530003579254116	1.7495927361446029	0.027172368374907628	0.3808626379591915	-0.127199395359099
0.6119999999999999	0.2287783227522463	-0.09879639320137187	0.5547736771175119	1.7495326259487067	0.027020691830165224	0.3811040494543677	-0.12655346687393096
0.6129999999999998	0.22877603021075302	-0.09879686887398774	0.5565428575062333	1.7494724071313705	0.02686928989331284	0.3813437837305154	-0.12590865772787374
0.6140000000000001	0.2287737138840618	-0.09879733868221374	0.5583078736607944	1.7494120885461435	0.026718165624904228	0.3815818430822445	-0.12526498015396212
0.615	0.2287713740965156	-0.09879780308518026	0.5600687006972835	1.749351678955576	0.026567322039034447	0.3818182299623763	-0.12462244620687851
0.6159999999999999	0.22876901113639184	-0.09879826252910313	0.5618253142592923	1.7492911870238221	0.026416762105042894	0.3820529469794486	-0.12398106777079357
0.6169999999999998	0.2287666252521642	-0.09879871744683101	0.5635776904977412	1.7492306213089512	0.026266488749430085	0.3822859968952059	-0.12334085656761513
0.6180000000000001	0.22876421664916502	-0.09879916825739732	0.565325806048422	1.749169990254591	0.026116504858167935	0.3825173826220725	-0.12270182416630364
0.619	0.22876178548740106	-0.0987996153655769	0.5670696380080283	1.7491093021820194	0.02596681327903536	0.3827471072203615	-0.12206398199257279
0.6199999999999999	0.22875933188014205	-0.09880005916144646	0.5688091639102011	1.749048565283825	0.025817416823732696	0.38297517389515706	-0.12142734133811157
0.6209999999999998	0.2287568558917764	-0.09880050001994879	0.5705443617012361	1.7489877876179944	0.025668318270076748	0.3832015859932322	-0.12079191336992551
0.6220000000000001	0.22875435753493847	-0.09880093830046005	0.5722752097143506	1.7489269771016707	0.025519520364456358	0.3834263470000581	-0.1201577091404559
0.623	0.2287518367687884	-0.09880137434636005	0.5740016866429023	1.7488661415057045	0.025371025824241333	0.3836494605365393	-0.1195247395979184
0.6239999999999999	0.22874929349919337	-0.09880180848460508	0.5757237715144629	1.7488052884499947	0.025222837339898416	0.3838709303555901	-0.11889301559605799
0.6249999999999998	0.2287467275793035	-0.0988022410253028	0.5774414436668962	1.7487444253984774	0.0250749575769944	0.38409076033897754	-0.1182625479032492
0.6260000000000001	0.22874413880977246	-0.09880267226128904	0.5791546827257094	1.748683559654131	0.02492738917820548	0.3843089544943645	-0.11763334721129605
0.627	0.2287415269393765	-0.09880310246770624	0.5808634685808128	1.748622698354741	0.024780134765269458	0.3845255169522458	-0.11700542414446968
0.6279999999999999	0.22873889166565578	-0.09880353190158307	0.5825677813612081	1.748561848469417	0.02463319694099993	0.3847404519625904	-0.11637878926919912
0.6289999999999998	0.22873623263520185	-0.09880396080141517	0.5842676014083737	1.7485010167962367	0.024486578291359928	0.38495376389124575	-0.11575345310391803
0.6300000000000001	0.2287335494443443	-0.09880438938674647	0.5859629092502525	1.7484402099606289	0.024340281387409818	0.38516545721640627	-0.11512942612838706
0.631	0.22873084163986063	-0.09880481785775132	0.5876536855762367	1.7483794344129888	0.024194308787248656	0.3853755365253837	-0.11450671879278596
0.6319999999999999	0.22872810871933333	-0.09880524639481664	0.5893399112120382	1.7483186964255149	0.02404866303819021	0.38558400651149327	-0.11388534152723528
0.6329999999999998	0.22872535013228348	-0.09880567515812436	0.5910215670937086	1.7482580020893925	0.023903346679049205	0.3857908719706857	-0.11326530475179841
0.6340000000000001	0.22872256528245788	-0.09880610428723383	0.5926986342412014	1.7481973573123162	0.023758362242291862	0.3859961377980417	-0.11264661888652722
0.635	0.22871975353051727	-0.0988065339006639	0.5943710937315013	1.748136767816348	0.023613712256109025	0.38619980898430767	-0.11202929436135878
0.6359999999999999	0.22871691419675017	-0.09880696409547472	0.5960389266709621	1.7480762391364775	0.023469399246531304	0.3864018906122846	-0.11141334162609641
0.6369999999999998	0.2287140465638131	-0.09880739494684909	0.5977021141676239	1.7480157766195057	0.023325425739461912	0.38660238785312634	-0.11079877116052582
0.6380000000000001	0.22871114987949762	-0.09880782650767321	0.5993606373046539	1.7479553854224936	0.02318179426250295	0.3868013059629695	-0.11018559348429076
0.639	0.22870822335952484	-0.09880825880811685	0.6010144771149322	1.7478950705103937	0.023038507346694475	0.38699865028000974	-0.1095738191663962
0.6399999999999999	0.2287052661903685	-0.09880869185521281	0.6026636145556713	1.7478348366536118	0.02289556752834661	0.38719442622153427	-0.10896345883475499
0.6409999999999998	0.22870227753210687	-0.09880912563281091	0.6043080304827101	1.7477746884262473	0.02275297735108401	0.3873886392806603	-0.10835452318582864
0.6420000000000001	0.2286992565213048	-0.09880956010265686	0.605947705626003	1.7477146302046311	0.02261073936822198	0.3875812950231403	-0.1077470229936212
0.643	0.22869620227392617	-0.09880999520622083	0.6075826205667046	1.7476546661657788	0.02246885614535006	0.38777239908441136	-0.10714096911795466
0.6439999999999999	0.22869311388827815	-0.09881043086577497	0.6092127557139893	1.7475948002861286	0.02232733026263328	0.3879619571666996	-0.10653637251292913
0.6449999999999998	0.22868999044798766	-0.09881086698434474	0.6108380912812438	1.7475350363413162	0.022186164316524135	0.3881499750359934	-0.10593324423567864
0.6460000000000001	0.22868683102501122	-0.09881130344566069	0.6124586072627828	1.747475377906607	0.022045360921309053	0.38833645851893855	-0.10533159545492522
0.647	0.22868363468267885	-0.09881174011523863	0.6140742834114807	1.7474158283568575	0.02190492271115676	0.3885214134998949	-0.10473143745913731
0.6479999999999999	0.22868040047877328	-0.09881217684221208	0.6156850992372653	1.7473563908663732	0.021764852340778015	0.38870484592034066	-0.10413278165660832
0.6489999999999998	0.22867712746864471	-0.09881261346078815	0.6172910340456663	1.7472970684094136	0.02162515248237999	0.38888676178262827	-0.10353563956019715
0.6500000000000001	0.22867381470836293	-0.0988130497917035	0.6188920669762121	1.7472378637613366	0.021485825822444876	0.3890671671536402	-0.10294002277200565
0.651	0.22867046125790685	-0.09881348564405658	0.6204881770215246	1.7471787795003824	0.02134687506015722	0.3892460681660256	-0.10234594297528976
0.6519999999999999	0.22866706618439311	-0.09881392081676288	0.6220793430677335	1.7471198180093415	0.021208302903762355	0.3894234710215167	-0.10175341191842902
0.6529999999999998	0.2286636285653441	-0.09881435510000743	0.6236655439374339	1.747060981476732	0.021070112066802156	0.38959938199461586	-0.10116244139800719
0.6540000000000001	0.22866014749199667	-0.09881478827707213	0.6252467583953518	1.7470022718986065	0.020932305267879533	0.3897738074323216	-0.10057304325585273
0.655	0.22865662207265208	-0.09881522012541352	0.6268229651167408	1.7469436910813694	0.020794885233461787	0.3899467537499489	-0.09998522939021
0.6559999999999999	0.22865305143606862	-0.09881565041699228	0.6283941426004802	1.7468852406452209	0.02065785470530361	0.39011822742127245	-0.09939901178797246
0.6569999999999998	0.22864943473489713	-0.09881607891935763	0.6299602690453191	1.7468269220286041	0.020521216451390868	0.39028823496462917	-0.09881440257059734
0.6580000000000001	0.22864577114916068	-0.09881650539748585	0.6315213222641085	1.7467687364936515	0.020384973273764276	0.3904567829326487	-0.09823141402518844
0.659	0.2286420598897792	-0.0988169296152441	0.6330772796544636	1.746710685131881	0.02024912801121059	0.3906238779078577	-0.097650058614097
0.6599999999999999	0.22863830020213954	-0.09881735133685647	0.6346281182067017	1.746652768869385	0.020113683538645566	0.3907895265023257	-0.0970703489705197
0.6609999999999998	0.22863449136971234	-0.09881777032874829	0.6361738145502049	1.746594988471135	0.019978642763185936	0.390953735361284	-0.09649229787965505
0.6620000000000001	0.22863063271771575	-0.0988181863610167	0.6377143449837177	1.746537344545158	0.019844008621475163	0.3911165111650487	-0.09591591826611234
0.663	0.22862672361682712	-0.0988185992089039	0.6392496854328349	1.7464798375473303	0.01970978408343667	0.3912778606235151	-0.09534122320905841
0.6639999999999999	0.22862276348694333	-0.09881900865464939	0.6407798113888353	1.7464224677867914	0.01957597215776237	0.3914377904686997	-0.09476822596438374
0.6649999999999998	0.22861875180098992	-0.09881941448859302	0.6423046978849053	1.7463652354323547	0.01944257589371342	0.3915963074509248	-0.09419693997249856
0.6660000000000001	0.22861468808878038	-0.09881981650952752	0.6438243194921074	1.746308140519911	0.019309598380813666	0.39175341833687416	-0.09362737885850639
0.667	0.2286105719409253	-0.09882021452580403	0.6453386503163179	1.746251182960073	0.019177042748747063	0.3919091299076241	-0.09305955643192793
0.6679999999999999	0.22860640301279234	-0.09882060835719171	0.6468476639961575	1.7461943625453091	0.019044912167456022	0.3920634489567662	-0.09249348668596215
0.6689999999999998	0.22860218102851712	-0.09882099783599083	0.6483513337026955	1.746137678956192	0.018913209846767788	0.3922163822888578	-0.09192918379614938
0.6700000000000002	0.22859790578506572	-0.0988213828070243	0.649849632141328	1.7460811317678895	0.018781939035423897	0.39236793671801184	-0.09136666211836172
0.671	0.22859357715634873	-0.09882176312725825	0.6513425315742758	1.746024720458027	0.018651103018169794	0.392518119068141	-0.09080593617892077
0.6719999999999999	0.22858919509738707	-0.09882213866542701	0.652830003882154	1.745968444414794	0.018520705109439855	0.39266693617679893	-0.09024702064976413
0.6729999999999998	0.2285847596485299	-0.0988225093016625	0.6543120206270427	1.7459123029441646	0.01839074864704499	0.3928143948992626	-0.0896899303230193
0.6740000000000002	0.22858027093934935	-0.09882287492712842	0.6557885530787405	1.7458562952766106	0.018261236989148322	0.3929605021092551	-0.08913468009958661
0.675	0.22857572919146157	-0.09882323544365915	0.6572595722046023	1.7458004205736837	0.018132173514342917	0.39310526469636375	-0.08858128499171686
0.6759999999999999	0.22857113472064922	-0.0988235907634035	0.658725048624495	1.7457446779348436	0.018003561624767444	0.3932486895601466	-0.08802976013902113
0.6769999999999998	0.2285664879397859	-0.09882394080847352	0.6601849525669878	1.745689066405279	0.01787540474915049	0.39339078360402696	-0.0874801208238909
0.6780000000000002	0.22856178936293783	-0.09882428551059824	0.6616392538625258	1.7456335849847362	0.017747706342552527	0.3935315537323791	-0.08693238247261101
0.679	0.228557039609515	-0.09882462481078268	0.6630879219551888	1.7455782326365943	0.017620469884446457	0.39367100684939765	-0.08638656064933693
0.6799999999999999	0.22855223940734432	-0.0988249586589719	0.6645309259146464	1.745523008296813	0.017493698876899527	0.39380914985810067	-0.08584267105004666
0.6809999999999998	0.22854738959466334	-0.0988252870137205	0.6659682344487128	1.7454679108827529	0.017367396842792298	0.39394598965939703	-0.08530072949620848
0.6820000000000002	0.22854249112178732	-0.0988256098418673	0.6673998159169096	1.7454129393014965	0.017241567323888585	0.3940815331512133	-0.08476075192802753
0.683	0.22853754505282514	-0.09882592711821545	0.668825638345069	1.7453580924572951	0.017116213878692003	0.39421578722767203	-0.08422275439749924
0.6839999999999999	0.22853255256706972	-0.09882623882521775	0.6702456694402572	1.7453033692588908	0.016991340080268397	0.39434875877825404	-0.08368675306149792
0.6849999999999998	0.22852751495968443	-0.09882654495266767	0.6716598766049149	1.745248768627466	0.016866949514335174	0.3944804546868779	-0.08315276417512835
0.6860000000000002	0.22852243364243233	-0.0988268454973955	0.6730682269510022	1.7451942895052253	0.01674304577749227	0.3946108818309498	-0.08262080408495907
0.687	0.2285173101448237	-0.09882714046297006	0.6744706873153096	1.7451399308646092	0.016619632475286722	0.39474004708037735	-0.08209088922157377
0.688	0.22851214611417922	-0.09882742985940592	0.6758672242748353	1.745085691717396	0.016496713220290112	0.3948679572964804	-0.08156303609203364
0.6889999999999998	0.2285069433134787	-0.0988277137028759	0.6772578041615084	1.7450315711229325	0.0163742916304289	0.39499461933091307	-0.08103726127278268
0.6900000000000002	0.22850170361774322	-0.09882799201542913	0.6786423930774206	1.7449775681958708	0.016252371327381457	0.3951200400247126	-0.08051358140237128
0.6910000000000001	0.22849642900970346	-0.09882826482471448	0.6800209569109772	1.7449236821141647	0.016130955934916497	0.39524422620734634	-0.07999201317361591
0.692	0.22849112157475557	-0.09882853216370924	0.681393461353251	1.7448699121280762	0.016010049077291123	0.3953671846955676	-0.07947257332554487
0.6929999999999998	0.2284857834959511	-0.09882879407045338	0.6827598719141895	1.7448162575701989	0.015889654377705002	0.39548892229207416	-0.07895527863541758
0.6940000000000002	0.22848041704901448	-0.09882905058778897	0.6841201539387097	1.7447627178653684	0.01576977545686803	0.3956094457842053	-0.07844014591086251
0.6950000000000001	0.22847502459550909	-0.09882930176310505	0.6854742726230887	1.7447092925393344	0.015650415931799742	0.3957287619429155	-0.07792719198199555
0.696	0.22846960857415488	-0.09882954764808753	0.6868221930324384	1.7446559812261955	0.015531579414674274	0.39584687752195613	-0.07741643369319759
0.6969999999999998	0.2284641714921743	-0.09882978829847448	0.6881638801189214	1.7446027836753422	0.015413269511585484	0.3959637992570772	-0.0769078878945964
0.6980000000000002	0.2284587159166593	-0.09883002377381651	0.6894992987392408	1.7445496997586631	0.015295489821411505	0.39607953386505884	-0.07640157143378387
0.6990000000000001	0.2284532444655803	-0.09883025413724225	0.6908284136714407	1.7444967294787679	0.015178243934775138	0.3961940880424445	-0.07589750114775265
0.7	0.22844775979956658	-0.09883047945522887	0.6921511896329289	1.7444438729778522	0.015061535432853025	0.3963074684642735	-0.0753956938543657
0.7009999999999998	0.22844226461483128	-0.09883069979737755	0.6934675913005031	1.744391130545704	0.014945367885969178	0.39641968178317266	-0.07489616634322066
0.7020000000000002	0.2284367616364832	-0.09883091523619392	0.6947775833305355	1.7443385026264704	0.014829744852152082	0.3965307346286778	-0.07439893536662319
0.7030000000000001	0.22843125361147146	-0.09883112584687336	0.6960811303774722	1.7442859898245602	0.014714669875895514	0.3966406336065962	-0.07390401763126227
0.704	0.22842574330041024	-0.09883133170709092	0.697378197110685	1.7442335929096777	0.014600146487241379	0.39674938529834314	-0.07341142979063185
0.7049999999999998	0.22842023346865767	-0.09883153289679618	0.6986687482304629	1.7441813128217452	0.014486178200998446	0.39685699626012333	-0.07292118843787805
0.7060000000000002	0.22841472687814968	-0.09883172949801255	0.6999527484846758	1.7441291506764676	0.014372768515728114	0.39696347302207374	-0.072433310098325
0.7070000000000001	0.22840922627998492	-0.09883192159464123	0.7012301626872776	1.7440771077711628	0.014259920912432885	0.39706882208754307	-0.07194781122117588
0.708	0.22840373440625494	-0.09883210927226956	0.7025009557379296	1.7440251855900968	0.014147638853309552	0.3971730499324414	-0.07146470817073843
0.7089999999999999	0.22839825396111604	-0.09883229261798383	0.7037650926424028	1.7439733858085726	0.014035925780685509	0.3972761630047143	-0.07098401721758528
0.7100000000000002	0.22839278761222775	-0.09883247172018635	0.7050225385341649	1.7439217102957754	0.013924785115891193	0.39737816772411744	-0.0705057545295723
0.7110000000000001	0.2283873379821825	-0.09883264666841672	0.7062732586968137	1.7438701611171226	0.013814220258065326	0.39747907048228626	-0.0700299361625162
0.712	0.22838190763954727	-0.09883281755317734	0.7075172185866418	1.743818740536121	0.013704234583011407	0.3975788776429107	-0.06955657805082033
0.7129999999999999	0.22837649909063942	-0.09883298446576284	0.7087543838549887	1.7437674510149688	0.013594831442041249	0.3976775955419488	-0.06908569599852034
0.7140000000000002	0.2283711147724095	-0.09883314749809351	0.7099847203715398	1.7437162952142775	0.013486014160680477	0.39777523048799424	-0.06861730567012485
0.7150000000000001	0.22836575704567794	-0.09883330674255268	0.7112081942497328	1.7436652759930436	0.013377786037171808	0.3978717887627916	-0.06815142258050517
0.716	0.22836042818834812	-0.09883346229182775	0.7124247718727991	1.7436143964084898	0.013270150340955586	0.3979672766218937	-0.0676880620846105
0.7169999999999999	0.22835513038859379	-0.09883361423875503	0.7136344199185977	1.743563659715401	0.013163110311307064	0.3980617002953934	-0.06722723936772416
0.7179999999999997	0.22834986573801927	-0.09883376267616804	0.7148371053840292	1.743513069365697	0.01305666915594452	0.3981550659885414	-0.06676896943569796
0.7190000000000001	0.22834463622479167	-0.09883390769674953	0.7160327956105605	1.7434626290078679	0.012950830049483284	0.3982473798824266	-0.06631326710478445
0.72	0.22833944372711593	-0.09883404939288666	0.7172214583097672	1.7434123424858892	0.012845596131915245	0.3983386481347738	-0.06586014699172234
0.7209999999999999	0.22833429000780042	-0.09883418785652974	0.7184030615866693	1.7433622138383649	0.012740970507171616	0.39842887688042683	-0.06540962350479129
0.7219999999999998	0.22832917670991423	-0.09883432317905409	0.7195775739608912	1.7433122472975193	0.012636956241705044	0.39851807223150987	-0.06496171083576141
0.7230000000000001	0.2283241053531613	-0.09883445545112508	0.7207449643864263	1.7432624472872869	0.012533556363148901	0.3986062402776286	-0.06451642295247924
0.724	0.22831907733134524	-0.09883458476256624	0.7219052022704182	1.7432128184204907	0.012430773859050807	0.3986933870862854	-0.06407377359195496
0.7249999999999999	0.22831409391092097	-0.09883471120223025	0.7230582574924908	1.7431633654951109	0.012328611675555589	0.39877951870362643	-0.06363377625338909
0.7259999999999998	0.22830915622987846	-0.09883483485787299	0.7242041004250324	1.743114093490385	0.012227072715973907	0.3988646411553309	-0.06319644419088151
0.7270000000000001	0.22830426529658304	-0.09883495581603025	0.725342701952584	1.7430650075634861	0.012126159839294548	0.3989487604472713	-0.06276179040641884
0.728	0.22829942198894848	-0.09883507416189717	0.7264740334899812	1.7430161130467774	0.012025875858698486	0.3990318825658178	-0.06232982764324904
0.7289999999999999	0.2282946270546913	-0.09883518997921042	0.7275980670004093	1.7429674154456332	0.011926223540010989	0.39911401347784076	-0.06190056837914322
0.7299999999999998	0.2282898811126645	-0.09883530335013277	0.7287147750133984	1.7429189204357007	0.011827205600149979	0.3991951591308326	-0.061474024819715076
0.7310000000000001	0.2282851846548954	-0.09883541435514019	0.7298241306427867	1.7428706338580913	0.011728824705628799	0.3992753254535686	-0.061050208892151264
0.732	0.228280538049705	-0.09883552307291138	0.7309261076054331	1.742822561713245	0.01163108347080628	0.39935451835705893	-0.06062913223897521
0.7329999999999999	0.22827594154553146	-0.09883562958021955	0.7320206802407013	1.7427747101553466	0.01153398445582058	0.3994327437354186	-0.06021080621140663
0.7339999999999998	0.22827139527395257	-0.09883573395182645	0.7331078235296116	1.7427270854876562	0.011437530164630578	0.3995100074665901	-0.0597952418626707
0.7350000000000001	0.2282668992519069	-0.09883583626037856	0.7341875131129353	1.742679694158002	0.011341723043284116	0.39958631541291284	-0.05938244994179396
0.736	0.22826245338461876	-0.09883593657630534	0.7352597253090141	1.7426325427536786	0.011246565478227945	0.3996616734217768	-0.05897244088763265
0.7369999999999999	0.2282580574696028	-0.0988360349677195	0.736324437132825	1.7425856379949853	0.0111520597945352	0.3997360873267201	-0.05856522482251387
0.7379999999999998	0.22825371120099638	-0.09883613150031925	0.7373816263170674	1.742538986727408	0.011058208253865378	0.3998095629489047	-0.058160811545296794
0.7390000000000001	0.22824941417384306	-0.09883622623729234	0.7384312713337872	1.7424925959135587	0.010965013052276347	0.3998821060985369	-0.05775921052433124
0.74	0.22824516588832786	-0.09883631923922201	0.7394733514143097	1.7424464726259947	0.010872476318251596	0.39995372257592393	-0.05736043089091311
0.7409999999999999	0.22824096575396444	-0.09883641056399461	0.7405078465675002	1.7424006240405363	0.010780600110879675	0.40002441817240314	-0.056964481433288264
0.7419999999999998	0.2282368130937352	-0.09883650026670905	0.7415347375971253	1.742355057428569	0.010689386418061974	0.4000941986715657	-0.05657137059119607
0.7430000000000001	0.2282327071481841	-0.09883658839958763	0.7425540061179552	1.7423097801479535	0.010598837154868607	0.4001630698506466	-0.05618110645112668
0.744	0.22822864707946358	-0.09883667501188874	0.743565634570628	1.7422647996336558	0.01050895416197958	0.400231037481771	-0.05579369674204026
0.7449999999999999	0.22822463197533566	-0.09883676014982086	0.7445696062364244	1.7422201233892283	0.010419739204087581	0.40029810733305154	-0.055409148830870336
0.7459999999999998	0.22822066085312875	-0.09883684385645823	0.7455659052527221	1.7421757589783762	0.010331193968382389	0.4003642851697128	-0.05502746971774288
0.7470000000000001	0.22821673266365036	-0.09883692617165782	0.7465545166283882	1.742131714014726	0.010243320063236996	0.40042957675548246	-0.05464866603163473
0.748	0.22821284629505711	-0.09883700713197772	0.7475354262576254	1.7420879961505373	0.010156119017032884	0.4004939878541814	-0.054272744026829946
0.7489999999999999	0.22820900057668309	-0.098837086770597	0.7485086209315341	1.7420446130662304	0.010069592277061997	0.40055752423120244	-0.053899709580106744
0.7499999999999998	0.22820519428282715	-0.09883716511723671	0.7494740883489079	1.7420015724599731	0.009983741208382134	0.4006201916549343	-0.05352956818828349
0.7510000000000001	0.22820142613650102	-0.09883724219808233	0.7504318171285256	1.741958882036189	0.009898567092441607	0.40068199589836756	-0.053162324965387274
0.752	0.22819769481313862	-0.09883731803570739	0.7513817968225812	1.7419165494933537	0.009814071125654595	0.40074294274081673	-0.052797984639439646
0.7529999999999999	0.2281939989442686	-0.09883739264899832	0.7523240179297607	1.7418745825114519	0.009730254418230394	0.4008030379696915	-0.05243655154940266
0.7539999999999998	0.22819033712115075	-0.09883746605308065	0.7532584719083496	1.741832988739085	0.009647117993072747	0.4008622873824947	-0.052078029642158866
0.7550000000000001	0.22818670789837803	-0.09883753825924615	0.7541851511901374	1.7417917757802217	0.009564662784504522	0.4009206967890407	-0.05172242246915553
0.756	0.22818310979744538	-0.09883760927488142	0.7551040491939915	1.741750951180958	0.009482889636999472	0.40097827201358477	-0.05136973318307471
0.7569999999999999	0.2281795413102869	-0.09883767910339743	0.756015160337231	1.7417105224170366	0.009401799304163776	0.4010350188966137	-0.05101996453525653
0.7579999999999998	0.2281760009027823	-0.0988377477441604	0.7569184800448079	1.741670496882117	0.00932139244796651	0.40109094329635314	-0.05067311887393346
0.7590000000000001	0.22817248701823525	-0.09883781519242374	0.757814004758181	1.7416308818760347	0.009241669638035637	0.40114605109029033	-0.05032919814266393
0.76	0.22816899808082367	-0.09883788143926116	0.7587017319453885	1.741591684592292	0.009162631350836168	0.4012003481770108	-0.04998820387847573
0.7609999999999999	0.2281655324990244	-0.09883794647150093	0.759581660111947	1.741552912104023	0.009084277968729921	0.4012538404784659	-0.049650137209839275
0.7619999999999998	0.22816208866901402	-0.09883801027166139	0.7604537888103253	1.7415145713487963	0.009006609779099123	0.40130653394242083	-0.04931499885519978
0.7630000000000001	0.22815866497804607	-0.09883807281826378	0.7613181186464923	1.741476669113762	0.008929626973838012	0.4013584345447123	-0.04898278912255469
0.764	0.22815525980780782	-0.09883813408727526	0.762174651285042	1.7414392120215014	0.00885332964945572	0.4014095482913718	-0.04865350790952746
0.7649999999999999	0.22815187153775715	-0.09883819405430559	0.7630233894547711	1.7414022065165766	0.008777717807485782	0.40145988122066817	-0.048327154703145636
0.7659999999999998	0.2281484985484412	-0.09883825269605247	0.7638643369539603	1.7413656588539026	0.008702791354593148	0.4015094394046379	-0.04800372857950615
0.7670000000000001	0.2281451392247989	-0.09883830999061945	0.7646974986538527	1.741329575088556	0.008628550102317799	0.4015582289500979	-0.04768322820405899
0.768	0.22814179195944836	-0.0988383659174588	0.7655228805010751	1.7412939610651417	0.008554993766698677	0.4016062559997428	-0.04736565183238854
0.7689999999999999	0.22813845515596107	-0.09883842045731568	0.7663404895205008	1.7412588224070853	0.008482121967838995	0.40165352673338234	-0.04705099731076282
0.7699999999999998	0.22813512723212417	-0.09883847359217367	0.7671503338181759	1.7412241645069721	0.008409934229535003	0.40170004736906917	-0.04673926207645264
0.7710000000000001	0.22813180662319274	-0.09883852530520158	0.7679524225824195	1.7411899925167937	0.00833842997915131	0.4017458241642328	-0.046430443158735964
0.772	0.22812849178513334	-0.09883857558070179	0.7687467660812095	1.741156311337352	0.00826760854780409	0.40179086341675246	-0.046124537181503736
0.7729999999999999	0.22812518119786032	-0.09883862440405973	0.7695333756562188	1.7411231256079396	0.008197469170791854	0.40183517146578057	-0.045821540367287215
0.7739999999999998	0.22812187336846668	-0.098838671761695	0.770312263715753	1.7410904396970475	0.008128010988091735	0.4018787546923715	-0.045521448541674836
0.7750000000000001	0.22811856683445053	-0.09883871764101378	0.7710834437277067	1.7410582576940983	0.008059233044800218	0.4019216195199089	-0.04522425713745241
0.776	0.22811526016693914	-0.09883876203036264	0.771846930212525	1.7410265834018175	0.007991134291580068	0.40196377241438697	-0.04492996119853154
0.7769999999999999	0.2281119519739115	-0.09883880491898395	0.7726027387357776	1.7409954203288682	0.007923713585114367	0.40200521988472165	-0.04463855538409713
0.7779999999999998	0.228108640903421	-0.09883884629697248	0.773350885899955	1.7409647716834957	0.007856969688507812	0.40204596848296387	-0.04435003397297866
0.7790000000000001	0.22810532564681973	-0.09883888615523376	0.7740913893358511	1.7409346403689279	0.007790901271758145	0.4020860248041042	-0.04406439086776338
0.78	0.22810200494198543	-0.09883892448544365	0.7748242676935166	1.7409050289797754	0.007725506912420778	0.4021253954855226	-0.04378161959877867
0.7809999999999999	0.22809867757655244	-0.09883896128000962	0.7755495406323921	1.740875939798682	0.007660785096346046	0.4021640872064432	-0.043501713328436796
0.7819999999999998	0.22809534239114815	-0.0988389965320333	0.7762672288109713	1.7408473747935944	0.007596734218307824	0.4022021066874479	-0.04322466485582652
0.7830000000000001	0.22809199828263563	-0.09883903023527472	0.7769773538756047	1.7408193356160309	0.007533352582524948	0.4022394606897385	-0.04295046662155821
0.784	0.2280886442073642	-0.09883906238411788	0.7776799384472958	1.7407918236003426	0.007470638403259727	0.40227615601395694	-0.04267911071323495
0.7849999999999999	0.2280852791844284	-0.09883909297353793	0.7783750061072188	1.7407648397635918	0.0074085898056169865	0.40231219949880215	-0.04241058887125242
0.7859999999999998	0.22808190229856143	-0.09883912199906988	0.7790625813824398	1.740738384805664	0.00734720482648449	0.40234759801973985	-0.042144892494448076
0.7870000000000001	0.22807851270191382	-0.09883914945677878	0.7797426897314433	1.7407124591099947	0.00728648141561656	0.40238235848761705	-0.04188201264579037
0.788	0.2280751096150929	-0.09883917534323143	0.7804153575283141	1.740687062744911	0.007226417436923722	0.4024164878469915	-0.041621940058481834
0.7889999999999999	0.22807169232896526	-0.09883919965546963	0.7810806120451702	1.7406621954652104	0.007167010669848543	0.4024499930744131	-0.041364665142728324
0.7899999999999998	0.2280682602072217	-0.09883922239098497	0.7817384814328219	1.7406378567147296	0.007108258810707976	0.4024828811766496	-0.04111017799318339
0.7910000000000001	0.22806481268820222	-0.09883924354769516	0.7823889946996273	1.7406140456302706	0.007050159474126152	0.4025151591886079	-0.04085846839683355
0.792	0.22806134928560665	-0.09883926312392181	0.7830321816888975	1.7405907610453888	0.006992710194742572	0.40254683417118636	-0.04060952584127328
0.7929999999999999	0.22805786958884403	-0.09883928111836993	0.7836680730563271	1.7405680014932965	0.006935908429137127	0.4025779132094168	-0.04036333952307506
0.7939999999999998	0.22805437326339856	-0.09883929753010869	0.7842967002489253	1.7405457652100007	0.006879751557669834	0.40260840341070725	-0.04011989835565573
0.7950000000000002	0.22805086005083802	-0.09883931235855403	0.7849180954850385	1.7405240501380566	0.006824236886115972	0.4026383119028735	-0.039879190976649735
0.796	0.22804732976771205	-0.0988393256034526	0.7855322917346869	1.7405028539301866	0.006769361647342774	0.4026676458320746	-0.039641205755043624
0.7969999999999999	0.22804378230333558	-0.09883933726486734	0.7861393227001776	1.7404821739527725	0.006715123003273886	0.40269641236088877	-0.03940593079814377
0.7979999999999998	0.22804021761683443	-0.09883934734316453	0.7867392227965889	1.74046200728997	0.006661518047144317	0.4027246186664621	-0.039173353958632244
0.7990000000000002	0.22803663573308075	-0.09883935583900251	0.787332027131714	1.7404423507480704	0.006608543805865911	0.40275227193866175	-0.03894346284190513
0.8	0.22803303673789585	-0.09883936275332177	0.7879177714854333	1.7404232008589848	0.006556197242323497	0.40277937937834923	-0.03871624481364422
0.8009999999999999	0.2280294207736473	-0.09883936808733669	0.7884964922892344	1.7404045538832307	0.006504475257604592	0.4028059481957655	-0.03849168700726879
0.8019999999999998	0.2280257880348624	-0.09883937184252888	0.7890682266073511	1.7403864058135583	0.006453374693226529	0.40283198560890054	-0.03826977633073157
0.8030000000000002	0.22802213876348218	-0.09883937402064186	0.789633012119859	1.740368752379966	0.006402892333181321	0.4028574988415957	-0.03805049947248882
0.804	0.2280184732448828	-0.09883937462367749	0.7901908871069357	1.7403515890564827	0.00635302490561864	0.40288249512125035	-0.03783384290677903
0.8049999999999999	0.22801479180503917	-0.09883937365389384	0.7907418904338764	1.7403349110689745	0.006303769084352736	0.4029069816764303	-0.037619792898345085
0.8059999999999998	0.22801109480770185	-0.09883937111380452	0.7912860615368295	1.7403187134028488	0.006255121490440104	0.40293096573467563	-0.0374083355067956
0.8070000000000002	0.22800738265046294	-0.09883936700617973	0.7918234404092145	1.7403029908110372	0.0062070786938920154	0.40295445452037865	-0.03719945659067993
0.808	0.22800365576008777	-0.09883936133404872	0.7923540675884059	1.740287737823765	0.00615963721540343	0.402977455252299	-0.036993141811229376
0.8089999999999999	0.2279999145886148	-0.0988393541007037	0.7928779841418864	1.7402729487601123	0.006112793527858005	0.4029999751406478	-0.03678937663602202
0.8099999999999998	0.22799615961022152	-0.09883934530970545	0.7933952316528357	1.7402586177402468	0.006066544057612609	0.40302202138403825	-0.03658814634276787
0.8110000000000002	0.22799239131734947	-0.09883933496489035	0.793905852205491	1.7402447386983309	0.006020885185869266	0.40304360116623555	-0.036389436023106694
0.812	0.2279886102160903	-0.0988393230703789	0.794409888369866	1.7402313053961127	0.005975813250259823	0.40306472165263624	-0.036193230586615485
0.813	0.22798481682233818	-0.09883930963058586	0.7949073831861607	1.7402183114364538	0.005931324546403254	0.40308538998683785	-0.03599951476510112
0.8139999999999998	0.22798101165908272	-0.09883929465023182	0.7953983801503239	1.7402057502764217	0.005887415329256479	0.4031056132875339	-0.03580827311658383
0.8150000000000002	0.22797719525408983	-0.09883927813435628	0.795882923201099	1.7401936152399533	0.005844081814323189	0.4031253986456059	-0.03561949002862095
0.8160000000000001	0.22797336813759533	-0.09883926008833223	0.796361056708134	1.7401818995301	0.00580132017878525	0.4031447531212834	-0.03543314972116871
0.817	0.22796953084000843	-0.09883924051788227	0.796832825461869	1.740170596240854	0.005759126562499455	0.4031636837414873	-0.03524923624887553
0.8179999999999998	0.22796568389000188	-0.09883921942909621	0.7972982746659134	1.7401596983685683	0.005717497068680643	0.40318219749747164	-0.035067733502517524
0.8190000000000002	0.22796182781374177	-0.09883919682845006	0.7977574499303615	1.7401491988229731	0.005676427764214069	0.40320030134263424	-0.03488862521014014
0.8200000000000001	0.22795796313525382	-0.09883917272282663	0.7982103972633696	1.7401390904377996	0.0056359146799052975	0.4032180021903074	-0.03471189493901754
0.821	0.22795409037717124	-0.09883914711953758	0.7986571630609512	1.740129365981013	0.005595953810975975	0.4032353069114612	-0.03453752609844574
0.8219999999999998	0.22795021006149013	-0.09883912002634683	0.7990977940968252	1.7401200181646677	0.005556541117748433	0.4032522223323727	-0.03436550194253294
0.8230000000000002	0.2279463227103327	-0.09883909145149555	0.7995323375122719	1.7401110396543842	0.005517672526340343	0.4032687552324376	-0.03419580557300311
0.8240000000000001	0.2279424288467178	-0.09883906140372858	0.7999608408055773	1.7401024230784627	0.005479343929251529	0.4032849123422403	-0.03402841994233368
0.825	0.22793852899533962	-0.09883902989232221	0.8003833518221445	1.7400941610366356	0.005441551185786033	0.40330070034175164	-0.033863327856756616
0.8259999999999998	0.2279346236833555	-0.09883899692711347	0.800799918745602	1.740086246108466	0.005404290122435221	0.40331612585852866	-0.033700511978774106
0.8270000000000002	0.22793071344118193	-0.09883896251853089	0.8012105900891099	1.7400786708614036	0.005367556533347771	0.40333119546603013	-0.03353995482951005
0.8280000000000001	0.22792679880329395	-0.09883892667762652	0.8016154146864453	1.740071427858499	0.0053313461808906105	0.40334591568216305	-0.0333816387912188
0.829	0.22792288030940203	-0.09883888941610953	0.8020144416828154	1.7400645096657898	0.005295654796243994	0.4033602929679329	-0.033225546110029064
0.8299999999999998	0.22791895850638505	-0.09883885074638112	0.8024077205253537	1.7400579088593617	0.005260478079852157	0.4033743337260689	-0.033071658898940155
0.8310000000000002	0.22791503395022666	-0.09883881068157072	0.8027953009532457	1.7400516180320935	0.005225811701794602	0.4033880442996787	-0.032919959141087814
0.8320000000000001	0.22791110720720395	-0.0988387692355738	0.8031772329870638	1.7400456298000915	0.005191651302386704	0.40340143097092696	-0.032770428693358056
0.833	0.22790717885470507	-0.09883872642309088	0.8035535669165126	1.7400399368088242	0.005157992493013865	0.4034144999596694	-0.03262304929048828
0.8339999999999999	0.2279032494820516	-0.09883868225966784	0.8039243532865377	1.740034531738961	0.005124830857081658	0.40342725742216	-0.03247780254973432
0.8350000000000002	0.22789931969132005	-0.09883863676173765	0.8042896428821235	1.7400294073119211	0.005092161951147132	0.4034397094499453	-0.03233466997624293
0.8360000000000001	0.22789539009853765	-0.09883858994666346	0.8046494867109758	1.7400245562951469	0.005059981306235596	0.4034518620688187	-0.03219363296945222
0.837	0.22789146133562982	-0.09883854183278283	0.8050039359829126	1.740019971507098	0.005028284429347188	0.40346372123770763	-0.03205467283078155
0.8379999999999999	0.22788753405236756	-0.09883849243945343	0.8053530420859124	1.7400156458219838	0.004997066805279413	0.4034752928475469	-0.031917770772568216
0.8390000000000002	0.22788360891756151	-0.09883844178709983	0.8056968565595222	1.740011572174232	0.0049663238987091	0.40348658272013466	-0.03178290792802552
0.8400000000000001	0.227879686619503	-0.09883838989726168	0.806035431065954	1.7400077435627097	0.004936051156538194	0.40349759660690226	-0.03165006536211859
0.841	0.22787576786565353	-0.09883833679264302	0.8063688173591975	1.7400041530546944	0.004906244010690493	0.4035083401876549	-0.03151922408331565
0.8419999999999999	0.22787185338233393	-0.09883828249716285	0.8066970672562315	1.740000793789608	0.004876897880876568	0.40351881906939796	-0.03139036505471046
0.8430000000000002	0.22786794391478388	-0.09883822703600689	0.807020232614418	1.7399976589825201	0.004848008176722297	0.4035290387853663	-0.03126346920276847
0.8440000000000001	0.22786404022646273	-0.09883817043568038	0.8073383653056279	1.7399947419274238	0.00481957030017901	0.40353900479412863	-0.031138517427247336
0.845	0.2278601430972188	-0.09883811272406222	0.8076515171806561	1.7399920360002932	0.004791579648889582	0.4035487224785789	-0.03101549061486831
0.8459999999999999	0.22785625332107873	-0.09883805393046002	0.807959740041173	1.73998953466193	0.004764031618992484	0.40355819714511443	-0.030894369649997106
0.8469999999999998	0.22785237170440464	-0.0988379940856664	0.8082630856263066	1.7399872314606024	0.004736921606698335	0.4035674340232381	-0.030775135419612288
0.8480000000000001	0.22784849906516985	-0.0988379332220162	0.8085616055931247	1.7399851200344858	0.004710245010287763	0.40357643826515466	-0.030657768820801422
0.849	0.22784463623297904	-0.09883787137344481	0.8088553514804419	1.7399831941139106	0.004683997233387686	0.40358521494492816	-0.030542250774884
0.8499999999999999	0.22784078404870664	-0.09883780857554747	0.8091443746694317	1.7399814475234225	0.004658173688495169	0.40359376905743993	-0.03042856224275952
0.8509999999999998	0.2278369433641278	-0.09883774486563948	0.8094287263485159	1.7399798741836623	0.004632769800144322	0.4036021055174468	-0.03031668423851521
0.8520000000000001	0.2278331150422894	-0.09883768028281739	0.8097084574772152	1.7399784681130699	0.0046077810081470395	0.40361022915867334	-0.03020659784344345
0.853	0.22782929995824283	-0.09883761486802108	0.8099836187526703	1.7399772234294213	0.004583202770607501	0.40361814473311625	-0.03009828421914755
0.8539999999999999	0.22782549899976387	-0.09883754866409665	0.8102542605844251	1.739976134351201	0.004559030566166788	0.4036258569107997	-0.029991724617561957
0.8549999999999998	0.2278217130680605	-0.09883748171586013	0.8105204330762952	1.739975195198818	0.004535259895542943	0.4036333702799164	-0.029886900388148754
0.8560000000000001	0.22781794307847036	-0.098837414070162	0.810782186015651	1.7399744003956699	0.004511886282431765	0.4036406893472273	-0.02978379298204516
0.857	0.22781418996114533	-0.09883734577595238	0.8110395688614144	1.7399737444690597	0.004488905274625346	0.4036478185383512	-0.029682383956773372
0.8579999999999999	0.2278104546613426	-0.09883727688434694	0.811292630720572	1.7399732220509743	0.004466312446266214	0.4036547621976342	-0.0295826549856111
0.8589999999999998	0.22780673813856797	-0.09883720744869337	0.8115414203214308	1.7399728278787248	0.004444103400449716	0.4036615245879	-0.029484587868291286
0.8600000000000001	0.22780304136457544	-0.09883713752463856	0.8117859859925867	1.7399725567954598	0.0044222737713263335	0.4036681098903808	-0.02938816453945568
0.861	0.22779936532097403	-0.09883706717019616	0.8120263756449249	1.7399724037505506	0.00440081922601273	0.40367452220470346	-0.029293367075854414
0.8619999999999999	0.22779571099681337	-0.09883699644581474	0.812262636753976	1.7399723637998588	0.004379735466620274	0.4036807655489257	-0.029200177703283616
0.8629999999999998	0.22779207938614704	-0.0988369254144463	0.812494816342206	1.7399724321058871	0.004359018232344366	0.40368684385980275	-0.029108578803522085
0.8640000000000001	0.2277884714855768	-0.09883685414161512	0.8127229609615719	1.7399726039378207	0.004338663301436054	0.4036927609931572	-0.0290185529212844
0.865	0.2277848882917766	-0.098836782695487	0.8129471166778035	1.7399728746714636	0.004318666492938279	0.4036985207241052	-0.02893008277059856
0.8659999999999999	0.22778133079899288	-0.09883671114656235	0.8131673290589905	1.7399732397890728	0.004299023667947281	0.4037041267473182	-0.028843151239468078
0.8669999999999998	0.22777779999652034	-0.09883663956624071	0.8133836431695581	1.7399736948790974	0.004279730730037799	0.40370958267762036	-0.028757741392409056
0.8680000000000001	0.22777429686615408	-0.09883656802463278	0.8135961035643243	1.7399742356358234	0.004260783625404248	0.40371489205073663	-0.028673836473010462
0.869	0.22777082237961332	-0.09883649658912505	0.8138047542814686	1.7399748578589345	0.004242178343452632	0.4037200583240033	-0.028591419906899476
0.8699999999999999	0.22776737749593629	-0.09883642532407325	0.8140096388377548	1.739975557452986	0.004223910917725371	0.4037250848771008	-0.02851047530378844
0.8709999999999998	0.2277639631588491	-0.09883635429087181	0.8142108002184434	1.7399763304268003	0.004205977427406538	0.4037299750126202	-0.028430986461603698
0.8720000000000001	0.2277605802941082	-0.09883628354802344	0.814408280859217	1.739977172892788	0.004188373999411369	0.40373473195646253	-0.0283529373736867
0.873	0.22775722980643548	-0.09883621315120815	0.814602122631734	1.7399780810661953	0.0041710968101503695	0.40373935885837026	-0.02827631223457649
0.8739999999999999	0.22775391257529395	-0.09883614315335226	0.8147923668372807	1.7399790512642868	0.004154142086789066	0.4037438587926499	-0.028201095442683965
0.8749999999999998	0.22775062944988153	-0.09883607360469693	0.8149790542047234	1.7399800799054606	0.004137506108311658	0.4037482347590214	-0.028127271601274022
0.8760000000000001	0.22774738124446972	-0.09883600455286633	0.8151622248912135	1.7399811635083056	0.004121185206331316	0.40375248968359084	-0.028054825518318924
0.877	0.22774416873370812	-0.09883593604293545	0.8153419184848557	1.739982298690601	0.004105175765772575	0.40375662641988386	-0.027983742205542308
0.8779999999999999	0.22774099264751635	-0.09883586811749724	0.8155181740085438	1.7399834821682614	0.004089474225490291	0.4037606477498743	-0.027914006877034152
0.8789999999999998	0.22773785366707022	-0.09883580081672952	0.8156910299256814	1.7399847107542326	0.004074077078463281	0.4037645563851288	-0.027845604947207628
0.8800000000000001	0.22773475242301094	-0.09883573417846095	0.8158605241485042	1.7399859813573404	0.004058980871383398	0.40376835496812435	-0.027778522027746885
0.881	0.2277316894947451	-0.09883566823823678	0.8160266940482124	1.739987290981094	0.004044182203947996	0.40377204607355427	-0.027712743923803546
0.8819999999999999	0.22772866540895306	-0.09883560302938363	0.8161895764661231	1.7399886367224504	0.004029677728163616	0.4037756322095581	-0.02764825662982138
0.8829999999999998	0.22772568063730972	-0.0988355385830738	0.8163492077265568	1.7399900157705386	0.00401546414754243	0.40377911581899634	-0.027585046324759346
0.8840000000000001	0.22772273559492204	-0.09883547492838878	0.8165056236521749	1.7399914254053503	0.004001538215951099	0.40378249928082655	-0.027523099366361294
0.885	0.2277198306394788	-0.09883541209238197	0.8166588595813568	1.7399928629963977	0.003987896736237045	0.4037857849115799	-0.02746240228454663
0.8859999999999999	0.22771696606960584	-0.09883535010014081	0.8168089503875825	1.739994326001341	0.003974536558818025	0.4037889749669353	-0.02740294177399623
0.8869999999999998	0.2277141421224288	-0.09883528897484789	0.8169559305007887	1.739995811964589	0.003961454580116302	0.40379207164332764	-0.02734470468606845
0.8880000000000001	0.22771135897184996	-0.09883522873784141	0.8170998339295344	1.739997318515874	0.003948647740779595	0.40379507707946716	-0.02728767802042367
0.889	0.22770861672791776	-0.09883516940867468	0.8172406942839421	1.7399988433688054	0.003936113023752728	0.40379799335782723	-0.02723184891624833
0.8899999999999999	0.22770591543653473	-0.09883511100517485	0.817378544800508	1.7400003843194032	0.003923847452202956	0.40380082250628246	-0.02717720464266488
0.8909999999999998	0.22770325507912376	-0.09883505354350068	0.817513418368749	1.740001939244613	0.003911848087362822	0.4038035664998339	-0.02712373258840103
0.8920000000000001	0.22770063557262732	-0.09883499703819948	0.8176453475592773	1.740003506100806	0.0039001120262325334	0.40380622726229654	-0.027071420251035257
0.893	0.2276980567705948	-0.09883494150226303	0.8177743646525194	1.7400050829222633	0.003888636398962028	0.40380880666794905	-0.027020255226196235
0.8939999999999999	0.22769551846535863	-0.09883488694718275	0.817900501666546	1.7400066678196522	0.003877418366037356	0.40381130654314207	-0.026970225197093797
0.8949999999999998	0.2276930203905473	-0.09883483338300365	0.818023790383607	1.7400082589784887	0.0038664551155177806	0.4038137286679861	-0.026921317924393513
0.8960000000000001	0.22769056222355885	-0.09883478081837764	0.818144262376089	1.7400098546575955	0.003855743860326372	0.4038160747781778	-0.02687352123632511
0.897	0.22768814358799513	-0.09883472926061561	0.8182619490322386	1.740011453187552	0.0038452818355968216	0.40381834656671955	-0.02682682301903662
0.8979999999999999	0.22768576405605723	-0.09883467871573867	0.8183768815812432	1.7400130529691389	0.0038350662961401092	0.4038205456853471	-0.026781211207267085
0.8989999999999998	0.22768342315090254	-0.09883462918852842	0.8184890911168938	1.740014652471784	0.0038250945139728073	0.40382267374584746	-0.026736673775532266
0.9000000000000001	0.22768112034896354	-0.09883458068257615	0.8185986086197966	1.740016250232002	0.0038153637759097032	0.4038247323215086	-0.026693198729774253
0.901	0.22767885508222904	-0.09883453320033114	0.8187054649788567	1.7400178448518375	0.0038058713812843003	0.4038267229486382	-0.026650774099182185
0.9019999999999999	0.22767662674048844	-0.09883448674314792	0.8188096910123774	1.7400194349973084	0.0037966146397389365	0.4038286471280281	-0.02660938792819577
0.9029999999999998	0.22767443467353923	-0.0988344413113325	0.8189113174887446	1.7400210193968528	0.0037875908690871624	0.40383050632636364	-0.026569028268825078
0.9040000000000001	0.2276722781929824	-0.0988343969041877	0.8190103751466615	1.7400225968397804	0.003778797393372793	0.4038323019775757	-0.026529683173176485
