# Supplementary material for: JcvPCA and JsvCRP: A set of metrics to evaluate changes in joint coordination strategies
Source: PLoS One. 2025 Aug 5;20(8):e0325792. doi: 10.1371/journal.pone.0325792 (PMC12324137; doi:10.1371/journal.pone.0325792)
Supplement: S4 Dataset — This zip file contains one folder for each condition. For each condition, the 3 repetitions of the movements for the 3 different targets’ height are presented in individual csv files. (ZIP) [file pone.0325792.s004.zip › Data/Shoulder_Only/data_nat_epaule_70_3.csv]

index	1	2	3	4	ee_pos1	ee_pos2	ee_pos3
0.0	0.22490443657099432	-0.09738225740480493	-0.19365945187429776	1.7411529493918385	0.0783825883232505	0.19122854845943205	-0.34766841076527216
0.0009999999999998899	0.22491209813358495	-0.09738225661662922	-0.19356327208555643	1.7411639159366195	0.07837970407899852	0.19126304940491284	-0.34764746068707936
0.0020000000000000018	0.22491984673906107	-0.0973822562629172	-0.1934648665714114	1.741175257407218	0.07837672044629185	0.19129834534398696	-0.3476259952987422
0.0029999999999998916	0.22492768222232604	-0.09738225636376378	-0.1933642132179804	1.741186981754618	0.07837363585128318	0.19133444403161795	-0.347604008270646
0.0040000000000000036	0.22493560440787946	-0.09738225693971801	-0.19326129020544475	1.7411990969650604	0.07837044872623238	0.19137135311077613	-0.3475814933117413
0.004999999999999893	0.22494361311007652	-0.097382258011783	-0.19315607601177093	1.7412116110546276	0.07836715750995502	0.19140908011099897	-0.34755844417136134
0.006000000000000005	0.22495170813367807	-0.0973822596014153	-0.19304854941676525	1.7412245320634496	0.07836376064837097	0.19144763244689245	-0.3475348546411885
0.006999999999999895	0.22495988927356506	-0.09738226173052386	-0.19293868950610654	1.7412378680495217	0.07836025659497162	0.19148701741650573	-0.3475107185573759
0.008000000000000007	0.22496815631361824	-0.0973822644214685	-0.19282647567349506	1.7412516270821243	0.07835664381102452	0.19152724220030198	-0.3474860298024646
0.008999999999999897	0.22497650902626673	-0.09738226769705778	-0.19271188761981028	1.7412658172348388	0.07835292076563911	0.19156831386132803	-0.3474607823067981
0.010000000000000009	0.22498494717270415	-0.09738227158054642	-0.1925949053504263	1.7412804465785283	0.07834908593581641	0.191610239346088	-0.3474349700495619
0.010999999999999899	0.2249934705026463	-0.09738227609563202	-0.1924755091725851	1.7412955231750258	0.07834513780648437	0.19165302548520102	-0.34740858705975847
0.01200000000000001	0.22500207875400538	-0.09738228126645133	-0.1923536796928482	1.7413110550711475	0.07834107487064222	0.19169667899389667	-0.3473816274172448
0.0129999999999999	0.22501077165323177	-0.09738228711757582	-0.19222939781314083	1.7413270502918952	0.07833689562973693	0.1917412064731946	-0.347354085253718
0.014000000000000012	0.22501954891594825	-0.09738229367400661	-0.19210264472502878	1.7413435168332112	0.07833259859415163	0.1917866144118832	-0.3473259547534095
0.014999999999999902	0.22502841024712641	-0.09738230096116877	-0.19197340190262335	1.7413604626550354	0.07832818228344178	0.1918329091888649	-0.3472972301534332
0.016000000000000014	0.22503735534043062	-0.09738230900490497	-0.19184165109375934	1.7413778956742791	0.07832364522607733	0.1918800970760441	-0.347267905743855
0.016999999999999904	0.22504638387748008	-0.09738231783146828	-0.19170737430984247	1.741395823757333	0.07831898595905733	0.19192818424181277	-0.3472379758675486
0.018000000000000016	0.22505549552777945	-0.09738232746751435	-0.19157055381588728	1.7414142547124787	0.07831420302776404	0.19197717675445747	-0.3472074349199666
0.018999999999999906	0.22506468994894374	-0.09738233794009281	-0.1914311721207594	1.7414331962829392	0.07830929498587524	0.1920270805853601	-0.3471762773487092
0.020000000000000018	0.22507396678646657	-0.0973823492766379	-0.191289211966134	1.741452656140569	0.07830426039509261	0.19207790161265645	-0.3471444976527753
0.020999999999999908	0.22508332567265793	-0.0973823615049582	-0.19114465631381133	1.741472641879425	0.07829909782462634	0.19212964562552892	-0.34711209038174423
0.02200000000000002	0.2250927662255011	-0.09738237465322555	-0.1909974883321629	1.7414931610088327	0.07829380585062068	0.19218231832876326	-0.3470790501349547
0.02299999999999991	0.22510228804818028	-0.09738238874996318	-0.19084769138210253	1.741514220946315	0.07828838305576484	0.1922359253474408	-0.3470453715604428
0.02400000000000002	0.22511189072928023	-0.09738240382403285	-0.1906952490025959	1.7415358290111305	0.07828282802915197	0.19229047223188306	-0.34701104935358285
0.02499999999999991	0.22512157384403533	-0.09738241990462111	-0.19054014489572058	1.7415579924184101	0.07827713936638725	0.19234596446284322	-0.34697607825555904
0.026000000000000023	0.22513133695662776	-0.09738243702122461	-0.19038236291091812	1.7415807182735161	0.07827131566976402	0.1924024074569388	-0.34694045305155036
0.026999999999999913	0.22514117962315663	-0.0973824552036344	-0.1902218870280813	1.741604013566985	0.07826535554838733	0.19245980657238124	-0.34690416856839074
0.028000000000000025	0.22515110139565586	-0.09738247448191921	-0.19005870134024258	1.741627885170048	0.07825925761855108	0.19251816711481445	-0.3468672196719529
0.028999999999999915	0.22516110182716542	-0.09738249488640777	-0.18989279003663206	1.7416523398299741	0.0782530205045523	0.19257749434313515	-0.34682960126468776
0.029999999999999805	0.22517118047710408	-0.09738251644767	-0.1897241373857472	1.7416773841652256	0.0782466428397008	0.19263779347541177	-0.3467913082832627
0.030999999999999917	0.22518133691656417	-0.09738253919649709	-0.18955272771807222	1.741703024661175	0.07824012326722085	0.1926990696948967	-0.3467523356959999
0.031999999999999806	0.22519157073353038	-0.09738256316388047	-0.18937854540883628	1.7417292676663774	0.07823346044092429	0.19276132815594424	-0.34671267850017984
0.03299999999999992	0.22520188153802365	-0.09738258838098968	-0.18920157486120004	1.7417561193890116	0.07822665302577833	0.19282457398970712	-0.346672331719338
0.03399999999999981	0.2252122689671676	-0.09738261487914893	-0.189021800489134	1.741783585893867	0.07821969969855218	0.1928888123099114	-0.34663129040019214
0.03499999999999992	0.2252227326898014	-0.09738264268981259	-0.18883920669962817	1.7418116730998623	0.07821259914848253	0.19295404821894804	-0.3465895496092071
0.03599999999999981	0.22523327240989155	-0.09738267184453928	-0.18865377787575563	1.7418403867773384	0.07820535007765503	0.19302028681372835	-0.3465471044295315
0.03699999999999992	0.2252438878687433	-0.09738270237496478	-0.18846549836173423	1.7418697325451231	0.0781979512009812	0.1930875331907499	-0.3465039499585549
0.03799999999999981	0.2252545788467632	-0.09738273431277364	-0.18827435244887133	1.741899715868113	0.07819040124601537	0.1931557924507946	-0.34646008130554273
0.038999999999999924	0.22526534516477112	-0.09738276768966937	-0.188080324360902	1.7419303420553733	0.078182698952674	0.19322506970386258	-0.34641549358910967
0.039999999999999813	0.22527618668411023	-0.09738280253734337	-0.18788339823911138	1.741961616258366	0.0781748430725543	0.19329537007421554	-0.3463701819347796
0.040999999999999925	0.22528710330555446	-0.09738283888744227	-0.18768355812800977	1.741993543470052	0.07816683236785293	0.19336669870528062	-0.3463241414723939
0.041999999999999815	0.22529809496776654	-0.09738287677153411	-0.18748078796157838	1.7420261285256204	0.07815866561025181	0.19343906076428816	-0.346277367333068
0.04299999999999993	0.22530916164568285	-0.09738291622107276	-0.187275071550099	1.7420593761037066	0.07815034157989383	0.19351246144657744	-0.34622985464618816
0.04399999999999982	0.22532030334882608	-0.0973829572673611	-0.18706639256682972	1.7420932907265918	0.07814185906426703	0.19358690597999156	-0.34618159853675745
0.04499999999999993	0.225331520119547	-0.09738299994151253	-0.18685473453416723	1.7421278767601374	0.07813321685693751	0.1936623996295393	-0.34613259412273123
0.04599999999999982	0.2253428120311929	-0.09738304427441094	-0.18664008081081562	1.7421631384149474	0.07812441375637584	0.19373894770170952	-0.3460828365122849
0.04699999999999993	0.22535417918620126	-0.09738309029666913	-0.18642241458110556	1.7421990797487592	0.0781154485649391	0.19381655554800725	-0.34603232080120166
0.04799999999999982	0.22536562171411845	-0.09738313803858553	-0.18620171884572864	1.742235704669681	0.07810632008770524	0.19389522856800992	-0.3459810420701419
0.04899999999999993	0.22537713976992188	-0.09738318753009949	-0.18597797641277639	1.7422730169398961	0.07809702713122167	0.19397497221242657	-0.3459289953816769
0.04999999999999982	0.22538873353302102	-0.0973832388007446	-0.1857511698887244	1.742311020179448	0.07808756850253488	0.19405579198621525	-0.34587617577733465
0.050999999999999934	0.22540040320618485	-0.09738329187960057	-0.18552128166937726	1.7423497178701086	0.07807794300838021	0.19413769345157067	-0.3458225782747859
0.051999999999999824	0.22541214901364298	-0.09738334679524312	-0.18528829393116858	1.7423891133589493	0.07806814945422864	0.1942206822307158	-0.34576819786523466
0.052999999999999936	0.22542397119873656	-0.09738340357569238	-0.18505218862358466	1.7424292098619878	0.07805818664313073	0.19430476400837043	-0.34571302951095756
0.053999999999999826	0.22543587002149487	-0.09738346224835928	-0.18481294746272606	1.7424700104690356	0.07804805337435894	0.1943899445338297	-0.34565706814275415
0.05499999999999994	0.22544784575613877	-0.09738352283999026	-0.18457055192565056	1.7425115181497397	0.07803774844197124	0.19447622962270883	-0.3456003086571898
0.05599999999999983	0.22545989868888763	-0.09738358537661002	-0.18432498324551955	1.7425537357604435	0.07802727063354087	0.19456362515840858	-0.3455427459136377
0.05699999999999994	0.22547202911644398	-0.0973836498838388	-0.18407622240718718	1.7425966660511105	0.07801661872923597	0.19465213709347903	-0.34548437473136695
0.05799999999999983	0.22548423734440076	-0.09738371638833652	-0.1838242501432471	1.7426403116711848	0.07800579150118968	0.1947417714507537	-0.3454251898871097
0.05899999999999994	0.2254965236848195	-0.09738378491999752	-0.18356904693093276	1.7426846751751288	0.077994787712796	0.19483253432406575	-0.34536518611292805
0.05999999999999983	0.22550888845335632	-0.09738385551339084	-0.18331059298989405	1.7427297590287687	0.07798360611762863	0.19492443187872321	-0.34530435809402205
0.06099999999999994	0.22552133196668822	-0.0973839282080697	-0.18304886828086656	1.7427755656156896	0.07797224545816629	0.19501747035179787	-0.34524270046672584
0.06199999999999983	0.22553385454061534	-0.0973840030485027	-0.18278385250449958	1.7428220972433062	0.07796070446469146	0.1951116560523439	-0.3451802078166377
0.06299999999999994	0.22554645648808666	-0.09738408008400294	-0.18251552509998684	1.7428693561489812	0.07794898185436339	0.19520699536160088	-0.3451168746765837
0.06399999999999983	0.225559138116396	-0.09738415936865513	-0.1822438652446488	1.742917344506191	0.07793707633022344	0.19530349473280972	-0.3450526955246645
0.06499999999999995	0.22557189972392444	-0.09738424096124045	-0.18196885185448755	1.7429660644311087	0.077924986579951	0.19540116069069624	-0.344987664782512
0.06599999999999984	0.2255847415971813	-0.09738432492515925	-0.1816904635846055	1.7430155179896043	0.07791271127455404	0.1954999998311031	-0.3449217768135788
0.06699999999999995	0.22559766400851994	-0.0973844113283516	-0.1814086788298832	1.7430657072042848	0.07790024906730009	0.19560001882058142	-0.34485502592140443
0.06799999999999984	0.22561066721377507	-0.09738450024321535	-0.18112347572668774	1.7431166340623243	0.07788759859264534	0.19570122439550874	-0.3447874063477434
0.06899999999999995	0.22562375144944563	-0.09738459174652192	-0.1808348321556347	1.743168300524834	0.07787475846498049	0.1958036233607886	-0.3447189122705587
0.06999999999999984	0.22563691693055118	-0.09738468591932968	-0.18054272574542726	1.7432207085366391	0.07786172727756005	0.195907222588246	-0.3446495378021923
0.07099999999999995	0.22565016384953848	-0.09738478284689468	-0.18024713387704458	1.7432738600349569	0.0778485036017991	0.1960120290148955	-0.3445792769877183
0.07199999999999984	0.22566349237548497	-0.09738488261857885	-0.17994803368754544	1.7433277569573524	0.07783508598675622	0.19611804964125779	-0.3445081238032397
0.07299999999999995	0.22567690265284668	-0.09738498532775555	-0.1796454020735072	1.743382401249723	0.07782147295849967	0.19622529152977872	-0.3444360721542579
0.07399999999999984	0.22569039479899783	-0.09738509107171231	-0.179339215693744	1.7434377948743083	0.07780766301911421	0.1963337618035878	-0.34436311587418045
0.07499999999999996	0.2257039689009383	-0.09738519995155065	-0.17902945097170475	1.7434939398181009	0.07779365464553313	0.19644346764546736	-0.34428924872273
0.07599999999999985	0.22571762501267378	-0.09738531207208304	-0.17871608409908035	1.743550838101656	0.07777944628856202	0.19655441629641626	-0.3442144643843214
0.07699999999999996	0.22573136315364387	-0.09738542754172672	-0.17839909104101978	1.7436084917871684	0.07776503637215694	0.19666661505361888	-0.3441387564667784
0.07799999999999985	0.22574518330744445	-0.0973855464723944	-0.17807844754222446	1.7436669029850635	0.07775042329289732	0.19678007126805552	-0.3440621185005171
0.07899999999999996	0.22575908542047007	-0.09738566897938176	-0.17775412913356914	1.743726073859852	0.0777356054195336	0.19689479234186916	-0.34398454393796046
0.07999999999999985	0.22577306940010256	-0.09738579518125139	-0.17742611113964915	1.7437860066359978	0.07772058109236743	0.19701078572535946	-0.3439060261531885
0.08099999999999996	0.22578713511169152	-0.09738592519971344	-0.17709436868802828	1.7438467036041758	0.07770534862234416	0.19712805891335325	-0.3438265584420753
0.08199999999999985	0.2258012823747031	-0.09738605915950257	-0.17675887671983523	1.74390816712904	0.0776899062899812	0.19724661944112704	-0.3437461340224921
0.08299999999999996	0.22581551095991761	-0.09738619718825121	-0.1764196100002297	1.7439703996577496	0.07767425234456003	0.19736647488048306	-0.3436647460341573
0.08399999999999985	0.22582982058880438	-0.09738633941635892	-0.17607654312838636	1.7440334037254939	0.07765838500407088	0.19748763283603252	-0.3435823875389317
0.08499999999999996	0.22584421093394405	-0.09738648597685785	-0.1757296505477726	1.7440971819561315	0.0776423024558508	0.19761010094125248	-0.343499051522357
0.08599999999999985	0.22585868161899575	-0.09738663700527415	-0.17537890655712243	1.7441617370609495	0.07762600285736879	0.19773388685424786	-0.34341473089577457
0.08699999999999997	0.2258732322185865	-0.097386792639485	-0.17502428532175496	1.7442270718393025	0.07760948433685524	0.19785899825345477	-0.34332941849793547
0.08799999999999986	0.22588786225849786	-0.09738695301957144	-0.17466576088450878	1.7442931891811284	0.07759274499371659	0.19798544283352157	-0.34324310709604694
0.08899999999999997	0.22590257121502189	-0.09738711828766661	-0.17430330717631995	1.7443600920694562	0.07757578289861512	0.1981132283013597	-0.3431557893868722
0.08999999999999986	0.22591735851311212	-0.09738728858779946	-0.17393689802684675	1.744427783582148	0.07755859609327699	0.19824236237211357	-0.3430674579981944
0.09099999999999997	0.22593222352408038	-0.09738746406573359	-0.17356650717478866	1.744496266893249	0.07754118259015158	0.1983728527651029	-0.34297810549040897
0.09199999999999986	0.22594716556359343	-0.09738764486880126	-0.1731921082782978	1.744565545274324	0.07752354037210733	0.1985047071997906	-0.3428877243580678
0.09299999999999997	0.22596218389072392	-0.0973878311457323	-0.1728136749266364	1.7446356220946493	0.077505667392653	0.19863793339146443	-0.3427963070318711
0.09399999999999986	0.22597727770767773	-0.09738802304647787	-0.1724311806523543	1.744706500819121	0.07748756157662522	0.1987725390467467	-0.3427038458813561
0.09499999999999997	0.22599244615869438	-0.09738822072202893	-0.17204459894288573	1.7447781850053834	0.07746922082055309	0.19890853185922872	-0.3426103332177442
0.09599999999999986	0.2260076883277474	-0.09738842432422913	-0.1716539032523436	1.7448506783020599	0.07745064299251864	0.19904591950504025	-0.34251576129664685
0.09699999999999998	0.2260230032354204	-0.0973886340055821	-0.17125906701391203	1.7449239844469502	0.07743182593194176	0.19918470963834606	-0.3424201223209441
0.09799999999999986	0.22603838983495772	-0.09738884991905303	-0.17086006365248962	1.7449981072625607	0.07741276744947442	0.19932490988682328	-0.34232340844432996
0.09899999999999998	0.2260538470086184	-0.09738907221786422	-0.17045686659761047	1.745073050649338	0.07739346532712803	0.19946652784692914	-0.3422256117753494
0.09999999999999987	0.22606937356546555	-0.0973893010552847	-0.17004944929629126	1.7451488185796105	0.07737391731863597	0.19960957107913477	-0.34212672438114233
0.10099999999999998	0.22608496823946514	-0.0973895365844135	-0.16963778522545137	1.7452254150926108	0.07735412114974903	0.19975404710336062	-0.34202673829096497
0.10199999999999987	0.22610062968714215	-0.0973897789579566	-0.16922184790393335	1.7453028442883183	0.07733407451852699	0.19989996339454588	-0.34192564550010285
0.10299999999999998	0.22611635648592193	-0.0973900283279973	-0.16880161090452545	1.745381110319739	0.07731377509599364	0.2000473273781616	-0.34182343797412446
0.10399999999999987	0.22613214713315685	-0.09739028484576004	-0.16837704786638746	1.7454602173851284	0.07729322052691429	0.20019614642559927	-0.34172010765311683
0.10499999999999998	0.2261480000443368	-0.09739054866136732	-0.16794813250753166	1.745540169720528	0.07727240843021034	0.2003464278496712	-0.3416156464559112
0.10599999999999987	0.226163913550486	-0.09739081992358967	-0.16751483863700983	1.7456209715922326	0.0772513363991964	0.2004981789003377	-0.3415100462843671
0.10699999999999998	0.22617988589625077	-0.09739109877958854	-0.1670771401664542	1.7457026272895613	0.07723000200206823	0.20065140676065338	-0.34140329902741906
0.10799999999999987	0.22619591523905688	-0.09739138537465186	-0.16663501112061876	1.7457851411179297	0.07720840278258313	0.2008061185429868	-0.3412953965648323
0.10899999999999999	0.22621199964896352	-0.09739167985192224	-0.16618842564770064	1.745868517391467	0.07718653626081333	0.20096232128526276	-0.3411863307710405
0.10999999999999988	0.22622813710958825	-0.09739198235211771	-0.16573735803059522	1.7459527604247957	0.07716439993427913	0.20112002194685477	-0.34107609351919616
0.11099999999999999	0.2262443255201041	-0.09739229301324465	-0.165281782698733	1.7460378745239713	0.07714199127958626	0.201279227404243	-0.34096467668537983
0.11199999999999988	0.22626056269756	-0.09739261197030298	-0.16482167423902022	1.746123863976579	0.07711930775420414	0.2014399444469177	-0.3408520721529155
0.11299999999999999	0.22627684637915202	-0.09739293935498343	-0.1643570074059104	1.746210733040979	0.07709634679814434	0.20160217977358244	-0.3407382718168005
0.11399999999999988	0.22629317422444667	-0.09739327529535657	-0.16388775713175824	1.7462984859347017	0.0770731058356022	0.20176593998840728	-0.3406232675884393
0.11499999999999999	0.22630954381756024	-0.09739361991555384	-0.16341389853747812	1.7463871268223572	0.07704958227656442	0.20193123159726392	-0.3405070514006907
0.11599999999999988	0.22632595266929836	-0.09739397333544011	-0.16293540694315664	1.7464766598038153	0.07702577351832401	0.2020980610038758	-0.3403896152129306
0.11699999999999999	0.22634239821963317	-0.0973943356702778	-0.16245225787826825	1.7465670889026443	0.07700167694708793	0.20226643450612047	-0.3402709510158948
0.11799999999999988	0.2263588778412691	-0.09739470703038249	-0.16196442709076633	1.746658418054438	0.0769772899399235	0.20243635829290413	-0.3401510508361886
0.119	0.22637538884392208	-0.09739508752076974	-0.16147189055507494	1.7467506510953932	0.07695260986686359	0.2026078384414194	-0.3400299067404699
0.11999999999999988	0.22639192847781225	-0.09739547724079325	-0.16097462447975472	1.7468437917511388	0.07692763409280742	0.20278088091441537	-0.339907510839558
0.121	0.22640849393599705	-0.09739587628377404	-0.1604726053148639	1.7469378436250624	0.07690235997921992	0.20295549155765605	-0.3397838552925974
0.12199999999999989	0.22642508235630035	-0.09739628473662061	-0.15996580975866082	1.7470328101861299	0.0768767848857537	0.20313167609768382	-0.33965893231116223
0.123	0.22644169082321636	-0.09739670267944013	-0.15945421476405028	1.7471286947569453	0.07685090617179628	0.20330944013951635	-0.3395327341633093
0.12399999999999989	0.2264583163697912	-0.09739713018514037	-0.1589377975451754	1.7472255005020443	0.07682472119800633	0.2034887891641499	-0.339405253177648
0.125	0.22647495597948492	-0.09739756731902242	-0.15841653558417587	1.7473232304156676	0.07679822732784089	0.20366972852610674	-0.33927648174755654
0.1259999999999999	0.22649160658764175	-0.09739801413836406	-0.15789040663775858	1.7474218873090155	0.07677142192889415	0.20385226345120483	-0.33914641233567394
0.127	0.22650826508182106	-0.09739847069199385	-0.15735938874322644	1.747521473798104	0.07674430237386713	0.2040363990345435	-0.33901503747837025
0.1279999999999999	0.22652492830174342	-0.09739893701985564	-0.1568234602243601	1.7476219922925957	0.07671686604141466	0.20422214023851815	-0.33888234978983717
0.129	0.22654159304110824	-0.09739941315256374	-0.1562825996971741	1.7477234449841021	0.07668911031748112	0.20440949189085877	-0.3387483419659894
0.1299999999999999	0.2265582560516613	-0.09739989911094854	-0.1557367860748186	1.7478258338331991	0.07666103259718857	0.20459845868299176	-0.3386130067884266
0.131	0.22657491404801225	-0.09740039490559245	-0.1551859985712725	1.747929160557044	0.07663263028679235	0.20478904516896415	-0.3384763371280989
0.1319999999999999	0.22659156371245404	-0.09740090053673273	-0.15463021670384564	1.748033426619461	0.07660390080552426	0.20498125576486492	-0.3383383259481336
0.133	0.22660820169978685	-0.0974014159952834	-0.15406942029488857	1.748138633222371	0.07657484158756919	0.20517509474837303	-0.3381989663060748
0.1339999999999999	0.2266248246417743	-0.09740194126460029	-0.15350358947348194	1.7482447812963016	0.07654545008423888	0.20537056625818473	-0.33805825135633366
0.135	0.2266414291508581	-0.09740247632148379	-0.15293270467712694	1.74835187149036	0.0765157237659187	0.2055676742935595	-0.33791617435291704
0.1359999999999999	0.22665801182426404	-0.0974030211360433	-0.15235674665270138	1.7484599041631677	0.07648566012372933	0.2057664227142239	-0.337772728651833
0.137	0.22667456924963078	-0.0974035756711759	-0.15177569645594574	1.7485688793747542	0.07645525667127098	0.20596681524069094	-0.3376279077128741
0.1379999999999999	0.2266910980110362	-0.09740413988203556	-0.15118953544912375	1.7486787968794133	0.07642451094633104	0.2061688554551732	-0.3374817051007249
0.139	0.22670759469467114	-0.0974047137154927	-0.15059824529763077	1.7487896561195209	0.07639342051249631	0.20637254680296466	-0.33733411448552136
0.1399999999999999	0.22672405589491518	-0.09740529710958452	-0.1500018079663196	1.7489014562188139	0.07636198296091624	0.20657789259398343	-0.3371851296434168
0.14100000000000001	0.22674047822044366	-0.0974058899929559	-0.1494002057155613	1.749014195974754	0.07633019591197554	0.20678489600434968	-0.3370347444574648
0.1419999999999999	0.226756858299994	-0.0974064922842909	-0.14879342109743662	1.7491278738522258	0.07629805701669616	0.20699356007781328	-0.33688295291839926
0.14300000000000002	0.22677319278892144	-0.09740710389173508	-0.14818143695207203	1.7492424879797022	0.0762655639582362	0.20720388772714976	-0.33672974912483
0.1439999999999999	0.22678947837692465	-0.09740772471268397	-0.14756423640338429	1.7493580361463763	0.07623271445373145	0.2074158817358869	-0.3365751272829205
0.14500000000000002	0.2268057117961944	-0.0974083546346879	-0.1469418028538734	1.7494745157991378	0.07619950625648236	0.2076295447604201	-0.3364190817057368
0.1459999999999999	0.2268218898296107	-0.09740899353709846	-0.14631411997848265	1.7495919240401399	0.0761659371582444	0.2078448793323921	-0.33626160681215117
0.14700000000000002	0.22683800931898962	-0.09740964129195556	-0.14568117171791875	1.7497102576260875	0.07613200499119813	0.20806188786115162	-0.3361026971253055
0.1479999999999999	0.22685406717338102	-0.09741029776374013	-0.14504294227220163	1.749829512969255	0.076097707629601	0.2082805726361668	-0.33594234727088446
0.14900000000000002	0.22687006037742127	-0.09741096280911929	-0.1443994160944575	1.74994968613873	0.07606304299142756	0.2085009358294516	-0.33578055197538575
0.1499999999999999	0.22688598599937157	-0.09741163627781187	-0.14375057788496737	1.7500707728603846	0.07602800904012183	0.20872297949782084	-0.33561730606463663
0.15100000000000002	0.22690184119809376	-0.09741231801419807	-0.14309641258661593	1.7501927685163257	0.0759926037863421	0.208946705584545	-0.3354526044627442
0.1519999999999999	0.22691762322896414	-0.0974130078581684	-0.14243690538138398	1.7503156681457164	0.0759568252893957	0.20917211592064658	-0.33528644219105885
0.15300000000000002	0.2269333294491033	-0.09741370564483569	-0.14177204168564114	1.7504394664477188	0.07592067165812207	0.20939921222668864	-0.33511881436642393
0.15399999999999991	0.22694895732192477	-0.09741441120423933	-0.14110180714387388	1.7505641577861815	0.07588414105140864	0.2096279961152364	-0.334949716198657
0.15500000000000003	0.22696450442175725	-0.09741512436217048	-0.14042618762312087	1.7506897361949558	0.07584723167895044	0.2098584690930768	-0.3347791429879968
0.15599999999999992	0.22697996843891965	-0.09741584494174224	-0.13974516921001195	1.750816195382719	0.07580994180243786	0.2100906325624029	-0.3346070901231917
0.15700000000000003	0.2269953471841222	-0.09741657276420002	-0.13905873820967207	1.750943528737312	0.07577226973656548	0.2103244878213875	-0.3344335530801114
0.15799999999999992	0.22701063859144416	-0.09741730764859563	-0.13836688114499737	1.7510717293303464	0.0757342138493762	0.21056003606481502	-0.3342585274204611
0.1589999999999998	0.22702584071989304	-0.09741804941145354	-0.13766958475631572	1.7512007899224618	0.07569577256212523	0.21079727838464823	-0.3340820087905406
0.15999999999999992	0.2270409517542981	-0.09741879786755558	-0.13696683600144735	1.7513307029692446	0.07565694434927438	0.2110362157703461	-0.33390399291993184
0.1609999999999998	0.22705597000666522	-0.09741955283146961	-0.13625862205542766	1.7514614606274397	0.07561772773886193	0.2112768491091752	-0.33372447561999646
0.16199999999999992	0.22707089391724192	-0.09742031411869732	-0.13554493030990286	1.7515930547614538	0.0755781213127013	0.2115191791865751	-0.33354345278230996
0.1629999999999998	0.2270857220537935	-0.09742108154681911	-0.13482574837333788	1.7517254769509207	0.07553812370610567	0.21176320668621035	-0.333360920377097
0.16399999999999992	0.2271004531094691	-0.09742185493700987	-0.134101064072802	1.751858718498574	0.07549773360738334	0.21200893218958797	-0.333176874451977
0.1649999999999998	0.2271150859003859	-0.09742263411479646	-0.13337086545696966	1.7519927704376923	0.07545694975710515	0.21225635617542118	-0.3329913111312056
0.16599999999999993	0.22712961936330783	-0.0974234189100567	-0.1326351407999714	1.7521276235406256	0.07541577094726729	0.21250547901867864	-0.33280422661486886
0.16699999999999982	0.22714405255341993	-0.09742420915776531	-0.1318938786053546	1.7522632683287904	0.0753741960207158	0.21275630098950124	-0.33261561717754606
0.16799999999999993	0.22715838464182322	-0.09742500469948696	-0.1311470676094133	1.7523996950830094	0.07533222387059059	0.2130088222522906	-0.3324254791666887
0.16899999999999982	0.22717261491199836	-0.09742580538411134	-0.13039469678540427	1.7525368938542056	0.0752898534392419	0.21326304286442074	-0.3322338090013891
0.16999999999999993	0.2271867427556142	-0.09742661106745436	-0.12963675535016034	1.7526748544748425	0.07524708371674199	0.213518962774086	-0.33204060317166395
0.17099999999999982	0.2272007676688096	-0.09742742161185323	-0.12887323277198226	1.7528135665711138	0.07520391373954143	0.2137765818177716	-0.33184585823764734
0.17199999999999993	0.22721468924857607	-0.09742823688688233	-0.12810411877832079	1.752953019575142	0.07516034258939255	0.21403589971789602	-0.3316495708286361
0.17299999999999982	0.22722850718886875	-0.0974290567708147	-0.1273294033632614	1.753093202736065	0.0751163693924193	0.2142969160805634	-0.33145173764247743
0.17399999999999993	0.2272422212771951	-0.09742988115132852	-0.12654907679594402	1.7532341051311573	0.07507199331833435	0.21455963039293985	-0.3312523554451196
0.17499999999999982	0.22725583139130273	-0.09743070992508346	-0.12576312963067693	1.7533757156792487	0.07502721357949997	0.2148240420200099	-0.3310514210698422
0.17599999999999993	0.22726933749521455	-0.09743154299691748	-0.1249715527180061	1.7535180231557026	0.07498202942952868	0.21509015020107952	-0.3308489314164118
0.17699999999999982	0.22728273963461376	-0.09743238027941557	-0.12417433721599949	1.7536610162063215	0.07493644016172918	0.2153579540462693	-0.33064488345071535
0.17799999999999994	0.22729603793120345	-0.09743322169360312	-0.12337147460213099	1.7538046833598255	0.07489044510776359	0.2156274525327556	-0.3304392742048122
0.17899999999999983	0.22730923257603874	-0.09743406717038773	-0.12256295668577195	1.7539490130404123	0.07484404363639499	0.21589864450075974	-0.33023210077704335
0.17999999999999994	0.22732232382258266	-0.09743491665124447	-0.12174877562054764	1.7540939935807893	0.07479723515202129	0.21617152864959188	-0.33002336033213925
0.18099999999999983	0.227335311979864	-0.09743577008776834	-0.12092892391618797	1.7542396132353093	0.07475001909293515	0.21644610353381025	-0.3298130501012684
0.18199999999999994	0.22734819740611234	-0.09743662744084655	-0.120103394449878	1.7543858601936002	0.07470239492955422	0.2167223675594981	-0.3296011673818466
0.18299999999999983	0.2273609805036199	-0.09743748867982693	-0.11927218047711774	1.7545327225943224	0.0746543621629268	0.21700031898078112	-0.3293877095372317
0.18399999999999994	0.22737366171445528	-0.09743835378168254	-0.11843527564247647	1.7546801885375662	0.07460592032345222	0.2172799558965259	-0.32917267399673217
0.18499999999999983	0.22738624151552525	-0.09743922273017247	-0.11759267399099864	1.754828246095899	0.07455706896951238	0.21756127624691693	-0.3289560582561158
0.18599999999999994	0.22739872041261017	-0.0974400955149989	-0.11674436998026545	1.7549768833255728	0.0745078076860145	0.21784427780979185	-0.32873785987825405
0.18699999999999983	0.2274110989341241	-0.09744097213096035	-0.11589035849274365	1.7551260882782884	0.07445813608296768	0.21812895819685912	-0.32851807649366266
0.18799999999999994	0.22742337762497103	-0.0974418525771013	-0.11503063484842906	1.7552758490127682	0.07440805379403233	0.21841531484986093	-0.3282967058011224
0.18899999999999983	0.22743555704049695	-0.09744273685585794	-0.11416519481703642	1.7554261536057738	0.07435756047498242	0.21870334503686634	-0.3280737455683825
0.18999999999999995	0.22744763774053997	-0.09744362497220029	-0.11329403462936359	1.7555769901629579	0.07430665580214152	0.2189930458487583	-0.3278491936327665
0.19099999999999984	0.2274596202835775	-0.09744451693277054	-0.11241715098896415	1.7557283468299407	0.07425533947091477	0.21928441419555172	-0.3276230479017438
0.19199999999999995	0.22747150522134454	-0.09744541274501764	-0.11153454108450636	1.7558802118028654	0.0742036111945391	0.21957744680248412	-0.3273953063537728
0.19299999999999984	0.22748329309467774	-0.09744631241632817	-0.11064620260206685	1.7560325733380684	0.07415147070317353	0.21987214020618712	-0.32716596703941825
0.19399999999999995	0.22749498443020688	-0.09744721595352976	-0.10975213373698774	1.7561854197616327	0.0740989177432692	0.2201684907510024	-0.3269350280823795
0.19499999999999984	0.2275065797363876	-0.09744812336351945	-0.10885233320530137	1.7563387394784598	0.07404595207703639	0.2204664945854453	-0.32670248768043086
0.19599999999999995	0.2275180794988764	-0.09744903465464096	-0.10794680025472264	1.7564925209801197	0.07399257348200908	0.22076614765888103	-0.32646834410652026
0.19699999999999984	0.22752948417675214	-0.09744994983730557	-0.10703553467520766	1.7566467528518594	0.07393878175070713	0.22106744571835615	-0.3262325957100273
0.19799999999999995	0.22754079419958081	-0.09745086892348041	-0.10611853680908186	1.7568014237795375	0.07388457669015264	0.2213703843055891	-0.3259952409180611
0.19899999999999984	0.22755200996419567	-0.09745179192579674	-0.10519580756111599	1.7569565225568675	0.07382995812105808	0.22167495875406318	-0.32575627823679953
0.19999999999999996	0.22756313183157076	-0.09745271885665427	-0.10426734840930128	1.7571120380922378	0.07377492587699096	0.2219811641859219	-0.3255157062530534
0.20099999999999985	0.2275741601245409	-0.09745364972732187	-0.10333316141594645	1.7572679594143636	0.07371947980388031	0.2222889955087319	-0.3252735236359972
0.20199999999999996	0.2275850951259895	-0.09745458454703433	-0.10239324923759127	1.757424275676783	0.0736636197598047	0.2225984474126057	-0.32502972913888384
0.20299999999999985	0.22759593707712544	-0.09745552332208529	-0.10144761513373242	1.7575809761612022	0.07360734561493969	0.2229095143677499	-0.3247843216009286
0.20399999999999996	0.2276066861762261	-0.09745646605491634	-0.10049626297548678	1.757738050280459	0.07355065725166514	0.2232221906221395	-0.3245372999493021
0.20499999999999985	0.22761734257822352	-0.09745741274320224	-0.0995391972534408	1.7578954875814852	0.07349355456477148	0.2235364701995068	-0.32428866320086724
0.20599999999999996	0.22762790639438138	-0.09745836337893239	-0.09857642308355435	1.7580532777471556	0.07343603746158246	0.22385234689795447	-0.3240384104638457
0.20699999999999985	0.22763837769168557	-0.09745931794748827	-0.09760794621223813	1.7582114105970261	0.07337810586193336	0.22416981428883354	-0.3237865409396563
0.20799999999999996	0.2276487564930779	-0.09746027642671717	-0.09663377302172745	1.758369876088105	0.07331975969824867	0.22448886571558777	-0.3235330539246846
0.20899999999999985	0.22765904277890872	-0.09746123878600213	-0.09565391053499751	1.7585286643149123	0.07326099891596263	0.2248094942928752	-0.32327794881204364
0.20999999999999996	0.22766923648885476	-0.0974622049853279	-0.0946683664187087	1.7586877655077156	0.07320182347422208	0.22513169290633858	-0.32302122509338893
0.21099999999999985	0.22767933752392527	-0.09746317497471955	-0.09367714898342364	1.7588471700300772	0.0731422333466276	0.22545545421315366	-0.32276288236023903
0.21199999999999997	0.22768934574855812	-0.09746414869480617	-0.09268026718184437	1.7590068683768438	0.07308222852195277	0.2257807706432397	-0.322502920304681
0.21299999999999986	0.22769926099280854	-0.0974651260781332	-0.09167773060581187	1.7591668511722187	0.07302180900484088	0.22610763440095752	-0.3222413387198259
0.21399999999999997	0.22770908305462936	-0.09746610704971889	-0.09066954948167859	1.7593271091671692	0.07296097481635778	0.22643603746724097	-0.3219781375000771
0.21499999999999986	0.22771881170224062	-0.09746709152647824	-0.08965573466404599	1.7594876332354343	0.07289972599446154	0.2267659716021696	-0.3217133166413311
0.21599999999999997	0.22772844667658812	-0.09746807941664229	-0.08863629762823622	1.7596484143681317	0.0728380625945717	0.22709742834805127	-0.32144687624123486
0.21699999999999986	0.22773798769389278	-0.09746907062029979	-0.08761125046111147	1.759809443667729	0.07277598469029893	0.2274303990331445	-0.3211788164992545
0.21799999999999997	0.22774743444829357	-0.09747006503068587	-0.0865806058502274	1.7599707123417672	0.07271349237421311	0.22776487477602875	-0.32090913771649554
0.21899999999999986	0.22775678661458298	-0.09747106253471709	-0.08554437707206038	1.7601322116963405	0.0726505857584065	0.22810084649044854	-0.32063784029545633
0.21999999999999997	0.22776604385103338	-0.09747206301239777	-0.084502577980048	1.7602939331293421	0.07258726497485153	0.22843830489027445	-0.32036492473977585
0.22099999999999986	0.22777520580231334	-0.09747306633622432	-0.08345522299280567	1.7604558681234856	0.07252353017585793	0.22877724049428538	-0.3200903916539751
0.22199999999999998	0.2277842721028727	-0.09747407237171549	-0.08240232708138176	1.760618008239113	0.07245938153487237	0.22911764363108592	-0.31981424174294837
0.22299999999999986	0.22779324238155055	-0.09747508097869244	-0.08134390575441011	1.7607803451064123	0.0723948192476207	0.2294595044445938	-0.31953647581108124
0.22399999999999998	0.2278021162670278	-0.09747609201217995	-0.08027997504227019	1.7609428704166885	0.07232984353334894	0.2298028128999248	-0.31925709476136144
0.22499999999999987	0.22781089339262056	-0.09747710532330493	-0.07921055148136537	1.7611055759138161	0.0722644546358582	0.23014755878944054	-0.3189760995943583
0.22599999999999998	0.22781957340004114	-0.0974781207605691	-0.0781356520981294	1.7612684533866365	0.07219865282427272	0.23049373173896928	-0.3186934914068275
0.22699999999999987	0.22782815594287784	-0.09747913817036667	-0.07705529439237105	1.7614314946604297	0.07213243839366214	0.2308413212141486	-0.318409271390549
0.22799999999999998	0.22783664069016835	-0.09748015739674651	-0.07596949631993812	1.7615946915867156	0.07206581166564005	0.23119031652690028	-0.3181234408315788
0.22899999999999987	0.22784502733006615	-0.09748117828192164	-0.07487827627505775	1.761758036033269	0.07199877298905996	0.23154070684204744	-0.3178360011093667
0.22999999999999998	0.22785331557397825	-0.09748220066752747	-0.07378165307309059	1.7619215198751106	0.07193132274080855	0.23189248118384062	-0.3175469536956772
0.23099999999999987	0.2278615051619285	-0.09748322439550418	-0.0726796459336827	1.7620851349857307	0.07186346132669569	0.23224562844234284	-0.31725630015343337
0.23199999999999998	0.22786959586876823	-0.09748424930898092	-0.07157227446391863	1.7622488732281778	0.071795189182563	0.23260013737980595	-0.31696404213542295
0.23299999999999987	0.22787758750973056	-0.09748527525353595	-0.07045955864183097	1.7624127264463922	0.07172650677536656	0.23295599663680522	-0.31667018138298525
0.23399999999999999	0.22788547994495406	-0.09748630207770315	-0.06934151880024961	1.7625766864575503	0.0716574146038072	0.23331319473808282	-0.31637471972467845
0.23499999999999988	0.22789327308372817	-0.09748732963272494	-0.06821817561022062	1.7627407450450456	0.07158791319875173	0.2336717200985977	-0.3160776590747422
0.236	0.22790096688883474	-0.0974883577730569	-0.06708955006359778	1.7629048939509968	0.07151800312393138	0.23403156103009845	-0.3157790014312934
0.23699999999999988	0.22790856138098664	-0.09748938635762416	-0.06595566345478539	1.7630691248686565	0.07144768497673469	0.23439270574804674	-0.31547874887419153
0.238	0.22791605664298686	-0.0974904152507011	-0.06481653736161098	1.7632334294351064	0.07137695938872858	0.23475514237865996	-0.3151769035626947
0.23899999999999988	0.2279234528228554	-0.09749144432279047	-0.06367219362530722	1.7633977992234973	0.07130582702596798	0.23511885896614487	-0.31487346773314656
0.24	0.2279307501362992	-0.0974924734518785	-0.06252265432958598	1.7635622257352153	0.0712342885891545	0.23548384348025614	-0.31456844369657155
0.24099999999999988	0.22793794886965293	-0.09749350252393735	-0.061367941778785844	1.7637267003931134	0.07116234481352146	0.2358500838241299	-0.3142618338358703
0.242	0.22794504938291682	-0.09749453143267384	-0.06020807847544322	1.7638912145361945	0.07108999646844463	0.23621756784222184	-0.3139536406024317
0.24299999999999988	0.22795205211214253	-0.09749556008002759	-0.05904308709839001	1.7640557594149981	0.07101724435702175	0.236586283328057	-0.31364386651246273
0.244	0.22795895757153933	-0.09749658837741979	-0.0578729904821075	1.764220326186575	0.07094408931580247	0.23695621803162026	-0.3133325141436435
0.24499999999999988	0.22796576635567342	-0.09749761624662796	-0.056697811596562696	1.7643849059094263	0.07087053221460732	0.23732735966652121	-0.3130195861320431
0.246	0.2279724791413846	-0.09749864362066439	-0.05551757352675576	1.7645494895391778	0.07079657395643477	0.2376996959170675	-0.3127050851689911
0.2469999999999999	0.2279790966886695	-0.09749967044503216	-0.05433229945271059	1.7647140679249893	0.07072221547727285	0.23807321444507543	-0.3123890139979602
0.248	0.22798561984053253	-0.09750069667860549	-0.053142012630637774	1.7648786318067153	0.0706474577455099	0.23844790289630827	-0.3120713754113997
0.2489999999999999	0.2279920495225555	-0.09750172229451055	-0.051946736374494595	1.7650431718120718	0.07057230176118717	0.2388237489069198	-0.3117521722474534
0.25	0.227998386742557	-0.09750274728138322	-0.050746494036791844	1.765207678453438	0.07049674855527507	0.23920074011028014	-0.3114314073865005
0.2509999999999999	0.22800463259034096	-0.09750377164387469	-0.049541308988622475	1.765372142125436	0.07042079918866756	0.23957886414401378	-0.3111090837473325
0.252	0.22801078823716053	-0.0975047954024043	-0.04833120460001506	1.7655365531040472	0.07034445475089364	0.23995810865671305	-0.3107852042830859
0.2529999999999999	0.22801685493414497	-0.09750581859366211	-0.04711620422171706	1.765700901546895	0.07026771635884949	0.24033846131403533	-0.31045977197729346
0.254	0.22802283400968293	-0.09750684127186267	-0.04589633116876241	1.7658651774935787	0.07019058515561101	0.24071990980425634	-0.3101327898404151
0.2549999999999999	0.22802872686651418	-0.09750786350924877	-0.044671608705427614	1.766029370865697	0.07011306230908218	0.24110244184335258	-0.3098042609067868
0.256	0.2280345349789089	-0.09750888539584637	-0.04344206003042697	1.7661934714676937	0.07003514901035615	0.24148604517992964	-0.3094741882313739
0.2569999999999999	0.22804025988993387	-0.09750990703997366	-0.042207708261569624	1.7663574689885388	0.06995684647215353	0.24187070760043428	-0.3091425748861436
0.258	0.22804590320880247	-0.09751092856950279	-0.04096857642022985	1.76652135300274	0.06987815592758023	0.24225641693454095	-0.30880942395648053
0.2589999999999999	0.22805146660792935	-0.09751195013236945	-0.03972468741598666	1.7666851129707037	0.0697990786288382	0.2426431610603586	-0.30847473853770235
0.26	0.22805695181893584	-0.09751297189595375	-0.03847606403178852	1.7668487382395837	0.06971961584552264	0.24303092790928743	-0.30813852173155126
0.2609999999999999	0.2280623606279795	-0.09751399404608456	-0.03722272890999513	1.7670122180442518	0.06963976886262595	0.24341970547053712	-0.3078007766429628
0.262	0.2280676948719093	-0.09751501678642023	-0.035964704539270795	1.7671755415080301	0.06955953897873483	0.24380948179537923	-0.30746150637716946
0.2629999999999999	0.2280729564352456	-0.09751604033895746	-0.03470201324268369	1.7673386976443102	0.0694789275047843	0.2442002450010239	-0.30712071403683233
0.264	0.22807814724648223	-0.09751706494529236	-0.033434677166614905	1.767501675359454	0.0693979357630021	0.2445919832742541	-0.3067784027190751
0.2649999999999999	0.22808326927371012	-0.09751809086712797	-0.03216271826932673	1.7676644634562313	0.06931656508543334	0.24498468487519415	-0.30643457551235687
0.266	0.22808832452106348	-0.09751911838565214	-0.030886158309543773	1.767827050637057	0.06923481681216556	0.24537833814110288	-0.3060892354933028
0.2669999999999999	0.2280933150259855	-0.09752014780053758	-0.029605018836155496	1.7679894255062816	0.06915269228967968	0.24577293148977597	-0.3057423857239153
0.268	0.22809824285580665	-0.0975211794289406	-0.028319321179019936	1.7681515765719324	0.06907019286926419	0.24616845342244728	-0.3053940292492246
0.2689999999999999	0.22810311010325696	-0.09752221360449785	-0.027029086440096172	1.7683134922484132	0.06898731990518697	0.24656489252650493	-0.30504416909488713
0.27	0.2281079188820396	-0.09752325067632091	-0.025734335484884793	1.7684751608601739	0.0689040747527453	0.24696223747827692	-0.30469280826460843
0.2709999999999999	0.22811267132359236	-0.0975242910079884	-0.024435088934528826	1.7686365706448537	0.06882045876667976	0.24736047704577563	-0.3043399497377521
0.272	0.22811736957465834	-0.09752533497653532	-0.02313136715817858	1.7687977097559113	0.06873647329988992	0.24775960009122944	-0.30398559646707096
0.2729999999999999	0.22812201579415928	-0.09752638297143908	-0.021823190265978704	1.7689585662658844	0.06865211970196332	0.24815959557310818	-0.30362975137637555
0.274	0.22812661214899274	-0.0975274353936021	-0.02051057810378426	1.769119128169917	0.0685673993175772	0.24856045254747006	-0.30327241735850174
0.2749999999999999	0.22813116080950366	-0.09752849265433049	-0.019193550248832694	1.7692793833891869	0.06848231348495448	0.24896216016912862	-0.3029135972736361
0.276	0.22813566394500465	-0.0975295551746845	-0.017872126005224524	1.7694393197753717	0.06839686353431176	0.24936470769295446	-0.3025532939475079
0.2769999999999999	0.22814012371934256	-0.09753062338595334	-0.016546324400322544	1.769598925116162	0.06831105078660245	0.2497680844748962	-0.3021915101695079
0.278	0.22814454228650963	-0.09753169773087712	-0.015216164182804356	1.769758187140333	0.06822487655267567	0.2501722799725484	-0.3018282486911549
0.2789999999999999	0.2281489217866729	-0.09753277866411103	-0.013881663821221876	1.7699170935220099	0.06813834213236235	0.2505772837454593	-0.3014635122247879
0.28	0.228153264343373	-0.09753386665155436	-0.01254284150267334	1.7700756318848951	0.06805144881336543	0.25098308545525017	-0.30109730344223595
0.2809999999999999	0.2281575720615131	-0.09753496216929715	-0.011199715131944961	1.770233789806844	0.0679641978701966	0.25138967486567737	-0.3007296249735249
0.28200000000000003	0.22816184702500683	-0.09753606570255968	-0.009852302330350959	1.7703915548244227	0.06787659056309729	0.25179704184289153	-0.3003604794055569
0.2829999999999999	0.2281660912944569	-0.09753717774462489	-0.008500620433504072	1.770548914437082	0.06778862813694275	0.25220517635596434	-0.2999898692805778
0.28400000000000003	0.2281703069052398	-0.09753829879576272	-0.007144686488754051	1.7707058561117186	0.06770031182024984	0.2526140684773885	-0.29961779709443004
0.2849999999999999	0.2281744958648699	-0.09753942936214632	-0.005784517253403949	1.7708623672880017	0.06761164282410444	0.2530237083833169	-0.29924426529489234
0.2859999999999998	0.2281786601496423	-0.09754056995475949	-0.00442012919368547	1.7710184353829796	0.0675226223409466	0.25343408635373343	-0.2988692762804703
0.2869999999999999	0.22818280170205513	-0.09754172108829469	-0.003051538483349273	1.7711740477938474	0.06743325154351663	0.2538451927728086	-0.29849283239951213
0.2879999999999998	0.22818692242900857	-0.0975428832800415	-0.0016787610014779469	1.7713291919000218	0.067343531583961	0.25425701812932744	-0.29811493594928395
0.2889999999999999	0.22819102419927337	-0.09754405704876458	-0.0003018123310088348	1.771483855066039	0.06725346359279229	0.25466955301677335	-0.29773558917506104
0.2899999999999998	0.22819510884022728	-0.09754524291394627	0.0010792922412962023	1.7716380246449102	0.067163048677885	0.25508278813301566	-0.29735479426935585
0.2909999999999999	0.22819917813536242	-0.0975464413961434	0.0024645377245749046	1.7717916879811932	0.06707228792399317	0.2554967142800364	-0.29697255337109807
0.2919999999999998	0.22820323382256183	-0.09754765301808274	0.0038539094232964417	1.7719448324137916	0.06698118239266693	0.255911322363645	-0.296588868565007
0.2929999999999999	0.22820727759201395	-0.09754887830499383	0.005247392935289936	1.772097445278492	0.06688973312207976	0.25632660339270197	-0.29620374188152104
0.2939999999999998	0.2282113110841368	-0.09755011778380328	0.006644974149136535	1.7722495139110068	0.0667979411266436	0.2567425484781043	-0.29581717529679397
0.29499999999999993	0.22821533588826456	-0.09755137198194061	0.00804663924206578	1.7724010256505367	0.06670580739647176	0.257159148831968	-0.29542917073251296
0.2959999999999998	0.22821935354209863	-0.09755264142613021	0.009452374677243303	1.7725519678419817	0.06661333289687116	0.2575763957665899	-0.2950397300562062
0.29699999999999993	0.2282233655319231	-0.09755392664154526	0.010862167199335587	1.772702327836817	0.06652051856822865	0.25799428069283115	-0.2946488550821598
0.2979999999999998	0.22822737329282802	-0.0975552281520756	0.012276003829116472	1.7728520929949023	0.0664273653263511	0.25841279511823667	-0.29425654757221176
0.29899999999999993	0.22823137820856126	-0.09755654648133277	0.013693871858633385	1.7730012506879855	0.06633387406289304	0.25883193064532445	-0.29386280923587293
0.2999999999999998	0.22823538161175722	-0.09755788215288667	0.015115758847320108	1.7731497883037826	0.06624004564550547	0.2592516789701748	-0.2934676417300168
0.30099999999999993	0.2282393847841664	-0.09755923568935697	0.01654165261793755	1.773297693249148	0.06614588091770525	0.2596720318810234	-0.29307104665898914
0.3019999999999998	0.2282433889565123	-0.09756060761111135	0.017971541252356723	1.7734449529519711	0.06605138069870738	0.26009298125680524	-0.2926730255753185
0.30299999999999994	0.22824739530872806	-0.09756199843494634	0.019405413088326783	1.7735915548633103	0.06595654578328068	0.26051451906596246	-0.2922735799802344
0.3039999999999998	0.22825140497019206	-0.09756340867275029	0.020843256716862366	1.7737374864605322	0.06586137694156488	0.26093663736540096	-0.2918727113237481
0.30499999999999994	0.228255419019582	-0.09756483883052412	0.02228506097913282	1.7738827352507107	0.06576587491903121	0.2613593282993005	-0.2914704210047206
0.3059999999999998	0.22825943848547625	-0.09756628940851206	0.023730814962489192	1.774027288774684	0.06567004043682925	0.2617825840976633	-0.2910667103708559
0.30699999999999994	0.22826346434770567	-0.09756776090206537	0.02518050799563881	1.7741711346121538	0.06557387419227576	0.26220639707442683	-0.290661580718496
0.30799999999999983	0.2282674975379495	-0.09756925380173391	0.026634129643730634	1.774314260386712	0.0654773768589366	0.262630759625391	-0.29025503329245994
0.30899999999999994	0.22827153893957064	-0.09757076859220816	0.028091669704867945	1.7744566537704274	0.06538054908624046	0.263055664226699	-0.2898470692858042
0.30999999999999983	0.2282755893881941	-0.09757230575086438	0.029553118208056377	1.774598302488383	0.0652833914990494	0.2634811034339396	-0.28943768983932044
0.31099999999999994	0.2282796496734084	-0.09757386574666359	0.03101846541146634	1.7747391943227955	0.06518590469755181	0.26390706988133034	-0.28902689604095133
0.31199999999999983	0.22828372054121307	-0.09757544904015424	0.032487701800645356	1.77487931711711	0.06508808925765922	0.2643335562807446	-0.2886146889251249
0.31299999999999994	0.22828780269758286	-0.09757705608420325	0.03396081808631571	1.7750186587812076	0.06498994573178482	0.2647605554205914	-0.28820106947188295
0.31399999999999983	0.22829189681277146	-0.09757868732433016	0.03543780520214181	1.7751572072973625	0.06489147464957694	0.26518806016479624	-0.2877860386058037
0.31499999999999995	0.2282960035248503	-0.09758034319902116	0.03691865430322901	1.775294950726208	0.06479267651842399	0.265616063452014	-0.2873695971947775
0.31599999999999984	0.2283001234421082	-0.09758202414039717	0.03840335676423578	1.7754318772127275	0.06469355182385238	0.2660445582945925	-0.28695174604900164
0.31699999999999995	0.22830425714506547	-0.09758373057448134	0.03989190417597935	1.775567974991903	0.06459410102987766	0.2664735377770501	-0.2865324859205571
0.31799999999999984	0.2283084051884774	-0.09758546292144242	0.041384288340917105	1.7757032323940258	0.06449432457949122	0.2669029950543178	-0.2861118175033851
0.31899999999999995	0.22831256810294592	-0.09758722159618931	0.04288050126826461	1.7758376378500635	0.06439422289528204	0.267332923349875	-0.2856897414332968
0.31999999999999984	0.22831674639538643	-0.097589007008188	0.04438053516951185	1.7759711798967186	0.06429379637964495	0.2677633159539062	-0.285266258287893
0.32099999999999995	0.22832094054872945	-0.09759081956049917	0.04588438245396808	1.7761038471796855	0.0641930454146359	0.2681941662215472	-0.28484136858688197
0.32199999999999984	0.2283251510223622	-0.09759265964953907	0.04739203572283791	1.7762356284524876	0.06409197036244824	0.26862546757104433	-0.28441507279388994
0.32299999999999995	0.2283293782533053	-0.09759452766594078	0.0489034877618369	1.7763665125720276	0.0639905715666316	0.2690572134817719	-0.2839873713195199
0.32399999999999984	0.22833362265661844	-0.09759642399576682	0.050418731533858105	1.776496488496883	0.06388884935307829	0.2694893974921756	-0.2835582645237713
0.32499999999999996	0.22833788462503984	-0.09759834902132167	0.05193776017207269	1.7766255452906135	0.06378680403035088	0.2699220131975261	-0.28312775271721063
0.32599999999999985	0.22834216452936434	-0.09760030312118516	0.05346056697272017	1.7767536721274562	0.06368443588983762	0.27035505424736833	-0.28269583616168414
0.32699999999999996	0.2283464627199334	-0.09760228667021781	0.05498714538684125	1.7768808582989162	0.06358174520628371	0.2707885143426706	-0.2822625150709993
0.32799999999999985	0.2283507795284806	-0.09760430004029055	0.05651748901058351	1.7770070932208841	0.06347873223869796	0.27122238723268227	-0.2818277896118177
0.32899999999999996	0.22835511526995733	-0.09760634360136186	0.0580515915748411	1.777132366440543	0.06337539723133022	0.27165666671162586	-0.2813916599047597
0.32999999999999985	0.22835947024434133	-0.0976084177221497	0.059589446934610824	1.777256667643452	0.06327174041453647	0.27209134661517	-0.2809541260255374
0.33099999999999996	0.22836384473842675	-0.09761052277002033	0.061131049056939994	1.7773799866619435	0.06316776200540965	0.2725264208163232	-0.28051518800636016
0.33199999999999985	0.22836823902721817	-0.09761265911084419	0.06267639200709546	1.7775023134840888	0.06306346220829778	0.27296188322081627	-0.2800748458378552
0.33299999999999996	0.22837265337417903	-0.09761482710919579	0.0642254699340899	1.7776236382617432	0.06295884121533094	0.27339772776240373	-0.27963309947132164
0.33399999999999985	0.22837708803071022	-0.09761702712814906	0.06577827705632244	1.777743951318054	0.06285389920689594	0.2738339483981539	-0.2791899488210127
0.33499999999999996	0.22838154323598328	-0.09761925952904482	0.0673348076462106	1.7778632431551946	0.06274863635230231	0.2742705391034262	-0.27874539376656826
0.33599999999999985	0.22838601921675178	-0.09762152467160465	0.0688950560123161	1.777981504461957	0.06264305281070008	0.2747074938663003	-0.27829943415608493
0.33699999999999997	0.2283905161867685	-0.09762382291363668	0.07045901647934771	1.7780987261212053	0.06253714873194487	0.27514480668140023	-0.27785206980988475
0.33799999999999986	0.228395034346938	-0.0976261546107097	0.07202668336717528	1.7782148992175881	0.06243092425753177	0.2755824715433035	-0.27740330052461704
0.33899999999999997	0.22839957388620255	-0.09762852011617112	0.07359805096886046	1.778330015045128	0.062324379521780805	0.27602048243978344	-0.27695312607769396
0.33999999999999986	0.22840413498165363	-0.09763091978075512	0.07517311352695635	1.778444065114709	0.062217514653029916	0.27645883334470905	-0.2765015462323643
0.34099999999999997	0.22840871779786692	-0.0976333539521546	0.07675186520845446	1.7785570411622151	0.06211032977477478	0.2768975182104854	-0.2760485607431208
0.34199999999999986	0.2284133224869668	-0.09763582297493399	0.07833430008026383	1.7786689351573324	0.062002825006876844	0.2773365309605287	-0.2755941693606502
0.34299999999999997	0.22841794918979955	-0.09763832719003432	0.07992041208635924	1.7787797393122724	0.06189500046677877	0.277775865482207	-0.27513837183614326
0.34399999999999986	0.22842259803746132	-0.09764086693424753	0.08151019502585345	1.7788894460904237	0.06178685627078788	0.27821551562013197	-0.2746811679253912
0.345	0.22842726915280392	-0.09764344254041005	0.08310364253087003	1.7789980482149335	0.06167839253554952	0.27865547516950195	-0.2742225573931559
0.34599999999999986	0.2284319626515446	-0.09764605433793809	0.08470074804384596	1.7791055386761028	0.06156960937964906	0.2790957378693817	-0.27376254001818
0.347	0.2284366786422286	-0.0976487026529517	0.08630150479464806	1.7792119107376003	0.06146050692503814	0.2795362973959847	-0.27330111559859316
0.34799999999999986	0.2284414172250423	-0.09765138780761097	0.08790590577826088	1.7793171579426357	0.06135108529798045	0.2799771473561474	-0.27283828395710547
0.349	0.22844617849022678	-0.09765411011941674	0.08951394373305266	1.7794212741200925	0.06124134462982139	0.2804182812810628	-0.27237404494598866
0.34999999999999987	0.22845096251646654	-0.0976568699008516	0.09112561111887489	1.7795242533906355	0.06113128505782515	0.2808596926200347	-0.27190839845221076
0.351	0.22845576936925371	-0.09765966745860738	0.09274090009462492	1.77962609017316	0.06102090672589636	0.2813013747340173	-0.27144134440278433
0.35199999999999987	0.22846059909923247	-0.097662503092773	0.09435980249565559	1.7797267791908464	0.06091020978549067	0.28174332088906623	-0.2709728827702687
0.353	0.22846545174052418	-0.09766537709635954	0.09598230981179284	1.7798263154760687	0.060799194396835975	0.2821855242500746	-0.27050301357836465
0.35399999999999987	0.22847032730940667	-0.09766828975403796	0.09760841316559217	1.779924694374922	0.060687860729915874	0.2826279778746776	-0.27003173690760146
0.355	0.2284752258037205	-0.09767124134008988	0.099238103289337	1.7800219115521205	0.06057620896521547	0.283070674706785	-0.2695590529013607
0.35599999999999987	0.22848014720225085	-0.09767423211707447	0.10087137050078877	1.7801179629955222	0.06046423929477715	0.28351360756980903	-0.2690849617723573
0.357	0.22848509146333637	-0.09767726233520993	0.10250820467957691	1.7802128450191552	0.060351951923505544	0.283956769160264	-0.2686094638093354
0.3579999999999999	0.22849005852308316	-0.09768033223134037	0.10414859524536604	1.7803065542647467	0.060239347070173144	0.28440015204211094	-0.26813255938367336
0.359	0.228495048293557	-0.09768344202786454	0.10579253113668564	1.780399087702884	0.06012642496824835	0.28484374864142664	-0.2676542489558367
0.3599999999999999	0.22850006066057738	-0.09768659193200187	0.10744000078892849	1.7804904426345647	0.060013185866911026	0.28528755124079735	-0.26717453308198436
0.361	0.2285050954807359	-0.09768978213464255	0.1090909921122758	1.7805806166927647	0.059899630031950875	0.28573155197356437	-0.26669341242078687
0.3619999999999999	0.2285101525783892	-0.0976930128091552	0.11074549247144086	1.780669607843654	0.059785757746487506	0.2861757428184784	-0.2662108877398484
0.363	0.22851523174338073	-0.09769628411052948	0.11240348866799843	1.780757414387084	0.05967156931181639	0.28662011559519596	-0.26572695992142703
0.3639999999999999	0.22852033272911892	-0.09769959617410513	0.11406496692455985	1.7808440349563468	0.059557065048258744	0.28706466196056535	-0.26524162996787803
0.365	0.22852545525063742	-0.0977029491142646	0.11572991286930166	1.7809294685183308	0.05944224529589302	0.28750937340503946	-0.2647548990070646
0.3659999999999999	0.22853059898263478	-0.09770634302346337	0.11739831152086203	1.781013714373706	0.059327110415228854	0.2879542412491027	-0.26426676829761175
0.367	0.22853576355749344	-0.09770977797084407	0.11907014727474585	1.781096772155636	0.05921166078782292	0.28839925664020677	-0.2637772392340024
0.3679999999999999	0.22854094856327803	-0.09771325400081077	0.12074540389125109	1.7811786418281437	0.059095896816836496	0.2888444105501634	-0.2632863133513938
0.369	0.22854615354171212	-0.0977167711319395	0.1224240644849323	1.7812593236852603	0.05897981892741254	0.28928969377294106	-0.2627939923299078
0.3699999999999999	0.22855137798650846	-0.09772032935547154	0.12410611151599489	1.7813388183494543	0.058863427566932594	0.2897350969231799	-0.2623002779985777
0.371	0.22855662134280633	-0.09772392863376331	0.12579152678288483	1.7814171267689585	0.05874672320551886	0.2901806104351893	-0.2618051723392529
0.3719999999999999	0.22856188300771965	-0.0977275688990706	0.12748029141533948	1.7814942502151232	0.05862970633665887	0.29062622456195086	-0.2613086774904003
0.373	0.22856716233086713	-0.09773125005191843	0.12917238586866892	1.7815701902794254	0.05851237747752621	0.29107192937437926	-0.26081079575055555
0.3739999999999999	0.22857245861375433	-0.09773497195943434	0.1308677899200384	1.781644948869373	0.05839473716905757	0.29151771476133737	-0.2603115295813618
0.375	0.22857777110838817	-0.09773873445439535	0.13256648266639595	1.781718528204435	0.05827678597602936	0.2919635704302945	-0.25981088161019394
0.3759999999999999	0.22858309901625465	-0.0977425373349879	0.13426844252406292	1.7817909308134978	0.058158524487255024	0.29240948590833193	-0.2593088546320002
0.377	0.2285884414872815	-0.0977463803652807	0.1359736472300052	1.7818621595327253	0.05803995331596352	0.2928554505433854	-0.2588054516104802
0.3779999999999999	0.22859379761803367	-0.09775026327565721	0.13768207384367898	1.7819322175015533	0.05792107310023651	0.29330145350561104	-0.2583006756795105
0.379	0.22859916644951692	-0.09775418576282953	0.13939369874947305	1.7820011081571985	0.05780188450338193	0.29374748378906973	-0.2577945301448147
0.3799999999999999	0.2286045469653416	-0.09775814749018767	0.14110849766090083	1.7820688352291776	0.057682388214243194	0.29419353021404376	-0.2572870184851441
0.381	0.22860993809100047	-0.09776214808811236	0.14282644562656532	1.7821354027338363	0.05756258494732179	0.29463958142987484	-0.25677814435290536
0.3819999999999999	0.22861533869426523	-0.0977661871538754	0.14454751703716767	1.7822008149688815	0.05744247544277327	0.2950856259180307	-0.25626791157441325
0.383	0.2286207475859489	-0.0977702642518765	0.14627168563245438	1.782265076508668	0.057322060466580615	0.2955316519951666	-0.2557563241498882
0.3839999999999999	0.22862616352065807	-0.09777437891384028	0.1479989245081295	1.7823281922002334	0.057201340810721465	0.29597764781625446	-0.2552433862532548
0.385	0.22863158519753796	-0.09777853063860227	0.14972920612463736	1.7823901671589517	0.057080317293084895	0.29642360137821716	-0.25472910223155526
0.3859999999999999	0.22863701126138702	-0.09778271889223775	0.15146250231821898	1.7824510067630484	0.05695899075738054	0.29686950052414096	-0.2542134766040337
0.387	0.22864244030489392	-0.09778694310815544	0.15319878431313913	1.7825107166480996	0.05683736207303929	0.29731533294771123	-0.25369651406088856
0.3879999999999999	0.22864787087162358	-0.09779120268677846	0.1549380227351093	1.7825693027030127	0.05671543213498294	0.2977610861977016	-0.25317821946126107
0.389	0.22865330145862406	-0.09779549699556314	0.156680187625935	1.7826267710667318	0.056593201863444645	0.29820674768265004	-0.2526585978306386
0.3899999999999999	0.22865873051903018	-0.09779982536898144	0.15842524845904568	1.7826831281241584	0.056470672203717515	0.2986523046760383	-0.252137654358216
0.391	0.22866415646504207	-0.09780418710809533	0.16017317415668697	1.7827383805012817	0.05634784412558679	0.2990977443221701	-0.25161539439390573
0.3919999999999999	0.22866957767015378	-0.09780858148085265	0.1619239331099295	1.7827925350598852	0.05622471862268841	0.299543053642699	-0.2510918234445043
0.393	0.22867499247063458	-0.09781300772347717	0.16367749320152294	1.7828455988922032	0.05610129671203645	0.29998821954369703	-0.25056694716907074
0.3939999999999999	0.22868039916776756	-0.09781746504220104	0.16543382183050068	1.7828975793162718	0.055977579433657776	0.3004332288230942	-0.25004077137363373
0.395	0.22868579603084566	-0.09782195261496726	0.16719288593781562	1.7829484838719662	0.05585356785014997	0.3008780681783795	-0.2495133020052828
0.3959999999999999	0.22869118129980068	-0.09782646959272555	0.1689546520337909	1.7829983203165893	0.055729263045857264	0.30132272421475886	-0.24898454514582016
0.397	0.22869655318784177	-0.09783101509956899	0.1707190862277933	1.7830470966192504	0.05560466612554148	0.30176718345390546	-0.2484545070052117
0.3979999999999999	0.22870190988485564	-0.09783558823209144	0.17248615425865887	1.7830948209547843	0.055479778212912355	0.3022114323429491	-0.24792319391495243
0.399	0.2287072495611951	-0.09784018805947312	0.17425582152477284	1.7831415016983276	0.05535460044944255	0.3026554572634141	-0.24739061232121862
0.3999999999999999	0.22871257037148232	-0.0978448136246678	0.17602805311383804	1.7831871474209195	0.05522913399346614	0.3030992445400577	-0.24685676877773996
0.401	0.22871787045880518	-0.09784946394593752	0.17780281383199095	1.7832317668857451	0.05510338001943776	0.30354278044937855	-0.24632166993862878
0.4019999999999999	0.2287231479596842	-0.09785413801835958	0.17958006823192416	1.7832753690442553	0.054977339717351234	0.30398605122774763	-0.24578532255146415
0.403	0.22872840100905983	-0.09785883481568725	0.1813597806400488	1.783317963032161	0.054851014292316584	0.30442904307935825	-0.2452477334506861
0.4039999999999999	0.22873362774455044	-0.09786355329331578	0.18314191518272888	1.7833595581656636	0.05472440496441599	0.3048717421839464	-0.2447089095511097
0.405	0.2287388263103597	-0.09786829239197802	0.18492643581124743	1.783400163937545	0.0545975129688376	0.3053141347040533	-0.244168857841614
0.4059999999999999	0.2287439948612098	-0.09787305104066732	0.186713306324791	1.7834397900131027	0.05447033955592056	0.3057562067916582	-0.24362758537936416
0.40700000000000003	0.22874913156629992	-0.09787782815841152	0.18850249039111122	1.783478446226296	0.054342885990927355	0.306197944594198	-0.2430850992848037
0.4079999999999999	0.22875423461329283	-0.0978826226556506	0.19029395156527099	1.7835161425753412	0.05421515355378587	0.3066393342602279	-0.24254140673747074
0.40900000000000003	0.2287593022123326	-0.09788743343559743	0.19208765330726169	1.7835528892173707	0.05408714353898264	0.3070803619449822	-0.24199651497238767
0.4099999999999999	0.22876433260009493	-0.09789225939558148	0.19388355899852971	1.7835886964636516	0.05395885725554504	0.3075210138156652	-0.24145043127659144
0.41100000000000003	0.22876932404349717	-0.09789709942837567	0.1956816319566959	1.7836235747757299	0.05383029602705049	0.30796127605612006	-0.2409031629859184
0.4119999999999999	0.2287742748426937	-0.09790195242351063	0.1974818354481285	1.7836575347606125	0.05370146119166109	0.30840113487095083	-0.24035471748270734
0.4129999999999998	0.22877918333410957	-0.09790681726857721	0.19928413269840756	1.7836905871649742	0.05357235410224359	0.3088405764892931	-0.23980510219447376
0.4139999999999999	0.22878404789388762	-0.09791169285051436	0.20108848690071546	1.7837227428702593	0.053442976126694956	0.309279587168064	-0.2392543245929396
0.4149999999999998	0.22878886694099979	-0.09791657805688332	0.20289486122256142	1.783754012888667	0.053313328648533276	0.3097181531945836	-0.23870239219316772
0.4159999999999999	0.22879363894040192	-0.09792147177713235	0.20470321881200249	1.7837844083592593	0.0531834130676308	0.31015626088888587	-0.23814931255267144
0.4169999999999998	0.22879836240661158	-0.09792637290385217	0.20651352280414967	1.7838139405441773	0.053053230800783266	0.3105938966060965	-0.2375950932704316
0.4179999999999999	0.22880303590657908	-0.09793128033364569	0.20832573632724422	1.7838426208242077	0.05292278328193143	0.3110310467388927	-0.23703974198636138
0.4189999999999998	0.2288076580614757	-0.09793619296686386	0.2101398225072161	1.783870460692935	0.05279207196215531	0.31146769771975275	-0.23648326638163805
0.41999999999999993	0.22881222754815564	-0.09794110970658496	0.21195574447038468	1.783897471750219	0.05266109830974411	0.31190383602276495	-0.23592567417971147
0.4209999999999998	0.2288167431006676	-0.0979460294587155	0.21377346534471095	1.7839236656961177	0.05252986381070591	0.3123394481650707	-0.23536697314755542
0.42199999999999993	0.22882120351181715	-0.09795095113434266	0.21559294826038686	1.7839490543256153	0.05239836996989842	0.3127745207081978	-0.234807171096789
0.4229999999999998	0.22882560763478316	-0.0979558736532136	0.21741415634979816	1.7839736495241467	0.05226661831247474	0.3132090402592366	-0.23424627588472144
0.42399999999999993	0.22882995438441528	-0.09796079594646043	0.21923705274690022	1.783997463263907	0.05213461038497283	0.3136429934716897	-0.23368429541537317
0.4249999999999998	0.22883424273745723	-0.09796571695819445	0.22106160058716962	1.7840205076005584	0.05200234775580358	0.3140763670462506	-0.23312123764028353
0.42599999999999993	0.22883847173169392	-0.09797063564672533	0.22288776300816268	1.784042794669569	0.05186983201556226	0.3145091477316478	-0.23255711055940134
0.4269999999999998	0.22884264046477706	-0.0979755509857816	0.22471550314959068	1.7840643366821722	0.05173706477740547	0.31494132232538335	-0.2319919222222944
0.42799999999999994	0.22884674809348718	-0.09798046196573233	0.22654478415295248	1.7840851459213134	0.051604047677431104	0.31537287767450123	-0.23142568072936562
0.4289999999999998	0.22885079383418508	-0.09798536759481417	0.22837556916076093	1.7841052347371957	0.05147078237524242	0.31580380067651953	-0.2308583942331288
0.42999999999999994	0.22885477696407316	-0.09799026690036473	0.23020782131464193	1.7841246155424149	0.05133727055481655	0.3162340782802358	-0.2302900709398407
0.4309999999999998	0.22885869682176252	-0.09799515893005911	0.23204150375196592	1.7841433008070398	0.051203513925492966	0.316663697486052	-0.22972071911160316
0.43199999999999994	0.22886255280715054	-0.09800004275277409	0.23387657960105174	1.7841613030532573	0.051069514222897704	0.3170926453458321	-0.22915034706911025
0.43299999999999983	0.2288663443817396	-0.09800491745833281	0.23571301197497918	1.7841786348495645	0.050935273209618846	0.3175209089625486	-0.22857896319509294
0.43399999999999994	0.22887007106901802	-0.09800978215650696	0.23755076396404134	1.7841953088052502	0.05080079267569264	0.31794847548973043	-0.22800657593820967
0.43499999999999983	0.22887373245452397	-0.09801463597677823	0.23938979862687335	1.7842113375651552	0.050666074439385506	0.3183753321305429	-0.22743319381713134
0.43599999999999994	0.22887732818634726	-0.09801947806923626	0.24123007898029714	1.7842267338035696	0.050531120348514064	0.3188014661365716	-0.22685882542505575
0.43699999999999983	0.2288808579756964	-0.0980243076058645	0.24307156798829505	1.784241510216883	0.05039593228205755	0.3192268648065068	-0.22628347943482596
0.43799999999999994	0.22888432159678043	-0.0980291237814612	0.24491422855127234	1.7842556795164688	0.05026051215163472	0.3196515154849229	-0.22570716460391352
0.43899999999999983	0.2288877188860036	-0.0980339258134427	0.24675802349677187	1.7842692544225505	0.05012486190241695	0.3200754055614089	-0.22512988977870987
0.43999999999999995	0.22889104974047159	-0.09803871294090942	0.2486029155716767	1.7842822476575293	0.04998898351359762	0.3204985224700623	-0.22455166389860468
0.44099999999999984	0.22889431411656277	-0.09804348442410497	0.25044886743481065	1.784294671937639	0.04985287899896379	0.320920853689115	-0.22397249600032954
0.44199999999999995	0.22889751202894018	-0.09804823954389089	0.2522958416488479	1.7843065399636626	0.049716550407568505	0.3213423867405822	-0.22339239522255866
0.44299999999999984	0.22890064354887565	-0.09805297760085926	0.2541438006711922	1.7843178644118316	0.04957999982431877	0.3217631091898236	-0.22281137081075725
0.44399999999999995	0.22890370880188543	-0.09805769791483443	0.25599270684461056	1.7843286579252648	0.049443229370660174	0.32218300864496935	-0.22222943212208643
0.44499999999999984	0.22890670796617935	-0.09806239982438908	0.257842522389538	1.7843389331055621	0.04930624120517321	0.32260207275664826	-0.22164658862974637
0.44599999999999995	0.22890964127192515	-0.09806708268600348	0.2596932093992195	1.7843487025037854	0.049169037523896696	0.32302028921845743	-0.22106284992650516
0.44699999999999984	0.22891250899982704	-0.0980717458736222	0.26154472983735055	1.7843579786108164	0.04903162056068055	0.3234376457680627	-0.22047822572758657
0.44799999999999995	0.2289153114786423	-0.09807638877822931	0.26339704553712245	1.7843667738478317	0.04889399258744408	0.3238541301885772	-0.2198927258730903
0.44899999999999984	0.2289180490823868	-0.09808101080706333	0.26525011820021044	1.7843751005572583	0.04875615591415488	0.32426973030992506	-0.21930636033030082
0.44999999999999996	0.22892072222760415	-0.09808561138360218	0.2671039093957378	1.7843829709941958	0.04861811288901329	0.32468443401020225	-0.21871913919581373
0.45099999999999985	0.22892333137069787	-0.09809018994832344	0.2689583805603797	1.784390397318299	0.04847986589896201	0.3250982292172295	-0.21813107269710508
0.45199999999999996	0.2289258770053264	-0.09809474595873584	0.2708134930000237	1.7843973915861013	0.048341417369848684	0.3255111039103691	-0.21754217119359454
0.45299999999999985	0.22892835965986058	-0.09809927888867992	0.2726692078937789	1.7844039657437727	0.048202769765934544	0.32592304612274037	-0.2169524451769487
0.45399999999999996	0.22893077989490285	-0.0981037882280235	0.2745254863007443	1.7844101316202994	0.04806392558911227	0.3263340439439052	-0.21636190527031007
0.45499999999999985	0.22893313830086787	-0.09810827348237769	0.27638228916806895	1.7844159009210718	0.04792488737801329	0.3267440855227924	-0.21577056222692867
0.45599999999999996	0.2289354354956238	-0.09811273417246158	0.27823957733921306	1.7844212852218706	0.04778565770712386	0.32715315907069	-0.2151784269286124
0.45699999999999985	0.22893767212219415	-0.09811716983386998	0.2800973115628249	1.7844262959632393	0.0476462391861512	0.3275612528643771	-0.21458551038392432
0.45799999999999996	0.22893984884651883	-0.09812158001686508	0.2819554525022737	1.7844309444452326	0.04750663445933246	0.3279683552493468	-0.21399182372617775
0.45899999999999985	0.22894196635565092	-0.09812596428581288	0.28381396074550164	1.7844352418225278	0.04736684620450143	0.3283744546429479	-0.21339737821121788
0.45999999999999996	0.22894402535714023	-0.09813032221901881	0.285672796815606	1.7844391990998902	0.0472268771323367	0.3287795395375796	-0.2128021852147359
0.46099999999999985	0.22894602657922736	-0.09813465340859048	0.2875319211821894	1.7844428271279804	0.04708672998566677	0.3291835985041326	-0.21220625622922618
0.46199999999999997	0.22894797077034218	-0.09813895745995219	0.2893912942727668	1.7844461365994926	0.04694640753852511	0.329586620195444	-0.211609602860941
0.46299999999999986	0.22894985869752954	-0.0981432339917594	0.2912508764838946	1.784449138045614	0.046805912595195925	0.32998859334947317	-0.21101223682683165
0.46399999999999997	0.22895169114455463	-0.09814748263583774	0.293110628192436	1.7844518418327966	0.04666524798918721	0.3303895067923311	-0.21041416995122067
0.46499999999999986	0.22895346891006285	-0.09815170303677445	0.2949705097681244	1.7844542581598246	0.04652441658200641	0.33078934944160066	-0.20981541416195074
0.46599999999999997	0.22895519280579396	-0.09815589485191664	0.296830481588213	1.7844563970551777	0.046383421261918696	0.3311881103102023	-0.20921598148587645
0.46699999999999986	0.22895686365484938	-0.09816005775139806	0.2986905040534998	1.78445826837467	0.046242264942502394	0.33158577851051113	-0.20861588404380926
0.46799999999999997	0.228958482290012	-0.0981641914174411	0.3005505376046427	1.7844598817993618	0.04610095056087687	0.3319823432583711	-0.20801513404514776
0.46899999999999986	0.22896004955211768	-0.09816829554330972	0.3024105427384288	1.7844612468337309	0.04595948107590457	0.33237779387707767	-0.20741374378242455
0.47	0.2289615662884776	-0.09817236983228769	0.30427048002403395	1.7844623728040963	0.045817859466547144	0.3327721198013393	-0.20681172562594108
0.47099999999999986	0.22896303335135076	-0.09817641399668335	0.30613031011930947	1.784463268857283	0.045676088730311676	0.33316531058104576	-0.20620909201847815
0.472	0.22896445159646553	-0.09818042775724199	0.30798999378713554	1.7844639439595207	0.04553417188172346	0.333557355884914	-0.2056058554698873
0.47299999999999986	0.2289658218815898	-0.0981844108437184	0.30984949191225397	1.7844644068955664	0.045392111950944	0.333948245504266	-0.2050020285512467
0.474	0.2289671450651486	-0.09818836299622954	0.311708765519369	1.7844646662680423	0.0452499119825314	0.3343379693571309	-0.2043976238883255
0.47499999999999987	0.22896842200488843	-0.09819228396588243	0.3135677757921795	1.7844647304969807	0.045107575034035646	0.3347265174925595	-0.20379265415470996
0.476	0.22896965355658752	-0.0981961735143054	0.3154264840918793	1.784464607819566	0.04496510417430407	0.33511388009473486	-0.20318713206530986
0.47699999999999987	0.22897084057281114	-0.09820003141283672	0.3172848519747888	1.7844643062900698	0.044822502481615734	0.33550004748670614	-0.20258107037023265
0.478	0.22897198390171117	-0.09820385744212114	0.31914284120990477	1.7844638337799654	0.04467977304188542	0.3358850101339984	-0.20197448184846514
0.47899999999999987	0.22897308438586902	-0.09820765139248987	0.3210004137964062	1.7844631979782184	0.04453691894717781	0.33626875864823025	-0.20136737930128915
0.48	0.22897414286118128	-0.0982114130643704	0.3228575319800235	1.784462406391743	0.04439394329434612	0.3366512837905041	-0.2007597755459671
0.48099999999999987	0.22897516015578673	-0.09821514226797198	0.324714158267556	1.7844614663460174	0.044250849183548616	0.3370325764744573	-0.2001516834101109
0.482	0.22897613708903478	-0.09821883882262417	0.326570255439952	1.7844603849858534	0.04410763971676174	0.33741262776904346	-0.1995431157266002
0.4829999999999999	0.22897707447049365	-0.09822250255614892	0.32842578656436566	1.7844591692763063	0.04396431799634778	0.3377914289009311	-0.19893408532879397
0.484	0.22897797309899817	-0.09822613330426797	0.3302807150056032	1.7844578260037274	0.04382088712361319	0.3381689712565898	-0.19832460504590085
0.4849999999999999	0.22897883376173594	-0.09822973091004303	0.3321350044373664	1.7844563617769438	0.043677350197476206	0.3385452463843147	-0.1977146876984349
0.486	0.22897965723337124	-0.09823329522334721	0.33398861885295467	1.7844547830285644	0.043533710313301784	0.3389202459961387	-0.19710434609374433
0.4869999999999999	0.2289804442752061	-0.09823682610036542	0.33584152257546296	1.7844530960164047	0.04338997056171805	0.3392939619696386	-0.19649359302147915
0.488	0.22898119563437758	-0.09824032340312513	0.3376936802682618	1.7844513068250205	0.04324613402735037	0.33966638634982776	-0.19588244124886287
0.4889999999999999	0.22898191204309024	-0.09824378699906192	0.33954505694616993	1.7844494213673496	0.04310220378753099	0.3400375113510807	-0.19527090351575638
0.49	0.228982594217884	-0.09824721676062075	0.3413956179869773	1.7844474453864525	0.04295818291092019	0.3404073293589158	-0.19465899252962315
0.4909999999999999	0.22898324285893554	-0.09825061256489134	0.3432453291422239	1.7844453844573465	0.04281407445609704	0.34077583293158287	-0.19404672096080944
0.492	0.22898385864939322	-0.09825397429327636	0.34509415654689257	1.784443243988928	0.0426698814702993	0.3411430148015835	-0.19343410143818834
0.4929999999999999	0.22898444225474476	-0.09825730183119272	0.34694206672918104	1.7844410292259787	0.04252560698824872	0.3415088678773155	-0.19282114654466814
0.4939999999999998	0.2289849943222169	-0.09826059506780513	0.3487890266203839	1.7844387452512493	0.0423812540309978	0.34187338524466543	-0.19220786881267393
0.4950000000000001	0.22898551548020626	-0.09826385389578962	0.35063500356378496	1.7844363969876138	0.04223682560497775	0.34223656016825116	-0.1915942807199566
0.496	0.2289860063377413	-0.0982670782111285	0.35247996532296794	1.7844339892002927	0.042092324701244715	0.3425983860925045	-0.19098039468541136
0.4969999999999999	0.22898646748397408	-0.09827026791294083	0.3543238800907107	1.7844315264987638	0.04194775429461694	0.3429588566429656	-0.19036622306471201
0.4979999999999998	0.2289868994877017	-0.09827342290334982	0.3561667164981204	1.7844290133375997	0.041803117342577904	0.3433179656277346	-0.18975177814629607
0.4990000000000001	0.22898730289691674	-0.09827654308738504	0.3580084436221585	1.7844264540166086	0.04165841678424732	0.34367570703859945	-0.18913707214817654
0.5	0.2289876782383859	-0.09827962837291719	0.35984903099083254	1.7844238526817757	0.04151365553966052	0.34403207505160266	-0.18852211721520265
0.5009999999999999	0.2289880260172568	-0.09828267867062385	0.3616884485875857	1.7844212133273782	0.04136883650917078	0.34438706402735697	-0.18790692541614873
0.5019999999999998	0.22898834671669188	-0.0982856938939869	0.3635266668556692	1.7844185397985193	0.04122396257284981	0.3447406685112377	-0.18729150874074116
0.5030000000000001	0.2289886407975294	-0.09828867395970263	0.36536365670064963	1.7844158357936966	0.04107903659018825	0.34509288323309145	-0.1866758790974034
0.504	0.22898890869797064	-0.09829161878888155	0.36719938948994835	1.7844131048674068	0.04093406140027594	0.3454437031064063	-0.1860600483120119
0.5049999999999999	0.22898915083329316	-0.09829452830828263	0.36903383705131837	1.7844103504327784	0.04078903982209377	0.34579312322737404	-0.18544402812692037
0.5059999999999998	0.22898936759558955	-0.09829740245120228	0.37086697167141464	1.7844075757642306	0.04064397465473179	0.34614113887397197	-0.1848278301998758
0.5070000000000001	0.22898955935353132	-0.09830024115877202	0.3726987660933623	1.7844047840001562	0.040498868677774254	0.34648774550488576	-0.18421146610330158
0.508	0.22898972645215743	-0.09830304438129261	0.37452919351260006	1.7844019781456233	0.040353724651727166	0.34683293875815685	-0.18359494732418016
0.5089999999999999	0.22898986921268732	-0.09830581207885337	0.3763582275713998	1.7843991610750947	0.040208545318242014	0.34717671444943615	-0.18297828526428053
0.5099999999999998	0.22898998793235806	-0.09830854422161092	0.3781858423524609	1.78439633553516	0.04006333340031567	0.34751906856991005	-0.18236149124065812
0.5110000000000001	0.2289900828842848	-0.09831124079047772	0.3800120123712287	1.7843935041472794	0.0399180916028292	0.3478599972840238	-0.18174457648672068
0.512	0.2289901543173452	-0.09831390177859463	0.38183671256771423	1.784390669410536	0.03977282261348388	0.34819949692718954	-0.18112755215354473
0.5129999999999999	0.2289902024560868	-0.09831652719283587	0.3836599182997211	1.7843878337043928	0.03962752910364447	0.34853756400384794	-0.18051042931070047
0.5139999999999998	0.22899022750065715	-0.09831911705459843	0.3854816053367538	1.7843849992914547	0.03948221372884365	0.34887419518570406	-0.179893218946879
0.5150000000000001	0.22899022962675677	-0.0983216714002529	0.3873017498523739	1.78438216832023	0.039336879129310304	0.349209387309593	-0.17927593197110317
0.516	0.22899020898561495	-0.09832419028163002	0.38912032841540606	1.7843793428278913	0.03919152793064096	0.34954313737510034	-0.1786585792143277
0.5169999999999999	0.22899016570398728	-0.09832667376616566	0.3909373179815187	1.7843765247430328	0.039046162744246334	0.3498754425423665	-0.17804117143080994
0.5179999999999998	0.22899009988417596	-0.09832912193632659	0.392752695885203	1.784373715888423	0.0389007861673878	0.35020630013007853	-0.17742371929930079
0.5190000000000001	0.22899001160407173	-0.09833153488906766	0.3945664398317976	1.7843709179837495	0.0387554007832274	0.3505357076134079	-0.17680623342441143
0.52	0.22898990091721805	-0.0983339127360737	0.3963785278892045	1.784368132648355	0.038610009161315406	0.35086366262171437	-0.1761887243382666
0.5209999999999999	0.2289897678528971	-0.09833625560441427	0.3981889384789387	1.784365361403963	0.03846461385832993	0.35119016293607946	-0.1755712025023128
0.5219999999999998	0.2289896124162376	-0.09833856363723566	0.39999765036728524	1.7843626056773918	0.03831921741870092	0.35151520648697643	-0.1749536783089663
0.5230000000000001	0.2289894345883445	-0.0983408369944881	0.40180464265734106	1.7843598668032528	0.0381738223751159	0.35183879135226104	-0.17433616208296926
0.524	0.22898923432645038	-0.09834307585331066	0.40360989478083215	1.7843571460266359	0.03802843124908772	0.35216091575518127	-0.1737186640828698
0.5249999999999999	0.22898901156408885	-0.0983452804076973	0.4054133864878467	1.7843544445057775	0.03788304655158186	0.35248157806185965	-0.17310119450316439
0.5259999999999998	0.22898876621128958	-0.09834745086819653	0.40721509783412807	1.7843517633147112	0.037737670783761786	0.3528007767782493	-0.17248376347715325
0.5270000000000001	0.22898849815479558	-0.0983495874620209	0.40901500916669725	1.7843491034458998	0.037592306437910616	0.35311851054699256	-0.17186638108043803
0.528	0.2289882072583021	-0.09835169043243698	0.4108131011082014	1.7843464658128467	0.03744695599822242	0.3534347781441832	-0.17124905733511275
0.5289999999999999	0.2289878933627182	-0.09835376003743486	0.41260935454000863	1.7843438512526881	0.037301621941460486	0.35374957847578925	-0.17063180221445542
0.5299999999999998	0.22898755628644998	-0.09835579654917967	0.4144037505840688	1.784341260528763	0.037156306738028444	0.35406291057379985	-0.17001462564798894
0.5310000000000001	0.2289871958257068	-0.09835780025424605	0.41619627058318254	1.7843386943331585	0.03701101285351256	0.35437477359215724	-0.16939753752720593
0.532	0.22898681175482963	-0.09835977145313449	0.417986896078947	1.7843361532892363	0.03686574275020569	0.35468516680229234	-0.16878054771219148
0.5329999999999999	0.22898640382664234	-0.09836171045869394	0.41977560878777254	1.7843336379541315	0.036720498888366836	0.3549940895883255	-0.16816366603876853
0.5339999999999998	0.22898597177282637	-0.0983636175942009	0.4215623905764865	1.784331148821229	0.036575283727213984	0.355301541442299	-0.16754690232566966
0.5350000000000001	0.22898551530431807	-0.09836549319184616	0.42334722343791686	1.7843286863226135	0.036430099725952216	0.35560752195956297	-0.1669302663818466
0.536	0.22898503411172993	-0.09836733759238135	0.4251300894657266	1.7843262508314957	0.03628494934544379	0.3559120308341333	-0.16631376801421352
0.5369999999999999	0.2289845278657956	-0.09836915114554888	0.4269109708281386	1.7843238426642343	0.036139835050456856	0.3562150678538996	-0.16569741703587437
0.5379999999999998	0.22898399621783874	-0.09837093420978957	0.42868984974094665	1.7843214620812051	0.03599475931175962	0.3565166328958053	-0.1650812232747644
0.5390000000000001	0.22898343880026667	-0.09837268715085169	0.43046670844020474	1.7843191092868884	0.035849724607813896	0.35681672592100083	-0.16446519658257436
0.54	0.22898285522708847	-0.0983744103400533	0.4322415291538615	1.7843167844306849	0.035704733426309365	0.3571153469697253	-0.16384934684406963
0.5409999999999999	0.22898224509445847	-0.09837610415257396	0.43401429407197806	1.784314487608831	0.03555978826565776	0.35741249615597825	-0.16323368398679464
0.5419999999999998	0.2289816079812449	-0.09837776896577549	0.4357849853166778	1.7843122188666647	0.035414891636505595	0.3577081736621644	-0.16261821799066573
0.5429999999999997	0.2289809434496247	-0.09837940515755132	0.4375535849125961	1.7843099782008625	0.0352700460633847	0.3580023797337107	-0.16200295889726
0.544	0.22898025104532824	-0.09838101310470404	0.43932007475784485	1.7843077655616513	0.03512525408649821	0.3582951146738384	-0.16138791681903436
0.5449999999999999	0.22897953029678214	-0.09838259318135095	0.4410844365951345	1.7843055808549915	0.03498051826351768	0.35858637883855105	-0.16077310194864716
0.5459999999999998	0.22897878071352631	-0.09838414575735706	0.44284665198307527	1.7843034239447326	0.034835841171267035	0.35887617263165505	-0.16015852456825114
0.5469999999999997	0.22897800178578784	-0.09838567119679523	0.44460670226879995	1.7843012946547427	0.03469122540716913	0.35916449649993454	-0.15954419505832132
0.548	0.22897719298634034	-0.09838716985643318	0.44636456856154916	1.78429919277101	0.034546673590574166	0.35945135092854075	-0.1589301239061906
0.5489999999999999	0.22897635377352094	-0.09838864208462322	0.44812023170535753	1.784297118043717	0.03440218836445462	0.3597367364363526	-0.15831632171495263
0.5499999999999998	0.2289754835935237	-0.09839008822134677	0.44987367225161345	1.7842950701892906	0.034257772397646886	0.360020653571368	-0.15770279921235672
0.5509999999999997	0.22897458188121772	-0.09839150859903736	0.451624870433763	1.7842930488924218	0.034113428387088904	0.3603031029063689	-0.15708956725889223
0.552	0.22897364805949008	-0.09839290354267638	0.4533738061434266	1.7842910538080627	0.03396915905962489	0.36058408503473943	-0.15647663685547883
0.5529999999999999	0.22897268153786718	-0.09839427336878516	0.4551204589056954	1.7842890845633954	0.033824967173557194	0.36086360056619043	-0.15586401915154321
0.5539999999999998	0.22897168171229615	-0.09839561838444079	0.45686480785362815	1.7842871407597767	0.033680855520247265	0.361141650122453	-0.1552517254532893
0.5549999999999997	0.22897064796721578	-0.09839693888744207	0.45860683170309086	1.7842852219746568	0.03353682692606734	0.3614182343331214	-0.1546397672316636
0.556	0.22896957967841242	-0.09839823516724998	0.4603465087287132	1.7842833277634742	0.033392884254578516	0.3616933538317683	-0.15402815612994394
0.5569999999999999	0.22896847621402747	-0.0983995075052017	0.46208381674136007	1.784281457661525	0.033249030408323325	0.3619670092523297	-0.15341690397100122
0.5579999999999998	0.2289673369337174	-0.09840075617362254	0.46381873306676225	1.7842796111858086	0.03310526833016917	0.362239201225578	-0.1528060227642226
0.5589999999999997	0.22896616118860044	-0.0984019814349623	0.4655512345253274	1.7842777878368514	0.0329616010046261	0.3625099303757422	-0.15219552471202424
0.56	0.2289649483234958	-0.09840318354208352	0.46728129741352853	1.7842759871005052	0.032818031459318754	0.3627791973175802	-0.15158542221581975
0.5609999999999999	0.22896369768032732	-0.09840436273932511	0.46900889748614144	1.784274208449724	0.032674562766487725	0.36304700265378026	-0.15097572788155408
0.5619999999999998	0.22896240860081077	-0.09840551926283599	0.4707340099386012	1.78427245134632	0.03253119804427386	0.36331334697232515	-0.1503664545251566
0.5629999999999997	0.22896108042804894	-0.09840665334017844	0.4724566093906339	1.784270715242696	0.03238794045778244	0.36357823084394125	-0.14975761517771802
0.5640000000000001	0.22895971250778815	-0.09840776519070621	0.474176669873443	1.7842689995835581	0.032244793220167836	0.36384165482005754	-0.14914922308946538
0.565	0.22895830418971286	-0.09840885502671691	0.47589416482122415	1.7842673038076082	0.032101759593674645	0.36410361943133485	-0.14854129173215685
0.5659999999999998	0.22895685482877864	-0.09840992305387371	0.4776090670651522	1.784265627349215	0.03195884289026678	0.3643641251865218	-0.1479338348006753
0.5669999999999997	0.22895536378658501	-0.09841096947089467	0.47932134882798794	1.7842639696400673	0.031816046471902226	0.3646231725715146	-0.1473268662144772
0.5680000000000001	0.22895383043278789	-0.0984119944700129	0.4810309817200828	1.784262330110808	0.031673373750876546	0.36488076204868153	-0.1467204001185183
0.569	0.22895225414655285	-0.09841299823858424	0.4827379367386886	1.7842607081926491	0.03153082819023184	0.3651368940566334	-0.14611445088297256
0.5699999999999998	0.22895063431804952	-0.09841398096109438	0.48444218427060365	1.7842591033189696	0.03138841330398427	0.3653915690105018	-0.14550903310173038
0.5709999999999997	0.22894897034998782	-0.09841494282081355	0.48614369409705416	1.7842575149268975	0.031246132656984043	0.3656447873026021	-0.144904161590028
0.5720000000000001	0.2289472616591966	-0.09841588400034391	0.48784243540121197	1.7842559424588718	0.031103989864160828	0.3658965493035415	-0.14429985138113222
0.573	0.22894550767824534	-0.09841680468143485	0.48953837677875445	1.7842543853641917	0.03096198858939474	0.36614685536383323	-0.14369611772206678
0.5739999999999998	0.22894370785710955	-0.09841770504557075	0.4912314862503709	1.7842528431005495	0.030820132544557483	0.3663957058157725	-0.14309297606866964
0.5749999999999997	0.22894186166487987	-0.09841858527533151	0.49292173127549344	1.7842513151351715	0.03067842548859827	0.3666431009753917	-0.1424904420801494
0.5760000000000001	0.22893996859151625	-0.09841944555539649	0.4946090787669085	1.7842498009448151	0.030536871226427318	0.3668890411445544	-0.14188853161355194
0.577	0.22893802814964714	-0.09842028607356805	0.49629349510590604	1.7842483000150011	0.03039547360789773	0.3671335266131893	-0.14128726071824385
0.5779999999999998	0.22893603987641434	-0.09842110702219088	0.49797494615874865	1.7842468118399841	0.03025423652682118	0.3673765576616015	-0.1406866456296664
0.5789999999999997	0.22893400333536398	-0.09842190859921313	0.49965339729524244	1.7842453359238393	0.03011316391964825	0.3676181345629225	-0.14008670276210078
0.5800000000000001	0.22893191811838423	-0.09842269100926353	0.5013288134090674	1.7842438717819122	0.029972259764053193	0.36785825758575974	-0.13948744870091606
0.581	0.2289297838476898	-0.09842345446512145	0.5030011589399038	1.7842424189422579	0.029831528077480237	0.36809692699710517	-0.1388889001942839
0.5819999999999999	0.22892760017785413	-0.0984241991884553	0.5046703978977662	1.7842409769470666	0.029690972915160315	0.36833414306556517	-0.13829107414403918
0.5829999999999997	0.228925366797889	-0.09842492540945368	0.5063364938892039	1.7842395453537063	0.029550598367533397	0.3685699060649102	-0.13769398759585313
0.5840000000000001	0.22892308343337273	-0.09842563336647588	0.5079994101453975	1.784238123734625	0.02941040855749883	0.3688042162780662	-0.13709765772894603
0.585	0.22892074984862637	-0.09842632330684917	0.5096591095529436	1.7842367116764966	0.029270407637855073	0.36903707400154767	-0.1365021018449573
0.5859999999999999	0.22891836584856254	-0.09842699548843657	0.5113155546873617	1.7842353087797278	0.029130599788863863	0.3692684795500273	-0.13590733735559146
0.5869999999999997	0.22891593127945425	-0.09842765018046948	0.5129687078482353	1.7842339146579547	0.02899098921556947	0.36949843326098086	-0.13531338176957008
0.5880000000000001	0.2289134460290004	-0.09842828766326879	0.5146185310952671	1.7842325289371523	0.028851580144686167	0.3697269354995298	-0.1347202526794831
0.589	0.22891091002719305	-0.09842890822760689	0.5162649862860363	1.7842311512551117	0.02871237682104988	0.3699539866634185	-0.13412796774821686
0.5899999999999999	0.2289083232483627	-0.09842951217408631	0.5179080351162493	1.7842297812609087	0.02857338350375166	0.37017958718824984	-0.13353654469457707
0.5909999999999997	0.2289056857136495	-0.09843009981253492	0.5195476391617673	1.7842284186139892	0.0284346044621925	0.3704037375530378	-0.1329460012782106
0.5920000000000001	0.22890299749390008	-0.09843067146141726	0.521183759921324	1.784227062983624	0.028296043972116172	0.3706264382857123	-0.13235635528405335
0.593	0.2289002587137427	-0.09843122744726178	0.5228163588595894	1.7842257140483595	0.028157706311494217	0.37084768996851425	-0.13176762450665122
0.5939999999999999	0.22889746955608795	-0.09843176810410369	0.5244453974509959	1.7842243714950874	0.028019595756197942	0.3710674932435243	-0.13117982673433795
0.5949999999999998	0.2288946302647973	-0.098432293772943	0.526070837225118	1.7842230350188588	0.027881716575514196	0.3712858488182029	-0.1305929797326426
0.5960000000000001	0.22889174114551955	-0.09843280480121758	0.5276926398136425	1.7842217043238178	0.027744073027683478	0.3715027574708193	-0.130007101226849
0.597	0.22888880256695202	-0.09843330154229069	0.5293107669982131	1.7842203791241265	0.027606669355577967	0.3717182200560118	-0.12942220888429848
0.5979999999999999	0.2288858149632795	-0.09843378435495292	0.5309251807584378	1.7842190591437568	0.02746950978239359	0.3719322375106011	-0.12883832029684553
0.5989999999999998	0.2288827788370373	-0.09843425360293803	0.5325358433189629	1.784217744115525	0.02733259850723015	0.3721448108592902	-0.12825545296369195
0.6000000000000001	0.22887969476202222	-0.09843470965445221	0.5341427171949018	1.7842164337808724	0.02719593970067721	0.372355941219823	-0.127673624274583
0.601	0.2288765633862506	-0.09843515288171671	0.5357457652360299	1.7842151278903948	0.02705953750058436	0.37256562980772406	-0.12709285149328745
0.6019999999999999	0.2288733854345881	-0.0984355836605233	0.537344950669787	1.7842138262036142	0.0269233960080727	0.3727738779410426	-0.12651315174164876
0.6029999999999998	0.22887016171029964	-0.09843600236980213	0.5389402371427435	1.7842125284879933	0.0267875192837226	0.3729806870451013	-0.12593454198425214
0.6040000000000001	0.22886689309589442	-0.09843640939120189	0.5405315887605641	1.784211234518699	0.02665191134381195	0.3731860586568211	-0.12535703901350745
0.605	0.22886358055476597	-0.09843680510868155	0.5421189701253787	1.7842099440791144	0.02651657615666184	0.3733899944284391	-0.12478065943574089
0.6059999999999999	0.22886022513362497	-0.09843718990811363	0.5437023463690929	1.784208656960596	0.026381517639329354	0.37359249613079937	-0.12420541965900957
0.6069999999999998	0.22885682796422158	-0.09843756417689833	0.5452816831830484	1.7842073729614716	0.02624673965470455	0.3737935656562771	-0.1236313358822577
0.6080000000000001	0.2288533902639805	-0.09843792830358847	0.5468569468451936	1.7842060918867908	0.02611224600888595	0.3739932050212119	-0.12305842408506745
0.609	0.22884991333592417	-0.09843828267752455	0.5484281042447967	1.7842048135491995	0.02597804044876994	0.37419141636772746	-0.1224867000179277
0.6099999999999999	0.22884639856750766	-0.09843862768847982	0.549995122903609	1.7842035377701886	0.025844126659911218	0.3743882019648122	-0.12191617919361437
0.6109999999999998	0.2288428474287424	-0.09843896372631472	0.5515579709931377	1.7842022643813389	0.02571050826471159	0.37458356420878247	-0.12134687688009312
0.6120000000000001	0.2288392614711113	-0.09843929118064056	0.5531166173495589	1.7842009932255656	0.025577188820811662	0.37477750562355105	-0.12077880809450298
0.613	0.22883564232689474	-0.09843961044049183	0.5546710314874289	1.7841997241579821	0.025444171819621077	0.3749700288610037	-0.120211987597719
0.6139999999999999	0.22883199170664875	-0.09843992189400702	0.5562211836118502	1.7841984570456402	0.025311460685166442	0.3751611367014814	-0.11964642988954001
0.6149999999999998	0.22882831139483545	-0.09844022592811723	0.5577670446287457	1.7841971917665136	0.02517905877325363	0.37535083205406067	-0.11908214920460898
0.6160000000000001	0.228824603245483	-0.09844052292824255	0.5593085861540231	1.7841959282092326	0.02504696937063656	0.3755391179563865	-0.1185191595087474
0.617	0.22882086917749808	-0.09844081327799573	0.5608457805231589	1.784194666273942	0.02491519569406742	0.37572599757435826	-0.11795747449501982
0.6179999999999999	0.22881711116812628	-0.09844109735889235	0.562378600800481	1.7841934058735327	0.024783740889529587	0.3759114742017891	-0.11739710757963678
0.6189999999999998	0.2288133312449348	-0.09844137555006796	0.5639070207851672	1.7841921469344932	0.024652608031954668	0.3760955512596079	-0.11683807189890083
0.6200000000000001	0.2288095314774442	-0.09844164822800092	0.5654310150136134	1.784190889396635	0.024521800125298764	0.3762782322946625	-0.11628038030773062
0.621	0.22880571396878163	-0.09844191576624117	0.5669505587604471	1.7841896332120604	0.024391320102670474	0.37645952097854646	-0.11572404537895863
0.6219999999999999	0.22880188084735115	-0.09844217853514446	0.5684656280385899	1.7841883783448833	0.024261170826507677	0.37663942110632487	-0.11516907940284177
0.6229999999999998	0.22879803425852036	-0.09844243690161134	0.569976199596889	1.7841871247717005	0.024131355089043887	0.3768179365949113	-0.11461549438732091
0.6240000000000001	0.22879417635669824	-0.09844269122883098	0.5714822509157186	1.7841858724813093	0.024001875613000455	0.3769950714813362	-0.11406330205919983
0.625	0.22879030929855534	-0.09844294187602931	0.5729837602032017	1.7841846214732964	0.023872735052075596	0.3771708299212073	-0.11351251386525772
0.6259999999999999	0.22878643523700715	-0.09844318919822091	0.5744807063928294	1.7841833717562525	0.0237439359911667	0.37734521618729716	-0.11296314097285727
0.6269999999999998	0.22878255631483035	-0.09844343354596467	0.5759730691406156	1.7841821233463633	0.023615480946749652	0.37751823466807155	-0.11241519427064635
0.6280000000000001	0.22877867465828589	-0.09844367526512261	0.5774608288214371	1.7841808762671256	0.0234873723674735	0.3776898898660926	-0.11186868436940331
0.629	0.22877479237112291	-0.09844391469662163	0.5789439665253258	1.7841796305498139	0.023359612634724487	0.3778601863962934	-0.11132362160283243
0.6299999999999999	0.22877091152820933	-0.0984441521762178	0.5804224640526042	1.7841783862331893	0.02323220406327878	0.37802912898411956	-0.11078001602890841
0.6309999999999998	0.22876703416916272	-0.09844438803426289	0.5818963039067613	1.7841771433624563	0.023105148902224346	0.3781967224634715	-0.110237877432125
0.6320000000000001	0.22876316229235644	-0.09844462259547279	0.5833654692858354	1.7841759019885939	0.02297844933602787	0.3783629717744442	-0.10969721532621185
0.633	0.22875929784854582	-0.09844485617869755	0.5848299440734472	1.7841746621676848	0.022852107485561858	0.37852788196110176	-0.10915803895706634
0.6339999999999999	0.22875544273448922	-0.0984450890966927	0.5862897128291229	1.7841734239598677	0.022726125409150668	0.37869145816928346	-0.10862035730619576
0.6349999999999998	0.22875159878731327	-0.09844532165589139	0.5877447607767947	1.7841721874286636	0.022600505103816136	0.37885370564413073	-0.10808417909484322
0.6360000000000001	0.22874776777961942	-0.0984455541561774	0.5891950737918724	1.7841709526403011	0.02247524850665983	0.37901462972745287	-0.10754951278848443
0.637	0.22874395141533227	-0.09844578689065829	0.5906406383876509	1.7841697196622892	0.022350357496258272	0.3791742358551688	-0.10701636660156476
0.6379999999999999	0.22874015132553743	-0.0984460201454388	0.5920814417003143	1.7841684885616131	0.022225833894130066	0.3793325295546988	-0.10648474850289474
0.6389999999999998	0.22873636906393002	-0.09844625419939385	0.5935174714710435	1.7841672594033091	0.022101679466394915	0.379489516442057	-0.1059546662221223
0.6400000000000001	0.22873260610299853	-0.09844648932394111	0.5949487160252459	1.7841660322497872	0.021977895925683683	0.3796452022185173	-0.10542612725709126
0.641	0.22872886383131852	-0.09844672578281292	0.5963751642515527	1.7841648071601475	0.02185448493311507	0.3797995926671522	-0.1048991388812869
0.6419999999999999	0.2287251435512034	-0.0984469638318269	0.5977968055824713	1.784163584189119	0.021731448100093607	0.379952693649543	-0.10437370815081294
0.6429999999999998	0.22872144647671264	-0.09844720371865552	0.5992136299755753	1.784162363386748	0.021608786989988246	0.3801045111024122	-0.10384984191107598
0.6440000000000001	0.22871777373276514	-0.098447445682594	0.6006256278937383	1.7841611447988375	0.02148650311987271	0.3802550510340512	-0.10332754680371815
0.645	0.22871412635497965	-0.09844768995432644	0.602032790284046	1.784159928466631	0.021364597962386978	0.38040431952084086	-0.10280682927427892
0.6459999999999999	0.22871050528873868	-0.09844793675568993	0.6034351085557724	1.7841587144257427	0.02124307294771839	0.38055232270392103	-0.10228769558039655
0.6469999999999998	0.2287069113874786	-0.0984481862994364	0.6048325745585543	1.7841575027054626	0.02112192946564005	0.380699066785881	-0.1017701517997514
0.6480000000000001	0.2287033454117087	-0.09844843878899208	0.6062251805615253	1.7841562933280624	0.021001168867422437	0.3808445580275867	-0.10125420383756221
0.649	0.2286998080291306	-0.09844869441821422	0.6076129192330438	1.784155086307724	0.0208807924674951	0.3809888027451381	-0.10073985743399497
0.6499999999999999	0.2286962998151034	-0.09844895337114494	0.6089957836206459	1.7841538816498417	0.020760801545039752	0.3811318073067689	-0.10022711817141736
0.6509999999999998	0.22869282125308024	-0.09844921582176211	0.6103737671312257	1.7841526793503175	0.020641197345757114	0.3812735781297425	-0.09971599148149365
0.6520000000000001	0.22868937273539255	-0.09844948193372685	0.611746863511828	1.784151479394478	0.020521981083623613	0.38141412167742134	-0.09920648265223603
0.653	0.22868595456475913	-0.09844975186012782	0.6131150668314385	1.78415028175674	0.02040315394233212	0.38155344445650274	-0.09869859683476365
0.6539999999999999	0.228682566955769	-0.09845002574322177	0.6144783714637775	1.7841490864014045	0.02028471707653742	0.381691553014294	-0.09819233904952063
0.6549999999999998	0.22867921003596092	-0.09845030371417048	0.6158367720718592	1.7841478932838224	0.02016667161302704	0.3818284539360192	-0.09768771419164339
0.6560000000000001	0.2286758838476234	-0.09845058589277379	0.617190263594687	1.7841467023515607	0.020049018651694464	0.38196415384221355	-0.09718472703547253
0.657	0.2286725883506904	-0.09845087238719874	0.6185388412349689	1.784145513545564	0.019931759266313732	0.3820986593861368	-0.09668338223881333
0.6579999999999999	0.22866932342598245	-0.09845116329370451	0.619882500447479	1.7841443268013153	0.01981489450517516	0.38223197725126123	-0.09618368434706233
0.6589999999999998	0.2286660888784179	-0.09845145869636325	0.6212212369284468	1.7841431420499947	0.019698425391642092	0.38236411414900956	-0.09568563779682965
0.6600000000000001	0.22866288444019445	-0.09845175866677654	0.622555046605604	1.7841419592196355	0.019582352924688518	0.38249507681667594	-0.09518924691917473
0.661	0.22865970977394096	-0.0984520632637875	0.6238839256288914	1.784140778236279	0.019466678079355686	0.38262487201540113	-0.09469451594269458
0.6619999999999999	0.22865656447584012	-0.09845237253318853	0.6252078703622111	1.7841395990251272	0.019351401807126776	0.3827535065281961	-0.09420144899639954
0.6629999999999998	0.22865344807872207	-0.09845268650742443	0.6265268773758482	1.784138421511693	0.019236525036279484	0.3828809871580066	-0.09371005011237239
0.6640000000000001	0.22865036005512937	-0.09845300520566734	0.6278409434395615	1.7841372456229498	0.019122048672276577	0.3830073207259345	-0.09322032322808492
0.665	0.228647299820354	-0.09845332863501581	0.6291500655163494	1.7841360712884784	0.019007973598497995	0.38313251406966997	-0.09273227218830721
0.6659999999999999	0.2286442667354467	-0.09845365679244199	0.6304542407553886	1.7841348984416132	0.018894300677374503	0.383256574041884	-0.09224590074727565
0.6669999999999998	0.22864126011019895	-0.0984539896659815	0.6317534664830242	1.7841337270205864	0.018781030751373922	0.3833795075083318	-0.091761212571725
0.6680000000000001	0.22863827920609914	-0.09845432723479	0.6330477401921898	1.784132556969671	0.018668164643656428	0.38350132134565906	-0.09127821124459803
0.669	0.22863532323926225	-0.09845466946881877	0.6343370595313849	1.784131388240322	0.01855570315870258	0.3836220224391496	-0.09079690026888125
0.6699999999999999	0.2286323913833352	-0.09845501632848588	0.6356214222950965	1.7841302207923169	0.018443647082791458	0.38374161768071097	-0.09031728307095399
0.6709999999999998	0.22862948277237732	-0.09845536776434267	0.6369008264164188	1.784129054594894	0.018331997184145465	0.38386011396715214	-0.08983936300326487
0.6719999999999997	0.22862659650371783	-0.09845572371711103	0.6381752699607413	1.784127889627891	0.018220754213167285	0.3839775181986263	-0.08936314334651502
0.673	0.22862373164079028	-0.0984560841188418	0.639444751119758	1.7841267258828801	0.018109918903255487	0.38409383727710833	-0.0888886273114665
0.6739999999999999	0.2286208872159455	-0.09845644889481925	0.6407092682057963	1.7841255633643043	0.01799949197195445	0.3842090781048405	-0.08841581804067732
0.6749999999999998	0.2286180622332436	-0.09845681796471074	0.641968819647222	1.784124402090611	0.01788947412164612	0.3843232475829218	-0.08794471861003797
0.6759999999999997	0.22861525567122606	-0.0984571912425866	0.6432234039856736	1.7841232420953839	0.01777986603947849	0.3844363526102175	-0.08747533202961945
0.677	0.22861246648566902	-0.09845756863693673	0.6444730198740003	1.7841220834284757	0.017670668397139048	0.38454840008239904	-0.087007661244195
0.6779999999999999	0.22860969361231845	-0.09845795005181206	0.6457176660741547	1.784120926157138	0.01756188185114247	0.3846593968909244	-0.08654170913379805
0.6789999999999998	0.22860693596960854	-0.09845833538871446	0.6469573414557915	1.784119770366774	0.01745350704351009	0.3847693499220754	-0.0860774785140699
0.6799999999999997	0.2286041924613641	-0.09845872454773029	0.6481920449959481	1.7841186161605604	0.01734554460217061	0.38487826605628744	-0.08561497213633351
0.681	0.22860146197948816	-0.09845911742753119	0.6494217757801813	1.784117463658317	0.01723799514071598	0.3849861521678264	-0.08515419268726877
0.6819999999999999	0.228598743406636	-0.09845951392499494	0.6506465330044114	1.7841163129961255	0.017130859257816426	0.3850930151244408	-0.08469514278836933
0.6829999999999998	0.228596035618876	-0.0984599139348227	0.6518663159752196	1.7841151643270765	0.017024137536781125	0.38519886178655577	-0.0842378249959699
0.6839999999999997	0.22859333748833946	-0.09846031734915271	0.653081124093566	1.7841140178223907	0.016917830546603847	0.38530369900490663	-0.08378224180744478
0.685	0.22859064788585948	-0.0984607240575468	0.6542909568091433	1.784112873672538	0.016811938845650076	0.3854075336158125	-0.08332839567826388
0.6859999999999999	0.22858796568360065	-0.0984611339481025	0.6554958135904783	1.7841117320883542	0.01670646298439188	0.3855103724378606	-0.0828762890329129
0.6869999999999998	0.22858528975768044	-0.0984615469093144	0.6566956939543949	1.784110593302156	0.016601403503414203	0.38561222227352554	-0.08242592425341477
0.6879999999999997	0.22858261899078322	-0.09846196283117988	0.6578905975104804	1.7841094575684782	0.016496760929919745	0.3857130899120635	-0.08197730366238012
0.6890000000000001	0.22857995227476835	-0.09846238160517305	0.6590805239761905	1.7841083251636827	0.016392535776203233	0.38581298213020354	-0.08153042951745429
0.69	0.22857728851327308	-0.09846280312383957	0.660265473176877	1.7841071963848125	0.016288728539120206	0.3859119056919078	-0.08108530401161637
0.6909999999999998	0.2285746266243116	-0.09846322728038856	0.6614454450461512	1.7841060715488197	0.01618533969957534	0.3860098673482295	-0.08064192927329915
0.6919999999999997	0.22857196554287112	-0.09846365396828204	0.6626204396134251	1.784104950991784	0.016082369723308804	0.3861068738360445	-0.08020030737138241
0.6930000000000001	0.22856930422350613	-0.09846408308082154	0.6637904569500602	1.7841038350673735	0.015979819065416175	0.38620293187339605	-0.07976044033577614
0.694	0.22856664164293203	-0.09846451451073249	0.6649554970876594	1.784102724144929	0.015877688177322533	0.38629804815260316	-0.07932233018835405
0.6949999999999998	0.22856397680261878	-0.09846494814974607	0.6661155599652685	1.7841016186079144	0.015775977511155555	0.38639222933575534	-0.07888597896304206
0.6959999999999997	0.22856130873138586	-0.09846538388817894	0.6672706454197748	1.7841005188531198	0.015674687520177342	0.38648548205368227	-0.07845138870982231
0.6970000000000001	0.22855863648799934	-0.09846582161451067	0.6684207531913081	1.7840994252898557	0.01557381865783236	0.3865778129061396	-0.07801856149318646
0.698	0.22855595916377214	-0.09846626121495931	0.6695658829293588	1.7840983383383924	0.015473371376811764	0.3866692284622293	-0.0775874993902738
0.6989999999999998	0.22855327588516836	-0.09846670257343107	0.6707060341984785	1.7840972584280193	0.015373346128316404	0.38675973526092683	-0.0771582044890576
0.6999999999999997	0.22855058581641255	-0.0984671455725972	0.6718412064835687	1.7840961859951	0.01527374336176162	0.38684933981146463	-0.07673067888663836
0.7010000000000001	0.2285478881621047	-0.09846759009572159	0.6729713992097986	1.7840951214811178	0.015174563523583623	0.3869380485947838	-0.07630492468203955
0.702	0.22854518216984182	-0.0984680360277343	0.6740966117906839	1.7840940653307134	0.015075807053380855	0.38702586806738787	-0.07588094395850926
0.7029999999999998	0.22854246713284704	-0.09846848325517464	0.6752168436614653	1.7840930179897088	0.014977474380800384	0.38711280466418113	-0.07545873877152597
0.7039999999999997	0.22853974239223035	-0.09846893166575685	0.676332094269593	1.7840919799031294	0.014879565925909397	0.38719886479778876	-0.07503831115298078
0.7050000000000001	0.2285370073381294	-0.09846938114793422	0.6774423630787113	1.7840909515132168	0.014782082098483845	0.38728405485879824	-0.07461966311015843
0.706	0.22853426141010721	-0.09846983159046231	0.6785476495880236	1.7840899332574378	0.01468502329615292	0.3873683812172812	-0.07420279661884488
0.7069999999999999	0.22853150409793616	-0.09847028288196101	0.6796479533117683	1.7840889255664791	0.014588389906210126	0.3874518502212649	-0.07378771363144866
0.7079999999999997	0.2285287349423924	-0.09847073491047562	0.680743273744003	1.784087928862231	0.014492182308776322	0.38753446819409737	-0.0733744160906942
0.7090000000000001	0.22852595353530916	-0.0984711875634124	0.6818336103481716	1.784086943555759	0.014396400877782125	0.38761624143380424	-0.07296290593402574
0.71	0.22852315951926483	-0.09847164072859907	0.6829189625582959	1.7840859700452636	0.014301045981230913	0.38769717621327554	-0.07255318509359181
0.7109999999999999	0.22852035258728437	-0.09847209429609495	0.6839993297797586	1.7840850087140312	0.014206117981838276	0.3877772787803615	-0.07214525549631509
0.7119999999999997	0.228517532482556	-0.09847254815925036	0.6850747113908087	1.7840840599283723	0.014111617237377664	0.3878565553581769	-0.07173911906368036
0.7130000000000001	0.22851469899816265	-0.09847300221463987	0.6861451067455385	1.7840831240355528	0.014017544100549142	0.38793501214560705	-0.0713347777109341
0.714	0.2285118519768241	-0.09847345636162012	0.6872105151775846	1.7840822013620907	0.013923898918736348	0.3880126553176442	-0.07093223334593768
0.7149999999999999	0.22850899131064886	-0.09847391050188749	0.6882709360026698	1.7840812922131668	0.013830682033773085	0.38808949102530477	-0.07053148786834183
0.7159999999999997	0.22850611694089823	-0.09847436453903549	0.6893263685203656	1.7840803968727728	0.013737893781597413	0.3881655253953655	-0.07013254316902001
0.7170000000000001	0.2285032288577647	-0.09847481837811245	0.6903768120169546	1.784079515603091	0.013645534491792911	0.3882407645303371	-0.06973540112933224
0.718	0.2285003270997905	-0.09847527192517898	0.6914222657697693	1.7840786486431102	0.013553604487138592	0.38831521450879397	-0.069340063620035
0.7189999999999999	0.22849741175217303	-0.09847572508686592	0.6924627290518816	1.7840777962079777	0.013462104083228026	0.38838888138568556	-0.0689465324998353
0.7199999999999998	0.22849448294395325	-0.09847617776993241	0.6934982011360172	1.7840769584894687	0.013371033588157381	0.38846177119226094	-0.06855480961389165
0.7210000000000001	0.2284915408448416	-0.09847662988082431	0.6945286812973206	1.7840761356568167	0.013280393302342972	0.3885338899357813	-0.06816489679262541
0.722	0.22848858566205765	-0.09847708132560953	0.6955541688153424	1.7840753278575294	0.01319018351871159	0.3886052435993198	-0.06777679585078003
0.7229999999999999	0.22848561763718078	-0.0984775320110425	0.6965746629763782	1.7840745352181908	0.013100404523446083	0.388675838141643	-0.0673905085862999
0.7239999999999998	0.22848263704301125	-0.09847798184638204	0.6975901630772848	1.7840737578452481	0.013011056596859522	0.38874567949716804	-0.06700603677872255
0.7250000000000001	0.22847964418044614	-0.09847843074445732	0.6986006684311532	1.7840729958257835	0.01292214001366693	0.38881477357604993	-0.06662338218696084
0.726	0.22847663937536955	-0.09847887862160587	0.6996061783744654	1.7840722492282726	0.012833655042532465	0.38888312626427257	-0.06624254654647317
0.7269999999999999	0.2284736229755536	-0.0984793253972362	0.70060669227461	1.7840715181033262	0.012745601945378987	0.38895074342361513	-0.06586353156618553
0.7279999999999998	0.22847059534757114	-0.09847977099339139	0.7016022095366257	1.784070802484418	0.012657980976886097	0.3890176308916102	-0.06548633892571176
0.7290000000000001	0.2284675568737208	-0.09848021533431385	0.7025927296095497	1.7840701023885972	0.012570792384115436	0.3890837944816699	-0.06511097027287048
0.73	0.22846450794933715	-0.09848065834601108	0.7035782519938759	1.784069417817185	0.01248403640589763	0.3891492399833761	-0.06473742722094868
0.7309999999999999	0.22846144898123688	-0.0984810999558228	0.7045587762497445	1.7840687487564577	0.01239771327198063	0.3892139731627437	-0.06436571134577154
0.7319999999999998	0.2284583803869281	-0.0984815400919893	0.7055343020039849	1.7840680951783139	0.012311823202304619	0.38927799976233246	-0.06399582418312491
0.7330000000000001	0.22845530259307956	-0.09848197868322114	0.7065048289563889	1.784067457040925	0.012226366406525056	0.38934132550126016	-0.06362776722634611
0.734	0.228452216032873	-0.09848241565827034	0.7074703568870967	1.7840668342893737	0.012141343083600958	0.3894039560751744	-0.06326154192353374
0.7349999999999999	0.22844912114298674	-0.09848285094550303	0.7084308856654729	1.784066226856275	0.012056753421265496	0.3894658971562973	-0.06289714967425282
0.7359999999999998	0.22844601836058814	-0.09848328447247369	0.7093864152593404	1.7840656346623833	0.011972597595378722	0.3895271543937221	-0.06253459182597786
0.7370000000000001	0.22844290812033502	-0.09848371616550101	0.7103369457438198	1.784065057617184	0.01188887576922314	0.389587733413833	-0.06217386967051584
0.738	0.22843979085138372	-0.09848414594924557	0.7112824773101534	1.784064495619471	0.01180558809274196	0.3896476398206003	-0.06181498444046886
0.7389999999999999	0.22843666697440468	-0.09848457374628915	0.7122230102745145	1.7840639485579084	0.01172273470184166	0.3897068791957439	-0.0614579373058568
0.7399999999999998	0.22843353689860552	-0.09848499947671602	0.713158545086048	1.7840634163115792	0.011640315717880524	0.3897654570988219	-0.06110272937108175
0.7410000000000001	0.22843040101875886	-0.09848542305769614	0.714089082333765	1.7840628987505178	0.011558331247282127	0.38982337906729886	-0.0607493616723546
0.742	0.22842725971223374	-0.09848584440307034	0.7150146227526679	1.7840623957362287	0.011476781381151834	0.38988065061665056	-0.06039783517552206
0.7429999999999999	0.22842411333603502	-0.09848626342293763	0.7159351672298568	1.784061907122191	0.011395666194835322	0.38993727724043664	-0.06004815077392757
0.7439999999999998	0.22842096222385008	-0.09848668002324466	0.7168507168106165	1.784061432754348	0.011314985747540817	0.3899932644103384	-0.059700309286122404
0.7450000000000001	0.22841780668309958	-0.09848709410575378	0.7177612727033587	1.7840609724715846	0.011234740082329522	0.39004861757621484	-0.05935431145379168
0.746	0.22841464699236888	-0.0984875055691422	0.7186668362819147	1.7840605261061884	0.011154929226778614	0.39010334216605225	-0.05901015794062508
0.7469999999999999	0.22841148339997394	-0.09848791431085618	0.7195674090847988	1.7840600934842992	0.01107555319407323	0.3901574435856778	-0.05866784933249716
0.7479999999999998	0.22840831612365772	-0.09848832022821535	0.7204629928136912	1.7840596744263435	0.01099661198373566	0.39021092721835576	-0.05832738613810384
0.7490000000000001	0.22840514535066364	-0.09848872321839058	0.7213535893337767	1.7840592687474564	0.01091810558168726	0.39026379842444225	-0.057988768788958346
0.75	0.22840197123781153	-0.09848912317800862	0.7222392006755618	1.78405887625789	0.010840033960008466	0.3903160625411551	-0.05765199763886797
0.7509999999999999	0.22839879391157702	-0.09848952000313466	0.7231198290366652	1.784058496763408	0.01076239707676235	0.3903677248824528	-0.05731707296331741
0.7519999999999998	0.22839561346779894	-0.09848991359038343	0.7239954767839567	1.7840581300656704	0.010685194876125324	0.39041879073901875	-0.056983994958453923
0.7530000000000001	0.22839242997064052	-0.09849030383878397	0.7248661464567893	1.7840577759626006	0.010608427288825054	0.3904692653782826	-0.05665276373961314
0.754	0.22838924345155595	-0.09849069065089686	0.7257318407701975	1.7840574342487445	0.010532094232520226	0.39051915404429294	-0.05632337934011609
0.7549999999999999	0.2283860539086337	-0.0984910739328093	0.7265925626165567	1.7840571047156155	0.010456195611939518	0.39056846195737416	-0.055995841710763675
0.7559999999999998	0.22838286130556373	-0.09849145359375823	0.7274483150664492	1.784056787152027	0.010380731318840777	0.39061719431380565	-0.05567015071954135
0.7570000000000001	0.22837966557060746	-0.09849182954575689	0.7282991013706154	1.7840564813444142	0.01030570123166869	0.3906653562857023	-0.05534630615092506
0.758	0.22837646659595018	-0.09849220170322491	0.7291449249633605	1.7840561870771432	0.010231105215032834	0.3907129530210291	-0.05502430770466672
0.7589999999999999	0.2283732642366825	-0.09849256998262204	0.7299857894662894	1.78405590413281	0.010156943119432568	0.39075998964362346	-0.054704154994363985
0.7599999999999998	0.22837005831015905	-0.09849293430208553	0.7308216986916168	1.7840556322925256	0.010083214781107054	0.39080647125315937	-0.05438584754618002
0.7610000000000001	0.22836684859686232	-0.09849329458107133	0.7316526566454205	1.7840553713361933	0.010009920021584282	0.39085240292510925	-0.05406938479771362
0.762	0.22836363484164549	-0.09849365073999916	0.7324786675312107	1.7840551210427733	0.009937058647051036	0.39089778971069844	-0.05375476609677654
0.7629999999999999	0.22836041675460225	-0.09849400269990145	0.7332997357538134	1.784054881190537	0.009864630447787607	0.39094263663684753	-0.05344199070001772
0.7639999999999998	0.2283571940126936	-0.0984943503824526	0.7341158659231879	1.784054651557311	0.009792635197667397	0.39098694870621936	-0.05313105777163855
0.7650000000000001	0.22835396626213209	-0.09849469371113119	0.7349270628574209	1.784054431920711	0.009721072653965282	0.39103073089724394	-0.05282196638232186
0.766	0.22835073312002152	-0.09849503261313883	0.735733331584891	1.7840542220583655	0.009649942557596691	0.3910739881639338	-0.052514715508253484
0.7669999999999999	0.2283474941748747	-0.0984953670205708	0.736534677347103	1.78405402174813	0.009579244633300479	0.39111672543572823	-0.05220930402999379
0.7679999999999998	0.22834424898675826	-0.09849569687046203	0.7373311056036945	1.7840538307682918	0.00950897858933953	0.39115894761760583	-0.051905730730773876
0.7690000000000001	0.22834099708781588	-0.0984960221044614	0.738122622038479	1.7840536488977645	0.00943914411678024	0.39120065959027694	-0.05160399429440016
0.77	0.22833773798354948	-0.0984963426685103	0.7389092325638913	1.7840534759162758	0.009369740888716603	0.39124186621026963	-0.05130409330368213
0.7709999999999999	0.22833447115410657	-0.0984966585125257	0.7396909433230751	1.7840533116045434	0.009300768559865466	0.3912825723099031	-0.051006026239749945
0.7719999999999998	0.2283311960551988	-0.09849696959008791	0.7404677606903581	1.7840531557444437	0.009232226766472399	0.3913227826970844	-0.05070979148195864
0.7730000000000001	0.228327912119404	-0.09849727585813277	0.7412396912708618	1.784053008119173	0.009164115126102218	0.3913625021549832	-0.050415387308137
0.774	0.22832461875747645	-0.09849757727664857	0.7420067418996159	1.7840528685133985	0.009096433237375382	0.3914017354417633	-0.05012281189512166
0.7749999999999999	0.22832131535928923	-0.0984978738083776	0.7427689196394218	1.784052736713403	0.00902918067995518	0.3914404872903064	-0.04983206331976081
0.7759999999999998	0.22831800129516364	-0.09849816541852258	0.7435262317774493	1.78405261250722	0.00896235701466426	0.3914787624078596	-0.04954313956032846
0.7770000000000001	0.22831467591721089	-0.0984984520744576	0.7442786858228249	1.7840524956847643	0.00889596178348734	0.3915165654757886	-0.04925603849755931
0.778	0.2283113385603107	-0.09849873374544407	0.7450262895063332	1.7840523860379505	0.008829994509399603	0.3915539011494895	-0.04897075791488003
0.7789999999999999	0.22830798854347464	-0.0984990104023514	0.7457690507807166	1.7840522833608086	0.008764454696082152	0.3915907740583351	-0.04868729549844791
0.7799999999999998	0.22830462517121827	-0.0984992820173825	0.7465069778204363	1.7840521874495903	0.008699341827646746	0.39162718880558894	-0.04840564883748627
0.7810000000000001	0.2283012477341917	-0.09849954856380432	0.7472400790212627	1.78405209810287	0.008634655368492155	0.3916631499682836	-0.048125815424675346
0.782	0.22829785550944706	-0.09849981001568305	0.7479683630000645	1.7840520151216372	0.008570394763292596	0.3916986620970578	-0.04784779265635729
0.7829999999999999	0.22829444776072094	-0.09850006634800082	0.7486918385951635	1.7840519383093842	0.008506559436996986	0.39173372971594816	-0.047571577832496936
0.7839999999999998	0.22829102373873406	-0.09850031753790599	0.7494105148679987	1.784051867472187	0.008443148794961356	0.391768357322193	-0.0472971681561572
0.7850000000000001	0.22828758268188465	-0.09850056356672098	0.7501244011064699	1.7840518024187806	0.008380162223214999	0.39180254938616366	-0.04702456073230904
0.786	0.22828412381770824	-0.09850080442120265	0.7508335068295731	1.7840517429606275	0.008317599088434578	0.3918363103514212	-0.04675375256616143
0.7869999999999999	0.2282806463643506	-0.09850104009367888	0.7515378417925677	1.784051688911982	0.008255458737565963	0.3918696446348312	-0.046484740561257794
0.7879999999999998	0.228277149531681	-0.09850127058181384	0.7522374159926706	1.784051640089947	0.008193740497216155	0.3919025566267949	-0.04621752151728084
0.7890000000000001	0.22827363252317573	-0.09850149588837835	0.7529322396760153	1.7840515963145285	0.008132443672633258	0.391935050691591	-0.0459520921274471
0.79	0.2282700945389499	-0.09850171602102532	0.7536223233458654	1.7840515574086808	0.008071567546396954	0.3919671311677028	-0.04568844897561607
0.7909999999999999	0.22826653477918452	-0.09850193099207016	0.7543076777713171	1.7840515231983518	0.008011111377185567	0.3919988023680657	-0.045426588533238874
0.7919999999999998	0.22826295244757458	-0.09850214081827627	0.754988313996108	1.784051493512519	0.007951074398620413	0.3920300685802911	-0.04516650715614999
0.7930000000000001	0.2282593467544217	-0.09850234552064561	0.7556642433471477	1.784051468183224	0.007891455818066344	0.3920609340669846	-0.04490820108144888
0.794	0.22825571691862007	-0.09850254512421422	0.7563354774423854	1.784051447045602	0.007832254815450152	0.39209140306615475	-0.04465166642471875
0.7949999999999999	0.22825206216891275	-0.09850273965785271	0.7570020281987515	1.7840514299379047	0.0077734705421585015	0.3921214797915853	-0.044396899177220846
0.7959999999999998	0.22824838174592382	-0.0985029291540718	0.7576639078412901	1.784051416701523	0.00771510211995529	0.39215116843310704	-0.044143895202580524
0.7970000000000002	0.2282446749049674	-0.09850311364883271	0.7583211289130968	1.7840514071810025	0.007657148639858357	0.3921804731568256	-0.043892650233213
0.798	0.22824094091812921	-0.0985032931813625	0.7589737042841636	1.7840514012240571	0.007599609161098204	0.3922093981054227	-0.04364315986722336
0.7989999999999999	0.22823717907562144	-0.09850346779397427	0.7596216471583732	1.784051398681578	0.007542482710220515	0.3922379473985273	-0.04339541956590684
0.7999999999999998	0.22823338868754084	-0.09850363753189224	0.7602649710797572	1.7840513994076401	0.007485768280211589	0.39226612513303005	-0.04314942465142745
0.8009999999999997	0.22822956908565792	-0.09850380244308156	0.7609036899383816	1.7840514032595034	0.007429464829708533	0.3922939353832771	-0.04290517030474018
0.802	0.22822571962448296	-0.09850396257808286	0.7615378179750941	1.7840514100976133	0.007373571282417006	0.39232138220113844	-0.04266265156400497
0.8029999999999999	0.22822183968198226	-0.09850411798985162	0.762167369784741	1.7840514197855966	0.007318086526676618	0.39234846961600806	-0.04242186332349714
0.8039999999999998	0.22821792866032023	-0.09850426873360199	0.7627923603182197	1.7840514321902556	0.00726300941511414	0.39237520163485395	-0.04218280033301913
0.8049999999999997	0.22821398598663029	-0.09850441486665544	0.7634128048844797	1.7840514471815574	0.007208338764324709	0.3924015822423136	-0.04194545719739225
0.806	0.2282100111138169	-0.09850455644829376	0.7640287191532071	1.784051464632623	0.00715407335446033	0.39242761540077037	-0.04170982837548531
0.8069999999999999	0.22820600352139164	-0.09850469353961666	0.764640119157426	1.7840514844197122	0.0071002119287268545	0.3924533050504682	-0.04147590817915101
0.8079999999999998	0.22820196271634294	-0.09850482620340384	0.7652470212948748	1.784051506422207	0.0070467531929123955	0.39247865510965974	-0.041243690772806145
0.8089999999999997	0.2281978882340353	-0.09850495450398128	0.7658494423281416	1.7840515305225917	0.006993695815070236	0.39250366947466336	-0.041013170173600205
0.81	0.22819377963951415	-0.09850507850709202	0.7664473993846688	1.7840515566064326	0.006941038425357461	0.3925283520198247	-0.04078434025156933
0.8109999999999999	0.2281896365295949	-0.09850519827977107	0.7670409099569893	1.7840515845623537	0.006888779615847935	0.3925527065975009	-0.04055719472972021
0.8119999999999998	0.22818545853498526	-0.09850531389022456	0.7676299919016747	1.7840516142820113	0.006836917940381843	0.3925767370380633	-0.04033172718472004
0.8129999999999997	0.22818124532168851	-0.09850542540771298	0.7682146634358482	1.784051645660068	0.0067854519146967876	0.39260044714979375	-0.040107931048564
0.8140000000000001	0.22817699659168952	-0.09850553290243855	0.7687949431312452	1.7840516785941614	0.006734380016841826	0.39262384071860973	-0.039885799611043694
0.815	0.22817271208292536	-0.09850563644543643	0.7693708499058044	1.7840517129848767	0.006683700687875921	0.39264692150767455	-0.039665326022901355
0.8159999999999998	0.22816839156929292	-0.09850573610847004	0.769942403013899	1.7840517487357122	0.006633412332730463	0.3926696932570126	-0.03944650329943259
0.8169999999999997	0.2281640348614417	-0.09850583196393005	0.7705096220370676	1.784051785753047	0.006583513320932897	0.39269215968312404	-0.03922932432405721
0.8180000000000001	0.2281596418079748	-0.0985059240847373	0.7710725268759805	1.7840518239461056	0.006534001987132095	0.39271432447853544	-0.039013781851560334
0.819	0.22815521229668376	-0.09850601254424927	0.771631137743245	1.7840518632269227	0.006484876631487971	0.39273619131140436	-0.038799868511132714
0.8199999999999998	0.22815074625582046	-0.0985060974161704	0.7721854751562792	1.784051903510305	0.006436135519987852	0.39275776382529626	-0.038587576809460705
0.8209999999999997	0.22814624365540725	-0.09850617877446578	0.7727355599298568	1.784051944713794	0.006387776884813079	0.39277904563900784	-0.03837689913381235
0.8220000000000001	0.2281417045085848	-0.09850625669327842	0.7732814131679315	1.7840519867576254	0.006339798924818409	0.39280004034631205	-0.03816782775524852
0.823	0.2281371288729938	-0.09850633124684995	0.773823056254342	1.784052029564691	0.006292199806125955	0.3928207515156816	-0.03796035483227116
0.8239999999999998	0.22813251685218863	-0.09850640250944463	0.7743605108431261	1.7840520730604956	0.006244977662774513	0.3928411826900487	-0.03775447241467255
0.8249999999999997	0.22812786859708567	-0.09850647055527675	0.7748937988491782	1.7840521171731163	0.006198130597304255	0.392861337386598	-0.03755017244728856
0.8260000000000001	0.22812318430744824	-0.09850653545844108	0.7754229424384756	1.784052161833161	0.006151656681339522	0.3928812190965269	-0.0373474467739075
0.827	0.22811846423303347	-0.09850659729284654	0.775947964017099	1.7840522069737241	0.00610555395641515	0.39290083128471065	-0.03714628714158582
0.8279999999999998	0.22811370867364783	-0.09850665613215295	0.7764688862197798	1.784052252530344	0.00605982043504822	0.3929201773893288	-0.0369466852050742
0.8289999999999997	0.22810891797848262	-0.09850671204971069	0.7769857318987085	1.7840522984409581	0.0060144541018135374	0.39293926082151037	-0.036748632531118375
0.8300000000000001	0.22810409254623354	-0.09850676511850338	0.7774985241122016	1.7840523446458598	0.005969452914302965	0.39295808496505613	-0.036552120602947435
0.831	0.2280992328260068	-0.09850681541109337	0.7780072861132037	1.784052391087652	0.005924814803970585	0.39297665317629454	-0.03635714082495776
0.8319999999999999	0.22809433931751	-0.09850686299956989	0.7785120413383528	1.7840524377112041	0.005880537676987473	0.3929949687839472	-0.03616368452711369
0.8329999999999997	0.22808941257052565	-0.09850690795550016	0.7790128133979677	1.7840524844636052	0.005836619415229904	0.3930130350888777	-0.03597174296882968
0.8340000000000001	0.2280844531851683	-0.09850695034988287	0.7795096260665574	1.7840525312941198	0.00579305787722033	0.3930308553637827	-0.03578130734252511
0.835	0.2280794618132994	-0.09850699025310439	0.780002503273451	1.7840525781541412	0.005749850898840485	0.39304843285288216	-0.0355923687771648
0.8359999999999999	0.22807443916035056	-0.09850702773489742	0.7804914690938983	1.7840526249971471	0.005706996293879604	0.3930657707716665	-0.03540491834185461
0.8369999999999997	0.22806938598718066	-0.09850706286430205	0.7809765477402484	1.784052671778653	0.005664491854541683	0.39308287230675865	-0.03521894704962268
0.8380000000000001	0.22806430311196602	-0.09850709570962926	0.7814577635524288	1.7840527184561668	0.005622335351974778	0.3930997406158268	-0.035034445861395
0.839	0.2280591914117415	-0.09850712633842656	0.7819351409884511	1.7840527649891436	0.005580524536824532	0.393116378827484	-0.03485140568968672
0.8399999999999999	0.22805405182283883	-0.09850715481744607	0.7824087046149221	1.7840528113389396	0.005539057139935866	0.3931327900411105	-0.03466981740214004
0.8409999999999997	0.22804888534022388	-0.09850718121261452	0.7828784790964101	1.7840528574687673	0.005497930873326861	0.3931489773265346	-0.034489671825526313
0.8420000000000001	0.22804369301648825	-0.09850720558900558	0.7833444891840157	1.7840529033436507	0.005457143431315217	0.39316494372369154	-0.034310959750099596
0.843	0.22803847596086896	-0.09850722801081405	0.7838067597042454	1.7840529489303791	0.00541669249161682	0.3931806922424397	-0.034133671933884245
0.8439999999999999	0.2280332353382923	-0.09850724854133207	0.7842653155485476	1.784052994197464	0.00537657571641867	0.39319622586253056	-0.03395779910678371
0.8449999999999998	0.22802797236844188	-0.09850726724292726	0.7847201816634825	1.7840530391150928	0.005336790753489331	0.3932115475335482	-0.03378333197451954
0.8460000000000001	0.22802268832485045	-0.09850728417702267	0.7851713830415056	1.7840530836550867	0.005297335237207374	0.393226660174753	-0.03361026122234873
0.847	0.22801738453401266	-0.09850729940407858	0.7856189447127156	1.784053127790856	0.005258206789388307	0.39324156667507154	-0.033438577518324894
0.8479999999999999	0.228012062374518	-0.0985073129835759	0.786062891737918	1.7840531714973564	0.005219403020034095	0.3932562698932897	-0.033268271515990475
0.8489999999999998	0.2280067232762044	-0.09850732497400132	0.7865032492014751	1.7840532147510462	0.005180921528190297	0.3932707726580817	-0.03309933385717902
0.8500000000000001	0.2280013687193273	-0.09850733543283409	0.7869400422016619	1.7840532575298444	0.0051427599029740395	0.3932850777677495	-0.03293175517578926
0.851	0.22799600023374314	-0.09850734441653423	0.787373295839259	1.7840532998130876	0.005104915724714273	0.39329918799003644	-0.03276552610217469
0.8519999999999999	0.22799061939811013	-0.0985073519805324	0.787803035206611	1.7840533415814894	0.005067386566084844	0.39331310606213266	-0.03260063726730513
0.8529999999999998	0.22798522783910455	-0.09850735817922109	0.7882292853767516	1.784053382817098	0.005030169993232768	0.3933268346905667	-0.03243707930695307
0.8540000000000001	0.22797982723027177	-0.09850736306594716	0.7886520713914393	1.7840534235032566	0.004993263567025835	0.39334037655097925	-0.03227484286634014
0.855	0.2279744192897589	-0.09850736669300589	0.7890714182495858	1.7840534636245624	0.004956664844421942	0.39335373428808224	-0.032113918604583014
0.8559999999999999	0.22796900577730475	-0.09850736911163609	0.7894873508979295	1.7840535031668272	0.004920371379718926	0.39336691051573786	-0.0319542971982779
0.8569999999999998	0.2279635884916121	-0.09850737037201657	0.7898998942231809	1.7840535421170385	0.004884380725504556	0.3933799078169138	-0.031795969344537205
0.8580000000000001	0.2279581692677254	-0.0985073705232638	0.790309073043736	1.7840535804633204	0.004848690433613592	0.39339272874357084	-0.031638925764096486
0.859	0.22795274997366172	-0.09850736961343061	0.7907149121009351	1.784053618194897	0.004813298056459683	0.39340537581666446	-0.0314831572045617
0.8599999999999999	0.22794733250666827	-0.09850736768950605	0.7911174360513428	1.7840536553020534	0.004778201148500901	0.393417851526257	-0.0313286544433185
0.8609999999999998	0.2279419187894802	-0.09850736479741622	0.7915166694600257	1.7840536917761	0.004743397267414976	0.393430158331617	-0.031175408290051727
0.8620000000000001	0.22793651076657634	-0.09850736098202616	0.7919126367933017	1.7840537276093367	0.004708883975108426	0.3934422986613021	-0.031023409589493133
0.863	0.22793111040043137	-0.0985073562871426	0.792305362410559	1.7840537627950155	0.004674658838927359	0.3934542749132857	-0.030872649224588915
0.8639999999999999	0.2279257196677626	-0.09850735075551773	0.7926948705558736	1.7840537973273076	0.004640719433011429	0.39346608945506245	-0.03072311811966973
0.8649999999999998	0.22792034055614413	-0.09850734442885367	0.7930811853497787	1.7840538312012681	0.004607063339488804	0.3934777446236702	-0.030574807243510263
0.8660000000000001	0.22791497506173877	-0.09850733734780791	0.7934643307807858	1.7840538644128023	0.004573688149453607	0.3934892427256261	-0.03042770761259166
0.867	0.22790962518777072	-0.09850732955199937	0.7938443306958815	1.784053896958633	0.004540591463971806	0.3935005860368351	-0.03028181029475837
0.8679999999999999	0.22790429294223383	-0.09850732108001538	0.7942212087903512	1.7840539288362685	0.0045077708953614815	0.39351177680252986	-0.030137106412973624
0.8689999999999998	0.22789898033483091	-0.09850731196941918	0.79459498859804	1.78405396004397	0.004475224068628015	0.3935228172371786	-0.029993587148877746
0.8700000000000001	0.2278936893742721	-0.09850730225675823	0.7949656934816447	1.7840539905807218	0.004442948622812922	0.39353370952435895	-0.02985124374652335
0.871	0.2278884220655563	-0.09850729197757302	0.795333346622643	1.7840540204461994	0.004410942212258653	0.393544455816718	-0.029710067516356922
0.8719999999999999	0.22788318040685626	-0.0985072811664065	0.795697971011965	1.7840540496407409	0.004379202507791634	0.39355505823607545	-0.02957004983878543
0.8729999999999998	0.22787796638675578	-0.09850726985681413	0.7960595894458931	1.7840540781653174	0.004347727197460464	0.39356551887373137	-0.02943118216563113
0.8740000000000001	0.2278727819810837	-0.09850725808137434	0.796418224530551	1.784054106021504	0.004316513986709705	0.3935758397909739	-0.02929345601826505
0.875	0.22786762914821568	-0.0985072458716996	0.796773898682554	1.7840541332114532	0.004285560599148662	0.3935860230194214	-0.02915686298717767
0.8759999999999999	0.22786250982397294	-0.09850723325844779	0.7971266341141441	1.784054159737867	0.004254864778709055	0.3935960705608914	-0.029021394737562645
0.8769999999999998	0.22785742591686897	-0.0985072202713342	0.797476452818956	1.7840541856039707	0.004224424291671338	0.3936059843872211	-0.02888704301470988
0.8780000000000001	0.22785237930294913	-0.09850720693914372	0.7978233765775657	1.784054210813487	0.004194236926917485	0.3936157664406462	-0.02875379964172527
0.879	0.22784737182097115	-0.0985071932897435	0.7981674269745292	1.7840542353706106	0.0041643004950823745	0.39362541863461514	-0.028621656512873864
0.8799999999999999	0.22784240526905	-0.09850717935009591	0.7985086254035794	1.784054259279984	0.004134612828676526	0.3936349428543654	-0.02849060559162849
0.8809999999999998	0.22783748140164015	-0.09850716514627188	0.798846993052688	1.784054282546673	0.004105171784034935	0.3936443409569574	-0.028360638916416034
0.8820000000000001	0.2278326019261023	-0.09850715070346443	0.7991825508840095	1.7840543051761437	0.004075975243754311	0.393653614771128	-0.02823174860822261
0.883	0.22782776849998038	-0.09850713604600253	0.7995153196165833	1.7840543271742402	0.004047021118768183	0.39366276609720635	-0.028103926877203107
0.8839999999999999	0.22782298272936408	-0.0985071211973651	0.7998453197083939	1.7840543485471616	0.004018307350244654	0.39367179670702873	-0.02797716602958168
0.8849999999999998	0.22781824616758375	-0.09850710618019534	0.800172571350923	1.7840543693014415	0.003989831910151706	0.39368070834415564	-0.02785145846967422
0.8860000000000001	0.22781356031385688	-0.09850709101631518	0.8004970944810607	1.784054389443927	0.003961592800187571	0.3936895027245112	-0.02772679669521327
0.887	0.22780892661188445	-0.09850707572673988	0.8008189087896794	1.7840544089817578	0.0039335880510878675	0.3936981815368947	-0.027603173294021687
0.8879999999999999	0.2278043464484001	-0.09850706033169276	0.8011380337182052	1.7840544279223478	0.003905815723164057	0.3937067464430581	-0.027480580945331005
0.8889999999999998	0.22779982115167055	-0.09850704485062022	0.8014544884484293	1.784054446273365	0.003878273907527026	0.39371519907753133	-0.027359012423681075
0.8900000000000001	0.2277953519899429	-0.09850702930220656	0.8017682918829083	1.7840544640427134	0.0038509607281194988	0.39372354104731444	-0.02723846060644347
0.891	0.22779094016983847	-0.0985070137043892	0.8020794626230805	1.7840544812385148	0.0038238743439501233	0.39373177393167924	-0.027118918482235122
0.8919999999999999	0.227786586834693	-0.09850699807437374	0.8023880189638772	1.7840544978690922	0.0037970129498867368	0.39373989928244446	-0.027000379153042847
0.8929999999999998	0.22778229306283998	-0.09850698242864915	0.8026939788972928	1.784054513942952	0.0037703747766196206	0.3937479186244182	-0.026882835832927943
0.8940000000000001	0.227778059865837	-0.09850696678300305	0.8029973601045877	1.7840545294687689	0.0037439580916235125	0.3937558334554574	-0.026766281850930145
0.895	0.22777388818663521	-0.09850695115253692	0.8032981799435013	1.7840545444553697	0.003717761200632908	0.3937636452463265	-0.02665071065574155
0.8959999999999999	0.22776977889768757	-0.09850693555168132	0.8035964554424917	1.7840545589117185	0.003691782448597011	0.39377135544071906	-0.026536115817772123
0.8969999999999998	0.22776573279899515	-0.0985069199942111	0.8038922032997297	1.784054572846901	0.0036660202202378	0.3937789654554403	-0.02642249102952672
0.8980000000000001	0.22776175061647091	-0.09850690449326066	0.8041854398838213	1.784054586270112	0.0036404729402737123	0.3937864766806887	-0.02630983010539605
0.899	0.2277578330013733	-0.098506889061339	0.8044761812388715	1.78405459919064	0.0036151390730060217	0.39379389048049646	-0.026198126979893373
0.8999999999999999	0.22775398053042742	-0.09850687371034493	0.8047644430995107	1.7840546116178562	0.003590017120964942	0.39380120819344827	-0.0260873757020896
0.9009999999999998	0.22775019370512917	-0.09850685845158205	0.8050502409087257	1.7840546235612003	0.003565105623469559	0.3938084311334961	-0.025977570428749625
0.9020000000000001	0.22774647294985895	-0.09850684329577367	0.8053335898178058	1.7840546350301694	0.0035404031569909746	0.3938155605903184	-0.02586870542415372
0.903	0.22774281860993378	-0.09850682825307773	0.8056145046676384	1.7840546460343052	0.0035159083371982913	0.3938225978291633	-0.025760775067218685
0.9039999999999999	0.22773923095072152	-0.09850681333310156	0.8058929999716418	1.7840546565831839	0.0034916198206181863	0.3938295440907827	-0.0256537738581899
0.9049999999999998	0.22773571015781624	-0.0985067985449165	0.8061690899078373	1.7840546666864052	0.0034675363053004284	0.3938364005916999	-0.02554769642180389
0.9060000000000001	0.22773225633790012	-0.09850678389707243	0.80644278831403	1.7840546763535816	0.003443656531221445	0.39384316852450507	-0.025442537509119154
0.907	0.2277288695202926	-0.09850676939761221	0.8067141086838283	1.784054685594329	0.0034199792805490194	0.3938498490580553	-0.02533829199899489
0.9079999999999999	0.22772554965881084	-0.09850675505408595	0.806983064164242	1.784054694418257	0.003396503377586632	0.39385644333763925	-0.025234954899100926
0.9089999999999998	0.22772229663431734	-0.09850674087356505	0.8072496675537213	1.7840547028349598	0.003373227688520446	0.39386295248504427	-0.02513252134689022
0.9100000000000001	0.2277191102587074	-0.09850672686265631	0.8075139312991184	1.7840547108540086	0.003350151121152776	0.3938693775985859	-0.02503098661102589
0.911	0.22771599027920786	-0.09850671302751564	0.8077758674926849	1.7840547184849418	0.0033272726245622466	0.393875719753281	-0.024930346092780414
0.9119999999999999	0.2277129363818583	-0.09850669937386174	0.8080354878717193	1.7840547257372583	0.0033045911885090052	0.39388198000110297	-0.024830595326315298
0.9129999999999998	0.22770994819455134	-0.09850668590698959	0.8082928038212359	1.78405473262041	0.003282105842707813	0.39388815937125676	-0.02473172997772396
0.9140000000000001	0.2277070252900086	-0.09850667263178378	0.8085478263777625	1.784054739143794	0.0032598156562136005	0.39389425887059487	-0.0246337458436948
0.915	0.22770416718869263	-0.09850665955273155	0.808800566233129	1.7840547453167466	0.0032377197367986377	0.3939002794840509	-0.024536638850224893
0.9159999999999999	0.2277013733616552	-0.09850664667393576	0.8090510337389887	1.7840547511485367	0.0032158172300177116	0.39390622217490756	-0.024440405051023132
0.9169999999999998	0.2276986432333226	-0.09850663399912767	0.8092992389128132	1.7840547566483598	0.0031941073180230964	0.3939120878850807	-0.024345040625302152
0.9180000000000001	0.22769597618421822	-0.09850662153167943	0.8095451914445952	1.7840547618253322	0.00317258921849554	0.39391787753554003	-0.024250541875267487
0.919	0.22769337155362313	-0.09850660927461649	0.8097889007038721	1.7840547666884858	0.003151262183692072	0.39392359202674404	-0.02415690522349033
0.9199999999999999	0.22769082864217519	-0.09850659723062968	0.8100303757485702	1.784054771246763	0.0031301254993068915	0.39392923223914894	-0.024064127209558524
0.9209999999999998	0.22768834671440744	-0.0985065854020872	0.810269625336415	1.784054775509012	0.0031091784831460616	0.3939347990338521	-0.023972204485704755
0.9220000000000002	0.22768592500122617	-0.09850657379104634	0.8105066579377673	1.784054779483982	0.0030884204837385134	0.39394029325318547	-0.02388113381196341
0.923	0.2276835627023298	-0.09850656239926499	0.8107414817494983	1.78405478318032	0.0030678508788231145	0.39394571572119863	-0.023790912051042112
0.9239999999999999	0.22768125898856906	-0.09850655122821296	0.8109741047102733	1.7840547866065655	0.0030474690736515507	0.39395106724415063	-0.02370153616266744
0.9249999999999998	0.22767901300424911	-0.09850654027908312	0.8112045345164832	1.7840547897711476	0.0030272744991685133	0.3939563486110729	-0.02361300319759063
0.9259999999999997	0.22767682386937485	-0.09850652955280223	0.8114327786376908	1.7840547926823824	0.0030072666102524907	0.3939615605944004	-0.02352531029168249
0.927	0.22767469068183976	-0.09850651905004162	0.811658844331206	1.7840547953484687	0.0029874448841395074	0.3939667039506109	-0.023438454660424976
0.9279999999999999	0.2276726125195595	-0.0985065087712277	0.8118827386557842	1.7840547977774854	0.0029678088189085475	0.39397177942074846	-0.023352433593923944
0.9289999999999998	0.22767058844255106	-0.09850649871655207	0.8121044684844381	1.7840547999773897	0.002948357931907371	0.3939767877308319	-0.02326724445232405
0.9299999999999997	0.227668617494958	-0.09850648888598167	0.8123240405167323	1.7840548019560143	0.0029290917581801133	0.39398172959226785	-0.02318288466132391
0.931	0.2276666987070234	-0.0985064792792685	0.812541461291305	1.784054803721065	0.002910009848958037	0.3939866057023295	-0.023099351707489592
0.9319999999999999	0.22766483109701072	-0.09850646989595922	0.8127567371986126	1.7840548052801193	0.0028911117702747954	0.39399141674463956	-0.023016643133368972
0.9329999999999998	0.22766301367307393	-0.09850646073540449	0.8129698744931454	1.7840548066406232	0.002872397101767541	0.3939961633895946	-0.022934756532713884
0.9339999999999997	0.22766124543507796	-0.09850645179676815	0.8131808793047248	1.7840548078098915	0.002853865435542506	0.39400084629485377	-0.02285368954611697
0.935	0.22765952537637008	-0.09850644307903612	0.8133897576492538	1.7840548087951058	0.0028355163749227584	0.39400546610595055	-0.022773439857004696
0.9359999999999999	0.22765785248550324	-0.09850643458102515	0.8135965154396627	1.7840548096033138	0.0028173495330785364	0.39401002345684516	-0.022694005187501597
0.9369999999999998	0.2276562257479128	-0.09850642630139124	0.8138011584970468	1.784054810241427	0.0027993645317232452	0.39401451897035555	-0.022615383294046228
0.9379999999999997	0.227654644147547	-0.09850641823863798	0.8140036925616111	1.7840548107162213	0.0027815609999972987	0.3940189532585274	-0.022537571963126467
0.9390000000000001	0.22765310666845245	-0.09850641039112462	0.8142041233037969	1.7840548110343353	0.002763938573418374	0.39402332692288217	-0.0224605690071972
0.94	0.227651612296316	-0.09850640275707388	0.814402456335961	1.7840548112022703	0.0027464968927157357	0.3940276405546022	-0.022384372260478107
0.9409999999999998	0.22765016001996324	-0.09850639533457968	0.8145986972249787	1.7840548112263905	0.0027292356024880885	0.3940318947348973	-0.022308979574207348
0.9419999999999997	0.22764874883281513	-0.09850638812161448	0.8147928515061392	1.7840548111129224	0.002712154349685306	0.39403609003555157	-0.022234388811231437
0.9430000000000001	0.22764737773430355	-0.09850638111603661	0.8149849246975754	1.7840548108679544	0.0026952527819752853	0.394040227019406	-0.022160597840481577
0.944	0.22764604573124697	-0.09850637431559721	0.8151749223140927	1.7840548104974376	0.0026785305461789724	0.39404430624077724	-0.02208760453188656
0.9449999999999998	0.22764475183918698	-0.09850636771794707	0.8153628498803961	1.7840548100071858	0.0026619872868957058	0.39404832824599345	-0.02201540675154168
0.9459999999999997	0.22764349508368653	-0.09850636132064333	0.8155487129448363	1.7840548094028754	0.0026456226451974213	0.394052293573926	-0.021944002356465795
0.9470000000000001	0.22764227450159127	-0.09850635512115588	0.8157325170944195	1.7840548086900465	0.0026294362572093634	0.3940562027563333	-0.021873389188705
0.948	0.22764108914225464	-0.09850634911687355	0.8159142679703242	1.784054807874103	0.0026134277525776484	0.3940600563181985	-0.021803565069272265
0.9489999999999998	0.22763993806872768	-0.09850634330511017	0.8160939712827955	1.784054806960314	0.002597596753006747	0.39406385477818334	-0.0217345277924123
0.9499999999999997	0.22763882035891447	-0.09850633768311048	0.8162716328246549	1.784054805953813	0.0025819428709890394	0.39406759864901425	-0.02166627512049828
0.9510000000000001	0.22763773510631802	-0.09850633224805573	0.8164472584830451	1.784054804859601	0.0025664657086659167	0.39407128843773914	-0.021598804779684427
0.952	0.22763668141962456	-0.0985063269970692	0.816620854250535	1.7840548036825459	0.0025511648567599064	0.39407492464597693	-0.02153211445570756
0.9529999999999998	0.227635658421504	-0.09850632192722143	0.8167924262374555	1.7840548024273841	0.002536039893456403	0.3940785077702806	-0.02146620178910907
0.9539999999999997	0.2276346652485081	-0.09850631703553545	0.8169619806862127	1.7840548010987216	0.0025210903829918094	0.3940820383027347	-0.021401064369818656
0.9550000000000001	0.22763370105282038	-0.09850631231899157	0.8171295239868187	1.7840547997010354	0.002506315874009393	0.394085516731666	-0.02133669973140662
0.956	0.2276327650039768	-0.09850630777453231	0.8172950626917553	1.7840547982386745	0.0024917158981095935	0.39408894354210067	-0.021273105345494335
0.9569999999999999	0.22763185628905314	-0.09850630339906691	0.8174586035294142	1.784054796715861	0.002477289968717017	0.39409231921596793	-0.021210278616507903
0.9579999999999997	0.22763097411244862	-0.09850629918947569	0.8176201534172362	1.7840547951366925	0.002463037579960078	0.39409564423241444	-0.021148216876473027
0.9590000000000001	0.22763011769639563	-0.0985062951426145	0.8177797194745408	1.7840547935051423	0.0024489582055028576	0.3940989190682908	-0.02108691738003631
0.96	0.22762928628181953	-0.09850629125531864	0.8179373090335372	1.7840547918250615	0.0024350512975123743	0.39410214419856554	-0.02102637730032463
0.9609999999999999	0.2276284791291736	-0.09850628752440695	0.818092929648508	1.7840547901001815	0.0024213162857008824	0.3941053200966048	-0.020966593725523373
0.9619999999999997	0.2276276955192496	-0.0985062839466855	0.8182465891046629	1.7840547883341145	0.0024077525763219324	0.3941084472343795	-0.020907563655506493
0.9630000000000001	0.22762693475396456	-0.09850628051895127	0.8183982954274098	1.7840547865303553	0.00239435955118164	0.39411152608259786	-0.020849283998216638
0.964	0.22762619615712468	-0.09850627723799564	0.818548056892035	1.7840547846922834	0.0023811365666657567	0.39411455711088605	-0.020791751565859197
0.9649999999999999	0.22762547907479172	-0.09850627410060768	0.8186958820330285	1.784054782823164	0.0023680829528440373	0.3941175407880763	-0.020734963071339634
0.9659999999999997	0.2276247828745022	-0.09850627110357742	0.8188417796515426	1.7840547809261513	0.0023551980129570336	0.3941204775824203	-0.02067891512555615
0.9670000000000001	0.2276241069437152	-0.09850626824369886	0.8189857588205998	1.7840547790042887	0.0023424810232250755	0.39412336796166536	-0.02062360423555092
0.968	0.2276234506889902	-0.09850626551777293	0.8191278288891696	1.7840547770605113	0.002329931232553804	0.3941262123931164	-0.020569026802975083
0.9689999999999999	0.22762281353627076	-0.09850626292261026	0.8192679994862386	1.7840547750976483	0.0023175478620760664	0.3941290113437419	-0.020515179122505535
0.9699999999999998	0.2276221949315243	-0.09850626045503381	0.8194062805244845	1.784054773118424	0.0023053301047136084	0.3941317652803256	-0.020462057380460547
0.9710000000000001	0.22762159434136317	-0.09850625811188148	0.8195426822020411	1.7840547711254597	0.0022932771248811196	0.3941344746696623	-0.0204096576541051
0.972	0.22762101125364775	-0.09850625589000837	0.8196772150023489	1.7840547691212774	0.0022813880583943207	0.3941371399787969	-0.020357975911588732
0.9729999999999999	0.22762044517807192	-0.09850625378628924	0.8198098896935792	1.7840547671082991	0.00226966201246111	0.3941397616752471	-0.020307008012093376
0.9739999999999998	0.22761989564635515	-0.09850625179762057	0.8199407173276204	1.7840547650888507	0.002258098065695703	0.3941423402270851	-0.020256749706256093
0.9750000000000001	0.22761936221128914	-0.09850624992092259	0.8200697092371145	1.7840547630651629	0.002246695268400245	0.39414487610288007	-0.020207196637357868
0.976	0.22761884444501612	-0.0985062481531413	0.8201968770305335	1.7840547610393733	0.0022354526431756913	0.3941473697716212	-0.020158344343221748
0.9769999999999999	0.2276183419380435	-0.09850624649125024	0.8203222325867886	1.7840547590135296	0.002224369185558374	0.39414982170268265	-0.020110188258276446
0.9779999999999998	0.22761785429937248	-0.09850624493225227	0.820445788050116	1.7840547569895897	0.0022134438645614153	0.39415223236576846	-0.02006272371554618
0.9790000000000001	0.2276173811569878	-0.09850624347318114	0.8205675558259761	1.784054754969425	0.0022026756231219523	0.3941546022307766	-0.020015945948205726
0.98	0.22761692215833307	-0.09850624211110307	0.8206875485790821	1.7840547529548216	0.0021920633783333913	0.39415693176770283	-0.019969850090279035
0.9809999999999999	0.22761647697077209	-0.09850624084311807	0.8208057792324158	1.7840547509474831	0.002181606021585508	0.3941592214466458	-0.019924431177034033
0.9819999999999998	0.22761604528165982	-0.09850623966636136	0.8209222609645891	1.7840547489490315	0.0021713024189179654	0.39416147173779	-0.01987968414599197
0.9830000000000001	0.22761562679727143	-0.0985062385780046	0.8210370072051658	1.7840547469610097	0.0021611514116492204	0.3941636831114278	-0.019835603838617
0.984	0.2276152212409653	-0.09850623757525699	0.8211500316298103	1.784054744984884	0.002151151817038328	0.3941658560380809	-0.019792185002142807
0.9849999999999999	0.22761482835171074	-0.09850623665536634	0.8212613481567476	1.7840547430220455	0.0021413024287371633	0.3941679909885375	-0.019749422290993246
0.9859999999999998	0.227614447882606	-0.0985062358156201	0.8213709709445236	1.7840547410738115	0.002131602017156019	0.39417008843374457	-0.019707310267619373
0.9870000000000001	0.22761407959901025	-0.09850623505334621	0.8214789143899259	1.7840547391414279	0.002122049329926453	0.3941721488446762	-0.01966584340324528
0.988	0.227613723277037	-0.09850623436591396	0.8215851931249244	1.7840547372260718	0.002112643092340786	0.3941741726922383	-0.019625016079076154
0.9889999999999999	0.22761337870203305	-0.09850623375073465	0.8216898220122397	1.7840547353288523	0.002103382007830366	0.3941761604472096	-0.019584822587913057
0.9899999999999998	0.22761304566666796	-0.09850623320526236	0.8217928161399037	1.784054733450813	0.0020942647587274465	0.3941781125802181	-0.019545257135997172
