# Supplementary material for: JcvPCA and JsvCRP: A set of metrics to evaluate changes in joint coordination strategies
Source: PLoS One. 2025 Aug 5;20(8):e0325792. doi: 10.1371/journal.pone.0325792 (PMC12324137; doi:10.1371/journal.pone.0325792)
Supplement: S4 Dataset — This zip file contains one folder for each condition. For each condition, the 3 repetitions of the movements for the 3 different targets’ height are presented in individual csv files. (ZIP) [file pone.0325792.s004.zip › Data/Physiological/data_nat_n_50_1.csv]

index	1	2	3	4	ee_pos1	ee_pos2	ee_pos3
0.0	0.22108980662495745	-0.09422107225922255	-0.16687580274495525	1.5934948823921133	0.08398211034933707	0.19800287059628743	-0.38023775185478426
0.001000000000000112	0.2210945689413191	-0.09422353426048807	-0.16682097151412312	1.5935459159441308	0.08397855917440955	0.19802623010267864	-0.380214026008922
0.0020000000000000018	0.22109946374391562	-0.09422605008933166	-0.16676554208990496	1.5935976143016044	0.08397499115936963	0.1980498463887932	-0.3801900068659188
0.0030000000000001137	0.22110449233700402	-0.09422862018754746	-0.1667095077145477	1.593649983972265	0.08397140606045536	0.19807372222456188	-0.38016569133959355
0.0040000000000000036	0.22110965596726906	-0.09423124497676104	-0.16665286143967314	1.5937030316511016	0.08396780359317918	0.19809786045716077	-0.3801410762626003
0.0050000000000001155	0.22111495582306073	-0.09423392485818251	-0.166595596123362	1.593756764220835	0.08396418343186283	0.19812226401204436	-0.3801161583857021
0.006000000000000005	0.22112039303350112	-0.09423666021193004	-0.16653770442708285	1.5938111887513555	0.08396054520906746	0.19814693589402746	-0.3800909343773976
0.007000000000000117	0.22112596866670603	-0.0942394513962998	-0.1664791788132234	1.5938663124988672	0.08395688851485829	0.1981718791880477	-0.3800654008237813
0.008000000000000007	0.22113168372749564	-0.09424229874735796	-0.16642001154360522	1.593922142905485	0.08395321289602595	0.19819709705954458	-0.3800395542284594
0.009000000000000119	0.22113753915496687	-0.09424520257810112	-0.16636019467786156	1.5939786875992796	0.08394951785514325	0.19822259275493945	-0.3800133910123406
0.010000000000000009	0.22114353581992788	-0.09424816317755881	-0.1662997200713139	1.59403595439401	0.08394580284957937	0.1982483696022743	-0.3799869075133664
0.01100000000000012	0.22114967452257436	-0.094251180810215	-0.16623857937273315	1.5940939512877834	0.08394206729071577	0.1982744310118843	-0.3799600999864892
0.01200000000000001	0.221155955991159	-0.09425425571500032	-0.16617676402161638	1.594152686460259	0.08393831054342521	0.1983007804773442	-0.37993296460396275
0.013000000000000123	0.2211623808816494	-0.09425738810423179	-0.166114265245359	1.5942121682695185	0.08393453192575345	0.19832742157650318	-0.37990549745564345
0.014000000000000012	0.22116894977762105	-0.09426057816287414	-0.1660510740574575	1.594272405249722	0.08393073070868254	0.1983543579719951	-0.37987769454924597
0.015000000000000124	0.22117566319001145	-0.09426382604736887	-0.16598718125638046	1.5943334061087897	0.08392690611591551	0.19838159341134284	-0.37984955181067886
0.016000000000000014	0.22118252155635798	-0.0942671318844071	-0.16592257742436592	1.5943951797257208	0.0839230573235612	0.1984091317271403	-0.37982106508440233
0.017000000000000126	0.22118952523914123	-0.0942704957700223	-0.16585725292614906	1.5944577351475397	0.08391918345953746	0.1984369768373692	-0.37979223013393487
0.018000000000000016	0.22119667452436537	-0.09427391776824945	-0.16579119790725064	1.5945210815851176	0.08391528360299792	0.19846513274584698	-0.3797630426426341
0.019000000000000128	0.22120396962150457	-0.09427739790972416	-0.16572440229183813	1.5945852284086095	0.08391135678427046	0.19849360354274137	-0.3797334982144515
0.020000000000000018	0.22121141066368125	-0.09428093619097583	-0.1656568557809233	1.5946501851439991	0.08390740198500368	0.19852239340496436	-0.3797035923744827
0.02100000000000013	0.22121899770732317	-0.09428453257404251	-0.16558854785128496	1.5947159614699906	0.08390341813809608	0.1985515065963814	-0.3796733205696217
0.02200000000000002	0.2212267307324298	-0.09428818698603225	-0.16551946775474927	1.5947825672133564	0.08389940412771346	0.19858094746783145	-0.37964267816956815
0.02300000000000013	0.2212346096434498	-0.0942918993190042	-0.1654496045170821	1.5948500123427352	0.08389535878963914	0.19861072045713626	-0.3796116604679464
0.02400000000000002	0.2212426342692673	-0.09429566943054248	-0.16537894693650526	1.5949183069623716	0.08389128091171441	0.19864083008927774	-0.3795802626833607
0.025000000000000133	0.2212508043622954	-0.09429949714427158	-0.16530748358222552	1.5949874613061708	0.08388716923412698	0.19867128097667774	-0.3795484799605714
0.026000000000000023	0.2212591195981783	-0.09430338224994127	-0.1652352027926098	1.5950574857316782	0.08388302244960924	0.19870207781957633	-0.3795163073716767
0.027000000000000135	0.2212675795761008	-0.09430732450383487	-0.1651620926730171	1.595128390714349	0.08387883920366952	0.19873322540644253	-0.3794837399170605
0.028000000000000025	0.2212761838185794	-0.09431132362912266	-0.16508814109405046	1.5952001868420955	0.08387461809473584	0.19876472861417022	-0.379450772526355
0.029000000000000137	0.22128493177111333	-0.09431537931540711	-0.16501333569061757	1.5952728848097268	0.08387035767421326	0.1987965924079926	-0.3794174000596045
0.030000000000000027	0.22129382280207338	-0.09431949121783541	-0.1649376638614357	1.5953464954136518	0.08386605644651737	0.19882882184135506	-0.3793836173084548
0.03100000000000014	0.22130285620207454	-0.09432365895652983	-0.16486111276824247	1.595421029546833	0.08386171286902429	0.19886142205598437	-0.379349418997249
0.03200000000000003	0.22131203118320714	-0.09432788211671393	-0.16478366933472186	1.5954964981932258	0.08385732535218221	0.19889439828202815	-0.3793147997841584
0.03300000000000014	0.22132134687888075	-0.0943321602487864	-0.16470532024590895	1.5955729124216922	0.08385289225984698	0.19892775583795455	-0.37927975426253563
0.03400000000000003	0.22133080234428268	-0.09433649286796678	-0.16462605194846297	1.595650283380128	0.08384841190966046	0.19896150013008573	-0.37924427696237284
0.03500000000000014	0.22134039655745205	-0.09434087945426176	-0.16454585065144808	1.595728622289802	0.08384388257359521	0.19899563665188133	-0.3792083623516888
0.03600000000000003	0.22135012842021756	-0.09434531945237636	-0.16446470232688387	1.595807940439135	0.08383930247848426	0.19903017098327147	-0.37917200483803215
0.037000000000000144	0.22135999675824772	-0.0943498122711983	-0.16438259270970368	1.5958882491765385	0.08383466980629416	0.19906510879027742	-0.3791351987702276
0.038000000000000034	0.22137000032059054	-0.09435435728398613	-0.16429950729713136	1.595969559902669	0.0838299826944475	0.19910045582491445	-0.37909793844012796
0.039000000000000146	0.2213801377794568	-0.09435895382963472	-0.16421543134824265	1.5960518840632267	0.08382523923650126	0.19913621792500613	-0.379060218084194
0.040000000000000036	0.22139040773100008	-0.09436360121388668	-0.1641303498848535	1.5961352331430316	0.08382043748318263	0.19917240101347775	-0.37902203188496897
0.04100000000000015	0.22140080869709539	-0.09436829870936272	-0.16404424769299758	1.5962196186606157	0.08381557544341886	0.1992090110973674	-0.3789833739725142
0.04200000000000004	0.22141133912774136	-0.09437304555479199	-0.1639571093238786	1.5963050521621933	0.08381065108524136	0.19924605426691377	-0.3789442384258722
0.04300000000000015	0.22142199740446217	-0.09437784095494826	-0.16386891909544102	1.5963915452146225	0.08380566233717467	0.19928353669441057	-0.3789046192747461
0.04400000000000004	0.22143278184433435	-0.09438268408166486	-0.16377966109532688	1.5964791093980948	0.08380060709017362	0.19932146463269984	-0.3788645105014005
0.04500000000000015	0.22144369070351222	-0.09438757407517635	-0.1636893191841051	1.5965677563000478	0.08379548319944029	0.19935984441366358	-0.3788239060424861
0.04600000000000004	0.22145472218063192	-0.09439251004541471	-0.16359787699841233	1.5966574975102905	0.08379028848612323	0.1993986824467074	-0.3787827997907317
0.04699999999999993	0.22146587442084434	-0.09439749107326012	-0.16350531795477422	1.5967483446162025	0.08378502073920543	0.19943798521692568	-0.3787411855966326
0.048000000000000265	0.22147714552010286	-0.0944025162117456	-0.16341162525412228	1.5968403091979946	0.08377967771740032	0.19947775928300304	-0.3786990572700187
0.049000000000000155	0.22148853352895936	-0.09440758448722007	-0.1633167818862716	1.5969334028240225	0.08377425715087532	0.19951801127514993	-0.37865640858156935
0.050000000000000044	0.2215000364554939	-0.09441269490009528	-0.1632207706343776	1.597027637045763	0.08376875674274438	0.19955874789300532	-0.3786132332645861
0.050999999999999934	0.22151165226812952	-0.09441784642442196	-0.16312357407976352	1.5971230233931937	0.0837631741702706	0.199599975903439	-0.3785695250168455
0.05200000000000027	0.2215233788987114	-0.09442303800666908	-0.16302517460675653	1.5972195733713173	0.08375750708590302	0.1996417021384909	-0.3785252775021738
0.05300000000000016	0.22153521424472433	-0.0944282685652137	-0.16292555440754963	1.5973172984570636	0.08375175311827174	0.19968393349325736	-0.3784804843520539
0.05400000000000005	0.22154715617027254	-0.0944335369909214	-0.1628246954874858	1.59741621009581	0.08374590987308275	0.19972667692347518	-0.3784351391675136
0.05499999999999994	0.22155920250657737	-0.09443884214806518	-0.16272257967040354	1.5975163196982618	0.08373997493385374	0.19976993944310018	-0.3783892355208153
0.05600000000000027	0.22157135105237305	-0.09444418287520645	-0.16261918860406105	1.5976176386384326	0.08373394586249332	0.19981372812193524	-0.3783427669568309
0.05700000000000016	0.22158359957420196	-0.09444955798604228	-0.16251450376640875	1.597720178251961	0.08372782019984785	0.19985805008293486	-0.3782957269946559
0.05800000000000005	0.22159594580661027	-0.09445496627022013	-0.16240850647310465	1.5978239498336249	0.08372159546640089	0.1999029124989973	-0.37824810912971396
0.05899999999999994	0.2216083874522462	-0.09446040649411697	-0.1623011778859151	1.5979289646340438	0.08371526916300577	0.1999483225894195	-0.3781999068361127
0.060000000000000275	0.22162092218186194	-0.09446587740158402	-0.16219249902089272	1.5980352338566832	0.0837088387714104	0.19999428761649538	-0.3781511135687719
0.061000000000000165	0.22163354763422058	-0.09447137771503768	-0.16208245075559605	1.5981427686562797	0.0837023017546982	0.20004081488249412	-0.3781017227649633
0.062000000000000055	0.22164626141591226	-0.09447690613764935	-0.16197101383611776	1.5982515801386739	0.08369565555795232	0.2000879117267064	-0.3780517278455133
0.06299999999999994	0.22165906110108424	-0.09448246135625708	-0.16185816888506893	1.5983616793609177	0.08368889760914562	0.20013558552224747	-0.3780011222162222
0.06400000000000028	0.22167194423108574	-0.09448804204349621	-0.16174389641091866	1.5984730773308837	0.08368202532001509	0.20018384367242703	-0.37794989926968936
0.06500000000000017	0.22168490831402823	-0.0944936468587761	-0.16162817681795624	1.5985857850067497	0.08367503608680175	0.20023269360673937	-0.3778980523872466
0.06600000000000006	0.22169795082463845	-0.0944992744492343	-0.16151099041538797	1.5986998132967207	0.08366792729098006	0.2002821427770761	-0.37784557494064014
0.06699999999999995	0.2217110692051614	-0.09450492345179586	-0.16139231742558743	1.5988151730593576	0.08366069630028397	0.20033219865439733	-0.3777924602933461
0.06800000000000028	0.2217242608669406	-0.09451059249596215	-0.16127213799264947	1.5989318751048758	0.08365334046997136	0.20038286872542807	-0.3777387018016485
0.06900000000000017	0.22173752319154602	-0.09451628020582713	-0.1611504321912661	1.599049930196648	0.08364585714384215	0.20043416048918966	-0.37768429281578875
0.07000000000000006	0.22175085353182844	-0.09452198520094536	-0.16102718003593933	1.5991693490521537	0.0836382436550126	0.20048608145329813	-0.37762922668131754
0.07099999999999995	0.22176424921365964	-0.0945277060968046	-0.16090236149092665	1.5992901423441128	0.08363049732681385	0.20053863912996134	-0.37757349674041013
0.07200000000000029	0.22177770753798481	-0.09453344150528345	-0.16077595648019172	1.5994123207025461	0.08362261547381734	0.20059184103203298	-0.377517096332969
0.07300000000000018	0.2217912257828101	-0.09453919003547213	-0.16064794489662845	1.5995358947169975	0.08361459540286786	0.20064569466935936	-0.3774600187976431
0.07400000000000007	0.2218048012051293	-0.0945449502956057	-0.1605183066113276	1.599660874937782	0.08360643441430957	0.20070020754510787	-0.37740225747301304
0.07499999999999996	0.22181843104279308	-0.09455072089573383	-0.16038702148402992	1.599787271874747	0.08359812980365113	0.2007553871516427	-0.3773438056995574
0.07600000000000029	0.2218321125166969	-0.09455650044962563	-0.16025406937478748	1.5999150959931585	0.08358967886355095	0.2008112409657586	-0.37728465682271245
0.07700000000000018	0.22184584283404107	-0.0945622875755365	-0.16011943015572527	1.6000443577100898	0.08358107888582057	0.2008677764436909	-0.3772248041958733
0.07800000000000007	0.2218596191922936	-0.09456808089659335	-0.15998308372179681	1.6001750673916761	0.08357232716332695	0.20092500101656502	-0.3771642411828566
0.07899999999999996	0.22187343878235571	-0.09457387904117441	-0.15984501000055257	1.6003072353482162	0.08356342099167464	0.20098292208633894	-0.37710296116068304
0.0800000000000003	0.2218872987905559	-0.09457968064328094	-0.15970518896206812	1.6004408718297434	0.08355435767048772	0.20104154702180477	-0.3770409575223828
0.08100000000000018	0.22190119640022363	-0.09458548434290216	-0.15956360062980268	1.6005759870250627	0.08354513450441584	0.20110088315439906	-0.37697822367928124
0.08200000000000007	0.22191512879322126	-0.09459128878637776	-0.15942022509203158	1.6007125910623616	0.08353574880417171	0.20116093777387536	-0.3769147530630763
0.08299999999999996	0.22192909315106538	-0.09459709262675847	-0.15927504251349653	1.6008506940095093	0.08352619788754154	0.20122171812377102	-0.3768505391278966
0.0840000000000003	0.2219430866552638	-0.0946028945241647	-0.15912803314691937	1.600990305873657	0.0835164790800667	0.20128323139672194	-0.3767855753524075
0.08500000000000019	0.22195710648762024	-0.09460869314614706	-0.15897917734402195	1.6011314366005065	0.08350658971558181	0.20134548472992286	-0.37671985524203244
0.08600000000000008	0.221971149830887	-0.09461448716804846	-0.15882845556682207	1.6012740960732375	0.0834965271369774	0.20140848520054336	-0.3766533723314788
0.08699999999999997	0.22198521386901676	-0.0946202752737449	-0.15867584839997592	1.6014182941107058	0.08348628869712868	0.20147223982078824	-0.37658612018763493
0.0880000000000003	0.22199929578739022	-0.09462605615752047	-0.1585213365634348	1.6015640404656555	0.083475871760054	0.20153675553296074	-0.37651809241229717
0.08900000000000019	0.22201339277340007	-0.09463182852670063	-0.15836490092468436	1.6017113448236837	0.08346527370230562	0.20160203920482608	-0.37644928264448957
0.09000000000000008	0.22202750201626706	-0.09463759110353903	-0.15820652251096146	1.601860216802204	0.08345449191404719	0.20166809762490356	-0.3763796845629905
0.09099999999999997	0.22204162070571362	-0.09464334262598476	-0.1580461825214655	1.6020106659486415	0.08344352379951595	0.20173493749755828	-0.3763092918892569
0.0920000000000003	0.22205574603062445	-0.09464908184808286	-0.15788386233920476	1.6021627017382298	0.08343236677723762	0.20180256543819075	-0.37623809839032374
0.0930000000000002	0.22206987517882346	-0.09465480754076093	-0.15771954354287288	1.6023163335717783	0.08342101828060566	0.20187098796851774	-0.3761660978816263
0.09400000000000008	0.2220840053375949	-0.09466051849375742	-0.1575532079187733	1.6024715707737713	0.08340947575900995	0.20194021151193756	-0.3760932842297491
0.09499999999999997	0.22209813369382642	-0.09466621351831582	-0.1573848374724346	1.6026284225907979	0.08339773667915194	0.20201024238903506	-0.3760196513551092
0.09599999999999986	0.22211225743452953	-0.0946718914491394	-0.15721441444031264	1.6027868981887878	0.08338579852648811	0.2020810868129758	-0.37594519323494435
0.0970000000000002	0.22212637374886599	-0.0946775511452339	-0.15704192130122105	1.6029470066486755	0.08337365880692572	0.20215275088490536	-0.37586990390649055
0.09800000000000009	0.22214047983055485	-0.09468319149076675	-0.15686734078637712	1.6031087569627325	0.08336131504846901	0.20222524058989588	-0.3757937774696236
0.09899999999999998	0.22215457287991158	-0.09468881139707067	-0.15669065588883424	1.6032721580326952	0.0833487648028182	0.20229856179325095	-0.37571680808884933
0.09999999999999987	0.22216865010627126	-0.09469440980541781	-0.15651184987344605	1.6034372186681722	0.08333600564710628	0.20237272023661526	-0.3756389899951957
0.1010000000000002	0.22218270873042137	-0.09469998568906211	-0.15633090628624832	1.603603947583819	0.08332303518541084	0.20244772153424817	-0.3755603174883779
0.10200000000000009	0.22219674598629727	-0.09470553805417709	-0.1561478089621457	1.6037723533948975	0.08330985104998216	0.20252357117000452	-0.37548078493924325
0.10299999999999998	0.2222107591223229	-0.09471106594044126	-0.15596254203129803	1.603942444611962	0.08329645090249445	0.2026002744948335	-0.3754003867921946
0.10399999999999987	0.22222474540277437	-0.0947165684216446	-0.1557750899249745	1.604114229636543	0.08328283243520086	0.2026778367243649	-0.37531911756723524
0.1050000000000002	0.22223870210916474	-0.09472204460594005	-0.15558543738164124	1.6042877167581922	0.08326899337181172	0.2027562629363333	-0.3752369718618205
0.1060000000000001	0.2222526265416533	-0.09472749363499354	-0.1553935694532968	1.604462914151009	0.08325493146809826	0.20283555806795706	-0.3751539443529501
0.10699999999999998	0.22226651602048514	-0.09473291468240878	-0.15519947151169494	1.6046398298692606	0.08324064451240686	0.20291572691338913	-0.3750700297994441
0.10799999999999987	0.22228036788784108	-0.09473830695292917	-0.15500312925484802	1.6048184718432148	0.08322613032651206	0.20299677412105208	-0.3749852230442258
0.10900000000000021	0.22229417951047192	-0.09474366968279356	-0.15480452871344835	1.604998847874802	0.08321138676693267	0.2030787041910351	-0.3748995190166158
0.1100000000000001	0.222307948282367	-0.0947490021404984	-0.15460365625571598	1.6051809656319733	0.08319641172634722	0.20316152147309716	-0.3748129127346431
0.11099999999999999	0.22232167162671176	-0.09475430362721571	-0.1544004985906872	1.6053648326417416	0.08318120313486772	0.20324523016527124	-0.37472539930743926
0.11199999999999988	0.2223353469975129	-0.09475957347611152	-0.1541950427714621	1.6055504562830296	0.08316575896111254	0.20332983431251803	-0.37463697393765794
0.11300000000000021	0.22234897188126657	-0.09476481105093897	-0.15398727619879948	1.6057378437800682	0.08315007721301963	0.20341533780524151	-0.374547631923744
0.1140000000000001	0.22236254379867357	-0.09477001574541238	-0.15377718662432047	1.6059270021959646	0.08313415593864573	0.20350174437796759	-0.3744573686620556
0.11499999999999999	0.22237606030640433	-0.0947751869837429	-0.15356476215295614	1.6061179384260587	0.08311799322719701	0.2035890576083037	-0.3743661796489045
0.11599999999999988	0.22238951899891388	-0.09478032422158225	-0.15334999124464993	1.6063106591906815	0.08310158721017133	0.20367728091605358	-0.3742740604826423
0.11700000000000021	0.22240291751030822	-0.09478542694699808	-0.1531328627153243	1.6065051710269322	0.08308493606255299	0.203766417562484	-0.374181006865856
0.1180000000000001	0.22241625351626956	-0.09479049468110831	-0.15291336573750025	1.6067014802802193	0.08306803800406184	0.2038564706498013	-0.3740870146074355
0.119	0.22242952473641814	-0.09479552697762228	-0.15269148984095687	1.6068995930966874	0.08305089130027593	0.20394744312083377	-0.3739920796243326
0.11999999999999988	0.22244272893748562	-0.09480052342166147	-0.15246722491269304	1.607099515416149	0.08303349426362912	0.20403933775903957	-0.3738961979431395
0.12100000000000022	0.2224558639365484	-0.09480548362936504	-0.15224056119582668	1.6073012529636341	0.08301584525452928	0.20413215718877573	-0.3737993657019756
0.12200000000000011	0.22246892760394874	-0.09481040724866126	-0.15201148928856736	1.6075048112391797	0.08299794268278132	0.20422590387539954	-0.3737015791528713
0.123	0.2224819178666607	-0.09481529396007743	-0.15178000014364373	1.6077101955081035	0.08297978500925574	0.20432058012513885	-0.37360283466392064
0.12399999999999989	0.22249483271172885	-0.09482014347645663	-0.1515460850674444	1.6079174107928895	0.08296137074737768	0.20441618808515505	-0.373503128720841
0.12500000000000022	0.22250767018902787	-0.0948249555419547	-0.15130973571850823	1.6081264618651725	0.0829426984642559	0.20451272974404008	-0.37340245792849214
0.1260000000000001	0.22252042841371839	-0.09482972993182379	-0.15107094410537017	1.6083373532363168	0.08292376678181779	0.20461020693262397	-0.37330081901278367
0.127	0.22253310556877803	-0.0948344664533623	-0.15082970258376988	1.6085500891465798	0.0829045743780742	0.20470862132490755	-0.37319820882285276
0.1279999999999999	0.22254569990761106	-0.09483916494727787	-0.1505860038532317	1.6087646735543604	0.08288511998833245	0.20480797443911936	-0.3730946243329673
0.12900000000000023	0.22255820975673438	-0.09484382528908608	-0.1503398409534001	1.6089811101270328	0.08286540240641968	0.20490826763889447	-0.37299006264385265
0.13000000000000012	0.22257063351854248	-0.09484844739017212	-0.15009120726089104	1.609199402232991	0.08284542048597886	0.20500950213433045	-0.37288452098381064
0.131	0.22258296967415656	-0.09485303119776392	-0.14984009648666594	1.6094195529341484	0.08282517314159485	0.20511167898285818	-0.37277799670987727
0.1319999999999999	0.2225952167863597	-0.09485757669419005	-0.14958650267318055	1.609641564978886	0.08280465934969083	0.20521479909023088	-0.37267048730896096
0.13300000000000023	0.22260737350299167	-0.09486208389654795	-0.14933042019093698	1.6098654407950612	0.08278387814956154	0.20531886321181297	-0.3725619903989634
0.13400000000000012	0.22261943856118044	-0.09486655285640734	-0.14907184373482205	1.6100911824827087	0.082762828644666	0.20542387195404607	-0.3724525037298255
0.135	0.2226314107912881	-0.09487098365917684	-0.14881076832099263	1.6103187918064283	0.0827415100038156	0.20552982577572612	-0.3723420251846213
0.1359999999999999	0.2226432891194427	-0.09487537642426244	-0.14854718928393632	1.6105482701878389	0.08271992146213618	0.2056367249890297	-0.3722305527807033
0.13700000000000023	0.22265507256978337	-0.09487973130601364	-0.14828110227220637	1.6107796186988417	0.08269806232204882	0.20574456976089905	-0.37211808467041346
0.13800000000000012	0.22266676026717305	-0.09488404849395186	-0.14801250324246043	1.6110128380560735	0.08267593195414819	0.20585336011521047	-0.3720046191411788
0.139	0.22267835143925221	-0.09488832821228539	-0.1477413884525594	1.6112479286161665	0.08265352979773542	0.2059630959355445	-0.3718901546152379
0.1399999999999999	0.22268984541745598	-0.09489257071984052	-0.1474677544541059	1.6114848903710643	0.08263085536112821	0.2060737769682526	-0.37177468964924215
0.14100000000000024	0.22270124163774888	-0.09489677631003017	-0.14719159808442706	1.6117237229433945	0.08260790822174838	0.2061854028256988	-0.37165822293385686
0.14200000000000013	0.22271253964145635	-0.09490094531048152	-0.14691291645838114	1.6119644255822765	0.08258468802604844	0.20629797298955477	-0.3715407532932405
0.14300000000000002	0.2227237390761927	-0.09490507808344885	-0.14663170696074262	1.6122069971591866	0.08256119448964298	0.20641148681378332	-0.3714222796844036
0.1439999999999999	0.22273483969688457	-0.09490917502738884	-0.14634796723879331	1.6124514361638786	0.08253742739770606	0.2065259435274329	-0.37130280119651016
0.14500000000000024	0.22274584136689035	-0.09491323657857309	-0.14606169519361695	1.6126977407011158	0.08251338660539133	0.20664134223803476	-0.3711823170498777
0.14600000000000013	0.22275674405921497	-0.09491726321160902	-0.14577288897009766	1.6129459084885889	0.08248907203803142	0.20675768193566504	-0.3710608265946168
0.14700000000000002	0.22276754785781877	-0.09492125543924045	-0.14548154694712806	1.6131959368556514	0.08246448369111688	0.20687496149694165	-0.3709383293091548
0.1479999999999999	0.22277825295902276	-0.09492521381255642	-0.1451876677284062	1.6134478227424933	0.08243962163029817	0.20699317968871322	-0.3708148247986428
0.14900000000000024	0.22278885967301235	-0.09492913892123558	-0.14489125013307275	1.6137015627005118	0.08241448599134991	0.2071123351717459	-0.3706903127929437
0.15000000000000013	0.22279936842543818	-0.09493303139344943	-0.14459229318581326	1.6139571528938783	0.08238907697997554	0.20723242650465257	-0.37056479314420065
0.15100000000000002	0.222809779759112	-0.09493689189617208	-0.1442907961064257	1.6142145891004245	0.08236339487163478	0.20735345214806605	-0.37043826582441314
0.1519999999999999	0.22282009433579542	-0.09494072113551967	-0.14398675829885524	1.6144738667114833	0.08233744001139409	0.20747541046899656	-0.3703107309230803
0.15300000000000025	0.22283031293808375	-0.09494451985674685	-0.1436801793396973	1.614734980732187	0.0823112128137993	0.2075982997454361	-0.37018218864460944
0.15400000000000014	0.22284043647138613	-0.09494828884502927	-0.14337105896616673	1.614997925783354	0.08228471376295332	0.2077221181712108	-0.3700526393053045
0.15500000000000003	0.22285046596600017	-0.0949520289270296	-0.14305939706353427	1.6152626961053442	0.08225794341255457	0.20784686386102294	-0.36992208332981424
0.15599999999999992	0.22286040257927825	-0.09495574097173876	-0.1427451936520321	1.6155292855627617	0.08223090238553032	0.2079725348557443	-0.3697905212472824
0.15700000000000025	0.22287024759788301	-0.09495942589058956	-0.14242844887360517	1.6157976876485112	0.08220359137356908	0.20809912912784145	-0.3696579536876259
0.15800000000000014	0.22288000244013353	-0.09496308463797189	-0.1421091629792599	1.6160678954875838	0.0821760111370384	0.20822664458656953	-0.36952438137788035
0.15900000000000003	0.2228896686584426	-0.09496671821177631	-0.1417873363166343	1.616339901841706	0.08214816250504398	0.2083550790830578	-0.36938980513830694
0.15999999999999992	0.22289924794146676	-0.0949703276535891	-0.1414629693162849	1.6166136991148594	0.08212004637508111	0.20848443041589867	-0.36925422587807744
0.16100000000000025	0.22290874211521372	-0.09497391404928589	-0.14113606247631155	1.6168892793589278	0.08209166371221689	0.20861469633736332	-0.3691176445905981
0.16200000000000014	0.22291815314310673	-0.09497747852964664	-0.14080661634644798	1.6171666342794815	0.08206301554804575	0.20874587455982066	-0.36898006234877506
0.16300000000000003	0.22292748312538135	-0.0949810222702427	-0.14047463151274936	1.617445755242081	0.08203410297947838	0.20887796276199563	-0.3688414803004646
0.16399999999999992	0.22293673429781055	-0.0949845464909721	-0.14014010858249967	1.6177266332787326	0.08200492716724134	0.2090109585951303	-0.36870189966392425
0.16500000000000026	0.22294590903050673	-0.09498805245561608	-0.13980304816820835	1.618009259094502	0.08197548933420776	0.20914485968941549	-0.36856132172283745
0.16600000000000015	0.2229550098271757	-0.09499154147141455	-0.13946345087107315	1.6182936230746694	0.08194579076368026	0.20927966366063416	-0.3684197478210931
0.16700000000000004	0.22296403932406958	-0.09499501488865947	-0.13912131726428484	1.6185797152920605	0.08191583279756354	0.20941536811689712	-0.3682771793577451
0.16799999999999993	0.22297300028901426	-0.09499847410030353	-0.13877664787541844	1.6188675255145653	0.08188561683466931	0.20955197066571699	-0.3681336177817855
0.16900000000000026	0.22298189562125836	-0.09500192054158088	-0.13842944316828693	1.6191570432132283	0.081855144329274	0.20968946892124005	-0.3679890645863639
0.17000000000000015	0.2229907283517634	-0.09500535568926327	-0.13807970352501123	1.619448257570926	0.08182441678956226	0.20982786051139457	-0.36784352130275677
0.17100000000000004	0.22299950164318028	-0.09500878106017817	-0.13772742922830528	1.6197411574923857	0.08179343577565067	0.20996714308501915	-0.36769698949426743
0.17199999999999993	0.22300821878875915	-0.09501219820974112	-0.1373726204443487	1.6200357316155611	0.08176220289731177	0.2101073143187904	-0.3675494707501166
0.17300000000000026	0.2230168832101903	-0.09501560873087489	-0.13701527720624923	1.620331968322114	0.08173071981170146	0.21024837192389126	-0.3674009666796869
0.17400000000000015	0.2230254984551234	-0.09501901425256029	-0.13665539939734603	1.6206298557458874	0.08169898822108816	0.21039031365272717	-0.36725147890718124
0.17500000000000004	0.2230340681947371	-0.09502241643839357	-0.13629298673435303	1.6209293817808879	0.08166700987052125	0.21053313730575288	-0.36710100906626664
0.17599999999999993	0.22304259622135852	-0.09502581698552484	-0.13592803875109188	1.621230534089916	0.08163478654549809	0.21067684073804638	-0.3669495587946414
0.17700000000000027	0.22305108644575417	-0.09502921762322242	-0.13556055478281354	1.621533300113479	0.08160232006950603	0.21082142186557223	-0.36679712972876755
0.17800000000000016	0.22305954289333216	-0.09503262011143554	-0.1351905339503576	1.6218376670786245	0.08156961230137678	0.2109668786715614	-0.3666437234987056
0.17900000000000005	0.22306796969962592	-0.0950360262397312	-0.13481797514377578	1.6221436220073313	0.08153666513257324	0.21111320921319313	-0.36648934172299036
0.17999999999999994	0.22307637110656103	-0.09503943782585494	-0.1344428770057957	1.6224511517240914	0.08150348048458954	0.21126041162827638	-0.36633398600360534
0.18100000000000027	0.22308475145950546	-0.09504285671429129	-0.13406523791625172	1.6227602428634462	0.08147006030658442	0.21140848414138394	-0.36617765792105594
0.18200000000000016	0.22309311520359423	-0.0950462847751962	-0.13368505597861377	1.623070881878246	0.0814364065730024	0.21155742506913716	-0.36602035902972135
0.18300000000000005	0.22310146687931984	-0.09504972390294611	-0.13330232900861846	1.6233830550475137	0.081402521281059	0.2117072328248255	-0.36586209085378846
0.18399999999999994	0.2231098111185129	-0.09505317601467812	-0.13291705452387487	1.6236967484824276	0.0813684064483926	0.21185790592266707	-0.36570285488376675
0.18500000000000028	0.22311815264033671	-0.09505664304919541	-0.1325292297336959	1.6240119481311839	0.08133406411082021	0.2120094429818941	-0.3655426525733384
0.18600000000000017	0.22312649624653952	-0.09506012696548297	-0.13213885152990948	1.6243286397842547	0.08129949631995141	0.21216184273054367	-0.36538148533648146
0.18700000000000006	0.22313484681633444	-0.09506362974120537	-0.13174591647940087	1.6246468090800583	0.08126470514084133	0.21231510400865003	-0.3652193545448649
0.18799999999999994	0.22314320930127707	-0.09506715337156231	-0.13135042081763967	1.6249664415110585	0.0812296926496805	0.21246922577102226	-0.36505626152520965
0.18900000000000028	0.2231515887201353	-0.09507069986775157	-0.13095236044244465	1.6252875224303054	0.08119446093127626	0.21262420708997445	-0.36489220755655283
0.19000000000000017	0.22315999015374438	-0.09507427125541491	-0.13055173090874003	1.6256100370569244	0.08115901207656687	0.2127800471576436	-0.3647271938680845
0.19100000000000006	0.22316841873946688	-0.09507786957343901	-0.13014852742505617	1.6259339704798172	0.08112334818041027	0.2129367452874697	-0.3645612216379207
0.19199999999999995	0.22317687966488095	-0.09508149687197948	-0.12974274485102785	1.6262593076607168	0.08108747133927999	0.21309430091526546	-0.3643942919922637
0.19300000000000028	0.223185378161445	-0.09508515520932995	-0.12933437769514416	1.6265860334373663	0.08105138364868314	0.21325271360030248	-0.3642264060045218
0.19400000000000017	0.2231939194988849	-0.0950888466483866	-0.12892342011313349	1.6269141325268313	0.08101508720060352	0.21341198302623166	-0.36405756469457023
0.19500000000000006	0.2232025089799203	-0.09509257325345866	-0.1285098659069888	1.6272435895285888	0.0809785840811499	0.2135721090017774	-0.3638877690282743
0.19599999999999995	0.22321115193494864	-0.09509633708817553	-0.12809370852463722	1.6275743889266558	0.08094187636846877	0.21373309146120595	-0.36371701991721234
0.19700000000000029	0.22321985371667866	-0.09510014021411217	-0.12767494106138735	1.627906515090391	0.08090496613091935	0.21389493046414187	-0.36354531821890246
0.19800000000000018	0.2232286196943335	-0.09510398468862566	-0.1272535562631616	1.6282399522743691	0.0808678554250826	0.2140576261946107	-0.3633726647377758
0.19900000000000007	0.22323745524704613	-0.09510787256152466	-0.126829546530394	1.6285746846177123	0.08083054629329754	0.21422117895967305	-0.3631990602266515
0.19999999999999996	0.2232463657571954	-0.0951118058713223	-0.12640290392260034	1.6289106961425202	0.08079304076127129	0.21438558918777242	-0.36302450538859116
0.2010000000000003	0.22325535660442777	-0.09511578664144685	-0.1259736201640023	1.6292479707514125	0.0807553408361868	0.21455085742673444	-0.36284900087913186
0.20200000000000018	0.2232644331599825	-0.09511981687678425	-0.12554168665021187	1.6295864922245769	0.08071744850506296	0.21471698434141817	-0.3626725473088362
0.20300000000000007	0.22327360078093728	-0.09512389856130346	-0.1251070944556085	1.6299262442163398	0.08067936573330417	0.21488397071114024	-0.36249514524603693
0.20399999999999996	0.22328286480436724	-0.0951280336563859	-0.12466983434104052	1.6302672102516518	0.08064109446343731	0.2150518174269929	-0.36231679521965365
0.2050000000000003	0.2232922305410369	-0.0951322240987276	-0.1242298967626133	1.6306093737224998	0.08060263661366894	0.21522052548881188	-0.36213749772238607
0.20600000000000018	0.22330170326824764	-0.09513647179818606	-0.1237872718823279	1.630952717883517	0.08056399407619988	0.21539009600154935	-0.36195725321452576
0.20700000000000007	0.22331128822258947	-0.09514077863594742	-0.12334194957982697	1.6312972258464213	0.08052516871572159	0.21556053017123394	-0.36177606212814367
0.20799999999999996	0.223320990593342	-0.09514514646188732	-0.12289391946412644	1.6316428805736785	0.08048616236809253	0.21573182930076024	-0.3615939248714087
0.2090000000000003	0.2233308155161424	-0.09514957709112493	-0.12244317088496551	1.6319896648725325	0.0804469768388273	0.21590399478568909	-0.3614108418327927
0.2100000000000002	0.22334076806653896	-0.09515407230127096	-0.12198969294416247	1.6323375613894222	0.08040761390157941	0.21607702811017984	-0.36122681338522394
0.21100000000000008	0.22335085325380055	-0.0951586338303673	-0.12153347450811772	1.6326865526025474	0.08036807529704225	0.21625093084268696	-0.36104183989097854
0.21199999999999997	0.2233610760157273	-0.0951632633743873	-0.1210745042222269	1.6330366208122238	0.08032836273232757	0.21642570463093294	-0.360855921707555
0.2130000000000003	0.22337144121408256	-0.09516796258467154	-0.12061277052646067	1.6333877481316794	0.0802884778806368	0.21660135119633864	-0.36066905919367687
0.2140000000000002	0.22338195362914026	-0.09517273306604877	-0.120148261670993	1.6337399164790576	0.08024842238085829	0.21677787232839615	-0.3604812527150597
0.21500000000000008	0.2233926179537196	-0.09517757637526206	-0.11968096573151532	1.6340931075691372	0.08020819783702816	0.21695526987916616	-0.360292502650245
0.21599999999999997	0.22340343878895536	-0.09518249401932348	-0.1192108706246232	1.6344473029036601	0.08016780581820077	0.21713354575777516	-0.36010280939662326
0.2170000000000003	0.22341442064179973	-0.09518748745379994	-0.11873796412403627	1.6348024837599124	0.0801272478588495	0.2173127019246679	-0.3599121733768286
0.2180000000000002	0.22342556792199622	-0.09519255808102975	-0.11826223387766563	1.6351586311787052	0.08008652545924802	0.21749274038555216	-0.35972059504550413
0.21900000000000008	0.22343688493776792	-0.09519770724864272	-0.11778366742479209	1.635515725953274	0.08004564008564777	0.21767366318521633	-0.3595280748960114
0.21999999999999997	0.2234483758909675	-0.09520293624875768	-0.11730225221299	1.6358737486187387	0.0800045931703722	0.21785547240146189	-0.359334613466962
0.2210000000000003	0.2234600448720627	-0.09520824631710238	-0.11681797561480571	1.636232679441016	0.07996338611170438	0.21803817013920912	-0.3591402113488142
0.2220000000000002	0.2234718958549525	-0.09521363863129988	-0.11633082494420163	1.6365924984052043	0.0799220202735666	0.2182217585246531	-0.3589448691905342
0.2230000000000001	0.22348393269198397	-0.09521911430869755	-0.11584078747277951	1.6369531852045873	0.07988049698529516	0.21840623969952774	-0.358748587706017
0.22399999999999998	0.22349615910991966	-0.09522467440449445	-0.11534785044579718	1.6373147192310327	0.07983881754175262	0.21859161581553788	-0.3585513676801437
0.22499999999999987	0.22350857870647745	-0.09523031991091839	-0.11485200109799122	1.6376770795660462	0.07979698320365437	0.21877788902883422	-0.35835320997471937
0.2260000000000002	0.2235211949463117	-0.0952360517570712	-0.11435322666884078	1.6380402449713767	0.07975499519774286	0.21896506149471318	-0.358154115534412
0.2270000000000001	0.22353401115680624	-0.09524187080793614	-0.11385151441653432	1.6384041938791862	0.07971285471674737	0.21915313536284278	-0.35795408539250806
0.22799999999999998	0.22354703052442607	-0.09524777786255074	-0.11334685163103031	1.6387689043825666	0.07967056291943264	0.21934211277270876	-0.35775312067642445
0.22899999999999987	0.2235602560912496	-0.09525377365284943	-0.11283922564772604	1.6391343542267998	0.07962812093085701	0.21953199584879132	-0.3575512226130356
0.2300000000000002	0.2235736907513042	-0.09525985884354712	-0.11232862386174279	1.639500520801755	0.07958552984259532	0.21972278669571393	-0.3573483925336935
0.2310000000000001	0.22358733724670266	-0.09526603403231056	-0.11181503374133667	1.6398673811354452	0.07954279071280354	0.21991448739384967	-0.35714463187893847
0.23199999999999998	0.22360119816357638	-0.09527229974984457	-0.11129844284007538	1.6402349118880102	0.07949990456618539	0.22010709999526093	-0.35693994220302255
0.23299999999999987	0.22361527592817615	-0.09527865645989296	-0.11077883880854465	1.6406030893469103	0.0794568723938593	0.2203006265197271	-0.35673432517787756
0.2340000000000002	0.22362957280351559	-0.095285104559149	-0.11025620940559312	1.6409718894237242	0.07941369515330794	0.2204950689511015	-0.35652778259640505
0.2350000000000001	0.22364409088580336	-0.09529164437707512	-0.10973054250837533	1.6413412876503146	0.07937037376840915	0.22069042923423957	-0.3563203163757562
0.236	0.22365883210028573	-0.09529827617601098	-0.10920182612158308	1.6417112591743859	0.0793269091293036	0.22088670927213083	-0.3561119285607221
0.23699999999999988	0.2236737981976262	-0.09530500015232113	-0.10867004838700574	1.6420817787570856	0.07928330209234218	0.2210839109228063	-0.35590262132662304
0.2380000000000002	0.22368899075119547	-0.09531181643820423	-0.10813519759267763	1.6424528207726805	0.07923955348029468	0.22128203599638513	-0.35569239698151234
0.2390000000000001	0.2237044111548929	-0.09531872510266141	-0.10759726218012106	1.6428243592084544	0.07919566408251467	0.2214810862528066	-0.3554812579679361
0.24	0.2237200606218762	-0.09532572615162187	-0.10705623075045106	1.6431963676644745	0.07915163465512039	0.22168106340000218	-0.3552692068643688
0.24099999999999988	0.22373594018419893	-0.09533281952872905	-0.10651209207123132	1.643568819354377	0.07910746592149559	0.2218819690918968	-0.35505624638632177
0.24200000000000021	0.22375205069297557	-0.09534000511678822	-0.10596483508408804	1.643941687107949	0.07906315857298787	0.22208380492623805	-0.3548423793870616
0.2430000000000001	0.22376839281944777	-0.095347282738749	-0.10541444891158995	1.6443149433751612	0.07901871326968166	0.2222865724427383	-0.3546276088578138
0.244	0.22378496705695372	-0.09535465215860009	-0.10486092286340916	1.6446885602316683	0.07897413064136735	0.222490273121468	-0.35441193792751025
0.24499999999999988	0.22380177372304907	-0.09536211308255074	-0.10430424644327776	1.6450625093858195	0.07892941128852302	0.22269490838088887	-0.3541953698625028
0.24600000000000022	0.22381881296140496	-0.09536966515974434	-0.1037444093571235	1.6454367621860646	0.07888455578300357	0.22290047957540451	-0.3539779080665456
0.2470000000000001	0.22383608474348193	-0.09537730798288173	-0.1031814015216412	1.6458112896287882	0.07883956466861969	0.22310698799279174	-0.3537595560806772
0.248	0.22385358887035117	-0.09538504108950843	-0.10261521307255854	1.64618606236735	0.07879443846191021	0.22331443485181648	-0.3535403175825726
0.2489999999999999	0.22387132497541515	-0.09539286396358965	-0.1020458343718565	1.6465610507216129	0.07874917765310772	0.22352282130021528	-0.35332019638542267
0.2500000000000002	0.2238892925280295	-0.09540077603699831	-0.10147325601395643	1.646936224687605	0.07870378270723563	0.22373214841298025	-0.3530991964365204
0.2510000000000001	0.22390749083727543	-0.09540877669129433	-0.10089746883163324	1.647311553947728	0.07865825406533652	0.22394241719082505	-0.3528773218157328
0.252	0.2239259190555064	-0.09541686526016914	-0.10031846390241356	1.6476870078815344	0.0786125921457703	0.22415362855858662	-0.35265457673397643
0.2529999999999999	0.22394457618204547	-0.09542504103180222	-0.09973623255621905	1.6480625555774848	0.07856679734552072	0.22436578336301405	-0.3524309655316315
0.2540000000000002	0.22396346106778414	-0.09543330325075429	-0.0991507663838874	1.6484381658457092	0.07852087004163204	0.2245788823700653	-0.35220649267676885
0.2550000000000001	0.22398257242068517	-0.09544165112015207	-0.09856205724507533	1.6488138072310525	0.07847481059283576	0.22479292626256347	-0.35198116276312436
0.256	0.2240019088118179	-0.09545008380378874	-0.09797009727517884	1.6491894480264364	0.07842861934124584	0.22500791563839495	-0.3517549805078173
0.2569999999999999	0.22402146868230413	-0.09545860042776458	-0.09737487889203324	1.649565056287319	0.07838229661418253	0.22522385100876094	-0.35152795074874604
0.25800000000000023	0.22404125035079514	-0.09546720008279667	-0.0967763948027746	1.6499405998469068	0.07833584272612469	0.22544073279629975	-0.3513000784418402
0.2590000000000001	0.2240612520199763	-0.09547588182719711	-0.0961746380104909	1.6503160463306488	0.07828925798042484	0.22565856133326162	-0.3510713686585292
0.26	0.22408147178172885	-0.09548464468901886	-0.09556960181991717	1.6506913631700375	0.078242542670543	0.22587733685991848	-0.3508418265832407
0.2609999999999999	0.22410190762207977	-0.09549348766737337	-0.09496127984255977	1.6510665176172599	0.07819569708110348	0.22609705952308665	-0.3506114575105568
0.26200000000000023	0.22412255742706552	-0.0955024097344217	-0.09434966600276179	1.6514414767610979	0.07814872148938354	0.22631772937439665	-0.3503802668422078
0.2630000000000001	0.22414341898913606	-0.09551140983803585	-0.09373475454471429	1.6518162075433669	0.07810161616717244	0.226539346368371	-0.3501482600841406
0.264	0.22416449001259964	-0.09552048690363056	-0.0931165400389156	1.6521906767751668	0.0780543813822092	0.22676191036073626	-0.34991544284359555
0.2649999999999999	0.22418576811773597	-0.09552963983517074	-0.0924950173877078	1.6525648511522317	0.0780070173990159	0.22698542110696923	-0.34968182082624844
0.26600000000000024	0.2242072508443299	-0.09553886751648126	-0.09187018183064728	1.6529386972694025	0.07795952447955258	0.22720987826083394	-0.3494473998334715
0.2670000000000001	0.22422893565462726	-0.0955481688124807	-0.09124202895009166	1.6533121816353882	0.07791190288369364	0.22743528137284896	-0.3492121857595262
0.268	0.22425081993496135	-0.09555754256996385	-0.09061055467700761	1.6536852706886012	0.07786415286934259	0.22766162988862407	-0.348976184588682
0.2689999999999999	0.22427290099642685	-0.0955669876186867	-0.08997575529700293	1.65405793081259	0.07781627469242863	0.22788892314706705	-0.3487394023926818
0.27000000000000024	0.22429517607610996	-0.09557650277238185	-0.08933762745621156	1.654430128349229	0.0777682686070283	0.22811716037870455	-0.34850184532872996
0.27100000000000013	0.22431764233925738	-0.09558608682895615	-0.0886961681659064	1.654801829610819	0.07772013486549031	0.22834634070454413	-0.34826351963732854
0.272	0.2243402968816363	-0.0955957385702449	-0.08805137480508952	1.655173000893013	0.07767187371844127	0.22857646313566085	-0.34802443163940644
0.2729999999999999	0.22436313673170866	-0.09560545676207292	-0.08740324512219254	1.655543608488232	0.07762348541479412	0.22880752657296105	-0.34778458773322335
0.27400000000000024	0.22438615885299762	-0.09561524015500135	-0.0867517772377712	1.6559136186984647	0.07757497020206344	0.22903952980639372	-0.34754399439171174
0.27500000000000013	0.22440936014777502	-0.09562508748500952	-0.08609696964819517	1.6562829978474898	0.07752632832710901	0.2292724715137931	-0.3473026581601294
0.276	0.2244327374624508	-0.0956349974733609	-0.08543882122845564	1.6566517122929236	0.07747756003700315	0.22950635026026714	-0.34706058565352826
0.2769999999999999	0.22445628759316502	-0.09564496882603042	-0.08477733123296567	1.6570197284381332	0.07742866557965607	0.22974116449843776	-0.34681778355385123
0.27800000000000025	0.22448000729045597	-0.0956550002330707	-0.08411249929510456	1.6573870127444226	0.07737964520419895	0.22997691256892508	-0.3465742586066498
0.27900000000000014	0.2245038932633814	-0.09566509036791963	-0.0834443254262575	1.6577535317431509	0.07733049916130731	0.23021359270083377	-0.3463300176176606
0.28	0.2245279421838498	-0.0956752378870278	-0.08277281001359944	1.6581192520466785	0.07728122770358614	0.2304512030127911	-0.3460850674494153
0.2809999999999999	0.2245521506915433	-0.09568544143055645	-0.08209795381587054	1.6584841403585566	0.07723183108613837	0.230689741514782	-0.3458394150175144
0.28200000000000025	0.22457651539830864	-0.09569569962376788	-0.08141975795789427	1.6588481634837422	0.07718230956701197	0.23092920611041784	-0.34559306728649414
0.28300000000000014	0.2246010328908898	-0.09570601107760761	-0.0807382239245912	1.6592112883381223	0.07713266340709907	0.23116959459939662	-0.3453460312658917
0.28400000000000003	0.22462569973312999	-0.09571637438848286	-0.0800533535541108	1.659573481956626	0.0770828928699132	0.23141090468021844	-0.34509831400674396
0.2849999999999999	0.22465051246839893	-0.09572678813874282	-0.07936514903007934	1.6599347115007084	0.07703299822167071	0.23165313395309645	-0.34484992259814745
0.28600000000000025	0.22467546762149943	-0.09573725089786082	-0.07867361287333959	1.6602949442663657	0.07698297973118887	0.23189627992294473	-0.3446008641634476
0.28700000000000014	0.2247005617004317	-0.09574776122281499	-0.07797874793280699	1.660654147692713	0.07693283766929579	0.23214034000262732	-0.3443511458558661
0.28800000000000003	0.22472579119839428	-0.09575831765766844	-0.07728055737543708	1.6610122893700283	0.07688257230817849	0.23238531151659306	-0.344100774853987
0.2889999999999999	0.22475115259527523	-0.0957689187338558	-0.07657904467567586	1.6613693370461662	0.07683218392103394	0.23263119170483795	-0.3438497583577026
0.29000000000000026	0.22477664235939002	-0.09577956297155353	-0.07587421360401464	1.6617252586313762	0.0767816727821448	0.23287797772725802	-0.3435981035844304
0.29100000000000015	0.22480225695097006	-0.09579024888138307	-0.07516606821464614	1.6620800222026844	0.07673103916737956	0.23312566666821327	-0.3433458177650452
0.29200000000000004	0.22482799282665156	-0.09580097496607087	-0.07445461283296947	1.6624335960086212	0.07668028335475129	0.2333742555409399	-0.34309290813958093
0.2929999999999999	0.22485384644308956	-0.0958117397220657	-0.0737398520433177	1.662785948473572	0.0766294056246087	0.2336237412918132	-0.3428393819531204
0.29400000000000026	0.22487981425970094	-0.09582254164111684	-0.07302179067652706	1.6631370482010301	0.07657840625964163	0.2338741208047083	-0.34258524645192817
0.29500000000000015	0.22490589274166903	-0.09583337921181659	-0.07230043379659015	1.6634868639765332	0.07652728554512714	0.2341253909056439	-0.3423305088795138
0.29600000000000004	0.22493207836283804	-0.09584425092110782	-0.0715757866867656	1.663835364770694	0.07647604376929422	0.23437754836759087	-0.3420751764726191
0.29699999999999993	0.22495836760775026	-0.09585515525575661	-0.070847854836268	1.6641825197412272	0.07642468122350213	0.2346305899152041	-0.3418192564575486
0.29800000000000026	0.22498475697320466	-0.09586609070379175	-0.07011664392677952	1.6645282982340024	0.07637319820217132	0.23488451222972573	-0.341562756046714
0.29900000000000015	0.2250112429697126	-0.09587705575591135	-0.06938215981765006	1.6648726697842813	0.07632159500252762	0.23513931195424448	-0.34130568243483755
0.30000000000000004	0.22503782212285353	-0.09588804890685693	-0.06864440853090904	1.665215604117791	0.07626987192440282	0.23539498569882783	-0.34104804279511264
0.30099999999999993	0.22506449097453787	-0.09589906865675875	-0.06790339623683499	1.6655570711509116	0.07621802927015234	0.23565153004540812	-0.34078984427580034
0.30200000000000027	0.22509124608417905	-0.09591011351245587	-0.0671591292389489	1.6658970409907614	0.0761660673443853	0.23590894155297418	-0.3405310939967692
0.30300000000000016	0.22511808402977684	-0.09592118198879138	-0.06641161395804944	1.6662354839355873	0.07611398645350655	0.23616721676319363	-0.34027179904566524
0.30400000000000005	0.22514500140854285	-0.09593227260988196	-0.06566085691603502	1.6665723704743565	0.07606178690531396	0.2364263522060427	-0.34001196647425536
0.30499999999999994	0.22517199483669456	-0.09594338390998622	-0.06490686471988413	1.6669076712855788	0.07600946900846814	0.23668634440520347	-0.33975160329505666
0.30600000000000027	0.22519906094954625	-0.09595451443322352	-0.06414964404578741	1.6672413572323808	0.07595703307189501	0.23694718988341473	-0.339490716478917
0.30700000000000016	0.22522619640302768	-0.09596566273252444	-0.06338920162342385	1.6675733993455883	0.07590447940491268	0.23720888516802324	-0.33922931295560876
0.30800000000000005	0.22525339787550716	-0.09597682736931507	-0.06262554422037613	1.6679037687986078	0.07585180831808241	0.237471426796617	-0.33896739961651706
0.30899999999999994	0.22528066206879557	-0.09598800691430849	-0.06185867862667796	1.6682324368903014	0.07579902012374796	0.23773481132250052	-0.33870498331539445
0.3100000000000003	0.22530798570833663	-0.0959991999486556	-0.06108861163948524	1.668559375040021	0.07574611513583676	0.23799903532001504	-0.338442070866142
0.31100000000000017	0.22533536554221048	-0.09601040506508346	-0.06031535004786399	1.6688845547880582	0.07569309366910523	0.23826409538970758	-0.3381786690391919
0.31200000000000006	0.22536279833932674	-0.09602162086902155	-0.05953890061769092	1.6692079477977808	0.07563995603807162	0.23852998816329093	-0.33791478455733887
0.31299999999999994	0.22539028088831212	-0.09603284597971533	-0.05875927007665978	1.6695295258572298	0.07558670255612333	0.23879671030851962	-0.3376504240916213
0.3140000000000003	0.22541780999747216	-0.09604407903132707	-0.05797646509938597	1.6698492608790716	0.07553333353498091	0.23906425853410723	-0.3373855942576738
0.31500000000000017	0.22544538249545576	-0.09605531867402768	-0.0571904922926039	1.6701671249004362	0.07547984928427501	0.2393326295946272	-0.3371203016122988
0.31600000000000006	0.22547299523262826	-0.09606656357508302	-0.05640135818045061	1.6704830900841767	0.07542625011111403	0.2396018202953394	-0.33685455264976555
0.31699999999999995	0.22550064508240403	-0.0960778124199346	-0.05560906918982808	1.6707971287215801	0.07537253631958157	0.2398718274969459	-0.3365883537975856
0.3180000000000003	0.22552832894216368	-0.09608906391327537	-0.05481363163546281	1.6711092132350462	0.07531870821028468	0.24014264812046143	-0.33632171141206263
0.3190000000000002	0.22555604373488572	-0.09610031678012158	-0.05401505170390371	1.6714193161796345	0.07526476608013577	0.2404142791525061	-0.33605463177385475
0.32000000000000006	0.22558378641187243	-0.09611156976650574	-0.05321333543645123	1.671727410245387	0.07521071022200232	0.24068671765096278	-0.33578712108311637
0.32099999999999995	0.22561155395544705	-0.09612282163903951	-0.05240848871176525	1.6720334682619575	0.07515654092379763	0.24095996075069737	-0.3355191854541527
0.3220000000000003	0.22563934338049674	-0.09613407118372275	-0.051600517228898385	1.6723374632033219	0.07510225846725628	0.24123400566904024	-0.33525083091037233
0.3230000000000002	0.22566715173523896	-0.09614531720550411	-0.050789426491499486	1.672639368191462	0.07504786312694184	0.24150884971072728	-0.33498206337977576
0.32400000000000007	0.22569497610234163	-0.0961565585289727	-0.04997522179318166	1.672939156500556	0.0749933551696693	0.24178449027242496	-0.33471288869042604
0.32499999999999996	0.22572281360002597	-0.09616779399943162	-0.049157908203299135	1.673236801562075	0.07493873485403763	0.24206092484720762	-0.3344433125655908
0.3260000000000003	0.22575066138277738	-0.09617902248397701	-0.048337490552751564	1.6735322769704393	0.07488400242982832	0.2423381510289892	-0.3341733406186114
0.3270000000000002	0.22577851664279397	-0.09619024287220664	-0.047513973420184846	1.6738255564892586	0.07482915813733083	0.24261616651666848	-0.33390297834773724
0.32800000000000007	0.22580637661255273	-0.09620145407580638	-0.046687361119335434	1.6741166140581825	0.07477420220653366	0.24289496911786843	-0.3336322311312231
0.32899999999999996	0.22583423856774482	-0.09621265502739211	-0.04585765768751459	1.6744054238000081	0.07471913485624167	0.2431745567523935	-0.3333611042227469
0.3300000000000003	0.2258620998298297	-0.09622384468011301	-0.045024866874478	1.6746919600277006	0.07466395629342401	0.2434549274555289	-0.3330896027468977
0.3310000000000002	0.2258899577674599	-0.09623502200839264	-0.04418899213130063	1.6749761972517252	0.07460866671267075	0.24373607938118394	-0.33281773169448586
0.3320000000000001	0.2259178097971558	-0.09624618600905521	-0.04335003659962828	1.6752581101880935	0.07455326629557488	0.2440180108048812	-0.33254549591773064
0.33299999999999996	0.22594565338473627	-0.0962573357020885	-0.042508003102056095	1.67553767376752	0.07449775521016193	0.2443007201264717	-0.3322729001254431
0.3340000000000003	0.22597348604750628	-0.0962684701302953	-0.04166289413400632	1.675814863146091	0.07444213361018381	0.244584205872334	-0.33199994887825934
0.3350000000000002	0.22600130535570165	-0.09627958835820621	-0.04081471185747543	1.6760896537167174	0.07438640163409423	0.2448684666968154	-0.33172664658416445
0.3360000000000001	0.2260291089331915	-0.09629068947175563	-0.03996345809664945	1.6763620211206451	0.07433055940407084	0.24515350138297703	-0.33145299749430135
0.33699999999999997	0.22605689445856814	-0.09630177257910123	-0.03910913433388232	1.6766319412594217	0.07427460702538871	0.24543930884319315	-0.33117900569863484
0.3380000000000003	0.2260846596662508	-0.09631283681183846	-0.03825174170565918	1.6768993903073457	0.07421854458596197	0.24572588811978763	-0.33090467512158844
0.3390000000000002	0.2261124023468559	-0.09632388132623373	-0.03739128100080095	1.6771643447240452	0.07416237215587108	0.24601323838497854	-0.3306300095183802
0.3400000000000001	0.22614012034721256	-0.09633490530447493	-0.03652775266165934	1.6774267812672077	0.07410608978693643	0.24630135893970506	-0.3303550124721762
0.34099999999999997	0.22616781157077662	-0.09634590795556257	-0.03566115678604296	1.677686677005112	0.07404969751233821	0.24659024921206843	-0.330079687391388
0.3420000000000003	0.22619547397881992	-0.0963568885150934	-0.034791493129124614	1.6779440093293556	0.07399319534609985	0.24687990875581414	-0.32980403750668374
0.3430000000000002	0.2262231055916468	-0.09636784624431637	-0.0339187611072133	1.6781987559685532	0.07393658328243496	0.2471703372482466	-0.32952806586819766
0.3440000000000001	0.2262507044894624	-0.0963787804299626	-0.033042959803767306	1.6784508950022754	0.07387986129538399	0.2474615344873942	-0.329251775343421
0.345	0.22627826881402138	-0.09638969038522233	-0.032164087976518096	1.6787004048748726	0.07382302933904523	0.2477535003887295	-0.3289751686153462
0.3460000000000003	0.2263057967714361	-0.09640057545111982	-0.03128214406532644	1.678947264409212	0.07376608734821755	0.2480462349815059	-0.3286982481804953
0.3470000000000002	0.2263332866353949	-0.09641143499791412	-0.03039712620039666	1.679191452819594	0.07370903523921093	0.24833973840495394	-0.32842101634713483
0.3480000000000001	0.22636073675041563	-0.09642226842652497	-0.02950903221122803	1.6794329497246174	0.07365187291076457	0.24863401090439863	-0.32814347523391807
0.349	0.22638814553476128	-0.09643307516998384	-0.028617859637055324	1.6796717351615191	0.07359460024495015	0.24892905282705394	-0.3278656267687093
0.3500000000000003	0.22641551148226735	-0.09644385469491001	-0.02772360573765423	1.679907789601631	0.07353721710775654	0.24922486461767665	-0.3275874726872223
0.3510000000000002	0.226442833163457	-0.09645460650263678	-0.026826267503390223	1.6801410939658503	0.07347972334923361	0.24952144681432323	-0.32730901453147115
0.3520000000000001	0.2264701092274485	-0.09646533012923493	-0.0259258416648911	1.680371629639761	0.07342211880343943	0.24981880004414803	-0.32703025364821414
0.353	0.22649733840465697	-0.09647602514481	-0.02502232470271804	1.6805993784884286	0.07336440328843422	0.2501169250191816	-0.32675119118745094
0.35399999999999987	0.2265245195087893	-0.09648669115357711	-0.024115712857034146	1.6808243228712605	0.07330657660638228	0.25041582253208866	-0.32647182810084924
0.3550000000000002	0.22655165143775888	-0.09649732779509264	-0.023206002137275993	1.6810464456576995	0.07324863854376215	0.2507154934518437	-0.32619216513991706
0.3560000000000001	0.2265787331742731	-0.09650793474589241	-0.02229318833183504	1.6812657302433924	0.073190588871685	0.2510159387193237	-0.3259122028541031
0.357	0.22660576378646663	-0.09651851172078343	-0.02137726701812593	1.6814821605657289	0.07313242734619982	0.25131715934287824	-0.32563194158924985
0.3579999999999999	0.22663274242820508	-0.09652905847303561	-0.02045823357379607	1.6816957211191355	0.07307415370822007	0.25161915639363197	-0.3253513814865213
0.3590000000000002	0.22665966833831172	-0.0965395747938501	-0.01953608318908414	1.6819063969705228	0.07301576768295052	0.2519219310003361	-0.3250705224817442
0.3600000000000001	0.22668654083909456	-0.09655006051260968	-0.018610810879581465	1.6821141737737675	0.07295726897942309	0.2522254843440725	-0.32478936430516175
0.361	0.22671335933567502	-0.09656051549791138	-0.017682411499024758	1.682319037783244	0.07289865729056866	0.2525298176530525	-0.3245079064813579
0.3619999999999999	0.22674012331611906	-0.09657093965787618	-0.016750879752500253	1.6825209758679234	0.0728399322932769	0.2528349321973269	-0.3242261483290456
0.3630000000000002	0.22676683235087047	-0.09658133293973624	-0.01581621021081467	1.6827199755260522	0.07278109364807893	0.25314082928316217	-0.32394408896096555
0.3640000000000001	0.22679348609111052	-0.09659169532982836	-0.014878397326037058	1.6829160248989257	0.0727221409988186	0.25344751024708184	-0.3236617272843207
0.365	0.2268200842664177	-0.09660202685361752	-0.013937435447841675	1.6831091127833888	0.0726630739723737	0.25375497644951034	-0.32337906200180916
0.3659999999999999	0.22684662668135214	-0.09661232757537423	-0.012993318841035608	1.683299228643456	0.07260389217830542	0.25406322926795827	-0.3230960916132562
0.3670000000000002	0.22687311321134296	-0.0966225975986345	-0.01204604170390043	1.6834863626206775	0.07254459520868026	0.25437227009017255	-0.32281281441778553
0.3680000000000001	0.2268995437993812	-0.09663283706744229	-0.011095598186222478	1.6836705055436412	0.0724851826381256	0.25468210030755584	-0.32252922851610566
0.369	0.22692591845351995	-0.09664304616686942	-0.010141982407392652	1.6838516489377466	0.07242565402381482	0.25499272130842704	-0.3222453318127299
0.3699999999999999	0.2269522372436781	-0.09665322512281256	-0.009185188475334984	1.6840297850345112	0.0723660089053213	0.25530413447081696	-0.3219611220186187
0.3710000000000002	0.22697850029737143	-0.09666337420219613	-0.008225210506271872	1.6842049067792872	0.07230624680464665	0.25561634115498083	-0.3216765966545514
0.3720000000000001	0.22700470779512127	-0.09667349371320459	-0.00726204264570795	1.6843770078385283	0.07224636722642315	0.25592934269562606	-0.3213917530549251
0.373	0.22703085996629396	-0.09668358400516745	-0.00629567909063727	1.684546082607732	0.07218636965810855	0.25624314039379303	-0.3211065883716785
0.3739999999999999	0.22705695708612336	-0.09669364546884943	-0.005326114111851735	1.6847121262196958	0.07212625357035615	0.2565577355087533	-0.32082109957816
0.3750000000000002	0.22708299947391478	-0.096703678536769	-0.004353342075227602	1.6848751345523374	0.07206601841762172	0.25687312925034983	-0.32053528347282223
0.3760000000000001	0.2271089874912994	-0.09671368368279261	-0.0033773574623697723	1.6850351042349547	0.0720056636387641	0.2571893227715957	-0.3202491366831709
0.377	0.22713492153941114	-0.09672366142137998	-0.002398154892123383	1.685192032652182	0.0719451886575181	0.25750631716104244	-0.31996265567058135
0.3779999999999999	0.22716080205498976	-0.09673361230685691	-0.0014157291429591292	1.6853459179463923	0.07188459288284066	0.2578241134349788	-0.3196758367357416
0.3790000000000002	0.22718662950578816	-0.09674353693271567	-0.0004300751747356439	1.685496759019682	0.07182387570906931	0.2581427125298837	-0.31938867602405574
0.3800000000000001	0.22721240438528253	-0.09675343593094367	0.0005588118501538612	1.685644555535812	0.07176303651589411	0.2584621152950725	-0.3191011695310113
0.381	0.22723812720743428	-0.0967633099713777	0.0015509365451190974	1.68578930792173	0.07170207466838677	0.2587823224851705	-0.3188133131078802
0.3819999999999999	0.22726379850187822	-0.09677315976108107	0.0025463032775691037	1.685931017367926	0.07164098951720972	0.25910333475259456	-0.3185251024676948
0.38300000000000023	0.22728941880841022	-0.0967829860437439	0.003544916147715617	1.6860696858272377	0.07157978039882286	0.2594251526403472	-0.3182365331913831
0.3840000000000001	0.22731498867039585	-0.09679278959910811	0.004546778967977033	1.6862053160117345	0.0715184466356277	0.25974777657506193	-0.31794760073437084
0.385	0.22734050862785077	-0.09680257124204122	0.005551895243355248	1.6863379113873034	0.07145698753604973	0.2600712068603593	-0.31765830043377635
0.3859999999999999	0.2273659792105689	-0.09681233182087962	0.006560268152782739	1.6864674761666836	0.07139540239443759	0.2603954436705145	-0.317368627515838
0.38700000000000023	0.2273914009312993	-0.09682207221579112	0.007571900530306596	1.6865940153020726	0.07133369049090184	0.26072048704413037	-0.3170785771033953
0.3880000000000001	0.2274167742789713	-0.0968317933375332	0.008586794845353865	1.6867175344773049	0.07127185109127644	0.2610463368776339	-0.31678814422361157
0.389	0.227442099711967	-0.09684149612585463	0.009604953182829066	1.6868380400988425	0.07120988344714287	0.26137299291877847	-0.3164973238160033
0.3899999999999999	0.22746737765144223	-0.09685118154791594	0.010626377223792968	1.6869555392851965	0.07114778679597851	0.26170045476039594	-0.31620611074078186
0.39100000000000024	0.22749260847469732	-0.0968608505971049	0.01165106822672061	1.6870700398543936	0.07108556036149094	0.2620287218345199	-0.31591449978763286
0.3920000000000001	0.2275177925085961	-0.09687050429149496	0.012679027009714256	1.6871815503094865	0.07102320335401692	0.2623577934070031	-0.3156224856847575
0.393	0.22754293002302914	-0.09688014367231945	0.013710253933669014	1.6872900798232233	0.070960714971048	0.2626876685725073	-0.3153300631078134
0.3939999999999999	0.22756802122441896	-0.09688976980283612	0.014744748885636726	1.6873956382218718	0.0708980943978832	0.26301834624962284	-0.3150372266888837
0.39500000000000024	0.22759306624926984	-0.09689938376683026	0.01578251126238777	1.6874982359670583	0.07083534080816627	0.26334982517617955	-0.31474397102584345
0.39600000000000013	0.22761806515776273	-0.0969089866671308	0.016823539954924523	1.6875978841356196	0.07077245336442983	0.263682103904933	-0.31445029069219105
0.397	0.22764301792777125	-0.09691857962451342	0.01786783333394813	1.687694594397449	0.07070943121901285	0.2640151807995665	-0.3141561802473482
0.3979999999999999	0.22766792445005196	-0.0969281637762393	0.018915389235902316	1.6877883789913284	0.07064627351535202	0.26434905403088765	-0.3138616342472525
0.39900000000000024	0.22769278452423158	-0.09693774027460345	0.019966204949972154	1.6878792506998628	0.07058297938940454	0.26468372157340525	-0.31356664725475986
0.40000000000000013	0.22771759785408835	-0.09694731028586581	0.021020277206040897	1.687967222823505	0.07051954797089839	0.2650191812023475	-0.31327121384998424
0.401	0.22774236404175277	-0.09695687498881249	0.022077602162852927	1.6880523091525323	0.07045597838428923	0.26535543049082044	-0.31297532864112804
0.4019999999999999	0.22776708258157985	-0.09696643557332324	0.023138175396008615	1.6881345239369616	0.07039226974985117	0.2656924668069859	-0.31267898627586893
0.40300000000000025	0.22779175285444161	-0.09697599323932046	0.024201991886174334	1.68821388185439	0.0703284211852066	0.2660302873115058	-0.31238218145324825
0.40400000000000014	0.22781637412319156	-0.09698554919534698	0.025269046008640772	1.688290397975371	0.0702644318069915	0.2663688889556202	-0.31208490893594365
0.405	0.22784094552930398	-0.09699510465714872	0.026339331525360013	1.6883640877270596	0.0702003007325354	0.2667082684801058	-0.3117871635623226
0.4059999999999999	0.22786546609031272	-0.09700466084663545	0.02741284157984323	1.6884349668558651	0.07013602708167839	0.26704842241523913	-0.3114889402577941
0.40700000000000025	0.22788993469842406	-0.09701421899008825	0.02848956869454977	1.688503051388722	0.0700716099786046	0.2673893470817075	-0.31119023404570834
0.40800000000000014	0.22791435012030598	-0.09702378031561487	0.029569504769646645	1.6885683575925918	0.07000704855375348	0.2677310385919832	-0.31089104005841645
0.40900000000000003	0.22793871099693022	-0.09703334605135576	0.030652641082018945	1.6886309019321755	0.06994234194605374	0.26807349285167803	-0.31059135354886275
0.4099999999999999	0.22796301584234047	-0.09704291742443837	0.03173896828453912	1.688690701025821	0.06987748930523696	0.2684167055610635	-0.3102911699025906
0.41100000000000025	0.2279872630417226	-0.09705249565917576	0.03282847640710551	1.6887477715996095	0.0698124897938663	0.26876067221749284	-0.3099904846496803
0.41200000000000014	0.22801145085065694	-0.0970620819741309	0.03392115486096113	1.6888021304399803	0.06974734258920307	0.2691053881190934	-0.30968929347613594
0.41300000000000003	0.22803557739668154	-0.09707167757917207	0.03501699244554989	1.6888537943452544	0.06968204688527731	0.2694508483692475	-0.3093875922347863
0.4139999999999999	0.22805964068203977	-0.09708128367364825	0.0361159773564187	1.6889027800756646	0.0696166018954067	0.26979704788137804	-0.3090853769561311
0.41500000000000026	0.22808363858573757	-0.09709090144530907	0.037218097194178346	1.6889491043018767	0.06955100685492112	0.2701439813841054	-0.3087826438592574
0.41600000000000015	0.22810756886491182	-0.09710053206884028	0.038323338974910075	1.6889927835534897	0.06948526102366727	0.27049164342690224	-0.3084793893625263
0.41700000000000004	0.2281314291570127	-0.09711017670438801	0.03943168914202975	1.6890338341697566	0.06941936368835491	0.27084002838618987	-0.30817561009336286
0.4179999999999999	0.2281552169831792	-0.09711983649644561	0.04054313357887195	1.6890722722536338	0.06935331416480653	0.27118913047157783	-0.3078713028969105
0.41900000000000026	0.2281789297520607	-0.09712951257197536	0.04165765762125463	1.6891081136291388	0.06928711179980646	0.27153894373200804	-0.307566464843856
0.42000000000000015	0.2282025647637118	-0.09713920603776297	0.04277524607153988	1.6891413738020076	0.06922075597255015	0.2718894620622353	-0.3072610932371249
0.42100000000000004	0.22822611921393432	-0.09714891797850653	0.04389588321533197	1.6891720679228808	0.06915424609618145	0.27224067921007683	-0.30695518561720625
0.42199999999999993	0.22824959019944435	-0.0971586494556401	0.045019552838948075	1.68920021075263	0.06908758161954041	0.27259258878394904	-0.30664873976659585
0.42300000000000026	0.22827297472311697	-0.09716840150576399	0.04614623824655034	1.6892258166309368	0.06902076202863468	0.27294518426015	-0.3063417537134228
0.42400000000000015	0.2282962696985608	-0.0971781751390583	0.04727592227808288	1.6892488994484867	0.06895378684771362	0.27329845899013705	-0.30603422573395517
0.42500000000000004	0.22831947195440264	-0.09718797133842882	0.04840858732840616	1.689269472622011	0.06888665564018898	0.2736524062081102	-0.3057261543541099
0.42599999999999993	0.22834257823865953	-0.0971977910590062	0.049544215366894066	1.6892875490717898	0.0688193680094025	0.27400701903872593	-0.3054175383501505
0.42700000000000027	0.22836558522320002	-0.09720763522762182	0.050682787957133435	1.689303141201222	0.06875192359930223	0.2743622905047646	-0.3051083767486966
0.42800000000000016	0.22838848950830112	-0.09721750474226228	0.051824286277118777	1.689316260877706	0.06868432209514917	0.2747182135349409	-0.3047986688262891
0.42900000000000005	0.228411287626928	-0.09722740047150168	0.05296869114033648	1.6893269194148115	0.06861656322407228	0.2750747809719862	-0.30448841410851274
0.42999999999999994	0.22843397604835905	-0.09723732325390957	0.054115983017006423	1.6893351275564856	0.06854864675522841	0.275431985580644	-0.3041776123685547
0.43100000000000027	0.22845655118191224	-0.0972472738974312	0.05526614205475026	1.6893408954636522	0.06848057249968931	0.27578982005528174	-0.30386626362513863
0.43200000000000016	0.22847900938153212	-0.09725725317911534	0.056419148099079545	1.6893442327028223	0.06841234031048209	0.2761482770273069	-0.3035543681398346
0.43300000000000005	0.22850134695123972	-0.09726726184556571	0.0575749807144714	1.6893451482359552	0.06834395008302704	0.27650734907276214	-0.3032419264139273
0.43399999999999994	0.22852356015182315	-0.09727730061336542	0.05873361920680485	1.6893436504115615	0.06827540175566849	0.27686702872034885	-0.30292893918472086
0.4350000000000003	0.2285456452087735	-0.09728737016910073	0.05989504264718107	1.6893397469577942	0.06820669530999408	0.27722730845976473	-0.30261540742091436
0.43600000000000017	0.22856759832071816	-0.09729747117010808	0.06105922989639498	1.6893334449775124	0.0681378307711865	0.2775881807500586	-0.30230133231710754
0.43700000000000006	0.22858941566797905	-0.09730760424631574	0.06222615962970029	1.689324750944186	0.06806880820865079	0.2779496380279484	-0.301986715287863
0.43799999999999994	0.2286110934208844	-0.09731777000205481	0.06339581036188854	1.6893136706982614	0.06799962773661322	0.27831167271623203	-0.30167155796156686
0.4390000000000003	0.22863262774708573	-0.09732796901671441	0.06456816047270397	1.6893002094451057	0.06793028951414323	0.2786742772322975	-0.3013558621739648
0.44000000000000017	0.22865401481825873	-0.09733820184461246	0.0657431882322378	1.689284371754522	0.06786079374478106	0.2790374439965583	-0.30103962996143263
0.44100000000000006	0.2286752508173187	-0.09734846901558242	0.06692087182557045	1.6892661615610802	0.06779114067644093	0.2794011654406378	-0.30072286355416233
0.44199999999999995	0.2286963319457811	-0.09735877103627855	0.06810118937706011	1.68924558216601	0.06772133060134584	0.2797654340154318	-0.30040556536889673
0.4430000000000003	0.22871725443089233	-0.09736910839069722	0.06928411897580315	1.6892226362406588	0.06765136385544589	0.28013024219942273	-0.3000877380009051
0.4440000000000002	0.22873801453328718	-0.09737948153991298	0.07046963870228738	1.6891973258303792	0.0675812408176239	0.2804955825072522	-0.2997693842156248
0.44500000000000006	0.22875860855480154	-0.09738989092253249	0.07165772665438049	1.6891696523592181	0.06751096190911486	0.280861447498072	-0.2994505069403311
0.44599999999999995	0.2287790328456911	-0.0974003369558664	0.07284836097117087	1.6891396166361545	0.0674405275930165	0.2812278297831945	-0.2991311092558322
0.4470000000000003	0.22879928381125797	-0.09741082003631324	0.07404151985468221	1.6891072188621374	0.06736993837352555	0.2815947220329875	-0.29881119438843146
0.4480000000000002	0.22881935791789132	-0.09742134053895504	0.07523718159098819	1.689072458637172	0.06729919479489911	0.28196211698357	-0.2984907657021523
0.44900000000000007	0.22883925169927677	-0.09743189881749321	0.07643532457225255	1.6890353349682032	0.067228297440506	0.2823300074438022	-0.2981698266905542
0.44999999999999996	0.22885896176315343	-0.09744249520414794	0.07763592731933741	1.6889958462789243	0.06715724693184578	0.28269838630227345	-0.2978483809678304
0.4510000000000003	0.22887848479749615	-0.09745313000914453	0.07883896850424801	1.6889539904215105	0.06708604392716955	0.2830672465339286	-0.29752643225949027
0.4520000000000002	0.22889781757575103	-0.09746380352053884	0.08004442697206	1.6889097646887823	0.06701468911994536	0.28343658120646253	-0.2972039843931692
0.45300000000000007	0.22891695696150166	-0.09747451600400538	0.08125228176121982	1.688863165825293	0.06694318323747234	0.2838063834864276	-0.29688104129023357
0.45399999999999996	0.22893589991219104	-0.09748526770221133	0.08246251212186376	1.6888141900380949	0.06687152703958171	0.2841766466447576	-0.2965576069581153
0.4550000000000003	0.2289546434819007	-0.09749605883490524	0.08367509753255664	1.6887628330086846	0.06679972131742418	0.2845473640616531	-0.2962336854828246
0.4560000000000002	0.22897318482394496	-0.09750688959972001	0.08489001771509493	1.6887090899057613	0.06672776689228185	0.2849185292309565	-0.2959092810216978
0.4570000000000001	0.2289915211936617	-0.09751776017218493	0.08610725264739136	1.6886529553980512	0.06665566461422155	0.28529013576402384	-0.2955843977965587
0.45799999999999996	0.22900964995140102	-0.0975286707049466	0.08732678257558618	1.6885944236675776	0.06658341536064913	0.28566217739315986	-0.2952590400868636
0.4590000000000003	0.22902756856571357	-0.09753962132732726	0.08854858802615734	1.688533488423384	0.06651102003488624	0.28603464797492806	-0.2949332122225817
0.4600000000000002	0.2290452746167412	-0.09755061214484428	0.08977264981767331	1.688470142915337	0.0664384795647076	0.2864075414934016	-0.29460691857723337
0.4610000000000001	0.2290627657998114	-0.09756164323831432	0.09099894907183165	1.6884043799483888	0.06636579490089865	0.28678085206311804	-0.2942801635612043
0.46199999999999997	0.22908003992886122	-0.09757271466329553	0.0922274672234275	1.6883361918973092	0.0662929670159548	0.28715457393162225	-0.29395295161514723
0.4630000000000003	0.22909709493894492	-0.09758382644949287	0.0934581860285202	1.6882655707215148	0.06621999690273828	0.2875287014815414	-0.29362528720371217
0.4640000000000002	0.2291139288878286	-0.09759497859974664	0.09469108757081482	1.6881925079807605	0.06614688557297019	0.28790322923213785	-0.2932971748096607
0.4650000000000001	0.229130539957421	-0.09760617108935378	0.09592615426740345	1.6881169948520762	0.06607363405567837	0.28827815184052713	-0.2929686189279948
0.46599999999999997	0.2291469264554162	-0.0976174038653488	0.09716336887425736	1.6880390221468278	0.06600024339566102	0.2886534641026891	-0.2926396240602175
0.4670000000000003	0.22916308681752895	-0.09762867684499493	0.09840271448998258	1.687958580327911	0.06592671465208695	0.289029160953911	-0.292310194709087
0.4680000000000002	0.2291790196110772	-0.09763998991386194	0.09964417455710481	1.6878756595285906	0.06585304889729239	0.28940523746842506	-0.2919803353734937
0.4690000000000001	0.22919472353916168	-0.0976513429242432	0.10088773286240663	1.6877902495737418	0.06577924721552944	0.2897816888586098	-0.2916500505427865
0.47	0.22921019744318638	-0.09766273569428621	0.10213337353746181	1.6877023400031284	0.06570531070142194	0.2901585104741262	-0.29131934469060405
0.4710000000000003	0.22922544030372416	-0.09767416800708215	0.10338108105825371	1.6876119200952295	0.06563124045824913	0.29053569780081034	-0.29098822226912135
0.4720000000000002	0.22924045124160833	-0.09768563960933926	0.10463084024238814	1.6875189788897453	0.06555703759648253	0.2909132464589613	-0.29065668770437564
0.4730000000000001	0.22925522951924723	-0.09769715021077043	0.10588263624466844	1.6874235052084146	0.06548270323269674	0.2912911522012122	-0.2903247453922426
0.474	0.22926977454141012	-0.09770869948457005	0.10713645455217624	1.6873254876749018	0.06540823848860945	0.29166941091029197	-0.28999239969463125
0.4750000000000003	0.22928408585548926	-0.09772028706822726	0.1083922809777437	1.6872249147341452	0.0653336444902496	0.2920480185962575	-0.2896596549363801
0.4760000000000002	0.22929816315086238	-0.09773191256430139	0.10965010165107758	1.6871217746707952	0.06525892236737436	0.2924269713928934	-0.28932651540321724
0.4770000000000001	0.22931200625735315	-0.09774357554116221	0.11090990300867594	1.6870160556260103	0.065184073253073	0.29280626555377254	-0.28899298534047396
0.478	0.22932561514354322	-0.09775527553331813	0.11217167178330432	1.686907745612244	0.0651090982833737	0.2931858974484059	-0.28865906895230536
0.47899999999999987	0.22933898991531443	-0.09776701204057901	0.11343539499342428	1.6867968325260343	0.06503399859654795	0.2935658635586086	-0.28832477040141286
0.4800000000000002	0.22935213081462044	-0.09777878452643045	0.11470105993296227	1.6866833041595581	0.06495877533211109	0.29394616047502314	-0.28799009380902174
0.4810000000000001	0.22936503821848625	-0.09779059241712484	0.11596865416105331	1.6865671482124667	0.06488342963000544	0.29432678489356123	-0.2876550432547436
0.482	0.22937771263785933	-0.09780243510186656	0.11723816549139533	1.686448352303639	0.06480796263020835	0.29470773361182734	-0.28731962277662493
0.4829999999999999	0.2293901547155594	-0.09781431193333753	0.11850958198085028	1.6863269039806073	0.0647323754725812	0.2950890035256495	-0.28698383637216845
0.4840000000000002	0.22940236522332644	-0.09782622222781079	0.11978289191692951	1.6862027907266635	0.06465666929665402	0.29547059162541583	-0.2866476880003246
0.4850000000000001	0.2294143450583422	-0.09783816526410175	0.12105808380492883	1.6860759999675479	0.06458084524097903	0.295852494992098	-0.2863111815837172
0.486	0.22942609523922514	-0.09785014028173661	0.12233514635585034	1.6859465190773457	0.06450490444223483	0.29623471079339103	-0.28597432101079623
0.4869999999999999	0.2294376169022496	-0.09786214647984243	0.12361406847511985	1.6858143353817319	0.06442884803481078	0.29661723628027664	-0.285637110138217
0.4880000000000002	0.22944891129816658	-0.09787418301713485	0.12489483925098238	1.6856794361585754	0.06435267715099229	0.29700006878376917	-0.2852995527939304
0.4890000000000001	0.2294599797884974	-0.0978862490122518	0.12617744794145969	1.6855418086377938	0.06427639292125896	0.2973832057114207	-0.2849616527811011
0.49	0.2294708238409221	-0.09789834354368132	0.1274618839595085	1.6854014400015984	0.06419999647438955	0.2977666445432834	-0.2846234138826076
0.4909999999999999	0.22948144502450965	-0.09791046564853191	0.1287481368567672	1.6852583173847644	0.06412348893725121	0.2981503828273317	-0.28428483986593683
0.4920000000000002	0.22949184500516456	-0.09792261432052256	0.13003619630702712	1.6851124278741845	0.06404687143445444	0.29853441817483367	-0.2839459344882261
0.4930000000000001	0.22950202554129173	-0.09793478850869844	0.1313260520901876	1.6849637585069723	0.06397014508835983	0.2989187482561003	-0.2836067015013883
0.494	0.22951198847967674	-0.09794698711724958	0.13261769407632906	1.6848122962667513	0.06389331101955747	0.29930337079649405	-0.28326714465762054
0.4949999999999999	0.22952173575157908	-0.09795920900568098	0.13391111220991578	1.6846580280785148	0.06381637034751325	0.2996882835725149	-0.2829272677152934
0.4960000000000002	0.22953126936866286	-0.09797145298895782	0.13520629649451602	1.684500940803204	0.06373932419113744	0.30007348440796716	-0.2825870744448508
0.4970000000000001	0.22954059141801228	-0.09798371783800121	0.13650323697729522	1.684341021232009	0.06366217366945712	0.300458971170087	-0.28224656863483916
0.498	0.22954970405660263	-0.097996002281289	0.13780192373216235	1.6841782560789065	0.06358491990287864	0.30084474176538933	-0.28190575409867114
0.4989999999999999	0.2295586095067267	-0.09800830500719104	0.13910234684158151	1.6840126319718234	0.06350756401497809	0.301230794135175	-0.28156463468218135
0.5000000000000002	0.22956731005237577	-0.09802062466591116	0.14040449637818792	1.6838441354439402	0.06343010713420959	0.30161712625106585	-0.28122321427136066
0.5010000000000001	0.2295758080350718	-0.09803295987141036	0.1417083623873426	1.6836727529251536	0.06335255039534776	0.3020037361109961	-0.28088149679971797
0.502	0.2295841058487739	-0.09804530920406603	0.14301393487063271	1.6834984707329508	0.06327489494096769	0.3023906217355406	-0.28053948625526504
0.5029999999999999	0.22959220593460566	-0.09805767121406953	0.14432120376920082	1.6833212750623374	0.06319714192326575	0.3027777811640324	-0.28019718668766935
0.5040000000000002	0.22960011077577452	-0.09807004442593695	0.1456301589461664	1.6831411519755795	0.06311929250634207	0.30316521245029066	-0.279854602215814
0.5050000000000001	0.22960782289268145	-0.09808242734413299	0.14694079016890144	1.6829580873925314	0.06304134786882164	0.30355291365844644	-0.2795117370352737
0.506	0.22961534483822313	-0.09809481845868394	0.14825308709229476	1.6827720670811848	0.0629633092064475	0.30394088285923515	-0.2791685954253382
0.5069999999999999	0.22962267919328505	-0.09810721624965564	0.14956703924301393	1.6825830766477012	0.06288517773427954	0.3043291181265734	-0.27882518175594273
0.5080000000000002	0.22962982856242095	-0.09811961919087304	0.1508826360043998	1.68239110152481	0.06280695468874138	0.3047176175343012	-0.2784815004949297
0.5090000000000001	0.22963679556971406	-0.0981320257543836	0.15219986660275506	1.6821961269582142	0.06272864133006201	0.30510637915339656	-0.2781375562152703
0.51	0.2296435828551915	-0.09814443441604136	0.15351872009541376	1.6819981379925206	0.06265023894511129	0.3054954010498445	-0.2777933536018162
0.5109999999999999	0.22965019307216697	-0.09815684366146271	0.15483918535985158	1.6817971194578363	0.0625717488503234	0.3058846812829222	-0.2774488974576983
0.5120000000000002	0.2296566288847605	-0.09816925199198007	0.15616125108422413	1.6815930559570498	0.06249317239440248	0.30627421790377723	-0.27710419271012493
0.5130000000000001	0.2296628929652178	-0.09818165793059604	0.15748490575971782	1.6813859318538082	0.06241451096074836	0.30666400895436446	-0.27675924441533045
0.514	0.22966898799177696	-0.09819406002794168	0.15881013767397242	1.681175731260449	0.062335765969966477	0.30705405246680184	-0.27641405776315725
0.5149999999999999	0.2296749166467011	-0.09820645686786293	0.16013693490633943	1.6809624380251549	0.062256938882399526	0.30744434646345326	-0.27606863808132653
0.5160000000000002	0.22968068161372027	-0.09821884707187978	0.1614652853261157	1.6807460357187283	0.06217803120007073	0.30783488895786165	-0.27572299083902824
0.5170000000000001	0.229686285575257	-0.09823122930251965	0.16279517659263457	1.680526507621371	0.06209904446791533	0.30822567795604666	-0.2753771216501288
0.518	0.22969173120981357	-0.09824360226590678	0.1641265961564728	1.6803038367098626	0.062019980274603384	0.308616711457926	-0.27503103627611314
0.5189999999999999	0.22969702118951907	-0.09825596471323267	0.16545953126291604	1.680078005645903	0.06194084025295239	0.30900798745928815	-0.2746847406280861
0.5200000000000002	0.2297021581778322	-0.09826831544110559	0.16679396895807197	1.679848996765259	0.06186162607986721	0.3093995039546229	-0.2743382407676444
0.5210000000000001	0.22970714482701915	-0.09828065329153422	0.16812989609726628	1.6796167920666056	0.06178233947598852	0.3097912589407513	-0.27399154290703986
0.522	0.22971198377502702	-0.0982929771519246	0.16946729935573424	1.679381373200458	0.061702982205230704	0.3101832504210733	-0.27364465340875005
0.5229999999999999	0.22971667764287704	-0.09830528595471452	0.17080616524087008	1.679142721458966	0.06162355607426863	0.3105754764101315	-0.27329757878457167
0.5240000000000002	0.2297212290337043	-0.09831757867589264	0.1721464801056711	1.678900817766206	0.06154406293172772	0.3109679349384318	-0.2729503256942919
0.5250000000000001	0.22972564053231767	-0.09832985433240456	0.1734882301645148	1.678655642668614	0.06146450466671039	0.31136062405788745	-0.27260290094362616
0.526	0.22972991470452517	-0.09834211197920037	0.17483140151165721	1.6784071763259547	0.0613848832067787	0.31175354184801196	-0.2722553114812337
0.5269999999999999	0.2297340540969732	-0.0983543507062988	0.17617598014133942	1.6781553985036024	0.06130520051587869	0.3121466864224344	-0.2719075643948651
0.5280000000000002	0.2297380612371183	-0.09836656963586678	0.17752195196839304	1.6779002885661496	0.061225458592387136	0.31254005593537526	-0.2715596669070001
0.5290000000000001	0.22974193863295106	-0.09837876791969154	0.17886930284935784	1.6776418254716148	0.06114565946721795	0.3129336485881444	-0.27121162637021307
0.53	0.22974568877322285	-0.0983909447374225	0.18021801860449602	1.677379987765511	0.061065805202047234	0.3133274626358465	-0.27086345026213615
0.5309999999999999	0.22974931412780122	-0.09840309929483426	0.18156808504033828	1.6771147535740458	0.060985897887533114	0.3137214963943562	-0.270515146180319
0.5320000000000003	0.22975281714739987	-0.09841523082173842	0.18291948797240137	1.6768461005968467	0.06090593964140658	0.31411574824744265	-0.27016672183728074
0.5330000000000001	0.22975620026305393	-0.0984273385706697	0.18427221324772067	1.6765740061011136	0.06082593260667494	0.3145102166537411	-0.2698181850553215
0.534	0.22975946588571147	-0.09843942181634277	0.18562624676645983	1.6762984469183542	0.06074587894999664	0.31490490015332906	-0.2694695437608422
0.5349999999999999	0.2297626164059395	-0.09845147985437974	0.1869815745014805	1.676019399442593	0.06066578086004278	0.3152997973736041	-0.2691208059789561
0.5360000000000003	0.22976565419374675	-0.09846351199931308	0.18833818251437962	1.6757368396282009	0.060585640545964915	0.315694907034039	-0.2687719798293595
0.5370000000000001	0.22976858159852162	-0.0984755175833658	0.18969605696838399	1.6754507429907455	0.06050546023602789	0.31609022794975367	-0.2684230735223578
0.538	0.22977140094908122	-0.09848749595638133	0.19105518413999759	1.6751610846191598	0.060425242176040325	0.3164857590339666	-0.26807409535247956
0.5389999999999999	0.22977411455382687	-0.09849944648615447	0.1924155504290383	1.6748678391962453	0.06034498862770214	0.316881499299449	-0.26772505369058647
0.5400000000000003	0.229776724701378	-0.09851136855879106	0.19377714236594884	1.6745709810132487	0.06026470186753707	0.31727744785965206	-0.2673759569782447
0.5410000000000001	0.22977923366205935	-0.09852326157909569	0.19513994661752418	1.6742704839747753	0.06018438418646864	0.31767360393005667	-0.26702681372483833
0.542	0.22978164368949147	-0.09853512497098624	0.19650394999182055	1.6739663216012048	0.06010403788961134	0.31806996682950284	-0.2666776325054062
0.5429999999999999	0.22978395702153004	-0.09854695817793448	0.1978691394411318	1.6736584670323986	0.0600236652960918	0.3184665359809515	-0.26632842195876744
0.5440000000000003	0.22978617588055053	-0.09855876066343554	0.1992355020622953	1.673346893031969	0.05994326873895881	0.3188633109113746	-0.26597919078653676
0.5450000000000002	0.22978830247307416	-0.09857053191150894	0.20060302509433908	1.6730315719917652	0.05986285056530163	0.31926029125077465	-0.26562994775302085
0.546	0.2297903389894863	-0.09858227142723065	0.20197169591423214	1.6727124759373515	0.05978241313657435	0.319657476730699	-0.2652807016853177
0.5469999999999999	0.22979228760422074	-0.0985939787372944	0.20334150203225657	1.6723895765341286	0.05970195882894134	0.3200548671827363	-0.26493146147324453
0.5480000000000003	0.22979415047527935	-0.09860565339060183	0.2047124310870146	1.6720628450937516	0.059621490033458686	0.3204524625368138	-0.26458223606939046
0.5490000000000002	0.22979592974270857	-0.09861729495888404	0.20608447083857492	1.6717322525819973	0.05954100915615034	0.3208502628186851	-0.264233034489529
0.55	0.22979762752678312	-0.098628903037357	0.20745760915977007	1.6713977696284843	0.059460518618159236	0.32124826814673135	-0.26388386581319867
0.5509999999999999	0.22979924592627118	-0.0986404772454104	0.20883183402678965	1.6710593665375229	0.05938002085597105	0.3216464787286235	-0.2635347391842604
0.5520000000000003	0.22980078701715437	-0.09865201722732898	0.21020713350833004	1.6707170132997478	0.059299518321769246	0.32204489485766297	-0.26318566381172737
0.5530000000000002	0.22980225285255046	-0.09866352265342312	0.2115834957518052	1.6703706796045654	0.059219013484223364	0.32244351690831347	-0.2628366489712237
0.554	0.22980364546346213	-0.09867499322232064	0.21296090896738026	1.6700203348534413	0.05913850882989102	0.3228423453311057	-0.26248770400681953
0.5549999999999999	0.22980496685884835	-0.09868642866404252	0.2143393614117199	1.6696659481740597	0.05905800686486575	0.3232413806473418	-0.262138838332807
0.5560000000000003	0.22980621902464168	-0.09869782874236023	0.21571884137146535	1.6693074884353856	0.0589775101159983	0.32364062344347677	-0.26179006143546896
0.5570000000000002	0.2298074039224598	-0.09870919325605931	0.21709933714532453	1.6689449242636536	0.05889702113156725	0.3240400743649326	-0.2614413828750143
0.558	0.22980852348876057	-0.09872052203986018	0.2184808370251618	1.6685782240593197	0.05881654248188359	0.3244397341096496	-0.26109281228754827
0.5589999999999999	0.2298095796351917	-0.09873181496499722	0.21986332927684965	1.668207356015004	0.05873607676013135	0.3248396034216176	-0.2607443593870078
0.5600000000000003	0.2298105742497564	-0.09874307193870616	0.2212468021208924	1.6678322881344618	0.058655626583076347	0.32523968308420337	-0.2603960339670526
0.5610000000000002	0.22981150919728865	-0.09875429290299459	0.22263124371283527	1.6674529882522287	0.05857519459133599	0.32563997391321325	-0.2600478459029633
0.562	0.22981238631885922	-0.0987654778342003	0.22401664212271932	1.6670694240532231	0.0584947834496949	0.3260404767496898	-0.2596998051539636
0.563	0.2298132074308638	-0.0987766267437134	0.22540298531321387	1.6666815630927139	0.058414395847829	0.32644119245244146	-0.25935192176583466
0.5640000000000003	0.22981397432416747	-0.09878773967910982	0.2267902611175671	1.6662893728178088	0.05833403450125297	0.32684212189048795	-0.2590042058730203
0.5650000000000002	0.2298146887633037	-0.09879881672531987	0.22817845721776717	1.665892820590121	0.05825370215236648	0.3272432659354804	-0.2586566677002748
0.5660000000000001	0.22981535248572624	-0.09880985800583082	0.2295675611225492	1.6654918737085158	0.058173401571474874	0.32764462545409667	-0.2583093175644516
0.567	0.2298159672011121	-0.098820863683546	0.23095756014563223	1.6650864994312258	0.058093135557598895	0.32804620130053097	-0.2579621658765452
0.5680000000000003	0.22981653459071402	-0.09883183396054995	0.23234844138382132	1.6646766649969826	0.058012906939009797	0.3284479943088355	-0.2576152231440979
0.5690000000000002	0.22981705630676055	-0.09884276907715775	0.23374019169385996	1.6642623376459529	0.057932718573669856	0.328850005284807	-0.2572684999740832
0.5700000000000001	0.2298175339719025	-0.09885366931175249	0.2351327976687992	1.6638434846416372	0.05785257334988009	0.32925223499784484	-0.2569220070757676
0.571	0.22981796917870367	-0.09886453498140957	0.23652624561577798	1.663420073293763	0.05777247418694957	0.3296546841732661	-0.25657575526293314
0.5720000000000003	0.2298183634891748	-0.09887536644180228	0.23792052153560359	1.6629920709814503	0.05769242403545733	0.33005735348495646	-0.2562297554554481
0.5730000000000002	0.2298187184343486	-0.09888616408638867	0.2393156111026405	1.6625594451763097	0.05761242587740843	0.33046024354798925	-0.2558840186807256
0.5740000000000001	0.22981903551389474	-0.09889692834638417	0.24071149964351557	1.662122163465125	0.05753248272695131	0.33086335491103047	-0.2555385560756662
0.575	0.2298193161957734	-0.09890765969189592	0.2421081721154034	1.6616801935717764	0.05745259763159251	0.33126668804877174	-0.25519337888895455
0.5760000000000003	0.2298195619159255	-0.09891835863346612	0.24350561308541166	1.6612335033788137	0.05737277367335783	0.3316702433546359	-0.25484849848308755
0.5770000000000002	0.22981977407799856	-0.09892902572327084	0.2449038067107067	1.6607820609490873	0.05729301396959237	0.33207402113356993	-0.2545039263361251
0.5780000000000001	0.22981995405310646	-0.09893966155522178	0.24630273671864308	1.6603258345474692	0.05721332167333555	0.3324780215948047	-0.25415967404339507
0.579	0.2298201031796222	-0.09895026676434646	0.2477023863876651	1.6598647926619416	0.05713369997357269	0.33288224484494616	-0.2538157533190802
0.5800000000000003	0.2298202227630018	-0.09896084202657503	0.24910273852974835	1.6593989040229529	0.05705415209572528	0.33328669088176294	-0.2534721759977373
0.5810000000000002	0.22982031407563833	-0.09897138805855704	0.2505037754736447	1.658928137621823	0.056974681302133415	0.3336913595883658	-0.2531289540359195
0.5820000000000001	0.2298203783571211	-0.098981905617131	0.2519054790478169	1.6584524627293624	0.056895290892405394	0.33409625072717053	-0.25278609951401193
0.583	0.22982041681565107	-0.0989923954991987	0.2533078305630824	1.6579718489139752	0.056815984204057514	0.33450136393358215	-0.252443624638269
0.5840000000000003	0.22982043063023544	-0.0990028585416273	0.2547108107791959	1.6574862660589122	0.056736764614659034	0.334906698705566	-0.2521015417482794
0.5850000000000002	0.22982042095215446	-0.09901329562042573	0.25611439983997014	1.6569956843786986	0.05665763554620965	0.3353122543853278	-0.25175986333502304
0.5860000000000001	0.22982038890532389	-0.09902370764957098	0.2575185772288362	1.6565000744343863	0.05657860046766609	0.3357180301463817	-0.2514186020525778
0.587	0.2298203355863038	-0.09903409557985983	0.258923321795243	1.6559994071487891	0.05649966289189932	0.3361240249987337	-0.2510777707065943
0.5880000000000003	0.22982026206432918	-0.09904446039778572	0.2603286118000348	1.6554936538221046	0.05642082637122035	0.3365302377989057	-0.25073738223639574
0.5890000000000002	0.22982016938136152	-0.09905480312444151	0.2617344249294501	1.6549827861464463	0.05634209449542981	0.3369366672521335	-0.250397449707621
0.5900000000000001	0.22982005855215984	-0.09906512481444457	0.26314073829505574	1.6544667762196954	0.05626347089092602	0.3373433119110638	-0.2500579863096738
0.591	0.2298199305643706	-0.09907542655488133	0.2645475284354263	1.6539455965598242	0.05618495921958941	0.3377501701747276	-0.24971900535248337
0.5920000000000003	0.22981978637863515	-0.09908570946389494	0.26595477130229617	1.6534192201185924	0.056106563178901156	0.33815724028352767	-0.24938052026859406
0.5930000000000002	0.22981962692871394	-0.09909597468853984	0.2673624421981234	1.6528876202938854	0.056028286505850386	0.3385645203019602	-0.2490425446316539
0.5940000000000001	0.22981945312162663	-0.0991062234026546	0.26877051568200677	1.652350770941851	0.055950132983347466	0.33897200809327355	-0.2487050921853823
0.595	0.22981926583780696	-0.09911645680512939	0.27017896551090237	1.6518086463892434	0.05587210644390216	0.3393797013031794	-0.24836817686089627
0.5960000000000003	0.22981906593127174	-0.09912667611744015	0.2715877646330856	1.651261221445239	0.05579421076885787	0.3397875973570038	-0.24803181277696174
0.5970000000000002	0.2298188542298029	-0.09913688258044724	0.2729968852004225	1.6507084714127531	0.05571644988585773	0.3401956934615705	-0.2476960142341187
0.5980000000000001	0.2298186315351418	-0.09914707745195823	0.2744062985821778	1.6501503721004094	0.055638827766487764	0.34060398660731334	-0.2473607957080863
0.599	0.22981839862319522	-0.09915726200505252	0.2758159753800147	1.6495868998359395	0.055561348424093125	0.3410124735706201	-0.24702617184243408
0.6000000000000003	0.22981815624425211	-0.09916743752566369	0.2772258854442149	1.6490180314802874	0.05548401591127636	0.34142115091647174	-0.24669215744080983
0.6010000000000002	0.22981790512320985	-0.09917760530904414	0.2786359978915226	1.6484437444416795	0.055406834316952105	0.34183001500144095	-0.24635876745870958
0.6020000000000001	0.22981764595981033	-0.09918776665624067	0.28004628112539165	1.6478640166900687	0.05532980776313687	0.3422390619771751	-0.24602601699428844
0.603	0.22981737942888417	-0.09919792287170633	0.281456702858669	1.6472788267719698	0.05525294040177439	0.3426482877943672	-0.24569392127819734
0.6040000000000003	0.22981710618060294	-0.0992080752616701	0.2828672301376157	1.6466881538253346	0.05517623641159272	0.3430576882069753	-0.24536249566291857
0.6050000000000002	0.2298168268407387	-0.09921822513176008	0.2842778293665434	1.6460919775948584	0.05509969999462332	0.343467258776572	-0.24503175561182836
0.6060000000000001	0.22981654201092974	-0.09922837378387785	0.28568846633385003	1.6454902784477377	0.0550233353725002	0.3438769948771331	-0.24470171668772858
0.607	0.2298162522689526	-0.09923852251382567	0.2870991062409985	1.6448830373895271	0.05494714678290016	0.34428689170057375	-0.24437239454016202
0.6079999999999999	0.22981595816899938	-0.09924867260968646	0.28850971373521905	1.6442702360804928	0.054871138475754824	0.3446969442630373	-0.24404380489113112
0.6090000000000002	0.22981566024195962	-0.09925882534982834	0.28992025294483875	1.6436518568521012	0.05479531470892564	0.3451071474116973	-0.24371596351999616
0.6100000000000001	0.22981535899570682	-0.09926898200091014	0.29133068751576685	1.6430278827225369	0.05471967974388595	0.345517495831895	-0.24338888624839083
0.611	0.2298150549153883	-0.0992791438166367	0.2927409806491745	1.6423982974120148	0.05464423784164956	0.3459279840546175	-0.2430625889247739
0.6119999999999999	0.22981474846371872	-0.09928931203688471	0.29415109514040594	1.6417630853594116	0.054568993258637115	0.346338606464139	-0.24273708740811428
0.6130000000000002	0.22981444008165108	-0.0992994878868223	0.29556099341840497	1.6411222317394736	0.05449395024253707	0.34674935730570844	-0.24241239755106012
0.6140000000000001	0.2298141301901762	-0.09930967257602359	0.29697063758531844	1.6404757224787374	0.054419113028339815	0.347160230693411	-0.24208853518318474
0.615	0.22981381919287422	-0.09931986729757775	0.2983799894563132	1.6398235442701836	0.05434448583435804	0.34757122061814805	-0.2417655160944163
0.6159999999999999	0.22981350747771712	-0.09933007322718973	0.29978901059963836	1.639165684588136	0.05427007285798575	0.34798232095555903	-0.24144335601833097
0.6170000000000002	0.22981319541774686	-0.09934029152226884	0.3011976623769693	1.6385021317037982	0.054195878271313475	0.3483935254738293	-0.2411220706152335
0.6180000000000001	0.2298128833713789	-0.0993505233210055	0.3026059059840734	1.6378328747003144	0.05412190621690023	0.34880482784151257	-0.24080167545525322
0.619	0.22981257168270602	-0.0993607697414359	0.3040137024918349	1.6371579034862302	0.05404816080375891	0.34921622163567806	-0.2404821860015626
0.6199999999999999	0.22981226068180244	-0.09937103188049354	0.30542101288767864	1.6364772088077402	0.05397464610330764	0.34962770035044965	-0.24016361759364152
0.6210000000000002	0.22981195068502716	-0.09938131081304648	0.3068277981170534	1.6357907822612403	0.053901366145039376	0.3500392574054559	-0.2398459854305118
0.6220000000000001	0.22981164199532694	-0.0993916075912956	0.3082340191242638	1.6350986163061958	0.05382832491221029	0.350450886153771	-0.2395293045541098
0.623	0.22981133490253822	-0.09940192324490908	0.3096396368930631	1.6344007042768258	0.0537555263379694	0.35086257988971886	-0.2392135898329036
0.6239999999999999	0.22981102968368766	-0.0994122587811394	0.31104461248817056	1.6336970403929887	0.053682974301499174	0.35127433185709406	-0.2388988559453144
0.6250000000000002	0.2298107266032914	-0.09942261518417063	0.3124489070969974	1.6329876197721565	0.05361067262373701	0.35168613525750275	-0.23858511736274454
0.6260000000000001	0.22981042591365228	-0.09943299341407205	0.3138524820697436	1.632272438441732	0.053538625063100156	0.35209798325821984	-0.2382723883330508
0.627	0.22981012785515498	-0.09944339440573156	0.3152552989571506	1.6315514933494493	0.053466835311575665	0.35250986899950965	-0.2379606828652401
0.6279999999999999	0.22980983265655897	-0.09945381906776564	0.3166573195467001	1.6308247823714916	0.05339530699105001	0.3529217856018416	-0.23765001471513067
0.6290000000000002	0.2298095405352888	-0.09946426828178241	0.3180585058991771	1.6300923043187099	0.05332404364981381	0.3533337261734959	-0.2373403973712947
0.6300000000000001	0.22980925169772165	-0.09947474290237414	0.3194588203860084	1.629354058941692	0.053253048759359954	0.35374568381832133	-0.23703184404102584
0.631	0.22980896633947187	-0.09948524375708588	0.3208582257255321	1.6286100469361877	0.05318232571128898	0.3541576516429832	-0.23672436763662258
0.6319999999999999	0.22980868464567236	-0.0994957716456068	0.32225668501786037	1.627860269948888	0.05311187781401379	0.35456962276382853	-0.23641798076209675
0.6330000000000002	0.22980840679125247	-0.09950632733855964	0.3236541617791263	1.627104730582431	0.05304170828932134	0.3549815903137419	-0.23611269570011148
0.6340000000000001	0.22980813294121244	-0.09951691157664022	0.3250506199740194	1.626343432399633	0.05297182026909259	0.355393547448693	-0.23580852439944147
0.635	0.22980786325089408	-0.09952752507048233	0.3264460240455169	1.6255763799265683	0.052902216792542915	0.3558054873537402	-0.23550547846367356
0.6359999999999999	0.22980759786624755	-0.09953816850049485	0.3278403389425998	1.6248035786541184	0.05283290080385817	0.3562174032486174	-0.23520356914113683
0.6370000000000002	0.229807336924094	-0.09954884251591783	0.3292335301474944	1.6240250350394885	0.05276387514961444	0.35662928839309416	-0.234902807315015
0.6380000000000001	0.22980708055238422	-0.09955954773347314	0.330625563702848	1.6232407565076832	0.05269514257585688	0.3570411360923597	-0.23460320349332606
0.639	0.22980682887045267	-0.09957028473636162	0.33201640623699236	1.6224507514514317	0.05262670572544369	0.35745293970219233	-0.23430476779979337
0.6399999999999999	0.22980658198926737	-0.09958105407435863	0.33340602498544625	1.6216550292303111	0.052558567136261725	0.35786469263331355	-0.2340075099662077
0.6410000000000002	0.22980634001167505	-0.09959185626463123	0.33479438780944076	1.6208536001701908	0.05249072924006756	0.3582763883549321	-0.2337114393257824
0.6420000000000001	0.22980610303264168	-0.09960269179177131	0.33618146321337966	1.620046475562604	0.05242319436115968	0.3586880203979111	-0.23341656480682293
0.643	0.22980587113948822	-0.09961356110704414	0.3375672203616456	1.6192336676636654	0.052355964714818674	0.35909958235774736	-0.23312289492664032
0.6439999999999999	0.2298056444121214	-0.09962446462835703	0.3389516290944058	1.6184151896925187	0.0522890424060613	0.35951106789742987	-0.23283043778588275
0.6450000000000002	0.2298054229232597	-0.09963540274132393	0.3403346599428214	1.6175910558293098	0.05222242942876691	0.35992247075024497	-0.2325392010630943
0.6460000000000001	0.22980520673865437	-0.09964637580029664	0.34171628414331306	1.6167612812122922	0.05215612766487007	0.36033378472241223	-0.23224919200973654
0.647	0.229804995917305	-0.0996573841282336	0.34309647364978335	1.6159258819332987	0.052090138883434334	0.3607450036954353	-0.2319604174463961
0.6479999999999999	0.22980479051167021	-0.099668428015782	0.3444752011445788	1.6150848750323201	0.05202446473960565	0.36115612162829586	-0.23167288375974524
0.6490000000000002	0.2298045905678732	-0.09967950772107821	0.34585244004972376	1.6142382784934288	0.0519591067736871	0.36156713255961875	-0.2313865968990304
0.6500000000000001	0.22980439612590164	-0.09969062347064225	0.3472281645384508	1.613386111242028	0.051894066410455256	0.3619780306098128	-0.23110156237202178
0.651	0.22980420721980263	-0.09970177546061272	0.34860234954667724	1.6125283931411567	0.05182934495859474	0.36238880998325573	-0.23081778524108804
0.6519999999999999	0.22980402387787208	-0.0997129638579444	0.3499749707837028	1.611665144986079	0.05176494361031062	0.362799464970345	-0.23053527011981692
0.6530000000000002	0.22980384612283883	-0.09972418880157057	0.35134600474064687	1.6107963884978893	0.05170086344123914	0.36320998994899467	-0.2302540211706645
0.6540000000000001	0.2298036739720433	-0.09973545040353203	0.3527154286962727	1.6099221463168685	0.05163710541059464	0.3636203793855831	-0.22997404210374978
0.655	0.22980350743761063	-0.09974674875007158	0.3540832207209744	1.6090424419963196	0.051573670361429916	0.36403062783560136	-0.22969533617630367
0.6559999999999999	0.22980334652661852	-0.0997580839026917	0.35544935967932567	1.6081572999964884	0.05151055902094815	0.36444072994406795	-0.22941790619252533
0.6570000000000003	0.2298031912412593	-0.09976945589917427	0.35681382523120864	1.607266745677031	0.05144777200098736	0.36485068044577684	-0.22914175450414687
0.6580000000000001	0.22980304157899692	-0.09978086475456456	0.3581765978315445	1.6063708052876378	0.05138530979879852	0.365260474165383	-0.22886688301194733
0.659	0.2298028975327181	-0.0997923104621214	0.35953765872864707	1.60546950595754	0.051323172798055774	0.36567010601720956	-0.22859329316803106
0.6599999999999999	0.2298027590908783	-0.09980379299423246	0.36089698996159497	1.6045628756842503	0.05126136126997655	0.3660795710048423	-0.22832098597856423
0.6610000000000003	0.22980262623764205	-0.09981531230329362	0.36225457435701575	1.603650943321137	0.051199875374490236	0.3664888642206992	-0.22804996200696773
0.6620000000000001	0.2298024989530179	-0.0998268683225526	0.3636103955237956	1.6027337385630442	0.05113871516163785	0.3668979808452752	-0.22778022137829665
0.663	0.22980237721298777	-0.09983846096691557	0.36496443784384963	1.601811291929938	0.05107788057338532	0.36730691614564065	-0.22751176378553625
0.6639999999999999	0.22980226098963102	-0.09985009013371596	0.3663166864604734	1.6008836347492967	0.05101737144560663	0.36771566547362505	-0.22724458849714482
0.6650000000000003	0.2298021502512432	-0.09986175570344746	0.3676671272669253	1.5999507991372184	0.05095718750999337	0.36812422426429875	-0.22697869436474688
0.6660000000000001	0.22980204496244916	-0.09987345754046377	0.3690157468956296	1.5990128179774574	0.05089732839607345	0.36853258803481864	-0.22671407983097827
0.667	0.22980194508431107	-0.09988519549364372	0.37036253270725844	1.5980697248987408	0.05083779363346116	0.36894075238345975	-0.22645074293790965
0.6679999999999999	0.22980185057443098	-0.09989696939739644	0.37170747277857885	1.5971215542514603	0.05077858265433883	0.36934871298847116	-0.22618868133623343
0.6690000000000003	0.22980176138704822	-0.09990877907375796	0.37305055588870506	1.5961683410833287	0.050719694796475125	0.3697564656066389	-0.22592789229509355
0.6700000000000002	0.2298016774731315	-0.09992062433520542	0.3743917715048958	1.5952101211135932	0.050661129306719586	0.370164006071804	-0.22566837271207382
0.671	0.22980159878046577	-0.09993250498668475	0.37573110976865637	1.594246930706897	0.05060288534424326	0.3705713302934613	-0.22541011912310324
0.6719999999999999	0.22980152525373412	-0.09994442082647402	0.3770685614821556	1.5932788068467563	0.05054496198322165	0.3709784342555649	-0.2251531277125863
0.6730000000000003	0.22980145683459438	-0.09995637164663593	0.3784041180945897	1.592305787107492	0.050487358215387135	0.37138531401560504	-0.22489739432406602
0.6740000000000002	0.22980139346175085	-0.0999683572334381	0.3797377716881277	1.5913279096249509	0.05043007295281709	0.37179196570383893	-0.22464291447130152
0.675	0.22980133507102105	-0.09998037736774042	0.38106951496420205	1.5903452130667353	0.05037310503083697	0.37219838552273987	-0.22438968334945977
0.6759999999999999	0.22980128159539737	-0.09999243182534744	0.3823993412312777	1.5893577366022766	0.050316453210734885	0.37260456974679046	-0.22413769584599944
0.6770000000000003	0.2298012329651041	-0.10000452037732495	0.3837272443941063	1.5883655198738442	0.05026011618216694	0.37301051472250146	-0.2238869465507647
0.6780000000000002	0.2298011891076496	-0.10001664279065943	0.3850532189429669	1.5873686029684466	0.05020409256555918	0.3734162168682951	-0.22363742976571951
0.679	0.22980114994787362	-0.1000287988300141	0.3863772599410233	1.5863670263894687	0.05014838091517716	0.37382167267389066	-0.22338913951530315
0.6799999999999999	0.22980111540799017	-0.10004098826020351	0.38769936300980073	1.5853608310279999	0.05009297972280373	0.374226878699378	-0.22314206955741134
0.6810000000000003	0.2298010854076256	-0.10005321084788284	0.38901952431503894	1.5843500581341938	0.05003788742105192	0.37463183157459273	-0.22289621339421806
0.6820000000000002	0.22980105986385232	-0.1000654663624531	0.39033774055480774	1.583334749288618	0.04998310238607087	0.3750365279990388	-0.22265156428229554
0.683	0.22980103869121832	-0.10007775457768558	0.39165400894914004	1.5823149463735506	0.04992862294037709	0.37544096474205785	-0.2224081152421605
0.6839999999999999	0.2298010218017717	-0.10009007527406671	0.39296832722968195	1.5812906915449372	0.04987444735599535	0.37584513864294383	-0.222165859067558
0.6850000000000003	0.22980100910508156	-0.10010242824073586	0.39428069362898494	1.5802620272060948	0.049820573857484535	0.37624904661088443	-0.22192478833461132
0.6860000000000002	0.22980100050825455	-0.10011481327739041	0.39559110686906734	1.579228995982372	0.049767000624911024	0.3766526856246104	-0.22168489541108846
0.687	0.2298009959159472	-0.1001272301965357	0.39689956614962196	1.5781916406952143	0.04971372579683227	0.37705605273199966	-0.22144617246579262
0.688	0.22980099523037428	-0.10013967882495321	0.398206071136997	1.5771500043359743	0.049660747472865946	0.37745914505000383	-0.22120861147784038
0.6890000000000003	0.2298009983513135	-0.10015215900438629	0.39951062195395143	1.5761041300401741	0.04960806371596845	0.3778619597647795	-0.22097220424583527
0.6900000000000002	0.22980100517610608	-0.10016467059294631	0.40081321917018714	1.5750540610618045	0.04955567255503344	0.3782644941319648	-0.22073694239676175
0.6910000000000001	0.22980101559965382	-0.10017721346723768	0.4021138637940311	1.5739998407476208	0.049503571987690544	0.3786667454772268	-0.22050281739430325
0.692	0.22980102951441253	-0.10018978752407355	0.403412557264517	1.5729415125121435	0.04945175998281906	0.37906871119689917	-0.22026982054677494
0.6930000000000003	0.22980104681038183	-0.10020239268216333	0.4047093014431171	1.5718791198136963	0.049400234482961144	0.37947038875846945	-0.22003794301486237
0.6940000000000002	0.2298010673750917	-0.10021502888414817	0.40600409860587305	1.5708127061314343	0.04934899340675835	0.3798717757009789	-0.21980717581886983
0.6950000000000001	0.22980109109358574	-0.10022769609785252	0.4072969514362962	1.5697423149433256	0.04929803465104813	0.38027286963546	-0.2195775098455482
0.696	0.22980111784840102	-0.10024039431675288	0.4085878630175317	1.5686679897046671	0.049247356092865895	0.3806736682451691	-0.21934893585536316
0.6970000000000003	0.22980114751954525	-0.1002531235611699	0.40987683682303533	1.5675897738263418	0.049196955591902757	0.3810741692854965	-0.21912144449051776
0.6980000000000002	0.2298011799844706	-0.1002658838801818	0.4111638767065093	1.5665077106531498	0.04914683099311661	0.3814743705837981	-0.2188950262830679
0.6990000000000001	0.2298012151180449	-0.10027867535313117	0.4124489868910939	1.5654218434440563	0.04909698012907228	0.3818742700390302	-0.21866967166271375
0.7	0.2298012527925201	-0.10029149809110267	0.41373217195781087	1.5643322153550567	0.04904740082231726	0.38227386562094523	-0.21844537096427666
0.7010000000000003	0.229801292877498	-0.10030435223874548	0.4150134368332558	1.5632388694231154	0.048998090887917144	0.38267315536891183	-0.2182221144352963
0.7020000000000002	0.22980133523989374	-0.10031723797531265	0.41629278677540626	1.5621418485503828	0.04894904813578724	0.38307213739030016	-0.21799989224442826
0.7030000000000001	0.22980137974389667	-0.1003301555145434	0.41757022735754135	1.5610411954894068	0.04890027037276181	0.3834708098584344	-0.21777869449046872
0.704	0.22980142625092925	-0.10034310510451534	0.41884576445214694	1.559936952829291	0.04885175540464649	0.38386917101047974	-0.21755851121116251
0.7050000000000003	0.22980147461960374	-0.10035608702859375	0.4201194042155534	1.5588291629831397	0.04880350103849974	0.38426721914532613	-0.21733933239125716
0.7060000000000002	0.2298015247056768	-0.10036910160709872	0.4213911530717971	1.5577178681774968	0.04875550508514543	0.38466495262110584	-0.2171211479702377
0.7070000000000001	0.22980157636200266	-0.10038214919818629	0.4226610176945712	1.5566031104429836	0.04870776536155331	0.3850623698522849	-0.2169039478506668
0.708	0.22980162943848423	-0.10039523019757092	0.4239290049880096	1.5554849316057173	0.048660279692845816	0.38545946930651326	-0.2166877219070171
0.7090000000000003	0.22980168378202287	-0.10040834503784274	0.4251951220674255	1.5543633732798525	0.04861304591405526	0.3858562495012957	-0.2164724599942755
0.7100000000000002	0.2298017392364668	-0.10042149418775334	0.42645937623962243	1.5532384768611989	0.04856606187187704	0.38625270900030245	-0.21625815195645082
0.7110000000000001	0.22980179564255812	-0.10043467815146849	0.4277217749816459	1.5521102835218787	0.04851932542654281	0.38664884640919917	-0.21604478763554263
0.712	0.22980185283787893	-0.10044789746778747	0.42898232591834545	1.550978834205604	0.048472834453693874	0.3870446603713633	-0.21583235688092073
0.7130000000000003	0.22980191065679642	-0.10046115270932736	0.43024103679949094	1.549844169623909	0.04842658684613515	0.3874401495635487	-0.21562084955863736
0.7140000000000002	0.22980196893040725	-0.10047444448129446	0.43149791547643024	1.5487063302540514	0.048380580515410825	0.3878353126911344	-0.2154102555604389
0.7150000000000001	0.2298020274864813	-0.10048777341909294	0.43275296987903483	1.5475653563374168	0.04833481339296013	0.3882301484832639	-0.21520056481254773
0.716	0.22980208614940487	-0.10050114018514968	0.4340062079936803	1.5464212878772603	0.04828928343091624	0.3886246556883628	-0.2149917672843456
0.7170000000000003	0.22980214474012384	-0.10051454546645523	0.4352576378415001	1.545274164636115	0.048243988603159295	0.3890188330697928	-0.2147838529972123
0.7180000000000002	0.22980220307608654	-0.10052798997319265	0.43650726745577595	1.5441240261335825	0.04819892690692994	0.3894126794012776	-0.21457681203365117
0.7190000000000001	0.22980226097118667	-0.10054147443732764	0.4377551048580799	1.542970911645222	0.048154096364579256	0.38980619346204165	-0.21437063454652805
0.72	0.22980231823570665	-0.10055499961003381	0.4390011580331647	1.5418148602024966	0.04810949502484784	0.39019937403160077	-0.21416531076855572
0.7210000000000003	0.22980237467626133	-0.10056856625832745	0.440245434902594	1.540655910592991	0.04806512096379785	0.39059221988420734	-0.21396083102233743
0.7220000000000002	0.22980243009574214	-0.100582175162039	0.44148794329748176	1.5394941013604804	0.04802097228594797	0.39098472978313303	-0.21375718573079672
0.7230000000000001	0.22980248429326236	-0.10059582711074402	0.44272869093108413	1.5383294708048212	0.04797704712549147	0.3913769024749729	-0.21355436542769812
0.724	0.2298025370641031	-0.10060952290027667	0.44396768537123465	1.5371620569816156	0.0479333436474164	0.39176873668397283	-0.21335236076839006
0.7250000000000003	0.22980258819966057	-0.10062326332995392	0.4452049340118609	1.535991897701997	0.04788986004889514	0.3921602311061979	-0.21315116254096192
0.7260000000000002	0.22980263748739482	-0.10063704920050946	0.4464404440435761	1.5348190305332492	0.04784659456094519	0.3925513844034219	-0.21295076167758045
0.7270000000000001	0.22980268471078008	-0.10065088131123169	0.44767422242446625	1.533643492800216	0.04780354544981479	0.3929421951969216	-0.21275114926558872
0.728	0.22980272964925674	-0.10066476045630475	0.44890627585144455	1.5324653215870963	0.04776071101809502	0.3933326620612989	-0.21255231655825413
0.7290000000000003	0.22980277207818545	-0.1006786874218571	0.4501366107306629	1.5312845537403348	0.047718089606230155	0.3937227835180276	-0.2123542549854789
0.7300000000000002	0.22980281176880343	-0.10069266298371683	0.4513652331462247	1.5301012258733309	0.04767567959436679	0.3941125580286047	-0.21215695616472524
0.7310000000000001	0.2298028484881833	-0.1007066879043679	0.45259214882869386	1.5289153743721668	0.04763347940375195	0.3945019839876727	-0.21196041191198053
0.732	0.2298028819991945	-0.10072076292910633	0.4538173631241435	1.5277270354015802	0.04759148749774227	0.3948910597162368	-0.21176461425264934
0.7330000000000003	0.22980291206046755	-0.10073488878290096	0.45504088096223283	1.5265362449115136	0.04754970238315703	0.39527978345455106	-0.21156955543268427
0.7340000000000002	0.22980293842636165	-0.10074906616795794	0.4562627068229339	1.5253430386438376	0.04750812261191526	0.39566815335455524	-0.21137522793014646
0.7350000000000001	0.22980296084693544	-0.10076329576048311	0.4574828447045329	1.5241474521377028	0.04746674678228868	0.396056167472593	-0.21118162446665503
0.736	0.22980297906792135	-0.10077757820664167	0.458701298094783	1.522949520733484	0.047425573539771844	0.3964438237630231	-0.2109887380180628
0.7369999999999999	0.22980299283070396	-0.1007919141192195	0.45991806994370615	1.5217492795771623	0.04738460157817979	0.39683112007236043	-0.21079656182448736
0.7380000000000002	0.22980300187230243	-0.10080630407536084	0.46113316263616005	1.5205467636258636	0.0473438296410964	0.3972180541333389	-0.21060508940013048
0.7390000000000001	0.2298030059253571	-0.1008207486146279	0.46234657796453965	1.5193420076526427	0.04730325652337025	0.39760462355896026	-0.21041431454301449
0.74	0.22980300471812087	-0.10083524823700799	0.4635583171027372	1.5181350462493477	0.04726288107253726	0.3979908258368957	-0.21022423134458068
0.7409999999999999	0.2298029979744554	-0.1008498034008694	0.46476838058135944	1.5169259138294107	0.04722270219011051	0.398376658324243	-0.2100348341989733
0.7420000000000002	0.22980298541383234	-0.10086441452086493	0.46597676826382706	1.5157146446312857	0.04718271883273836	0.398762118242641	-0.2098461178118931
0.7430000000000001	0.22980296675134015	-0.10087908196578116	0.4671834793241092	1.5145012727209954	0.047142930013231846	0.399147202673928	-0.2096580772089039
0.744	0.2298029416976964	-0.10089380605633319	0.4683885122264676	1.5132858319941245	0.04710333480134065	0.3995319085561014	-0.20947070774313675
0.7449999999999999	0.22980290995926608	-0.10090858706290363	0.4695918647060811	1.5120683561783566	0.047063932324400405	0.39991623267927867	-0.20928400510276166
0.7460000000000002	0.2298028712380862	-0.10092342520322414	0.4707935337648412	1.510848878835401	0.04702472176675597	0.40030017168507204	-0.20909796531281116
0.7470000000000001	0.2298028252318969	-0.10093832064000159	0.4719935156977347	1.5096274333615192	0.046985702366499967	0.40068372207279057	-0.20891258472533128
0.748	0.22980277163417925	-0.10095327347849067	0.47319180610620315	1.5084040529877434	0.04694687341330322	0.4010668802029117	-0.20872786001461077
0.7489999999999999	0.22980271013420023	-0.10096828376401186	0.474388399854497	1.507178770780135	0.04690823425141811	0.40144964228826424	-0.2085437881946668
0.7500000000000002	0.22980264041706516	-0.10098335147941229	0.4755832910130173	1.505951619638917	0.04686978428395799	0.4018320043824269	-0.20836036664205948
0.7510000000000001	0.22980256216377784	-0.1009984765428449	0.4767764728322587	1.5047226322960774	0.04683152297455556	0.40221396237472434	-0.2081775931070471
0.752	0.22980247505130844	-0.10101365880662044	0.47796793773194396	1.5034918413132887	0.04679344984804527	0.4025955119884151	-0.20799546571868718
0.7529999999999999	0.22980237875267007	-0.1010288980567573	0.479157677291449	1.502259279081244	0.04675556449132706	0.4029766487791508	-0.20781398298912365
0.7540000000000002	0.22980227293700378	-0.10104419401209819	0.48034568224378277	1.501024977818865	0.04671786655374245	0.4033573681343822	-0.20763314381657377
0.7550000000000001	0.2298021572696725	-0.10105954632337141	0.4815319424731294	1.499788969571986	0.04668035574696289	0.4037376652735933	-0.2074529474869563
0.756	0.22980203141236447	-0.10107495457257425	0.48271644701370625	1.4985512862126045	0.04664303184475654	0.4041175352486991	-0.2072733936747095
0.7569999999999999	0.22980189502320586	-0.10109041827192297	0.4838991840634828	1.4973119594382873	0.04660589468123275	0.4044969729475951	-0.2070944824378061
0.7580000000000002	0.22980174775688383	-0.10110593686312266	0.4850801410424687	1.4960710207709556	0.04656894414512863	0.4048759731071976	-0.20691621419545497
0.7590000000000001	0.22980158926477948	-0.10112150971809017	0.48625930468279943	1.4948285015553908	0.0465321801718429	0.4052545303331776	-0.20673858969311854
0.76	0.22980141919511143	-0.101137136140002	0.4874366610942393	1.493584432957435	0.04649560273802851	0.40563263911451886	-0.2065616099770736
0.7609999999999999	0.22980123719309062	-0.10115281536353585	0.48861219577541165	1.4923388459610982	0.046459211860875434	0.40601029382669246	-0.20638527639069537
0.7620000000000002	0.22980104290108602	-0.1011685465546836	0.48978589356851654	1.4910917713645446	0.04642300760244917	0.4063874887229056	-0.206209590593499
0.7630000000000001	0.22980083595880232	-0.10118432881089026	0.4909577385996596	1.4898432397760524	0.04638699007555266	0.4067642179221997	-0.20603455458594588
0.764	0.22980061600346932	-0.10120016116189279	0.49212771427774266	1.4885932816257106	0.04635115944349894	0.4071404754082283	-0.20586017070737048
0.7649999999999999	0.2298003826700437	-0.10121604257050584	0.4932958033244852	1.487341927222148	0.0463155159144035	0.4075162550299501	-0.20568644161110577
0.7660000000000002	0.2298001355914237	-0.10123197193298168	0.49446198777844774	1.4860892068226816	0.046280059737060585	0.4078915504955345	-0.20551337024670763
0.7670000000000001	0.22979987439867644	-0.10124794807969932	0.4956262490159331	1.4848351506409103	0.0462447911988296	0.408266355376477	-0.2053409598498236
0.768	0.22979959872127909	-0.10126396977581044	0.4967885678019387	1.4835797888078912	0.04620971062315626	0.40864066312290515	-0.20516921393099402
0.7689999999999999	0.22979930818737332	-0.10128003572146536	0.497948924341101	1.4823231513334942	0.04617481836691082	0.40901446707869255	-0.20499813626460112
0.7700000000000002	0.2297990024240343	-0.10129614455274537	0.49910729834331535	1.4810652680524865	0.04614011481754324	0.4093877605011374	-0.20482773087534303
0.7710000000000001	0.22979868105755397	-0.10131229484367726	0.5002636690908945	1.479806168569606	0.046105600390663734	0.40976053658107175	-0.20465800202399603
0.772	0.22979834371373892	-0.1013284851082064	0.5014180154644229	1.478545882249836	0.04607127552902293	0.41013278844958206	-0.20448895419909852
0.7729999999999999	0.22979799001822407	-0.10134471380100366	0.5025703159122897	1.4772844382703934	0.0460371407028302	0.4105045091665991	-0.20432059211698922
0.7740000000000002	0.22979761959680128	-0.10136097931748299	0.5037205483924931	1.4760218657035697	0.04600319641061808	0.4108756917005583	-0.20415292072593177
0.7750000000000001	0.22979723207576433	-0.10137727999453204	0.5048686903446339	1.4747581935687455	0.04596944317925159	0.4112463289174699	-0.20398594520530805
0.776	0.22979682708226995	-0.1013936141123326	0.5060147187067854	1.4734934508385118	0.04593588156259484	0.41161641358403306	-0.20381967095731746
0.7769999999999999	0.22979640424471576	-0.10140997989652187	0.5071586099483126	1.4722276664293203	0.0459025121396868	0.41198593837566627	-0.20365410359574473
0.7780000000000002	0.22979596319313492	-0.10142637552032137	0.5083003401039996	1.470960869192049	0.04586933551297413	0.4123548958848329	-0.20348924893422693
0.7790000000000001	0.22979550355960837	-0.10144279910663594	0.5094398848102597	1.46969308790283	0.045836352306356555	0.41272327862985125	-0.2033251129735881
0.78	0.22979502497869483	-0.1014592487301269	0.5105772193438279	1.468424351253364	0.04580356316280087	0.4130910790642573	-0.20316170188823549
0.7809999999999999	0.22979452708787884	-0.1014757224192602	0.5117123186618305	1.4671546878399362	0.045770968741766414	0.41345828958648395	-0.20299902201228204
0.7820000000000003	0.22979400952803716	-0.10149221815832693	0.5128451574432558	1.4658841261522348	0.045738569716624176	0.4138249025498645	-0.202837079825084
0.7830000000000001	0.22979347194392424	-0.10150873388943736	0.5139757101333554	1.4646126945634437	0.04570636677176436	0.4141909102731495	-0.20267588193521352
0.784	0.22979291398467663	-0.10152526751449238	0.5151039509910016	1.4633404213204624	0.04567436059933077	0.41455630505154556	-0.202515435063225
0.7849999999999999	0.229792335304337	-0.10154181689713557	0.5162298541375188	1.4620673345319657	0.04564255189594692	0.4149210791681604	-0.2023557460244271
0.7860000000000003	0.22979173556239793	-0.10155837986468769	0.5173533936062632	1.4607934621546517	0.04561094135949397	0.41528522490574177	-0.20219682171177547
0.7870000000000001	0.22979111442436612	-0.10157495421006704	0.5184745433929757	1.4595188319795283	0.04557952968581805	0.4156487345585938	-0.20203866907827056
0.788	0.2297904715623467	-0.10159153769369973	0.5195932775073083	1.4582434716189678	0.04554831756530536	0.41601160044468	-0.20188129511854938
0.7889999999999999	0.22978980665564888	-0.10160812804579625	0.5207095700263038	1.4569674084945026	0.045517305679324466	0.4163738149180412	-0.20172470684954255
0.7900000000000003	0.2297891193914124	-0.1016247229697436	0.521823395150604	1.4556906698257104	0.04548649469677858	0.4167353703816584	-0.2015689112897637
0.7910000000000001	0.22978840946525547	-0.10164132014624136	0.5229347272637919	1.4544132826205372	0.045455885270584605	0.4170962593007672	-0.2014139154367978
0.792	0.22978767658194485	-0.10165791723706004	0.5240435409937597	1.453135273665895	0.04542547803365188	0.41745647421644944	-0.20125972624377364
0.7929999999999999	0.22978692045608753	-0.10167451188879843	0.5251498112746313	1.4518566695170125	0.04539527359478633	0.41781600775944766	-0.20110635059584872
0.7940000000000003	0.22978614081284512	-0.10169110173701518	0.5262535134096329	1.4505774964862623	0.04536527253476307	0.41817485266427085	-0.20095379528627358
0.7950000000000002	0.22978533738867066	-0.10170768440960905	0.527354623135689	1.4492977806333203	0.04533547540195776	0.41853300178353786	-0.20080206699141975
0.796	0.22978450993206856	-0.10172425752907513	0.528453116688641	1.4480175477570134	0.0453058827074144	0.41889044810232196	-0.2006511722453131
0.7969999999999999	0.22978365820437754	-0.10174081871476803	0.5295489708676082	1.4467368233884497	0.04527649491983627	0.41924718475213796	-0.20050111741421378
0.7980000000000003	0.22978278198057706	-0.10175736558630318	0.530642163098891	1.4454556327857797	0.04524731246086488	0.41960320502451776	-0.20035190867081065
0.7990000000000002	0.22978188105011718	-0.10177389576772229	0.5317326714998126	1.444174000930563	0.04521833570064642	0.419958502384303	-0.2002035519679624
0.8	0.22978095521777278	-0.1017904068909203	0.532820474941397	1.442891952525338	0.04518956495332006	0.4203130704825393	-0.20005605301271087
0.8009999999999999	0.229780004304146	-0.10180689659795962	0.5339055531095234	1.4416095119927497	0.04516100047218399	0.4206669031689181	-0.19990941724062114
0.8020000000000003	0.22977902814506784	-0.10182336254302685	0.5349878865649568	1.4403267034765834	0.045132642444599844	0.4210199945038323	-0.19976364979007782
0.8030000000000002	0.22977802659027352	-0.10183980239441119	0.5360674568015226	1.439043550844691	0.04510449098675707	0.42137233876987007	-0.19961875547677574
0.804	0.2297769995028529	-0.10185621383650949	0.5371442463020689	1.437760077693029	0.04507654613847977	0.42172393048262924	-0.19947473876882602
0.8049999999999999	0.22977594675985122	-0.10187259457185847	0.5382182385929832	1.4364763073496545	0.04504880785825866	0.4220747644011038	-0.19933160376247344
0.8060000000000003	0.22977486825326993	-0.10188894232356914	0.5392894182961553	1.4351922628790295	0.045021276018751534	0.42242483553758425	-0.19918935415860312
0.8070000000000002	0.22977376389109258	-0.10190525483891645	0.5403577711765212	1.433907967087371	0.04499395040311787	0.42277413916671364	-0.19904799324058042
0.808	0.2297726335983359	-0.1019215298937128	0.5414232841859579	1.4326234425286428	0.04496683070206587	0.42312267083376387	-0.19890752385342106
0.8089999999999999	0.22977147731812583	-0.10193776529596313	0.5424859455046661	1.4313387115104168	0.044939916511003	0.4234704263623199	-0.19876794838416592
0.8100000000000003	0.22977029501279883	-0.10195395888842776	0.5435457445800567	1.430053796098828	0.04491320732704694	0.4238174018613764	-0.19862926874357992
0.8110000000000002	0.22976908666502874	-0.10197010855084765	0.544602672163526	1.42876871812336	0.044886702546018946	0.4241635937319115	-0.19849148634868513
0.812	0.2297678522789788	-0.10198621220221023	0.5456567203447587	1.427483499183686	0.044860401459542044	0.4245089986728199	-0.19835460210576114
0.813	0.229766591881479	-0.10200226780343437	0.5467078825820606	1.4261981606581744	0.04483430325254914	0.4248536136859041	-0.1982186163946029
0.8140000000000003	0.2297653055228527	-0.102018273361229	0.5477561537279765	1.424912723711025	0.044808407001688824	0.42519743607998767	-0.19808352905500964
0.8150000000000002	0.22976399327663963	-0.10203422693275109	0.5488015300498238	1.4236272092980198	0.04478271167462985	0.4255404634742152	-0.1979493393756261
0.8160000000000001	0.2297626552382153	-0.10205012662956078	0.5498440092451513	1.422341638173871	0.044757216129656	0.425882693800236	-0.19781604608446665
0.817	0.22976129152268435	-0.10206597062050163	0.5508835904540029	1.4210560309015285	0.04473191911518709	0.42622412530345766	-0.197683647340331
0.8180000000000003	0.2297599022616732	-0.10208175713425909	0.5519202742694902	1.419770407861167	0.044706819269288045	0.42656475654391823	-0.19755214072511285
0.8190000000000002	0.22975848759939735	-0.10209748446197117	0.5529540627451722	1.4184847892580763	0.044681915119349935	0.4269045863966587	-0.1974215232377342
0.8200000000000001	0.22975704768950408	-0.1021131509598919	0.5539849593973624	1.4171991951301939	0.044657205082248894	0.42724361405116884	-0.19729179129013383
0.821	0.22975558269268914	-0.10212875505173502	0.5550129692031109	1.4159136453560097	0.04463268746492341	0.4275818390099705	-0.19716294070494736
0.8220000000000003	0.22975409277358544	-0.10214429522994922	0.5560380985957388	1.414628159663572	0.044608360464762534	0.42791926108658074	-0.19703496671421294
0.8230000000000002	0.22975257809655067	-0.10215977005630479	0.5570603554579204	1.4133427576402033	0.044584222169867474	0.42825588040279605	-0.19690786395904525
0.8240000000000001	0.22975103882110512	-0.10217517816329717	0.5580797491111826	1.412057458741777	0.04456027056004112	0.4285916973852358	-0.196781626490648
0.825	0.22974947509739238	-0.10219051825674082	0.5590962903025664	1.4107722823022875	0.04453650350856806	0.42892671276132815	-0.19665624777224405
0.8260000000000003	0.22974788706166413	-0.10220578911842493	0.5601099911895656	1.4094872475448283	0.04451291878405643	0.42926092755479883	-0.19653172068150232
0.8270000000000002	0.229746274832166	-0.10222098960770543	0.561120865322204	1.4082023735924474	0.044489514052039006	0.42959434308060074	-0.19640803751438168
0.8280000000000001	0.22974463850617405	-0.10223611866203668	0.5621289276211083	1.4069176794773628	0.044466286876640324	0.42992696093934485	-0.19628518999119038
0.829	0.2297429781578049	-0.10225117529719868	0.5631341943519488	1.4056331841496466	0.044443234722616555	0.43025878301123077	-0.19616316926444186
0.8300000000000003	0.22974129383509925	-0.10226615860759587	0.5641366830966028	1.4043489064861088	0.044420354957770546	0.4305898114493537	-0.19604196592802847
0.8310000000000002	0.229739585556002	-0.1022810677666254	0.5651364127214051	1.4030648652986115	0.044397644855622635	0.430920048672325	-0.19592157002759927
0.8320000000000001	0.22973785330398727	-0.10229590202711696	0.5661334033435881	1.4017810793417924	0.04437510159821806	0.43124949735638696	-0.1958019710719078
0.833	0.22973609702370484	-0.10231066072184569	0.5671276762966485	1.4004975673201823	0.044352722279134484	0.4315781604273854	-0.19568315804501782
0.8340000000000003	0.22973431661665192	-0.1023253432641171	0.5681192540942488	1.3992143478950774	0.04433050390687513	0.4319060410525965	-0.1955651194191942
0.8350000000000002	0.22973251193687047	-0.10233994914804924	0.5691081603926327	1.3979314396926477	0.04430844340834575	0.432233142632162	-0.19544784316794178
0.8360000000000001	0.22973068278666728	-0.1023544779481776	0.5700944199519077	1.3966488613128891	0.04428653763199215	0.4325594687901907	-0.19533131677938617
0.837	0.22972882891235732	-0.10236892931913252	0.5710780585954174	1.3953666313378945	0.04426478335108842	0.43288502336558327	-0.1952155272707997
0.8380000000000003	0.22972695000003227	-0.10238330299576581	0.5720591031668036	1.394084768339049	0.044243177267605245	0.43320981040257767	-0.19510046120428504
0.8390000000000002	0.22972504567135102	-0.10239759879260238	0.5730375814866147	1.3928032908827592	0.044221716015930626	0.4335338341413152	-0.1949861047029589
0.8400000000000001	0.22972311547972768	-0.10241181660224188	0.5740135223099346	1.3915222175350732	0.04420039616595901	0.4338570990086674	-0.19487244346716184
0.841	0.2297211589076731	-0.10242595639346104	0.5749869552835074	1.3902415668666779	0.044179214226100265	0.43417960960901447	-0.19475946279095133
0.8420000000000003	0.22971917536529388	-0.10244001820939189	0.5759579109008253	1.3889613574586333	0.04415816664663805	0.4345013707146063	-0.1946471475793791
0.8430000000000002	0.22971716418919516	-0.10245400216577598	0.576926420456276	1.387681607908067	0.04413724982331928	0.43482238725562333	-0.1945354823663236
0.8440000000000001	0.22971512464140786	-0.10246790844929353	0.5778925159994432	1.3864023368330634	0.04411646010105631	0.435142664310236	-0.19442445133252673
0.845	0.22971305590871602	-0.10248173731596621	0.5788562302887819	1.385123562876352	0.0440957937777453	0.4354622070947815	-0.19431403832409375
0.8460000000000003	0.229710957102763	-0.10249548908963568	0.5798175967431313	1.383845304708528	0.04407524710826523	0.43578102095380805	-0.19420422687189773
0.8470000000000002	0.22970882726018652	-0.10250916416051958	0.5807766493902897	1.3825675810311664	0.0440548163087831	0.4360991113496163	-0.19409500021226997
0.8480000000000001	0.2297066653424064	-0.10252276298384362	0.58173342281374	1.3812904105786843	0.04403449756136877	0.4364164838514154	-0.19398634130887055
0.849	0.2297044702361956	-0.10253628607854746	0.5826879520997498	1.3800138121185523	0.044014287018679654	0.43673314412463515	-0.19387823287484163
0.8500000000000003	0.22970224075541085	-0.10254973402568636	0.5836402727851882	1.3787378044505896	0.04399418080841443	0.43704909792057284	-0.193770657394956
0.8510000000000002	0.22969997564275696	-0.10256310746577879	0.5845904208037704	1.3774624064057028	0.04397417503753956	0.4373643510658809	-0.19366359714875164
0.8520000000000001	0.22969767357045917	-0.10257640709547909	0.5855384324295697	1.3761876368436738	0.04395426579671857	0.43767890945158605	-0.193557034235157
0.853	0.2296953331405948	-0.10258963366507512	0.5864843442188857	1.374913514649222	0.04393444916537438	0.4379927790218779	-0.19345095059813655
0.8540000000000003	0.22969295288733707	-0.10260278797718242	0.58742819295156	1.3736400587263284	0.043914721217266535	0.438305965762904	-0.1933453280528875
0.8550000000000002	0.22969053128111253	-0.1026158708858848	0.5883700155724575	1.372367287991557	0.043895078026221786	0.43861847569174955	-0.19324014831230005
0.8560000000000001	0.22968806673204661	-0.10262888329557097	0.5893098491330803	1.3710952213667247	0.043875515671839234	0.43893031484559464	-0.19313539301376012
0.857	0.22968555759119857	-0.10264182615871326	0.5902477307325237	1.3698238777705312	0.043856030244990976	0.43924148927080037	-0.19303104374661723
0.8580000000000003	0.22968300215071244	-0.10265470047258593	0.5911836974577345	1.3685532761083712	0.04383661785312226	0.4395520050120397	-0.19292708208033443
0.8590000000000002	0.22968039864476197	-0.1026675072756751	0.592117786324169	1.367283435260689	0.04381727462547664	0.43986186810177147	-0.19282348959285225
0.8600000000000001	0.2296777452516663	-0.1026802476441554	0.5930500342175676	1.366014374071361	0.04379799671812815	0.44017108454992987	-0.1927202478986962
0.861	0.2296750400964277	-0.10269292268843347	0.5939804778356795	1.3647461113360853	0.04377878031894608	0.4404796603335799	-0.19261733867721212
0.8619999999999999	0.22967228125331812	-0.10270553354975828	0.5949091536283972	1.3634786657892621	0.04375962165298328	0.4407876013864722	-0.19251474370173835
0.8630000000000002	0.22966946674851593	-0.10271808139689514	0.5958360977373922	1.3622120560893476	0.043740516988230824	0.4410949135886136	-0.1924124448693677
0.8640000000000001	0.2296665945627952	-0.10273056742286003	0.5967613459382228	1.3609463008041631	0.043721462641072815	0.44140160275621154	-0.19231042422979375
0.865	0.22966366263426913	-0.10274299284171433	0.5976849335860108	1.3596814183968964	0.043702454981140414	0.4417076746322325	-0.19220866401252895
0.8659999999999999	0.229660668861565	-0.1027553588854197	0.5986068955627711	1.3584174272131462	0.04368349043587318	0.442013134877262	-0.19210714665318163
0.8670000000000002	0.22965761110818286	-0.10276766680075214	0.5995272662244822	1.3571543454689978	0.043664565495156814	0.4423179890602972	-0.1920058548196009
0.8680000000000001	0.22965448720766515	-0.10277991784665004	0.6004460793486133	1.3558921912389819	0.04364567671622319	0.4426222426496472	-0.19190477143790655
0.869	0.2296512949680779	-0.10279211329237145	0.6013633680843304	1.354630982443901	0.04362682072869461	0.44292590100436424	-0.19180387971744667
0.8699999999999999	0.22964803217543112	-0.10280425441570681	0.6022791649060986	1.3533707368396308	0.0436079942392273	0.4432289693663201	-0.19170316317396835
0.8710000000000002	0.22964469659679032	-0.10281634250049322	0.6031935015691474	1.3521114720065046	0.043589194035574846	0.4435314528526805	-0.19160260565180984
0.8720000000000001	0.22964128598345707	-0.10282837883380652	0.6041064090652618	1.3508532053381324	0.043570416990561925	0.44383335644852767	-0.19150219134628735
0.873	0.22963779807422016	-0.1028403647032071	0.6050179175784901	1.3495959540292626	0.04355166006621512	0.44413468499950554	-0.19140190482653563
0.8739999999999999	0.22963423059868013	-0.10285230139403614	0.6059280564411182	1.3483397350626767	0.04353292031793199	0.44443544320454154	-0.19130173105845247
0.8750000000000002	0.22963058128064895	-0.10286419018675903	0.6068368540906343	1.3470845651950896	0.04351419489863047	0.44473563560894763	-0.1912016554274575
0.8760000000000001	0.22962684784162748	-0.10287603235397916	0.6077443380276527	1.345830460942422	0.04349548106269887	0.4450352665978322	-0.19110166376114118
0.877	0.22962302800436227	-0.10288782915674707	0.6086505347740181	1.3445774385655567	0.04347677616950546	0.4453343403893946	-0.19100174235181758
0.8779999999999999	0.22961911949648484	-0.10289958184129339	0.6095554698314358	1.3433255140573124	0.04345807768689677	0.44563286102821786	-0.19090187797844724
0.8790000000000002	0.22961512005423465	-0.10291129163731107	0.6104591676424854	1.342074703129865	0.04343938319517435	0.4459308323791049	-0.19080205792727334
0.8800000000000001	0.22961102742626888	-0.10292295975665476	0.6113616515554954	1.3408250212018509	0.04342069039094332	0.44622825812163625	-0.19070227001081846
0.881	0.22960683937756057	-0.10293458739170357	0.6122629437928773	1.33957648338589	0.043401997090409025	0.44652514174520236	-0.19060250258525463
0.8819999999999999	0.22960255369338753	-0.1029461757145149	0.6131630654210198	1.338329104477268	0.04338330123279366	0.44682148654420223	-0.19050274456682825
0.8830000000000002	0.2295981681834144	-0.10295772587677139	0.6140620363209671	1.3370828989430044	0.04336460088405788	0.44711729561346575	-0.19040298544796028
0.8840000000000001	0.22959368068586972	-0.10296923900901772	0.6149598751613682	1.335837880910546	0.043345894240137635	0.4474125718442623	-0.1903032153125452
0.885	0.22958908907182018	-0.10298071621918224	0.6158565993748047	1.3345940641568146	0.043327179629393586	0.44770731792095314	-0.1902034248496674
0.8859999999999999	0.2295843912495445	-0.10299215859188292	0.6167522251367278	1.3333514620987326	0.043308455514883895	0.4480015363179804	-0.19010360536580553
0.8870000000000002	0.22957958516900842	-0.10300356718889599	0.6176467673454781	1.332110087785588	0.04328972049694923	0.4482952292968854	-0.19000374879620358
0.8880000000000001	0.22957466882644337	-0.10301494305003714	0.6185402396022492	1.3308699538928497	0.04327097331611144	0.4485883989032326	-0.1899038477159048
0.889	0.22956964026903054	-0.10302628719407644	0.619432654191733	1.3296310727166623	0.04325221285604375	0.4488810469636799	-0.18980389535021214
0.8899999999999999	0.22956449759969236	-0.10303760061930917	0.6203240220660658	1.3283934561690152	0.04323343814600453	0.44917317508362026	-0.1897038855836695
0.8910000000000002	0.22955923898199332	-0.10304888430302848	0.6212143528335686	1.3271571157743185	0.04321464836212692	0.4494647846455139	-0.18960381296689988
0.8920000000000001	0.22955386264515198	-0.10306013920027568	0.6221036547515094	1.3259220626677597	0.0431958428278087	0.4497558768077885	-0.1895036727213071
0.893	0.22954836688916583	-0.10307136624337192	0.622991934721003	1.3246883075954237	0.04317702101405586	0.45004645250412273	-0.18940346074219383
0.8939999999999999	0.22954275009005085	-0.10308256634260568	0.6238791982829157	1.3234558609157876	0.04315818254008511	0.4503365124429298	-0.18930317360091
0.8950000000000002	0.22953701070519755	-0.1030937403873217	0.6247654496162756	1.322224732601832	0.04313932717382036	0.4506260571071618	-0.18920280854567
0.8960000000000001	0.22953114727884472	-0.10310488924666088	0.625650691540678	1.3209949322441308	0.04312045483185718	0.45091508675461583	-0.18910236350037224
0.897	0.2295251584476726	-0.10311601376920086	0.6265349255219326	1.3197664690560404	0.04310156557859118	0.45120360141868265	-0.18900183706166718
0.8979999999999999	0.229519042946517	-0.10312711478186898	0.6274181516801975	1.3185393518802282	0.043082659624692814	0.45149160090953555	-0.18890122849482419
0.8990000000000002	0.2295127996142056	-0.10313819308962678	0.6283003688006019	1.317313589195402	0.043063737325537754	0.4517790848157605	-0.1888005377284592
0.9000000000000001	0.22950642739914212	-0.10314924947630562	0.6291815743471041	1.3160891891243638	0.04304479917965348	0.45206605250648835	-0.18869976534739352
0.901	0.22949992536388972	-0.10316028470584256	0.6300617644807187	1.3148661594441287	0.04302584582675539	0.45235250313427317	-0.18859891258297334
0.9019999999999999	0.2294932926891293	-0.10317129952353872	0.6309409340809901	1.3136445075969703	0.0430068780454329	0.4526384356385347	-0.18849798130170262
0.9030000000000002	0.22948652867849467	-0.10318229465771356	0.6318190767680807	1.3124242407020084	0.042987896751032956	0.45292384874901714	-0.18839697399346658
0.9040000000000001	0.2294796327646607	-0.10319327082250566	0.6326961849251008	1.3112053655680878	0.042968902994044836	0.4532087409891445	-0.18829589375922262
0.905	0.22947260451555826	-0.10320422872144527	0.6335722497225651	1.3099878887083136	0.04294989795849793	0.453493110679577	-0.18819474429730315
0.9059999999999999	0.22946544363958873	-0.10321516905029389	0.6344472611461135	1.3087718163558624	0.04293088295951907	0.45377695594221495	-0.18809352988808412
0.9070000000000003	0.22945814998983868	-0.10322609249877171	0.6353212080271305	1.307557154480308	0.042911859439926384	0.45406027470477195	-0.187992255377259
0.9080000000000001	0.22945072356804744	-0.10323699975192598	0.6361940780758928	1.306343908804459	0.04289282896640643	0.45434306470592073	-0.1878909261577754
0.909	0.22944316452870492	-0.10324789149151789	0.6370658579165056	1.3051320848220773	0.04287379322563873	0.45462532350064744	-0.18778954815079404
0.9099999999999999	0.22943547318290572	-0.10325876839705005	0.6379365331225146	1.3039216878164743	0.042854754020183385	0.45490704846545127	-0.1876881277862143
0.9110000000000003	0.22942765000120577	-0.10326963114568019	0.6388060882535836	1.302712722880733	0.04283571326358204	0.45518823680357473	-0.1875866719823937
0.9120000000000001	0.2294196956154767	-0.10328048041139698	0.6396745068936265	1.301505194939919	0.04281667297479233	0.4554688855505103	-0.18748518812481288
0.913	0.2294116108201341	-0.10329131686458567	0.6405417716892775	1.3002991087737799	0.0427976352727455	0.4557489915796042	-0.18738368404440903
0.9139999999999999	0.2294033965723667	-0.10330214117160705	0.641407864388714	1.299094469038796	0.04277860237096451	0.4560285516076981	-0.18728216799581482
0.9150000000000003	0.22939505399174331	-0.10331295399363621	0.6422727658827297	1.2978912802903297	0.04275957657163141	0.45630756220117885	-0.18718064863464243
0.9160000000000001	0.22938658436032308	-0.10332375598513702	0.6431364562488354	1.2966895470059954	0.042740560259101903	0.4565860197824986	-0.18707913499319556
0.917	0.2293779891228897	-0.10333454779234764	0.6439989147968974	1.2954892736098735	0.04272155589316933	0.45686392063680453	-0.18697763645527096
0.9179999999999999	0.2293692698865545	-0.10334533005177782	0.6448601201152039	1.2942904644956819	0.0427025660022585	0.45714126091874197	-0.18687616273095434
0.9190000000000003	0.2293604284197308	-0.10335610338871809	0.645720050116975	1.2930931240485244	0.04268359317666875	0.4574180366595564	-0.18677472383146218
0.9200000000000002	0.2293514666501039	-0.10336686841575837	0.646578682087346	1.2918972566667126	0.0426646400619246	0.4576942437741938	-0.18667333004371564
0.921	0.22934238666159276	-0.10337762573131312	0.6474359927315954	1.290702866783285	0.04264570935210987	0.45796987806858563	-0.1865719919043932
0.9219999999999999	0.22933319069067498	-0.10338837591815352	0.6482919582250146	1.2895099588860928	0.04262680378306067	0.4582449352474269	-0.18647072017345204
0.9230000000000003	0.22932388112169924	-0.1033991195419472	0.64914655427459	1.288318537537199	0.04260792612425765	0.4585194109242788	-0.18636952580241853
0.9240000000000002	0.22931446048118184	-0.10340985714980488	0.6499997562037996	1.2871286073919637	0.04258907916819684	0.4587933006361315	-0.18626841989244342
0.925	0.22930493143146022	-0.10342058926883457	0.650851539027844	1.285940173217426	0.04257026572076853	0.4590665998562189	-0.18616741365684933
0.9259999999999999	0.2292952967637043	-0.1034313164047036	0.6517018774956471	1.2847532399111203	0.04255148859519946	0.4593393040004011	-0.18606651839839053
0.9270000000000003	0.22928555939103556	-0.10344203904058136	0.6525507461524133	1.2835678125218168	0.04253275060401342	0.45961140843735027	-0.1859657454767936
0.9280000000000002	0.22927572234212293	-0.10345275763721148	0.6533981194449489	1.2823838962706784	0.04251405454699801	0.4598829085069283	-0.185865106256945
0.929	0.2292657887541241	-0.10346347263374088	0.6542439718156307	1.2812014965698186	0.04249540320083845	0.46015379953653085	-0.18576461206256245
0.9299999999999999	0.22925576186459742	-0.10347418444780448	0.655088277764746	1.2800206190386383	0.04247679931193826	0.4604240768514425	-0.185664274144535
0.9310000000000003	0.22924564500351066	-0.10348489347486091	0.6559310118928893	1.2788412695201843	0.042458245591023444	0.4606937357813398	-0.18556410365825665
0.9320000000000002	0.22923544158647077	-0.10349560008790334	0.6567721489110303	1.2776634540979055	0.04243974471123268	0.4609627716606933	-0.18546411165524154
0.933	0.2292251551087927	-0.103506304637172	0.657611663638954	1.276487179112428	0.04242129930743755	0.46123117982703143	-0.18536430907999596
0.9339999999999999	0.22921478913889679	-0.10351700744949487	0.6584495310469836	1.275312451178339	0.04240291197082195	0.4614989556273633	-0.1852647067475939
0.9350000000000003	0.2292043473106561	-0.10352770882800882	0.659285726330115	1.2741392772009723	0.042384585240057934	0.46176609443069444	-0.18516531530645158
0.9360000000000002	0.22919383331544688	-0.10353840905188463	0.6601202249811257	1.272967664392812	0.042366321592546774	0.46203259164042715	-0.1850661452013945
0.937	0.22918325089390015	-0.10354910837530072	0.6609530028623078	1.2717976202891335	0.04234812343566194	0.462298442706591	-0.18496720663767602
0.938	0.2291726038265955	-0.10355980702603979	0.6617840362431362	1.27062915276325	0.042329993101523744	0.4625636431315717	-0.18486850956061449
0.9390000000000003	0.22916189592406921	-0.10357050520408513	0.6626133017929919	1.2694622700413618	0.04231193284652142	0.46282818846727497	-0.18477006365552867
0.9400000000000002	0.22915113101763795	-0.10358120308021783	0.6634407765834819	1.2682969807162447	0.042293944849916464	0.4630920743142631	-0.18467187834354015
0.9410000000000001	0.22914031295103393	-0.10359190079461415	0.6642664381221821	1.2671332937593978	0.042276031209210946	0.4633552963270722	-0.1845739627634894
0.942	0.22912944557134346	-0.10360259845544352	0.6650902643956438	1.2659712185316339	0.042258193934592826	0.4636178502213292	-0.18447632574994405
0.9430000000000003	0.22911853271962085	-0.10361329613784269	0.665912233910031	1.264810764792109	0.042240434943856965	0.4638797317804803	-0.18437897581264973
0.9440000000000002	0.2291075782234306	-0.10362399388364381	0.6667323257297892	1.263651942706153	0.04222275605786079	0.464140936862318	-0.1842819211171712
0.9450000000000001	0.22909658589131235	-0.10363469170110448	0.6675505195154902	1.262494762852651	0.042205158996025505	0.46440146140537064	-0.18418516946592375
0.946	0.2290855595072838	-0.10364538956426043	0.6683667955702687	1.2613392362305904	0.0421876453707849	0.4646613014369269	-0.18408872827538503
0.9470000000000003	0.22907450282538316	-0.10365608741302655	0.669181134903523	1.2601853742632523	0.04217021668067555	0.4649204530845236	-0.1839926045459471
0.9480000000000002	0.2290634195649992	-0.10366678515442548	0.6699935192818229	1.2590331887996606	0.042152874305416414	0.46517891258529975	-0.18389680483816545
0.9490000000000001	0.22905231340660506	-0.1036774826638185	0.6708039312377191	1.2578826921140354	0.04213561950553418	0.4654366762876773	-0.18380133526855227
0.95	0.22904118798751563	-0.10368817978500872	0.6716123540672987	1.2567338969036144	0.04211845342281807	0.4656937406510373	-0.18370620151090095
0.9510000000000003	0.22903004689766987	-0.10369887632959192	0.6724187718462051	1.2555868162852062	0.04210137707861871	0.46595010224881406	-0.18361140878961543
0.9520000000000002	0.22901889367543357	-0.1037095720770605	0.673223169452109	1.2544414637912114	0.042084391371877965	0.4662057577728189	-0.18351696187021566
0.9530000000000001	0.22900773180341558	-0.1037202667760366	0.6740255325831163	1.2532978533647203	0.04206749707816756	0.4664607040370308	-0.18342286505176436
0.954	0.22899656470391722	-0.10373096014588247	0.6748258477743827	1.2521559993525557	0.042050694849187595	0.4667149379813441	-0.18332912216047953
0.9550000000000003	0.22898539573364007	-0.10374165187868697	0.6756241024140783	1.2510159164969905	0.042033985212602334	0.466968456675337	-0.1832357365439195
0.9560000000000002	0.22897422817840177	-0.10375234164237902	0.676420284757211	1.2498776199276351	0.042017368572578	0.46722125732163833	-0.18314271106604144
0.9570000000000001	0.22896306524860638	-0.10376302908459321	0.6772143839361968	1.2487411251527254	0.04200084521090039	0.46747333725871226	-0.183050048103739
0.958	0.22895191007508647	-0.10377371383578672	0.678006389969313	1.2476064480475426	0.041984415288062814	0.4677246939634289	-0.18295774954503893
0.9590000000000003	0.22894076570493857	-0.10378439551123302	0.6787962937689216	1.246473604839199	0.04196807884414136	0.4679753250538498	-0.18286581678846728
0.9600000000000002	0.22892963509735217	-0.10379507371264292	0.6795840871494769	1.2453426120896545	0.04195183579964013	0.4682252282920487	-0.18277425074297413
0.9610000000000001	0.22891852111942823	-0.10380574802978866	0.6803697628334454	1.2442134866788255	0.04193568595642812	0.46847440158642056	-0.1826830518286595
0.962	0.22890742654235965	-0.10381641804213139	0.6811533144540198	1.2430862457870162	0.04191962899901141	0.4687228429934824	-0.1825922199790298
0.9630000000000003	0.22889635403872532	-0.10382708332045136	0.6819347365553861	1.2419609068751523	0.04190366449632372	0.4689705507195931	-0.18250175464490667
0.9640000000000002	0.22888530618089414	-0.10383774342848019	0.6827140245920501	1.2408374876631787	0.04188779190391358	0.46921752312271664	-0.1824116547993182
0.9650000000000001	0.22887428543940666	-0.10384839792453775	0.683491174928358	1.2397160061073562	0.041872010566285166	0.46946375871423024	-0.18232191894258115
0.966	0.2288632941805811	-0.10385904636317618	0.6842661848378377	1.238596480376064	0.041856319719271395	0.46970925616071796	-0.18223254510769757
0.9670000000000003	0.22885233466446936	-0.10386968829683058	0.6850390525008665	1.2374789288233372	0.04184071849250086	0.46995401428556904	-0.1821435308670408
0.9680000000000002	0.22884140904428726	-0.10388032327747432	0.6858097769999135	1.2363633699597472	0.04182520591208114	0.4701980320704424	-0.18205487334088186
0.9690000000000001	0.22883051936618926	-0.10389095085827875	0.6865783583123579	1.2352498224213615	0.04180978090368206	0.47044130865659917	-0.181966569207575
0.97	0.22881966756825747	-0.10390157059527959	0.6873447973016358	1.234138304937512	0.04179444229601981	0.4706838433460428	-0.1818786147148577
0.9710000000000003	0.2288088554790796	-0.10391218204905271	0.6881090957082181	1.2330288362973565	0.041779188824438485	0.4709256356027115	-0.1817910056914763
0.9720000000000002	0.22879808481666605	-0.10392278478602224	0.6888712561404188	1.2319214353155863	0.041764019134346554	0.4711666850537237	-0.18170373755908037
0.9730000000000001	0.22878735718845758	-0.10393337837864802	0.6896312820631492	1.2308161207972657	0.04174893178438779	0.4714069914902505	-0.18161680534548563
0.974	0.22877667409242108	-0.10394396240486904	0.6903891777834924	1.2297129115014085	0.04173392524965232	0.471646554867772	-0.18153020369985837
0.9750000000000003	0.22876603691847996	-0.10395453644830824	0.6911449484338483	1.2286118261032763	0.041718997925660126	0.4718853753059616	-0.18144392690915595
0.9760000000000002	0.22875544694990124	-0.10396510009961538	0.6918985999537718	1.2275128831549975	0.041704148133179374	0.4721234530885632	-0.18135796891534195
0.9770000000000001	0.22874490536463774	-0.10397565295819507	0.6926501390708724	1.226416101045245	0.041689374123211165	0.4723607886632007	-0.18127232333319807
0.978	0.2287344132366245	-0.1039861946339426	0.6933995732800207	1.2253214979594562	0.04167467408195968	0.47259738264081463	-0.1811869834688611
0.9790000000000003	0.22872397153702703	-0.10399672474899034	0.6941469108189752	1.2242290918398318	0.04166004613627661	0.4728332357944825	-0.18110194234012625
0.9800000000000002	0.22871358113543924	-0.10400724293946721	0.694892160640043	1.2231389003447142	0.04164548835970349	0.47306834905749945	-0.18101719269864483
0.9810000000000001	0.22870324280103219	-0.10401774885727039	0.6956353323803984	1.2220509408092133	0.041630998778626464	0.4733027235210852	-0.1809327270523796
0.982	0.2286929572036552	-0.10402824217184867	0.696376436333306	1.220965230207431	0.04161657537830179	0.4735363604322633	-0.18084853768734943
0.9830000000000003	0.22868272491488734	-0.10403872257199775	0.6971154834198642	1.219881785114768	0.04160221610887587	0.4737692611918514	-0.18076461668915855
0.9840000000000002	0.2286725464086611	-0.1040491897672916	0.6978524851597527	1.2188006216702933	0.04158791889121899	0.4740014273520737	-0.1806809559649873
0.9850000000000001	0.22866242206108184	-0.10405964348839745	0.6985874536398516	1.217721755540291	0.04157368162227022	0.4742328606136119	-0.18059754726653962
0.986	0.22865235215019475	-0.10407008348627496	0.6993204014810942	1.2166452018825893	0.04155950218007837	0.4744635628223976	-0.180514382213894
0.9870000000000003	0.22864233685645172	-0.10408050953101208	0.7000513418050477	1.215570975311285	0.0415453784288453	0.4746935359663875	-0.1804314523193526
0.9880000000000002	0.22863237626387659	-0.10409092141067443	0.7007802882009557	1.2144990898629733	0.04153130822391305	0.4749227821721989	-0.18034874901062672
0.9890000000000001	0.22862247036267924	-0.10410131893016814	0.7015072546932294	1.2134295589644695	0.04151728941657476	0.47515130370160213	-0.18026626365354959
0.99	0.2286126190540719	-0.10411170191011655	0.7022322557090064	1.2123623954005058	0.04150331985883351	0.47537910294805213	-0.1801839875748117
0.9909999999999999	0.22860282215653935	-0.10412207018537573	0.7029553060450094	1.2112976112945495	0.041489397407258426	0.4756061824320379	-0.18010191208186555
0.9920000000000002	0.2285930794124344	-0.10413242360243732	0.7036764208333102	1.2102352181305467	0.04147551992399139	0.4758325447927506	-0.18002002847367368
0.9930000000000001	0.2285833904945184	-0.10414276201609333	0.7043956155059828	1.2091752268028062	0.041461685275941684	0.47605819277710376	-0.17993832804535412
0.994	0.228573755012822	-0.10415308528686672	0.7051129057586366	1.2081176476406184	0.041447891336007486	0.47628312923060895	-0.17985680209933774
0.9949999999999999	0.22856417252220496	-0.10416339327921034	0.7058283075135627	1.207062490393688	0.041434135986874315	0.4765073570915057	-0.17977544196609146
0.9960000000000002	0.22855464252986377	-0.1041736858593443	0.706541836884363	1.2060097642039411	0.04142041712520014	0.4767308793864981	-0.17969423902753348
0.9970000000000001	0.22854516450203538	-0.1041839628931061	0.7072535101424189	1.2049594775776054	0.04140673266564107	0.4769536992269378	-0.1796131847395563
0.998	0.22853573786989828	-0.10419422424456722	0.7079633436833019	1.203911638360183	0.04139308054502415	0.4771758198046599	-0.17953227065378755
0.9989999999999999	0.2285263620342971	-0.10420446977541749	0.7086713539931139	1.2028662537154355	0.04137945872660846	0.4773972443873455	-0.17945148843829237
1.0000000000000002	0.22851703636929072	-0.10421469934511725	0.7093775576166227	1.2018233301068726	0.04136586520443651	0.4776179763139571	-0.17937082989686
1.0010000000000001	0.22850776022527336	-0.10422491281106491	0.7100819711267994	1.200782873280233	0.04135229800753424	0.4778380189903646	-0.17929028698755317
1.002	0.2284985329320469	-0.10423511002802754	0.7107846110942346	1.199744888246951	0.041338755203778964	0.47805737588497654	-0.1792098518410757
1.003	0.22848935380184604	-0.10424529084721086	0.711485494056794	1.198709379269732	0.041325234903498036	0.4782760505242509	-0.17912951677841854
1.0040000000000002	0.2284802221323137	-0.10425545511534505	0.7121846364906254	1.1976763498509855	0.04131173526273921	0.47849404648808236	-0.17904927432718248
1.0050000000000001	0.22847113720942733	-0.10426560267378769	0.7128820547828784	1.196645802723356	0.04129825448627545	0.47871136740530706	-0.1789691172366464
1.006	0.22846209831038108	-0.10427573335764483	0.7135777652061198	1.1956177398415964	0.0412847908304678	0.47892801694950193	-0.17888903849183144
1.007	0.22845310470604963	-0.10428584699490845	0.7142717838940542	1.194592162376532	0.041271342605927124	0.4791439988349557	-0.17880903132656836
1.0080000000000002	0.22844415566227888	-0.10429594340560822	0.7149641268174063	1.1935690707118725	0.041257908179976426	0.47935931681250177	-0.17872908923575792
1.0090000000000001	0.22843525044037952	-0.10430602240097873	0.7156548097591968	1.192548464443492	0.04124448597897637	0.47957397466496665	-0.1786492059871955
1.01	0.2284263882979508	-0.1043160837826447	0.7163438482897687	1.1915303423811754	0.04123107449051543	0.4797879762022903	-0.17856937563290634
1.011	0.22841756848966194	-0.10432612734144889	0.7170312577415495	1.1905147025528269	0.041217672265405465	0.480001325256438	-0.17848959252017946
1.0120000000000002	0.22840879026724098	-0.10433615285554473	0.7177170531827847	1.1895015422100177	0.04120427791942319	0.48021402567597654	-0.1784098513029762
1.0130000000000001	0.22840005287904724	-0.10434616008850417	0.7184012493898502	1.1884908578348727	0.041190890135103506	0.4804260813201295	-0.17833014695365815
1.014	0.22839135556960327	-0.10435614878819456	0.719083860818507	1.1874826451494302	0.041177507663829625	0.4806374960524289	-0.17825047477449105
1.015	0.2283826975787106	-0.104366118686426	0.7197649015752126	1.186476899127479	0.04116412932809945	0.4808482737343256	-0.1781708304085041
1.0160000000000002	0.22837407813977306	-0.10437606949936913	0.7204443853896016	1.185473614008498	0.04115075402396947	0.48105841821887596	-0.17809120984916008
1.0170000000000001	0.22836549647807947	-0.10438600092799144	0.7211223255881205	1.1844727833129554	0.04113738072343366	0.48126793334444	-0.17801160944902436
1.018	0.22835695180942617	-0.10439591265813578	0.7217987350676754	1.1834743998574617	0.04112400847661672	0.481476822928388	-0.1779320259285318
1.019	0.2283484433383308	-0.10440580436099409	0.7224736262685312	1.1824784557694132	0.041110636414148	0.4816850907607501	-0.17785245638534322
1.0200000000000002	0.228339970256211	-0.10441567569360034	0.7231470111471967	1.1814849425018796	0.04109726374953435	0.4818927405978665	-0.17777289830374599
1.0210000000000001	0.228331531739902	-0.10442552629896673	0.7238189011504144	1.1804938508495006	0.04108388978135011	0.48209977615627847	-0.17769334956331
1.022	0.2283231269493862	-0.10443535580661588	0.7244893071902373	1.1795051709657745	0.04107051389561025	0.48230620110685557	-0.17761380844655794
1.023	0.2283147550247364	-0.10444516383313343	0.7251582396194372	1.1785188923806205	0.041057135568083936	0.48251201906891283	-0.17753427364638247
1.0240000000000002	0.22830641508415409	-0.10445494998236483	0.7258257082068565	1.1775350040170987	0.04104375436624447	0.48271723360419216	-0.17745474427388241
1.0250000000000001	0.22829810622385485	-0.10446471384600935	0.726491722112317	1.1765534942084206	0.04103036995128241	0.4829218482106433	-0.17737521986643587
1.026	0.22828982751829896	-0.10447445500423533	0.7271562898610733	1.1755743507163872	0.04101698208018249	0.48312586631600124	-0.17729570039558526
1.027	0.2282815780200164	-0.10448417302556583	0.7278194193193069	1.174597560750892	0.04100359060737717	0.48332929127146107	-0.17721618627418648
1.0280000000000002	0.22827335676015398	-0.10449386746641216	0.728481117671408	1.1736231109897521	0.04099019548597725	0.4835321263457512	-0.17713667836263963
1.0290000000000001	0.2282651627501231	-0.10450353787063	0.7291413913979059	1.1726509875981252	0.04097679676894513	0.4837343747195411	-0.17705717797480963
1.03	0.2282569949835969	-0.10451318376909631	0.7298002462540449	1.171681176247906	0.040963394610271445	0.48393603947999786	-0.17697768688369714
1.031	0.22824885243848017	-0.10452280467968496	0.7304576872501244	1.170713662138613	0.040949989266033424	0.48413712361542655	-0.17689820732612738
1.0320000000000003	0.22824073407885356	-0.10453240010801876	0.7311137186332198	1.1697484300194032	0.04093658109551745	0.48433763001005403	-0.1768187420065162
1.0330000000000001	0.22823263885689418	-0.10454196954824585	0.7317683438699044	1.1687854642099789	0.04092317056228375	0.4845375614391339	-0.17673929410025935
1.034	0.2282245657147707	-0.10455151248308833	0.7324215656310975	1.1678247486203974	0.04090975823462482	0.48473692056449347	-0.1766598672563767
1.035	0.22821651358651374	-0.10456102838354008	0.7330733857790365	1.166866266771684	0.040896344785477955	0.4849357099303971	-0.17658046559904308
1.0360000000000003	0.2282084813994905	-0.10457051670859017	0.7337238053548634	1.1659100018168802	0.04088293099240039	0.4851339319596016	-0.17650109372867223
1.0370000000000001	0.22820046807473332	-0.10457997690459667	0.7343728245668296	1.164955936561422	0.04086951773754549	0.485331588949663	-0.17642175672285396
1.038	0.2281924725264975	-0.1045894084039355	0.7350204427806168	1.1640040534839902	0.04085610600703022	0.4855286830694913	-0.17634246013634863
1.039	0.22818449366217664	-0.10459881062367916	0.7356666585121492	1.1630543347586004	0.040842696889936615	0.4857252163560904	-0.17626320999976852
1.0400000000000003	0.22817653038220106	-0.10460818296505574	0.7363114694221479	1.1621067622768213	0.040829291577494424	0.4859211907116029	-0.17618401281742782
1.0410000000000001	0.22816858157954253	-0.10461752481331067	0.7369548723120511	1.1611613176697648	0.04081589136226121	0.4861166079007801	-0.17610487556453822
1.042	0.22816064613957773	-0.10462683553759665	0.7375968631216812	1.1602179823302428	0.04080249763711587	0.4863114695488136	-0.1760258056834391
1.043	0.22815272293993785	-0.10463611449089415	0.7382374369297868	1.1592767374343536	0.0407891118941255	0.4865057771395882	-0.17594681107849014
1.0440000000000003	0.2281448108495947	-0.10464536100996454	0.7388765879582214	1.15833756396214	0.04077573572316212	0.486699532014598	-0.17586790010931475
1.0450000000000002	0.22813690872755976	-0.10465457441570933	0.7395143095786254	1.157400442718841	0.040762370810329	0.4868927353724631	-0.17578908158262999
1.046	0.2281290154219473	-0.10466375401468563	0.7401505943197423	1.1564653543575074	0.04074901893668202	0.4870853882686201	-0.17571036474350757
1.047	0.22812112976977866	-0.10467289910140633	0.7407854338750005	1.1555322794015015	0.04073568197730553	0.48727749161500117	-0.1756317592665447
1.0480000000000003	0.2281132505967776	-0.1046820089599251	0.7414188191111223	1.154601198265388	0.04072236190013171	0.48746904617994613	-0.17555327524687472
1.0490000000000002	0.22810537671678313	-0.10469108286470229	0.7420507400781391	1.153672091273867	0.040709060764319176	0.48766005258852724	-0.175474923190947
1.05	0.2280975069319076	-0.10470012008187733	0.7426811860204494	1.1527449386791413	0.04069578071855412	0.48785051132310486	-0.1753967140071886
1.051	0.22808964003419446	-0.10470911987019982	0.7433101453885527	1.1518197206778649	0.04068252399902849	0.48804042272392995	-0.17531865899665858
1.0520000000000003	0.2280817748087785	-0.10471808148049556	0.7439376058522221	1.1508964174284397	0.04066929292660582	0.4882297869900368	-0.17524076984319797
1.0530000000000002	0.2280739100377935	-0.10472700415479384	0.7445635543158775	1.149975009067931	0.04065608990365981	0.48841860418072985	-0.1751630586025153
1.054	0.22806604450389895	-0.10473588712586714	0.7451879769361703	1.149055475727492	0.04064291741094878	0.48860687421766497	-0.17508553769037993
1.055	0.22805817699380596	-0.10474472961605721	0.7458108591421702	1.1481377975463167	0.04062977800391465	0.4887945968874025	-0.17500821987003265
1.0560000000000003	0.2280503063025602	-0.10475353083538755	0.7464321856581692	1.1472219546848972	0.04061667430840401	0.488981771844372	-0.17493111823861895
1.0570000000000002	0.2280424312382048	-0.10476228998046544	0.7470519405279862	1.1463079273379757	0.04060360901666146	0.4891683986142488	-0.1748542462128763
1.058	0.22803455062644412	-0.10477100623455217	0.7476701071396583	1.14539569574759	0.04059058488383618	0.4893544765974986	-0.1747776175145493
1.059	0.22802666331530896	-0.10477967876805153	0.7482866682505369	1.1444852402166046	0.040577604724633724	0.4895400050727862	-0.17470124615545973
1.0600000000000003	0.22801876817944955	-0.1047883067390422	0.7489016060131775	1.1435765411223688	0.04056467140992782	0.4897249832003717	-0.17462514642203428
1.0610000000000002	0.22801086412330732	-0.10479688929385281	0.7495149020016654	1.1426695789297736	0.04055178786332911	0.48990941002573685	-0.17454933285970362
1.062	0.2280029500835451	-0.10480542556730199	0.7501265372380214	1.141764334202596	0.04053895705758657	0.49009328448350453	-0.17447382025776728
1.063	0.2279950250322404	-0.10481391468185282	0.7507364922187033	1.140860787613155	0.04052618201051399	0.490276605401591	-0.17439862363483222
1.0640000000000003	0.22798708798083897	-0.10482235574605979	0.7513447469419764	1.139958919952549	0.04051346578043882	0.4904593715055309	-0.1743237582238361
1.0650000000000002	0.2279791379837398	-0.10483074785381437	0.7519512809372975	1.1390587121426217	0.040500811461718425	0.4906415814229762	-0.17424923945554485
1.066	0.22797117414189136	-0.10483909008476718	0.7525560732963532	1.1381601452485421	0.04048822218062531	0.4908232336882491	-0.17417508294087453
1.067	0.22796319560678027	-0.10484738150517627	0.7531591027050227	1.1372632004912748	0.04047570109135475	0.491004326746949	-0.17410130445269262
1.0680000000000003	0.22795520158368276	-0.10485562116880412	0.7537603474762855	1.136367859259953	0.04046325137202989	0.4911848589608598	-0.17402791990714458
1.0690000000000002	0.22794719133417604	-0.10486380811786188	0.7543597855833454	1.1354741031245548	0.040450876220762155	0.4913648286130363	-0.1739549453447338
1.07	0.2279391641794137	-0.1048719413840031	0.7549573946922391	1.1345819138488966	0.04043857885170313	0.49154423391276814	-0.1738823969115046
1.071	0.22793111950416983	-0.10488001998936991	0.7555531521947016	1.1336912734032105	0.040426362490962736	0.4917230730004817	-0.17381029084025232
1.0720000000000003	0.22792305676014987	-0.10488804294769345	0.756147035241685	1.1328021639770722	0.0404142303723908	0.49190134395258367	-0.17373864343143972
1.0730000000000002	0.22791497546819217	-0.10489600926544786	0.7567390207760487	1.1319145679938285	0.04040218573352322	0.49207904478606473	-0.17366747103410862
1.074	0.22790687522010952	-0.10490391794305609	0.7573290855636932	1.131028468125786	0.04039023181187241	0.49225617346292566	-0.1735967900271974
1.075	0.22789875568054876	-0.10491176797652524	0.7579172062242878	1.13014384730981	0.04037837184143696	0.4924327278945503	-0.17352661680088252
1.0760000000000003	0.22789061658886994	-0.10491955835988838	0.7585033592623671	1.12926068876372	0.04036660904942743	0.49260870594602685	-0.17345696773756325
1.0770000000000002	0.22788245776104324	-0.10492728808770468	0.759087521099192	1.1283789760027454	0.040354946652961514	0.4927841054406028	-0.17338785919247343
1.078	0.22787427909156474	-0.10493495615724552	0.7596696681054007	1.1274986928553075	0.040343387855542645	0.4929589241643354	-0.17331930747402588
1.079	0.22786608055539265	-0.10494256157111712	0.7602497766329697	1.1266198234785179	0.04033193584374538	0.4931331598705148	-0.17325132882442212
1.0800000000000003	0.22785786220990045	-0.10495010333956482	0.760827823045754	1.1257423523737906	0.0403205937838607	0.4933068102837396	-0.17318393940093738
1.0810000000000002	0.22784962419684748	-0.10495758048095603	0.7614037837497576	1.124866264402581	0.04030936481764553	0.4934798731040119	-0.17311715525749982
1.082	0.22784136674437078	-0.10496499202119734	0.7619776352235325	1.1239915448015145	0.04029825205759976	0.49365234601097707	-0.1730509923263658
1.083	0.22783309016899814	-0.10497233699396934	0.7625493540483563	1.1231181791957907	0.04028725858292481	0.49382422666830916	-0.1729854664001796
1.0840000000000003	0.2278247948776791	-0.10497961444177789	0.7631189169385856	1.12224615361163	0.04027638743597795	0.4939955127282452	-0.17292059311421965
1.0850000000000002	0.22781648136983448	-0.10498682341669185	0.7636863007722037	1.1213754544892778	0.040265641618427724	0.4941662018360874	-0.17285638792857236
1.086	0.22780815023942522	-0.10499396298114565	0.7642514826208383	1.1205060686962074	0.04025502408741195	0.4943362916345541	-0.17279286611046168
1.087	0.22779980217666146	-0.10500103220956082	0.7648144397788958	1.1196379835394066	0.04024453775218272	0.4945057797679816	-0.17273004271696302
1.0880000000000003	0.22779143796860007	-0.10500803019078804	0.7653751497922116	1.1187711867763876	0.04023418547129623	0.4946746638865006	-0.17266793257808682
1.0890000000000002	0.22778305849863184	-0.10501495603174632	0.7659335904873594	1.1179056666253036	0.04022397005052746	0.49484294165043385	-0.17260655027972976
1.09	0.22777466474560923	-0.10502180886188421	0.7664897400023972	1.1170414117749357	0.040213894241080565	0.495010610734978	-0.17254591014593101
1.091	0.2277662577829877	-0.10502858783695876	0.7670435768183207	1.1161784113945665	0.040203960737300495	0.49517766883504927	-0.17248602622078496
1.0920000000000003	0.22775783877760286	-0.10503529214175683	0.7675950797901225	1.1153166551433709	0.04019417217400502	0.4953441136701751	-0.17242691225066603
1.0930000000000002	0.2277494089873323	-0.10504192099251296	0.7681442281767227	1.1144561331797094	0.040184531123921716	0.49550994298918843	-0.1723685816669958
1.094	0.22774096975764485	-0.10504847363940235	0.7686910016690355	1.113596836170337	0.04017504009534918	0.49567515457448497	-0.1723110475699043
1.095	0.22773252251778486	-0.1050549493687309	0.7692353804165704	1.1127387552987877	0.04016570152985723	0.4958397462460274	-0.17225432271283336
1.0960000000000003	0.22772406877696366	-0.10506134750444492	0.7697773450540889	1.1118818822725642	0.040156517799779995	0.49600371586546393	-0.17219841948746034
1.0970000000000002	0.22771561012055766	-0.1050676674097146	0.7703168767283377	1.1110262093295207	0.040147491205865075	0.49616706134030336	-0.17214334990880764
1.098	0.2277071482063138	-0.10507390848897054	0.7708539571233751	1.110171729244568	0.04013862397531991	0.49632978062784305	-0.17208912560095288
1.099	0.227698684760562	-0.105080070189267	0.7713885684841367	1.1093184353370937	0.0401299182596442	0.4964918717387921	-0.1720357577834492
1.1000000000000003	0.22769022157443064	-0.10508615200059539	0.7719206936390042	1.108466321477594	0.040121376132002506	0.49665333274077356	-0.17198325725844463
1.1010000000000002	0.2276817605000614	-0.1050921534555202	0.77245031602177	1.1076153820927743	0.04011299958431781	0.4968141617618295	-0.17193163439855066
1.102	0.22767330344682266	-0.10509807412776205	0.7729774196926383	1.1067656121702476	0.04010479052402293	0.49697435699380976	-0.17188089913551022
1.103	0.2276648523775221	-0.10510391363010844	0.7735019893575306	1.1059170072632198	0.04009675077083337	0.4971339166955233	-0.1718310609497766
1.1040000000000003	0.227656409304241	-0.10510967161278273	0.7740240103857112	1.10506956349479	0.04008888205402689	0.49729283919571593	-0.17178212886081137
1.1050000000000002	0.2276479762830339	-0.10511534776189213	0.7745434688261247	1.104223277562242	0.04008118600992361	0.49745112289581406	-0.17173411141790895
1.106	0.22763955540786704	-0.10512094179757574	0.7750603514217017	1.1033781467413295	0.04007366417944298	0.4976087662721936	-0.17168701669202646
1.107	0.22763114880492397	-0.10512645347298263	0.7755746456208987	1.1025341688901837	0.04006631800634535	0.49776576787791393	-0.1716408522689151
1.1080000000000003	0.2276227586268996	-0.10513188257408475	0.7760863395872335	1.1016913424532204	0.04005914883609533	0.49792212634410166	-0.1715956252430577
1.1090000000000002	0.22761438704690296	-0.10513722891881934	0.7765954222079586	1.100849666464674	0.04005215791449327	0.49807784038128916	-0.17155134221222268
1.11	0.2276060362530974	-0.10514249235555752	0.7771018831022619	1.1000091405502581	0.04004534638607337	0.49823290878095405	-0.17150800927293172
1.111	0.22759770844445157	-0.1051476727624036	0.7776057126290035	1.099169764926956	0.04003871529305897	0.49838733041713823	-0.17146563201659137
1.1120000000000003	0.22758940582684442	-0.1051527700477063	0.7781069018939991	1.0983315404024452	0.04003226557499567	0.4985411042479042	-0.17142421552573434
1.1130000000000002	0.22758113060914642	-0.10515778415065394	0.7786054427564841	1.0974944683745256	0.04002599806851323	0.4986942293165692	-0.17138376437060887
1.114	0.2275728849992776	-0.10516271504082184	0.7791013278336384	1.0966585508298072	0.04001991350678896	0.4988467047525959	-0.17134428260702442
1.115	0.2275646712002408	-0.10516756271704499	0.7795945505020528	1.0958237903412713	0.04001401251901629	0.4989985297720189	-0.17130577377593684
1.1160000000000003	0.22755649140612627	-0.10517232720674602	0.780085104896146	1.0949901900647065	0.04000829563054778	0.4991497036774693	-0.17126824090464668
1.1170000000000002	0.22754834779808308	-0.10517700856534624	0.7805729859042868	1.0941577537340166	0.04000276326352921	0.49930022585785827	-0.17123168650948617
1.118	0.22754024254063251	-0.1051816068753837	0.781058189162627	1.093326485655395	0.03999741573771969	0.4994500957877205	-0.1711961125999911
1.119	0.22753217777907503	-0.10518612224646254	0.7815407110458944	1.0924963907007383	0.039992253271984655	0.4995993130261577	-0.17116152068455578
1.1199999999999999	0.22752415563761264	-0.10519055481603379	0.7820205486547797	1.0916674743010515	0.03998727598652236	0.4997478772152603	-0.17112791177769066
1.1210000000000002	0.22751617821667897	-0.10519490474950649	0.7824976998006733	1.090839742439842	0.03998248390515361	0.4998957880781299	-0.17109528640882007
1.122	0.22750824758909927	-0.10519917223969011	0.7829721629896378	1.0900132016457382	0.03997787695749206	0.5000430454168678	-0.171063644631767
1.123	0.22750036579583147	-0.10520335750707004	0.7834439374063662	1.0891878589839525	0.03997345498154308	0.5001896491105917	-0.17103298603425363
1.1239999999999999	0.22749253484166376	-0.10520746080091278	0.7839130228970009	1.0883637220469586	0.03996921772685308	0.5003355991132359	-0.17100330974790584
1.1250000000000002	0.22748475669086488	-0.10521148239969656	0.7843794199508115	1.0875407989451336	0.03996516485747864	0.500480895451136	-0.1709746144590049
1.1260000000000001	0.22747703326278235	-0.10521542261049505	0.784843129682236	1.0867190982977237	0.039961295954410295	0.500625538220703	-0.17094689841925642
1.127	0.2274693664277649	-0.10521928176806768	0.7853041538132862	1.0858986292241337	0.039957610517816655	0.5007695275862456	-0.1709201594563349
1.128	0.2274617580041601	-0.10522306023403032	0.785762494654433	1.085079401335154	0.039954107969413864	0.5009128637775178	-0.17089439498511808
1.1290000000000002	0.2274542097560095	-0.10522675839610372	0.7862181550828473	1.0842614247237357	0.039950787655143476	0.5010555470866834	-0.17086960202028398
1.1300000000000001	0.22744672338993432	-0.10523037666743756	0.7866711385191189	1.0834447099556874	0.03994764884815941	0.5011975778650047	-0.17084577718960275
1.131	0.22743930055083406	-0.1052339154860105	0.7871214489043313	1.0826292680606533	0.03994469075182006	0.5013389565196792	-0.17082291674695216
1.132	0.2274319428171489	-0.10523737531448644	0.787569090677489	1.0818151105233709	0.03994191250280805	0.5014796835107643	-0.17080101658512048
1.1330000000000002	0.22742465169643947	-0.10524075664090402	0.7880140687517876	1.0810022492748126	0.03993931317474386	0.5016197593478853	-0.17078007224919253
1.1340000000000001	0.22741742862165498	-0.105244059979443	0.788456388489726	1.0801906966828259	0.039936891781928795	0.5017591845866638	-0.17076007895064443
1.135	0.22741027494733504	-0.10524728587051144	0.788896055678557	1.0793804655430146	0.03993464728279174	0.5018979598250511	-0.17074103158123785
1.136	0.22740319194536737	-0.10525043488015409	0.7893330765064477	1.0785715690706017	0.03993257858297994	0.5020360856997462	-0.17072292472635325
1.1370000000000002	0.22739618080105445	-0.10525350759840973	0.789767457538593	1.077764020892509	0.03993068453791197	0.5021735628827606	-0.17070575267849789
1.1380000000000001	0.2273892426094865	-0.10525650463699385	0.7901992056929019	1.0769578350392606	0.039928963955098616	0.5023103920780677	-0.17068950945117603
1.139	0.22738237837259495	-0.1052594266278093	0.7906283282152465	1.0761530259378282	0.03992741559684158	0.5024465740181532	-0.17067418879257976
1.14	0.22737558899801608	-0.10526227422265967	0.7910548326546467	1.0753496084050282	0.03992603818331139	0.5025821094604054	-0.1706597841991051
1.1410000000000002	0.22736887529938893	-0.10526504809341186	0.7914787268391341	1.0745475976395773	0.039924830395762	0.5027169991835881	-0.17064628892888337
1.1420000000000001	0.2273622379969556	-0.10526774893223123	0.7919000188522871	1.073747009213544	0.03992379087976149	0.502851243984517	-0.17063369601508943
1.143	0.22735567771808762	-0.10527037745188854	0.7923187170100515	1.0729478590654407	0.039922918248318416	0.502984844674756	-0.17062199827879063
1.144	0.22734919499773923	-0.10527293438613698	0.7927348298382154	1.0721501634941852	0.03992221108490518	0.5031178020772727	-0.17061118834134273
1.1450000000000002	0.2273427902791996	-0.10527542049015655	0.793148366050531	1.0713539391516567	0.03992166794650141	0.5032501170231731	-0.17060125863664455
1.1460000000000001	0.22733646391589626	-0.10527783654106594	0.7935593345267244	1.07055920303421	0.03992128736665886	0.5033817903485148	-0.17059220142356288
1.147	0.22733021617387744	-0.1052801833385056	0.7939677442903867	1.0697659724746384	0.039921067858528295	0.5035128228911373	-0.17058400879841334
1.148	0.2273240472338437	-0.10528246170491595	0.794373604487861	1.0689742651341942	0.03992100791772799	0.5036432154876913	-0.17057667270713922
1.1490000000000002	0.22731795719310097	-0.10528467248475543	0.7947769243692476	1.0681840989935152	0.03992110602462901	0.5037729689711099	-0.17057018495695234
1.1500000000000001	0.2273119460678099	-0.10528681654303239	0.7951777132715185	1.0673954923424407	0.039921360646058605	0.5039020841684592	-0.1705645372273223
1.151	0.22730601379478113	-0.10528889476465571	0.7955759806026044	1.0666084637694533	0.03992177023721515	0.5040305618989858	-0.17055972108038248
1.152	0.22730016023319458	-0.10529090805460271	0.7959717358256923	1.0658230321511044	0.03992233324391769	0.5041584029722991	-0.17055572797100504
1.1530000000000002	0.22729438516699782	-0.10529285733739886	0.796364988444474	1.0650392166417806	0.039923048104400005	0.5042856081867478	-0.17055254925637006
1.1540000000000001	0.22728868830798246	-0.10529474355553173	0.7967557479904634	1.0642570366637933	0.03992391325034623	0.5044121783281744	-0.17055017620467164
1.155	0.22728306929991082	-0.10529656766755116	0.7971440240123773	1.0634765118962706	0.03992492710747391	0.5045381141691053	-0.1705486000032745
1.156	0.22727752772331547	-0.10529833064623088	0.7975298260668214	1.062697662262083	0.03992608809603162	0.5046634164681948	-0.17054781176663336
1.1570000000000003	0.2272720630994698	-0.10530003347679057	0.7979131637102677	1.0619205079142808	0.03992739463139522	0.5047880859699222	-0.1705478025434969
1.1580000000000001	0.22726667489353028	-0.10530167715517745	0.7982940464926899	1.0611450692235327	0.03992884512458167	0.5049121234046622	-0.1705485633230396
1.159	0.2272613625183565	-0.10530326268640669	0.7986724839517202	1.060371366766917	0.03993043798256011	0.5050355294887627	-0.17055008504053865
1.16	0.22725612533938533	-0.10530479108295915	0.7990484856054387	1.059599421317675	0.039932171608544474	0.5051583049240822	-0.17055235858357987
1.1610000000000003	0.2272509626794316	-0.105306263363236	0.7994220609441618	1.0588292538347774	0.03993404440239104	0.5052804503972278	-0.17055537479892283
1.1620000000000001	0.22724587382228642	-0.10530768055044414	0.7997932194234766	1.0580608854515314	0.039936054761285	0.5054019665792258	-0.17055912449899857
1.163	0.22724085801549038	-0.10530904367266192	0.8001619704588872	1.0572943374639587	0.039938201081022376	0.5055228541256233	-0.17056359846731856
1.164	0.2272359144734124	-0.10531035376370902	0.800528323420935	1.05652963132005	0.03994048175758407	0.505643113676594	-0.1705687874631688
1.1650000000000003	0.22723104238026035	-0.10531161186331847	0.8008922876311646	1.0557667886102513	0.03994289518815122	0.5057627458571081	-0.170574682225781
1.1660000000000001	0.22722624089227092	-0.10531281901623486	0.8012538723596748	1.0550058310591623	0.03994543977131967	0.5058817512772883	-0.1705812734776851
1.167	0.22722150913945172	-0.10531397627098786	0.8016130868234951	1.0542467805180533	0.039948113907002404	0.5060001305327676	-0.17058855192755684
1.168	0.22721684622762725	-0.10531508467871549	0.8019699401850221	1.0534896589574234	0.03995091599626511	0.5061178842049886	-0.17059650827305675
1.1690000000000003	0.2272122512415451	-0.10531614529203596	0.802324441551261	1.0527344884599605	0.03995384444091363	0.5062350128615644	-0.170605133203121
1.1700000000000002	0.2272077232490436	-0.10531715916396711	0.802676599974239	1.0519812912150026	0.03995689764289591	0.5063515170567009	-0.17061441739922664
1.171	0.22720326130552967	-0.10531812734689237	0.803026424451076	1.051230089514106	0.03996007400388529	0.5064673973315585	-0.17062435153649227
1.172	0.22719886445839155	-0.10531905089157241	0.8033739239229537	1.0504809057469462	0.039963371925046745	0.5065826542145523	-0.17063492628517196
1.1730000000000003	0.22719453175134688	-0.10531993084620116	0.8037191072741056	1.0497337623979077	0.03996678980668308	0.5066972882216507	-0.1706461323120028
1.1740000000000002	0.22719026222835134	-0.10532076825550539	0.8040619833315714	1.0489886820440912	0.03997032604770185	0.5068112998566128	-0.17065796028092822
1.175	0.22718605493631583	-0.10532156415988683	0.8044025608657063	1.0482456873550867	0.039973979044965344	0.5069246896111617	-0.17067040085296284
1.176	0.22718190892700946	-0.10532231959460557	0.8047408485906777	1.047504801093748	0.039977747192647024	0.5070374579650947	-0.17068344468569463
1.1770000000000003	0.2271778232592784	-0.10532303558900412	0.8050768551634435	1.0467660461171928	0.03998162888177874	0.5071496053860861	-0.1706970824335302
1.1780000000000002	0.22717379700120488	-0.10532371316577072	0.8054105891812009	1.0460294453783794	0.03998562249992932	0.507261132329121	-0.17071130474869187
1.179	0.22716982923145584	-0.1053243533402412	0.8057420591788058	1.0452950219289858	0.03998972643083343	0.507372039235864	-0.17072610228194057
1.18	0.22716591904020084	-0.1053249571197383	0.8060712736261519	1.0445627989243251	0.03999393905397228	0.5074823265339631	-0.17074146568279017
1.1810000000000003	0.22716206552997478	-0.10532552550294733	0.8063982409243707	1.0438327996302772	0.03999825874422952	0.5075919946359827	-0.17075738559983106
1.1820000000000002	0.22715826781610637	-0.10532605947932734	0.806722969401595	1.043105047431086	0.04000268387162399	0.5077010439380888	-0.17077385268105047
1.183	0.22715452502633543	-0.10532656002855685	0.8070454673097851	1.04237956583687	0.040007212800998976	0.50780947481891	-0.17079085757367155
1.184	0.2271508363007512	-0.105327028120013	0.807365742822234	1.0416563784908228	0.040011843891608743	0.5079172876386369	-0.1708083909237637
1.1850000000000003	0.2271472007931832	-0.10532746471228341	0.8076838040309916	1.0409355091768295	0.04001657549660398	0.5080244827381145	-0.17082644337575514
1.1860000000000002	0.22714361767291882	-0.10532787075270954	0.8079996589445753	1.040216981827858	0.04002140596247852	0.5081310604378683	-0.17084500557149138
1.187	0.2271400861259949	-0.10532824717696083	0.8083133154859549	1.03950082053472	0.04002633362860092	0.508237021037182	-0.17086406814903157
1.188	0.22713660535718883	-0.1053285949086386	0.8086247814904317	1.0387870495544296	0.04003135682677137	0.508342364813292	-0.17088362174167912
1.1890000000000003	0.2271331745927086	-0.10532891485890879	0.8089340647037789	1.0380756933181352	0.040036473880623175	0.5084470920206325	-0.17090365697713333
1.1900000000000002	0.22712979308170342	-0.10532920792616268	0.8092411727806376	1.0373667764389822	0.04004168310499189	0.5085512028900148	-0.17092416447665015
1.191	0.22712646009546827	-0.10532947499570473	0.8095461132824096	1.0366603237191245	0.040046982805558545	0.5086546976277347	-0.1709451348545862
1.192	0.22712317492509596	-0.10532971693946654	0.8098488936750134	1.0359563601551147	0.040052371278768324	0.5087575764148561	-0.17096655871827407
1.1930000000000003	0.22711993687870924	-0.10532993461574618	0.8101495213279996	1.035254910942395	0.040057846811722135	0.5088598394069108	-0.1709884266674468
1.1940000000000002	0.2271167452786482	-0.10533012886897206	0.8104480035150192	1.0345560014796173	0.040063407681920675	0.5089614867338348	-0.1710107292930378
1.195	0.22711359945861068	-0.1053303005294904	0.8107443474145125	1.0338596573723926	0.04006905215704551	0.5090625184998328	-0.1710334571759133
1.196	0.22711049876074754	-0.10533045041337553	0.8110385601106092	1.0331659044364438	0.04007477849483972	0.5091629347832352	-0.1710566008855469
1.1970000000000003	0.22710744253271434	-0.10533057932226224	0.8113306485942327	1.0324747687008942	0.04008058494296796	0.5092627356364061	-0.17108015097858378
1.1980000000000002	0.22710443012467785	-0.10533068804319927	0.8116206197632708	1.0317862764120351	0.040086469738857676	0.5093619210855201	-0.17110409799785306
1.199	0.22710146088665564	-0.10533077734852345	0.811908480420302	1.0311004540371762	0.04009243110970584	0.5094604911299041	-0.1711284324725669
1.2	0.22709853416694298	-0.10533084799575328	0.8121942372674973	1.030417328267422	0.0400984672728357	0.5095584457408817	-0.17115314492008207
1.2010000000000003	0.22709564931162401	-0.10533090072750158	0.812477896900199	1.0297369260186018	0.04010457643640518	0.5096557848605484	-0.1711782258487455
1.2020000000000002	0.22709280566441487	-0.10533093627140624	0.8127594657999196	1.0290592744310727	0.040110756800346946	0.5097525084005975	-0.17120366576140691
1.203	0.2270900025664648	-0.10533095534007862	0.813038950325999	1.0283844008691274	0.0401170065574809	0.5098486162408936	-0.17122945515985105
1.204	0.22708723935649355	-0.10533095863106838	0.813316356706289	1.0277123329195996	0.040123323894679125	0.5099441082279151	-0.17125558454997664
1.2050000000000003	0.22708451537201788	-0.10533094682684468	0.8135916910279882	1.027043098389648	0.04012970699384145	0.5100389841733698	-0.17128204444706097
1.2060000000000002	0.22708182995129184	-0.10533092059479264	0.8138649592290005	1.02637672530406	0.04013615403274421	0.5101332438529245	-0.17130882538087588
1.207	0.22707918243445632	-0.10533088058722448	0.8141361670894335	1.0257132419016728	0.04014266318612946	0.5102268870048642	-0.17133591790096891
1.208	0.2270765721638985	-0.10533082744140476	0.8144053202228555	1.025052676630881	0.04014923262703638	0.5103199133287428	-0.17136331258224063
1.2090000000000003	0.22707399848495158	-0.10533076177958907	0.8146724240676771	1.0243950581449612	0.040155860528072164	0.5104123224842088	-0.171391000030462
1.2100000000000002	0.22707146074656134	-0.10533068420907547	0.8149374838786556	1.0237404152975622	0.04016254506262416	0.5105041140898828	-0.17141897088761898
1.211	0.22706895830116694	-0.10533059532226827	0.8152005047177651	1.023088777137956	0.04016928440619775	0.5105952877220468	-0.17144721583752004
1.212	0.22706649050416802	-0.10533049569675326	0.8154614914444284	1.022440172905271	0.04017607673794266	0.5106858429132626	-0.17147572561204086
1.2130000000000003	0.22706405671373062	-0.10533038589538407	0.8157204487062313	1.0217946320216744	0.040182920242247636	0.5107757791512295	-0.17150449099758938
1.2140000000000002	0.2270616562913107	-0.10533026646637891	0.8159773809308666	1.021152184084854	0.04018981311022257	0.5108650958779387	-0.17153350284119076
1.215	0.22705928860214467	-0.10533013794342737	0.8162322923189267	1.020512858859394	0.04019675354106994	0.5109537924890047	-0.17156275205632332
1.216	0.22705695301533094	-0.10533000084580649	0.8164851868375409	1.0198766862673931	0.04020373974328626	0.5110418683331138	-0.17159222962839255
1.2170000000000003	0.22705464890463242	-0.10532985567850575	0.8167360682148548	1.0192436963794258	0.040210769935634515	0.5111293227115278	-0.17162192661966916
1.2180000000000002	0.22705237565000108	-0.10532970293236046	0.8169849399342194	1.0186139194050596	0.040217842348254686	0.5112161548775844	-0.17165183417461363
1.219	0.22705013263832252	-0.10532954308419289	0.8172318052284645	1.0179873856814037	0.040224955224157685	0.5113023640364379	-0.1716819435257178
1.22	0.2270479192633801	-0.1053293765969609	0.817476667076132	1.0173641256675494	0.04023210682031282	0.511387949344796	-0.1717122459967661
1.2210000000000003	0.2270457349261639	-0.10532920391991353	0.817719528199287	1.0167441699610404	0.04023929540717321	0.5114729099093774	-0.17174273299980983
1.2220000000000002	0.22704357903514716	-0.1053290254887529	0.8179603910614005	1.016127549329199	0.04024651926725001	0.5115572447843315	-0.17177339602854313
1.223	0.22704145100578138	-0.10532884172580241	0.8181992578656769	1.0155142947248235	0.04025377669456407	0.5116409529698163	-0.17180422665533554
1.224	0.22703935025958694	-0.10532865304018026	0.8184361305545765	1.0149044372775828	0.04026106599528128	0.511724033412342	-0.171835216533696
1.2250000000000003	0.22703727622321687	-0.10532845982797834	0.8186710108097817	1.0142980082757378	0.04026838548880231	0.511806485005787	-0.17186635740294856
1.2260000000000002	0.22703522832749398	-0.10532826247244596	0.818903900051851	1.0136950391471815	0.040275733509065	0.5118883065925375	-0.1718976410931185
1.227	0.2270332060067981	-0.1053280613441779	0.8191347994403074	1.013095561440526	0.04028310840581725	0.511969496964754	-0.17192905952948817
1.228	0.22703120869918159	-0.10532785680130649	0.8193637098749119	1.0124996068050733	0.04029050854561857	0.5120500548657637	-0.17196060473683128
1.2290000000000003	0.22702923584646303	-0.10532764918969749	0.8195906319977496	1.0119072069692672	0.04029793231275439	0.5121299789916409	-0.1719922688436375
1.2300000000000002	0.22702728689392257	-0.10532743884314916	0.8198155661961284	1.011318393717963	0.040305378110247765	0.5122092679931616	-0.17202404408639618
1.231	0.2270253612907235	-0.1053272260835944	0.8200385126066648	1.0107331988681163	0.040312844360908776	0.5122879204781923	-0.17205592281382506
1.232	0.22702345849143665	-0.10532701122130568	0.8202594711198051	1.010151654242857	0.040320329508362555	0.5123659350142106	-0.17208789749111247
1.2330000000000003	0.22702157795791675	-0.10532679455510201	0.8204784413840278	1.0095737916446696	0.04032783201805734	0.5124433101307146	-0.1721199607043631
1.2340000000000002	0.22701971916115693	-0.10532657637255832	0.8206954228104771	1.0089996428280203	0.04033535037825411	0.5125200443217071	-0.1721521051650112
1.235	0.2270178815831214	-0.10532635695021636	0.8209104145787818	1.008429239471402	0.04034288310099928	0.5125961360483751	-0.1721843237138428
1.236	0.22701606471855681	-0.10532613655379719	0.821123415643685	1.0078626131491462	0.04035042872302105	0.5126715837418472	-0.17221660932469515
1.2370000000000003	0.227014268076407	-0.10532591543841482	0.821334424742485	1.007299795303724	0.040357985806429034	0.5127463858061495	-0.1722489551076578
1.2380000000000002	0.22701249118007835	-0.10532569384879091	0.8215434404036639	1.0067408172181287	0.04036555293927951	0.5128205406215463	-0.172281354311599
1.239	0.22701073356693305	-0.10532547201947007	0.8217504609563281	1.0061857099868021	0.040373128736251304	0.5128940465480828	-0.1723138003265724
1.24	0.2270089947881395	-0.10532525017503568	0.8219554845404624	1.0056345044854482	0.04038071183943367	0.512966901929151	-0.17234628668617213
1.2410000000000003	0.2270072744085036	-0.10532502853032591	0.8221585091187525	1.005087231341964	0.04038830091892298	0.5130391050951983	-0.17237880706898911
1.2420000000000002	0.22700557200590582	-0.1053248072906498	0.822359532490353	1.0045439209084557	0.040395894673046905	0.5131106543678293	-0.17241135529881013
1.243	0.22700388717147257	-0.10532458665200313	0.822558552306228	1.0040046032324308	0.040403491828339154	0.5131815480643576	-0.17244392534405284
1.244	0.22700221951085897	-0.10532436680128388	0.8227555660849406	1.0034693080275134	0.04041109113944875	0.5132517845025093	-0.17247651131705186
1.2450000000000003	0.2270005686458908	-0.10532414791650718	0.8229505712281395	1.0029380646455284	0.04041869138898502	0.5133213620049126	-0.17250910747320172
1.2460000000000002	0.22699893421618966	-0.10532393016701941	0.8231435650364969	1.002410902049932	0.04042629138717789	0.5133902789033747	-0.172541708209475
1.247	0.2269973158807817	-0.10532371371371142	0.823334544727226	1.0018878487886822	0.04043388997135441	0.5134585335433747	-0.1725743080623219
1.248	0.22699571331969057	-0.10532349870923063	0.8235235074531803	1.001368932966139	0.04044148600529382	0.5135261242890776	-0.17260690170519938
1.2489999999999999	0.2269941262355142	-0.10532328529819182	0.8237104503220345	1.0008541822158465	0.04044907837852301	0.5135930495284474	-0.17263948394585785
1.2500000000000002	0.2269925543546117	-0.10532307361738664	0.8238953704136747	1.0003436236749186	0.040456666005797184	0.5136593076778481	-0.17267204972393815
1.2510000000000001	0.22699099742714865	-0.10532286379599146	0.8240782647954205	0.9998372839596326	0.04046424782688856	0.5137248971860757	-0.17270459410924968
1.252	0.226989455226378	-0.10532265595577356	0.8242591305362102	0.9993351891422059	0.04047182280650154	0.5137898165381276	-0.17273711230042965
1.253	0.22698792754828004	-0.10532245021129555	0.8244379647212555	0.998837364728352	0.04047938993407165	0.513854064259074	-0.17276959962337973
1.2540000000000002	0.22698641421118484	-0.10532224667011778	0.8246147644682982	0.9983438356355837	0.04048694822320581	0.5139176389182182	-0.1728020515286928
1.2550000000000001	0.22698491505462717	-0.10532204543299883	0.8247895269454707	0.9978546261726149	0.04049449671082563	0.5139805391334228	-0.17283446358783067
1.256	0.2269834299378109	-0.1053218465940938	0.8249622493896331	0.9973697600194678	0.040502034456319454	0.5140427635754224	-0.17286683148872747
1.257	0.226981958738436	-0.10532165024115026	0.8251329291244389	0.9968892602082614	0.04050956054070377	0.5141043109721246	-0.17289915103130984
1.2580000000000002	0.22698050135226533	-0.10532145645570205	0.8253015635788874	0.9964131491054075	0.04051707406567345	0.5141651801129583	-0.17293141812257287
1.2590000000000001	0.22697905769268126	-0.10532126531326055	0.8254681503071147	0.995941448395562	0.04052457415254141	0.514225369853214	-0.17296362877078977
1.26	0.22697762768985438	-0.10532107688350346	0.8256326870082963	0.9954741790669446	0.04053205994100785	0.5142848791182514	-0.17299577907934616
1.261	0.22697621129064963	-0.105320891230461	0.8257951715451588	0.9950113613972507	0.040539530587759894	0.5143437069074566	-0.17302786524099462
1.2620000000000002	0.22697480845964438	-0.1053207084126995	0.8259556019614842	0.9945530149397575	0.0405469852650851	0.5144018522980096	-0.17305988353247284
1.2630000000000001	0.22697341918013234	-0.10532052848350228	0.8261139764993569	0.9940991585099751	0.04055442315968248	0.5144593144485844	-0.173091830309123
1.264	0.22697204345398544	-0.10532035149104778	0.8262702936161579	0.9936498101739569	0.04056184347161085	0.514516092602923	-0.17312370199921187
1.265	0.22697068130074993	-0.10532017747858484	0.8264245520013073	0.9932049872386245	0.040569245413131685	0.514572186093283	-0.1731554950978336
1.2660000000000002	0.2269693327571055	-0.10532000648460511	0.8265767505923811	0.992764706243344	0.040576628207386486	0.5146275943436993	-0.1731872061608854
1.2670000000000001	0.22696799787631122	-0.10531983854301268	0.8267268885906012	0.9923289829527342	0.04058399108709194	0.5146823168729376	-0.17321883179918074
1.268	0.22696667672688559	-0.10531967368329057	0.8268749654760738	0.9918978323503121	0.04059133329337563	0.5147363532973256	-0.17325036867245985
1.269	0.2269653693908971	-0.10531951193066444	0.8270209810227791	0.9914712686322078	0.040598654074570154	0.5147897033336415	-0.17328181348336147
1.2700000000000002	0.22696407596224236	-0.1053193533062632	0.827164935313312	0.9910493052020626	0.04060595268484478	0.5148423668018804	-0.17331316297123758
1.2710000000000001	0.22696279654453783	-0.10531919782727664	0.827306828752625	0.9906319546674719	0.040613228382979684	0.514894343627654	-0.17334441390630143
1.272	0.22696153124824736	-0.1053190455071099	0.827446662080399	0.9902192288364576	0.04062048043140546	0.5149456338443449	-0.17337556308453828
1.273	0.22696028018779416	-0.10531889635553504	0.8275844363835412	0.989811138714335	0.04062770809520402	0.5149962375953225	-0.17340660732222496
1.2740000000000002	0.2269590434794082	-0.10531875037883946	0.8277201531099374	0.9894076945020894	0.04063491064088892	0.5150461551362784	-0.17343754344926973
1.2750000000000001	0.2269578212397113	-0.10531860757997119	0.82785381408233	0.9890089055954995	0.040642087335026826	0.5150953868375002	-0.1734683683024717
1.276	0.2269566135850419	-0.10531846795868115	0.8279854215104435	0.9886147805842463	0.040649237442944214	0.5151439331859009	-0.17349907871985984
1.277	0.22695542063076876	-0.1053183315116623	0.8281149780013535	0.9882253272510007	0.04065636022770301	0.5151917947868021	-0.17352967153587126
1.2780000000000002	0.2269542424902165	-0.10531819823268568	0.8282424865696015	0.9878405525708508	0.04066345494916295	0.5152389723655941	-0.17356014357645858
1.2790000000000001	0.22695307927432704	-0.1053180681127334	0.8283679506470499	0.9874604627114428	0.04067052086300969	0.5152854667692711	-0.1735904916541288
1.28	0.22695193109205603	-0.10531794114012848	0.8284913740909691	0.9870850630334493	0.04067755721993205	0.515331278967719	-0.17362071256383088
1.281	0.22695079805000135	-0.10531781730066161	0.82861276119036	0.9867143580913598	0.04068456326494916	0.5153764100546956	-0.17365080307963407
1.2820000000000003	0.22694968025088774	-0.10531769657771498	0.828732116672012	0.9863483516349656	0.040691538236705495	0.5154208612485603	-0.17368075995122556
1.2830000000000001	0.22694857779166075	-0.10531757895238285	0.828849445706288	0.985987046610783	0.040698481366856325	0.515464633892877	-0.17371057990053515
1.284	0.22694749076194184	-0.10531746440358926	0.8289647539111309	0.9856304451622822	0.04070539187978799	0.5155077294569482	-0.17374025961976924
1.285	0.22694641924322134	-0.10531735290820267	0.829078047354282	0.9852785486292944	0.04071226899255192	0.5155501495362794	-0.17376979577067433
1.2860000000000003	0.22694536330803625	-0.10531724444114751	0.829189332555212	0.9849313575480975	0.040719111914708554	0.5155918958529115	-0.17379918498363273
1.2870000000000001	0.22694432301875656	-0.10531713897551294	0.8292986164875086	0.9845888716521803	0.040725919848021215	0.5156329702556196	-0.17382842385616737
1.288	0.22694329842710914	-0.10531703648265846	0.8294059065820975	0.9842510898725613	0.0407326919860614	0.5156733747202203	-0.17385750895110255
1.289	0.22694228957443993	-0.10531693693231677	0.8295112107312854	0.9839180103376555	0.04073942751372647	0.5157131113501073	-0.17388643679450594
1.2900000000000003	0.22694129649121136	-0.10531684029269357	0.8296145372921101	0.9835896303730736	0.040746125606853034	0.5157521823767693	-0.17391520387408463
1.2910000000000001	0.22694031919573418	-0.10531674653056466	0.8297158950878665	0.9832659465013496	0.04075278543217055	0.5157905901600459	-0.17394380663852652
1.292	0.22693935769363427	-0.10531665561137005	0.8298152934078024	0.9829469544416025	0.04075940614753504	0.5158283371879965	-0.1739722414977289
1.293	0.2269384119784297	-0.10531656749930537	0.829912742004598	0.982632649109131	0.04076598690232184	0.5158654260763187	-0.17400050482416188
1.2940000000000003	0.22693748203246764	-0.10531648215741053	0.8300082510903699	0.982323024614947	0.04077252683797834	0.5159018595675585	-0.17402859295500395
1.2950000000000002	0.22693656782784588	-0.10531639954765554	0.8301018313338208	0.9820180742652583	0.04077902508855468	0.5159376405305351	-0.17405650219371444
1.296	0.226935669327319	-0.10531631963102368	0.8301934938592807	0.9817177905605271	0.04078548078103066	0.5159727719600387	-0.17408422881080196
1.297	0.22693478648518922	-0.10531624236759204	0.8302832502453732	0.9814221651941101	0.040791893035561515	0.5160072569764943	-0.1741117690448891
1.2980000000000003	0.2269339192481818	-0.10531616771660943	0.8303711125221649	0.9811311890512366	0.04079826096570417	0.5160410988254064	-0.1741391191044422
1.2990000000000002	0.2269330675559292	-0.10531609563657161	0.8304570931682892	0.9808448522079585	0.040804583678625016	0.5160743008767624	-0.17416627516956118
1.3	0.22693223134031115	-0.10531602608529415	0.8305412051087855	0.9805631439297033	0.0408108602754726	0.5161068666245763	-0.17419323339352802
1.301	0.22693141052402668	-0.10531595901998261	0.8306234617121431	0.9802860526701976	0.04081708985197715	0.5161387996863244	-0.17421998990460547
1.3020000000000003	0.22693060501952775	-0.10531589439730037	0.8307038767861608	0.9800135660703923	0.040823271499155905	0.5161701038021493	-0.17424654080833296
1.3030000000000002	0.2269298147279377	-0.10531583217343397	0.8307824645744853	0.9797456709562733	0.040829404304003336	0.516200782834192	-0.17427288218977552
1.304	0.22692903953757865	-0.10531577230415617	0.8308592397541916	0.9794823533355694	0.04083548735004543	0.5162308407661721	-0.17429901011566845
1.305	0.22692827932323642	-0.10531571474488652	0.8309342174332637	0.9792235983941229	0.04084151971781971	0.5162602817030894	-0.1743249206367663
1.3060000000000003	0.22692753394653978	-0.10531565945074972	0.831007413147962	0.9789693904923107	0.040847500485464705	0.5162891098710438	-0.1743506097901561
1.3070000000000002	0.22692680325670117	-0.10531560637663182	0.8310788428600601	0.9787197131619066	0.04085342872935876	0.5163173296169256	-0.17437607360141713
1.308	0.22692608709124312	-0.105315555477234	0.8311485229531844	0.9784745491037757	0.04085930352468729	0.5163449454077277	-0.17440130808699636
1.309	0.22692538527671033	-0.10531550670712443	0.8312164702278686	0.9782338801856689	0.04086512394600043	0.5163719618295987	-0.17442630925722982
1.3100000000000003	0.2269246976293676	-0.10531546002078783	0.8312827018953057	0.9779976874390061	0.040870889067944415	0.5163983835867536	-0.17445107312025726
1.3110000000000002	0.22692402395588374	-0.105315415372673	0.831347235569783	0.9777659510546609	0.04087659796635059	0.5164242155002374	-0.17447559568689505
1.312	0.22692336405400174	-0.1053153727172383	0.8314100892597813	0.977538650378519	0.0408822497195609	0.5164494625065374	-0.17449987297634922
1.313	0.22692271771319533	-0.10531533200899527	0.8314712813580964	0.977315763907206	0.04088784340974731	0.5164741296561003	-0.1745239010222856
1.3140000000000003	0.22692208471531208	-0.10531529320255018	0.8315308306317145	0.977097269284385	0.040893378124226026	0.5164982221118095	-0.17454767587871245
1.3150000000000002	0.22692146483520326	-0.10531525625264368	0.8315887562114276	0.9768831432976383	0.04089885295688914	0.5165217451473594	-0.17457119362592338
1.316	0.22692085784134078	-0.1053152211141887	0.831645077580794	0.976673361874827	0.04090426700981556	0.5165447041455173	-0.17459445037705215
1.317	0.2269202634964214	-0.10531518774230643	0.8316998145651789	0.9764679000799543	0.04090961939487941	0.5165671045963934	-0.17461744228475656
1.3180000000000003	0.22691968155795816	-0.10531515609236058	0.8317529873216041	0.9762667321096827	0.040914909235113095	0.5165889520957123	-0.17464016554730363
1.3190000000000002	0.2269191117788598	-0.10531512611998994	0.8318046163282599	0.9760698312905327	0.040920135665947835	0.5166102523428971	-0.1746626164145478
1.32	0.22691855390799773	-0.10531509778113922	0.8318547223721604	0.9758771700764097	0.040925297836636815	0.5166310111389013	-0.1746847911946578
1.321	0.22691800769076162	-0.10531507103208833	0.8319033265356693	0.9756887200461096	0.04093039491192292	0.5166512343840252	-0.17470668626147434
1.3220000000000003	0.22691747286960287	-0.10531504582947995	0.8319504501830036	0.9755044519004529	0.04093542607382996	0.5166709280757732	-0.174728298062137
1.3230000000000002	0.22691694918419186	-0.10531502213034567	0.8319961149455691	0.9753243354598242	0.040940390523517244	0.5166900983063797	-0.17474962312522693
1.324	0.22691643637043832	-0.1053149998921305	0.832040342705359	0.9751483396629004	0.04094528748325938	0.5167087512598164	-0.17477065806942949
