# Supplementary material for: JcvPCA and JsvCRP: A set of metrics to evaluate changes in joint coordination strategies
Source: PLoS One. 2025 Aug 5;20(8):e0325792. doi: 10.1371/journal.pone.0325792 (PMC12324137; doi:10.1371/journal.pone.0325792)
Supplement: S4 Dataset — This zip file contains one folder for each condition. For each condition, the 3 repetitions of the movements for the 3 different targets’ height are presented in individual csv files. (ZIP) [file pone.0325792.s004.zip › Data/Physiological/data_nat_n_50_2.csv]

index	1	2	3	4	ee_pos1	ee_pos2	ee_pos3
0.0	0.22356125441751268	-0.09687103629881565	-0.1738229585427089	1.5773162881387293	0.0864588477649604	0.19463489564947015	-0.38534455418172175
0.001000000000000112	0.22356395060830028	-0.09687091855272681	-0.1737859144098703	1.5773723295704494	0.08645480944845255	0.19465222602569016	-0.38532354674316655
0.0020000000000000018	0.2235667750061061	-0.09687080733393325	-0.17374767655865905	1.5774294831471642	0.08645069280760971	0.19467007691211502	-0.3853020284247071
0.0030000000000001137	0.22356973059005575	-0.09687070305122643	-0.17370822259282176	1.5774877647372214	0.08644649681809814	0.19468845761457546	-0.38527999070189867
0.0040000000000000036	0.22357282034759918	-0.09687060612496888	-0.17366752988623557	1.5775471902434834	0.08644222044508171	0.194707377520298	-0.3852574249904738
0.0050000000000001155	0.22357604727200542	-0.09687051698719562	-0.17362557557474187	1.577607775593152	0.08643786264256086	0.1947268461004525	-0.38523432264747937
0.006000000000000005	0.22357941435935044	-0.09687043608170837	-0.17358233654768424	1.5776695367279794	0.08643342235260702	0.19474687291272255	-0.3852106749721368
0.007000000000000117	0.22358292460574766	-0.09687036386416217	-0.1735377894391739	1.5777324895948532	0.08642889850461569	0.1947674676040111	-0.38518647320649385
0.008000000000000007	0.22358658100557058	-0.0968703008021441	-0.17349191061947927	1.577796650136361	0.08642429001482227	0.19478863991315007	-0.38516170853612103
0.009000000000000119	0.22359038655066385	-0.09687024737524325	-0.17344467618731418	1.577862034280948	0.08641959578620423	0.19481039967323954	-0.38513637209098234
0.010000000000000009	0.22359434422978486	-0.09687020407511206	-0.17339606196342375	1.5779286579326501	0.08641481470858722	0.1948327568134237	-0.38511045494661095
0.01100000000000012	0.22359845702789785	-0.09687017140551811	-0.17334604348511498	1.5779965369600109	0.08640994565877406	0.19485572136027735	-0.38508394812572033
0.01200000000000001	0.22360272792532215	-0.09687014988238607	-0.17329459600100447	1.5780656871849177	0.08640498750057551	0.19487930343915805	-0.38505684259977246
0.013000000000000123	0.2236071598967321	-0.09687014003382925	-0.1732416944656312	1.5781361243732228	0.08639993908474411	0.1949035132756367	-0.38502912928996286
0.014000000000000012	0.22361175591037952	-0.09687014240017039	-0.17318731353395725	1.5782078642263806	0.08639479924905584	0.19492836119687407	-0.38500079906805895
0.015000000000000124	0.22361651892790838	-0.09687015753395088	-0.17313142755615538	1.5782809223718277	0.08638956681866229	0.1949538576328119	-0.3849718427577084
0.016000000000000014	0.22362145190400762	-0.09687018600030457	-0.17307401057308788	1.578355314352472	0.08638424060641026	0.19498001311722973	-0.3849422511360444
0.017000000000000126	0.22362655778515073	-0.09687022837844778	-0.1730150363121266	1.5784310556167778	0.08637881941300789	0.19500683828883938	-0.3849120149352309
0.018000000000000016	0.2236318395077967	-0.09687028526390892	-0.17295447818296086	1.5785081615090557	0.08637330202716037	0.19503434389228536	-0.38488112484401815
0.019000000000000128	0.2236372999967998	-0.09687035726999203	-0.17289230927341778	1.5785866472588166	0.08636768722561565	0.1950625407789189	-0.38484957150943894
0.020000000000000018	0.2236429421644007	-0.0968704450280973	-0.1728285023456974	1.578666527969544	0.08636197377318186	0.19509143990745728	-0.38481734553865476
0.02100000000000013	0.22364876890904206	-0.09687054918765058	-0.1727630298334261	1.5787478186083788	0.08635616042271801	0.19512105234451735	-0.38478443750083957
0.02200000000000002	0.2236547831136279	-0.09687067041601756	-0.1726958638391803	1.5788305339966997	0.08635024591509903	0.19515138926489112	-0.384750837928988
0.02300000000000013	0.22366098764397724	-0.09687080939840201	-0.17262697613250716	1.5789146888004593	0.08634422897933894	0.19518246195143088	-0.3847165373218399
0.02400000000000002	0.22366738534709696	-0.09687096683772724	-0.1725563381488403	1.5790002975206359	0.08633810833256914	0.1952142817946543	-0.3846815261459918
0.025000000000000133	0.22367397904889538	-0.09687114345450036	-0.17248392098896298	1.5790873744845377	0.08633188267969007	0.19524686029236382	-0.38464579483796063
0.026000000000000023	0.2236807715520817	-0.09687133998665855	-0.17240969541904974	1.5791759338375682	0.08632555071312403	0.19528020904914636	-0.38460933380620893
0.027000000000000135	0.22368776563387208	-0.09687155718939654	-0.17233363187169273	1.5792659895354462	0.08631911111254853	0.1953143397754388	-0.3845721334331411
0.028000000000000025	0.22369496404312825	-0.0968717958349748	-0.17225570044756278	1.5793575553368588	0.08631256254436769	0.19534926428620797	-0.3845341840770189
0.029000000000000137	0.2237023694976789	-0.09687205671250748	-0.17217587091773226	1.5794506447957828	0.08630590366128868	0.19538499449929503	-0.384495476074171
0.030000000000000027	0.22370998468144326	-0.09687234062772951	-0.1720941127274424	1.5795452712542126	0.08629913310194348	0.1954215424332907	-0.38445599974162836
0.03100000000000014	0.2237178122409753	-0.09687264840274197	-0.17201039500172	1.579641447836037	0.08629224949037433	0.19545892020474742	-0.384415745379889
0.03200000000000003	0.22372585478255333	-0.09687298087573509	-0.1719246865524985	1.5797391874409186	0.08628525143574999	0.19549714002465515	-0.3843747032757014
0.03300000000000014	0.2237341148701891	-0.0968733389006879	-0.17183695588652192	1.5798385027385469	0.08627813753237477	0.19553621419453526	-0.38433286370469205
0.03400000000000003	0.2237425950238049	-0.09687372334704389	-0.17174717121405988	1.5799394061640024	0.08627090635974834	0.19557615510238358	-0.38429021693396903
0.03500000000000014	0.2237512977171986	-0.09687413509936166	-0.17165530045883962	1.5800419099127114	0.08626355648261631	0.195616975218329	-0.38424675322525925
0.03600000000000003	0.2237602253757934	-0.09687457505693996	-0.17156131126885285	1.58014602593498	0.08625608645095276	0.19565868709005652	-0.38420246283834447
0.037000000000000144	0.22376938037417157	-0.09687504413341594	-0.17146517102769385	1.5802517659323532	0.08624849479987547	0.1957013033380435	-0.38415733603401536
0.038000000000000034	0.22377876503338914	-0.09687554325633614	-0.17136684686645634	1.5803591413557863	0.08624078004955657	0.19574483665047498	-0.38411136307667304
0.039000000000000146	0.22378838161806808	-0.0968760733666988	-0.17126630567659593	1.5804681634037412	0.08623294070500807	0.1957892997777041	-0.3840645342373198
0.040000000000000036	0.22379823233364202	-0.0968766354184672	-0.1711635141237928	1.5805788430209446	0.0862249752556828	0.19583470552642776	-0.3840168397966435
0.04100000000000015	0.22380831932450476	-0.09687723037805251	-0.17105843866172143	1.5806911908993007	0.08621688217519681	0.19588106675399172	-0.3839682700473524
0.04200000000000004	0.22381864467268214	-0.0968778592237658	-0.1709510455457566	1.5808052174790637	0.08620865992135739	0.1959283963626296	-0.3839188152963181
0.04300000000000015	0.22382921039589873	-0.09687852294523769	-0.17084130084777524	1.5809209329487637	0.08620030693619357	0.1959767072932583	-0.38386846586732803
0.04400000000000004	0.223840018445412	-0.0968792225428052	-0.17072917047208974	1.5810383472457512	0.08619182164580809	0.19602601251893867	-0.3838172121038474
0.04500000000000015	0.22385107070436286	-0.0968799590268645	-0.1706146201721711	1.5811574700584834	0.08618320246023482	0.19607632503798872	-0.38376504437137415
0.04600000000000004	0.22386236898626538	-0.0968807334171887	-0.17049761556781745	1.581278310829413	0.08617444777342531	0.1961276578668592	-0.3837119530597613
0.04700000000000015	0.22387391503288323	-0.09688154674220976	-0.17037812216204992	1.5814008787577132	0.08616555596324385	0.1961800240332454	-0.38365792858563896
0.04800000000000004	0.2238857105111161	-0.09688240003826344	-0.17025610535739297	1.5815251828018309	0.08615652539122923	0.19623343656960537	-0.3836029613949434
0.049000000000000155	0.223897757010021	-0.09688329434879617	-0.17013153047194723	1.5816512316822375	0.08614735440218561	0.19628790850676786	-0.38354704196544276
0.050000000000000044	0.2239100560390933	-0.09688423072353315	-0.17000436275603978	1.5817790338851214	0.08613804132384774	0.19634345286725102	-0.38349016080896314
0.051000000000000156	0.22392260902667896	-0.0968852102176064	-0.16987456740948556	1.581908597667385	0.08612858446650025	0.1964000826583408	-0.38343230847332427
0.052000000000000046	0.22393541731776384	-0.09688623389064183	-0.16974210959874275	1.5820399310625688	0.08611898212255274	0.19645781086522046	-0.38337347554417717
0.05300000000000016	0.22394848217226745	-0.09688730280580429	-0.16960695447324597	1.582173041886558	0.08610923256643772	0.19651665044444333	-0.3833136526467529
0.05400000000000005	0.22396180476421457	-0.09688841802879963	-0.16946906718020058	1.5823079377426972	0.08609933405471107	0.1965766143181011	-0.3832528304472874
0.05500000000000016	0.2239753861810331	-0.09688958062683257	-0.1693284128782432	1.5824446260278044	0.08608928482586985	0.19663771536855384	-0.38319099965395026
0.05600000000000005	0.22398922742260316	-0.09689079166751945	-0.16918495675150602	1.5825831139398299	0.0860790830998888	0.1966999664330385	-0.3831281510175279
0.05700000000000016	0.22400332940005477	-0.09689205221813012	-0.16903866402449902	1.5827234084860227	0.08606872707784298	0.19676338029790075	-0.38306427533211634
0.05800000000000005	0.22401769293431273	-0.09689336334590824	-0.16888949997709488	1.5828655164908476	0.08605821494186144	0.196827969692741	-0.3829993634357698
0.05900000000000016	0.22403231875438717	-0.09689472611909368	-0.16873742995927185	1.5830094446036467	0.08604754485523156	0.19689374728464573	-0.38293340621117566
0.06000000000000005	0.22404720749540855	-0.09689614160714523	-0.16858241940564522	1.5831551993064148	0.0860367149621681	0.19696072567255235	-0.38286639458642574
0.061000000000000165	0.22406235969640464	-0.09689761087978747	-0.16842443384982042	1.5833027869220557	0.08602572338718811	0.1970289173817959	-0.38279831953570964
0.062000000000000055	0.2240777757978217	-0.0968991350060072	-0.16826343893860213	1.5834522136223617	0.08601456823445897	0.19709833485870384	-0.3827291720799398
0.06299999999999994	0.22409345613879084	-0.09690071505412635	-0.16809940044609506	1.5836034854349597	0.0860032475873038	0.19716899046510486	-0.3826589432875594
0.06400000000000006	0.22410940095451484	-0.09690235209257397	-0.1679322842877303	1.583756608249973	0.0859917595078664	0.19724089647286133	-0.3825876242755434
0.06499999999999995	0.22412561037452505	-0.09690404718985118	-0.16776205653424903	1.5839115878275138	0.08598010203687662	0.1973140650585351	-0.3825152062102955
0.06600000000000006	0.2241420844218066	-0.09690580141368807	-0.16758868342567818	1.5840684298060066	0.08596827319345682	0.19738850829805293	-0.3824416803082679
0.06699999999999995	0.22415882301203957	-0.09690761583089649	-0.16741213138533098	1.5842271397102028	0.08595627097503283	0.1974642381612381	-0.38236703783649467
0.06800000000000006	0.22417582595258487	-0.09690949150791789	-0.16723236703386415	1.5843877229581302	0.0859440933572899	0.19754126650631784	-0.38229127011335207
0.06899999999999995	0.22419309294121423	-0.09691142951055988	-0.16704935720304934	1.5845501848677273	0.08593173829393223	0.19761960507469972	-0.3822143685094933
0.07000000000000006	0.2242106235645807	-0.09691343090291954	-0.16686306894853897	1.5847145306639083	0.08591920371624805	0.19769926548624903	-0.38213632444860085
0.07099999999999995	0.22422841729642984	-0.0969154967469953	-0.1666734695620334	1.5848807654853045	0.08590648753278665	0.19778025923469	-0.3820571294080255
0.07200000000000006	0.22424647349555582	-0.09691762810298751	-0.16648052658401222	1.585048894390297	0.0858935876291496	0.197862597682572	-0.38197677491962534
0.07299999999999995	0.2242647914035039	-0.09691982602878578	-0.16628420781630812	1.5852189223634618	0.08588050186747148	0.19794629205627612	-0.38189525257056856
0.07400000000000007	0.22428337014201463	-0.09692209157826685	-0.16608448133342596	1.5853908543224278	0.0858672280855318	0.19803135344166053	-0.3818125540039879
0.07499999999999996	0.22430220871021128	-0.09692442579952869	-0.16588131549376753	1.585564695122132	0.08585376409598691	0.19811779277978533	-0.38172867092034607
0.07600000000000007	0.2243213059811587	-0.09692682973418748	-0.165674678951546	1.5857404495527117	0.08584010768596805	0.19820562086221902	-0.3816435950804347
0.07699999999999996	0.224340660697419	-0.09692930441736027	-0.16546454066829122	1.5859181223332766	0.08582625661662092	0.19829484832628103	-0.381557318309284
0.07800000000000007	0.22436027146635384	-0.09693185087682711	-0.16525086992360058	1.5860977181094547	0.08581220862216303	0.19838548565051478	-0.38146983249910293
0.07899999999999996	0.2243801367559286	-0.09693447013137178	-0.16503363632591894	1.5862792414569629	0.08579796140864346	0.19847754315031976	-0.3813811296107707
0.08000000000000007	0.2244002548910208	-0.09693716318980504	-0.1648128098237521	1.5864626968866955	0.08578351265295539	0.1985710309736104	-0.3812912016749234
0.08099999999999996	0.224420624050231	-0.09693993105066959	-0.16458836071696878	1.5866480888486796	0.08576886000228652	0.19866595909649212	-0.38120004079325154
0.08200000000000007	0.22444124226244505	-0.09694277470112049	-0.16436025966746845	1.5868354217360296	0.08575400107340025	0.19876233731918805	-0.3811076391397125
0.08299999999999996	0.22446210740277794	-0.09694569511460396	-0.16412847770924424	1.587024699890393	0.08573893345138495	0.19886017526226746	-0.38101398896136146
0.08400000000000007	0.2244832171890295	-0.09694869324846228	-0.1638929862582447	1.587215927608139	0.0857236546883605	0.1989594823629839	-0.3809190825790505
0.08499999999999996	0.22450456917940267	-0.09695177004259269	-0.1636537571216849	1.5874091091454074	0.08570816230263194	0.19906026787183548	-0.38082291238824884
0.08600000000000008	0.22452616077148535	-0.09695492641878321	-0.16341076250683662	1.5876042487212572	0.08569245377841411	0.19916254084939858	-0.38072547086005176
0.08699999999999997	0.22454798920174776	-0.09695816327921916	-0.16316397503007654	1.587801350519668	0.08567652656576463	0.1992663101630613	-0.380626750542446
0.08800000000000008	0.22457005154405382	-0.09696148150415865	-0.16291336772659568	1.5880004186918841	0.08566037808017932	0.19937158448340345	-0.38052674406171805
0.08899999999999997	0.22459234470681316	-0.09696488195027893	-0.16265891406042113	1.5882014573591006	0.08564400570191347	0.1994783722804587	-0.3804254441239515
0.09000000000000008	0.2246148654295289	-0.09696836544969394	-0.16240058793364745	1.5884044706143599	0.08562740677521435	0.1995866818203371	-0.3803228435165595
0.09099999999999997	0.2246376102794969	-0.09697193280814127	-0.1621383636941502	1.5886094625240357	0.08561057860734554	0.19969652116232195	-0.38021893510961535
0.09200000000000008	0.22466057564941214	-0.09697558480233893	-0.16187221614256145	1.5888164371296472	0.08559351846764925	0.19980789815606734	-0.3801137118570509
0.09299999999999997	0.22468375775550933	-0.09697932217801397	-0.1616021205396636	1.5890253984492475	0.085576223586954	0.19992082043864487	-0.3800071667980927
0.09400000000000008	0.22470715263511265	-0.09698314564860118	-0.16132805261459976	1.5892363504776335	0.08555869115708642	0.20003529543143214	-0.3798992930591277
0.09499999999999997	0.22473075614435029	-0.09698705589348244	-0.1610499885735456	1.5894492971857508	0.08554091833042914	0.20015133033689617	-0.3797900838558206
0.09600000000000009	0.22475456395716728	-0.09699105355614206	-0.16076790510811273	1.5896642425192897	0.08552290221983196	0.20026893213544736	-0.3796795324953089
0.09699999999999998	0.22477857156451098	-0.09699513924261394	-0.16048177940350855	1.5898811903960894	0.0855046398986965	0.20038810758229633	-0.3795676323786021
0.09800000000000009	0.2248027742733168	-0.09699931351909098	-0.16019158914685644	1.590100144703089	0.08548612840099319	0.20050886320418435	-0.37945437700313195
0.09899999999999998	0.22482716720717738	-0.09700357690869517	-0.15989731253494543	1.5903211092935852	0.08546736472157929	0.20063120529646886	-0.3793397599650944
0.10000000000000009	0.22485174530907737	-0.09700792988891072	-0.1595989282806755	1.5905440879840422	0.08544834581706416	0.20075513992086155	-0.37922377496152854
0.10099999999999998	0.22487650334469741	-0.09701237288968073	-0.15929641561897243	1.590769084549695	0.0854290686069203	0.2008806729032041	-0.3791064157924432
0.10200000000000009	0.2249014359055401	-0.09701690629104259	-0.15898975431294524	1.590996102719318	0.0854095299745386	0.20100780983091038	-0.3789876763632418
0.10299999999999998	0.2249265374122548	-0.09702153042067874	-0.1586789246595532	1.5912251461691547	0.08538972676841339	0.20113655605067815	-0.3788675506874503
0.10400000000000009	0.224951802118918	-0.09702624555213298	-0.1583639074940502	1.591456218515626	0.08536965580376514	0.20126691666689153	-0.3787460328895111
0.10499999999999998	0.22497722411827709	-0.09703105190331479	-0.1580446841939788	1.5916893233071965	0.08534931386454264	0.2013988965402215	-0.37862311720746633
0.1060000000000001	0.2250027973475875	-0.09703594963491385	-0.1577212366838596	1.5919244640157661	0.08532869770574707	0.2015325002858104	-0.3784987979957185
0.10699999999999998	0.2250285155958008	-0.0970409388487225	-0.157393547440597	1.592161644027586	0.08530780405620275	0.20166773227103613	-0.378373069727996
0.1080000000000001	0.22505437251248495	-0.09704601958586712	-0.1570615994984917	1.5924008666333171	0.085286629621717	0.201804596613399	-0.3782459270004076
0.10899999999999999	0.22508036161697906	-0.09705119182495245	-0.15672537645312265	1.5926421350172342	0.0852651710882667	0.20194309717889314	-0.3781173645345296
0.1100000000000001	0.22510647630666325	-0.09705645548012007	-0.15638486246486535	1.5928854522466922	0.08524342512497135	0.20208323758055327	-0.37798737718053166
0.11099999999999999	0.2251327098647242	-0.09706181039901868	-0.15604004226319215	1.5931308212622328	0.08522138838691663	0.20222502117680816	-0.3778559599204073
0.1120000000000001	0.22515905546817366	-0.0970672563606854	-0.15569090115177142	1.5933782448675688	0.08519905751795354	0.2023684510696978	-0.37772310787125235
0.11299999999999999	0.22518550619687688	-0.0970727930737134	-0.1553374250132512	1.5936277257187004	0.08517642915384167	0.20251353010319487	-0.3775888162884754
0.1140000000000001	0.22521205504359756	-0.09707842017508013	-0.15497960031298857	1.593879266311782	0.0851534999259229	0.20266026086168817	-0.3774530805691273
0.11499999999999999	0.22523869492394027	-0.09708413722888518	-0.1546174141024894	1.594132868970114	0.08513026646471943	0.202808645668382	-0.3773158962555981
0.1160000000000001	0.22526541868544808	-0.09708994372462575	-0.15425085402332564	1.594388535831005	0.08510672540309411	0.2029586865836084	-0.37717725903950267
0.11699999999999999	0.2252922191169898	-0.09709583907613938	-0.15387990831079146	1.5946462688332603	0.08508287337964655	0.2031103854035377	-0.3770371647652123
0.1180000000000001	0.22531908895956862	-0.0971018226215861	-0.15350456579655716	1.5949060697049084	0.085058707042835	0.20326374365940705	-0.3768956094329743
0.119	0.22534602091743003	-0.097107893623342	-0.1531248159110842	1.595167939950046	0.08503422305521871	0.20341876261671682	-0.3767525892022336
0.1200000000000001	0.22537300766835194	-0.09711405126668017	-0.15274064868656365	1.5954318808347954	0.08500941809721477	0.2035754432740893	-0.37660810039546444
0.121	0.22540004187312365	-0.09712029465761711	-0.1523520547596379	1.5956978933727488	0.08498428887049451	0.20373378636221434	-0.37646213950221136
0.12200000000000011	0.2254271161838417	-0.09712662282142728	-0.1519590253727899	1.5959659783098987	0.08495883210114467	0.20389379234336852	-0.37631470318297744
0.123	0.22545422325140674	-0.09713303470219985	-0.15156155237440747	1.5962361361086763	0.08493304454271806	0.20405546141144598	-0.3761657882729638
0.12400000000000011	0.22548135573373526	-0.09713952916231063	-0.1511596282186564	1.5965083669310987	0.08490692297954266	0.20421879349207428	-0.3760153917858459
0.125	0.22550850630506578	-0.09714610498068585	-0.15075324596592252	1.5967826706221557	0.08488046423017018	0.20438378824251066	-0.3758635109175897
0.1260000000000001	0.22553566766561456	-0.09715276085023511	-0.15034239928308066	1.5970590466938102	0.08485366515060197	0.20455044505150133	-0.37571014305024963
0.127	0.2255628325512158	-0.0971594953759555	-0.1499270824428439	1.5973374943092342	0.08482652263753904	0.20471876303946945	-0.3755552857556908
0.1280000000000001	0.22558999374295338	-0.09716630707408438	-0.14950729032257207	1.5976180122672823	0.08479903363196359	0.20488874105909377	-0.3753989367991762
0.129	0.22561714407678704	-0.09717319437155301	-0.14908301840254654	1.597900598987199	0.08477119512281166	0.2050603776962781	-0.37524109414270007
0.13000000000000012	0.22564427645318003	-0.09718015560536496	-0.14865426276334381	1.5981852524939428	0.08474300415037427	0.2052336712714524	-0.37508175594788684
0.131	0.22567138384673938	-0.09718718902227606	-0.14822102008268892	1.5984719704037473	0.08471445780949106	0.2054086198409629	-0.37492092057870086
0.13200000000000012	0.22569845931587584	-0.09719429277953244	-0.14778328763178905	1.598760749909171	0.08468555325296559	0.20558522119867498	-0.3747585866041522
0.133	0.22572549601211078	-0.09720146494629053	-0.1473410632703986	1.5990515877643934	0.08465628769520493	0.2057634728782168	-0.37459475280063353
0.13400000000000012	0.2257524871882851	-0.09720870350421516	-0.146894345440242	1.599344480270759	0.08462665841541671	0.20594337215598763	-0.3744294181539516
0.135	0.2257794262056786	-0.09721600634725953	-0.14644313315679885	1.5996394232618198	0.08459666276012254	0.2061249160547507	-0.374262581861358
0.13600000000000012	0.22580630654041944	-0.09722337128250923	-0.14598742599945294	1.5999364120890072	0.08456629814553855	0.20630810134769137	-0.37409424333315483
0.137	0.2258331217888162	-0.09723079603284308	-0.14552722410038166	1.6002354416086888	0.08453556206000849	0.2064929245629434	-0.37392440219357037
0.13800000000000012	0.22585986567161967	-0.09723827823990862	-0.14506252813293885	1.6005365061691135	0.08450445206606544	0.20667938198846486	-0.37375305828151584
0.139	0.22588653203797446	-0.09724581546666303	-0.14459333929953092	1.6008395995964955	0.08447296580212467	0.20686746967714523	-0.3735802116515876
0.14000000000000012	0.225913114869442	-0.09725340520061077	-0.14411965931860596	1.6011447151817497	0.08444110098429718	0.20705718345214716	-0.3734058625748286
0.14100000000000001	0.22593960828409876	-0.09726104485811637	-0.14364149041075494	1.6014518456686333	0.08440885540844804	0.20724851891260856	-0.37323001153894414
0.14200000000000013	0.2259660065407141	-0.09726873178904138	-0.14315883528317364	1.6017609832421713	0.08437622695225823	0.2074414714400747	-0.3730526592480329
0.14300000000000002	0.22599230404263748	-0.09727646328170564	-0.14267169711210734	1.6020721195166234	0.0843432135771701	0.20763603620572516	-0.3728738066218931
0.14400000000000013	0.22601849534065077	-0.09728423656892943	-0.14218007952477915	1.6023852455230008	0.08430981333027972	0.20783220817785245	-0.37269345479526955
0.14500000000000002	0.226044575134792	-0.09729204883516297	-0.14168398658192824	1.602700351696891	0.08427602434623872	0.2080299821291703	-0.37251160511722164
0.14600000000000013	0.22607053827590604	-0.0972998972239538	-0.14118342276020132	1.6030174278677294	0.08424184484904597	0.20822935264413933	-0.37232825915024803
0.14700000000000002	0.226096379767303	-0.0973077788453749	-0.14067839293364037	1.6033364632487712	0.08420727315366985	0.20843031412661997	-0.3721434186691039
0.14800000000000013	0.2261220947661561	-0.09731569078341788	-0.14016890235463825	1.6036574464266458	0.08417230766756378	0.20863286080779658	-0.3719570856595537
0.14900000000000002	0.22614767858426735	-0.0973236301033547	-0.13965495663473676	1.6039803653516362	0.08413694689201574	0.20883698675425671	-0.3717692623168752
0.15000000000000013	0.22617312668895442	-0.09733159385944404	-0.13913656172563785	1.6043052073294413	0.08410118942357706	0.20904268587604835	-0.3715799510439902
0.15100000000000002	0.22619843470443957	-0.09733957910373668	-0.13861372390079257	1.6046319590133094	0.08406503395587617	0.20924995193453805	-0.3713891544495864
0.15200000000000014	0.22622359841261994	-0.09734758289598472	-0.13808644973681136	1.6049606063961812	0.08402847928145363	0.2094587785503807	-0.3711968753462264
0.15300000000000002	0.22624861375284797	-0.09735560231390733	-0.13755474609394072	1.605291134803227	0.08399152429331486	0.20966915921178944	-0.3710031167481389
0.15400000000000014	0.2262734768214736	-0.0973636344634415	-0.13701862009635282	1.6056235288844156	0.08395416798644559	0.20988108728268584	-0.3708078818689311
0.15500000000000003	0.2262981838719056	-0.09737167648860341	-0.1364780791133686	1.6059577726071292	0.08391640945941282	0.21009455601049287	-0.3706111741194641
0.15600000000000014	0.22632273131595146	-0.09737972558020651	-0.13593313074198324	1.6062938492492171	0.08387824791599138	0.21030955853363822	-0.37041299710576603
0.15700000000000003	0.22634711572606458	-0.09738777898343895	-0.13538378279030905	1.6066317413921294	0.08383968266681689	0.2105260878887133	-0.37021335462710087
0.15800000000000014	0.22637133383699182	-0.09739583400468363	-0.13483004326080075	1.6069714309145198	0.08380071313082245	0.21074413701753897	-0.37001225067406873
0.15900000000000003	0.22639538254682523	-0.09740388801720742	-0.13427192033250315	1.6073128989874654	0.08376133883621605	0.2109636987746309	-0.3698096894261239
0.16000000000000014	0.22641925891897058	-0.0974119384657189	-0.13370942234306468	1.6076561260705642	0.08372155942130362	0.21118476593495059	-0.36960567524869
0.16100000000000003	0.2264429601850353	-0.09741998287017542	-0.13314255777163886	1.608001091907804	0.08368137463528036	0.21140733120133948	-0.36940021269065954
0.16200000000000014	0.2264664837471298	-0.0974280188284692	-0.13257133522304182	1.6083477755239721	0.08364078433856394	0.21163138721139976	-0.3691933064822743
0.16300000000000003	0.22648982717920835	-0.09743604401799141	-0.13199576341278027	1.6086961552216246	0.08359978850273106	0.21185692654413343	-0.3689849615329546
0.16400000000000015	0.2265129882282087	-0.09744405619644982	-0.1314158511521901	1.609046208577892	0.08355838721048363	0.21208394172665132	-0.3687751829290138
0.16500000000000004	0.2265359648149943	-0.097452053201567	-0.13083160733405433	1.6093979124418871	0.083516580655462	0.21231242524065472	-0.36856397593149415
0.16600000000000015	0.22655875503434636	-0.09746003295003969	-0.1302430409198208	1.6097512429327387	0.08347436914153963	0.21254236952814895	-0.3683513459744266
0.16700000000000004	0.2265813571540065	-0.09746799343726764	-0.12965016092765735	1.6101061754375217	0.08343175308184277	0.21277376699670067	-0.3681372986632025
0.16800000000000015	0.22660376961352496	-0.09747593273785168	-0.12905297642020563	1.610462684610231	0.08338873299786012	0.21300661002485496	-0.36792183977244436
0.16900000000000004	0.2266259910232918	-0.09748384900535692	-0.12845149649315507	1.6108207443729565	0.08334530951852043	0.21324089096741566	-0.3677049752435521
0.17000000000000015	0.22664802016375302	-0.09749174047096887	-0.1278457302653802	1.611180327918529	0.0833014833791154	0.21347660216023034	-0.367486711182346
0.17100000000000004	0.22666985598518877	-0.0974996054417956	-0.1272356868695021	1.6115414077131618	0.08325725542031144	0.2137137359247925	-0.36726705385680003
0.17200000000000015	0.2266914976084316	-0.09750744229919313	-0.12662137544248817	1.6119039554983556	0.08321262658737069	0.21395228457278972	-0.3670460096948602
0.17300000000000004	0.22671294432539663	-0.09751524949711743	-0.12600280511703774	1.6122679422928488	0.08316759792927653	0.21419224041036183	-0.36682358528240216
0.17400000000000015	0.22673419559791946	-0.097523025560504	-0.1253799850141226	1.6126333383957696	0.08312217059745787	0.21443359574195503	-0.3665997873613224
0.17500000000000004	0.22675525105527894	-0.0975307690836751	-0.12475292423629508	1.6130001133910212	0.08307634584417226	0.21467634287390078	-0.3663746228276342
0.17600000000000016	0.22677611049153387	-0.09753847872877948	-0.12412163186099943	1.6133682361521735	0.08303012502072914	0.21492047411797105	-0.3661480987293185
0.17700000000000005	0.22679677386267547	-0.09754615322389068	-0.12348611693387634	1.6137376748482661	0.0829835095754306	0.21516598179491714	-0.3659202222638011
0.17800000000000016	0.22681724128284472	-0.09755379136000951	-0.1228463884628053	1.6141083969516825	0.08293650105092347	0.21541285823775586	-0.3656910007751714
0.17900000000000005	0.22683751301961458	-0.09756139198734495	-0.12220245541305563	1.6144803692473735	0.08288910108120513	0.21566109579468906	-0.3654604417515004
0.18000000000000016	0.2268575894887088	-0.09756895401275624	-0.12155432670316317	1.6148535578419614	0.08284131138882957	0.21591068683178566	-0.3652285528223733
0.18100000000000005	0.22687747124778312	-0.09757647639948787	-0.12090201120076924	1.6152279281731303	0.08279313378231214	0.21616162373567704	-0.364995341756203
0.18200000000000016	0.22689715898926843	-0.09758395816807211	-0.1202455177184099	1.6156034450200867	0.08274457015348777	0.21641389891627347	-0.3647608164571946
0.18300000000000005	0.22691665353302654	-0.09759139839652087	-0.11958485500962336	1.615980072514374	0.08269562247469894	0.21666750480938715	-0.3645249849623804
0.18400000000000016	0.2269359558191949	-0.09759879621943031	-0.11892003176461736	1.616357774150693	0.08264629279575078	0.21692243387951282	-0.3642878554385956
0.18500000000000005	0.22695506690122158	-0.09760615082674752	-0.11825105660473775	1.6167365127992732	0.08259658324069225	0.21717867862301682	-0.36404943617871705
0.18600000000000017	0.22697398793908852	-0.09761346146257639	-0.11757793807648009	1.6171162507205832	0.08254649600454324	0.2174362315714985	-0.3638097355972178
0.18700000000000006	0.2269927201927203	-0.09762072742402664	-0.11690068464616164	1.6174969495809104	0.08249603335008719	0.21769508529496592	-0.36356876222569967
0.18800000000000017	0.22701126501557542	-0.0976279480601056	-0.11621930469524526	1.6178785704677217	0.08244519760472734	0.2179552324048328	-0.3633265247085777
0.18900000000000006	0.22702962384804679	-0.09763512277065248	-0.11553380651518148	1.6182610739055914	0.0823939911572214	0.21821666555710978	-0.3630830317984823
0.18999999999999995	0.22704779820991988	-0.09764225100531794	-0.1148441983006338	1.618644419873485	0.08234241645410992	0.21847937745616222	-0.3628382923510056
0.19100000000000006	0.22706578969225968	-0.09764933226258818	-0.11415048814070186	1.6190285678230631	0.08229047599589678	0.21874336085916377	-0.3625923153188439
0.19199999999999995	0.22708359995022556	-0.0976563660888534	-0.11345268400888588	1.619413476698042	0.0822381723332232	0.2190086085809482	-0.362345109745388
0.19300000000000006	0.22710123069719226	-0.0976633520771478	-0.112750793753665	1.6197991049546523	0.08218550806309341	0.2192751134985357	-0.3620966847579978
0.19399999999999995	0.22711868369904936	-0.09767028986481012	-0.11204482509080926	1.6201854105817355	0.08213248582502818	0.21954286855497535	-0.3618470495617421
0.19500000000000006	0.2271359607675479	-0.0976771791304383	-0.11133478559704263	1.6205723511197652	0.08207910829714314	0.21981186676269315	-0.3615962134339016
0.19599999999999995	0.22715306375306782	-0.09768401959164039	-0.11062068270429666	1.6209598836803352	0.08202537819233247	0.22008210120659674	-0.36134418571849264
0.19700000000000006	0.22716999453830913	-0.09769081100395938	-0.10990252369379315	1.6213479649672835	0.08197129825473769	0.2203535650472471	-0.36109097582013516
0.19799999999999995	0.22718675503290536	-0.09769755316022304	-0.10918031568994828	1.6217365512987434	0.08191687125643846	0.22062625152404394	-0.3608365931974975
0.19900000000000007	0.22720334716745225	-0.09770424588994132	-0.10845406565484585	1.6221255986294145	0.08186209999405762	0.22090015395806573	-0.36058104735685825
0.19999999999999996	0.22721977288694964	-0.09771088905912717	-0.10772378038364903	1.6225150625730909	0.08180698728533929	0.22117526575463162	-0.3603243478458364
0.20100000000000007	0.22723603414553661	-0.09771748257129523	-0.10698946650056651	1.6229048984247436	0.08175153596636668	0.22145158040583593	-0.3600665042470974
0.20199999999999996	0.22725213290364496	-0.09772402636926139	-0.10625113045499102	1.6232950611818178	0.08169574888966087	0.2217290914929392	-0.3598075261720268
0.20300000000000007	0.22726807112643974	-0.0977305204362371	-0.10550877851855768	1.623685505565919	0.08163962892248766	0.22200779268825727	-0.359547423254544
0.20399999999999996	0.22728385078166574	-0.0977369647958444	-0.10476241678349199	1.6240761860453101	0.08158317894482166	0.222287677756615	-0.3592862051451075
0.20500000000000007	0.2272994738365224	-0.09774335951180298	-0.10401205116148769	1.6244670568575108	0.08152640184714757	0.22256874055661502	-0.35902388150484293
0.20599999999999996	0.2273149422543161	-0.09774970468766477	-0.10325768738348287	1.6248580720316659	0.08146930052833937	0.2228509750414834	-0.3587604619999646
0.20700000000000007	0.22733025799126488	-0.09775600046659781	-0.10249933100107991	1.6252491854107283	0.08141187789349291	0.223134375259377	-0.3584959562966054
0.20799999999999996	0.22734542299345623	-0.09776224703121843	-0.10173698738885333	1.6256403506735033	0.08135413685170903	0.2234189353534012	-0.35823037405580077
0.20900000000000007	0.22736043919433055	-0.09776844460347048	-0.10097066174641549	1.6260315213565952	0.08129608031412877	0.22370464956152764	-0.3579637249283738
0.20999999999999996	0.22737530851343982	-0.09777459344417833	-0.10020035910023396	1.6264226508766808	0.08123771119233987	0.22399151221647717	-0.35769601854965144
0.21100000000000008	0.22739003285610107	-0.097780693851522	-0.09942608430594262	1.6268136925539056	0.08117903239672516	0.22427951774545335	-0.3574272645340631
0.21199999999999997	0.22740461411244103	-0.09778674615880709	-0.09864784205189414	1.6272045996356979	0.08112004683438484	0.22456866066942613	-0.3571574724700387
0.21300000000000008	0.2274190541554539	-0.09779275073303145	-0.09786563686432763	1.6275953253187847	0.0810607574070559	0.22485893560185033	-0.3568866519157449
0.21399999999999997	0.22743335483882132	-0.09779870797462525	-0.09707947311339409	1.627985822769462	0.0810011670094524	0.22515033724712824	-0.35661481239540643
0.21500000000000008	0.22744751799486992	-0.09780461831761487	-0.09628935501890888	1.6283760451440403	0.0809412785278408	0.2254428603991264	-0.35634196339553353
0.21599999999999997	0.22746154543304223	-0.09781048222983295	-0.09549528665545252	1.6287659456091392	0.08088109483878685	0.22573649993981215	-0.35606811436098507
0.21700000000000008	0.22747543893962904	-0.09781630021317307	-0.09469727195756526	1.629155477360367	0.08082061880831468	0.22603125083771128	-0.35579327469128447
0.21799999999999997	0.22748920027876302	-0.09782207280389173	-0.09389531472615585	1.6295445936398119	0.08075985329147542	0.2263271081457646	-0.3555174537374232
0.21900000000000008	0.22750283119392017	-0.09782780057258204	-0.09308941863537042	1.6299332477535176	0.08069880113195706	0.22662406699895438	-0.35524066079877675
0.21999999999999997	0.22751633340954802	-0.09783348412306278	-0.09227958723841671	1.63032139308936	0.08063746516142821	0.22692212261237527	-0.35496290511963663
0.22100000000000009	0.2275297086328185	-0.09783912409055533	-0.09146582397234039	1.630708983135003	0.080575848198735	0.22722127027981498	-0.3546841958854724
0.22199999999999998	0.2275429585555087	-0.09784472114065418	-0.09064813216174963	1.631095971494844	0.08051395304925267	0.22752150537278887	-0.3544045422192173
0.2230000000000001	0.22755608485638373	-0.09785027596946975	-0.08982651502110961	1.6314823119048685	0.08045178250463274	0.22782282333997206	-0.3541239531776922
0.22399999999999998	0.22756908920445282	-0.097855789303813	-0.0890009756563541	1.631867958245455	0.08038933934294307	0.2281252197066681	-0.3538424377484011
0.2250000000000001	0.22758197326234633	-0.09786126190029125	-0.08817151706693654	1.6322528645533132	0.08032662632865	0.22842869007407493	-0.35356000484681227
0.22599999999999998	0.22759473868905986	-0.09786669454369401	-0.08733814214831764	1.6326369850333455	0.08026364621219625	0.22873323011853547	-0.35327666331387203
0.2270000000000001	0.22760738714243717	-0.09787208804617434	-0.08650085369376105	1.6330202740697228	0.08020040172978082	0.22903883559114221	-0.35299242191349894
0.22799999999999998	0.22761992028176678	-0.09787744324759781	-0.08565965439468251	1.6334026862350959	0.08013689560364276	0.2293455023177612	-0.35270728933004997
0.2290000000000001	0.22763233977011807	-0.09788276101630271	-0.08481454684029939	1.6337841762983594	0.080073130542359	0.22965322619911407	-0.35242127416587193
0.22999999999999998	0.22764464727603972	-0.09788804224951915	-0.08396553351733052	1.6341646992325176	0.08000910924066623	0.2299620032108002	-0.3521343849389295
0.2310000000000001	0.22765684447574264	-0.09789328787269799	-0.08311261680899419	1.6345442102226984	0.07994483437904812	0.2302718294036896	-0.3518466300803799
0.23199999999999998	0.22766893305689517	-0.0978984988381249	-0.08225579899254967	1.6349226646732302	0.07988030862369366	0.23058270090493369	-0.35155801793202474
0.2330000000000001	0.22768091472290433	-0.09790367612431954	-0.08139508223613118	1.6353000182138302	0.07981553462688566	0.23089461391917196	-0.3512685567436919
0.23399999999999999	0.22769279119655209	-0.0979088207365951	-0.08053046859599995	1.6356762267053115	0.07975051502757255	0.2312075647294508	-0.3509782546707222
0.2350000000000001	0.22770456422335775	-0.09791393370802814	-0.07966196001458642	1.6360512462448593	0.07968525245206046	0.23152154969779723	-0.350687119771796
0.236	0.22771623557541573	-0.09791901610008387	-0.07878955831894416	1.6364250331705394	0.07961974951476179	0.231836565265573	-0.3503951600072139
0.2370000000000001	0.22772780705608672	-0.09792406900214236	-0.07791326521886346	1.6367975440647158	0.07955400881887617	0.23215260795379558	-0.35010238323744086
0.238	0.22773928050479103	-0.09792909353030417	-0.07703308230501883	1.6371687357571647	0.07948803295694004	0.2324696743634292	-0.3498087972216626
0.2390000000000001	0.22775065780114903	-0.09793409082698044	-0.0761490110482766	1.6375385653290602	0.07942182451136456	0.23278776117546665	-0.34951440961628516
0.24	0.22776194086883944	-0.09793906206163941	-0.07526105279940962	1.637906990117866	0.07935538605508069	0.2331068651510489	-0.3492192279732491
0.2410000000000001	0.22777313167955146	-0.09794400843195246	-0.07436920878808989	1.6382739677220466	0.0792887201522891	0.2334269831318084	-0.3489232597382109
0.242	0.2277842322570299	-0.09794893116458728	-0.0734734801222865	1.6386394560048931	0.07922182935925165	0.23374811203989118	-0.34862651224907215
0.2430000000000001	0.2277952446812078	-0.0979538315148985	-0.07257386778881919	1.6390034130978788	0.07915471622493893	0.23407024887741698	-0.34832899273497037
0.244	0.22780617109204856	-0.09795871076589094	-0.07167037265393679	1.639365797403588	0.07908738329147076	0.23439339072592877	-0.3480307083153597
0.2450000000000001	0.22781701369234755	-0.09796357022795495	-0.07076299546354402	1.6397265675978765	0.07901983309446878	0.23471753474601742	-0.347731665999174
0.246	0.2278277747498667	-0.0979684112397492	-0.06985173684345236	1.6400856826320622	0.07895206816350142	0.23504267817681923	-0.347431872684065
0.2470000000000001	0.22783845660030244	-0.09797323516948099	-0.06893659729927569	1.6404431017363148	0.07888409102280153	0.2353688183355117	-0.3471313351551614
0.248	0.22784906165146182	-0.09797804341620668	-0.06801757721634646	1.640798784424285	0.07881590419219314	0.23569595261687049	-0.3468300600833416
0.2490000000000001	0.22785959238789305	-0.09798283741077032	-0.06709467686116019	1.641152690497883	0.07874751018804245	0.2360240784924033	-0.3465280540239271
0.25	0.22787005137521363	-0.09798761861562673	-0.06616789638434997	1.6415047800514895	0.0786789115240476	0.2363531935090024	-0.346225323416095
0.2510000000000001	0.22788044126338192	-0.09799238852392789	-0.06523723582330723	1.6418550134763932	0.07861011071168228	0.2366832952876658	-0.34592187458214957
0.252	0.22789076478891201	-0.09799714865937648	-0.06430269510331667	1.6422033514662469	0.07854111026041243	0.2370143815225948	-0.34561771372609995
0.2530000000000001	0.2279010247767805	-0.09800190057721715	-0.06336427403795777	1.6425497550228254	0.0784719126779882	0.23734644998054785	-0.3453128469320846
0.254	0.22791122414239703	-0.09800664586561146	-0.06242197232952787	1.642894185461373	0.07840252047086939	0.23767949850033115	-0.34500728016300236
0.2550000000000001	0.22792136589363432	-0.09801138614664656	-0.061475789569110234	1.643236604416333	0.07833293614453865	0.2380135249924287	-0.34470101925891855
0.256	0.22793145313254223	-0.09801612307622376	-0.060525725236286944	1.6435769738486237	0.07826316220333422	0.23834852743859045	-0.34439406993505617
0.2570000000000001	0.2279414890559933	-0.0980208583431971	-0.05957177869925119	1.6439152560545052	0.07819320114980016	0.2386845038911376	-0.34408643777961156
0.258	0.22795147695562873	-0.09802559366926586	-0.05861394921569814	1.6442514136749353	0.07812305548416029	0.2390214524720478	-0.3437781282515705
0.2590000000000001	0.2279614202182265	-0.09803033080999934	-0.05765223593411649	1.6445854097047028	0.07805272770421813	0.23935937137206534	-0.34346914667852046
0.26	0.22797132232611603	-0.09803507155586497	-0.0566866378943505	1.6449172075017524	0.07798222030513229	0.23969825885008225	-0.3431594982542698
0.2610000000000001	0.2279811868572644	-0.09803981773212561	-0.055717154026681905	1.6452467707967338	0.0779115357787601	0.24003811323285285	-0.34284918803626924
0.262	0.22799101748578	-0.09804457119797784	-0.054743783150185105	1.6455740637024412	0.07784067661293292	0.24037893291479961	-0.34253822094295305
0.2630000000000001	0.22800081798245048	-0.09804933384605886	-0.05376652397148343	1.6458990507239186	0.07776964529078208	0.2407207163577296	-0.3422266017508109
0.264	0.22801059221456021	-0.09805410760194855	-0.05278537508390763	1.6462216967696512	0.0776984442898696	0.24106346209058455	-0.3419143350911865
0.2650000000000001	0.22802034414498443	-0.09805889442291303	-0.05180033496630843	1.6465419671627481	0.07762707608093863	0.24140716870934817	-0.3416014254472251
0.266	0.22803007783018014	-0.0980636962962614	-0.050811401981903016	1.6468598276521553	0.07755554312622016	0.24175183487680732	-0.34128787715108566
0.2670000000000001	0.2280397974170709	-0.09806851523806248	-0.04981857437828352	1.6471752444246774	0.07748384787753732	0.24209745932180327	-0.3409736943812322
0.268	0.2280495071395764	-0.09807335329259753	-0.04882185028820974	1.6474881841170912	0.07741199277457009	0.24244404083821777	-0.34065888115973825
0.26900000000000013	0.2280592113151577	-0.09807821253179842	-0.04782122773081042	1.6477986138283809	0.07733998024327834	0.24279157828381706	-0.34034344134960054
0.27	0.22806891434137005	-0.09808309505391763	-0.04681670461394849	1.6481065011332598	0.0772678126942978	0.24314007057865042	-0.3400273786521193
0.27100000000000013	0.22807862069204252	-0.09808800298180263	-0.04580827873737915	1.6484118140966313	0.07719549252112407	0.24348951670318736	-0.33971069660440156
0.272	0.2280883349123321	-0.09809293846114739	-0.044795947796328714	1.6487145212879004	0.07712302209789958	0.2438399156963157	-0.3393933985771065
0.27300000000000013	0.22809806161302423	-0.09809790365871812	-0.04377970938624666	1.649014591794409	0.07705040377704485	0.24419126665289778	-0.3390754877726112
0.274	0.22810780546519951	-0.098102900760549	-0.04275956100835383	1.6493119952336504	0.07697763988715778	0.24454356872106778	-0.3387569672235337
0.27500000000000013	0.22811757119488632	-0.09810793197010671	-0.041735500075611644	1.649606701765418	0.07690473273099636	0.24489682109939329	-0.33843783979142633
0.276	0.2281273635773224	-0.09811299950642607	-0.04070752392024367	1.6498986821054291	0.07683168458329867	0.24525102303347535	-0.33811810816557647
0.27700000000000014	0.22813718743195108	-0.09811810560221569	-0.03967562980281307	1.6501879075400732	0.07675849768880333	0.24560617381204894	-0.33779777486191126
0.278	0.22814704761814475	-0.09812325250192908	-0.03863981492135564	1.6504743499408077	0.07668517426059017	0.24596227276307153	-0.3374768422221261
0.27900000000000014	0.22815694903014427	-0.09812844245979728	-0.03760007642057092	1.6507579817774785	0.07661171647831234	0.24631931924967893	-0.3371553124132162
0.28	0.2281668965912073	-0.09813367773781859	-0.03655641140257842	1.6510387761313419	0.07653812648631811	0.24667731266552156	-0.3368331874273495
0.28100000000000014	0.22817689524846665	-0.09813896060370399	-0.03550881693924248	1.6513167067085694	0.07646440639208603	0.24703625242960386	-0.33651046908189414
0.28200000000000003	0.2281869499688736	-0.09814429332878072	-0.03445729008456483	1.6515917478538844	0.07639055826491097	0.24739613798111432	-0.33618715901947893
0.28300000000000014	0.22819706573509155	-0.09814967818585259	-0.03340182788677123	1.6518638745636047	0.07631658413441234	0.24775696877430797	-0.3358632587081444
0.28400000000000003	0.22820724754020494	-0.09815511744701279	-0.032342427400470365	1.6521330624977415	0.07624248598874074	0.24811874427344158	-0.3355387694417046
0.28500000000000014	0.22821750038124225	-0.09816061338140485	-0.03127908569851052	1.6523992879919316	0.07616826577266396	0.24848146394800588	-0.33521369234007625
0.28600000000000003	0.22822782925226134	-0.09816616825292737	-0.030211799883537917	1.6526625280699785	0.07609392538565184	0.24884512726807256	-0.33488802834951115
0.28700000000000014	0.22823823913774186	-0.09817178431788146	-0.029140567100012144	1.6529227604566505	0.07601946667995846	0.24920973369926908	-0.3345617782430969
0.28800000000000003	0.22824873500665313	-0.09817746382256277	-0.028065384547055643	1.6531799635900013	0.07594489145876046	0.2495752826973826	-0.3342349426216475
0.28900000000000015	0.22825932180644076	-0.09818320900079727	-0.026986249491763745	1.6534341166324833	0.07587020147434985	0.2499417737029581	-0.3339075219148599
0.29000000000000004	0.22827000445655546	-0.09818902207141604	-0.0259031592822286	1.6536851994808761	0.07579539842637935	0.2503092061360741	-0.3335795163826155
0.29100000000000015	0.22828078784227265	-0.09819490523566629	-0.02481611135990556	1.6539331927761811	0.07572048396021976	0.2506775793912974	-0.3332509261162427
0.29200000000000004	0.2282916768084198	-0.09820086067493135	-0.023725103271322427	1.6541780779146258	0.07564545966530557	0.2510468928328769	-0.3329217510394352
0.29300000000000015	0.22830267615262834	-0.09820689054913173	-0.022630132679508225	1.6544198370590493	0.07557032707346746	0.2514171457900561	-0.3325919909090106
0.29400000000000004	0.22831379061923182	-0.09821299699505362	-0.021531197375521175	1.654658453148427	0.07549508765743264	0.2517883375523225	-0.33226164531617675
0.29500000000000015	0.22832502489418371	-0.09821918212385453	-0.02042829529007823	1.6548939099055502	0.07541974282949175	0.25216046736465486	-0.3319307136882475
0.29600000000000004	0.22833638360023992	-0.0982254480181211	-0.019321424505663407	1.6551261918451359	0.07534429394026992	0.2525335344226471	-0.3315991952902583
0.29700000000000015	0.22834787129202472	-0.0982317967292267	-0.018210583269118105	1.6553552842831374	0.07526874227760039	0.2529075378674494	-0.3312670892263616
0.29800000000000004	0.22835949245097473	-0.09823823027573592	-0.017095770004339986	1.6555811733461439	0.07519308906549971	0.2532824767807094	-0.3309343944412462
0.29900000000000015	0.22837125148015885	-0.09824475064247863	-0.015976983325092158	1.6558038459793762	0.07511733546318217	0.2536583501795146	-0.3306011097220069
0.30000000000000004	0.22838315269897072	-0.09825135977879129	-0.0148542220479231	1.6560232899529144	0.0750414825639905	0.2540351570112756	-0.3302672337006492
0.30100000000000016	0.2283952003376846	-0.09825805959592404	-0.013727485205949118	1.6562394938676703	0.0749655313943636	0.25441289614836915	-0.3299327648569863
0.30200000000000005	0.2284073985318705	-0.09826485196511399	-0.012596772063875676	1.656452447161876	0.0748894829131445	0.25479156638248024	-0.3295977015216857
0.30300000000000016	0.22841975131666797	-0.0982717387166958	-0.011462082133130788	1.6566621401169677	0.07481333801110607	0.25517116641901066	-0.32926204187940666
0.30400000000000005	0.22843226262128935	-0.09827872163949614	-0.010323415187113287	1.6568685638628813	0.07473709751044973	0.2555516948714324	-0.32892578397202943
0.30500000000000016	0.22844493626450024	-0.09828580248013745	-0.009180771277686354	1.6570717103812642	0.07466076216464167	0.2559331502551011	-0.3285889257026486
0.30600000000000005	0.22845777595069922	-0.09829298294224781	-0.008034150752165006	1.6572715725005902	0.07458433265889051	0.2563155309810168	-0.32825146484173284
0.30700000000000016	0.22847078526546305	-0.0983002646851982	-0.006883554269668683	1.6574681438843129	0.07450780961077819	0.25669883535008287	-0.32791339903502675
0.30800000000000005	0.22848396767092816	-0.09830764932161604	-0.00572898281758793	1.6576614190229733	0.07443119357049549	0.25708306154731575	-0.32757472581063923
0.30900000000000016	0.22849732650175822	-0.0983151384144258	-0.0045704377281645505	1.6578513932340266	0.07435448502080333	0.2574682076358243	-0.3272354425841637
0.31000000000000005	0.22851086496169587	-0.09832273347566875	-0.003407920694057534	1.6580380626641327	0.07427768437726738	0.2578542715511705	-0.32689554666274545
0.31100000000000017	0.22852458612069487	-0.09833043596710002	-0.0022414337828913547	1.6582214242905216	0.07420079198888742	0.25824125109623414	-0.32655503524907425
0.31200000000000006	0.22853849291187758	-0.0983382473003074	-0.0010709794507849661	1.6584014759214423	0.07412380813857279	0.2586291439363402	-0.3262139054454863
0.31300000000000017	0.22855258812793802	-0.09834616883559655	0.00010343944551360516	1.6585782161960723	0.0740467330432201	0.25901794759465185	-0.32587215425799604
0.31400000000000006	0.22856687441774043	-0.09835420188076813	0.0012818196375131922	1.6587516445835162	0.0739695668536974	0.25940765944795197	-0.3255297786002612
0.31500000000000017	0.22858135428273435	-0.09836234769091523	0.002464157434512468	1.6589217613808986	0.07389230965497817	0.2597982767228769	-0.3251867752974829
0.31600000000000006	0.22859603007280715	-0.09837060746886586	0.0036504487134058237	1.6590885677113014	0.07381496146648592	0.2601897964923624	-0.3248431410903053
0.31700000000000017	0.22861090398270087	-0.09837898236514139	0.004840688908391602	1.659252065521544	0.0737375222425884	0.2605822156720589	-0.32449887263890126
0.31800000000000006	0.2286259780493667	-0.09838747347780402	0.006034873000589889	1.6594122575790509	0.0736599918733023	0.26097553101678195	-0.3241539665273672
0.31899999999999995	0.2286412541495019	-0.09839608185294244	0.007232995507199123	1.6595691474681857	0.07358237018526945	0.2613697391168773	-0.32380841926837167
0.32000000000000006	0.22865673399688952	-0.09840480848541953	0.0084350504701964	1.6597227395867964	0.07350465694269992	0.2617648363944441	-0.3234622273077546
0.32099999999999995	0.22867241913954153	-0.09841365431950698	0.009641031444585774	1.6598730391414658	0.07342685184822158	0.26216081909947986	-0.32311538702944714
0.32200000000000006	0.22868831095664544	-0.09842262024940661	0.010850931485444614	1.6600200521403359	0.07334895454400148	0.262557683305707	-0.3227678947613856
0.32299999999999995	0.22870441065531202	-0.09843170711965578	0.012064743134524755	1.6601637853853815	0.07327096461301778	0.26295542490620677	-0.32241974678181246
0.32400000000000007	0.22872071926749707	-0.09844091572578985	0.013282458408298657	1.6603042464652544	0.07319288158017792	0.26335403960947346	-0.32207093932505654
0.32499999999999996	0.2287372376478472	-0.09845024681563823	0.014504068787836293	1.6604414437471873	0.07311470491358786	0.2637535229361967	-0.32172146858703826
0.32600000000000007	0.22875396647209503	-0.098459701090502	0.01572956520901437	1.6605753863664443	0.07303643402609493	0.2641538702164113	-0.32137133073135665
0.32699999999999996	0.22877090623487437	-0.09846927920583583	0.016958938051561092	1.66070608421294	0.07295806827692189	0.26455507658641003	-0.32102052189638813
0.32800000000000007	0.22878805724732978	-0.09847898177256237	0.018192177127698942	1.6608335479157625	0.07287960697363638	0.2649571369854843	-0.3206690382028525
0.32899999999999996	0.22880541963489676	-0.09848880935939391	0.019429271671897792	1.6609577888271012	0.0728010493744565	0.2653600461529849	-0.3203168757611192
0.33000000000000007	0.22882299333450098	-0.09849876249503056	0.020670210331369895	1.6610788190055619	0.0727223946904059	0.26576379862570804	-0.31996403067856294
0.33099999999999996	0.22884077809155068	-0.09850884166910885	0.02191498115656683	1.6611966511977376	0.07264364208707544	0.26616838873536747	-0.3196104990675792
0.3320000000000001	0.22885877345747568	-0.09851904733227984	0.02316357159244413	1.6613112988183958	0.07256479068617512	0.26657381060634194	-0.31925627705390114
0.33299999999999996	0.22887697878781452	-0.09852937989691682	0.02441596847125674	1.6614227759300215	0.07248583956736404	0.26698005815406756	-0.31890136078454884
0.3340000000000001	0.22889539324084685	-0.09853983973882445	0.025672158006145005	1.6615310972209503	0.07240678777060294	0.2673871250839597	-0.3185457464357212
0.33499999999999996	0.22891401577601825	-0.0985504271991995	0.026932125784772474	1.6616362779813265	0.07232763429872584	0.2677950048905049	-0.31818943022130325
0.3360000000000001	0.22893284515178372	-0.09856114258646963	0.02819585676415574	1.6617383340772518	0.07224837811998785	0.2682036908567119	-0.3178324084016273
0.33699999999999997	0.22895187992437777	-0.0985719861780089	0.02946333526820328	1.661837281923105	0.07216901817071222	0.26861317605441454	-0.31747467729182177
0.3380000000000001	0.22897111844864032	-0.09858295822172763	0.030734544987226456	1.6619331384516434	0.07208955335815917	0.2690234533453118	-0.3171162332700558
0.33899999999999997	0.2289905588797727	-0.09859405893753523	0.03200946897793397	1.6620259210826154	0.0720099825633741	0.2694345153822649	-0.3167570727861096
0.3400000000000001	0.22901019917414578	-0.0986052885186778	0.03328808966430297	1.6621156476902568	0.07193030464371167	0.26984635461091844	-0.31639719237015246
0.34099999999999997	0.22903003708915984	-0.09861664713295257	0.03457038884009691	1.6622023365681384	0.07185051843534135	0.2702589632720187	-0.31603658864179196
0.3420000000000001	0.22905007018365822	-0.09862813492379786	0.035856347672668945	1.6622860063906026	0.07177062275622285	0.2706723334044366	-0.31567525831958165
0.34299999999999997	0.22907029581927413	-0.09863975201125615	0.03714594670769015	1.6623666761722726	0.07169061640936968	0.2710864568486587	-0.31531319823074594
0.3440000000000001	0.22909071116196456	-0.09865149849280921	0.038439165874446755	1.662444365226367	0.07161049818603667	0.27150132525051085	-0.31495040532100416
0.345	0.22911131318298286	-0.09866337444408738	0.03973598449135128	1.6625190931202958	0.07153026686883274	0.27191693006506157	-0.31458687666492263
0.3460000000000001	0.22913209865891468	-0.09867537991945464	0.041036381272062265	1.6625908796281492	0.07144992123469904	0.2723332625608346	-0.3142226094768593
0.347	0.22915306417153014	-0.09868751495246894	0.042340334332607935	1.6626597446819342	0.07136946005769272	0.2727503138243397	-0.313857601121955
0.3480000000000001	0.229174206108208	-0.09869977955621596	0.04364782119953465	1.6627257083215436	0.07128888211182126	0.27316807476492927	-0.31349184912717454
0.349	0.22919552066256124	-0.09871217372351697	0.044958818818726105	1.662788790641551	0.07120818617417211	0.27358653612005146	-0.31312535119300905
0.3500000000000001	0.22921700383489266	-0.09872469742700911	0.04627330356416488	1.6628490117351946	0.07112737102827786	0.274005688460786	-0.3127581052059638
0.351	0.22923865143285677	-0.09873735061909751	0.04759125124628349	1.662906391637032	0.07104643546753546	0.2744255221974281	-0.31239010925152877
0.3520000000000001	0.2292604590730849	-0.09875013323178107	0.048912637120302166	1.6629609502646256	0.07096537829868077	0.2748460275850697	-0.3120213616273914
0.353	0.22928242218377845	-0.09876304517635427	0.05023743589570148	1.6630127073603707	0.07088419834525857	0.2752671947294905	-0.3116518608562834
0.3540000000000001	0.22930453600752496	-0.09877608634298396	0.05156562174760648	1.6630616824345643	0.07080289445096746	0.2756890135936745	-0.3112816056979156
0.355	0.22932679560396388	-0.09878925660015894	0.052897168329357584	1.663107894709325	0.07072146548300265	0.2761114740048376	-0.3109105951602461
0.3560000000000001	0.22934919585268057	-0.09880255579438797	0.05423204878516456	1.6631513630644712	0.07063991033551945	0.2765345656615522	-0.3105388285101434
0.357	0.22937173145708414	-0.09881598375090066	0.05557023576249312	1.6631921059872183	0.0705582279332186	0.27695827814061175	-0.3101663052830802
0.3580000000000001	0.2293943969488987	-0.09882954027497644	0.056911701424587374	1.663230141524924	0.07047641723475018	0.27738260090370603	-0.30979302529198033
0.359	0.22941718669214758	-0.09884322515239446	0.058256417464282825	1.6632654872397348	0.07039447723544955	0.277807523304406	-0.3094189886352806
0.3600000000000001	0.2294400948873873	-0.09885703814900566	0.05960435511988935	1.6632981601655001	0.07031240696971124	0.2782330345958322	-0.3090441957038417
0.361	0.2294631155773248	-0.0988709790109333	0.06095548519204413	1.663328176767685	0.07023020551367158	0.2786591239387138	-0.308668647186769
0.3620000000000001	0.22948624265269618	-0.09888504746540025	0.06230977805968	1.6633555529070134	0.07014787198795717	0.279085780409056	-0.3082923440765702
0.363	0.22950946985728396	-0.09889924322067922	0.06366720369476156	1.6633803038064523	0.07006540555989133	0.27951299300512333	-0.3079152876738911
0.3640000000000001	0.2295327907924519	-0.09891356596516694	0.06502773167657237	1.6634024440200168	0.06998280544522023	0.27994075065417373	-0.3075374795919517
0.365	0.22955619892195767	-0.09892801536708608	0.0663913312059589	1.6634219874033849	0.06990007090990762	0.28036904221926084	-0.307158921760498
0.3660000000000001	0.2295796875778042	-0.09894259107481572	0.06775797111955861	1.663438947087805	0.06981720127218147	0.28079785650605255	-0.3067796164287809
0.367	0.229603249967137	-0.09895729271672345	0.06912761990404243	1.6634533354572856	0.06973419590446815	0.2812271822695562	-0.30639956616749925
0.3680000000000001	0.22962687917943933	-0.09897211990087315	0.0705002457104027	1.6634651641275486	0.06965105423515358	0.28165700822063827	-0.3060187738701318
0.369	0.22965056819365365	-0.0989870722149864	0.0718758163683165	1.6634744439263636	0.06956777575029394	0.2820873230323512	-0.3056372427539588
0.3700000000000001	0.2296743098852365	-0.09900214922590643	0.07325429940061524	1.6634811848760032	0.06948435999503294	0.28251811534619814	-0.30525497636071075
0.371	0.22969809703315577	-0.09901735047893899	0.07463566203789304	1.663485396177804	0.0694008065747869	0.2829493737784701	-0.304871978556658
0.3720000000000001	0.2297219223268362	-0.09903267549744807	0.07601987123290795	1.6634870861976983	0.06931711515644172	0.28338108692666575	-0.304488253532442
0.373	0.2297457783730608	-0.09904812378195531	0.0774068936740568	1.6634862624523343	0.06923328546944045	0.28381324337570024	-0.3041038058030105
0.3740000000000001	0.22976965770283525	-0.09906369480911777	0.07879669579833509	1.6634829315969017	0.06914931730676163	0.28424583170379375	-0.3037186402071033
0.375	0.2297935527782221	-0.09907938803096192	0.08018924380531739	1.6634770994146524	0.06906521052578876	0.2846788404884753	-0.3033327619058596
0.3760000000000001	0.22981745599915265	-0.09909520287362272	0.08158450367218678	1.6634687708073586	0.06898096504888833	0.2851122583127749	-0.3029461763810278
0.377	0.22984135971022315	-0.09911113873596275	0.08298244116834208	1.6634579497874569	0.06889658086381845	0.2855460737711281	-0.30255888943301723
0.3780000000000001	0.22986525620785977	-0.09912719498844891	0.08438302186924307	1.663444639472251	0.06881205802408985	0.2859802754750035	-0.30217090717860373
0.379	0.22988913774861156	-0.09914337097153617	0.08578621116990436	1.6634288420797927	0.06872739664927928	0.28641485205844724	-0.30178223604828275
0.3800000000000001	0.2299129965582032	-0.09915966599393185	0.08719197429769399	1.6634105589260562	0.068642596925478	0.28684979218331264	-0.3013928827834477
0.381	0.22993682483984976	-0.09917607933149365	0.08860027632484481	1.6633897904222834	0.06855765910575347	0.28728508454436724	-0.3010028544335084
0.3820000000000001	0.2299606147814649	-0.09919261022639012	0.09001108218221744	1.6633665360724956	0.0684725835103195	0.28772071787483766	-0.3006121583526385
0.383	0.22998435856289864	-0.09920925788614794	0.09142435667472625	1.6633407944723018	0.06838737052653635	0.28815668095234237	-0.3002208021957803
0.3840000000000001	0.23000804836434136	-0.09922602148258367	0.09284006449770894	1.6633125633086265	0.06830202060898422	0.2885929626049791	-0.2998287939140209
0.385	0.23003167637552543	-0.09924290015024541	0.09425817025352141	1.6632818393596078	0.06821653427948787	0.28902955171757777	-0.2994361417496978
0.3860000000000001	0.23005523480422685	-0.09925989298399009	0.09567863846726564	1.6632486184954138	0.06813091212678747	0.2894664372377655	-0.29904285423159177
0.387	0.23007871588407441	-0.09927699903644643	0.09710143360055733	1.6632128956807375	0.06804515480603766	0.2899036081812442	-0.29864894017044274
0.3880000000000001	0.2301021118831784	-0.09929421731611728	0.09852652006336673	1.6631746649782206	0.067959263038561	0.2903410536362316	-0.2982544086547797
0.389	0.2301254151135846	-0.09931154678574977	0.09995386222509407	1.6631339195520611	0.06787323761173282	0.290778762767563	-0.29785926904675236
0.3900000000000001	0.23014861794006042	-0.09932898636059853	0.10138342442566778	1.663090651672558	0.06778707937869279	0.291216724820769	-0.2974635309775895
0.391	0.23017171278784598	-0.09934653490657935	0.10281517098595198	1.663044852722357	0.06770078925788198	0.2916549291258967	-0.2970672043427976
0.3920000000000001	0.23019469215012853	-0.09936419123831568	0.10424906621674547	1.6629965132036502	0.06761436823246586	0.2920933651008402	-0.2966702992975157
0.393	0.2302175485956195	-0.09938195411707997	0.10568507442715402	1.662945622745215	0.06752781734970294	0.2925320222544356	-0.2962728262521397
0.39400000000000013	0.23024027477624306	-0.09939982224862792	0.10712315993349673	1.6628921701089177	0.06744113772038013	0.292970890189756	-0.29587479586802234
0.395	0.23026286343494456	-0.09941779428130199	0.1085632870691602	1.6628361431960694	0.0673543305184355	0.29340995860780017	-0.29547621905293525
0.39600000000000013	0.23028530741362563	-0.09943586880478497	0.11000542019506486	1.6627775290551512	0.06726739698070643	0.2938492173112805	-0.2950771069559165
0.397	0.23030759966121336	-0.09945404434875546	0.11144952371002516	1.6627163138924244	0.06718033840637566	0.29428865620809347	-0.29467747096131097
0.39800000000000013	0.23032973324187045	-0.09947231938069312	0.11289556206103342	1.6626524830843137	0.0670931561558707	0.29472826531466545	-0.2942773226822967
0.399	0.23035170134335306	-0.09949069230320717	0.11434349975387484	1.662586021189318	0.06700585164951947	0.2951680347594278	-0.29387667395449557
0.40000000000000013	0.2303734972855232	-0.09950916145164206	0.11579330136411067	1.6625169119598369	0.06691842636632644	0.2956079547862475	-0.2934755368295952
0.401	0.23039511452902248	-0.09952772509234248	0.11724493154921954	1.6624451383554326	0.06683088184292887	0.29604801575806694	-0.2930739235681805
0.40200000000000014	0.2304165466841132	-0.09954638142082675	0.11869835506193284	1.662370682557921	0.06674321967242702	0.29648820816094507	-0.2926718466317002
0.403	0.23043778751931873	-0.09956512855948976	0.1201535367625408	1.6622935259890566	0.06665544150290424	0.29692852260765684	-0.2922693186742278
0.40400000000000014	0.23045883096911693	-0.09958396455596506	0.12161044162907479	1.6622136493308344	0.0665675490359399	0.29736894984031165	-0.29186635253418697
0.405	0.23047967114069176	-0.0996028873825262	0.12306903476728044	1.6621310325465444	0.06647954402523525	0.29780948073279184	-0.2914629612257249
0.40600000000000014	0.23050030232012286	-0.09962189493577887	0.12452928142229477	1.6620456549018479	0.06639142827504614	0.2982501062938124	-0.2910591579295375
0.40700000000000003	0.23052071897764698	-0.09964098503627161	0.12599114699093386	1.661957494986266	0.066303203638421	0.29869081767018363	-0.2906549559835614
0.40800000000000014	0.23054091577199684	-0.09966015542840141	0.1274545970323712	1.661866530735101	0.06621487201560743	0.299131606149434	-0.2902503688740057
0.40900000000000003	0.2305608875545731	-0.09967940378136347	0.1289195972772407	1.6617727394518138	0.06612643535274766	0.2995724631617397	-0.28984541022659005
0.41000000000000014	0.23058062937382703	-0.09969872769114833	0.13038611363594613	1.661676097830126	0.06603789564073914	0.30001338028153546	-0.2894400937980359
0.41100000000000003	0.23060013647986036	-0.09971812468284046	0.1318541122062092	1.661576581974742	0.0659492549142583	0.3004543492289374	-0.28903443346810226
0.41200000000000014	0.23061940432925093	-0.09973759221246906	0.13332355928026815	1.6614741674199591	0.06586051525100661	0.3008953618711064	-0.28862844323221376
0.41300000000000003	0.23063842859011055	-0.0997571276680363	0.13479442135176042	1.6613688291461903	0.0657716787710549	0.301336410223622	-0.2882221371947285
0.41400000000000015	0.23065720514700044	-0.09977672837047465	0.13626666512194577	1.661260541595929	0.06568274763610155	0.3017774864517534	-0.2878155295625878
0.41500000000000004	0.2306757301049551	-0.09979639157528844	0.13774025750605196	1.6611492786903104	0.06559372404858119	0.3022185828717554	-0.2874086346387258
0.41600000000000015	0.23069399979261873	-0.09981611447488456	0.1392151656401536	1.661035013845916	0.06550461025080491	0.30265969195232073	-0.2870014668151026
0.41700000000000004	0.2307120107648741	-0.0998358942015936	0.14069135688749007	1.6609177199910932	0.06541540852431214	0.30310080631595127	-0.2865940405659571
0.41800000000000015	0.23072975980459115	-0.09985572783063297	0.142168798844254	1.6607973695806877	0.06532612118912794	0.30354191874025616	-0.28618637044175155
0.41900000000000004	0.23074724392349896	-0.0998756123822643	0.1436474593456323	1.6606739346084636	0.06523675060274028	0.30398302215930545	-0.28577847106379395
0.42000000000000015	0.23076446036293624	-0.09989554482352293	0.14512730647137964	1.660547386617989	0.065147299159161	0.3044241096647419	-0.28537035711940295
0.42100000000000004	0.23078140659448498	-0.09991552207027429	0.14660830855095738	1.6604176967131439	0.06505776928825031	0.3048651745066583	-0.2849620433571745
0.42200000000000015	0.23079808031973906	-0.09993554098997605	0.14809043416939607	1.660284835568659	0.06496816345505937	0.30530621009461123	-0.2845535445819087
0.42300000000000004	0.2308144794692092	-0.09995559840439674	0.14957365217353555	1.6601487734407052	0.06487848415888375	0.3057472099987186	-0.2841448756494273
0.42400000000000015	0.23083060220111515	-0.09997569109154116	0.15105793167792267	1.6600094801775636	0.0647887339320255	0.30618816795072423	-0.283736051461511
0.42500000000000004	0.23084644690044315	-0.09999581578716203	0.15254324207115055	1.6598669252304064	0.06469891533850505	0.3066290778452797	-0.283327086960636
0.42600000000000016	0.23086201217789834	-0.10001596918661365	0.15402955302341897	1.6597210776638478	0.06460903097290305	0.30706993374163283	-0.2829179971244367
0.42700000000000005	0.23087729686800246	-0.1000361479474268	0.15551683449496823	1.659571906165161	0.06451908345932973	0.3075107298656672	-0.28250879696036496
0.42800000000000016	0.230892300026336	-0.10005634869185583	0.15700505674579335	1.6594193790518152	0.06442907545015387	0.3079514606123595	-0.28209950150041124
0.42900000000000005	0.23090702092667623	-0.10007656800902359	0.15849419034817214	1.6592634642788675	0.06433900962424506	0.3083921205489042	-0.2816901257948371
0.43000000000000016	0.23092145905840722	-0.10009680245741927	0.15998420620203585	1.6591041294469953	0.06424888868509235	0.3088327044185107	-0.28128068490472086
0.43100000000000005	0.23093561412382993	-0.10011704856737788	0.16147507555170715	1.658941341810067	0.06415871535897913	0.30927320714463524	-0.2808711938942781
0.43200000000000016	0.23094948603462276	-0.10013730284317017	0.1629667700040327	1.6587750682822844	0.06406849239296813	0.30971362383565154	-0.2804616678230009
0.43300000000000005	0.23096307490745033	-0.10015756176583228	0.1644592615494435	1.6586052754460598	0.06397822255269384	0.3101539497902099	-0.2800521217367505
0.43400000000000016	0.23097638105909332	-0.10017782179711658	0.16595252258634888	1.65843192955991	0.06388790862014236	0.3105941805034108	-0.2796425706577874
0.43500000000000005	0.2309894050007241	-0.10019807938381624	0.1674465259481393	1.6582549965652678	0.06379755339135523	0.3110343116737367	-0.2792330295741517
0.43600000000000017	0.23100214743132996	-0.10021833096208985	0.16894124493244553	1.6580744420933728	0.06370715967381063	0.3114743392105634	-0.278823513428256
0.43700000000000006	0.23101460923103723	-0.10023857296178725	0.17043665333230565	1.6578902314730213	0.06361673028354048	0.3119142592421345	-0.27841403710479906
0.43800000000000017	0.23102679145470947	-0.10025880181077816	0.17193272546813715	1.657702329738084	0.06352626804228496	0.31235406812387945	-0.2780046154185939
0.43900000000000006	0.23103869532581806	-0.10027901393928797	0.17342943621978732	1.6575107016348276	0.06343577577468185	0.3127937624467151	-0.2775952631022966
0.44000000000000017	0.23105032223058727	-0.10029920578424845	0.17492676105906566	1.6573153116302024	0.06334525630542681	0.31323333904521133	-0.2771859947935946
0.44100000000000006	0.23106167371241243	-0.100319373793668	0.17642467608278342	1.657116123920376	0.06325471245652405	0.31367279500586887	-0.2767768250221448
0.44200000000000017	0.231072751466546	-0.10033951443102263	0.17792315804556985	1.6569131024384223	0.06316414704456333	0.31411212767544977	-0.2763677681967339
0.44300000000000006	0.2310835573350497	-0.10035962417966918	0.17942218439211297	1.6567062108623314	0.0630735628779599	0.31455133466906104	-0.2759588385924656
0.4440000000000002	0.23109409330201444	-0.10037969954728194	0.1809217332888485	1.6564954126241243	0.06298296275433725	0.31499041387787036	-0.27555005033783636
0.44500000000000006	0.2311043614890449	-0.10039973707031731	0.18242178365474096	1.6562806709189792	0.06289234945811084	0.3154293634764569	-0.275141417402115
0.4460000000000002	0.23111436415100617	-0.10041973331851402	0.18392231519004973	1.6560619487140245	0.06280172575820912	0.31586818192967797	-0.2747329535834364
0.44700000000000006	0.23112410367203348	-0.10043968489943338	0.18542330840197466	1.6558392087572122	0.06271109440605113	0.3163068679986872	-0.2743246724978404
0.44799999999999995	0.2311335825618024	-0.10045958846304084	0.1869247446268242	1.655612413585941	0.0626204581338995	0.31674542074580103	-0.2739165875694857
0.44900000000000007	0.23114280345167712	-0.1004794407059548	0.18842660604910264	1.655381525535457	0.06252981965334288	0.3171838395383987	-0.27350871202190424
0.44999999999999996	0.23115176908998192	-0.1004992383746122	0.18992887571828687	1.655146506747446	0.06243918165353935	0.317622124052281	-0.2731010588698554
0.45100000000000007	0.231160482336397	-0.10051897826772849	0.1914315375629332	1.6549073191780992	0.06234854679946226	0.3180602742744299	-0.2726936409120126
0.45199999999999996	0.23116894615622988	-0.10053865723918479	0.19293457640062614	1.6546639246053165	0.06225791773063262	0.31849829050461853	-0.2722864707251378
0.45300000000000007	0.23117716361493407	-0.1005582722009735	0.1944379779437852	1.6544162846365924	0.062167297060092094	0.3189361733556916	-0.2718795606594887
0.45399999999999996	0.23118513787249406	-0.1005778201258302	0.19594172880284735	1.6541643607179946	0.062076687373309514	0.3193739237528788	-0.27147292283483754
0.45500000000000007	0.23119287217729698	-0.10059729805030511	0.1974458164872142	1.6539081141423915	0.061986091227322744	0.3198115429323866	-0.2710665691373322
0.45599999999999996	0.23120036986023793	-0.10061670307789991	0.19895022940322546	1.653647506056964	0.061895511150296276	0.3202490324392043	-0.27066051121743245
0.4570000000000001	0.2312076343294332	-0.10063603238189658	0.20045495684879688	1.6533824974722995	0.061804949641430906	0.32068639412400307	-0.27025476048854385
0.45799999999999996	0.23121466906441362	-0.10065528320863326	0.20195998900511009	1.653113049273105	0.06171440917110151	0.3211236301391263	-0.26984932812621587
0.4590000000000001	0.23122147760979578	-0.10067445288085405	0.20346531692611625	1.652839122228318	0.061623892180976636	0.3215607429339117	-0.26944422506813714
0.45999999999999996	0.23122806356993061	-0.10069353880038263	0.20497093252586426	1.6525606770006558	0.061533401084239464	0.3219977352494054	-0.269039462014917
0.4610000000000001	0.231234430604525	-0.10071253845049868	0.2064768285629095	1.6522776741575222	0.0614429382661513	0.3224346101122218	-0.2686350494315203
0.46199999999999997	0.2312405824237277	-0.10073144939877207	0.20798299862143285	1.6519900741833085	0.061352506084833426	0.32287137082754575	-0.26823099754952834
0.4630000000000001	0.23124652278229957	-0.10075026930073375	0.2094894370894521	1.6516978374920004	0.06126210687220414	0.3233080209714577	-0.2678273163702766
0.46399999999999997	0.23125225547361744	-0.1007689959036318	0.21099613913526186	1.65140092443938	0.061171742935068676	0.3237445643827001	-0.26742401566855434
0.4650000000000001	0.23125778432388389	-0.1007876270495216	0.2125031006828623	1.6510992953344812	0.06108141655635965	0.3241810051539418	-0.2670211049967959
0.46599999999999997	0.2312631131865394	-0.10080616067769535	0.21401031838600396	1.650792910451091	0.0609911299965259	0.324617347622599	-0.26661859368987567
0.4670000000000001	0.23126824593687306	-0.10082459482607999	0.2155177896004721	1.6504817300404597	0.06090088549476295	0.3250535963613291	-0.266216490870315
0.46799999999999997	0.2312731864668282	-0.10084292763160232	0.21702551235423756	1.6501657143452648	0.060810685269960994	0.32548975616801207	-0.2658148054538914
0.4690000000000001	0.2312779386799991	-0.10086115733027265	0.21853348531510597	1.6498448236141081	0.06072053152167292	0.32592583205496944	-0.26541354615594637
0.47	0.23128250648681487	-0.100879282257366	0.2200417077566227	1.6495190181165866	0.06063042643122184	0.3263618292376007	-0.2650127214981392
0.4710000000000001	0.23128689379990708	-0.1008973008477038	0.2215501795237359	1.6491882581593558	0.06054037216282421	0.32679775312273546	-0.26461233981502896
0.472	0.23129110452965687	-0.10091521163603767	0.22305890099896447	1.648852504102849	0.06045037086466566	0.3272336092970018	-0.2642124092603552
0.4730000000000001	0.23129514257991796	-0.10093301325716143	0.22456787306832052	1.6485117163783147	0.06036042466986628	0.32766940351526536	-0.2638129378134351
0.474	0.2312990118439118	-0.10095070444500259	0.2260770970862393	1.6481658555048317	0.0602705356972726	0.3281051416888912	-0.2634139332861562
0.4750000000000001	0.23130271620029103	-0.10096828403106964	0.22758657483988914	1.6478148821059662	0.060180706052317595	0.32854082987382227	-0.2630154033304357
0.476	0.2313062595093672	-0.10098575094338225	0.22909630851323365	1.647458756926482	0.06009093782819041	0.32897647425865123	-0.2626173554455903
0.4770000000000001	0.2313096456094994	-0.10100310420551005	0.2306063006504692	1.647097440849143	0.06000123310707007	0.32941208115261966	-0.26221979698579106
0.478	0.23131287831363972	-0.10102034293534597	0.23211655411808407	1.6467308949112736	0.05991159396136023	0.3298476569732329	-0.26182273516814614
0.4790000000000001	0.23131596140603197	-0.10103746634436442	0.23362707206553776	1.6463590803214891	0.05982202245516654	0.33028320823342455	-0.26142617708121885
0.48	0.2313188986390598	-0.10105447373698788	0.2351378578853123	1.6459819584766393	0.05973252064583198	0.3307187415286297	-0.26103012969373257
0.4810000000000001	0.23132169373024075	-0.10107136450968847	0.23664891517270822	1.6455994909786205	0.05964309058546713	0.33115426352394245	-0.26063459986345455
0.482	0.23132435035936227	-0.10108813815057982	0.23816024768500182	1.6452116396514684	0.05955373432277794	0.3315897809410473	-0.26023959434625205
0.4830000000000001	0.23132687216575643	-0.1011047942391257	0.23967185929883267	1.6448183665587763	0.05946445390512813	0.33202530054449186	-0.2598451198058012
0.484	0.2313292627457095	-0.10112133244558873	0.24118375396544275	1.6444196340210937	0.059375251380712375	0.3324608291272941	-0.25945118282406426
0.4850000000000001	0.2313315256500028	-0.1011377525313438	0.24269593566564251	1.6440154046333464	0.059286128800960035	0.3328963734966083	-0.25905778991167533
0.486	0.2313336643815818	-0.10115405435043215	0.24420840836600607	1.6436056412815574	0.059197088223228445	0.33333194045999104	-0.2586649475180466
0.4870000000000001	0.2313356823937254	-0.10117023785123033	0.24572117597516424	1.6431903071585312	0.0591081317137837	0.33376753681177396	-0.2582726620418573
0.488	0.23133758308946556	-0.10118630307710888	0.2472342422994365	1.6427693657800464	0.0590192613508233	0.3342031693191707	-0.25788093984173727
0.4890000000000001	0.2313393698218768	-0.1012022501660794	0.24874761099892836	1.6423427810027158	0.058930479227112406	0.334638844708477	-0.25748978724640814
0.49	0.23134104589372764	-0.10121807935017858	0.25026128554484384	1.641910517042423	0.058841787452170745	0.3350745696515402	-0.2570992105643364
0.4910000000000001	0.2313426145561142	-0.10123379095496503	0.25177526917800624	1.6414725384914874	0.058753188154373456	0.33551035075255237	-0.2567092160933794
0.492	0.23134407900682552	-0.1012493853991332	0.253289564868207	1.6410288103342205	0.058664683483207594	0.33594619453528224	-0.25631981013066213
0.4930000000000001	0.23134544238881335	-0.10126486319424391	0.25480417527438065	1.6405792979624123	0.05857627561143843	0.3363821074306791	-0.25593099898231264
0.494	0.23134670778876384	-0.10128022494419159	0.25631910270710934	1.6401239671926608	0.0584879667368182	0.33681809576496313	-0.25554278897207633
0.4950000000000001	0.23134787823576733	-0.10129547134403268	0.2578343490942038	1.6396627842852014	0.05839975908345684	0.3372541657483802	-0.25515518644868057
0.496	0.23134895670008387	-0.10131060317892812	0.25934991594822987	1.6391957159620132	0.058311654903339935	0.33769032346449107	-0.2547681977927353
0.4970000000000001	0.2313499460920015	-0.10132562132394857	0.260865804335229	1.6387227294234854	0.05822365647805242	0.3381265748598696	-0.2543818294234678
0.498	0.2313508492611589	-0.1013405267443654	0.26238201484425505	1.6382437923644295	0.05813576612052337	0.3385629257340796	-0.253996087805408
0.4990000000000001	0.23135166899708096	-0.10135532049567825	0.26389854755735054	1.6377588729898465	0.05804798617685029	0.33899938172980526	-0.2536109794551384
0.5	0.23135240803054857	-0.10137000372262674	0.26541540202033853	1.6372679400304686	0.05796031902795732	0.33943594832324925	-0.2532265109479211
0.5010000000000001	0.23135306903429928	-0.10138457765718326	0.2669325772148044	1.6367709627581142	0.057872767090719424	0.3398726308149163	-0.252842688924073
0.502	0.23135365462305746	-0.10139904361627601	0.26845007153164274	1.6362679110008844	0.0577853328187331	0.3403094343208976	-0.2524595200949001
0.5030000000000001	0.23135416735439404	-0.10141340299961639	0.26996788274654654	1.635758755158236	0.05769801870309659	0.34074636376477335	-0.25207701124800186
0.504	0.23135460973041216	-0.10142765728763158	0.2714860079970657	1.6352434662163369	0.05761082727319728	0.3411834238699459	-0.2516951692519391
0.5050000000000001	0.23135498419875167	-0.10144180803950303	0.2730044437612387	1.6347220157641065	0.057523761097321	0.34162061915227604	-0.2513140010601977
0.506	0.23135529315290915	-0.10145585689130844	0.27452318583855156	1.634194376009218	0.0574368227831418	0.34205795391326255	-0.25093351371450273
0.5070000000000001	0.23135553893337715	-0.10146980555426444	0.27604222933322503	1.63366051979371	0.05735001497815061	0.34249543223388124	-0.2505537143475367
0.508	0.23135572382959957	-0.10148365581306869	0.27756156863908166	1.6331204206096153	0.057263340369898316	0.3429330579688976	-0.250174610185116
0.5090000000000001	0.2313558500812361	-0.10149740952433843	0.27908119742637566	1.6325740526135002	0.057176801686111695	0.34337083474170976	-0.24979620854806284
0.51	0.23135591987835735	-0.1015110686151428	0.2806011086317174	1.63202139063957	0.0570904016947404	0.3438087659400215	-0.2494185168535819
0.5110000000000001	0.23135593536132065	-0.10152463508162911	0.2821212944507237	1.6314624102132402	0.05700414320374974	0.3442468547122828	-0.249041542615709
0.512	0.23135589862070108	-0.10153811098774353	0.283641746333026	1.6308970875655768	0.05691802906059551	0.3446851039647709	-0.2486652934447025
0.5130000000000001	0.23135581169727532	-0.10155149846404292	0.2851624549803976	1.6303253996471248	0.0568320621515001	0.3451235163595539	-0.24828977704543106
0.514	0.2313556765820564	-0.10156479970659395	0.2866834103468799	1.6297473241407756	0.056746245400648807	0.345562094313089	-0.24791500121523763
0.5150000000000001	0.23135549521637763	-0.10157801697595611	0.2882046016390336	1.6291628394744484	0.05666058176942534	0.3460008399947845	-0.24754097384175913
0.516	0.2313552694920231	-0.10159115259587363	0.28972601731782766	1.6285719248336032	0.05657507425556191	0.34643975532588733	-0.24716770290020726
0.5170000000000001	0.23135500125140349	-0.10160420895092447	0.29124764510443185	1.6279745601728537	0.05648972589183559	0.34687884197948643	-0.24679519644961542
0.518	0.2313546922877753	-0.10161718848349642	0.2927694719888003	1.6273707262270762	0.05640453974430807	0.34731810138132524	-0.24642346262847045
0.5190000000000001	0.2313543443455012	-0.10163009369121244	0.29429148423917867	1.6267604045227848	0.05631951891041026	0.3477575347108126	-0.24605250965002545
0.52	0.23135395912035023	-0.1016429271244307	0.29581366741292037	1.626143577389044	0.05623466651686884	0.34819714290229226	-0.2456823457971645
0.5210000000000001	0.2313535382598361	-0.10165569138344506	0.2973360063693775	1.625520227967937	0.05614998571747172	0.3486369266467513	-0.2453129794166889
0.522	0.23135308336359175	-0.10166838911613289	0.2988584852837529	1.6248903402253596	0.056065479690973835	0.3490768863937853	-0.24494441891326096
0.5230000000000001	0.23135259598377858	-0.10168102301566809	0.30038108766042443	1.6242538989617776	0.05598115163914028	0.34951702235351406	-0.24457667274348416
0.524	0.23135207762552906	-0.10169359581754515	0.30190379634688597	1.623610889822964	0.05589700478449727	0.34995733449863026	-0.24420974940974605
0.5250000000000001	0.23135152974742076	-0.1017061102962894	0.30342659355057755	1.6229612993103515	0.055813042367666064	0.35039782256719026	-0.24384365745320682
0.526	0.2313509537619809	-0.1017185692622265	0.3049494608582427	1.622305114789891	0.055729267644642214	0.35083848606626883	-0.24347840544635152
0.5270000000000001	0.23135035103621931	-0.10173097555830896	0.30647237925595067	1.6216423244994216	0.055645683884199465	0.351279324276051	-0.2431140019857673
0.528	0.2313497228921893	-0.10174333205699658	0.30799532914905114	1.6209729175549545	0.055562294365293585	0.35172033625399757	-0.2427504556851985
0.5290000000000001	0.2313490706075741	-0.10175564165718833	0.3095182903824562	1.620296883956625	0.05547910237446269	0.35216152083896113	-0.2423877751683231
0.53	0.23134839541629829	-0.10176790728120257	0.3110412422623945	1.6196142145958263	0.055396111203160216	0.3526028766554385	-0.24202596906057192
0.5310000000000001	0.23134769850916298	-0.10178013187142795	0.31256416358041167	1.6189249012635336	0.055313324144651704	0.3530444021182633	-0.24166504598010427
0.532	0.23134698103450296	-0.1017923183862666	0.3140870326388845	1.6182289366579494	0.055230744490411474	0.35348609543774134	-0.24130501452860179
0.5330000000000001	0.23134624409886534	-0.10180446979611725	0.3156098272765659	1.6175263143990015	0.05514837552619859	0.35392795462407217	-0.24094588328022684
0.534	0.231345488767708	-0.1018165890801461	0.31713252489305166	1.6168170290677442	0.055066220527260824	0.3543699774891716	-0.24058766076490154
0.5350000000000001	0.23134471606611723	-0.10182867922346678	0.3186551024725676	1.6161010762635246	0.05498428275272428	0.3548121616468099	-0.24023035544772509
0.536	0.23134392697954334	-0.10184074321435187	0.32017753660822773	1.615378452645461	0.05490256544068813	0.3552545045144176	-0.2398739757119516
0.5370000000000001	0.2313431224545529	-0.10185278404147272	0.32169980352603306	1.6146491559492098	0.054821071804691014	0.35569700331710963	-0.23951852984771246
0.538	0.23134230339959733	-0.10186480469116575	0.32322187910713046	1.6139131849948163	0.05473980503093712	0.3561396550920419	-0.23916402604330803
0.5390000000000001	0.23134147068579627	-0.10187680814509986	0.3247437389087326	1.6131705396939258	0.054658768275852414	0.3565824566924331	-0.23881047237711203
0.54	0.2313406251473591	-0.10188879737871591	0.32626535818484986	1.6124212210567335	0.054577964663785165	0.3570254047915601	-0.23845787680965425
0.5410000000000001	0.2313397675808907	-0.10190077535968091	0.3277867119068553	1.611665231198292	0.054497397284543364	0.3574684958867282	-0.2381062471760563
0.542	0.23133889874395752	-0.10191274504597878	0.32930777478277556	1.6109025733445537	0.0544170691908267	0.357911726302856	-0.2377555911791174
0.5430000000000001	0.23133801935441756	-0.1019247093843882	0.3308285212749626	1.6101332518392752	0.05433698339597651	0.3583550921954942	-0.23740591638261602
0.544	0.23133713009089052	-0.10193667130896876	0.332348925617299	1.609357272151028	0.05425714287197978	0.358798589553709	-0.23705723020445463
0.5450000000000002	0.2313362315936142	-0.1019486337391758	0.3338689618319603	1.6085746408791795	0.05417755054754157	0.3592422142031379	-0.2367095399101274
0.546	0.23133532446531074	-0.10196059957835413	0.33538860374500556	1.6077853657595937	0.05409820930634479	0.3596859618089783	-0.23636285260674694
0.5470000000000002	0.23133440927206197	-0.10197257171223109	0.33690782500195104	1.6069894556700446	0.054019121985311704	0.3601298278789745	-0.2360171752371973
0.548	0.23133348654419286	-0.10198455300703015	0.3384265990844799	1.6061869206342072	0.053940291372681755	0.36057380776671033	-0.23567251457422292
0.5490000000000002	0.23133255677716308	-0.10199654630795449	0.33994489932793887	1.6053777718245932	0.05386172020608557	0.3610178966750919	-0.23532887721444712
0.55	0.231331620432466	-0.10200855443766188	0.3414626989388951	1.604562021565551	0.05378341117061245	0.3614620896597188	-0.23498626957231367
0.5510000000000002	0.23133067793815804	-0.10202058019435147	0.3429799710116529	1.6037396833359425	0.05370536689692958	0.36190638163202793	-0.23464469787437103
0.552	0.23132972968826576	-0.10203262635058859	0.34449668854337945	1.6029107717696087	0.05362758995981574	0.3623507673624568	-0.23430416815438032
0.5530000000000002	0.23132877604144647	-0.10204469565324152	0.34601282444936576	1.6020753026528527	0.053550082877107	0.36279524148399916	-0.23396468624899736
0.554	0.2313278173200317	-0.10205679082377322	0.3475283515792015	1.6012332929204351	0.05347284810874734	0.3632397984960334	-0.2336262577935967
0.5550000000000002	0.23132685380907916	-0.10206891455813244	0.34904324273276355	1.6003847606508141	0.05339588805569812	0.36368443276812634	-0.23328888821847532
0.556	0.23132588575467933	-0.10208106952549166	0.3505574706752965	1.5995297250591098	0.05331920505858224	0.3641291385438783	-0.2329525827459181
0.5570000000000002	0.2313249133618882	-0.10209325836620908	0.3520710081512342	1.5986682064873992	0.05324280139636517	0.3645739099446924	-0.23261734638824094
0.558	0.23132393679303756	-0.10210548369051262	0.35358382789641224	1.597800226394202	0.05316667928549687	0.36501874097317033	-0.23228318394650277
0.5590000000000002	0.2313229561668012	-0.10211774807827549	0.35509590264907404	1.5969258073438943	0.053090840879512324	0.36546362551632194	-0.23195010000963714
0.56	0.231321971557265	-0.10213005407913157	0.356607205159695	1.5960449729952755	0.05301528826890584	0.365908557348717	-0.2316180989541821
0.5610000000000002	0.23132098299262474	-0.10214240421217848	0.3581177081992735	1.595157748088513	0.052940023481094396	0.3663535301354025	-0.2312871849448469
0.562	0.23131999045464036	-0.1021548009645123	0.35962738456687193	1.5942641584300719	0.05286504848022432	0.3667985374347731	-0.23095736193585098
0.5630000000000002	0.23131899387922325	-0.10216724678896695	0.3611362070971867	1.5933642308759695	0.05279036516694114	0.3672435727016461	-0.23062863367278696
0.5640000000000001	0.23131799315740312	-0.1021797441021843	0.36264414866779665	1.5924579933137153	0.05271597537842517	0.3676886292903636	-0.23030100369488243
0.5650000000000002	0.23131698813629922	-0.10219229528263647	0.3641511822057393	1.5915454746432809	0.052641880888447484	0.36813370045774524	-0.2299744753375958
0.5660000000000001	0.23131597862009562	-0.10220490266822174	0.36565728069306686	1.5906267047578266	0.052568083407322524	0.3685787793658988	-0.22964905173554265
0.5670000000000002	0.23131496437064522	-0.10221756855456057	0.3671624171714082	1.5897017145241588	0.052494584582121154	0.36902385908495544	-0.2293247358258106
0.5680000000000001	0.23131394510695294	-0.1022302951939894	0.36866656474706333	1.588770535762132	0.05242138599689883	0.3694689325960416	-0.2290015303513547
0.5690000000000002	0.23131292050391267	-0.10224308479374485	0.3701696965974095	1.5878332012229714	0.052348489172450066	0.3699139927946757	-0.2286794378641663
0.5700000000000001	0.23131189019179985	-0.10225593951333627	0.37167178597714395	1.586889744566855	0.05227589556607491	0.37035903249423235	-0.22835846072863883
0.5710000000000002	0.23131085375689495	-0.10226886146223325	0.37317280622326243	1.5859402003389749	0.05220360657190399	0.37080404442917597	-0.228038601125798
0.5720000000000001	0.2313098107424874	-0.10228185269748968	0.37467273075954843	1.5849846039432918	0.05213162352129355	0.3712490212583141	-0.22771986105839417
0.5730000000000002	0.23130876064988595	-0.102294915220926	0.376171533101353	1.5840229916150756	0.05205994768292372	0.3716939555682607	-0.22740224235618467
0.5740000000000001	0.23130770293943503	-0.1023080509769966	0.37766918685993695	1.583055400393707	0.051988580263146754	0.3721388398768119	-0.22708574668103892
0.575	0.2313066370315384	-0.10232126185134029	0.3791656657456516	1.5820818680949476	0.05191752240682771	0.3725836666361197	-0.2267703755323517
0.5760000000000001	0.2313055623076899	-0.10233454966850683	0.38066094357110963	1.5811024332815162	0.05184677519800641	0.37302842823603605	-0.22645613025294542
0.577	0.2313044781115126	-0.10234791618885786	0.3821549942562524	1.5801171352330645	0.05177633966001416	0.3734731170079393	-0.22614301203460796
0.5780000000000001	0.23130338374980627	-0.1023613631061454	0.3836477918353407	1.5791260139158863	0.05170621675565329	0.37391772522911165	-0.22583102192302013
0.579	0.23130227849360405	-0.10237489204576616	0.38513931046401295	1.5781291099508221	0.05163640738780374	0.3743622451274919	-0.2255201608230471
0.5800000000000001	0.23130116157923927	-0.10238850456218512	0.38662952442492887	1.5771264645800693	0.05156691239990781	0.3748066688862631	-0.22521042950475742
0.581	0.23130003220942277	-0.10240220213552655	0.3881184081324042	1.576118119634366	0.051497732576088445	0.3752509886480998	-0.22490182860962105
0.5820000000000001	0.2312988895543317	-0.10241598616883628	0.3896059361379434	1.5751041174993754	0.051428868641448536	0.37569519651969235	-0.22459435865651986
0.583	0.23129773275271015	-0.1024298579867651	0.39109208313744576	1.5740845010808593	0.05136032126291566	0.37613928457673723	-0.22428802004750972
0.5840000000000001	0.23129656091298328	-0.10244381883567096	0.3925768239793563	1.5730593137693463	0.051292091050509914	0.3765832448690978	-0.22398281307333273
0.585	0.23129537311438492	-0.1024578698843881	0.39406013367416215	1.572028599403876	0.05122417855866867	0.37702706942638586	-0.22367873791843654
0.5860000000000001	0.23129416840809966	-0.10247201222415818	0.39554198740563534	1.5709924022351567	0.051156584287262344	0.3774707502640946	-0.22337579466531707
0.587	0.23129294581842091	-0.10248624686734349	0.39702236054271783	1.5699507668892203	0.05108930868223972	0.3779142793898633	-0.22307398329855033
0.5880000000000001	0.23129170434392518	-0.10250057474605132	0.3985012286516955	1.5689037383322895	0.05102235213602405	0.3783576488096998	-0.22277330370857384
0.589	0.23129044295866386	-0.10251499671179834	0.3999785675090642	1.5678513618368064	0.05095571498796416	0.37880085053428947	-0.22247375569491337
0.5900000000000001	0.23128916061337343	-0.10252951353583557	0.4014543531143597	1.566793682947076	0.050889397525083604	0.37924387658539926	-0.2221753389693421
0.591	0.23128785623670517	-0.10254412590900552	0.40292856170222247	1.5657307474441033	0.050823399982945036	0.37968671900220136	-0.22187805315939893
0.5920000000000001	0.23128652873647504	-0.10255883444150793	0.4044011697544695	1.5646626013118357	0.05075772254644657	0.38012936984740253	-0.22158189781153523
0.593	0.23128517700093543	-0.1025736396629477	0.40587215401332627	1.5635892907062758	0.05069236535030655	0.3805718212133092	-0.22128687239322054
0.5940000000000001	0.23128379990006903	-0.10258854202191292	0.4073414914954683	1.562510861927041	0.050627328479053685	0.38101406522783493	-0.22099297629425144
0.595	0.2312823962869067	-0.10260354188545971	0.40880915950501234	1.561427361391323	0.050562611967009605	0.38145609406003317	-0.22070020882781183
0.5960000000000001	0.23128096499886963	-0.10261863953925293	0.4102751356447294	1.5603388356109535	0.05049821579856842	0.3818978999249175	-0.2204085692313464
0.597	0.23127950485913798	-0.10263383518798597	0.4117393978262532	1.5592453311721532	0.0504341399084686	0.38233947508782257	-0.22011805666718715
0.5980000000000001	0.23127801467804582	-0.10264912895570755	0.41320192427930424	1.5581468947167978	0.0503703841819354	0.3827808118684337	-0.21982867022329872
0.599	0.2312764932545046	-0.10266452088643138	0.4146626935599504	1.557043572925524	0.0503069484548767	0.3832219026443714	-0.21954040891390014
0.6000000000000001	0.23127493937745583	-0.10268001094577703	0.41612168455792514	1.555935412503389	0.05024383251443676	0.3836627398542165	-0.2192532716795374
0.601	0.23127335182735395	-0.10269559902326546	0.41757887650227515	1.5548224601680347	0.050181036099847205	0.3841033159999222	-0.21896725738703396
0.6020000000000001	0.23127172937768128	-0.1027112849337687	0.41903424896610914	1.553704762640687	0.05011855890296643	0.3845436236488035	-0.21868236482932057
0.603	0.23127007079649547	-0.10272706841811355	0.4204877818719737	1.5525823666399419	0.05005640056838589	0.38498365543541535	-0.2183985927245973
0.6040000000000001	0.231268374848011	-0.10274294914434043	0.42193945549749823	1.5514553188779159	0.04999456069365161	0.38542340406332704	-0.21811593971482862
0.605	0.23126664029421592	-0.10275892670999283	0.4233892504801996	1.5503236660590982	0.049933038829723234	0.38586286230649564	-0.21783440436381676
0.6060000000000001	0.23126486589652506	-0.10277500064468725	0.4248371478210902	1.5491874548814804	0.049871834481366305	0.3863020230100626	-0.21755398515503735
0.607	0.23126305041747072	-0.10279117041221354	0.42628312888711056	1.548046732038412	0.049810947107356465	0.38674087909070237	-0.21727468048954304
0.6080000000000001	0.23126119262243233	-0.10280743541141589	0.4277271754124027	1.54690154422114	0.04975037612037439	0.38717942353665175	-0.21699648868411955
0.609	0.23125929128140607	-0.10282379497622984	0.4291692694984413	1.5457519381234892	0.04969012088665269	0.38761764940736654	-0.21671940796957348
0.6100000000000001	0.23125734517081567	-0.10284024837637715	0.4306093936130425	1.5445979604486364	0.049630180725862734	0.3880555498328118	-0.21644343648909312
0.611	0.23125535307536582	-0.10285679481909406	0.4320475305882655	1.5434396579168093	0.04957055491142453	0.3884931180123922	-0.21616857229680547
0.6120000000000001	0.2312533137899389	-0.10287343345114335	0.4334836636172279	1.5422770772742362	0.04951124267093601	0.38893034721334757	-0.21589481335640962
0.613	0.23125122612153687	-0.10289016336073586	0.43491777625022554	1.5411102653033026	0.049452243186600506	0.3893672307688013	-0.21562215753970546
0.6140000000000001	0.23124908889126883	-0.10290698357898695	0.43634985239092516	1.5399392688323632	0.049393555595592276	0.3898037620760182	-0.21535060262514197
0.615	0.2312469009363859	-0.10292389307978207	0.43777987627497383	1.5387641347455425	0.04933517899139625	0.390239934590918	-0.21508014630320754
0.6160000000000001	0.2312446611123642	-0.1029408907776753	0.4392078323949501	1.53758490999398	0.04927711242898513	0.3906757418105697	-0.21481078620206293
0.617	0.2312423682950376	-0.1029579755256986	0.4406337053885925	1.5364016416088484	0.049219354933103907	0.39111117724738736	-0.2145425199267198
0.6180000000000001	0.2312400213827806	-0.10297514611496343	0.44205747996025024	1.5352143767161077	0.04916190550418165	0.39154623441050285	-0.21427534508509308
0.619	0.2312376192987431	-0.1029924012753064	0.4434791408532391	1.5340231625521914	0.04910476311998363	0.39198090679815834	-0.21400925929447326
0.6200000000000001	0.23123516099313765	-0.10300973967510191	0.44489867283814954	1.5328280464798278	0.04904792673562344	0.3924151878935127	-0.2137442601820026
0.621	0.23123264544558084	-0.10302715992024201	0.4463160606990772	1.5316290760043187	0.04899139528358045	0.3928490711600916	-0.2134803453859168
0.6220000000000001	0.23123007166748896	-0.10304466055378562	0.44773128921816774	1.5304262987906174	0.04893516767396718	0.39328255003701035	-0.2132175125571897
0.623	0.23122743870452978	-0.10306224005665358	0.4491443431603732	1.5292197626807789	0.0488792427949868	0.3937156179342794	-0.21295575936085226
0.6240000000000001	0.2312247456387546	-0.10307989684862075	0.4505552072595607	1.5280095157109854	0.048823619513459975	0.394148268228322	-0.21269508347674404
0.625	0.23122199158965917	-0.10309762928923219	0.45196386622215357	1.5267956061284742	0.04876829667383866	0.39458049426111896	-0.21243548259354939
0.6260000000000001	0.2312191757145508	-0.10311543567864738	0.4533703047810286	1.525578082409445	0.04871327309248039	0.3950122893501754	-0.21217695438345247
0.627	0.23121629720972703	-0.10313331425841284	0.4547745077650977	1.5243569932771543	0.04865854755035078	0.3954436468020671	-0.21191949647087283
0.6280000000000001	0.23121335531246742	-0.10315126321216052	0.4561764600827009	1.52313238771902	0.04860411879365615	0.39587455990746706	-0.21166310643456468
0.629	0.23121034930233372	-0.10316928066585654	0.4575761466199533	1.521904315003445	0.04854998554210276	0.3963050219176578	-0.21140778184241232
0.6300000000000001	0.23120727850140388	-0.1031873646868514	0.4589735521570784	1.5206728246963077	0.04849614649503993	0.39673502602488797	-0.21115352027946022
0.631	0.23120414227419564	-0.1032055132824873	0.46036866133620286	1.5194379666763125	0.0484426003328085	0.3971645653539471	-0.210900319356513
0.6320000000000001	0.23120094002765515	-0.10322372440052181	0.46176145864565893	1.518199791149911	0.04838934571737637	0.39759363295735417	-0.21064817671234032
0.633	0.23119767121083112	-0.10324199593137136	0.46315192840389136	1.5169583486657459	0.04833638129384572	0.39802222181063285	-0.21039709001594445
0.6340000000000001	0.23119433531348113	-0.10326032570992041	0.4645400547437364	1.5157136901274404	0.048283705691798025	0.3984503248079865	-0.21014705696907543
0.635	0.23119093186361409	-0.1032787115165217	0.4659258215967144	1.5144658668050626	0.04823131752617352	0.39887793475807337	-0.2098980753091791
0.6360000000000001	0.23118746042510108	-0.10329715107868986	0.46730921267622316	1.5132149303463363	0.0481792153984783	0.39930504437946435	-0.20965014281290173
0.637	0.23118392059648304	-0.10331564207349019	0.4686902114603969	1.5119609327871777	0.04812739789850312	0.3997316462961541	-0.20940325729984907
0.6380000000000001	0.23118031201059513	-0.10333418212949728	0.470068801176152	1.510703926560001	0.04807586360594602	0.40015773303362157	-0.2091574166363583
0.639	0.23117663433387828	-0.10335276882870399	0.47144496478443637	1.5094439645001196	0.04802461109187956	0.40058329701526263	-0.2089126187392853
0.6400000000000001	0.23117288726575747	-0.10337139970875857	0.47281868496670015	1.5081810998520722	0.04797363892024655	0.4010083305590818	-0.20866886157938247
0.641	0.23116907053846716	-0.10339007226478035	0.4741899441129806	1.5069153862754434	0.047922945649202985	0.40143282587489276	-0.20842614318408717
0.6420000000000001	0.23116518391619356	-0.1034087839511322	0.4755587243104855	1.5056468778482497	0.047872529832553266	0.40185677506191464	-0.20818446164057441
0.643	0.23116122719315413	-0.10342753218352882	0.4769250073308133	1.5043756290678347	0.04782239002152266	0.4022801701062834	-0.20794381509992937
0.6440000000000001	0.23115720019136643	-0.10344631434035419	0.47828877461658215	1.5031016948511087	0.04777252476619847	0.4027030028784865	-0.20770420178177082
0.645	0.2311531027584877	-0.10346512776319114	0.47965000727087104	1.5018251305348251	0.047722932616336894	0.40312526513145935	-0.20746561997786617
0.6460000000000001	0.2311489347657248	-0.1034839697580702	0.4810086860506143	1.5005459918747146	0.047673612122267756	0.403546948499717	-0.2072280680545569
0.647	0.2311446961058119	-0.10350283759744061	0.4823647913620893	1.4992643350430435	0.0476245618360203	0.40396804449904195	-0.2069915444546661
0.6480000000000001	0.23114038669105685	-0.10352172852173734	0.48371830325738857	1.4979802166253005	0.0475757803121234	0.4043885445263703	-0.20675604769907246
0.649	0.23113600645145727	-0.10354063974092277	0.485069201431898	1.4966936936163246	0.047527266108325195	0.404808439859946	-0.20652157638801272
0.6500000000000001	0.2311315553328847	-0.10355956843638231	0.48641746522280016	1.4954048234158248	0.04747901778647707	0.4052277216598124	-0.20628812920229728
0.651	0.23112703329533793	-0.1035785117624239	0.4877630736086207	1.4941136638232337	0.047431033913218144	0.40564638096858835	-0.2060557049043792
0.6520000000000001	0.23112244031126597	-0.10359746684776051	0.4891060052105895	1.4928202730314675	0.047383313060583326	0.40606440871259875	-0.20582430233879034
0.653	0.23111777636395853	-0.10361643079773097	0.4904462382969652	1.4915247096184054	0.04733585380684092	0.4064817957037334	-0.20559392043170294
0.6540000000000001	0.23111304144600311	-0.1036354006968856	0.49178375078921643	1.4902270325356581	0.047288654737500206	0.4068985326420433	-0.20536455819040875
0.655	0.2311082355578135	-0.10365437361156321	0.49311852026782177	1.4889273010960655	0.04724171444642955	0.4073146101185348	-0.20513621470332638
0.6560000000000001	0.23110335870622956	-0.10367334659246237	0.4944505239780886	1.4876255749606213	0.04719503153696458	0.4077300186181103	-0.2049088891399893
0.657	0.23109841090318506	-0.10369231667720964	0.49577973883751886	1.4863219141236377	0.047148604622885996	0.4081447485230903	-0.2046825807507109
0.6580000000000001	0.2310933921644447	-0.10371128089292786	0.49710614144436827	1.4850163788953468	0.04710243232939017	0.4085587901172658	-0.20445728886653683
0.659	0.23108830250878756	-0.10373023625880713	0.49842970808629017	1.4837090298818736	0.047056513294175734	0.4089721335900643	-0.20423301289991105
0.6600000000000001	0.2310831419583865	-0.10374917978905797	0.4997504147490861	1.4823999279629	0.04701084616870833	0.4093847690408375	-0.20400975234569158
0.661	0.23107791054000568	-0.10376810849662543	0.501068237126716	1.4810891342673365	0.0469654296197867	0.4097966864837081	-0.20378750678196755
0.6620000000000001	0.231072608285515	-0.10378701939691498	0.5023831506333455	1.4797767101465642	0.04692026233122869	0.41020787585310675	-0.20356627587067885
0.663	0.2310672352313477	-0.10380590951078003	0.5036951304167023	1.478462717145568	0.0468753430053131	0.41061832700964257	-0.20334605935822087
0.6640000000000001	0.231061791417653	-0.10382477586714974	0.5050041513720107	1.4771472169737763	0.04683067036391773	0.41102802974613567	-0.20312685707579145
0.665	0.23105627688789185	-0.10384361550567468	0.5063101881572795	1.475830271476307	0.04678624314947672	0.4114369737940643	-0.20290866893911483
0.6660000000000001	0.2310506916896281	-0.10386242547902069	0.5076132152114717	1.4745119426040474	0.046742060125697496	0.411845148830741	-0.20269149494729882
0.667	0.23104503587651992	-0.10388120285444023	0.5089132067767093	1.473192292381381	0.04669812007779491	0.41225254448741155	-0.20247533518058222
0.6680000000000001	0.23103930951075805	-0.10389994471537387	0.510210136924159	1.471871382871879	0.046654421812426634	0.4126591503582241	-0.20226018979715468
0.669	0.231033512665571	-0.10391864816345762	0.511503979581751	1.470549276142649	0.046610964157635264	0.4130649560097758	-0.20204605902965836
0.6700000000000002	0.2310276454277958	-0.10393731031981122	0.5127947085626255	1.4692260342280312	0.046567745962494016	0.4134699509910023	-0.2018329431814926
0.671	0.23102170790051615	-0.10395592832523506	0.5140822975954612	1.4679017190925818	0.0465247660962134	0.4138741248434819	-0.20162084262243476
0.6720000000000002	0.2310157002061457	-0.10397449934007107	0.515366720358588	1.4665763925929058	0.04648202344689276	0.41427746711246827	-0.20140975778308892
0.673	0.2310096224903331	-0.10399302054448283	0.5166479505179158	1.4652501164382752	0.04643951692022231	0.41467996735878493	-0.20119968914816297
0.6740000000000002	0.23100347492556272	-0.10401148913991036	0.5179259617668212	1.4639229521492272	0.04639724543856293	0.4150816151713463	-0.2009906372492428
0.675	0.230997257712944	-0.10402990235132596	0.5192007278668895	1.4625949610137077	0.04635520794034414	0.4154824001801349	-0.20078260265761183
0.6760000000000002	0.23099097108293806	-0.1040482574287887	0.5204722226902871	1.461266204042202	0.04631340337898923	0.4158823120697037	-0.2005755859766887
0.677	0.23098461529690162	-0.10406655164792412	0.5217404202649163	1.4599367419236684	0.04627183072094268	0.41628134059315475	-0.2003695878331691
0.6780000000000002	0.2309781906494508	-0.10408478231008529	0.5230052948223842	1.4586066349829685	0.04623048894316593	0.4166794755864193	-0.20016460886662785
0.679	0.23097169747014312	-0.10410294674257638	0.524266820847683	1.457275943138608	0.046189377030529076	0.4170767069828516	-0.19996064971831087
0.6800000000000002	0.23096513612409997	-0.10412104229931653	0.5255249731294747	1.4559447258592284	0.04614849397340389	0.4174730248280834	-0.19975771101984793
0.681	0.2309585070123184	-0.10413906636269499	0.5267797268102571	1.454613042119166	0.04610783876588538	0.4178684192948462	-0.19955579338212845
0.6820000000000002	0.23095181057204922	-0.10415701634624265	0.5280310574360562	1.4532809503541486	0.04606741040446036	0.41826288069758666	-0.1993548973843403
0.683	0.23094504727724235	-0.10417488969699591	0.5292789410064213	1.4519485084178227	0.04602720788633214	0.418656399507008	-0.1991550235626836
0.6840000000000002	0.23093821763905556	-0.10419268389793267	0.5305233540251229	1.4506157735401792	0.045987230207463294	0.4190489663645454	-0.19895617239827157
0.685	0.23093132220642626	-0.10421039647085939	0.531764273550825	1.4492828022885764	0.04594747636076374	0.4194405720966032	-0.1987583443042791
0.6860000000000002	0.2309243615667099	-0.10422802497899879	0.5330016772481333	1.4479496505305516	0.045907945334242466	0.4198312077287447	-0.19856153961239942
0.687	0.2309173363460095	-0.10424556702965723	0.5342355434394137	1.4466163733976165	0.04586863610912387	0.42022086449996654	-0.19836575855879107
0.6880000000000002	0.23091024720844092	-0.10426302027735014	0.535465851155902	1.4452830252511102	0.04582954765786875	0.4206095338765167	-0.1981710012699412
0.6890000000000001	0.23090309485470745	-0.1042803824262592	0.5366925801866195	1.4439496596515597	0.0457906789417356	0.4209972075647178	-0.1979772677486277
0.6900000000000002	0.23089588002148598	-0.1042976512316472	0.5379157111251166	1.4426163293307424	0.04575202890806584	0.4213838775229864	-0.19778455786010182
0.6910000000000001	0.23088860348162518	-0.10431482450098534	0.5391352254148138	1.4412830861648886	0.0457135964876595	0.421769535973543	-0.19759287131855224
0.6920000000000002	0.2308812660436541	-0.1043319000951714	0.5403511053925844	1.439949981149357	0.0456753805923032	0.4221541754137	-0.19740220767385067
0.6930000000000001	0.23087386855022543	-0.10434887592984227	0.541563334329095	1.4386170643754814	0.04563738011251239	0.42253778862624636	-0.19721256629900552
0.6940000000000002	0.23086641187624252	-0.10436574997715971	0.5427718964651713	1.437284385008789	0.045599593915793483	0.42292036868881605	-0.1970239463789334
0.6950000000000001	0.2308588969274215	-0.10438252026882132	0.5439767770442009	1.4359519912681593	0.0455620208457922	0.4233019089822461	-0.1968363469006094
0.6960000000000002	0.2308513246400398	-0.10439918489991981	0.5451779623413368	1.4346199304070089	0.045524659721903143	0.423682403197993	-0.19664976664398848
0.6970000000000001	0.23084369598149274	-0.10441574203177681	0.5463754396906495	1.4332882486960765	0.045487509338428045	0.4240618453449166	-0.196464204173516
0.6980000000000002	0.23083601195015152	-0.10443218989262612	0.5475691975094893	1.4319569914062666	0.04545056846316214	0.42444022975544055	-0.1962796578309595
0.6990000000000001	0.23082827357452343	-0.10444852677727183	0.5487592253185674	1.4306262027926246	0.045413835836018754	0.4248175510907264	-0.19609612572980642
0.7000000000000002	0.23082048191321977	-0.10446475104760224	0.5499455137581438	1.4292959260809073	0.045377310168241515	0.4251938043448696	-0.19591360575062106
0.7010000000000001	0.23081263805572802	-0.10448086113433963	0.5511280546014565	1.427966203455951	0.04534099014226622	0.4255689848484862	-0.19573209553693546
0.702	0.2308047431224835	-0.10449685553890078	0.552306840765775	1.4266370760510472	0.045304874411807444	0.42594308827175725	-0.19555159249173792
0.7030000000000001	0.23079679826386515	-0.10451273283424313	0.553481866320713	1.4253085839382793	0.04526896160174468	0.42631611062669067	-0.19537209377492626
0.704	0.23078880465848944	-0.10452849166507315	0.5546531264930579	1.4239807661201627	0.0452332503080531	0.4266880482684846	-0.1951935963019724
0.7050000000000001	0.2307807635104243	-0.10454413074854407	0.5558206176681216	1.4226536605229214	0.04519773909820648	0.427058897896055	-0.1950160967436791
0.706	0.23077267604532278	-0.10455964887506893	0.5569843373883678	1.421327303990992	0.04516242651174919	0.4274286565519154	-0.19483959152690974
0.7070000000000001	0.23076454350622863	-0.10457504490849881	0.5581442843496937	1.4200017322827085	0.04512731106073412	0.4277973216215335	-0.19466407683617323
0.708	0.23075636714942732	-0.1045903177860406	0.5593004583953723	1.4186769800678918	0.04509239123027163	0.4281648908320445	-0.19448954861576243
0.7090000000000001	0.23074814824033854	-0.10460546651829136	0.5604528605080336	1.417353080927304	0.04505766547931265	0.42853136225026495	-0.19431600257214549
0.71	0.23073988804945064	-0.10462049018939501	0.5616014928000546	1.4160300673531896	0.04502313224154575	0.4288967342801289	-0.19414343417667512
0.7110000000000001	0.2307315878482963	-0.10463538795732188	0.5627463585016107	1.4147079707508607	0.04498878992640958	0.42926100565948916	-0.1939718386691071
0.712	0.23072324890546853	-0.1046501590538929	0.5638874619460086	1.4133868214416756	0.04495463692016137	0.4296241754563445	-0.1938012110620539
0.7130000000000001	0.23071487248267664	-0.1046648027837975	0.5650248085534242	1.4120666486673799	0.04492067158663752	0.42998624306480027	-0.1936315461458914
0.714	0.23070645983121854	-0.10467931852260724	0.5661584048134194	1.4107474805961564	0.04488689226764714	0.43034720820063993	-0.19346283849394066
0.7150000000000001	0.23069801218961813	-0.10469370571491242	0.5672882582658566	1.409429344329982	0.04485329728360896	0.4307070708963874	-0.19329508246811225
0.716	0.23068953078204862	-0.10470796387371216	0.5684143774809574	1.4081122659121355	0.04481988493485965	0.431065831496225	-0.19312827222465315
0.7170000000000001	0.23068101681603626	-0.10472209258068337	0.5695367720392446	1.4067962703352055	0.044786653503208804	0.43142349065082936	-0.19296240171957585
0.718	0.2306724714790681	-0.10473609148582168	0.5706554525106095	1.405481381550319	0.044753601253194185	0.4317800493117573	-0.19279746471432274
0.7190000000000001	0.23066389593485548	-0.10474996030607991	0.5717704304313685	1.4041676224768227	0.04472072643316071	0.4321355087253223	-0.192633454782403
0.72	0.2306552913192525	-0.10476369882375855	0.5728817182793037	1.4028550150120118	0.04468802727646932	0.4324898704262031	-0.192470365316886
0.7210000000000001	0.2306466587350775	-0.1047773068850242	0.5739893294477972	1.4015435800420193	0.04465550200277656	0.4328431362309051	-0.19230818953808768
0.722	0.23063799924621034	-0.10479078439855383	0.5750932782201795	1.4002333374542115	0.04462314881926485	0.4331953082311341	-0.19214692050096915
0.7230000000000001	0.2306293138724672	-0.1048041313343041	0.5761935797442739	1.398924306150695	0.04459096592194687	0.43354638878708135	-0.19198655110219315
0.724	0.23062060358562958	-0.10481734772240765	0.5772902500059988	1.3976165040629223	0.04455895149716772	0.43389638052037244	-0.19182707408727137
0.7250000000000001	0.23061186930587577	-0.10483043365182274	0.5783833058012567	1.3963099481669956	0.04452710372300204	0.43424528630649695	-0.19166848205829698
0.726	0.23060311189823865	-0.10484338926798192	0.5794727647064756	1.395004654498904	0.04449542077012153	0.43459310926683714	-0.19151076748226922
0.7270000000000001	0.23059433216908712	-0.10485621476981564	0.580558645047784	1.3937006381689176	0.04446390080256105	0.43493985276053665	-0.19135392270020002
0.728	0.23058553086262792	-0.1048689104076552	0.5816409658684302	1.392397913375878	0.04443254197923763	0.435285520376328	-0.19119793993713186
0.7290000000000001	0.2305767086578042	-0.10488147648201485	0.5827197468951707	1.3910964934232553	0.04440134245604137	0.43563011592419376	-0.1910428113123435
0.73	0.2305678661663443	-0.10489391334174818	0.583795008504368	1.3897963907365798	0.04437030038764766	0.43597364342667516	-0.19088852884938548
0.7310000000000001	0.23055900393158324	-0.10490622138157794	0.5848667716870244	1.3884976168807315	0.044339413928991385	0.43631610710976376	-0.1907350844865017
0.732	0.23055012242692777	-0.10491840104050436	0.5859350580119834	1.3872001825774518	0.04430868123707495	0.4366575113934332	-0.19058247008768797
0.7330000000000001	0.23054122205434086	-0.1049304528010915	0.5869998895876547	1.3859040977238173	0.04427810047329457	0.4369978608819279	-0.19043067745421285
0.734	0.23053230314359735	-0.10494237718812628	0.5880612890226149	1.38460937141091	0.04424766980586031	0.4373371603538668	-0.1902796983367306
0.7350000000000001	0.23052336595193434	-0.10495417476664931	0.5891192793854388	1.383316011941549	0.04421738741225082	0.43767541475227795	-0.19012952444799408
0.736	0.2305144106633434	-0.10496584614048625	0.5901738841641142	1.3820240268470738	0.044187251481887194	0.43801262917468203	-0.18998014747587116
0.7370000000000001	0.2305054373871283	-0.10497739195090278	0.5912251272250186	1.380733422903926	0.04415726021878413	0.43834880886309774	-0.18983155909661198
0.738	0.23049644615648004	-0.10498881287500603	0.5922730327721875	1.37944420615002	0.04412741184411932	0.4386839591940255	-0.18968375098819207
0.7390000000000001	0.23048743692782117	-0.1050001096250211	0.593317625307227	1.3781563819005174	0.044097704599148996	0.43901808566864725	-0.1895367148434961
0.74	0.23047840958091803	-0.10501128294844174	0.5943589295883425	1.3768699547633803	0.04406813674853242	0.43935119390305527	-0.18939044238383784
0.7410000000000001	0.23046936391976303	-0.10502233362754937	0.5953969705877062	1.3755849286543207	0.0440387065836406	0.43968328961832076	-0.18924492537349358
0.742	0.2304602996734769	-0.1050332624782999	0.5964317734490223	1.3743013068092595	0.04400941242579005	0.4400143786308245	-0.18910015563495333
0.7430000000000001	0.23045121649685338	-0.10504407034970632	0.5974633634467678	1.3730190917939153	0.04398025262964693	0.4403444668431472	-0.18895612506410553
0.744	0.23044211397167383	-0.10505475812333995	0.5984917659459599	1.3717382855127742	0.04395122558655949	0.44067356023514953	-0.18881282564524196
0.7450000000000001	0.2304329916091657	-0.10506532671257326	0.5995170063612911	1.3704588892185716	0.04392232972775962	0.4410016648549917	-0.18867024946619468
0.746	0.23042384885285414	-0.10507577706231608	0.6005391101159852	1.3691809035211564	0.043893563527861265	0.4413287868102087	-0.18852838873379593
0.7470000000000001	0.2304146850814351	-0.10508611014849144	0.6015581026011031	1.3679043283949817	0.04386492550835288	0.44165493225895774	-0.18838723578960773
0.748	0.23040549961167045	-0.10509632697612284	0.6025740091356521	1.3666291631859742	0.04383641424053714	0.44198010740149196	-0.1882467831255632
0.7490000000000001	0.23039629170092624	-0.10510642857716149	0.6035868549267169	1.365355406618906	0.043808028348284886	0.44230431847161145	-0.18810702339952698
0.75	0.2303870605486034	-0.10511641600880306	0.6045966650288399	1.3640830568045204	0.04377976651103087	0.44262757172790257	-0.18796794945133058
0.7510000000000001	0.23037780529683977	-0.10512629035153838	0.6056034643026231	1.362812111245288	0.043751627466951874	0.4429498734449422	-0.18782955431953305
0.752	0.23036852503198862	-0.1051360527073142	0.606607277372528	1.3615425668405456	0.043723610016389296	0.4432712299045217	-0.18769183125860944
0.7530000000000001	0.23035921878724833	-0.10514570419855683	0.6076081285846027	1.360274419891396	0.043695713025517446	0.44359164738694584	-0.18755477375614785
0.754	0.23034988554568936	-0.10515524596768111	0.6086060419644876	1.3590076661053647	0.04366793543013698	0.44391113216246036	-0.1874183755500611
0.7550000000000001	0.2303405242433048	-0.1051646791763321	0.609601041174924	1.3577423006023266	0.04364027623941176	0.4442296904824992	-0.18728263064588077
0.756	0.23033113377208905	-0.10517400500398337	0.6105931494738684	1.3564783179220834	0.043612734539123975	0.4445473285707437	-0.1871475333334696
0.7570000000000001	0.23032171298314622	-0.10518322464664098	0.6115823896758247	1.3552157120313424	0.04358530949457022	0.4448640526147191	-0.18701307820242705
0.758	0.23031226068982574	-0.10519233931640257	0.6125687841167433	1.3539544763289748	0.04355800035364761	0.4451798687584102	-0.18687926015625494
0.7590000000000001	0.2303027756708878	-0.10520135024149505	0.6135523546205889	1.3526946036506826	0.0435308064501306	0.44549478309546237	-0.18674607442595792
0.76	0.2302932566737001	-0.10521025866641573	0.6145331224664228	1.3514360862734578	0.04350372720689581	0.4458088016624155	-0.186613516583632
0.7610000000000001	0.23028370241784119	-0.10521906585217657	0.6155111083567316	1.3501789159345046	0.043476762138181864	0.4461219304306234	-0.1864815825522093
0.762	0.23027411159986205	-0.10522777307664834	0.6164863323877366	1.3489230838950863	0.043449910849240526	0.44643417529417473	-0.18635026860375004
0.7630000000000001	0.2302644828988351	-0.10523638163537757	0.6174588140209117	1.3476685810342606	0.04342317303453675	0.44674554205514827	-0.18621957135006237
0.764	0.23025481498118905	-0.10524489284325235	0.6184285720549384	1.3464153979116118	0.043396548478091115	0.4470560364120442	-0.18608948774026948
0.7650000000000001	0.23024510650445412	-0.1052533080362643	0.6193956245992055	1.345163524783573	0.04337003705626949	0.4473656639531512	-0.18596001506867668
0.766	0.23023535612066828	-0.10526162857298904	0.620359989050717	1.3439129516037995	0.043343638740888604	0.4476744301521032	-0.18583115098508543
0.7670000000000001	0.2302255624798229	-0.1052698558365366	0.6213216820743865	1.3426636680233968	0.04331735360208953	0.44798234036403745	-0.18570289350365954
0.768	0.23021572423297498	-0.10527799123659394	0.622280719585201	1.3414156633913832	0.043291181811039976	0.44828939982216615	-0.18557524101089337
0.7690000000000001	0.23020584003427402	-0.10528603621118215	0.6232371167318586	1.3401689267557773	0.0432651236424045	0.44859561363469425	-0.18544819227280632
0.77	0.23019590854227853	-0.10529399222887938	0.6241908878826158	1.3389234468656914	0.043239179476765095	0.44890098678207935	-0.18532174644081653
0.7710000000000001	0.23018592842206675	-0.10530186079113184	0.6251420466137076	1.337679212174072	0.04321334980274828	0.44920552411462855	-0.18519590305623462
0.772	0.23017589834852015	-0.105309643433899	0.6260906056999509	1.336436210840342	0.0431876352186757	0.4495092303504883	-0.18507066205386516
0.7730000000000001	0.23016581701003277	-0.10531734172900765	0.6270365771067683	1.3351944307322083	0.04316203643404216	0.44981211007414373	-0.18494602376532546
0.774	0.23015568311264753	-0.10532495728558972	0.6279799719836189	1.3339538594273952	0.04313655427082064	0.4501141677353025	-0.18482198892195983
0.7750000000000001	0.2301454953853692	-0.10533249175122697	0.628920800659197	1.3327144842171976	0.043111189664228	0.4504154076477914	-0.1846985586566183
0.776	0.23013525258627887	-0.10533994681204971	0.629859072638014	1.3314762921118641	0.04308594366276808	0.45071583398840215	-0.18457573450436
0.7770000000000001	0.23012495350795084	-0.10534732419178557	0.630794796597977	1.3302392698470682	0.043060817427733836	0.45101545079580263	-0.18445351840256707
0.778	0.23011459698179593	-0.10535462565050839	0.6317279803889556	1.3290034038914817	0.043035812232472076	0.45131426196951074	-0.18433191269052884
0.7790000000000001	0.23010418188208162	-0.10536185298346488	0.6326586310327031	1.327768680455089	0.043010929461470546	0.4516122712691697	-0.18421092010825044
0.78	0.2300937071296296	-0.10536900801997737	0.6335867547248787	1.3265350854982503	0.04298617060914428	0.45190948231430367	-0.18409054379405768
0.7810000000000001	0.23008317169444362	-0.10537609262241658	0.6345123568395385	1.3253026047422858	0.042961537278319945	0.452205898584307	-0.1839707872806905
0.782	0.2300725745976461	-0.10538310868524285	0.6354354419469949	1.3240712236819707	0.04293703117732043	0.4525015234206122	-0.18385165448507138
0.7829999999999999	0.2300619149142277	-0.10539005813374164	0.6363560138664592	1.3228409275995783	0.042912654113212184	0.4527963600352958	-0.18373314968254864
0.7840000000000003	0.23005119177698427	-0.10539694292169925	0.6372740757410665	1.3216117015797313	0.04288840798224886	0.4530904115239879	-0.18361527747127512
0.7850000000000001	0.23004040438051304	-0.10540376502838877	0.6381896300901584	1.3203835305250744	0.0428642947623816	0.4533836808744953	-0.18349804274632772
0.786	0.23002955198414146	-0.10541052645636934	0.6391026788286744	1.3191563991731556	0.04284031650941754	0.4536761709690031	-0.18338145068782674
0.7869999999999999	0.23001863391416744	-0.10541722923047751	0.6400132232656761	1.3179302921141602	0.04281647535572847	0.45396788458216625	-0.18326550675799522
0.7880000000000003	0.2300076495669141	-0.10542387539725608	0.6409212640703486	1.3167051938098906	0.04279277351242099	0.45425882437295745	-0.18315021671226897
0.7890000000000001	0.22999659841297765	-0.10543046702443791	0.6418268012284123	1.3154810886151318	0.04276921327246928	0.45454899287446987	-0.18303558661403813
0.79	0.2299854800015414	-0.10543700620048287	0.6427298340468445	1.3142579608002898	0.04274579700890098	0.4548383924926957	-0.1829216228277404
0.7909999999999999	0.22997429396362762	-0.10544349503416886	0.6436303611843491	1.3130357945730595	0.042722527170348044	0.4551270255102584	-0.18280833200083646
0.7920000000000003	0.22996304001428472	-0.10544993565385778	0.6445283806493027	1.3118145740998945	0.042699406279685055	0.45541489408407343	-0.1826957210602999
0.7930000000000001	0.22995171795446206	-0.10545633020568053	0.6454238897978865	1.3105942835299245	0.04267643693197669	0.4557020002429034	-0.1825837972085734
0.794	0.22994032767295064	-0.10546268085101869	0.6463168853782739	1.3093749070217107	0.04265362178728617	0.4559883458933314	-0.18247256789852132
0.7949999999999999	0.2299288691483924	-0.10546898976441042	0.6472073635768902	1.3081564287709728	0.042630963563518726	0.4562739328259907	-0.1823620408071646
0.7960000000000003	0.22991734245135706	-0.10547525913150034	0.6480953200220014	1.3069388330381786	0.04260846503368231	0.456558762713765	-0.1822522238282878
0.7970000000000002	0.22990574774610917	-0.10548149114627736	0.6489807497781014	1.3057221041767608	0.0425861290236653	0.4568428371081708	-0.1821431250689903
0.798	0.2298940852913124	-0.10548768800797384	0.6498636473641861	1.3045062266627327	0.0425639584073616	0.45712615744013174	-0.18203475283531428
0.7989999999999999	0.22988235543967164	-0.10549385191799789	0.650744006784644	1.3032911851253355	0.04254195610054124	0.4574087250230718	-0.181927115611935
0.8000000000000003	0.22987055863726572	-0.10549998507689783	0.6516218215614855	1.3020769643783603	0.042520125054498766	0.457690541056135	-0.18182022204102155
0.8010000000000002	0.22985869542332396	-0.10550608968136083	0.6524970847664178	1.3008635494517862	0.04249846824959862	0.4579716066272248	-0.18171408090117283
0.802	0.22984676643119598	-0.10551216792086847	0.653369789052014	1.299650925623372	0.04247698868877534	0.4582519227158018	-0.18160870108684699
0.8029999999999999	0.22983477239013428	-0.10551822197362871	0.6542399266831133	1.2984390784505904	0.04245568939074227	0.45853149019574213	-0.18150409158754466
0.8040000000000003	0.22982271412638836	-0.1055242540025334	0.655107489580111	1.2972279938029163	0.04243457338193121	0.4588103098404497	-0.18140026146150032
0.8050000000000002	0.2298105925632376	-0.1055302661515158	0.6559724693854274	1.296017657893735	0.042413643686125	0.4590883823323511	-0.18129721979912222
0.806	0.22979840872071153	-0.10553626054155207	0.6568348575204523	1.2948080573118788	0.042392903314946745	0.4593657082707448	-0.18119497569084958
0.8069999999999999	0.22978616371536945	-0.10554223926667913	0.6576946451987663	1.293599179053188	0.042372355262978736	0.4596422881715473	-0.18109353821452154
0.8080000000000003	0.2297738587601398	-0.10554820439040385	0.6585518234279765	1.2923910105509784	0.04235200250421932	0.4599181224649047	-0.18099291642805873
0.8090000000000002	0.2297614951638439	-0.10555415794175345	0.6594063830347665	1.2911835397043034	0.042331847985977306	0.46019321149718534	-0.1808931193523458
0.81	0.229749074329651	-0.1055601019113423	0.6602583147022649	1.2899767549051504	0.0423118946216626	0.4604675555353431	-0.18079415594881248
0.8109999999999999	0.2297365977524621	-0.10556603824820363	0.6611076090065808	1.2887706450657062	0.04229214528411446	0.4607411547712155	-0.1806960350971853
0.8120000000000003	0.22972406701597192	-0.10557196885700698	0.6619542564517661	1.2875651996449529	0.042272602799220946	0.46101400932563424	-0.18059876557394983
0.8130000000000002	0.22971148378978717	-0.1055778955952819	0.6627982475043368	1.2863604086734783	0.04225326993964418	0.4612861192525912	-0.18050235603139236
0.8140000000000001	0.22969884982622468	-0.10558382027102037	0.6636395726284939	1.2851562627768847	0.04223414941889207	0.46155748454370427	-0.18040681497666503
0.815	0.22968616695640792	-0.10558974464103353	0.6644782223216745	1.2839527531993127	0.042215243885794916	0.4618281051327995	-0.18031215075062165
0.8160000000000003	0.2296734370864099	-0.10559567040931245	0.6653141871489431	1.2827498718270884	0.04219655591889684	0.4620979809002445	-0.18021837150714765
0.8170000000000002	0.22966066219381764	-0.10560159922463994	0.6661474577762324	1.2815476112109982	0.042178088020516036	0.46236711167715533	-0.18012548519340138
0.8180000000000001	0.22964784432396843	-0.10560753267782581	0.6669780250039428	1.2803459645868223	0.04215984261077574	0.46263549724984104	-0.18003349953022893
0.819	0.22963498558623185	-0.10561347229893916	0.6678058798009104	1.2791449258945102	0.04214182202178619	0.462903137364427	-0.17994242199256114
0.8200000000000003	0.2296220881510844	-0.10561941955453509	0.6686310133364987	1.2779444897960106	0.042124028492157975	0.46317003173122934	-0.17985225979094324
0.8210000000000002	0.22960915424759767	-0.10562537584487235	0.6694534170085669	1.2767446516928846	0.04210646416202711	0.4634361800284554	-0.17976301985510276
0.8220000000000001	0.2295961861605903	-0.10563134250112133	0.6702730824676963	1.2755454077448365	0.04208913106834619	0.46370158190523003	-0.1796747088190617
0.823	0.22958318622668972	-0.10563732078256553	0.6710900016406929	1.2743467548880327	0.042072031140074004	0.46396623698449635	-0.17958733300650728
0.8240000000000003	0.2295701568296747	-0.10564331187379605	0.6719041667548813	1.2731486908520884	0.0420551661932617	0.4642301448660347	-0.17950089841604955
0.8250000000000002	0.22955710039659813	-0.10564931688189591	0.6727155703605633	1.2719512141757259	0.04203853792645996	0.46449330512911324	-0.17941541070776015
0.8260000000000001	0.2295440193946891	-0.10565533683361081	0.6735242053490141	1.2707543242211061	0.04202214791681065	0.46475571733446586	-0.17933087519208277
0.827	0.22953091632753073	-0.10566137267287952	0.6743300649671511	1.2695580211875874	0.04200599761676069	0.46501738102590223	-0.1792472968201354
0.8280000000000003	0.22951779373013628	-0.10566742525910008	0.6751331428311407	1.2683623061252929	0.04199008835121356	0.46527829573185525	-0.17916468017430298
0.8290000000000002	0.22950465416367172	-0.10567349536538284	0.675933432939707	1.2671671809473537	0.04197442131481283	0.46553846096698787	-0.1790830294592981
0.8300000000000001	0.22949150021019704	-0.1056795836760377	0.6767309296867675	1.265972648440075	0.04195899756905172	0.4657978762338599	-0.17900234849411198
0.831	0.22947833446742338	-0.10568569078366917	0.6775256278726484	1.2647787122710197	0.04194381803932937	0.4660565410244724	-0.17892264070515593
0.8319999999999999	0.2294651595438569	-0.10569181718662901	0.6783175227138815	1.2635853769953873	0.041928883512379195	0.46631445482162953	-0.17884390912052855
0.8330000000000002	0.22945197805508102	-0.10569796328757611	0.6791066098523482	1.262392648061062	0.041914194634494625	0.4665716171002397	-0.17876615636485757
0.8340000000000001	0.22943879262080222	-0.10570412939314441	0.6798928853641479	1.261200531811944	0.04189975191049055	0.46682802732867895	-0.17868938465440848
0.835	0.2294256058611529	-0.105710315713969	0.6806763457678182	1.2600090354895603	0.04188555570291272	0.4670836849702161	-0.1786135957926404
0.8359999999999999	0.22941242039224558	-0.10571652236469267	0.6814569880307781	1.258818167233329	0.04187160623137273	0.46733858948431894	-0.17853879116687693
0.8370000000000002	0.2293992388224776	-0.10572274936395192	0.6822348095732526	1.2576279360790867	0.04185790357219104	0.46759274032777964	-0.17846497174669884
0.8380000000000001	0.22938606374958517	-0.10572899663434407	0.6830098082708081	1.2564383519558815	0.04184444765822587	0.46784613695578237	-0.17839213808350973
0.839	0.2293728977569431	-0.10573526400237478	0.6837819824573805	1.2552494256813926	0.0418312382787053	0.4680987788230965	-0.17832029031017707
0.8399999999999999	0.22935974340873255	-0.10574155119876094	0.6845513309287946	1.2540611689555934	0.041818275079428036	0.46835066538551734	-0.1782494281407483
0.8410000000000002	0.2293466032447248	-0.10574785785984395	0.6853178529445287	1.2528735943526421	0.041805557563881095	0.46860179610118985	-0.17817955087127696
0.8420000000000001	0.2293334797750527	-0.10575418352973628	0.6860815482258421	1.2516867153117408	0.04179308509503121	0.4688521704313285	-0.17811065738249027
0.843	0.2293203754749649	-0.10576052766169554	0.6868424169513934	1.2505005461273269	0.04178085689693784	0.4691017878405161	-0.17804274614381124
0.8439999999999999	0.22930729277956188	-0.1057668896187284	0.6876004597529798	1.249315101938588	0.041768872056066476	0.46935064779707075	-0.17797581521757957
0.8450000000000002	0.22929423407889168	-0.10577326867492944	0.6883556777117742	1.2481303987182888	0.04175712952303402	0.46959874977360117	-0.17790986226316843
0.8460000000000001	0.22928120171415653	-0.105779664017929	0.6891080723531803	1.2469464532605155	0.041745628115091436	0.4698460932475088	-0.177844884541851
0.847	0.22926819797502512	-0.10578607475169995	0.6898576456391785	1.2457632831665684	0.041734366519040264	0.4700926777011325	-0.17778087892315067
0.8479999999999999	0.2292552250972921	-0.10579249989934833	0.6906043999589073	1.2445809068289884	0.04172334329434059	0.47033850262153576	-0.1777178418923726
0.8490000000000002	0.22924228526050772	-0.10579893840626559	0.6913483381186087	1.2433993434140733	0.04171255687653349	0.47058356750030295	-0.17765576955877155
0.8500000000000001	0.22922938058557957	-0.10580538914401913	0.6920894633313137	1.2422186128424932	0.04170200558128385	0.47082787183364927	-0.17759465766429858
0.851	0.22921651313234423	-0.10581185091423004	0.6928277792058924	1.2410387357679835	0.04169168760874064	0.4710714151226622	-0.17753450159305242
0.8519999999999999	0.22920368489710252	-0.10581832245206257	0.6935632897343338	1.2398597335548556	0.04168160104785081	0.4713141968732488	-0.1774752963818048
0.8530000000000002	0.22919089781011642	-0.10582480243045546	0.6942959992761194	1.238681628254299	0.04167174388117674	0.4715562165956676	-0.17741703673209125
0.8540000000000001	0.22917815373307002	-0.10583128946547259	0.695025912539692	1.2375044425783257	0.041662113990645275	0.47179747380382786	-0.17735971702405576
0.855	0.22916545445649245	-0.10583778212202176	0.6957530345625152	1.236328199870583	0.04165270916386512	0.4720379680146007	-0.1773033313316878
0.8559999999999999	0.22915280169751304	-0.10584427891956655	0.6964773706916032	1.2351529240747656	0.041643527100588114	0.47227769874732506	-0.17724787343854473
0.8570000000000002	0.22914019709832337	-0.10585077833783164	0.6971989265648925	1.2339786397013581	0.04163456541925582	0.47251666552357025	-0.17719333685347763
0.8580000000000001	0.22912764222459492	-0.1058572788225022	0.6979177080926959	1.2328053717923066	0.04162582166369447	0.47275486786709364	-0.1771397148267322
0.859	0.22911513856347396	-0.1058637787905452	0.6986337214384829	1.2316331458835945	0.041617293309777835	0.47299230530381264	-0.17708700036691782
0.8599999999999999	0.22910268752227791	-0.10587027663440542	0.6993469729986025	1.2304619879660794	0.04160897777175613	0.47322897736172953	-0.1770351862590351
0.8610000000000002	0.22909029042864634	-0.10587677072544921	0.7000574693820717	1.2292919244445601	0.04160087240831402	0.4734648835711144	-0.17698426508295825
0.8620000000000001	0.2290779485321455	-0.10588325941815882	0.7007652173919259	1.2281229820958033	0.04159297452878676	0.47370002346519025	-0.176934229231406
0.863	0.22906566300657302	-0.105889741055458	0.7014702240077475	1.226955188026255	0.041585281399719655	0.47393439658107755	-0.17688507092740804
0.8639999999999999	0.22905343495145628	-0.1058962139744213	0.7021724963682417	1.2257885696290385	0.04157779025159074	0.47416800246069307	-0.17683678224188307
0.8650000000000002	0.22904126539274333	-0.1059026765116151	0.7028720417538514	1.224623154539452	0.041570498285455795	0.4744008406517265	-0.1767893551115799
0.8660000000000001	0.22902915528419046	-0.10590912700731828	0.7035688675701584	1.223458970588569	0.04156340267921389	0.47463291070893826	-0.17674278135726756
0.867	0.2290171055094452	-0.10591556380900041	0.7042629813316857	1.222296045756042	0.041556500593617894	0.4748642121955963	-0.17669705270206024
0.8679999999999999	0.22900511688331915	-0.1059219852755643	0.7049543906445919	1.2211344081235862	0.04154978917876358	0.4750947446846871	-0.1766521607900679
0.8690000000000002	0.22899319015224914	-0.10592838978273064	0.7056431031886227	1.2199740858291213	0.041543265581181925	0.47532450776002233	-0.17660809720507611
0.8700000000000001	0.22898132599545173	-0.10593477572843758	0.706329126700948	1.218815107021534	0.041536926950562846	0.4755535010176087	-0.17656485348810605
0.871	0.22896952502676968	-0.10594114153712807	0.7070124689626256	1.2176574998160439	0.04153077044544338	0.47578172406721836	-0.17652242115380185
0.8719999999999999	0.22895778779570627	-0.10594748566292636	0.7076931377854287	1.2165012922490075	0.041524793238471976	0.47600917653391855	-0.17648079170699368
0.8730000000000002	0.22894611478727123	-0.10595380659245797	0.7083711409979035	1.2153465122325182	0.04151899252186073	0.4762358580596203	-0.17643995665956644
0.8740000000000001	0.22893450642176352	-0.10596010284769057	0.7090464864321515	1.2141931875110228	0.04151336551260201	0.4764617683047696	-0.17639990754636314
0.875	0.22892296305561632	-0.10596637298879764	0.7097191819124568	1.2130413456203033	0.04150790945714769	0.47668690695005805	-0.1763606359397664
0.8759999999999999	0.22891148498293123	-0.10597261561704605	0.7103892352449975	1.2118910138473	0.04150262163598	0.47691127369803343	-0.17632213346375744
0.8770000000000002	0.22890007243657748	-0.10597882937733388	0.7110566542075124	1.2107422191907449	0.04149749936813756	0.4771348682746699	-0.17628439180788769
0.8780000000000001	0.22888872558922752	-0.1059850129596284	0.7117214465385341	1.2095949883237072	0.041492540015212125	0.4773576904308985	-0.1762474027410486
0.879	0.2288774445550769	-0.10599116509967944	0.7123836199265534	1.2084493475576497	0.041487740984940326	0.47757973994403774	-0.17621115812498767
0.8799999999999999	0.22886622939225182	-0.1059972845805138	0.7130431820002364	1.2073053228075958	0.04148309973494119	0.477801016619185	-0.17617564992709067
0.8810000000000002	0.22885508010590716	-0.1060033702347138	0.7137001403204433	1.206162939559881	0.04147861377635827	0.4780215202905694	-0.17614087023170813
0.8820000000000001	0.22884399665126132	-0.10600942094597511	0.7143545023732932	1.205022222843214	0.04147428067679994	0.47824125082280416	-0.17610681125021552
0.883	0.2288329789361898	-0.10601543564956764	0.7150062755631366	1.203883197201524	0.04147009806270204	0.4784602081120408	-0.17607346533066845
0.8839999999999999	0.22882202682412872	-0.1060214133324552	0.7156554672050441	1.2027458866681948	0.0414660636215415	0.4786783920868405	-0.17604082496742532
0.8850000000000002	0.22881114013691406	-0.10602735303345025	0.7163020845168117	1.2016103147435346	0.04146217510396426	0.47889580270858106	-0.17600888281037938
0.8860000000000001	0.2288003186568069	-0.10603325384340367	0.7169461346100974	1.200476504375842	0.041458430325829604	0.4791124399715216	-0.17597763167368624
0.887	0.22878956212807958	-0.10603911490543251	0.7175876244799341	1.1993444779449112	0.04145482717029508	0.47932830390246306	-0.17594706454448067
0.8879999999999999	0.22877887025891364	-0.10604493541518564	0.7182265609929805	1.1982142572479606	0.041451363589943946	0.4795433945598227	-0.1759171745915899
0.8890000000000002	0.2287682427239846	-0.10605071462114708	0.7188629508760107	1.1970858634883321	0.04144803760883546	0.4797577120324271	-0.17588795517364128
0.8900000000000001	0.22875767916698428	-0.10605645182498093	0.7194968007050103	1.1959593172673177	0.04144484732435835	0.47997125643826644	-0.17585939984626633
0.891	0.22874717920270463	-0.1060621463815433	0.7201281168945005	1.1948346385794746	0.04144179090858465	0.4801840279230281	-0.1758315023683469
0.8919999999999999	0.228736742419435	-0.10606779769780658	0.7207569056874588	1.1937118468106476	0.04143886660882141	0.480396026658409	-0.17580425670737046
0.8930000000000002	0.22872636838129712	-0.10607340523106927	0.7213831731458278	1.1925909607375558	0.04143607274778834	0.48060725284032835	-0.17577765704426604
0.8940000000000001	0.2287160566301444	-0.1060789684879585	0.7220069251412304	1.1914719985289206	0.04143340772415389	0.48081770668704094	-0.1757516977777269
0.895	0.2287058066877776	-0.10608448702460493	0.7226281673462606	1.1903549777488762	0.0414308700133704	0.4810273884372113	-0.17572637352759898
0.8959999999999999	0.2286956180580986	-0.10608996044686095	0.7232469052263469	1.189239915362643	0.04142845816826204	0.4812362983478883	-0.17570167913752338
0.8970000000000002	0.22868549022882567	-0.10609538840943233	0.7238631440318091	1.1881268277440686	0.0414261708190013	0.48144443669219594	-0.17567760967714285
0.8980000000000001	0.22867542267390145	-0.10610077061430363	0.7244768887904721	1.1870157306853952	0.0414240066725975	0.48165180375686345	-0.17565416044351162
0.899	0.22866541485659633	-0.10610610680958706	0.7250881443004612	1.1859066394092386	0.04142196451244655	0.481858399839776	-0.1756313269618352
0.8999999999999999	0.22865546623180188	-0.10611139678841726	0.725696915121666	1.1847995685823929	0.04142004319800434	0.4820642252473028	-0.17560910498633664
0.9010000000000002	0.22864557624713694	-0.10611664038713813	0.726303205565872	1.1836945323318142	0.04141824166415844	0.4822692802911581	-0.1755874905012534
0.9020000000000001	0.2286357443436199	-0.10612183748315746	0.726907019687433	1.182591544262391	0.04141655892023844	0.4824735652851	-0.1755664797212994
0.903	0.2286259699566591	-0.10612698799321975	0.7275083612759872	1.181490617474613	0.04141499404897042	0.4826770805420142	-0.175546069091291
0.9039999999999999	0.22861625251773698	-0.10613209187247473	0.7281072338515862	1.180391764581372	0.04141354620549839	0.48287982637156557	-0.17552625528475857
0.9050000000000002	0.22860659145603823	-0.10613714911359351	0.7287036406618557	1.1792949977257647	0.041412214616168966	0.4830818030780516	-0.17550703520124242
0.9060000000000001	0.22859698619964713	-0.1061421597451806	0.7292975846800588	1.1782003286010112	0.04141099857695841	0.48328301095809206	-0.17548840596264131
0.907	0.22858743617706542	-0.10614712382948004	0.7298890686033038	1.1771077684705926	0.041409897451542756	0.4834834502983983	-0.1754703649095309
0.9079999999999999	0.22857794081867552	-0.10615204145937324	0.7304780948516462	1.176017328187852	0.0414089106687681	0.48368312137398695	-0.17545290959739324
0.9090000000000003	0.2285684995577748	-0.10615691275541896	0.7310646655692131	1.174929018216549	0.04140803771982618	0.4838820244467167	-0.17543603779172487
0.9100000000000001	0.22855911183230834	-0.106161737863689	0.7316487826273508	1.1738428486519774	0.04140727815568393	0.48408015976396396	-0.17541974746184363
0.911	0.22854977708730093	-0.10616651695402747	0.7322304476286601	1.1727588292411368	0.04140663158476746	0.4842775275574387	-0.17540403677437005
0.9119999999999999	0.22854049477648705	-0.10617125021835809	0.7328096619111651	1.1716769694026998	0.04140609767065734	0.48447412804207773	-0.175388904086812
0.9130000000000003	0.22853126436313745	-0.10617593786903758	0.7333864265533678	1.1705972782486465	0.04140567612955193	0.4846699614150166	-0.17537434794046272
0.9140000000000001	0.22852208532121102	-0.10618058013725348	0.7339607423809411	1.1695197646075506	0.04140536672749917	0.4848650278547604	-0.17536036705206579
0.915	0.22851295713645592	-0.10618517727146669	0.7345326099743059	1.1684444370476321	0.041405169277640604	0.4850593275206156	-0.17534696030491786
0.9159999999999999	0.2285038793067073	-0.1061897295358968	0.7351020296763364	1.167371303898438	0.04140508363752879	0.48525286055232053	-0.1753341267401419
0.9170000000000003	0.22849485134175676	-0.10619423720904848	0.7356690016009452	1.1663003732718977	0.04140510970639658	0.48544562706981426	-0.17532186554776613
0.9180000000000001	0.22848587276354942	-0.10619870058227943	0.7362335256433039	1.1652316530838762	0.041405247422256444	0.4856376271732043	-0.17531017605700083
0.919	0.22847694310708652	-0.10620311995841371	0.7367956014909458	1.1641651510765831	0.04140549675876918	0.48582886094281147	-0.17529905772595739
0.9199999999999999	0.22846806192128147	-0.1062074956504017	0.7373552286349991	1.1631008748418403	0.04140585772200378	0.48601932843904777	-0.17528851013111457
0.9210000000000003	0.2284592287693905	-0.10621182798039892	0.7379124063819285	1.1620388318448167	0.04140633034739308	0.48620902970231067	-0.17527853295628934
0.9220000000000002	0.2284504432301457	-0.10621611727963699	0.7384671338657814	1.1609790294471025	0.04140691469706773	0.4863979647531972	-0.17526912598135577
0.923	0.22844170489996776	-0.1062203638883346	0.7390194100601886	1.1599214749283568	0.04140761085726418	0.48658613359297787	-0.17526028907144364
0.9239999999999999	0.22843301339551086	-0.1062245681552762	0.7395692337897407	1.1588661755068983	0.041408418935623637	0.48677353620408614	-0.17525202216673805
0.9250000000000003	0.2284243683561636	-0.10622873043781197	0.7401166037407452	1.1578131383596078	0.041409339058686705	0.4869601725504413	-0.1752443252726985
0.9260000000000002	0.22841576944650308	-0.10623285110189878	0.7406615184709907	1.156762370641514	0.04141037136952247	0.4871460425774821	-0.1752371984508792
0.927	0.22840721635870403	-0.10623693052180279	0.7412039764177699	1.1557138795050566	0.04141151602549205	0.4873311462118518	-0.17523064181065573
0.9279999999999999	0.22839870881452856	-0.10624096908059287	0.7417439759045361	1.1546676721175158	0.041412773196755424	0.4875154833609763	-0.17522465550185778
0.9290000000000003	0.22839024656614343	-0.106244967171429	0.7422815151473209	1.1536237556762248	0.04141414306546048	0.48769905391284146	-0.1752192397079425
0.9300000000000002	0.22838182939613963	-0.10624892519814112	0.7428165922605378	1.1525821374234313	0.04141562582470061	0.4878818577357868	-0.1752143946396474
0.931	0.2283734571178818	-0.10625284357509468	0.7433492052617972	1.1515428246608086	0.04141722167711892	0.4880638946781317	-0.17521012052936608
0.9319999999999999	0.22836512957581348	-0.10625672272784482	0.743879352077243	1.150505824761729	0.04141893083388962	0.48824516456800177	-0.17520641762576003
0.9330000000000003	0.22835684664496858	-0.10626056309457949	0.7444070305489154	1.149471145181292	0.04142075351395459	0.4884256672137797	-0.17520328618775244
0.9340000000000002	0.22834860822968756	-0.10626436512685031	0.7449322384441398	1.1484387934652263	0.04142268994278422	0.48860540240518263	-0.17520072647784432
0.935	0.22834041426153642	-0.10626812928959094	0.7454549734654407	1.1474087772584085	0.041424740350966556	0.48878436991447727	-0.1751987387553605
0.9359999999999999	0.2283322646971804	-0.10627185606192306	0.7459752332591054	1.1463811043129932	0.041426904973416626	0.4889625694972865	-0.17519732327035667
0.9370000000000003	0.22832415951696672	-0.10627554593874979	0.7464930154223999	1.1453557824946403	0.041429184049022634	0.48914000089316906	-0.17519648025849185
0.9380000000000002	0.2283160987238425	-0.10627919943163501	0.7470083175109379	1.144332819786084	0.04143157782005916	0.48931666382658234	-0.17519620993643906
0.9390000000000001	0.22830808234185537	-0.1062828170685931	0.7475211370465851	1.14331222428954	0.04143408653130611	0.4894925580082283	-0.1751965124974692
0.94	0.22830011041386017	-0.10628639939353883	0.7480314715251454	1.1422940042290703	0.041436710429116785	0.48966768313635634	-0.17519738810732974
0.9410000000000003	0.2282921829991816	-0.10628994696577224	0.7485393184238371	1.1412781679525232	0.04143944976043484	0.48984203889790223	-0.17519883690029547
0.9420000000000002	0.22828430017160534	-0.10629346035949677	0.7490446752089346	1.1402647239330341	0.041442304771759954	0.490015624969584	-0.1752008589750877
0.9430000000000001	0.22827646201657315	-0.10629694016336817	0.7495475393428265	1.1392536807704616	0.04144527570818367	0.49018844101895626	-0.17520345439108728
0.944	0.22826866862758668	-0.10630038698007452	0.7500479082901175	1.1382450471923693	0.04144836281249526	0.49036048670536175	-0.17520662316526808
0.9450000000000003	0.2282609201033198	-0.1063038014259511	0.7505457795239037	1.1372388320545515	0.04145156632429644	0.49053176168090257	-0.1752103652693025
0.9460000000000002	0.22825321654543587	-0.1063071841306306	0.7510411505329759	1.1362350443410918	0.04145488647918551	0.49070226559167474	-0.1752146806263521
0.9470000000000001	0.22824555805560862	-0.10631053573672593	0.7515340188299514	1.1352336931624416	0.04145832350801088	0.4908719980794491	-0.17521956910778658
0.948	0.22823794473175107	-0.10631385689916763	0.7520243819603364	1.1342347877515078	0.04146187763582816	0.49104095878373843	-0.17522503052989244
0.9490000000000003	0.22823037666495297	-0.10631714828381808	0.7525122375125233	1.1332383374607484	0.041465549080256195	0.4912091473439463	-0.17523106464990149
0.9500000000000002	0.22822285393749867	-0.10632041056611205	0.7529975831279713	1.1322443517610197	0.04146933804984078	0.49137656340135416	-0.1752376711614
0.9510000000000001	0.22821537662121638	-0.10632364443010046	0.7534804165104483	1.1312528402399107	0.041473244742913126	0.4915432066008867	-0.17524484969027612
0.952	0.22820794477578538	-0.10632685056714841	0.7539607354347143	1.1302638125991813	0.04147726934639467	0.4917090765927163	-0.17525259979132785
0.9530000000000003	0.22820055844699966	-0.10633002967466403	0.7544385377553952	1.129277278651295	0.04148141203448715	0.49187417303395087	-0.17526092094504395
0.9540000000000002	0.22819321766498768	-0.10633318245560784	0.7549138214156724	1.1282932483139059	0.04148567296773508	0.49203849559064833	-0.17526981255480292
0.9550000000000001	0.22818592244276384	-0.10633630961840503	0.7553865844554165	1.127311731603043	0.041490052292399424	0.4922020439400372	-0.17527927394455045
0.956	0.22817867277586354	-0.10633941187650674	0.7558568250191449	1.1263327386257362	0.04149455013977692	0.4923648177726993	-0.17528930435671314
0.9570000000000003	0.22817146864305915	-0.10634248994722294	0.7563245413645591	1.125356279571321	0.04149916662522145	0.4925268167947153	-0.1752999029502266
0.9580000000000002	0.22816431000740608	-0.10634554455057635	0.7567897318712846	1.124382364701409	0.04150390184717162	0.4926880407297732	-0.175311068798862
0.9590000000000001	0.22815719681687013	-0.106348576408554	0.7572523950486862	1.1234110043388927	0.04150875588642823	0.49284848932123976	-0.17532280089021682
0.96	0.2281501290037849	-0.10635158624400755	0.757712529549149	1.1224422088559738	0.04151372880470702	0.49300816233547506	-0.17533509812232617
0.9609999999999999	0.22814310648351363	-0.10635457477957898	0.7581701341992382	1.1214759886608363	0.04151882064137041	0.4931670595685206	-0.17534795929210953
0.9620000000000002	0.2281361291538181	-0.10635754273702508	0.7586252080423469	1.1205123541829456	0.041524031409190816	0.49332518085488336	-0.17536138307863852
0.9630000000000001	0.22812919689530903	-0.10636049083618634	0.7590777503706483	1.1195513158580923	0.04152936109115524	0.4934825260744569	-0.17537536803151904
0.964	0.2281223095722269	-0.10636341979397604	0.759527760742216	1.1185928841131747	0.04153480963892007	0.49363909515690974	-0.1753899125663377
0.9649999999999999	0.2281154670331806	-0.10636633032376475	0.7599752389930934	1.1176370693495778	0.04154037697206357	0.4937948880852467	-0.17540501496278943
0.9660000000000002	0.22810866911184477	-0.10636922313440746	0.7604201852420578	1.1166838819255192	0.04154606297813604	0.493949904898056	-0.17542067336658362
0.9670000000000001	0.22810191562798715	-0.10637209892928846	0.7608625998775497	1.1157333321384735	0.041551867514786685	0.4941041456885538	-0.17543688579988123
0.968	0.22809520638957986	-0.10637495840575993	0.7613024835335331	1.1147854302076698	0.04155779041311469	0.4942576106016443	-0.1754536501770364
0.9689999999999999	0.22808854119599775	-0.1063778022542196	0.7617398370821082	1.1138401862558964	0.04156383147877328	0.49441029983399	-0.17547096431261205
0.9700000000000002	0.2280819198419287	-0.10638063115720128	0.762174661654156	1.1128976102906092	0.041569990490035194	0.494562213639161	-0.1754888259162513
0.9710000000000001	0.22807534212199096	-0.10638344578885472	0.7626069586665859	1.1119577121850814	0.041576267195438575	0.49471335233402813	-0.17550723258439455
0.972	0.22806880783530514	-0.10638624681368958	0.7630367298452793	1.1110205016599612	0.041582661311500624	0.4948637163043276	-0.17552618179389903
0.9729999999999999	0.2280623167892697	-0.10638903488458397	0.7634639772535037	1.1100859882652232	0.04158917251940307	0.49501330601104215	-0.17554567089287407
0.9740000000000002	0.22805586880254267	-0.10639181064155989	0.7638887033141426	1.109154181362512	0.04159580046278126	0.4951621219955881	-0.17556569709439832
0.9750000000000001	0.22804946370685586	-0.10639457471132385	0.7643109108050585	1.1082250901082429	0.04160254474887057	0.495310164880215	-0.17558625748298712
0.976	0.22804310134766	-0.10639732770606684	0.7647306028384887	1.1072987234381992	0.04160940495100059	0.49545743536550474	-0.1756073490283928
0.9769999999999999	0.22803678158434998	-0.10640007022152335	0.7651477828500377	1.1063750900532427	0.04161638060969718	0.495603934229477	-0.1756289685944999
0.9780000000000002	0.22803050429044622	-0.10640280283579358	0.7655624546032804	1.1054541984050006	0.041623471232514364	0.4957496623294569	-0.17565111294057706
0.9790000000000001	0.22802426935373676	-0.10640552610930364	0.7659746222009488	1.104536056682276	0.04163067629357109	0.4958946206050596	-0.17567377871903075
0.98	0.22801807667637994	-0.10640824058514851	0.7663842900970573	1.103620672799674	0.04163799523285419	0.4960388100811347	-0.17569696247209943
0.9809999999999999	0.22801192617496466	-0.1064109467890658	0.7667914631088356	1.1027080543880585	0.04164542745522714	0.4961822318705466	-0.17572066062822217
0.9820000000000002	0.22800581778052975	-0.10641364522866752	0.7671961464280901	1.1017982087857052	0.04165297232926692	0.49632488717685197	-0.17574486949869475
0.9830000000000001	0.2279997514389193	-0.10641633639268316	0.767598345631618	1.1008911430297688	0.0416606291862951	0.4964667772968111	-0.17576958527485945
0.984	0.22799372711222382	-0.1064190207505878	0.7679980666899092	1.0999868638484303	0.041668397319664506	0.4966079036226114	-0.17579480402589368
0.9849999999999999	0.22798774478092967	-0.10642169875186085	0.76839531597413	1.0990853776544742	0.041676275983815014	0.49674826764367874	-0.17582052169695736
0.9860000000000002	0.22798180444527508	-0.10642437082525152	0.7687901002621356	1.0981866905402846	0.041684264393342725	0.49688787094813724	-0.17584673410739843
0.9870000000000001	0.2279759061250632	-0.10642703737842689	0.7691824267438843	1.0972908082735038	0.0416923617224487	0.4970267152240978	-0.17587343694914187
0.988	0.22797004985793246	-0.10642969879724924	0.7695723030262475	1.096397736293345	0.04170056710434162	0.4971648022607142	-0.17590062578532786
0.9889999999999999	0.22796423569683438	-0.10643235544505897	0.7699597371372079	1.095507479708308	0.041708879630595275	0.49730213394894257	-0.17592829604889818
0.9900000000000002	0.22795846370784686	-0.10643500766271398	0.7703447375294389	1.0946200432949158	0.04171729835082708	0.49743871228218667	-0.17595644304119637
0.9910000000000001	0.22795273396794613	-0.10643765576900671	0.7707273130832533	1.0937354315068697	0.04172582227208951	0.49757453935609547	-0.175985061928333
0.992	0.22794704656236064	-0.10644030006108349	0.7711074731089143	1.0928536485164166	0.04173445035663553	0.49770961736580616	-0.17601414772989973
0.9929999999999999	0.22794140158225754	-0.10644294081486995	0.7714852273482987	1.0919746982789122	0.04174318151842449	0.4978439486013614	-0.17604369530223019
0.9940000000000002	0.22793579912238815	-0.1064455782855034	0.7718605859762839	1.0910985845780816	0.04175201462068358	0.497977535444587	-0.17607369932656486
0.9950000000000001	0.227930239278317	-0.10644821270776966	0.7722335596026012	1.0902253110399478	0.04176094847531777	0.49811038036846367	-0.17610415430474435
0.996	0.2279247221443604	-0.10645084429616695	0.7726041592737699	1.0893548811353486	0.0417699818428294	0.49824248593734555	-0.1761350545576247
0.9969999999999999	0.2279192478126129	-0.10645347324421903	0.7729723964735956	1.0884872981819393	0.041779113431835116	0.4983738548068666	-0.17616639422427152
0.9980000000000002	0.2279138163723091	-0.10645609972378796	0.7733382831218442	1.0876225653475609	0.04178834189854679	0.49850448972334893	-0.17619816726175536
0.9990000000000001	0.22790842790951796	-0.10645872388513992	0.77370183157183	1.0867606856561007	0.04179766584670486	0.49863439352277267	-0.1762303674449456
1.0	0.22790308250792124	-0.10646134585739174	0.774063054606911	1.0859016619947153	0.041807083827843566	0.49876356912948555	-0.17626298836655194
1.001	0.22789778025030216	-0.10646396574858671	0.7744219654347525	1.0850454971209003	0.04181659434158507	0.49889201955465107	-0.1762960234382113
1.0020000000000002	0.22789252121961934	-0.10646658364502098	0.7747785776785954	1.0841921936697834	0.04182619583584184	0.49901974789412706	-0.17632946589287019
1.0030000000000001	0.22788730550004055	-0.10646919961057211	0.7751329053666401	1.083341754162389	0.04183588670717258	0.4991467573258328	-0.17636330878792067
1.004	0.22788213317830885	-0.10647181368678083	0.7754849629214132	1.0824941810145026	0.04184566530147586	0.4992730511071498	-0.1763975450083657
1.005	0.22787700434431157	-0.1064744258933081	0.7758347651494784	1.0816494765457503	0.04185552991477932	0.49939863257253636	-0.17643216726977723
1.0060000000000002	0.22787191909048038	-0.1064770362283916	0.7761823272307298	1.0808076429888984	0.04186547879400432	0.49952350513098565	-0.1764671681212362
1.0070000000000001	0.2278668775107749	-0.10647964466968259	0.7765276647068762	1.079968682499363	0.04187551013807319	0.4996476722631437	-0.17650253994838405
1.008	0.22786187969962157	-0.10648225117584036	0.776870793469102	1.0791325971653056	0.04188562209960419	0.4997711375182651	-0.17653827497659236
1.009	0.22785692575080807	-0.10648485568812956	0.777211729744889	1.0782993890190662	0.0418958127865871	0.4998939045110637	-0.17657436527431936
1.0100000000000002	0.22785201575633696	-0.1064874581312668	0.7775504900839805	1.0774690600495547	0.04190608026361488	0.500015976918335	-0.17661080275690416
1.0110000000000001	0.22784714980523893	-0.10649005841389202	0.7778870913434722	1.0766416122140916	0.041916422553160394	0.5001373584753442	-0.17664757919105026
1.012	0.22784232798234194	-0.10649265642903859	0.7782215506723897	1.075817047449321	0.04192683763708288	0.500258052972161	-0.17668468619970165
1.013	0.2278375503669977	-0.10649525205460346	0.7785538854964918	1.0749953676819457	0.041937323458061504	0.5003780642500577	-0.17672211526671044
1.0140000000000002	0.22783281703176597	-0.10649784515382155	0.7788841135032829	1.0741765748400391	0.041947877920958054	0.5004973961979081	-0.17675985774124345
1.0150000000000001	0.2278281280410549	-0.1065004355757457	0.7792122526260865	1.0733606708653052	0.04195849889429334	0.500616052748459	-0.17679790484248395
1.016	0.22782348344971812	-0.10650302315610553	0.7795383210260369	1.0725476577251594	0.04196918421214405	0.5007340378742902	-0.17683624766536793
1.017	0.2278188833016098	-0.10650560771891802	0.7798623370719693	1.0717375374231248	0.04197993167670553	0.5008513555833968	-0.1768748771876071
1.0180000000000002	0.22781432762809417	-0.10650818907772261	0.7801843193185674	1.0709303120075389	0.04199073906091369	0.5009680099145738	-0.1769137842780072
1.0190000000000001	0.22780981644650977	-0.10651076703531627	0.7805042864823746	1.070125983578942	0.04200160411058012	0.5010840049326581	-0.17695295970645544
1.02	0.22780534975859232	-0.10651334138311855	0.7808222574156524	1.0693245542965262	0.04201252454665146	0.5011993447235046	-0.1769923941552825
1.021	0.22780092754885659	-0.10651591190129366	0.7811382510791909	1.0685260263840177	0.042023498068021685	0.5013140333886902	-0.17703207823109343
1.0220000000000002	0.2277965497829337	-0.10651847835925221	0.781452286515186	1.0677304021342398	0.04203452235459486	0.5014280750401265	-0.17707200247689445
1.0230000000000001	0.22779221640586514	-0.10652104051615688	0.7817643828197889	1.0669376839115972	0.042045595070539815	0.5015414737946973	-0.17711215738501185
1.024	0.22778792734035458	-0.1065235981214318	0.782074559113808	1.0661478741536097	0.04205671386786078	0.5016542337687344	-0.17715253341111664
1.025	0.22778368248497424	-0.10652615091527533	0.7823828345115393	1.0653609753729982	0.04206787639016437	0.5017663590721468	-0.17719312098893814
1.0260000000000002	0.22777948171270118	-0.10652869862917382	0.7826892280892102	1.0645769901591964	0.042079080276503575	0.5018778538025009	-0.17723391054524917
1.0270000000000001	0.22777532487053959	-0.10653124098641815	0.7829937588533908	1.0637959211770223	0.04209032316536176	0.5019887220394158	-0.17727489251549777
1.028	0.22777121177985535	-0.10653377770262731	0.7832964457089889	1.0630177711632627	0.0421016026987182	0.5020989678390848	-0.17731605736015554
1.029	0.2277671422362942	-0.10653630848628029	0.7835973074279332	1.0622425429234226	0.04211291652595382	0.5022085952287998	-0.1773573955807569
1.0300000000000002	0.22776311600965496	-0.10653883303925463	0.7838963626204045	1.0614702393286404	0.04212426230753848	0.502317608201898	-0.17739889773472445
1.0310000000000001	0.22775913284446944	-0.10654135105699446	0.7841936297085953	1.0607008633120165	0.04213563771838041	0.5024260107132513	-0.17744055444923404
1.032	0.22775519246091688	-0.10654386222793097	0.7844891269011034	1.0599344178643406	0.04214704045065718	0.5025338066748669	-0.17748235643504165
1.033	0.22775129455569923	-0.10654636623290613	0.7847828721668126	1.0591709060288508	0.04215846821661793	0.5026409999514125	-0.1775242945007077
1.0340000000000003	0.2277474388028771	-0.10654886274535343	0.7850748832093668	1.0584103308950163	0.042169918751785135	0.502747594355907	-0.17756635956655822
1.0350000000000001	0.2277436248542859	-0.10655135143186406	0.7853651774437266	1.0576526955920948	0.04218138981825385	0.502853593645815	-0.1776085426776603
1.036	0.22773985233915509	-0.10655383195276354	0.7856537719744208	1.05689800328283	0.04219287920790786	0.5029590015194818	-0.17765083501606524
1.037	0.22773612086368689	-0.1065563039626971	0.7859406835747189	1.0561462571572915	0.04220438474549395	0.503063821612783	-0.17769322791263184
1.0380000000000003	0.22773243001135013	-0.10655876711122293	0.7862259286667076	1.055397460426857	0.04221590429143478	0.5031680574959233	-0.17773571285837764
1.0390000000000001	0.22772877934388908	-0.10656122104341388	0.7865095233018773	1.054651616318332	0.04222743574456501	0.503271712670261	-0.17777828151548888
1.04	0.2277251684030427	-0.10656366540046651	0.7867914831422064	1.05390872806783	0.04223897704497566	0.5033747905652749	-0.17782092572805752
1.041	0.22772159671222203	-0.10656609982031612	0.7870718234424752	1.0531687989136578	0.04225052617684676	0.5034772945359143	-0.17786363753249337
1.0420000000000003	0.2277180637777713	-0.10656852393825891	0.7873505590341738	1.0524318320885704	0.042262081171026866	0.5035792278602684	-0.17790640916737518
1.0430000000000001	0.2277145690909432	-0.10657093738758601	0.7876277043109894	1.0516978308129032	0.04227364010723941	0.5036805937373685	-0.17794923308232224
1.044	0.2277111121309657	-0.10657333980023061	0.7879032732158555	1.0509667982889481	0.04228520111597893	0.5037813952851194	-0.177992101945833
1.045	0.2277076923684473	-0.10657573080742667	0.7881772792295526	1.050238737695829	0.042296762380159725	0.5038816355385412	-0.1780350086522205
1.0460000000000003	0.22770430926836951	-0.10657811004000213	0.7884497353608456	1.0495136521844928	0.04230832213645805	0.5039813174483769	-0.17807794632771157
1.0470000000000002	0.22770096229191447	-0.10658047712792942	0.7887206541381462	1.048791544872812	0.04231987867634945	0.5040804438798837	-0.17812090833590055
1.048	0.22769765089750396	-0.10658283169988458	0.7889900476023095	1.0480724188411754	0.04233143034708672	0.5041790176116792	-0.17816388828268528
1.049	0.2276943745421797	-0.10658517338356834	0.7892579272997997	1.0473562771293063	0.042342975552741795	0.5042770413345812	-0.178206880020692
1.0500000000000003	0.22769113268294883	-0.10658750180641793	0.7895243042765901	1.0466431227339388	0.04235451275519152	0.5043745176505612	-0.17824987765301292
1.0510000000000002	0.22768792477734398	-0.10658981659633464	0.789789189074291	1.0459329586062194	0.04236604047498783	0.5044714490722317	-0.17829287553583584
1.052	0.22768475028357635	-0.10659211738242534	0.7900525917284941	1.0452257876492044	0.04237755729205304	0.504567838022808	-0.17833586827991085
1.053	0.22768160866103435	-0.10659440379575619	0.7903145217678194	1.0445216127165744	0.04238906184620165	0.5046636868359294	-0.17837885075128584
1.0540000000000003	0.22767849937150003	-0.10659667547011689	0.7905749882136519	1.0438204366129467	0.04240055283755092	0.5047589977553408	-0.17842181807125507
1.0550000000000002	0.22767542188033024	-0.10659893204279672	0.7908339995820655	1.043122262095029	0.04241202902669974	0.5048537729350994	-0.17846476561509977
1.056	0.2276723756568527	-0.10660117315537714	0.7910915638879235	1.0424270918724867	0.04242348923461625	0.5049480144404276	-0.1785076890099299
1.057	0.22766936017435474	-0.10660339845454221	0.7913476886496492	1.0417349286085142	0.04243493234247891	0.5050417242486624	-0.17855058413230115
1.0580000000000003	0.2276663749100429	-0.10660560759290524	0.791602380894654	1.0410457749201085	0.04244635729153308	0.505134904250176	-0.17859344710555133
1.0590000000000002	0.22766341934497542	-0.10660780022947443	0.7918556471669207	1.04035963337842	0.04245776308247709	0.5052275562495709	-0.17863627429606752
1.06	0.2276604929643439	-0.10660997602938184	0.7921074935367368	1.0396765065106819	0.04246914877413513	0.5053196819671484	-0.17867906230824482
1.061	0.22765759525847637	-0.10661213466362841	0.7923579256106871	1.0389963968033415	0.042480513482027006	0.5054112830404035	-0.1787218079790536
1.0620000000000003	0.22765472572380868	-0.10661427580922159	0.7926069485407743	1.038319306705262	0.04249185637714013	0.5055023610254246	-0.1787645083728883
1.0630000000000002	0.2276518838634508	-0.10661639914895245	0.7928545670334154	1.0376452386313655	0.04250317668453924	0.5055929173983161	-0.17880716077633563
1.064	0.22764906918810163	-0.10661850437118651	0.7931007853594344	1.036974194966344	0.042514473681936435	0.5056829535567668	-0.1788497626924386
1.065	0.2276462812169371	-0.10662059117042254	0.7933456073654228	1.0363061780680598	0.04252574669846591	0.50577247082176	-0.17889231183433751
1.0660000000000003	0.22764351947771924	-0.10662265924824713	0.7935890364860909	1.0356411902717555	0.042536995113542295	0.5058614704394864	-0.1789348061182289
1.0670000000000002	0.2276407835065026	-0.10662470831431071	0.7938310757564774	1.0349792338954475	0.04254821835580316	0.5059499535833973	-0.1789772436560716
1.068	0.22763807284769194	-0.10662673808732263	0.7940717278232602	1.034320311246128	0.04255941590201468	0.5060379213560927	-0.17901962274852867
1.069	0.22763538705482783	-0.1066287482960638	0.7943109949559167	1.0336644246267728	0.04257058727575815	0.5061253747909199	-0.17906194187778202
1.0700000000000003	0.22763272569135132	-0.10663073868041488	0.7945488790592347	1.0330115763434042	0.04258173204601968	0.5062123148536495	-0.17910419969955105
1.0710000000000002	0.2276300883309698	-0.10663270899240157	0.7947853816882983	1.0323617687118292	0.0425928498256836	0.5062987424446512	-0.1791463950339518
1.072	0.22762747455837332	-0.10663465899726109	0.7950205040659494	1.031715004065174	0.04260394026974728	0.5063846584015709	-0.17918852685507583
1.073	0.2276248839699245	-0.10663658847415529	0.7952542471019725	1.0310712847625896	0.04261500307307501	0.5064700635023238	-0.17923059427941204
1.0740000000000003	0.22762231617357154	-0.1066384972157757	0.7954866114132524	1.0304306131983791	0.042626037967386766	0.5065549584682213	-0.17927259655366018
1.0750000000000002	0.22761977078836274	-0.10664038502683991	0.795717597343772	1.029792991811542	0.04263704471760404	0.5066393439669249	-0.17931453304279002
1.076	0.22761724744431466	-0.10664225172260791	0.7959472049833204	1.0291584230964845	0.042648023118344563	0.5067232206150457	-0.17935640321865096
1.077	0.22761474578301244	-0.10664409712854783	0.7961754341852898	1.0285269096148877	0.04265897299111444	0.5068065889806306	-0.17939820664852388
1.0780000000000003	0.22761226545819144	-0.1066459210807747	0.7964022845854426	1.0278984540079876	0.0426698941817714	0.5068894495859616	-0.17943994298282417
1.0790000000000002	0.2276098061359239	-0.1066477234257575	0.7966277556227699	1.0272730590088825	0.04268078655740696	0.5069718029107295	-0.1794816119418344
1.08	0.22760736749515886	-0.10664950401929445	0.7968518465620689	1.0266507274552452	0.042691650002586456	0.5070536493953356	-0.1795232133015887
1.081	0.22760494922823846	-0.10665126272626196	0.797074556517486	1.02603146230319	0.042702484415617255	0.5071349894442017	-0.1795647468788486
1.0820000000000003	0.22760255104064017	-0.1066529994211373	0.7972958844759012	1.0254152666422935	0.04271328970502783	0.507215823429025	-0.17960621251577907
1.0830000000000002	0.22760017264994822	-0.10665471398816526	0.7975158293194026	1.02480214371101	0.04272406578607511	0.5072961516919187	-0.1796476100650562
1.084	0.22759781378405564	-0.10665640632154305	0.7977343898476078	1.0241920969121023	0.04273481257758472	0.5073759745485567	-0.17968893937510172
1.085	0.22759547417934933	-0.10665807632600097	0.7979515648002046	1.0235851298280885	0.042745529999063246	0.5074552922913259	-0.17973020027526246
1.0860000000000003	0.22759315357925036	-0.10665972391703048	0.7981673528785853	1.0229812462366963	0.042756217967595475	0.5075341051922384	-0.17977139256148217
1.0870000000000002	0.2275908517323557	-0.10666134902113728	0.7983817527661986	1.0223804501263234	0.04276687639489206	0.5076124135056064	-0.17981251598246673
1.088	0.22758856839056055	-0.10666295157649358	0.7985947631479923	1.0217827457115023	0.04277750518467037	0.5076902174705994	-0.17985357022615944
1.089	0.22758630330791513	-0.10666453153285975	0.7988063827289542	1.0211881374483627	0.042788104229576907	0.5077675173136841	-0.17989455490677106
1.0899999999999999	0.22758405623984035	-0.10666608885077519	0.7990166102521301	1.0205966300500884	0.042798673407651464	0.5078443132509468	-0.17993546955224235
1.0910000000000002	0.22758182694232934	-0.10666762350152405	0.7992254445168706	1.0200082285023657	0.042809212579246504	0.5079206054904202	-0.1799763135915919
1.092	0.22757961517113323	-0.10666913546787535	0.7994328843984349	1.0194229380788167	0.0428197215843411	0.5079963942347785	-0.18001708634147973
1.093	0.22757742068092765	-0.10667062474409274	0.7996389288689505	1.0188407643564121	0.04283020023945782	0.5080716796844025	-0.18005778699204777
1.0939999999999999	0.22757524322445885	-0.10667209133483745	0.7998435770178521	1.0182617132304874	0.04284064833412178	0.5081464620403257	-0.1800984145931347
1.0950000000000002	0.22757308255129674	-0.10667353525371716	0.8000468280714227	1.0176857909286015	0.04285106562716662	0.5082207415070014	-0.18013896804129156
1.096	0.2275709384058221	-0.10667495652223212	0.8002486814125679	1.017113004022858	0.04286145184319205	0.508294518295133	-0.18017944606705166
1.097	0.2275688105251993	-0.10667635516986904	0.8004491366004488	1.0165433594403073	0.04287180666978225	0.5083677926245685	-0.18021984722257708
1.0979999999999999	0.22756669863770743	-0.10667773123496742	0.8006481933892194	1.0159768644714198	0.04288212975548535	0.5084405647271979	-0.1802601698701706
1.0990000000000002	0.22756460246067572	-0.10667908476485748	0.8008458517466222	1.015413526778127	0.042892420707640835	0.5085128348499129	-0.18030041217110618
1.1	0.2275625216984028	-0.10668041581489451	0.8010421118731935	1.0148533544021756	0.04290267908956802	0.5085846032577527	-0.18034057207423151
1.101	0.22756045604081257	-0.10668172444713996	0.8012369742217061	1.014296355772284	0.04291290441742037	0.5086558702372332	-0.18038064730477082
1.1019999999999999	0.22755840516284823	-0.10668301072906441	0.8014304395164678	1.0137425397089674	0.0429230961570108	0.5087266360996792	-0.1804206353536343
1.1030000000000002	0.22755636872498003	-0.10668427473227242	0.8016225087724765	1.0131919154277758	0.04293325372066907	0.5087969011844343	-0.18046053346711477
1.104	0.2275543463744524	-0.10668551653162532	0.8018131833144349	1.0126444925413067	0.04294337646443654	0.5088666658621354	-0.18050033863703457
1.105	0.22755233774576755	-0.10668673620551475	0.8020024647948725	1.012100281058865	0.04295346368620774	0.5089359305381679	-0.18054004759195508
1.1059999999999999	0.22755034246040504	-0.10668793383691011	0.8021903552098686	1.0115592913837554	0.042963514624636684	0.5090046956559406	-0.18057965679018165
1.1070000000000002	0.22754836012727836	-0.10668910951367516	0.802376856911992	1.0110215343093245	0.04297352845789514	0.5090729616996114	-0.18061916241450707
1.108	0.22754639034392785	-0.10669026332777734	0.8025619726215861	1.01048702101374	0.042983504302100885	0.5091407291963863	-0.1806585603680266
1.109	0.2275444326969474	-0.10669139537414202	0.8027457054375321	1.0099557630531188	0.042993441209843004	0.5092079987187575	-0.1806978462705415
1.1099999999999999	0.22754248676164646	-0.10669250574990453	0.8029280588474847	1.0094277723526273	0.04300333816917064	0.5092747708868608	-0.18073701545567625
1.1110000000000002	0.22754055210207627	-0.10669359455481213	0.8031090367371976	1.0089030611951628	0.0430131941033504	0.5093410463709531	-0.18077606296889714
1.112	0.22753862827104504	-0.10669466189239957	0.8032886433993096	1.0083816422083558	0.04302300787115005	0.5094068258940095	-0.18081498356613185
1.113	0.22753671480974566	-0.10669570787043321	0.8034668835415903	1.007863528351005	0.04303277826697938	0.5094721102342556	-0.18085377171293385
1.1139999999999999	0.22753481124775002	-0.10669673260024727	0.803643762294269	1.0073487328989381	0.04304250402070688	0.509536900227453	-0.18089242158444083
1.1150000000000002	0.2275329171029969	-0.10669773619572445	0.8038192852168146	1.0068372694295333	0.04305218379739692	0.5096011967691184	-0.18093092706601016
1.116	0.22753103188139556	-0.10669871877267267	0.8039934583037857	1.0063291518048831	0.04306181619733398	0.5096650008166766	-0.18096928175453755
1.117	0.22752915507717103	-0.10669968044934794	0.8041662879882417	1.0058243941539684	0.043071399756883476	0.5097283133911205	-0.1810074789610126
1.1179999999999999	0.227527286174326	-0.10670062134774806	0.8043377811423317	1.0053230108534525	0.043080932950129595	0.5097911355781141	-0.18104551171474392
1.1190000000000002	0.2275254246484698	-0.1067015415941764	0.8045079450758078	1.0048250165070813	0.04309041419043895	0.5098534685288453	-0.18108337276913875
1.12	0.22752356996863993	-0.10670244131870019	0.804676787533212	1.004330425924422	0.04309984183158608	0.5099153134607464	-0.1811210546084346
1.121	0.227521721599116	-0.10670332065425375	0.8048443166904773	1.0038392540989354	0.04310921416880786	0.5099766716582044	-0.18115854945484175
1.1219999999999999	0.22751987900122733	-0.10670417973576177	0.8050105411505618	1.0033515161846125	0.04311852944009289	0.5100375444732596	-0.18119584927653062
1.1230000000000002	0.22751804163515427	-0.10670501869965864	0.80517546993698	1.0028672274711588	0.043127785827890106	0.5100979333259865	-0.1812329457970194
1.124	0.22751620896172386	-0.10670583768455638	0.805339112485972	1.0023864033584635	0.04313698146154305	0.5101578397045565	-0.18126983050529988
1.125	0.22751438044420058	-0.10670663683268473	0.80550147863881	1.001909059331093	0.043146114420329555	0.5102172651652847	-0.18130649466585724
1.126	0.22751255554969593	-0.10670741629059814	0.8056625786338516	1.0014352109331657	0.04315518273637799	0.5102762113326588	-0.18134292932877424
1.1270000000000002	0.2275107337494455	-0.10670817620877329	0.8058224230975781	1.0009648737428447	0.043164184397096524	0.5103346798992897	-0.18137912534047684
1.1280000000000001	0.22750891451832964	-0.10670891674122572	0.8059810230353641	1.000498063346056	0.04317311734748262	0.5103926726259022	-0.1814150733548254
1.129	0.22750709733514388	-0.10670963804627445	0.8061383898227203	1.0000347953105435	0.04318197949286302	0.5104501913412425	-0.18145076384382947
1.13	0.22750528168399556	-0.1067103402880779	0.8062945351966211	0.9995750851606247	0.043190768701944146	0.5105072379417802	-0.181486187108117
1.1310000000000002	0.22750346705607483	-0.10671102363743604	0.8064494712469047	0.9991189483518775	0.043199482809444474	0.5105638143915068	-0.18152133328747216
1.1320000000000001	0.22750165295142405	-0.10671168827148239	0.8066032104081117	0.9986664002457458	0.04320811961824975	0.5106199227219497	-0.18155619237120696
1.133	0.22749983888070618	-0.106712334373018	0.8067557654513713	0.9982174560844205	0.0432166769015197	0.5106755650321578	-0.18159075420837695
1.134	0.22749802436697275	-0.10671296212986373	0.8069071494759501	0.9977721309652328	0.04322515240474822	0.5107307434885953	-0.18162500851827645
1.1350000000000002	0.2274962089470555	-0.10671357173423064	0.8070573759000733	0.9973304398141661	0.043233543847779235	0.51078546032494	-0.1816589449015892
1.1360000000000001	0.22749439217182954	-0.1067141633821082	0.8072064584510091	0.9968923973599781	0.04324184892696329	0.5108397178417879	-0.18169255285183852
1.137	0.22749257360572492	-0.1067147372726701	0.8073544111555319	0.9964580181100474	0.04325006531739592	0.510893518406379	-0.18172582176623372
1.138	0.2274907528269921	-0.10671529360769778	0.8075012483303705	0.996027316327175	0.04325819067517936	0.5109468644521624	-0.18175874095622782
1.1390000000000002	0.2274889294287215	-0.10671583259102102	0.8076469845699968	0.9956003060065745	0.04326622263995335	0.5109997584777114	-0.18179129965931903
1.1400000000000001	0.22748710301911293	-0.10671635442797578	0.807791634730609	0.9951770008534123	0.04327415883781918	0.5110522030448617	-0.18182348705259385
1.141	0.22748527322099477	-0.1067168593252552	0.8079352139125575	0.9947574142612647	0.043281996884537446	0.5111042007765604	-0.18185529226674307
1.142	0.22748343967172363	-0.10671734749190605	0.8080777374438322	0.9943415592914773	0.04328973438912358	0.5111557543549092	-0.18188670439928273
1.1430000000000002	0.22748160202309028	-0.10671781914109435	0.8082192208645937	0.9939294486530359	0.04329736895778273	0.5112068665194601	-0.18191771252723382
1.1440000000000001	0.22747975994047906	-0.10671827449113466	0.8083596799119818	0.9935210946821866	0.04330489819745531	0.5112575400656997	-0.18194830571988066
1.145	0.2274779131016526	-0.10671871376540665	0.8084991305051827	0.9931165093217912	0.043312319718610284	0.5113077778435992	-0.18197847305149648
1.146	0.22747606119591415	-0.10671913719191131	0.808637588729993	0.9927157041015318	0.04331963113777565	0.5113575827558604	-0.18200820361404715
1.1470000000000002	0.22747420392440224	-0.10671954500284281	0.8087750708217329	0.9923186901197081	0.043326830080295725	0.5114069577555512	-0.1820374865302488
1.1480000000000001	0.22747234100151897	-0.1067199374341758	0.808911593146121	0.9919254780262402	0.04333391418331749	0.511455905843249	-0.18206631096723383
1.149	0.22747047215674	-0.10672031472526787	0.8090471721780916	0.9915360780068649	0.04334088109882559	0.5115044300638723	-0.1820946661508968
1.15	0.22746859713605355	-0.10672067711847712	0.8091818244789154	0.991150499768889	0.04334772849678934	0.5115525335031368	-0.18212254138080863
1.1510000000000002	0.2274667157022766	-0.10672102485879432	0.8093155666727342	0.9907687525277393	0.04335445406848465	0.5116002192838157	-0.18214992604528357
1.1520000000000001	0.22746482763462433	-0.10672135819348977	0.8094484154236209	0.9903908449935495	0.04336105552974984	0.5116474905621656	-0.1821768096361222
1.153	0.2274629327286632	-0.10672167737177424	0.8095803874135294	0.9900167853581501	0.04336753062399468	0.5116943505245163	-0.18220318176285785
1.154	0.22746103079627367	-0.1067219826444741	0.8097114993211163	0.9896465812828296	0.043373877125086745	0.5117408023838379	-0.18222903216645597
1.1550000000000002	0.2274591216648693	-0.10672227426372019	0.8098417678014148	0.9892802398868588	0.043380092840239116	0.5117868493763439	-0.18225435073241553
1.1560000000000001	0.22745720517586784	-0.10672255248265017	0.8099712094663456	0.9889177677363943	0.04338617561284063	0.5118324947583694	-0.18227912750340444
1.157	0.22745528118241348	-0.10672281755512433	0.8100998408656739	0.9885591708333736	0.0433921233252309	0.5118777418034617	-0.18230335269168224
1.158	0.22745334954710666	-0.10672306973545434	0.8102276784672717	0.988204454605153	0.0433979339015439	0.511922593799252	-0.18232701669162418
1.1590000000000003	0.22745141014049666	-0.1067233092781448	0.8103547386359123	0.9878536238960095	0.04340360531062228	0.5119670540438649	-0.1823501100924786
1.1600000000000001	0.22744946283995993	-0.1067235364376474	0.8104810376113333	0.9875066829605039	0.043409135568882554	0.5120111258420404	-0.18237262369100057
1.161	0.22744750752858406	-0.10672375146812742	0.8106065914863043	0.98716363545757	0.043414522743194066	0.5120548125012129	-0.18239454850385015
1.162	0.22744554409405623	-0.1067239546232422	0.8107314161843089	0.9868244844441982	0.04341976495395641	0.512098117327542	-0.18241587578031176
1.1630000000000003	0.2274435724275584	-0.10672414615593157	0.8108555274368235	0.9864892323687072	0.04342486037825532	0.5121410436218923	-0.1824365970154045
1.1640000000000001	0.22744159242304646	-0.10672432631821967	0.8109789407609347	0.9861578810643528	0.043429807252794335	0.5121835946758809	-0.18245670396272173
1.165	0.22743960397729038	-0.10672449536102831	0.8111016714376535	0.9858304317436475	0.043434603876543285	0.5122257737680497	-0.1824761886467045
1.166	0.227437606989922	-0.10672465353400117	0.811223734490532	0.9855068849937706	0.04343924861328775	0.512267584160038	-0.18249504337453842
1.1670000000000003	0.22743560136311514	-0.10672480108533905	0.8113451446638118	0.9851872407734386	0.043443739894203165	0.5123090290925704	-0.18251326074798715
1.1680000000000001	0.22743358700165123	-0.10672493826164559	0.8114659163997201	0.9848714984108591	0.04344807622045513	0.5123501117812542	-0.1825308336754132
1.169	0.22743156381299645	-0.10672506530778339	0.8115860638148991	0.9845596566020179	0.04345225616594911	0.5123908354122474	-0.18254775538405418
1.17	0.2274295317066372	-0.10672518246674022	0.8117056006763316	0.984251713408552	0.0434562783802921	0.5124312031378521	-0.18256401943250067
1.1710000000000003	0.22742749059304554	-0.10672528997950508	0.8118245403775008	0.9839476662555838	0.04346014159172381	0.512471218072093	-0.18257961972301656
1.1720000000000002	0.22742544038265025	-0.10672538808495396	0.8119428959151452	0.983647511930643	0.04346384460983626	0.5125108832862777	-0.18259455051334314
1.173	0.22742338098444037	-0.10672547701974498	0.8120606798662184	0.9833512465836788	0.04346738632820449	0.5125502018045345	-0.18260880642823626
1.174	0.22742131230382823	-0.10672555701822259	0.8121779043646664	0.9830588657277897	0.043470765726990775	0.512589176599326	-0.18262238247098567
1.1750000000000003	0.22741923424052354	-0.10672562831233089	0.8122945810787623	0.9827703642406759	0.043473981875340476	0.5126278105870566	-0.18263527403443466
1.1760000000000002	0.227417146687167	-0.10672569113153549	0.8124107211897382	0.9824857363668176	0.04347703393357062	0.5126661066238334	-0.18264747691113967
1.177	0.2274150495287225	-0.106725745702754	0.8125263353717046	0.9822049757200093	0.04347992115533482	0.512704067501375	-0.18265898730285662
1.178	0.22741294264300593	-0.10672579225029467	0.8126414337732197	0.9819280752858806	0.04348264288970447	0.5127416959433116	-0.18266980182923656
1.1790000000000003	0.22741082590235284	-0.10672583099580311	0.8127560260004988	0.9816550274247843	0.04348519858298414	0.5127789946018724	-0.18267991753561244
1.1800000000000002	0.2274086991752949	-0.10672586215821682	0.8128701211015024	0.9813858238754357	0.04348758778026191	0.5128159660546525	-0.18268933190018505
1.181	0.22740656232711762	-0.1067258859537273	0.8129837275505193	0.9811204557593083	0.043489810126877866	0.5128526128013983	-0.18269804284073218
1.182	0.227404415219675	-0.10672590259574967	0.813096853233608	0.9808589135854192	0.043491865369872026	0.5128889372609274	-0.18270604872078336
1.1830000000000003	0.22740225771196676	-0.1067259122948993	0.8132095054356416	0.9806011872551396	0.04349375335916854	0.5129249417683664	-0.1827133483550786
1.1840000000000002	0.22740008966185424	-0.10672591525897551	0.8133216908289526	0.9803472660674103	0.04349547404837454	0.5129606285727621	-0.18271994101407016
1.185	0.22739791092778647	-0.10672591169295205	0.813433415463193	0.980097138724374	0.0434970274954374	0.5129959998348846	-0.18272582642752835
1.186	0.22739572136940778	-0.10672590179897404	0.8135446847567781	0.9798507933370572	0.0434984138633432	0.5130310576251554	-0.1827310047873139
1.1870000000000003	0.22739352084742315	-0.10672588577636144	0.8136555034899029	0.9796082174314941	0.04349963342073448	0.5130658039218237	-0.18273547674937735
1.1880000000000002	0.22739130922385153	-0.10672586382161853	0.8137658757987547	0.9793693979553034	0.0435006865422644	0.5131002406094467	-0.1827392434351684
1.189	0.22738908636229307	-0.10672583612844941	0.8138758051716666	0.9791343212843511	0.043501573708626236	0.5131343694777363	-0.18274230643202802
1.19	0.2273868521278329	-0.10672580288777937	0.8139852944479612	0.9789029732298863	0.04350229550631872	0.5131681922208884	-0.18274466779201437
1.1910000000000003	0.22738460638770638	-0.10672576428778174	0.8140943458187342	0.9786753390461678	0.04350285262726842	0.5132017104373346	-0.18274633002970886
1.1920000000000002	0.22738234901310087	-0.10672572051391017	0.8142029608288207	0.9784514034378429	0.04350324586824794	0.5132349256297318	-0.1827472961196095
1.193	0.2273800798813443	-0.1067256717489362	0.8143111403803173	0.9782311505667161	0.04350347612990633	0.5132678392052479	-0.18274756949286539
1.194	0.22737779887810466	-0.10672561817299175	0.8144188847376524	0.9780145640579208	0.04350354441559377	0.5133004524762043	-0.18274715403334962
1.1950000000000003	0.22737550589960123	-0.10672555996361664	0.8145261935338357	0.9778016270055117	0.043503451830284125	0.5133327666609508	-0.18274605407324965
1.1960000000000002	0.2273732008548272	-0.10672549729581064	0.8146330657782584	0.9775923219778658	0.04350319957941161	0.5133647828849737	-0.18274427438780635
1.197	0.2273708836674078	-0.10672543034209012	0.8147394998660472	0.9773866310236627	0.04350278896737701	0.5133965021822319	-0.18274182018907537
1.198	0.2273685542763412	-0.10672535927254904	0.8148454935885941	0.9771845356784619	0.043502221395844066	0.5134279254967251	-0.18273869711901078
1.1990000000000003	0.22736621263599893	-0.10672528425492414	0.8149510441456423	0.9769860169711425	0.04350149836194639	0.513459053684411	-0.18273491124180524
1.2000000000000002	0.22736385871689055	-0.10672520545466406	0.8150561481589309	0.9767910554298482	0.043500621456403835	0.5134898875154106	-0.1827304690354808
1.201	0.22736149250719276	-0.1067251230350024	0.815160801686648	0.9765996310874528	0.043499592361546574	0.5135204276763804	-0.18272537738321176
1.202	0.22735911401353814	-0.10672503715703435	0.8152650002383178	0.9764117234865692	0.043498412849306445	0.513550674773049	-0.1827196435647392
1.2030000000000003	0.22735672326068784	-0.10672494797979701	0.8153687387905058	0.9762273116844978	0.04349708477917378	0.5135806293329181	-0.18271327524756495
1.2040000000000002	0.22735432029084332	-0.10672485566035289	0.8154720118044685	0.9760463742585076	0.043495610095935396	0.5136102918083101	-0.18270628047700546
1.205	0.22735190516334838	-0.10672476035387687	0.8155748132465085	0.9758688893107184	0.043493990827131006	0.5136396625799444	-0.18269866766473203
1.206	0.22734947795552976	-0.10672466221374596	0.8156771366099095	0.9756948344722297	0.04349222908034793	0.5136687419607988	-0.1826904455766422
1.2070000000000003	0.22734703876467524	-0.10672456139163217	0.8157789749365787	0.9755241869076442	0.043490327040473925	0.5136975301999491	-0.18268162332096813
1.2080000000000002	0.22734458771039867	-0.10672445803759797	0.815880320838027	0.9753569233200106	0.04348828696696708	0.5137260274863905	-0.1826722103366737
1.209	0.22734212493664036	-0.1067243523001946	0.8159811665168218	0.9751930199550761	0.04348611119101868	0.5137542339528972	-0.18266221638164484
1.21	0.22733965061255035	-0.10672424432656256	0.8160815037900249	0.9750324526052508	0.043483802112485224	0.5137821496801056	-0.1826516515199325
1.2110000000000003	0.2273371649326304	-0.10672413426253467	0.8161813241153748	0.97487519661368	0.043481362196648075	0.5138097747011847	-0.18264052610767395
1.2120000000000002	0.22733466811726355	-0.10672402225274119	0.816280618619472	0.9747212268776982	0.04347879397079848	0.5138371090070956	-0.18262885077816912
1.213	0.2273321604132547	-0.10672390844071697	0.8163793781264652	0.9745705178520639	0.04347610002070645	0.5138641525519497	-0.18261663642671178
1.214	0.22732964209363063	-0.10672379296901054	0.8164775931857474	0.9744230435523754	0.043473282987336465	0.5138909052580433	-0.18260389419583428
1.2149999999999999	0.2273271134567011	-0.10672367597929494	0.8165752540979142	0.9742787775575664	0.04347034556392921	0.5139173670205645	-0.18259063546168655
1.2160000000000002	0.22732457482437995	-0.10672355761248015	0.8166723509397483	0.9741376930111312	0.04346729049314235	0.5139435377122197	-0.1825768718212338
1.217	0.22732202654051437	-0.10672343800882705	0.8167688735897444	0.9739997626218565	0.04346412056406501	0.5139694171879602	-0.18256261507922666
1.218	0.22731946896959637	-0.10672331730806267	0.8168648117556879	0.9738649586648358	0.043460838609042325	0.5139950052900529	-0.18254787723407978
1.2189999999999999	0.22731690249510694	-0.10672319564949664	0.8169601550046759	0.9737332529831679	0.04345744750030738	0.5140203018536796	-0.18253267046246469
1.2200000000000002	0.22731432751786998	-0.10672307317213882	0.8170548927940827	0.9736046169896173	0.043453950146600535	0.5140453067128191	-0.18251700710345775
1.221	0.2273117444551707	-0.10672295001481769	0.8171490145023537	0.9734790216693914	0.04345034948965146	0.5140700197059874	-0.1825008996424143
1.222	0.22730915374026062	-0.10672282631629965	0.8172425094596355	0.9733564375878215	0.04344664850015566	0.5140944406815925	-0.18248436069364327
1.2229999999999999	0.2273065558218685	-0.10672270221540897	0.8173353669778792	0.973236834901098	0.04344285017354718	0.5141185695030253	-0.18246740298260078
1.2240000000000002	0.22730395116409166	-0.10672257785077197	0.8174275763800487	0.9731201833636987	0.04343895752605173	0.5141424060537915	-0.18245003932947892
1.225	0.22730134024742213	-0.10672245335943281	0.817519127028449	0.9730064523317825	0.043434973590651946	0.5141659502426842	-0.18243228263442024
1.226	0.22729872357090808	-0.10672232887471697	0.8176100083525595	0.9728956107652096	0.043430901412718284	0.5141892020089374	-0.18241414586331048
1.2269999999999999	0.22729610165469774	-0.10672220452484732	0.8177002098767552	0.9727876272289675	0.0434267440459115	0.5142121613274201	-0.18239564203358896
1.2280000000000002	0.22729347504221262	-0.10672208043268919	0.8177897212475514	0.9726824698940447	0.043422504548658404	0.5142348282137504	-0.18237678420036837
1.229	0.22729084430119692	-0.10672195671587141	0.8178785322603838	0.9725801065377756	0.043418185980893226	0.5142572027293293	-0.18235758544297298
1.23	0.22728821002364377	-0.10672183348690722	0.8179666328863099	0.9724805045448146	0.04341379140087906	0.5142792849864147	-0.1823380588513957
1.2309999999999999	0.2272855728253525	-0.10672171085331474	0.8180540132978876	0.9723836309102725	0.04340932386216727	0.514301075152995	-0.18231821751260005
1.2320000000000002	0.22728293334549146	-0.10672158891773695	0.8181406638931128	0.972289452244299	0.04340478641081363	0.5143225734571535	-0.18229807449732408
1.233	0.22728029224578503	-0.10672146777806121	0.8182265753170519	0.972197934776265	0.04340018208284828	0.5143437801909275	-0.18227764284804385
1.234	0.22727765020894752	-0.10672134752753798	0.8183117384815547	0.9721090443585746	0.04339551390187473	0.5143646957137812	-0.18225693556802244
1.2349999999999999	0.22727500793711725	-0.10672122825489881	0.818396144584183	0.9720227464716394	0.04339078487667312	0.5143853204559357	-0.1822359656105186
1.2360000000000002	0.22727236615066895	-0.10672111004447354	0.8184797851271159	0.9719390062304291	0.04338599799874385	0.5144056549217403	-0.18221474586759398
1.237	0.22726972558665337	-0.10672099297630638	0.8185626519352888	0.9718577883918796	0.04338115623991062	0.5144256996928394	-0.1821932891591153
1.238	0.2272670869972384	-0.10672087712627114	0.8186447371730231	0.9717790573628222	0.04337626255004065	0.5144454554308907	-0.18217160822248746
1.2389999999999999	0.2272644511485233	-0.10672076256618519	0.8187260333595325	0.971702777208836	0.04337131985475754	0.5144649228799582	-0.18214971570273908
1.2400000000000002	0.22726181881897142	-0.10672064936392239	0.8188065333833096	0.9716289116644375	0.04336633105326562	0.5144841028686368	-0.182127624142766
1.241	0.22725919079784032	-0.10672053758352465	0.8188862305153983	0.971557424143888	0.04336129901646569	0.5145029963119723	-0.18210534597390252
1.242	0.22725656788398782	-0.10672042728531218	0.8189651184226893	0.9714882777522806	0.04335622658511568	0.5145216042133557	-0.18208289350638227
1.2429999999999999	0.2272539508839236	-0.10672031852599245	0.8190431911812431	0.9714214352980701	0.04335111656778989	0.5145399276662712	-0.18206027891949375
1.2440000000000002	0.22725134060910096	-0.10672021135876751	0.8191204432889049	0.9713568593074573	0.0433459717387557	0.5145579678558955	-0.1820375142516622
1.245	0.2272487378739532	-0.10672010583344009	0.8191968696779609	0.9712945120399129	0.04334079483576528	0.514575726060792	-0.1820146113901413
1.246	0.2272461434946784	-0.10672000199651789	0.8192724657274673	0.9712343555045042	0.04333558855769839	0.5145932036543935	-0.18199158206066857
1.2469999999999999	0.22724355828726617	-0.10671989989131643	0.819347227273372	0.9711763514774306	0.043330355562358334	0.5146104021059065	-0.1819684378180472
1.2480000000000002	0.2272409830647618	-0.10671979955806023	0.8194211506168173	0.9711204615215581	0.043325098464540156	0.5146273229808812	-0.1819451900372167
1.249	0.2272384186352704	-0.10671970103398222	0.8194942325321269	0.9710666470076146	0.04331981983412484	0.5146439679416872	-0.18192184990400906
1.25	0.22723586580070454	-0.10671960435342154	0.8195664702744783	0.9710148691359587	0.043314522194136174	0.5146603387478329	-0.1818984284058233
1.251	0.22723332535514768	-0.10671950954791949	0.8196378615868899	0.9709650889593356	0.043309208018757685	0.5146764372560062	-0.1818749363223903
1.2520000000000002	0.22723079808320884	-0.10671941664631379	0.8197084047065297	0.9709172674070343	0.04330387973124634	0.5146922654198344	-0.18185138421661667
1.2530000000000001	0.22722828475911527	-0.10671932567483086	0.8197780983703445	0.9708713653093531	0.04329853970186238	0.5147078252895434	-0.18182778242574146
1.254	0.22722578614616562	-0.10671923665717638	0.8198469418192608	0.9708273434224095	0.043293190246056504	0.5147231190113936	-0.18180414105303835
1.255	0.22722330299616844	-0.10671914961462388	0.8199149347998251	0.9707851624544623	0.04328783362297306	0.5147381488265237	-0.18178046996035832
1.2560000000000002	0.2272208360488673	-0.10671906456610153	0.8199820775640415	0.9707447830930338	0.04328247203402335	0.5147529170693854	-0.1817567787615026
1.2570000000000001	0.2272183860313542	-0.10671898152827693	0.8200483708692858	0.9707061660313677	0.04327710762134411	0.5147674261662508	-0.18173307681586823
1.258	0.2272159536574691	-0.10671890051563991	0.8201138159790522	0.9706692719946407	0.04327174246619999	0.5147816786339149	-0.1817093732216873
1.259	0.2272135396271812	-0.10671882154058353	0.8201784146645241	0.9706340617670858	0.0432663785873279	0.5147956770784674	-0.18168567680842387
1.2600000000000002	0.22721114462594932	-0.10671874461348294	0.8202421692065938	0.9706004962200653	0.04326101793916033	0.5148094241940712	-0.18166199612856387
1.2610000000000001	0.22720876932406386	-0.10671866974277237	0.8203050823975784	0.9705685363400045	0.04325566241004742	0.5148229227617441	-0.18163833944964147
1.262	0.22720641437596986	-0.10671859693502009	0.8203671575426341	0.9705381432554777	0.04325031382059775	0.5148361756481429	-0.18161471474673774
1.263	0.22720408041957113	-0.10671852619500131	0.8204283984608614	0.9705092782642367	0.04324497392213595	0.5148491858042227	-0.1815911296951995
1.2640000000000002	0.2272017680755154	-0.10671845752576921	0.8204888094845934	0.9704819028609674	0.04323964439533632	0.5148619562635284	-0.1815675916642407
1.2650000000000001	0.22719947794646245	-0.10671839092872376	0.8205483954561149	0.9704559787654353	0.04323432684903066	0.5148744901400514	-0.18154410771184515
