# Supplementary material for: JcvPCA and JsvCRP: A set of metrics to evaluate changes in joint coordination strategies
Source: PLoS One. 2025 Aug 5;20(8):e0325792. doi: 10.1371/journal.pone.0325792 (PMC12324137; doi:10.1371/journal.pone.0325792)
Supplement: S4 Dataset — This zip file contains one folder for each condition. For each condition, the 3 repetitions of the movements for the 3 different targets’ height are presented in individual csv files. (ZIP) [file pone.0325792.s004.zip › Data/Physiological/data_nat_n_50_3.csv]

index	1	2	3	4	ee_pos1	ee_pos2	ee_pos3
0.0	0.2218971677029674	-0.09583577826780865	-0.1537088077049492	1.6738583701882448	0.0793291063694131	0.20500997185606887	-0.3572587370975819
0.0009999999999998899	0.2219045083764158	-0.0958357392105075	-0.15363635135196158	1.673873262615244	0.07932680149596164	0.205036790746971	-0.3572402000674554
0.0019999999999997797	0.22191189364777697	-0.09583569850045029	-0.15356232192376154	1.6738885965932995	0.07932440821464423	0.2050641907868207	-0.35722123516258536
0.0029999999999996696	0.22191932290158572	-0.09583565619140562	-0.15348670274492854	1.673904378495614	0.07932192518150705	0.205092178041499	-0.3572018373791088
0.0040000000000000036	0.22192679554393907	-0.09583561234073042	-0.15340947726981535	1.6739206146116652	0.07931935106862448	0.2051207585234313	-0.3571820017541308
0.004999999999999893	0.22193431100277872	-0.09583556700941116	-0.15333062908104653	1.6739373111416014	0.0793166845643269	0.2051499381919013	-0.35716172336684493
0.005999999999999783	0.22194186872888047	-0.09583552026210657	-0.15325014188770342	1.6739544741909478	0.07931392437357801	0.20517972295351794	-0.35714099733947224
0.006999999999999673	0.2219494681960483	-0.09583547216719165	-0.15316799952283622	1.673972109765988	0.07931106921813767	0.20521011866295083	-0.3571198188377781
0.008000000000000007	0.2219571089001394	-0.09583542279680336	-0.15308418594031611	1.6739902237690656	0.07930811783645077	0.20524113112398987	-0.35709818307153857
0.008999999999999897	0.22196479035805083	-0.09583537222688734	-0.1529986852106666	1.6740088219934284	0.07930506898356746	0.20527276609098363	-0.35707608529508195
0.009999999999999787	0.22197251210779467	-0.09583532053724603	-0.15291148151589	1.674027910117984	0.07930192143127918	0.205305029270469	-0.35705352080760633
0.010999999999999677	0.22198027370928497	-0.09583526781158787	-0.1528225591436849	1.6740474937027108	0.07929867396822772	0.2053379263229855	-0.35703048495303324
0.01200000000000001	0.22198807474433394	-0.09583521413757767	-0.15273190248107024	1.6740675781847167	0.07929532539962335	0.20537146286525224	-0.35700697311952495
0.0129999999999999	0.22199591481548053	-0.09583515960688789	-0.1526394960078041	1.674088168874567	0.07929187454663379	0.20540564447245782	-0.3569829807389124
0.01399999999999979	0.2220037935444032	-0.09583510431525091	-0.15254532428998593	1.6741092709532495	0.07928832024575017	0.20544047668047552	-0.3569585032859783
0.01499999999999968	0.2220117105706719	-0.09583504836251217	-0.15244937197386083	1.6741308894694051	0.0792846613483742	0.2054759649879976	-0.35693353627772106
0.016000000000000014	0.22201966555159133	-0.09583499185268393	-0.1523516237794658	1.6741530293356843	0.07928089672081082	0.2055121148585843	-0.35690807527290863
0.016999999999999904	0.22202765816275832	-0.0958349348939998	-0.1522520644933781	1.6741756953249753	0.07927702524436257	0.2055489317229866	-0.3568821158715614
0.017999999999999794	0.22203568809783059	-0.0958348775989697	-0.15215067896057974	1.6741988920680033	0.07927304581497913	0.20558642098198177	-0.3568556537138809
0.018999999999999684	0.22204375506750645	-0.09583482008443535	-0.15204745207658107	1.6742226240519191	0.07926895734264527	0.20562458800928965	-0.3568286844788727
0.020000000000000018	0.22205185879921868	-0.09583476247162599	-0.15194236878019696	1.674246895618748	0.07926475875099606	0.20566343815426028	-0.3568012038829719
0.020999999999999908	0.2220599990375433	-0.0958347048862144	-0.1518354140458619	1.6742717109636942	0.07926044897703809	0.20570297674463156	-0.3567732076786142
0.021999999999999797	0.222068175544198	-0.095834647458373	-0.1517265728751238	1.6742970741340466	0.07925602697073457	0.20574320908947435	-0.3567446916527578
0.022999999999999687	0.22207638809800626	-0.09583459032282984	-0.15161583028770453	1.6743229890286797	0.07925149169463776	0.2057841404821971	-0.3567156516252981
0.02400000000000002	0.22208463649557955	-0.09583453361892455	-0.15150317131214097	1.674349459397772	0.07924684212369165	0.20582577620366654	-0.35668608344713676
0.02499999999999991	0.22209292055233795	-0.09583447749066389	-0.15138858097639873	1.6743764888431185	0.07924207724502327	0.20586812152543876	-0.35665598299784723
0.0259999999999998	0.22210124010349505	-0.09583442208677696	-0.15127204429885116	1.6744040808186555	0.07923719605772349	0.2059111817129739	-0.35662534618330755
0.02699999999999969	0.22210959500500888	-0.09583436756076985	-0.15115354627963823	1.6744322386300619	0.0792321975727402	0.20595496202870758	-0.3565941689337293
0.028000000000000025	0.22211798513412448	-0.09583431407097949	-0.15103307189204201	1.674460965434564	0.07922708081258038	0.20599946773503472	-0.35656244720178343
0.028999999999999915	0.22212641038912917	-0.09583426178062675	-0.15091060607351547	1.6744902642431954	0.0792218448105782	0.20604470409738337	-0.35653017696021694
0.029999999999999805	0.22213487068907142	-0.09583421085786849	-0.1507861337167568	1.6745201379247627	0.07921648861009581	0.2060906763873734	-0.3564973541990869
0.030999999999999694	0.2221433659738208	-0.09583416147584836	-0.15065963966122237	1.674550589208875	0.07921101126384028	0.20613738988593322	-0.3564639749231631
0.03200000000000003	0.22215189620371742	-0.09583411381274644	-0.15053110868509298	1.6745816206876638	0.07920541183311486	0.2061848498862473	-0.3564300351496261
0.03299999999999992	0.22216046135918724	-0.09583406805182715	-0.15040052549732974	1.6746132348176896	0.0791996893871275	0.20623306169659072	-0.3563955309056981
0.03399999999999981	0.22216906144107695	-0.09583402438148571	-0.15026787472945735	1.6746454339227905	0.07919384300254008	0.206282030643167	-0.3563604582259673
0.0349999999999997	0.22217769647170957	-0.09583398299529258	-0.15013314092746655	1.6746782201978614	0.07918787176325934	0.2063317620728223	-0.3563248131494711
0.03600000000000003	0.22218636649665835	-0.09583394409203597	-0.1499963085438533	1.6747115957131922	0.0791817747604094	0.2063822613556918	-0.3562885917166626
0.03699999999999992	0.22219507158648472	-0.09583390787576196	-0.14985736192905688	1.674745562418988	0.07917555109218234	0.20643353388813843	-0.3562517899662653
0.03799999999999981	0.22220381183806462	-0.09583387455581248	-0.14971628532231027	1.6747801221500662	0.07916919986344609	0.2064855850959786	-0.3562144039319585
0.0389999999999997	0.22221258737625704	-0.09583384434686035	-0.14957306284304542	1.6748152766303523	0.07916272018541455	0.20653842043756374	-0.35617642963914137
0.040000000000000036	0.2222213983555382	-0.0958338174689417	-0.1494276784836216	1.674851027477175	0.07915611117538135	0.206592045406468	-0.356137863102022
0.040999999999999925	0.22223024496084876	-0.0958337941474853	-0.14928011610264078	1.674887376205736	0.07914937195627413	0.20664646553389962	-0.35609870032091484
0.041999999999999815	0.2222391274080303	-0.0958337746133386	-0.1491303594181151	1.6749243242337548	0.0791425016560304	0.2067016863910123	-0.35605893727956706
0.042999999999999705	0.22224804594422704	-0.0958337591027904	-0.14897839200087865	1.6749618728866555	0.07913549940691755	0.20675771359117276	-0.3560185699423956
0.04400000000000004	0.22225700084787625	-0.09583374785758976	-0.14882419726825705	1.675000023403294	0.07912836434479793	0.20681455279223987	-0.35597759425163983
0.04499999999999993	0.22226599242791223	-0.09583374112496096	-0.14866775847725738	1.6750387769414699	0.07912109560827875	0.20687220969897127	-0.3559360061244934
0.04599999999999982	0.22227502102293673	-0.09583373915761434	-0.14850905871691947	1.6750781345832333	0.07911369233786977	0.20693069006561335	-0.35589380145003774
0.04699999999999971	0.22228408700110627	-0.0958337422137528	-0.1483480809002231	1.6751180973407347	0.07910615367514935	0.20698999969860787	-0.3558509760857976
0.04800000000000004	0.22229319076035742	-0.09583375055707354	-0.14818480775669654	1.675158666162617	0.0790984787618789	0.20705014445916614	-0.35580752585428854
0.04899999999999993	0.2223023327285948	-0.0958337644567649	-0.14801922182649344	1.6751998419401921	0.07909066673924924	0.20711113026546135	-0.35576344654004727
0.04999999999999982	0.22231151336384306	-0.09583378418749827	-0.14785130545520134	1.6752416255130296	0.07908271674725978	0.2071729630945552	-0.35571873388696645
0.05099999999999971	0.222320733154364	-0.09583381002941418	-0.14768104078827096	1.6752840176743227	0.0790746279241095	0.2072356489843578	-0.355673383595451
0.052000000000000046	0.22232999261873568	-0.09583384226810313	-0.14750840976508584	1.6753270191764165	0.07906639940566136	0.2072991940356145	-0.3556273913194603
0.052999999999999936	0.22233929230551525	-0.09583388119458018	-0.1473333941134419	1.6753706307357414	0.0790580303249203	0.20736360441367066	-0.3555807526639897
0.053999999999999826	0.2223486327921093	-0.09583392710525344	-0.1471559753444527	1.675414853036778	0.0790495198112819	0.207428886350069	-0.3555334631829941
0.054999999999999716	0.22235801468360628	-0.09583398030188595	-0.14697613474752091	1.6754596867361786	0.07904086698955266	0.2074950461442175	-0.3554855183771503
0.05600000000000005	0.22236743861194722	-0.09583404109155079	-0.14679385338539455	1.6755051324677999	0.07903207097892534	0.207562090165121	-0.355436913691279
0.05699999999999994	0.22237690523468026	-0.09583410978657914	-0.14660911208895305	1.6755511908486442	0.07902313089197117	0.2076300248531716	-0.3553876445115524
0.05799999999999983	0.22238641523367164	-0.09583418670450086	-0.1464218914521167	1.675597862485332	0.07901404583371079	0.20769885672180763	-0.3553377061626147
0.05899999999999972	0.22239596931452685	-0.09583427216797745	-0.14623217182764964	1.6756451479803536	0.07900481490076446	0.20776859235885298	-0.3552870939048622
0.06000000000000005	0.22240556820634566	-0.09583436650472686	-0.14603993332274567	1.6756930479373442	0.07899543718052199	0.20783923842801771	-0.35523580293194984
0.06099999999999994	0.22241521266143424	-0.09583447004744011	-0.14584515579366625	1.6757415629650108	0.07898591175039371	0.20791080167079656	-0.35518382836846657
0.06199999999999983	0.22242490345497457	-0.09583458313368921	-0.14564781884095457	1.6757906936804587	0.07897623767720463	0.20798328890815046	-0.35513116526778554
0.06299999999999972	0.22243464138465163	-0.0958347061058261	-0.14544790180637257	1.6758404407122964	0.07896641401673242	0.20805670704153775	-0.3550778086102753
0.06400000000000006	0.22244442727023553	-0.09583483931087226	-0.14524538377082682	1.6758908047027634	0.07895643981339033	0.20813106305353227	-0.3550237533020607
0.06499999999999995	0.22245426195311538	-0.09583498310039872	-0.14504024355255205	1.675941786309257	0.07894631409999489	0.2082063640082652	-0.3549689941740938
0.06599999999999984	0.22246414629578543	-0.09583513783039611	-0.14483245970595088	1.6759933862060126	0.07893603589743674	0.2082826170516227	-0.3549135259813576
0.06699999999999973	0.22247408118128376	-0.09583530386113441	-0.14462201052073473	1.6760456050859365	0.0789256042141337	0.20835982941143646	-0.3548573434020863
0.06800000000000006	0.22248406751295874	-0.09583548155701191	-0.14440887401987873	1.676098443662589	0.07891501804551065	0.2084380083981471	-0.35480044103657915
0.06899999999999995	0.2224941062149387	-0.09583567128639332	-0.14419302795641153	1.6761519026715606	0.07890427637381166	0.2085171614058117	-0.3547428134057979
0.06999999999999984	0.2225041982321754	-0.09583587342143643	-0.14397444981094318	1.6762059828704932	0.07889337816794077	0.2085972959127784	-0.35468445495054346
0.07099999999999973	0.22251434452893115	-0.09583608833790706	-0.14375311679108413	1.6762606850377424	0.07888232238296729	0.20867841948165547	-0.3546253600315222
0.07200000000000006	0.2225245460868378	-0.09583631641498191	-0.14352900583164854	1.6763160099696823	0.07887110795960067	0.20876053975899383	-0.35456552292994126
0.07299999999999995	0.22253480390365646	-0.09583655803503896	-0.14330209359415758	1.6763719584774057	0.0788597338238801	0.2088436644752848	-0.3545049378480915
0.07399999999999984	0.22254511899236176	-0.095836813583435	-0.14307235646604263	1.6764285313835674	0.07884819888695761	0.20892780144514345	-0.35444359890980015
0.07499999999999973	0.22255549237979497	-0.09583708344827005	-0.14283977056032302	1.676485729519374	0.07883650204479324	0.20901295856730526	-0.3543815001608822
0.07600000000000007	0.22256592510450657	-0.09583736802013819	-0.14260431171577742	1.6765435537220943	0.07882464217758063	0.20909914382436703	-0.35431863556959536
0.07699999999999996	0.22257641821454113	-0.09583766769186434	-0.14236595549801134	1.6766020048327077	0.07881261814920856	0.2091863652821425	-0.3542549990272872
0.07799999999999985	0.2225869727655416	-0.09583798285822685	-0.14212467720144684	1.6766610836918174	0.07880042880712497	0.20927463108862537	-0.35419058434960626
0.07899999999999974	0.2225975898184205	-0.0958383139156652	-0.14188045185112738	1.6767207911330746	0.07878807298230003	0.209363949472978	-0.35412538527834303
0.08000000000000007	0.22260827043697157	-0.09583866126197284	-0.141633254203609	1.676781127975991	0.07877554948898487	0.20945432874490272	-0.35405939548329896
0.08099999999999996	0.22261901568617037	-0.09583902529597428	-0.14138305874809085	1.6768420950200158	0.07876285712432811	0.20954577729402318	-0.35399260856382303
0.08199999999999985	0.2226298266311651	-0.09583940641718654	-0.1411298397089395	1.676903693039129	0.07874999466815573	0.2096383035887799	-0.3539250180505105
0.08299999999999974	0.2226407043369564	-0.09583980502546419	-0.1408735710485037	1.6769659227750662	0.07873696088328089	0.2097319161751364	-0.35385661740731245
0.08400000000000007	0.22265164986801358	-0.09584022152062778	-0.14061422646911584	1.6770287849288055	0.07872375451604043	0.20982662367551408	-0.35378740003388026
0.08499999999999996	0.22266266428707399	-0.09584065630207528	-0.14035177941505622	1.677092280151059	0.0787103742965111	0.2099224347878259	-0.3537173592682132
0.08599999999999985	0.22267374865350234	-0.09584110976837597	-0.14008620307563402	1.67715640903215	0.07869681893858942	0.2100193582842344	-0.35364648838973517
0.08699999999999974	0.22268490402195812	-0.09584158231684664	-0.13981747038903836	1.6772211720912737	0.078683087140302	0.21011740300962636	-0.3535747806225657
0.08800000000000008	0.22269613144174294	-0.09584207434310958	-0.13954555404585747	1.6772865697655146	0.0786691775842863	0.21021657788009968	-0.3535022291386252
0.08899999999999997	0.22270743195607895	-0.09584258624063183	-0.13927042649266447	1.6773526023993752	0.07865508893819995	0.21031689188139277	-0.35342882706064216
0.08999999999999986	0.22271880660094495	-0.0958431184002456	-0.13899205993644667	1.6774192702348136	0.07864081985499857	0.2104183540670656	-0.35335456746537336
0.09099999999999975	0.22273025640421856	-0.09584367120964933	-0.13871042634953235	1.6774865734006614	0.07862636897326652	0.21052097355642324	-0.3532794433872269
0.09200000000000008	0.22274178238474399	-0.09584424505288887	-0.13842549747466665	1.6775545119006727	0.07861173491760147	0.21062475953223392	-0.3532034478222336
0.09299999999999997	0.22275338555057314	-0.09584484030981869	-0.13813724483026316	1.677623085601331	0.07859691629887172	0.2107297212384766	-0.353126573731947
0.09399999999999986	0.22276506689675604	-0.0958454573555425	-0.1378456397158594	1.6776922942205421	0.07858191171440845	0.2108358679782918	-0.35304881404715727
0.09499999999999975	0.22277682740343246	-0.09584609655983307	-0.13755065321780413	1.6777621373164564	0.07856671974837777	0.21094320911194359	-0.3529701616717918
0.09600000000000009	0.22278866803459993	-0.09584675828653079	-0.13725225621482737	1.6778326142760476	0.0785513389723339	0.21105175405466248	-0.3528906094868863
0.09699999999999998	0.2228005897368045	-0.09584744289292062	-0.1369504193831454	1.677903724303451	0.07853576794558977	0.21116151227454222	-0.3528101503544518
0.09799999999999986	0.22281259343737714	-0.09584815072908714	-0.13664511320188244	1.6779754664073105	0.07852000521540588	0.21127249329035988	-0.3527287771216093
0.09899999999999975	0.222824680043344	-0.09584888213724733	-0.13633630795958768	1.678047839387883	0.07850404931748668	0.21138470666900544	-0.35264648262493853
0.10000000000000009	0.22283685044138513	-0.09584963745143686	-0.13602397376149983	1.678120841825404	0.07848789877690707	0.2114981620225723	-0.3525632596945596
0.10099999999999998	0.2228491054980881	-0.09585041699830242	-0.13570808053683941	1.6781944720693458	0.07847155210928825	0.21161286900540419	-0.35247910115789527
0.10199999999999987	0.22286144605974126	-0.09585122109862314	-0.1353885980457821	1.678268728227434	0.07845500782191947	0.2117288373113325	-0.3523939998434844
0.10299999999999976	0.2228738729512921	-0.09585205006805596	-0.135065495886516	1.6783436081540564	0.07843826441452294	0.21184607667097305	-0.3523079485852207
0.10400000000000009	0.22288638697560076	-0.09585290421672825	-0.13473874350241205	1.6784191094384362	0.07842132038002843	0.21196459684895064	-0.35222094022677836
0.10499999999999998	0.22289898891411533	-0.09585378384842985	-0.13440831018933905	1.678495229393328	0.07840417420572479	0.21208440764104247	-0.35213296762580726
0.10599999999999987	0.2229116795278379	-0.09585468926015693	-0.13407416510390321	1.6785719650442354	0.07838682437442411	0.21220551887110864	-0.35204402365814647
0.10699999999999976	0.22292445955744983	-0.09585562074275981	-0.1337362772718867	1.6786493131187807	0.07836926936551841	0.2123279403880439	-0.3519541012220641
0.1080000000000001	0.22293732972335084	-0.09585657858231822	-0.13339461559579086	1.678727270036601	0.07835150765623478	0.21245168206298487	-0.35186319324204296
0.10899999999999999	0.22295029072674102	-0.0958575630607386	-0.13304914886264677	1.6788058318994017	0.07833353772309042	0.21257675378633678	-0.3517712926724841
0.10999999999999988	0.22296334325174247	-0.0958585744551969	-0.13269984575287302	1.67888499448004	0.07831535804330554	0.21270316546442705	-0.35167839250200567
0.11099999999999977	0.2229764879678088	-0.09585961303755541	-0.13234667484907994	1.6789647532113914	0.07829696709617552	0.21283092701626397	-0.3515844857579169
0.1120000000000001	0.22298972553204677	-0.09586067907488229	-0.13198960464447385	1.6790451031765095	0.07827836336470831	0.21296004837051177	-0.3514895655101436
0.11299999999999999	0.22300305659182174	-0.09586177283069695	-0.13162860355127196	1.6791260391000846	0.07825954533752866	0.2130905394624296	-0.3513936248745512
0.11399999999999988	0.2230164817883988	-0.09586289456581155	-0.13126363990878404	1.6792075553408332	0.07824051151080696	0.2132224102308251	-0.35129665701585466
0.11499999999999977	0.22303000176124518	-0.0958640445391422	-0.13089468199118975	1.6792896458844442	0.07822126039021418	0.21335567061507435	-0.3511986551504259
0.1160000000000001	0.22304361715149126	-0.09586522300886703	-0.1305216980154154	1.6793723043363353	0.07820179049278254	0.21349033055219763	-0.35109961254937205
0.11699999999999999	0.22305732860454938	-0.0958664302331827	-0.13014465614876497	1.6794555239142288	0.07818210034861262	0.2136263999741041	-0.35099952254176814
0.11799999999999988	0.22307113677301335	-0.09586766647103616	-0.12976352451633832	1.6795392974416774	0.07816218850267165	0.21376388880493405	-0.3508983785175643
0.11899999999999977	0.2230850423194624	-0.09586893198320592	-0.12937827120902023	1.6796236173432995	0.07814205351644124	0.213902806958307	-0.3507961739300518
0.11999999999999966	0.2230990459187968	-0.09587022703297866	-0.12898886429244655	1.6797084756409786	0.07812169396917196	0.21404316433428247	-0.35069290229825983
0.121	0.2231131482608569	-0.09587155188679732	-0.1285952718169794	1.6797938639502787	0.07810110845923351	0.2141849708157811	-0.3505885572095331
0.12199999999999989	0.22312735005294437	-0.09587290681525669	-0.1281974618283478	1.6798797734778401	0.07808029560556208	0.21432823626457748	-0.35048313232211387
0.12299999999999978	0.22314165202149283	-0.09587429209369264	-0.12779540237823175	1.679966195020139	0.07805925404871865	0.2144729705173425	-0.3503766213675521
0.12399999999999967	0.22315605491326732	-0.09587570800273885	-0.12738906153482013	1.6800531189624934	0.07803798245186445	0.21461918338184785	-0.35026901815313216
0.125	0.22317055949684433	-0.09587715482922811	-0.12697840739412508	1.6801405352783225	0.07801647950208102	0.2147668846330789	-0.3501603165643225
0.1259999999999999	0.22318516656474421	-0.09587863286668957	-0.12656340809208486	1.6802284335297955	0.07799474391173171	0.2149160840091858	-0.35005051056688885
0.12699999999999978	0.22319987693508583	-0.09588014241581916	-0.1261440318167338	1.6803168028698814	0.07797277441937872	0.21506679120738487	-0.3499395942086163
0.12799999999999967	0.22321469145163858	-0.0958816837852968	-0.12572024682084573	1.6804056320454301	0.07795056979019593	0.21521901587955755	-0.3498275616209501
0.129	0.2232296109833994	-0.09588325729219672	-0.12529202143621138	1.680494909401298	0.0779281288163052	0.21537276762711086	-0.34971440702080475
0.1299999999999999	0.22324463642481893	-0.09588486326236675	-0.1248593240888286	1.6805846228855328	0.07790545031740266	0.21552805599551628	-0.3496001247123652
0.13099999999999978	0.2232597686962992	-0.09588650203152778	-0.12442212331352982	1.680674760055248	0.07788253314161528	0.21568489046924869	-0.3494847090886403
0.13199999999999967	0.22327500874421427	-0.09588817394671462	-0.1239803877688311	1.6807653080832043	0.07785937616622342	0.21584328046675041	-0.34936815463289844
0.133	0.2232903575397008	-0.09588987936730653	-0.12353408625353864	1.6808562537662322	0.07783597829782436	0.21600323533461974	-0.34925045591998816
0.1339999999999999	0.22330581607621616	-0.09589161866527503	-0.12308318772438967	1.680947583535134	0.07781233847199856	0.21616476434125811	-0.3491316076175512
0.1349999999999998	0.22332138536661297	-0.09589339222540226	-0.1226276613136313	1.6810392834641965	0.07778845565302792	0.21632787667057576	-0.3490116044874368
0.13599999999999968	0.2233370664401047	-0.09589520044621991	-0.12216747634769753	1.6811313392791976	0.07776432883397164	0.21649258141544275	-0.3488904413877487
0.137	0.22335286033912333	-0.09589704374129097	-0.12170260236776287	1.6812237363628009	0.07773995703697886	0.21665888757057142	-0.348768113275896
0.1379999999999999	0.22336876811644552	-0.09589892254008163	-0.12123300915107232	1.6813164597592285	0.07771533931359545	0.216826804025248	-0.34864461521198203
0.1389999999999998	0.2233847908333362	-0.09590083728804612	-0.12075866673270673	1.6814094941827378	0.07769047474500484	0.21699633955596556	-0.3485199423613188
0.13999999999999968	0.2234009295583343	-0.09590278844667727	-0.12027954542819008	1.6815028240299164	0.0776653624422651	0.21716750281858396	-0.34839408999619387
0.14100000000000001	0.22341718536555075	-0.09590477649389811	-0.1197956158562122	1.6815964333935562	0.0776400015462991	0.21734030234025223	-0.34826705349744175
0.1419999999999999	0.22343355933285275	-0.09590680192404079	-0.11930684896074337	1.681690306078117	0.07761439122757813	0.21751474651157174	-0.34813882835558113
0.1429999999999998	0.22345005254031003	-0.09590886524778612	-0.11881321603369807	1.6817844256164223	0.07758853068592583	0.21769084357868768	-0.34800941017164433
0.14399999999999968	0.22346666606815085	-0.09591096699244114	-0.11831468873967943	1.681878775286472	0.07756241915050428	0.2178686016347525	-0.3478787946583124
0.14500000000000002	0.2234834009946007	-0.0959131077018054	-0.11781123914207946	1.6819733381280162	0.07753605587980031	0.2180480286109967	-0.34774697764136
0.1459999999999999	0.22350025839398002	-0.09591528793600294	-0.11730283972906096	1.6820680969592843	0.07750944016155176	0.2182291322677648	-0.34761395506104886
0.1469999999999998	0.2235172393339321	-0.09591750827165384	-0.1167894634394505	1.6821630343946323	0.07748257131231019	0.21841192018544753	-0.34747972297341323
0.1479999999999997	0.22353434487140206	-0.09591976930125455	-0.11627108368856691	1.6822581328631254	0.07745544867651864	0.21859639975548567	-0.3473442775514406
0.14900000000000002	0.2235515760481187	-0.09592207163176664	-0.1157476743936334	1.6823533746276977	0.07742807162547058	0.21878257817162067	-0.34720761508603076
0.1499999999999999	0.22356893388633267	-0.09592441588391838	-0.1152192099991776	1.6824487418049083	0.07740043955651627	0.21897046242114138	-0.3470697319867362
0.1509999999999998	0.22358641938555987	-0.0959268026922187	-0.11468566550244702	1.6825442163841806	0.07737255189263871	0.2191600592760589	-0.34693062478259173
0.1519999999999997	0.2236040335199539	-0.09592923270417769	-0.11414701647848634	1.682639780245416	0.07734440808209544	0.2193513752843245	-0.34679029012340346
0.15300000000000002	0.22362177723517904	-0.09593170657835678	-0.11360323910527526	1.6827354151761242	0.07731600759770028	0.21954441676102338	-0.34664872478137687
0.15399999999999991	0.22363965144515674	-0.0959342249823759	-0.11305431018932767	1.6828311028892227	0.07728734993598936	0.2197391897795374	-0.34650592565272387
0.1549999999999998	0.22365765702943846	-0.09593678859200333	-0.11250020719215209	1.6829268250411438	0.07725843461675899	0.21993570016248856	-0.34636188975925036
0.1559999999999997	0.22367579483082878	-0.09593939809095274	-0.11194090825759537	1.683022563249515	0.07722926118285407	0.220133953472274	-0.3462166142501106
0.15700000000000003	0.22369406565250283	-0.09594205416988563	-0.1113763922385903	1.6831182991100517	0.07719982919972047	0.2203339550017963	-0.3460700964036708
0.15799999999999992	0.223712470254243	-0.09594475752424352	-0.11080663872257553	1.6832140142130594	0.07717013825447794	0.2205357097658099	-0.34592233362936226
0.1589999999999998	0.22373100934854653	-0.09594750885203572	-0.11023162805673392	1.6833096901595657	0.07714018795494057	0.22073922249233002	-0.3457733234697096
0.1599999999999997	0.22374968359697817	-0.09595030885270997	-0.10965134137344697	1.683405308577093	0.07710997792907226	0.22094449761385596	-0.34562306360247624
0.16100000000000003	0.22376849360601558	-0.09595315822672874	-0.10906576061523353	1.683500851135843	0.07707950782451213	0.2211515392588306	-0.34547155184250217
0.16199999999999992	0.22378743992276426	-0.09595605767434569	-0.10847486855881318	1.6835962995645584	0.07704877730774401	0.22136035124351405	-0.3453187861434199
0.1629999999999998	0.2238065230312902	-0.09595900789358136	-0.10787864883830947	1.6836916356649567	0.0770177860632149	0.22157093706414593	-0.34516476459961576
0.1639999999999997	0.22382574334919442	-0.09596200957890272	-0.10727708596761204	1.6837868413258823	0.07698653379276801	0.22178329988933154	-0.34500948544813426
0.16500000000000004	0.22384510122405607	-0.09596506342098199	-0.10667016536191677	1.6838818985379445	0.07695502021526901	0.22199744255264867	-0.3448529470703438
0.16599999999999993	0.223864596929744	-0.09596817010678158	-0.10605787335845898	1.6839767894079096	0.07692324506612114	0.22221336754547172	-0.344695147993489
0.16699999999999982	0.22388423066259233	-0.095971330319212	-0.1054401972364506	1.6840714961728582	0.07689120809654773	0.22243107701007162	-0.34453608689200715
0.1679999999999997	0.22390400253781573	-0.09597454473598464	-0.10481712523585643	1.6841660012137465	0.07685890907282521	0.22265057273323222	-0.3443757625886732
0.16900000000000004	0.22392391258692132	-0.09597781402840923	-0.10418864657427132	1.6842602870676475	0.07682634777577102	0.22287185614062527	-0.34421417405569515
0.16999999999999993	0.22394396075574066	-0.09598113886051252	-0.10355475146191294	1.684354336439814	0.07679352400024347	0.22309492829182	-0.3440513204155785
0.17099999999999982	0.22396414690157246	-0.09598451988772953	-0.10291543111549419	1.6844481322159566	0.07676043755422715	0.22331978987562168	-0.3438872009418831
0.1719999999999997	0.22398447078943498	-0.09598795775554377	-0.10227067777098378	1.6845416574732457	0.07672708825786956	0.22354644120579867	-0.3437218150600551
0.17300000000000004	0.22400493208893563	-0.09599145309844995	-0.10162048469413268	1.6846348954904342	0.07669347594277373	0.22377488221768502	-0.3435551623478483
0.17399999999999993	0.22402553037175976	-0.09599500653848526	-0.10096484618802122	1.6847278297582413	0.07665960045112066	0.2240051124659015	-0.3433872425349694
0.17499999999999982	0.2240462651082765	-0.09599861868370452	-0.10030375759801097	1.684820443989266	0.07662546163443902	0.22423713112295168	-0.34321805550231355
0.1759999999999997	0.22406713566326059	-0.09600229012697487	-0.09963721531448191	1.6849127221266935	0.07659105935220502	0.22447093697851075	-0.3430476012811554
0.17700000000000005	0.22408814129223184	-0.09600602144433625	-0.0989652167737361	1.6850046483518117	0.07655639347039425	0.2247065284392861	-0.34287588005229613
0.17799999999999994	0.2241092811387879	-0.09600981319330062	-0.09828776045744815	1.6850962070907238	0.07652146386016861	0.22494390352939	-0.3427028921449832
0.17899999999999983	0.22413055423180533	-0.09601366591184346	-0.09760484588991189	1.6851873830210282	0.07648627039663719	0.22518305989159135	-0.34252863803542066
0.17999999999999972	0.22415195948138456	-0.09601758011771458	-0.0969164736323319	1.6852781610788583	0.07645081295732616	0.2254239947896308	-0.34235311834474763
0.18100000000000005	0.22417349567391434	-0.09602155630731676	-0.09622264527453875	1.6853685264662916	0.07641509142017493	0.22566670511129758	-0.34217633383630125
0.18199999999999994	0.22419516146775828	-0.09602559495377273	-0.09552336342450493	1.685458464658773	0.07637910566124145	0.22591118737220942	-0.341998285412164
0.18299999999999983	0.224216955389939	-0.09602969650493184	-0.09481863169603495	1.6855479614118103	0.07634285555260387	0.22615743772029853	-0.3418189741094214
0.18399999999999972	0.22423887583307175	-0.09603386138206851	-0.09410845469500131	1.6856370027665855	0.07630634096064147	0.22640545194088563	-0.34163840109643273
0.18500000000000005	0.22426092105254936	-0.09603808997889558	-0.09339283800374554	1.6857255750541111	0.07626956174439058	0.22665522546246716	-0.3414565676691141
0.18599999999999994	0.22428308916473255	-0.09604238266051492	-0.09267178816326332	1.685813664897953	0.07623251775391451	0.22690675336322014	-0.3412734752471116
0.18699999999999983	0.22430537814577167	-0.09604673976267909	-0.09194531265279457	1.6859012592166571	0.07619520882874868	0.2271600303782896	-0.3410891253693752
0.18799999999999972	0.22432778582993204	-0.09605116159174099	-0.09121341986643845	1.6859883452262763	0.07615763479629924	0.2274150509081683	-0.3409035196889495
0.18900000000000006	0.22435030990780214	-0.09605564842454276	-0.09047611908753692	1.6860749104422452	0.07611979547019533	0.22767180902799103	-0.34071665996752876
0.18999999999999995	0.22437294792513818	-0.09606020050786766	-0.08973342046231823	1.6861609426802449	0.07608169064871707	0.22793029849707874	-0.3405285480701991
0.19099999999999984	0.22439569728234823	-0.09606481805820265	-0.08898533497391915	1.686246430056448	0.07604332011348192	0.22819051276819075	-0.3403391859603685
0.19199999999999973	0.22441855523499415	-0.09606950126143528	-0.0882318744164039	1.6863313609875334	0.07600468362838979	0.22845244499667314	-0.3401485756946371
0.19300000000000006	0.22444151889531377	-0.0960742502721127	-0.0874730513668922	1.6864157241901045	0.07596578093858354	0.22871608805036298	-0.33995671941718075
0.19399999999999995	0.22446458523401278	-0.09607906521339135	-0.08670887915465385	1.686499508679143	0.0759266117694859	0.22898143452068073	-0.3397636193534632
0.19499999999999984	0.2244877510823265	-0.09608394617767309	-0.08593937182828232	1.6865827037658887	0.07588717582609565	0.2292484767344311	-0.3395692778036391
0.19599999999999973	0.22451101313510863	-0.09608889322642214	-0.08516454412281646	1.6866652990562818	0.0758474727923611	0.22951720676558837	-0.3393736971359514
0.19700000000000006	0.22453436795495282	-0.09609390638916762	-0.08438441142717555	1.6867472844499813	0.07580750233050866	0.22978761644683024	-0.33917687978018135
0.19799999999999995	0.22455781197697305	-0.09609898566319719	-0.08359898975113834	1.6868286501380885	0.07576726408063185	0.23005969738113247	-0.33897882822133124
0.19899999999999984	0.22458134151462056	-0.09610413101431525	-0.08280829569147385	1.6869093865992113	0.07572675766078457	0.23033344095373656	-0.33877954499335516
0.19999999999999973	0.2246049527665415	-0.09610934237790972	-0.0820123463972115	1.6869894845950042	0.07568598266739608	0.23060883834443796	-0.33857903267256995
0.20100000000000007	0.22462864182410405	-0.09611461965957613	-0.08121115953403446	1.6870689351655668	0.07564493867576469	0.23088588054008122	-0.33837729387080434
0.20199999999999996	0.22465240467997455	-0.09611996273455069	-0.08040475324777643	1.6871477296254638	0.07560362524050859	0.23116455834733177	-0.3381743312282235
0.20299999999999985	0.22467623723737049	-0.09612537144632871	-0.07959314612738075	1.6872258595611263	0.0755620418958526	0.23144486240567202	-0.33797014740570414
0.20399999999999974	0.2247001353184893	-0.09613084560596931	-0.07877635716805778	1.6873033168292708	0.07552018815569013	0.23172678320032633	-0.33776474507694093
0.20500000000000007	0.2247240946717402	-0.09613638499246294	-0.07795440573462374	1.6873800935552126	0.0754780635135429	0.2320103110750021	-0.3375581269205242
0.20599999999999996	0.2247481109789122	-0.09614198935341356	-0.07712731152462715	1.687456182129576	0.07543566744278402	0.2322954362445781	-0.3373502956124139
0.20699999999999985	0.22477217986341153	-0.0961476584056593	-0.07629509453124289	1.6875315752034161	0.0753929993973078	0.2325821488079321	-0.3371412538188667
0.20799999999999974	0.22479629689919578	-0.09615339183620406	-0.07545777500516125	1.6876062656832587	0.07535005881228139	0.23287043876134375	-0.3369310041890845
0.20900000000000007	0.22482045761928093	-0.0961591893042117	-0.07461537341507504	1.6876802467268155	0.07530684510473516	0.2331602960124822	-0.33671954934715365
0.20999999999999996	0.22484465752420016	-0.09616505044368899	-0.07376791040824927	1.6877535117393876	0.07526335767417486	0.23345171039413554	-0.3365068918837001
0.21099999999999985	0.22486889209117056	-0.09617097486535463	-0.07291540677228411	1.6878260543709582	0.07521959590321654	0.23374467167732682	-0.3362930343476836
0.21199999999999974	0.2248931567835981	-0.09617696215731966	-0.07205788339730092	1.6878978685139805	0.07517555915812274	0.23403916958437418	-0.33607797923814536
0.21300000000000008	0.2249174470605497	-0.09618301188532993	-0.07119536123777621	1.6879689483014946	0.07513124678924049	0.23433519380214918	-0.3358617289957854
0.21399999999999997	0.22494175838619496	-0.09618912359294612	-0.07032786127400126	1.6880392881044515	0.07508665813134201	0.2346327339954211	-0.3356442859946723
0.21499999999999986	0.22496608623884787	-0.09619529680204043	-0.06945540447239641	1.6881088825278727	0.07504179250392937	0.23493177982054095	-0.3354256525338979
0.21599999999999975	0.22499042611886325	-0.0962015310143616	-0.06857801174466185	1.6881777264073536	0.07499664921150391	0.2352323209394146	-0.33520583082875205
0.21700000000000008	0.22501477355538932	-0.09620782571379158	-0.06769570390799992	1.6882458148066708	0.07495122754367928	0.23553434703304393	-0.3349848230018982
0.21799999999999997	0.2250391241127304	-0.09621418036779122	-0.06680850164751527	1.6883131430153686	0.07490552677507774	0.23583784781440276	-0.33476263107522114
0.21899999999999986	0.22506347339670077	-0.09622059442765822	-0.0659164254792687	1.6883797065459536	0.0748595461650107	0.23614281304120566	-0.33453925696203834
0.21999999999999975	0.22508781706059955	-0.09622706732872557	-0.06501949571283552	1.6884455011314559	0.07481328495700469	0.23644923252888397	-0.33431470245906425
0.22100000000000009	0.2251121508096815	-0.09623359849163214	-0.06411773241410018	1.6885105227237316	0.07476674237823479	0.23675709616335291	-0.334088969238187
0.22199999999999998	0.22513647040375298	-0.09624018732428827	-0.06321115536939696	1.6885747674921425	0.07471991763880505	0.23706639391309245	-0.33386205883854303
0.22299999999999986	0.22516077165940465	-0.09624683322303118	-0.06229978405135393	1.6886382318218565	0.07467280993087698	0.2373771158405516	-0.33363397265913053
0.22399999999999975	0.225185050452636	-0.09625353557259635	-0.06138363758604301	1.6887009123117784	0.07462541842764644	0.23768925211319078	-0.33340471195177895
0.2250000000000001	0.22520930272111975	-0.09626029374565696	-0.060462734721042445	1.6887628057724868	0.07457774228210926	0.23800279301435412	-0.33317427781435077
0.22599999999999998	0.22523352446648554	-0.09626710710230746	-0.05953709379514641	1.688823909224183	0.07452978062579874	0.2383177289536774	-0.33294267118435655
0.22699999999999987	0.22525771175700812	-0.09627397498949358	-0.05860673271045616	1.688884219895407	0.07448153256761796	0.23863405047661415	-0.3327098928328613
0.22799999999999976	0.22528186072957582	-0.0962808967403888	-0.05767166890683265	1.6889437352228989	0.07443299719264572	0.238951748272968	-0.3324759433585587
0.2290000000000001	0.22530596759056368	-0.09628787167371637	-0.05673191933869012	1.6890024528514813	0.07438417356091706	0.23927081318456186	-0.33224082318237835
0.22999999999999998	0.22533002861636459	-0.09629489909302126	-0.055787500453363115	1.6890603706332155	0.07433506070624019	0.2395912362124795	-0.33200453254274714
0.23099999999999987	0.2253540401543353	-0.09630197828589222	-0.05483842817028222	1.6891174866262058	0.07428565763511158	0.23991300852413203	-0.3317670714911993
0.23199999999999976	0.22537799862491834	-0.09630910852313065	-0.053884717861317724	1.6891737990941846	0.07423596332585204	0.24023612145991463	-0.3315284398879093
0.2330000000000001	0.2254019005249427	-0.09631628905786692	-0.05292638433302497	1.6892293065068782	0.0741859767280864	0.2405605665392181	-0.33128863739726955
0.23399999999999999	0.22542574243135072	-0.09632351912462796	-0.051963441811528	1.6892840075392752	0.07413569676262892	0.24088633546556035	-0.33104766348436426
0.23499999999999988	0.22544952100460136	-0.09633079793835597	-0.050995903930026995	1.689337901069423	0.07408512232153162	0.24121342013066358	-0.3308055174125241
0.23599999999999977	0.22547323299100536	-0.09633812469337767	-0.05002378371816429	1.6893909861762586	0.07403425226787044	0.24154181261778918	-0.3305621982413524
0.2370000000000001	0.2254968752239952	-0.09634549856232826	-0.049047093592862405	1.6894432621386004	0.07398308543514838	0.24187150520476505	-0.3303177048247973
0.238	0.22552044462508178	-0.09635291869503076	-0.04806584535062377	1.6894947284356816	0.07393162062656046	0.24220249036665203	-0.3300720358090879
0.23899999999999988	0.22554393820487667	-0.09636038421732743	-0.04708005016127662	1.6895453847480957	0.073879856614487	0.24253476077781305	-0.3298251896307803
0.23999999999999977	0.22556735306418746	-0.09636789422986386	-0.04608971856315151	1.689595230957272	0.07382779214033808	0.24286830931339304	-0.32957716451552166
0.2410000000000001	0.2255906863948139	-0.09637544780683	-0.04509486045967957	1.6896442671427332	0.07377542591444601	0.24320312905027666	-0.3293279584779017
0.242	0.22561393547929298	-0.09638304399465783	-0.04409548511778177	1.689692493577885	0.07372275661570249	0.24353921326747094	-0.3290775693222694
0.24299999999999988	0.2256370976895945	-0.09639068181067553	-0.04309160116878989	1.6897399107262248	0.07366978289106349	0.24387655544573586	-0.3288259946440315
0.24399999999999977	0.22566017048552245	-0.09639836024209741	-0.04208321661188921	1.6897865192387147	0.07361650335528858	0.24421514926640936	-0.32857323183118964
0.2450000000000001	0.22568315141357734	-0.09640607824610224	-0.041070338819322906	1.6898323199508147	0.07356291659122048	0.24455498860961541	-0.32831927806642425
0.246	0.22570603810665799	-0.0964138347506234	-0.040052974542597874	1.6898773138780465	0.07350902115048448	0.24489606755210494	-0.32806413032978793
0.2469999999999999	0.225728828283853	-0.09642162865434907	-0.03903112991893334	1.6899215022104626	0.07345481555399998	0.24523838036504006	-0.3278077854016463
0.24799999999999978	0.2257515197495713	-0.09642945882555602	-0.038004810478321854	1.6899648863060204	0.07340029829212288	0.24558192151166672	-0.32755023986605086
0.24899999999999967	0.2257741103920143	-0.09643732410090491	-0.03697402115307605	1.6900074676824883	0.07334546782484674	0.24592668564421102	-0.3272914901151574
0.25	0.22579659818061518	-0.09644522328532802	-0.03593876629098336	1.6900492480082565	0.07329032258230747	0.24627266759963978	-0.32703153235481397
0.2509999999999999	0.2258189811624477	-0.09645315515263639	-0.03489904967093635	1.6900902290924258	0.07323486096547156	0.24661986239471612	-0.3267703626109572
0.2519999999999998	0.2258412574583589	-0.0964611184457197	-0.03385487451915598	1.6901304128745476	0.07317908134682652	0.24696826522084303	-0.32650797673621107
0.25299999999999967	0.22586342525920391	-0.0964691118767145	-0.03280624352600546	1.6901698014143918	0.07312298207119679	0.2473178714385775	-0.3262443704165099
0.254	0.22588548282218454	-0.09647713412789216	-0.03175315886489208	1.690208396880989	0.07306656145693059	0.24766867657145467	-0.325979539178419
0.2549999999999999	0.22590742846729384	-0.09648518385289255	-0.03069562221362882	1.6902462015398132	0.0730098177973982	0.24802067629918745	-0.3257134783975841
0.2559999999999998	0.22592926057349244	-0.09649325967793092	-0.029633634777880308	1.690283217737731	0.07295274936255966	0.24837386645036777	-0.32544618330825215
0.2569999999999997	0.22595097757386878	-0.09650136020298003	-0.028567197316693736	1.6903194478860903	0.0728953544004821	0.24872824299449087	-0.32517764901386886
0.258	0.22597257795015904	-0.09650948400292694	-0.027496310169360934	1.6903548944430733	0.07283763113899058	0.24908380203342853	-0.32490787049826975
0.2589999999999999	0.2259940602281299	-0.09651762962870351	-0.026420973282857283	1.6903895598960619	0.0727795777876982	0.24944053979272066	-0.3246368426369217
0.2599999999999998	0.22601542297420052	-0.0965257956083933	-0.02534118624023229	1.69042344674326	0.07272119254029506	0.24979845261275002	-0.3243645602085855
0.2609999999999997	0.22603666479255577	-0.09653398044831704	-0.024256948290329244	1.6904565574734476	0.07266247357691545	0.2501575369396815	-0.32409101790789063
0.262	0.22605778432200294	-0.0965421826340985	-0.023168258378458026	1.690488894543862	0.07260341906664561	0.2505177893161095	-0.3238162103585854
0.2629999999999999	0.22607878023181951	-0.09655040063171286	-0.02207511517764345	1.6905204603573323	0.07254402717005216	0.2508792063714158	-0.3235401321271005
0.2639999999999998	0.22609965121696535	-0.09655863288852043	-0.02097751712082635	1.690551257239417	0.07248429604161132	0.25124178481184206	-0.3232627777364931
0.2649999999999997	0.2261203959941648	-0.0965668778346601	-0.019875462433644596	1.6905812874147903	0.07242422383240583	0.2516055214105847	-0.3229841416807156
0.266	0.2261410132992382	-0.09657513388517727	-0.01876894916666671	1.6906105529821156	0.07236380869333528	0.25197041299828027	-0.32270421843890995
0.2669999999999999	0.22616150188493364	-0.0965833994421394	-0.017657975227079813	1.6906390558881668	0.07230304877853685	0.2523364564537024	-0.3224230024896718
0.2679999999999998	0.22618186051888628	-0.0965916728959924	-0.016542538410213196	1.6906667979019412	0.07224194224877492	0.2527036486944292	-0.32214048832541203
0.2689999999999997	0.2262020879817051	-0.09659995262653266	-0.015422636431275897	1.6906937805883924	0.07218048727480107	0.2530719866674846	-0.32185667046694216
0.27	0.22622218306518402	-0.09660823700424545	-0.014298266957682366	1.690720005281396	0.0721186820408084	0.2534414673399567	-0.32157154347829003
0.2709999999999999	0.2262421445702617	-0.0966165243923887	-0.013169427641214855	1.690745473055952	0.07205652474810346	0.2538120876897174	-0.32128510198162813
0.2719999999999998	0.22626197130398015	-0.09662481314907227	-0.012036116149275418	1.6907701847003727	0.07199401361857138	0.25418384469636834	-0.3209973406721379
0.2729999999999997	0.22628166207582207	-0.09663310162895805	-0.010898330195608194	1.690794140689962	0.07193114689763144	0.2545567353323557	-0.3207082543325106
0.274	0.2263012156949354	-0.09664138818571122	-0.009756067570492126	1.690817341162559	0.0718679228572938	0.2549307565543167	-0.3204178378468464
0.2749999999999999	0.22632063096862107	-0.09664967117557956	-0.008609326170026832	1.6908397858951951	0.07180433979974545	0.2553059052948444	-0.32012608621395633
0.2759999999999998	0.22633990670132878	-0.0966579489609725	-0.007458104024891133	1.6908614742814867	0.07174039606110151	0.25568217845455143	-0.3198329945602551
0.2769999999999997	0.22635904169378418	-0.09666621991291593	-0.0063023993289567865	1.6908824053097662	0.0716760900148975	0.2560595728940702	-0.31953855815249343
0.278	0.22637803474225113	-0.09667448241276368	-0.005142210467759327	1.6909025775419482	0.07161142007532388	0.2564380854258714	-0.3192427724104562
0.2789999999999999	0.2263968846379309	-0.09668273485466827	-0.003977536046448303	1.690921989093135	0.07154638470050921	0.25681771280626836	-0.31894563291944794
0.2799999999999998	0.22641559016649995	-0.09669097564918451	-0.0028083749168421996	1.6909406376119618	0.07148098239609693	0.25719845172791594	-0.3186471354423277
0.2809999999999997	0.22643415010778703	-0.09669920322725803	-0.001634726203966722	1.6909585202616821	0.07141521171911733	0.2575802988126233	-0.3183472759310961
0.28200000000000003	0.2264525632352157	-0.09670741604422722	-0.0004565893320786121	1.690975633701999	0.0713490712818515	0.25796325060442366	-0.3180460505380396
0.2829999999999999	0.2264708283142633	-0.09671561258383927	0.0007260359505756439	1.6909919740716406	0.07128255975526274	0.25834730356308694	-0.317743455626375
0.2839999999999998	0.22648894410031228	-0.09672379136227932	0.0019131495482677965	1.6910075369716875	0.07121567587199622	0.2587324540580174	-0.3174394877805196
0.2849999999999997	0.2265069093373965	-0.09673195093221351	0.0031047509944366358	1.6910223174496517	0.07114841842937512	0.25911869836217477	-0.3171341438161729
0.28600000000000003	0.22652472275821836	-0.09674008988684915	0.004300839428101451	1.6910363099843149	0.07108078629263752	0.259506032645839	-0.31682742079015264
0.2869999999999999	0.22654238308468916	-0.09674820686401583	0.0055014135715425105	1.6910495084713286	0.07101277839829377	0.25989445297077174	-0.316519316009684
0.2879999999999998	0.22655988902862037	-0.09675630055064392	0.006706471709999843	1.691061906209583	0.0709443937575444	0.2602839552851418	-0.3162098270410834
0.2889999999999997	0.22657723929256637	-0.09676436968839217	0.007916011672263802	1.6910734958883493	0.0708756314599423	0.26067453541873303	-0.31589895171808335
0.29000000000000004	0.2265944325708155	-0.09677241308004839	0.009130030811406564	1.6910842695752022	0.07080649067723938	0.2610661890781936	-0.31558668814986157
0.2909999999999999	0.22661146755052936	-0.0967804295952016	0.010348525985655617	1.6910942187047315	0.07073697066699204	0.2614589118424534	-0.3152730347288376
0.2919999999999998	0.22662834291303444	-0.0967884181748113	0.011571493540166492	1.6911033340680486	0.07066707077568285	0.26185269915837445	-0.31495799013817766
0.2929999999999997	0.2266450573352676	-0.0967963778354257	0.012798929291205043	1.6911116058030948	0.07059679044154187	0.26224754633700365	-0.314641553358461
0.29400000000000004	0.22666160949137745	-0.09680430767380332	0.014030828513116973	1.6911190233857654	0.07052612919749426	0.26264344855073746	-0.31432372367326605
0.29499999999999993	0.22667799805448216	-0.09681220687269265	0.015267185927334023	1.6911255756218544	0.07045508667447892	0.2630404008312197	-0.3140045006739809
0.2959999999999998	0.22669422169858683	-0.09682007470701604	0.016507995693046233	1.691131250639832	0.0703836626046506	0.2634383980677949	-0.31368388426408345
0.2969999999999997	0.2267102791006632	-0.09682791054820303	0.017753251399545412	1.6911360358844658	0.07031185682373582	0.2638374350065831	-0.31336187466295207
0.29800000000000004	0.22672616894289216	-0.096835713866301	0.019002946060244448	1.6911399181112974	0.0702396692726642	0.2642375062501802	-0.3130384724090845
0.29899999999999993	0.2267418899150665	-0.09684348423136518	0.02025707210800457	1.691142883381986	0.07016709999902344	0.26463860625774693	-0.31271367836272596
0.2999999999999998	0.22675744071715323	-0.09685122131487846	0.02151562139102698	1.691144917060532	0.07009414915852108	0.2650407293451852	-0.31238749370820945
0.3009999999999997	0.22677282006164334	-0.09685892489082568	0.022778585169314004	1.6911460038103951	0.07002081701633081	0.2654438696854092	-0.3120599199560687
0.30200000000000005	0.2267880266749398	-0.09686659483529644	0.02404595411245825	1.6911461275925201	0.06994710394783615	0.2658480213089588	-0.31173095894467884
0.30299999999999994	0.22680305929816288	-0.09687423112386603	0.025317718299145555	1.6911452716642856	0.06987301043846667	0.2662531781051451	-0.31140061284130205
0.3039999999999998	0.22681791668925505	-0.09688183382788229	0.02659386721800563	1.6911434185793908	0.06979853708323544	0.26665933382373225	-0.3110688841425964
0.3049999999999997	0.22683259762751073	-0.09688940311115952	0.027874389769068555	1.6911405501886998	0.06972368458670818	0.2670664820768585	-0.31073577567470845
0.30600000000000005	0.22684710091940247	-0.09689693922670281	0.0291592742658374	1.6911366476420542	0.06964845376315949	0.26747461634095804	-0.3104012905929464
0.30699999999999994	0.22686142540382548	-0.09690444251271452	0.03044850843873713	1.6911316913910788	0.0695728455362462	0.26788372995893417	-0.31006543238091
0.30799999999999983	0.22687556995638633	-0.09691191338826004	0.031742079440327454	1.6911256611929932	0.06949686093819633	0.2682938161429549	-0.3097282048489517
0.3089999999999997	0.22688953349348978	-0.09691935234896637	0.0330399738519185	1.6911185361154513	0.06942050110893984	0.2687048679778167	-0.3093896121319053
0.31000000000000005	0.22690331497660063	-0.09692675996275243	0.034342177690472986	1.6911102945424266	0.0693437672953012	0.2691168784243964	-0.3090496586863213
0.31099999999999994	0.2269169134166822	-0.09693413686596554	0.03564867641505434	1.6911009141811664	0.06926666085019235	0.2695298403228927	-0.30870834928757096
0.31199999999999983	0.22693032787881298	-0.09694148376067409	0.03695945493358702	1.691090372070233	0.06918918323186546	0.26994374639610774	-0.30836568902669287
0.3129999999999997	0.2269435574869852	-0.09694880141274047	0.038274497611072975	1.6910786445886559	0.0691113360031633	0.2703585892530816	-0.3080216833065504
0.31400000000000006	0.2269566014290844	-0.09695609064917284	0.039593788279655276	1.6910657074662134	0.06903312083052233	0.2707743613930844	-0.3076763378371742
0.31499999999999995	0.226969458962047	-0.09696335235475498	0.04091731025016471	1.691051535794875	0.06895453948278767	0.27119105520991477	-0.30732965863046685
0.31599999999999984	0.22698212941719587	-0.09697058746945408	0.042245046324036147	1.6910361040414172	0.06887559383020382	0.2716086629963884	-0.3069816519945071
0.3169999999999997	0.22699461220575604	-0.0969777969869822	0.043576978804862894	1.6910193860612464	0.06879628584364056	0.2720271769488425	-0.3066323245275097
0.31800000000000006	0.22700690682417765	-0.09698498195376179	0.044913089510359036	1.691001355113072	0.06871661759374716	0.27244658917178455	-0.30628168311131204
0.31899999999999995	0.22701901285851622	-0.09699214346829481	0.046253359785496724	1.6909819838737097	0.06863659124991178	0.27286689168281575	-0.3059297349045039
0.31999999999999984	0.22703092998824556	-0.09699928268168218	0.047597770516082216	1.690961244453413	0.06855620907932809	0.2732880764174706	-0.3055764873353755
0.32099999999999973	0.2270426579906286	-0.09700640079891559	0.04894630214203971	1.6909391084128853	0.06847547344628904	0.27371013523379795	-0.30522194809455494
0.32200000000000006	0.22705419674526914	-0.09701349907943728	0.05029893467079771	1.6909155467812456	0.06839438681134008	0.27413305991705733	-0.30486612512738986
0.32299999999999995	0.2270655462380954	-0.09702057883659271	0.05165564769079387	1.6908905300734731	0.06831295173010685	0.2745568421845984	-0.30450902662649093
0.32399999999999984	0.2270767065647782	-0.09702764143672826	0.05301642038474252	1.6908640283081133	0.06823117085179495	0.2749814736906279	-0.30415066102436894
0.32499999999999973	0.22708767793320828	-0.09703468829868336	0.054381231543063215	1.6908360110267775	0.06814904691742014	0.2754069460308106	-0.303791036985488
0.32600000000000007	0.2270984606650298	-0.09704172089442699	0.05575005957711325	1.6908064473143434	0.06806658275825374	0.27583325074665177	-0.3034301633979694
0.32699999999999996	0.22710905519698096	-0.09704874075046306	0.057122882531115894	1.6907753058180028	0.06798378129466298	0.276260379329548	-0.303068049365974
0.32799999999999985	0.22711946208241568	-0.09705574944849724	0.05849967809355908	1.6907425547659367	0.0679006455347959	0.2766883232248182	-0.3027047042025709
0.32899999999999974	0.22712968199263403	-0.09706274862498616	0.05988042360958992	1.6907081619863962	0.06781717857280285	0.2771170738360282	-0.30234013742229227
0.33000000000000007	0.22713971571727043	-0.09706973997032237	0.06126509609404952	1.6906720949268468	0.06773338358677496	0.2775466225293127	-0.3019743587334264
0.33099999999999996	0.22714956416411158	-0.09707672522802842	0.06265367224366487	1.6906343206735848	0.06764926383663966	0.27797696063727667	-0.3016073780304042
0.33199999999999985	0.22715922835946786	-0.09708370619395766	0.06404612844766899	1.6905948059711058	0.06756482266225425	0.278408079462484	-0.3012392053865756
0.33299999999999974	0.227168709448724	-0.09709068471550286	0.0654424407976265	1.6905535172405082	0.0674800634816938	0.2788399702807867	-0.30086985104730357
0.3340000000000001	0.22717800869631896	-0.09709766269081126	0.06684258509686503	1.690510420598463	0.06739498978948705	0.27927262434444095	-0.30049932542306323
0.33499999999999996	0.22718712748515352	-0.0971046420679998	0.06824653686878217	1.6904654818771612	0.06730960515461384	0.2797060328848365	-0.3001276390827784
0.33599999999999985	0.22719606731542488	-0.0971116248443688	0.06965427136480087	1.6904186666437664	0.06722391321826104	0.2801401871151521	-0.29975480274750754
0.33699999999999974	0.22720482980363688	-0.09711861306561514	0.07106576357387633	1.690369940218655	0.06713791769163767	0.28057507823343353	-0.299380827284043
0.3380000000000001	0.22721341668215964	-0.09712560882504233	0.07248098823358065	1.690319267692853	0.06705162235402859	0.2810106974261618	-0.29900572369822986
0.33899999999999997	0.2272218297982107	-0.09713261426276398	0.0738999198409105	1.6902666139454583	0.06696503105077865	0.28144703587183556	-0.29862950312823755
0.33999999999999986	0.2272300711115021	-0.09713963156452596	0.07532253266208853	1.690211943661451	0.06687814769083798	0.28188408474420845	-0.2982521768379563
0.34099999999999975	0.22723814269055023	-0.09714666295939328	0.0767488007421361	1.690155221349932	0.06679097624374315	0.28232183521525217	-0.2978737562105075
0.3420000000000001	0.22724604670840315	-0.097153710716673	0.07817869791424456	1.690096411362447	0.06670352073639567	0.28276027845791485	-0.2974942527419788
0.34299999999999997	0.22725378543891225	-0.09716077714319636	0.0796121978089703	1.6900354779106823	0.06661578525012112	0.28319940564892626	-0.297113678035373
0.34399999999999986	0.22726136125279223	-0.09716786458058287	0.08104927386327687	1.689972385083183	0.06652777391776148	0.2836392079717196	-0.2967320437948198
0.34499999999999975	0.2272687766119605	-0.09717497540211202	0.08248989932869741	1.6899070968615064	0.06643949092043125	0.2840796766190526	-0.29634936182022353
0.3460000000000001	0.22727603406290656	-0.09718211200995405	0.08393404727902058	1.689839577136602	0.066350940484116	0.2845208027952748	-0.2959656440019063
0.347	0.2272831362309704	-0.09718927683237781	0.08538169061827758	1.6897697897258255	0.06626212687629199	0.2849625777185551	-0.29558090231487266
0.34799999999999986	0.22729008581552693	-0.09719647232017775	0.08683280208868009	1.6896976983910035	0.06617305440250199	0.28540499262313807	-0.2951951488128648
0.34899999999999975	0.22729688558456934	-0.09720370094269515	0.08828735427778416	1.6896232668579518	0.06608372740276103	0.2858480387613335	-0.2948083956224413
0.3500000000000001	0.22730353836868766	-0.09721096518381138	0.08974531962452925	1.68954645883636	0.06599415024791	0.2862917074050656	-0.29442065493731095
0.351	0.2273100470559423	-0.09721826753791224	0.09120667042493169	1.689467238038575	0.06590432733621722	0.28673598984735427	-0.29403193901284874
0.35199999999999987	0.22731641458763127	-0.09722561050619373	0.09267137883821291	1.6893855681984447	0.06581426309016279	0.2871808774038607	-0.29364226016041706
0.35299999999999976	0.2273226439534477	-0.0972329965936801	0.0941394168933885	1.689301413092137	0.06572396195303623	0.28762636141432163	-0.29325163074123656
0.3540000000000001	0.22732873818564878	-0.09724042830620015	0.0956107564963452	1.6892147365594645	0.06563342838522096	0.28807243324412424	-0.29286006316003776
0.355	0.22733470035298436	-0.09724790814657121	0.09708536943668258	1.6891255025238707	0.0655426668604053	0.2885190842860317	-0.29246756985896954
0.35599999999999987	0.22734053355475728	-0.09725543861036537	0.09856322739359435	1.689033675012618	0.065451681861898	0.28896630596163947	-0.2920741633116904
0.35699999999999976	0.2273462409150121	-0.09726302218163012	0.1000443019411908	1.688939218177586	0.0653604778790442	0.2894140897225117	-0.2916798560175704
0.3580000000000001	0.2273518255768498	-0.09727066132855954	0.10152856455366631	1.688842096314082	0.06526905940373724	0.28986242705118687	-0.29128466049647844
0.359	0.2273572906968648	-0.0972783584994889	0.1030159866103408	1.6887422738769557	0.06517743092708303	0.29031130946218475	-0.2908885892842642
0.3599999999999999	0.22736263943970172	-0.09728611611958463	0.10450653940060156	1.6886397154951729	0.06508559693633423	0.2907607285031433	-0.290491654928619
0.36099999999999977	0.22736787497272856	-0.09729393658747548	0.10600019412839741	1.6885343859845088	0.06499356191202914	0.29121067575597265	-0.2900938699854846
0.3620000000000001	0.22737300046082323	-0.09730182227145079	0.10749692191556241	1.6884262503576426	0.06490133032533088	0.291661142837669	-0.2896952470163645
0.363	0.22737801906127053	-0.09730977550635203	0.10899669380399857	1.6883152738328209	0.06480890663574505	0.2921121214007354	-0.2892957985861597
0.3639999999999999	0.2273829339191425	-0.09731779859115146	0.11049948075712064	1.6882014218422436	0.06471629528915084	0.2925636031334007	-0.28889553726127243
0.36499999999999977	0.22738774816391183	-0.09732589378571006	0.11200525366021298	1.6880846600402122	0.06462350071595832	0.2930155797595835	-0.2884944756082709
0.3660000000000001	0.22739246490691886	-0.09733406330671723	0.11351398332010297	1.6879649543129511	0.0645305273291442	0.29346804303860935	-0.2880926261923717
0.367	0.22739708723818408	-0.09734230932431581	0.11502564046568552	1.6878422707901397	0.06443737952210073	0.29392098476511613	-0.2876900015751186
0.3679999999999999	0.2274016182221869	-0.09735063395978358	0.11654019574970234	1.6877165758529205	0.0643440616667196	0.2943743967694589	-0.28728661431246366
0.3689999999999998	0.22740606089336005	-0.09735903928351332	0.11805761975105195	1.6875878361365353	0.06425057811188961	0.2948282709185016	-0.2868824769539081
0.3700000000000001	0.22741041825167307	-0.09736752731291425	0.11957788297690852	1.6874560185306324	0.06415693318209897	0.2952825991165593	-0.2864776020421428
0.371	0.22741469325830185	-0.09737610001023574	0.12110095586392591	1.6873210901780291	0.06406313117601656	0.29573737330619476	-0.28607200211335854
0.3719999999999999	0.22741888883138137	-0.09738475928031069	0.1226268087789294	1.6871830184712087	0.06396917636516933	0.296192585468877	-0.285665689698458
0.3729999999999998	0.22742300784183872	-0.0973935069682152	0.12415541202062938	1.687041771047338	0.06387507299271204	0.2966482276259358	-0.2852586773244259
0.37399999999999967	0.22742705310930333	-0.09740234485684499	0.12568673582238676	1.6868973157825873	0.06378082527216315	0.29710429183988163	-0.2848509775154797
0.375	0.2274310273980921	-0.09741127466440579	0.12722075035455283	1.6867496207854118	0.06368643738616363	0.2975607702157325	-0.28444260279453776
0.3759999999999999	0.2274349334132662	-0.09742029804181475	0.12875742572641277	1.686598654388821	0.06359191348543744	0.298017654902356	-0.28403356568505156
0.3769999999999998	0.22743877379675728	-0.09742941657001446	0.13029673198926894	1.6864443851420448	0.06349725768782764	0.29847493809419945	-0.28362387871270495
0.37799999999999967	0.22744255112356004	-0.09743863175719791	0.13183863914069413	1.6862867818008775	0.06340247407722144	0.29893261203335475	-0.2832135544071494
0.379	0.22744626789836517	-0.09744794503593868	0.13338311712847792	1.6861258133159758	0.06330756670260382	0.29939066901153977	-0.28280260530425044
0.3799999999999999	0.22744992655338253	-0.09745735776022484	0.13493013585391575	1.6859614488202672	0.06321253957741842	0.29984910137200294	-0.28239104394865133
0.3809999999999998	0.22745352944697594	-0.0974668712027747	0.1364796651748453	1.685793657617007	0.06311739667904898	0.30030790151148146	-0.2819788828963357
0.3819999999999997	0.22745707886197733	-0.09747648655338438	0.13803167490808754	1.6856224091677576	0.06302214194853936	0.30076706188197605	-0.2815661347174219
0.383	0.22746057700405198	-0.09748620491830413	0.13958613483132384	1.6854476730788268	0.0629267792907918	0.30122657499228894	-0.2811528119992981
0.3839999999999999	0.22746402600049018	-0.09749602731989052	0.1411430146848117	1.6852694190865594	0.06283131257499582	0.3016864334094551	-0.28073892734990263
0.3849999999999998	0.22746742789867458	-0.09750595469615826	0.14270228417259098	1.685087617042644	0.06273574563504075	0.3021466297599508	-0.28032449340119947
0.3859999999999997	0.22747078466459886	-0.09751598790023085	0.14426391296283658	1.684902236899463	0.06264008226996855	0.3026071567306271	-0.2799095228129572
0.387	0.22747409818180953	-0.09752612769968871	0.14582787068738723	1.684713248694762	0.06254432624446347	0.30306800706949616	-0.27949402827688075
0.3879999999999999	0.22747737025001544	-0.09753637477619076	0.1473941269412324	1.6845206225360507	0.0624484812893749	0.30352917358662224	-0.27907802252077846
0.3889999999999998	0.22748060258373967	-0.09754672972574562	0.14896265128311284	1.6843243285858884	0.06235255110239124	0.3039906491554281	-0.27866151831214403
0.3899999999999997	0.22748379681176303	-0.09755719305888055	0.1505334132365123	1.684124337047327	0.06225653934873969	0.3044524267142416	-0.27824452846156605
0.391	0.22748695447697975	-0.09756776520032795	0.1521063822899422	1.6839206181484192	0.0621604496618472	0.3049144992676624	-0.27782706582662364
0.3919999999999999	0.2274900770362879	-0.09757844648935449	0.15368152789767667	1.6837131421265692	0.0620642856443246	0.30537685988787866	-0.27740914331564603
0.3929999999999998	0.2274931658605179	-0.0975892371811122	0.15525881948172007	1.6835018792131298	0.06196805086933114	0.3058395017161222	-0.2769907738909587
0.3939999999999997	0.22749622223439817	-0.09760013744826156	0.1568382264342868	1.6832867996182796	0.06187174888188968	0.30630241796414714	-0.2765719705718465
0.395	0.2274992473569312	-0.09761114738248888	0.1584197181211999	1.6830678735169617	0.06177538319996635	0.30676560191598345	-0.276152746436856
0.3959999999999999	0.22750224234292907	-0.0976222669959174	0.16000326388699057	1.6828450710351543	0.061678957315493894	0.3072290469303356	-0.27573311462542466
0.3969999999999998	0.22750520822570505	-0.09763349622241115	0.16158883306134808	1.6826183622350002	0.0615824746953962	0.30769274644351274	-0.27531308833943247
0.3979999999999997	0.22750814596016858	-0.09764483491914737	0.16317639496657318	1.6823877170992012	0.0614859387826715	0.3081566939726522	-0.27489268084466395
0.399	0.22751105642595007	-0.09765628286920781	0.16476591892606907	1.682153105515835	0.06138935299777452	0.30862088311918234	-0.27447190547180156
0.3999999999999999	0.22751394043055287	-0.09766783978481373	0.16635737427390077	1.681914497264377	0.06129272074011135	0.30908530757247	-0.27405077561675545
0.4009999999999998	0.22751679871215463	-0.09767950530970412	0.16795073036582375	1.6816718620037077	0.061196045389034955	0.3095499611136584	-0.27362930474013364
0.4019999999999997	0.2275196319413077	-0.0976912790206573	0.1695459565925633	1.6814251692613853	0.061099330304215944	0.31001483762000737	-0.2732075063658393
0.403	0.22752244072191533	-0.09770316042965828	0.17114302239500215	1.6811743884223267	0.061002578825994545	0.310479931069801	-0.27278539407920877
0.4039999999999999	0.22752522559298494	-0.0977151489867132	0.17274189727942751	1.6809194887176813	0.060905794276014856	0.3109452355472214	-0.2723629815250425
0.4049999999999998	0.22752798703153074	-0.09772724408218374	0.17434255083173777	1.6806604392154347	0.06080897995777276	0.31141074524682816	-0.2719402824055763
0.4059999999999997	0.22753072545587386	-0.097739445049016	0.17594495273139163	1.6803972088112702	0.060712139157074324	0.31187645447795337	-0.27151731047837946
0.40700000000000003	0.2275334412289664	-0.0977517511652419	0.17754907276625698	1.6801297662189623	0.06061527514258401	0.31234235766932406	-0.2710940795539236
0.4079999999999999	0.22753613466211436	-0.09776416165600231	0.1791548808483866	1.6798580799622114	0.060518391166277	0.3128084493738544	-0.27067060349250344
0.4089999999999998	0.22753880601984913	-0.09777667569546653	0.18076234702962163	1.679582118368326	0.06042149046391413	0.31327472427331043	-0.2702468962008011
0.4099999999999997	0.22754145552557226	-0.0977892924094027	0.18237144151667697	1.6793018495626528	0.06032457625571896	0.31374117718273004	-0.2698229716283238
0.41100000000000003	0.22754408336684684	-0.09780201087802484	0.18398213468724142	1.6790172414641698	0.060227651747010204	0.31420780305484675	-0.26939884376309214
0.4119999999999999	0.22754668970071196	-0.09781483013873742	0.1855943971078756	1.6787282617826407	0.06013072012866477	0.31467459698476663	-0.2689745266264444
0.4129999999999998	0.2275492746593948	-0.09782774918877894	0.18720819955185797	1.6784348780166172	0.06003378457746888	0.3151415542147202	-0.2685500342677949
0.4139999999999997	0.22755183835529003	-0.09784076698776936	0.18882351301474937	1.6781370574523167	0.059936848256354404	0.3156086701382848	-0.26812538075982045
0.41500000000000004	0.22755438088483207	-0.0978538824601624	0.19044030872770293	1.6778347671630323	0.059839914314639066	0.31607594030383906	-0.26770058019412235
0.4159999999999999	0.22755690233201228	-0.09786709449722428	0.19205855817005535	1.6775279740083548	0.05974298588820642	0.31654336041761894	-0.2672756466772278
0.4169999999999998	0.22755940277153902	-0.09788040195816484	0.19367823308160254	1.677216644634745	0.05964606609925726	0.31701092634650146	-0.26685059432642994
0.4179999999999997	0.22756188227089172	-0.09789380367117564	0.19529930547383362	1.676900745478984	0.059549158055751165	0.3174786341203382	-0.2664254372653314
0.41900000000000004	0.22756434089164604	-0.09790729843512547	0.1969217476397771	1.676580242773036	0.059452264851083216	0.31794647993390246	-0.2660001896195646
0.41999999999999993	0.22756677869119687	-0.09792088502153812	0.19854553216248497	1.6762551025484804	0.05935538956411467	0.31841446014851565	-0.26557486551291837
0.4209999999999998	0.22756919572450046	-0.09793456217648172	0.20017063192218007	1.6759252906405375	0.05925853525925013	0.31888257129317393	-0.2651494790637966
0.4219999999999997	0.2275715920450812	-0.09794832862237081	0.2017970201017177	1.675590772692485	0.0591617049863754	0.3193508100650562	-0.2647240443821168
0.42300000000000004	0.2275739677056802	-0.09796218305967781	0.20342467018963797	1.6752515141616153	0.059064901780774975	0.31981917332935667	-0.26429857556663433
0.42399999999999993	0.22757632275930248	-0.09797612416855561	0.20505355598083666	1.6749074803271486	0.058968128663269635	0.3202876581184445	-0.2638730867025583
0.4249999999999998	0.22757865726141524	-0.09799015061000016	0.20668365157563243	1.6745586362986289	0.05887138864057134	0.3207562616305371	-0.2634475918596869
0.4259999999999997	0.2275809712729166	-0.09800426102617815	0.20831493137800386	1.6742049470237093	0.05877468470548701	0.3212249812280719	-0.2630221050911108
0.42700000000000005	0.2275832648623697	-0.09801845404067065	0.20994737009377407	1.6738463772961099	0.0586780198367855	0.32169381443596234	-0.2625966404318614
0.42799999999999994	0.22758553810750634	-0.09803272825901102	0.21158094272914763	1.6734828917649167	0.058581396998907714	0.32216275893986274	-0.2621712118970643
0.4289999999999998	0.22758779109712995	-0.09804708226876731	0.21321562458924673	1.6731144549456312	0.058484819141699465	0.3226318125842612	-0.2617458334797666
0.4299999999999997	0.2275900239330396	-0.09806151463954432	0.214851391275164	1.672741031232628	0.05838828920028614	0.3231009733700379	-0.2613205191489111
0.43100000000000005	0.22759223673122084	-0.09807602392366059	0.21648821867842813	1.6723625849122985	0.058291810095086244	0.3235702394513687	-0.26089528284781077
0.43199999999999994	0.22759442962267934	-0.09809060865712636	0.21812608297366076	1.6719790801765402	0.05819538473190006	0.32403960913209806	-0.26047013849298656
0.43299999999999983	0.22759660275429036	-0.09810526736016913	0.21976496060982678	1.671590481136625	0.05809901600200964	0.3245090808615831	-0.26004509997335545
0.4339999999999997	0.22759875628928955	-0.09811999853693328	0.22140482830009972	1.6711967518378608	0.058002706782104695	0.3249786532301316	-0.25962018114981633
0.43500000000000005	0.22760089040665615	-0.09813480067510871	0.22304566301111392	1.6707978562758397	0.057906459934031485	0.32544832496421955	-0.25919539585485435
0.43599999999999994	0.22760300529938968	-0.09814967224586402	0.22468744195087345	1.6703937584143	0.05781027830448372	0.32591809492112245	-0.25877075789233334
0.43699999999999983	0.2276051011728066	-0.09816461170333424	0.22633014255383926	1.6699844222035112	0.05771416472475449	0.3263879620826587	-0.2583462810381325
0.4379999999999997	0.2276071782439846	-0.0981796174840421	0.2279737424635944	1.6695698115984632	0.057618122010911876	0.3268579255484106	-0.2579219790414923
0.43900000000000006	0.22760923674197775	-0.09819468800700344	0.22961821951385952	1.6691498905776514	0.05752215296433455	0.32732798452854633	-0.25749786562656835
0.43999999999999995	0.22761127690729768	-0.09820982167414227	0.23126355170712692	1.6687246231636146	0.05742626037211745	0.3277981383357557	-0.2570739544943024
0.44099999999999984	0.2276132989902839	-0.09822501687026851	0.2329097171905584	1.6682939734448847	0.057330447007283826	0.3282683863762413	-0.2566502593249626
0.4419999999999997	0.22761530324911566	-0.09824027196224379	0.2345566942306735	1.667857905597509	0.05723471562898379	0.3287387281404329	-0.2562267937813385
0.44300000000000006	0.22761728994784147	-0.09825558529808637	0.23620446118797836	1.6674163839058036	0.05713906898285916	0.32920916319379445	-0.25580357151215244
0.44399999999999995	0.22761925935442615	-0.09827095520639385	0.23785299649155617	1.6669693727838772	0.05704350980151124	0.32967969116759926	-0.25538060615530794
0.44499999999999984	0.22762121173919095	-0.09828637999533395	0.23950227861364046	1.6665168367975767	0.05694804080482503	0.33015031174967596	-0.2549579113412056
0.44599999999999973	0.22762314737439956	-0.09830185795157914	0.24115228604343983	1.6660587406857672	0.05685266470039101	0.33062102467500243	-0.2545355006964785
0.44700000000000006	0.22762506653461323	-0.09831738733956409	0.24280299725985854	1.6655950493813583	0.05675738418414352	0.3310918297160881	-0.25411338784801224
0.44799999999999995	0.22762696949630942	-0.09833296639993974	0.24445439070426284	1.6651257280321063	0.05666220194072589	0.33156272667344855	-0.2536915864269923
0.44899999999999984	0.22762885653638817	-0.09834859334722383	0.24610644475369045	1.6646507420216052	0.0565671206435189	0.33203371536617365	-0.25327011007284417
0.44999999999999973	0.2276307279303175	-0.09836426636815541	0.24775913769414687	1.6641700569912488	0.056472142954877964	0.33250479562246626	-0.2528489724369919
0.45100000000000007	0.22763258395029462	-0.09837998362075648	0.2494124476943835	1.663683638861699	0.05637727152669822	0.3329759672703966	-0.25242818718666504
0.45199999999999996	0.22763442486342228	-0.09839574323297122	0.25106635277980394	1.6631914538520147	0.056282509000939625	0.33344723012881067	-0.2520077680092892
0.45299999999999985	0.22763625092990006	-0.09841154330126228	0.2527208308053945	1.6626934684972245	0.05618785801010941	0.3339185839979674	-0.25158772861756834
0.45399999999999974	0.2276380624012305	-0.09842738188954317	0.25437585942845375	1.6621896496662536	0.05609332117776016	0.33439002865002554	-0.2511680827545761
0.45500000000000007	0.2276398595184396	-0.09844325702769266	0.2560314160826431	1.6616799645802383	0.05599890111881844	0.33486156381992904	-0.2507488441984157
0.45599999999999996	0.22764164251031155	-0.09845916671040603	0.25768747795337893	1.661164380829757	0.055904600440106526	0.33533318919687444	-0.25033002676667954
0.45699999999999985	0.2276434115916376	-0.0984751088975178	0.25934402195459066	1.6606428663902573	0.05581042174142043	0.3358049044162986	-0.24991164432081603
0.45799999999999974	0.22764516696147843	-0.09849108151466927	0.2610010247076207	1.6601153896353364	0.0557163676166742	0.3362767090525095	-0.24949371077039073
0.4590000000000001	0.22764690880144042	-0.09850708245356597	0.262658462522664	1.65958191934791	0.05562244065474268	0.3367486026120822	-0.24907624007704543
0.45999999999999996	0.22764863727396492	-0.09852310957257968	0.2643163113823909	1.6590424247307936	0.055528643440182886	0.3372205845278986	-0.24865924625771518
0.46099999999999985	0.22765035252063107	-0.09853916069732488	0.2659745469270241	1.6584968754174851	0.05543497855383152	0.3376926541537092	-0.2482427433872725
0.46199999999999974	0.22765205466047136	-0.09855523362083574	0.26763314444126796	1.657945241482048	0.055341448573215116	0.33816481075934	-0.2478267456008897
0.4630000000000001	0.22765374378830036	-0.09857132610446996	0.2692920788446211	1.657387493447375	0.05524805607301394	0.3386370535267277	-0.24741126709573996
0.46399999999999997	0.22765541997305594	-0.09858743587954091	0.2709513246850981	1.65682360229224	0.05515480362563805	0.3391093815467217	-0.24699632213190184
0.46499999999999986	0.22765708325615336	-0.09860356064817806	0.2726108561345045	1.6562535394582965	0.05506169380154763	0.33958179381635184	-0.24658192503281848
0.46599999999999975	0.227658733649852	-0.09861969808342125	0.27427064698415987	1.655677276857042	0.05496872916931498	0.3400542892364382	-0.24616809018560248
0.4670000000000001	0.2276603711356347	-0.0986358458300551	0.27593067064184473	1.6550947868749015	0.054875912295913015	0.3405268666097284	-0.24575483204129403
0.46799999999999997	0.22766199566259945	-0.09865200150618134	0.27759090013075044	1.6545060423760765	0.054783245747105844	0.34099952463962374	-0.24534216511493645
0.46899999999999986	0.22766360714623915	-0.09866816270402565	0.2792513080897095	1.6539110167050732	0.05469073208745178	0.3414722619292518	-0.2449301039853945
0.46999999999999975	0.2276652054683595	-0.09868432698998286	0.2809118667739804	1.6533096836900576	0.054598373880220784	0.34194507698064325	-0.24451866329490085
0.4710000000000001	0.22766679047775998	-0.09870049190503444	0.2825725480573603	1.6527020176463187	0.05450617368752832	0.3424179681941969	-0.24410785774813404
0.472	0.22766836199055385	-0.09871665496516584	0.2842333234364029	1.6520879933791102	0.054414134070195935	0.34289093386873887	-0.24369770211069203
0.47299999999999986	0.22766991979050383	-0.09873281366103308	0.2858941640360181	1.6514675861858972	0.054322257587275186	0.34336397220199477	-0.2432882112071293
0.47399999999999975	0.22767146363012503	-0.09874896545725374	0.2875550406157355	1.6508407718580322	0.0542305467955978	0.34383708129117224	-0.24287939991884797
0.4750000000000001	0.22767299323217713	-0.09876510779207844	0.2892159235770364	1.6502075266822587	0.054139004249288636	0.3443102591337161	-0.24247128318182848
0.476	0.22767450829079416	-0.09878123807782271	0.2908767829717793	1.6495678274420649	0.05404763249923906	0.34478350362836024	-0.24206387598412404
0.47699999999999987	0.22767600847187455	-0.098797353701306	0.2925375885117445	1.648921651418535	0.05395643409247723	0.3452568125765996	-0.24165719336298302
0.47799999999999976	0.2276774934134821	-0.09881345202354767	0.29419830958083	1.6482689763910985	0.05386541157118931	0.3457301836849502	-0.24125125040103626
0.4790000000000001	0.22767896272701177	-0.09882953037910319	0.29585891525068575	1.6476097806385754	0.053774567471449895	0.34620361456799814	-0.24084606222135202
0.48	0.2276804159987491	-0.09884558607579565	0.29751937429831266	1.6469440429401634	0.05368390432196384	0.3466771027517548	-0.24044164398189194
0.48099999999999987	0.2276818527910713	-0.0988616163952171	0.2991796552241482	1.6462717425760087	0.05359342464306051	0.3471506456771962	-0.24003801086977963
0.48199999999999976	0.22768327264291288	-0.09887761859324883	0.3008397262706683	1.6455928593281375	0.05350313094569438	0.34762424070405196	-0.2396351780951845
0.4830000000000001	0.2276846750706234	-0.09889358990022902	0.30249955544229157	1.6449073734821398	0.05341302573020605	0.34809788511472306	-0.23923316088450125
0.484	0.227686059570347	-0.09890952752190144	0.30415911052624417	1.64421526582888	0.05332311148514553	0.34857157611827116	-0.2388319744730543
0.4849999999999999	0.22768742562079397	-0.09892542864114995	0.30581835911328603	1.6435165176670004	0.053233390686216485	0.34904531085435936	-0.2384316340976162
0.48599999999999977	0.2276887726856506	-0.09894129041901556	0.3074772686187024	1.6428111108069854	0.05314386579503433	0.349519086397087	-0.23803215498866487
0.4870000000000001	0.22769010021638061	-0.0989571099949942	0.3091358063043429	1.6420990275749325	0.053054539257756765	0.3499928997589646	-0.23763355236248612
0.488	0.2276914076550479	-0.09897288448812229	0.3107939393017433	1.6413802508156659	0.05296541350382794	0.3504667478952751	-0.23723584141286352
0.4889999999999999	0.22769269443678367	-0.09898861099923119	0.3124516346363619	1.6406547638974724	0.052876490944833814	0.3509406277087641	-0.2368390373017313
0.48999999999999977	0.22769395999264752	-0.09900428661362293	0.3141088592518348	1.639922550718094	0.05278777397346641	0.3514145360542348	-0.2364431551494457
0.4910000000000001	0.22769520375250665	-0.0990199084037959	0.31576558003278	1.6391835957101133	0.052699264962655465	0.3518884697426254	-0.2360482100257561
0.492	0.2276964251471849	-0.0990354734322223	0.31742176382655685	1.6384378838465046	0.05261096626474343	0.35236242554469305	-0.2356542169411569
0.4929999999999999	0.2276976236102604	-0.09905097875417576	0.3190773774651382	1.6376854006471113	0.052522880210579534	0.3528364001947341	-0.23526119083799593
0.4939999999999998	0.22769879857988584	-0.09906642142023497	0.3207323877871276	1.636926132184939	0.052435009108469946	0.35331039039440476	-0.23486914658163
0.4950000000000001	0.22769994950063108	-0.09908179847771668	0.32238676165920477	1.6361600650919037	0.052347355242798814	0.35378439281640095	-0.2344780989519777
0.496	0.22770107582534885	-0.09909710697142021	0.32404046599703407	1.6353871865648004	0.05225992087250089	0.3542584041079413	-0.2340880626350903
0.4969999999999999	0.2277021770166872	-0.0991123439451908	0.3256934677860412	1.6346074843718852	0.05217270822993145	0.3547324208941158	-0.23369905221442125
0.4979999999999998	0.22770325254787294	-0.09912750644467631	0.32734573410133716	1.6338209468604523	0.05208571952013131	0.3552064397809215	-0.23331108216208477
0.4990000000000001	0.2277043019035156	-0.09914259152052671	0.3289972321256939	1.6330275629661726	0.05199895692011946	0.3556804573576229	-0.23292416683033274
0.5	0.22770532458118742	-0.09915759623128888	0.3306479291659824	1.6322273222234494	0.051912422578089285	0.35615447019850127	-0.23253832044335804
0.5009999999999999	0.22770632009340697	-0.099172517645249	0.332297792669985	1.631420214774178	0.0518261186123845	0.3566284748647882	-0.23215355708953145
0.5019999999999998	0.22770728796927572	-0.09918735284160395	0.3339467902439867	1.6306062313745384	0.051740047110313554	0.3571024679071515	-0.2317698907138762
0.5029999999999997	0.2277082277550134	-0.09920209891246853	0.33559488966929785	1.6297853634028374	0.05165421012722679	0.35757644586800663	-0.23138733511046156
0.504	0.22770913901339127	-0.09921675296609335	0.33724205891736475	1.6289576028695436	0.05156860968591522	0.3580504052832304	-0.23100590391458026
0.5049999999999999	0.2277100213228167	-0.0992313121305426	0.3388882661646286	1.628122942427634	0.05148324777608527	0.35852434268358485	-0.23062561059493988
0.5059999999999998	0.2277108742764453	-0.09924577355746059	0.3405334798067877	1.6272813753825166	0.051398126353968475	0.3589982545959156	-0.23024646844628116
0.5069999999999997	0.2277116974813215	-0.09926013442555529	0.3421776684713643	1.626432895702282	0.05131324734200329	0.3594721375439454	-0.22986849058253184
0.508	0.2277124905575476	-0.09927439194305161	0.34382080102860657	1.6255774980282955	0.051228612628282544	0.35994598804872696	-0.22949168993036156
0.5089999999999999	0.22771325313748184	-0.09928854334949228	0.3454628466018847	1.6247151776853803	0.05114422406588652	0.36041980262906315	-0.2291160792229422
0.5099999999999998	0.2277139848649657	-0.09930258591838964	0.34710377457836344	1.623845930691593	0.051060083472526115	0.36089357780202	-0.22874167099365725
0.5109999999999997	0.22771468539458103	-0.0993165169611067	0.34874355461922857	1.6229697537683574	0.050976192630555174	0.3613673100832917	-0.2283684775698091
0.512	0.2277153543909374	-0.09933033383121916	0.35038215666875044	1.6220866443513295	0.05089255328710662	0.36184099598723846	-0.22799651106655527
0.5129999999999999	0.22771599152798935	-0.09934403392861112	0.35201955096258875	1.6211966006020027	0.050809167154167945	0.362314632026662	-0.22762578338100092
0.5139999999999998	0.22771659648838488	-0.09935761470255623	0.35365570803573987	1.6202996214200507	0.050726035908411626	0.3627882147124435	-0.22725630618631396
0.5149999999999997	0.2277171689628447	-0.09937107365416227	0.35529059873052904	1.6193957064564133	0.050643161190778885	0.36326174055316907	-0.22688809092560755
0.516	0.22771770864957286	-0.09938440833968237	0.35692419420467786	1.6184848561267493	0.05056054460624133	0.36373520605462456	-0.2265211488055177
0.5169999999999999	0.22771821525369926	-0.0993976163750705	0.358556465937977	1.6175670716245036	0.050478187724104444	0.36420860771885855	-0.22615549079031755
0.5179999999999998	0.2277186884867537	-0.09941069544065696	0.36018738573684006	1.6166423549335867	0.05039609207860761	0.36468194204287785	-0.2257911275970444
0.5189999999999997	0.22771912806617253	-0.09942364328481959	0.36181692573826535	1.6157107088414224	0.050314259169271104	0.3651552055172835	-0.2254280696908374
0.52	0.22771953371483752	-0.09943645772703115	0.3634450584139871	1.6147721369531083	0.05023269046104947	0.3656283946247895	-0.22506632727986609
0.5209999999999999	0.22771990516064783	-0.0994491366614129	0.36507175657334184	1.613826643707064	0.050151387384716105	0.36610150583826273	-0.22470591031026627
0.5219999999999998	0.22772024213612468	-0.09946167806041621	0.36669699336412	1.6128742343914135	0.050070351337294886	0.3665745356182868	-0.22434682846156015
0.5229999999999997	0.22772054437804967	-0.0994740799778812	0.36832074227218037	1.6119149151603445	0.04998958368235487	0.36704748041043683	-0.22398909114249038
0.524	0.2277208116271366	-0.09948634055185551	0.36994297711985674	1.6109486930508137	0.049909085750410115	0.3675203366421464	-0.22363270748719757
0.5249999999999999	0.22772104362773696	-0.09949845800755086	0.3715636720631841	1.6099755759999677	0.049828858839362535	0.3679931007192305	-0.22327768635167133
0.5259999999999998	0.22772124012757974	-0.09951043066043519	0.37318280158834705	1.6089955728632723	0.049748904214864685	0.3684657690222519	-0.2229240363104048
0.5269999999999997	0.22772140087754544	-0.0995222569194622	0.37480034050737293	1.6080086934333455	0.049669223110783825	0.36893833790273284	-0.22257176565324416
0.528	0.22772152563147477	-0.09953393529006775	0.37641626395346756	1.6070149484591112	0.04958981672976615	0.36941080367933926	-0.2222208823822422
0.5289999999999999	0.2277216141460121	-0.0995454643761831	0.37803054737602054	1.6060143496645105	0.049510686243595316	0.36988316263403953	-0.22187139420875132
0.5299999999999998	0.22772166618048395	-0.09955684288126466	0.37964316653493113	1.6050069097667585	0.049431832793222504	0.3703554110081199	-0.22152330855099192
0.5309999999999997	0.22772168149681293	-0.09956806960909166	0.3812540974954043	1.6039926424945117	0.04935325748864937	0.3708275449983656	-0.22117663253141828
0.532	0.22772165985909087	-0.09957914346470846	0.3828633166247425	1.602971562605182	0.049274961408723825	0.3712995607537753	-0.2208313729735102
0.5329999999999999	0.22772160103205893	-0.09959006345513836	0.3844708005904049	1.6019436859006302	0.04919694560066479	0.37177145437257014	-0.22048753639865223
0.5339999999999998	0.22772150477887124	-0.0996008286891197	0.38607652635785406	1.6009090292419814	0.04911921107919305	0.3722432218991965	-0.2201451290233996
0.5349999999999997	0.227721370859647	-0.09961143837624031	0.38768047118859145	1.599867610564294	0.04904175882557176	0.37271485932162973	-0.21980415675663612
0.536	0.2277211990311884	-0.09962189182659907	0.38928261263915687	1.5988194488903145	0.04896458978698189	0.37318636256916693	-0.21946462519655788
0.5369999999999999	0.22772098904711102	-0.09963218845061879	0.390882928560735	1.597764564342549	0.04888770487604891	0.37365772751034587	-0.21912653962784204
0.5379999999999998	0.22772074065801154	-0.09964232775825892	0.39248139709939045	1.596702978154387	0.048811104970093576	0.37412894995093426	-0.21878990501875178
0.5389999999999997	0.22772045361129709	-0.09965230935800576	0.39407799669732885	1.5956347126810075	0.04873479091010582	0.3746000256322365	-0.21845472601780686
0.54	0.22772012764992672	-0.099662132956018	0.3956727060944527	1.5945597914089218	0.04865876349974549	0.37507095022966075	-0.21812100695062378
0.5409999999999999	0.22771976251043988	-0.0996717983550497	0.39726550432948077	1.59347823896262	0.04858302350449088	0.37554171935155134	-0.21778875181771312
0.5419999999999998	0.22771935792139714	-0.09968130545239717	0.39885637074102864	1.5923900811090563	0.048507571650568855	0.3760123285384116	-0.21745796429304662
0.5429999999999997	0.22771891360185573	-0.09969065423724857	0.40044528496867376	1.5912953447614544	0.048432408623604886	0.3764827732622785	-0.21712864772296414
0.544	0.22771842925950625	-0.09969984478894023	0.4020322269536473	1.5901940579824037	0.04835753506766237	0.3769530489259485	-0.21680080512523428
0.5449999999999999	0.22771790458922453	-0.09970887727611871	0.40361717693954885	1.589086249985845	0.04828295158479207	0.377423150862181	-0.21647443918802153
0.5459999999999998	0.22771733927166224	-0.09971775195530545	0.4052001154734768	1.5879719511375434	0.048208658734421504	0.37789307433324926	-0.21614955226900076
0.5469999999999997	0.22771673297150066	-0.0997264691684866	0.40678102340759603	1.5868511929536446	0.04813465703240063	0.37836281453096543	-0.21582614639504275
0.548	0.2277160853364967	-0.09973502934047931	0.40835988190041106	1.58572400809766	0.04806094695006897	0.37883236657687896	-0.21550422326252933
0.5489999999999999	0.22771539599732124	-0.09974343297645237	0.4099366724166341	1.584590430375854	0.04798752891352624	0.3793017255223497	-0.21518378423847884
0.5499999999999998	0.22771466456668535	-0.09975168065922364	0.4115113767264182	1.583450494730622	0.04791440330292332	0.3797708863486212	-0.21486483036229764
0.5509999999999997	0.2277138906377544	-0.09975977304558008	0.4130839769051037	1.5823042372325753	0.0478415704514687	0.38023984396708244	-0.21454736234760804
0.552	0.22771307378298083	-0.09976771086199922	0.4146544553323663	1.5811516950716755	0.04776903064445451	0.38070859321954	-0.2142313805844563
0.5529999999999999	0.22771221355298124	-0.09977549490127671	0.41622279468965384	1.579992906546256	0.04769678411897166	0.38117712887838356	-0.2139168851425699
0.5539999999999998	0.22771130947470516	-0.09978312602043102	0.417788977956304	1.5788279110498964	0.047624831064192186	0.3816454456467719	-0.21360387577560305
0.5549999999999997	0.2277103610492674	-0.09979060513913215	0.419352988405113	1.5776567490572433	0.04755317162167025	0.38211353815890525	-0.2132923519258823
0.556	0.22770936775019648	-0.09979793323790528	0.420914809598127	1.5764794621083573	0.04748180588553989	0.38258140098051113	-0.2129823127294099
0.5569999999999999	0.22770832902247776	-0.09980511135535663	0.4224744253822975	1.575296092790423	0.0474107339027313	0.3830490286095482	-0.21267375702155128
0.5579999999999998	0.22770724428164008	-0.09981214058479411	0.4240318198831349	1.5741066847167755	0.047339955673509855	0.3835164154767082	-0.21236668334407738
0.5589999999999997	0.22770611291251064	-0.09981902207174335	0.4255869774952459	1.5729112825043368	0.04726947115270336	0.3839835559454161	-0.2120610899536239
0.56	0.2277049342687672	-0.09982575701273551	0.4271398828708991	1.5717099317501688	0.04719928025155659	0.38445044431163883	-0.21175697483108183
0.5609999999999999	0.22770370767366446	-0.09983234665424112	0.4286905209085149	1.570502679006347	0.04712938283972602	0.3849170748039334	-0.2114543356914334
0.5619999999999998	0.227702432421183	-0.09983879229062007	0.4302388767410959	1.5692895717531097	0.04705977874692748	0.38538344158355875	-0.21115316999397504
0.5629999999999997	0.22770110777722471	-0.09984509526145839	0.4317849357234812	1.5680706583721211	0.04699046776435882	0.3858495387442906	-0.21085347495298992
0.5640000000000001	0.22769973298085586	-0.09985125694941953	0.43332868341919006	1.5668459881194226	0.04692144964638483	0.3863153603123105	-0.21055524754869023
0.565	0.2276983072455981	-0.09985727877823675	0.4348701055883761	1.5656156110957686	0.04685272411242382	0.38678090024666195	-0.21025848453837084
0.5659999999999998	0.22769682976076863	-0.09986316221047005	0.4364091881769076	1.5643795782154288	0.046784290848853334	0.3872461524401583	-0.20996318246747278
0.5669999999999997	0.22769529969286972	-0.09986890874615198	0.43794591730621246	1.5631379411760407	0.046716149511178875	0.38771111072050396	-0.2096693376800116
0.5680000000000001	0.22769371618702877	-0.09987451992231759	0.43948027926314537	1.561890752429457	0.04664829972646601	0.38817576885133026	-0.2093769463288004
0.569	0.2276920783684898	-0.09987999731191306	0.44101226048838615	1.5606380651524174	0.04658074109560975	0.3886401205328484	-0.2090860043863843
0.5699999999999998	0.2276903853441567	-0.09988534252208583	0.4425418475630074	1.5593799332169886	0.046513473195380836	0.3891041594021856	-0.20879650765662944
0.5709999999999997	0.22768863620418964	-0.09989055719335974	0.44406902719398156	1.558116411161478	0.046446495580797276	0.38956787903347184	-0.20850845178642236
0.5720000000000001	0.22768683002365522	-0.09989564299968935	0.4455937861990166	1.5568475541617623	0.04637980778800435	0.390031272937683	-0.20822183227754462
0.573	0.22768496586423134	-0.0999006016478868	0.44711611149072655	1.5555734180026075	0.046313409337054454	0.3904943345624307	-0.20793664449903124
0.5739999999999998	0.22768304277596757	-0.0999054348764238	0.44863599006015126	1.5542940590496692	0.046247299734343654	0.3909570572917027	-0.20765288369971327
0.5749999999999997	0.22768105979910197	-0.09991014445473693	0.45015340895963873	1.5530095342232573	0.046181478475131696	0.3914194344452585	-0.2073705450204005
0.5760000000000001	0.2276790159659357	-0.09991473218265522	0.4516683552851042	1.5517199009738039	0.04611594504620689	0.3918814592775628	-0.2070896235057699
0.577	0.22767691030276543	-0.09991919988919232	0.4531808161573028	1.5504252172586053	0.04605069892845271	0.3923431249763859	-0.20681011411639105
0.5779999999999998	0.22767474183187555	-0.09992354943107916	0.45469077870138014	1.5491255415201584	0.04598573959931667	0.3928044246610168	-0.20653201174113675
0.5789999999999997	0.2276725095735904	-0.09992778269141557	0.45619823002470883	1.5478209326656613	0.045921066535303715	0.3932653513800343	-0.20625531121016658
0.5800000000000001	0.22767021254838768	-0.09993190157844024	0.457703157194151	1.5465114500464883	0.04585667921455556	0.3937258981088871	-0.2059800073083054
0.581	0.2276678497790741	-0.09993590802441503	0.459205547213886	1.5451971534375812	0.045792577119455634	0.3941860577475932	-0.20570609478815238
0.5819999999999999	0.22766542029302403	-0.09993980398424444	0.46070538700344155	1.5438781030170825	0.04572875973913826	0.39464582311856655	-0.20543356838292515
0.5829999999999997	0.2276629231244824	-0.0999435914334521	0.4622026633748135	1.5425543593461442	0.0456652265719026	0.3951051869642725	-0.20516242281959254
0.5840000000000001	0.2276603573169324	-0.09994727236626494	0.46369736300906406	1.5412259833488575	0.0456019771277755	0.3955641419446585	-0.20489265283217933
0.585	0.22765772192552922	-0.0999508487945545	0.4651894724331606	1.539893036292992	0.04553901093128457	0.3960226806345499	-0.2046242531748216
0.5859999999999999	0.2276550160196007	-0.09995432274725513	0.4666789779970686	1.5385555797726187	0.04547632752419841	0.3964807955210785	-0.2043572186343342
0.5869999999999997	0.22765223868521575	-0.09995769626988195	0.4681658658514875	1.5372136756918096	0.045413926468173535	0.3969384790012128	-0.2040915440422348
0.5880000000000001	0.22764938902782142	-0.09996097142415063	0.4696501219258712	1.5358673862482166	0.04535180734736931	0.3973957233792743	-0.20382722428665584
0.589	0.2276464661749496	-0.09996415028732213	0.47113173190561775	1.5345167739172256	0.045289969770970495	0.3978525208642047	-0.20356425432451433
0.5899999999999999	0.2276434692789942	-0.09996723495051536	0.47261068120956723	1.5331619014366238	0.045228413375374116	0.39830886356695666	-0.2033026291934582
0.5909999999999997	0.22764039752005966	-0.09997022751636125	0.47408695496970077	1.5318028317909658	0.0451671378259802	0.3987647434984415	-0.20304234402298404
0.5920000000000001	0.22763725010888153	-0.09997313009750104	0.4755605380119292	1.5304396281970836	0.04510614281907391	0.3992201525675547	-0.20278339404491463
0.593	0.22763402628982	-0.09997594481592693	0.47703141483648226	1.5290723540921802	0.045045428083982125	0.3996750825788612	-0.2025257746035451
0.5939999999999999	0.22763072534392714	-0.0999786738016578	0.47849956959903917	1.527701073139865	0.04498499338404311	0.40012952522848544	-0.20226948116150367
0.5949999999999998	0.2276273465920886	-0.09998131919037176	0.4799649860941203	1.5263258492860199	0.04492483851425804	0.4005834720949879	-0.20201450929335407
0.5960000000000001	0.22762388939824035	-0.09998388312074595	0.48142764774075514	1.5249467468482716	0.044864963296720815	0.4010369146271228	-0.20176085467047555
0.597	0.2276203531726614	-0.09998636773225304	0.4828875375693136	1.523563830572837	0.04480536757778492	0.4014898441354902	-0.20150851305281617
0.5979999999999999	0.22761673737534274	-0.09998877516416266	0.4843446382083885	1.5221771656410108	0.044746051228368236	0.4019422517896116	-0.20125748029215135
0.5989999999999998	0.22761304151943335	-0.09999110755537063	0.4857989318721257	1.520786817657939	0.04468701414562974	0.4023941286169071	-0.20100775233930052
0.6000000000000001	0.22760926517476368	-0.09999336704355292	0.4872504003498969	1.5193928526412868	0.04462825625431321	0.40284546550218053	-0.20075932525055573
0.601	0.22760540797144727	-0.09999555576326709	0.4886990249990842	1.5179953370097319	0.0445697775072705	0.4032962531878658	-0.2005121951929603
0.6019999999999999	0.22760146960356048	-0.09999767584374958	0.4901447867398641	1.5165943375700965	0.04451157788559113	0.4037464822748605	-0.20026635844911178
0.6029999999999998	0.22759744983290126	-0.09999972940678198	0.49158766605126103	1.515189921503426	0.04445365739876424	0.40419614322371117	-0.20002181142179712
0.6040000000000001	0.2275933484928268	-0.10000171856462414	0.49302764296810886	1.5137821563507046	0.044396016084873105	0.40464522635603956	-0.1997785506384029
0.605	0.2275891654921705	-0.10000364541801215	0.4944646970789416	1.5123711099973876	0.044338654010761286	0.4050937218562783	-0.19953657275522596
0.6059999999999999	0.22758490081923852	-0.10000551205421902	0.495898807526336	1.5109568506559312	0.04428157127210935	0.4055416197740914	-0.1992958745613221
0.6069999999999998	0.22758055454551035	-0.10000732054517615	0.4973299530101064	1.509539446847383	0.044224767993361336	0.4059889100274898	-0.19905645298134866
0.6080000000000001	0.22757612682829365	-0.10000907294565346	0.49875811179111185	1.508118967383851	0.04416824432756172	0.40643558240604144	-0.19881830507776865
0.609	0.227571617912708	-0.10001077129149616	0.500183261694941	1.5066954813517819	0.04411200045610276	0.40688162657400384	-0.1985814280529684
0.6099999999999999	0.22756702813412188	-0.10001241759791617	0.5016053801173759	1.5052690580944772	0.04405603658826023	0.40732703207381543	-0.1983458192509863
0.6109999999999998	0.2275623579206659	-0.10001401385783631	0.5030244440320378	1.5038397671930261	0.044000352960517464	0.40777178833013755	-0.19811147615867317
0.6120000000000001	0.22755760779507098	-0.1000155620402851	0.5044404299991103	1.5024076784455873	0.043944949835860135	0.40821588465439784	-0.19787839640665233
0.613	0.22755277837583235	-0.10001706408884037	0.5058533141751608	1.5009728618457057	0.04388982750316332	0.4086593102497829	-0.19764657777002023
0.6139999999999999	0.22754787037769883	-0.10001852192011983	0.5072630723248359	1.4995353875610988	0.04383498627648797	0.4091020542165701	-0.19741601816830356
0.6149999999999998	0.2275428846122404	-0.10001993742231644	0.5086696798355768	1.4980953259132224	0.04378042649398194	0.40954410555792997	-0.19718671566412635
0.6160000000000001	0.22753782198887157	-0.10002131245377698	0.5100731117353785	1.4966527473567917	0.04372614851644622	0.40998545318627105	-0.19695866846052856
0.617	0.22753268351520045	-0.10002264884162189	0.5114733427117402	1.4952077224588192	0.04367215272593134	0.4104260859297727	-0.1967318748977294
0.6179999999999999	0.22752747029632248	-0.10002394838040456	0.512870347131456	1.4937603218770958	0.04361843952442471	0.4108659925390551	-0.19650633344970284
0.6189999999999998	0.22752218353381176	-0.10002521283080815	0.5142640990623966	1.4923106163380497	0.043565009332384635	0.4113051616943029	-0.1962820427202013
0.6200000000000001	0.22751682452478644	-0.10002644391837856	0.5156545722973065	1.4908586766139118	0.04351186258699909	0.41174358201291317	-0.19605900143816837
0.621	0.2275113946610444	-0.10002764333229146	0.517041740379642	1.4894045734991186	0.04345899974022949	0.41218124205767964	-0.1958372084524806
0.6219999999999999	0.22750589542826938	-0.10002881272415189	0.5184255766318512	1.4879483777862594	0.043406421256761106	0.41261813034552386	-0.1956166627257156
0.6229999999999998	0.22750032840530726	-0.10002995370682469	0.5198060541853707	1.4864901602422484	0.04335412761185945	0.4130542353565407	-0.19539736332706908
0.6240000000000001	0.2274946952635077	-0.10003106785329428	0.521183146011615	1.4850299915846608	0.04330211928901047	0.41348954554324807	-0.19517930942478728
0.625	0.22748899776612957	-0.10003215669555214	0.5225568249547362	1.4835679424577817	0.043250396777283234	0.41392404934023436	-0.1949625002779329
0.6259999999999999	0.22748323776743673	-0.10003322172351035	0.5239270637669319	1.482104083408303	0.04319896056847545	0.41435773517427565	-0.19474693522724212
0.6269999999999998	0.22747741721073092	-0.10003426438431622	0.5252938351459489	1.4806384848598444	0.04314781115434592	0.4147905914748737	-0.1945326136854383
0.6280000000000001	0.22747153812531748	-0.10003528608281882	0.5266571117748119	1.4791712170862321	0.04309694902423792	0.4152226066852858	-0.19431953512682085
0.629	0.22746560262315293	-0.10003628818281007	0.5280168663638016	1.4777023501853432	0.043046374662788524	0.41565376927393777	-0.19410769907558126
0.6299999999999999	0.2274596128955475	-0.10003727200753355	0.5293730716935845	1.4762319540534494	0.04299608854717527	0.41608406774598533	-0.19389710509345615
0.6309999999999998	0.22745357120992218	-0.10003823883908367	0.530725700659142	1.4747600983584848	0.04294609114383889	0.41651349065515886	-0.19368775276726588
0.6319999999999997	0.22744747990662117	-0.10003918991744637	0.5320747263145245	1.4732868525132976	0.04289638290492508	0.4169420266159021	-0.19347964169609536
0.633	0.2274413413953994	-0.10004012643955647	0.5334201219173265	1.471812285650328	0.042846964264627765	0.4173696643153888	-0.19327277147836103
0.6339999999999999	0.22743515815120596	-0.10004104955874663	0.5347618609725406	1.4703364665965108	0.042797835635676795	0.41779639252530865	-0.19306714169906947
0.6349999999999998	0.2274289327103898	-0.10004196038533925	0.5360999172765669	1.4688594638472159	0.04274899740639618	0.4182222001136746	-0.19286275191702362
0.6359999999999997	0.2274226676684539	-0.10004285998800413	0.5374342649617793	1.467381345540272	0.04270044993821047	0.41864707605666446	-0.19265960165167317
0.637	0.227416365678227	-0.10004374939437549	0.5387648785416725	1.4659021794315266	0.042652193562746465	0.41907100945032394	-0.19245769036942656
0.6379999999999999	0.22741002944732125	-0.10004462959092748	0.5400917329558639	1.4644220328711144	0.042604228578468815	0.41949398952208117	-0.19225701746985133
0.6389999999999998	0.22740366173524945	-0.10004550152361205	0.5414148036130901	1.4629409727788707	0.04255655524782378	0.41991600564190107	-0.19205758227273798
0.6399999999999997	0.22739726535057495	-0.10004636609963377	0.5427340664314764	1.4614590656188147	0.042509173795195254	0.4203370473329673	-0.1918593840063322
0.641	0.22739084314808955	-0.10004722418960565	0.5440494978776039	1.4599763773730217	0.042462084405124736	0.42075710428220764	-0.19166242179612727
0.6419999999999999	0.2273843980260198	-0.10004807662971006	0.5453610750059047	1.4584929735151897	0.042415287220490504	0.421176166350916	-0.19146669465354746
0.6429999999999998	0.22737793292288394	-0.10004892422386813	0.5466687754984046	1.4570089189845934	0.0423687823406458	0.4215942235853593	-0.19127220146440146
0.6439999999999997	0.22737145081324348	-0.10004976774591784	0.5479725777037107	1.4555242781611142	0.04232256981957687	0.4220112662271361	-0.19107894097741132
0.645	0.22736495470234558	-0.10005060794179794	0.549272460674134	1.454039114842033	0.04227664966414157	0.42242728472311303	-0.19088691179300066
0.6459999999999999	0.22735844762040663	-0.1000514455317348	0.5505684042005977	1.4525534922205208	0.04223102183238849	0.42284226973482786	-0.19069611235252612
0.6469999999999998	0.22735193261691167	-0.10005228121280547	0.5518603888457243	1.451067472865014	0.04218568623220031	0.4232562121473064	-0.1905065409281362
0.6479999999999997	0.22734541275492426	-0.10005311566225393	0.5531483959758757	1.4495811186994145	0.04214064272038303	0.42366910307736416	-0.19031819561289354
0.649	0.22733889110540229	-0.10005394954081111	0.5544324077921635	1.448094490985181	0.04209589110165329	0.42408093388140117	-0.1901310743107357
0.6499999999999999	0.22733237074151727	-0.10005478349526692	0.5557124073596929	1.446607650306001	0.04205143112728014	0.4244916961626376	-0.18994517472645975
0.6509999999999998	0.2273258547329763	-0.10005561816066652	0.5569883786343061	1.4451206565546124	0.0420072624938687	0.42490138177767756	-0.18976049435621914
0.6519999999999997	0.22731934614072147	-0.1000564541625033	0.5582603064864686	1.4436335689217141	0.0419633848424078	0.42530998284216476	-0.18957703047871838
0.653	0.22731284801275248	-0.10005729211890912	0.5595281767234425	1.442146445887658	0.041919797757216486	0.4257174917357214	-0.18939478014655936
0.6539999999999999	0.22730636338069063	-0.10005813264284526	0.5607919761108865	1.4406593452168597	0.04187650076478966	0.4261239011066032	-0.18921374017725542
0.6549999999999998	0.2272998952555798	-0.10005897634429474	0.5620516923923943	1.4391723239537462	0.04183349333290877	0.42652920387589677	-0.189033907144646
0.6559999999999997	0.22729344662255	-0.10005982383245325	0.5633073143051036	1.4376854384194357	0.04179077487007886	0.42693339324077817	-0.1888552773716902
0.657	0.22728702043508933	-0.10006067571791688	0.5645588315921432	1.436198744209846	0.041748344724987986	0.42733646267684	-0.18867784692427664
0.6579999999999999	0.22728061960929513	-0.10006153261486622	0.565806235013803	1.4347122961959247	0.04170620218586779	0.4277384059399196	-0.18850161160514
0.6589999999999998	0.22727424701847826	-0.10006239514324507	0.5670495163574407	1.4332261485248237	0.041664346480060385	0.42813921706767866	-0.1883265669481924
0.6599999999999997	0.22726790548887157	-0.10006326393093112	0.5682886684450015	1.4317403546208318	0.04162277677397491	0.4285388903808799	-0.1881527082139437
0.661	0.22726159779606359	-0.10006413961552275	0.5695236851385412	1.4302549671875204	0.04158149217294735	0.4289374204842433	-0.18798003038540617
0.6619999999999999	0.22725532666064918	-0.10006502284536921	0.5707545613441334	1.4287700382125532	0.041540491720699874	0.42933480226664567	-0.18780852816406154
0.6629999999999998	0.22724909474309488	-0.10006591428059736	0.5719812930134132	1.427285618973979	0.041499774399070516	0.42973103090048426	-0.1876381959664438
0.6639999999999997	0.227242904639321	-0.10006681459450835	0.5732038771435142	1.42580176004646	0.041459339128257715	0.4301261018405768	-0.1874690279212816
0.665	0.22723675887737466	-0.10006772447459009	0.5744223117769073	1.4243185113073724	0.041419184766910803	0.43052001082314906	-0.18730101786677986
0.6659999999999999	0.22723065991443814	-0.1000686446235209	0.5756365960007724	1.4228359219438684	0.04137931011206748	0.43091275386485417	-0.18713415934810695
0.6669999999999998	0.22722461013379308	-0.10006957576054029	0.5768467299447744	1.4213540404615963	0.041339713899243936	0.4313043272613408	-0.18696844561527612
0.6679999999999997	0.22721861184211334	-0.10007051862205707	0.5780527147768654	1.4198729146946627	0.041300394802313296	0.43169472758513044	-0.18680386962154913
0.669	0.2272126672678385	-0.10007147396111794	0.5792545526971146	1.4183925918167797	0.041261351433051936	0.4320839516829283	-0.1866404240223692
0.6699999999999999	0.22720677856025231	-0.1000724425468636	0.5804522469295629	1.4169131183539345	0.041222582340902966	0.43247199667249475	-0.18647810117476865
0.6709999999999998	0.227200947787757	-0.10007342516509835	0.5816458017124806	1.4154345401977804	0.0411840860134455	0.4328588599390786	-0.1863168931372588
0.6719999999999997	0.22719517693496463	-0.10007442261959716	0.5828352222877758	1.4139569026185796	0.04114586087726664	0.43324453913159866	-0.18615679167014829
0.673	0.22718946789935557	-0.10007543573264863	0.5840205148887979	1.4124802502776457	0.04110790529856762	0.4336290321586371	-0.18599778823666344
0.6739999999999999	0.22718382248787775	-0.10007646534445788	0.585201686724272	1.4110046272403756	0.04107021758356672	0.43401233718375887	-0.18583987400566992
0.6749999999999998	0.22717824241348336	-0.10007751231215894	0.5863787459583605	1.4095300769909542	0.04103279597906579	0.4343944526199169	-0.1856830398557609
0.6759999999999997	0.22717272929198012	-0.10007857750881104	0.5875517016887241	1.4080566424486909	0.040995638673182136	0.4347753771233087	-0.18552727637986705
0.677	0.22716728463957345	-0.10007966182237807	0.5887205639225743	1.4065843659848112	0.040958743796308324	0.4351551095868704	-0.18537257389070255
0.6779999999999999	0.22716190987034449	-0.10008076615469015	0.5898853435499584	1.4051132894385354	0.04092210942236259	0.4355336491333472	-0.18521892242760374
0.6789999999999998	0.2271566062932843	-0.1000818914203867	0.591046052314639	1.403643454132029	0.040885733570209845	0.4359109951080024	-0.18506631176458754
0.6799999999999997	0.2271513751103854	-0.10008303854583983	0.5922027027833112	1.4021749008845579	0.04084961420525521	0.43628714707108895	-0.1849147314193345
0.681	0.2271462174169187	-0.10008420846805745	0.5933553083135207	1.4007076700265666	0.040813749241211936	0.43666210479008233	-0.18476417066292428
0.6819999999999999	0.22714113420276844	-0.10008540213356504	0.5945038830195227	1.3992418014143904	0.04077813654198488	0.43703586823137197	-0.18461461853039376
0.6829999999999998	0.22713612635294653	-0.10008662049726526	0.5956484417356909	1.3977773344463102	0.040742773923732364	0.43740843755128916	-0.18446606383194677
0.6839999999999997	0.22713119464728382	-0.10008786452127429	0.596788999978967	1.396314308079161	0.0407076591571695	0.43777981308701974	-0.1843184951643985
0.685	0.22712633976079838	-0.10008913517373419	0.5979255739114667	1.3948527608439438	0.04067278997005413	0.4381499953477665	-0.1841719009228665
0.6859999999999999	0.22712156226474	-0.10009043342760024	0.5990581803020975	1.3933927308607919	0.0406381640497967	0.43851898500573533	-0.18402626931308433
0.6869999999999998	0.22711686262718597	-0.10009176025940238	0.6001868364860364	1.3919342558532413	0.04060377904619625	0.4388867828867612	-0.1838815883648363
0.6879999999999997	0.22711224121356338	-0.10009311664797958	0.6013115603239395	1.3904773731610278	0.0405696325741221	0.43925338996112184	-0.183737845945977
0.6890000000000001	0.22710769828746982	-0.10009450357318661	0.6024323701627429	1.389022119752498	0.04053572221602165	0.4396188073347207	-0.18359502977588973
0.69	0.2271032340110385	-0.10009592201457182	0.6035492847961654	1.387568532237721	0.04050204552450035	0.4399830362401518	-0.18345312743888342
0.6909999999999998	0.22709884844522696	-0.10009737295002522	0.6046623234230075	1.386116646881144	0.04046860002509787	0.4403460780274008	-0.18331212639869654
0.6919999999999997	0.22709454155078482	-0.1000988573543959	0.6057715056043552	1.3846664996126241	0.04043538321914108	0.44070793415436427	-0.1831720140138768
0.6930000000000001	0.2270903131898996	-0.10010037619807771	0.6068768512207995	1.3832181260379277	0.04040239258661544	0.441068606177308	-0.18303277755325725
0.694	0.22708616312889274	-0.10010193044556241	0.6079783804292777	1.381771561449041	0.040369625589118	0.44142809574138386	-0.18289440421172326
0.6949999999999998	0.22708209104196445	-0.10010352105395914	0.6090761136198963	1.3803268408327523	0.040337079672955405	0.44178640457150914	-0.18275688112658808
0.6959999999999997	0.227078096515238	-0.10010514897147955	0.6101700713742162	1.378883998877472	0.040304752272328596	0.44214353446378873	-0.18262019539391866
0.6970000000000001	0.2270741790507276	-0.10010681513588741	0.6112602744257295	1.3774430699793832	0.04027264081248472	0.4424994872774183	-0.1824843340840943
0.698	0.22707033807023105	-0.10010852047328812	0.612346743622138	1.3760040882478883	0.04024074271283882	0.44285426492700464	-0.18234928425661007
0.6989999999999998	0.22706657291914728	-0.10011026589800992	0.6134294998882858	1.3745670875091938	0.04020905539037237	0.44320786937524237	-0.1822150329749294
0.6999999999999997	0.227062882869843	-0.1001120523131993	0.6145085641893467	1.3731321013076239	0.04017757626331107	0.44356030262588203	-0.18208156732182512
0.7010000000000001	0.2270592671238168	-0.10011388061062494	0.6155839574949957	1.3716991629057544	0.04014630275447545	0.4439115667169891	-0.18194887441461224
0.702	0.22705572481303757	-0.1001157516693128	0.616655700743791	1.3702683052837104	0.040115232294245955	0.4442616637143094	-0.1818169414205285
0.7029999999999998	0.22705225500196297	-0.1001176663537642	0.6177238148066241	1.3688395611368467	0.04008436232363212	0.44461059570455475	-0.18168575557312833
0.7039999999999997	0.2270488566906154	-0.10011962551213223	0.6187883204507209	1.3674129628721554	0.040053690297326604	0.4449583647888523	-0.18155530418891036
0.7050000000000001	0.2270455288179634	-0.10012162997473188	0.6198492383060504	1.3659885426048652	0.0400232136865639	0.4453049730766588	-0.18142557468273018
0.706	0.22704227026523358	-0.10012368055363577	0.6209065888337457	1.3645663321548274	0.039992929982273266	0.4456504226801377	-0.18129655458213137
0.7069999999999999	0.22703907985915386	-0.10012577804297815	0.6219603922950107	1.3631463630407792	0.03996283669858945	0.4459947157088768	-0.18116823154194797
0.7079999999999997	0.22703595637512916	-0.10012792321846155	0.623010668719744	1.3617286664732107	0.03993293137605356	0.4463378542647589	-0.18104059335967698
0.7090000000000001	0.2270328985403509	-0.10013011683606508	0.624057437875989	1.3603132733480534	0.03990321158438479	0.4466798404369258	-0.18091362799047614
0.71	0.22702990503684112	-0.10013235963145892	0.6251007192416921	1.3589002142407893	0.03987367492537349	0.4470206762970133	-0.18078732356088542
0.7109999999999999	0.22702697450443263	-0.10013465232012404	0.6261405319783742	1.357489519399442	0.03984431903601972	0.44736036389477896	-0.18066166838189254
0.7119999999999997	0.22702410554368663	-0.10013699559704686	0.6271768949055679	1.3560812187371782	0.03981514159149335	0.4476989052540588	-0.18053665096184185
0.7130000000000001	0.22702129671874902	-0.10013939013636189	0.628209826476004	1.3546753418263588	0.039786140307796265	0.4480363023688689	-0.18041226001864946
0.714	0.22701854656014647	-0.10014183659169569	0.629239344752281	1.3532719178940193	0.03975731294437235	0.4483725571995877	-0.1802884844910314
0.7149999999999999	0.22701585356752427	-0.10014433559683919	0.6302654673850006	1.3518709758168657	0.03972865730678946	0.4487076716694018	-0.1801653135493041
0.7159999999999997	0.2270132162123267	-0.10014688776599642	0.6312882115915965	1.3504725441138827	0.03970017124937376	0.44904164766113325	-0.1800427366065592
0.7170000000000001	0.22701063294042204	-0.10014949369323042	0.6323075941358428	1.3490766509361476	0.03967185267767656	0.44937448701450833	-0.17992074333040656
0.718	0.227008102174673	-0.10015215395185759	0.633323631309146	1.3476833240556996	0.03964369955089786	0.4497061915239269	-0.1797993236542599
0.7189999999999999	0.2270056223174547	-0.10015486909454083	0.6343363389143624	1.3462925908549457	0.03961570988426837	0.4500367629366081	-0.17967846778720112
0.7199999999999998	0.22700319175312159	-0.1001576396537032	0.6353457322517468	1.3449044783158208	0.0395878817512094	0.4503662029509898	-0.17955816622273738
0.7210000000000001	0.2270008088504245	-0.10016046614188567	0.6363518261066451	1.3435190130079255	0.039560213285272525	0.45069451321550064	-0.17943840974700867
0.722	0.2269984719648798	-0.10016334905242949	0.6373546347385366	1.3421362210756154	0.03953270268210461	0.45102169532776554	-0.17931918944675967
0.7229999999999999	0.2269961794410922	-0.1001662888608597	0.6383541718710373	1.3407561282243894	0.03950534820168343	0.45134775083405865	-0.17920049671708482
0.7239999999999998	0.22699392961503267	-0.10016928602621475	0.6393504506832199	1.3393787597069287	0.039478148170582164	0.4516726812290036	-0.17908232326865064
0.7250000000000001	0.22699172081627297	-0.10017234099156815	0.64034348380224	1.3380041403080112	0.03945110098389906	0.45199648795570113	-0.17896466113470857
0.726	0.2269895513701789	-0.10017545418411691	0.6413332832968813	1.3366322943275237	0.03942420510691475	0.4523191724062836	-0.17884750267827146
0.7269999999999999	0.22698741960006322	-0.10017862601521049	0.6423198606727661	1.3352632455626736	0.039397459076539694	0.4526407359228333	-0.17873084059879146
0.7279999999999998	0.2269853238293006	-0.10018185688032087	0.6433032268699677	1.3338970172912574	0.03937086150243142	0.4529611797986031	-0.1786146679375557
0.7290000000000001	0.2269832623834054	-0.10018514715933385	0.6442833922618793	1.3325336322563406	0.03934441106802669	0.45328050527935426	-0.17849897808211043
0.73	0.22698123359207495	-0.10018849721753867	0.6452603666538271	1.3311731126515738	0.03931810653191609	0.45359871356462866	-0.17838376477051293
0.7309999999999999	0.22697923579119866	-0.10019190740655964	0.646234159282546	1.3298154801067448	0.03929194672919707	0.4539158058090754	-0.17826902209517367
0.7319999999999998	0.22697726732483614	-0.10019537806447386	0.6472047788187658	1.328460755673172	0.03926593057219759	0.4542317831242572	-0.17815474450544208
0.7330000000000001	0.22697532654716432	-0.10019890951549192	0.648172233372147	1.3271089598081651	0.03924005705069323	0.45454664658099564	-0.17804092680936826
0.734	0.22697341182439662	-0.10020250206958184	0.649136530496298	1.3257601123592828	0.03921432523192341	0.45486039721176813	-0.17792756417549851
0.7349999999999999	0.2269715215366747	-0.10020615602203697	0.6500976771942472	1.324414232550625	0.03918873426046864	0.4551730360129718	-0.17781465213403994
0.7359999999999998	0.22696965407993494	-0.10020987165298541	0.6510556799258644	1.323071338971139	0.03916328335792871	0.4554845639473587	-0.17770218657672857
0.7370000000000001	0.22696780786775142	-0.10021364922683848	0.6520105446168509	1.3217314495626675	0.03913797182234177	0.45579498194682305	-0.17759016375613687
0.738	0.22696598133315596	-0.10021748899167603	0.6529622766677821	1.3203945816073428	0.03911279902752791	0.45610429091541865	-0.17747858028509386
0.7389999999999999	0.2269641729304382	-0.10022139117856915	0.6539108809620732	1.319060751715814	0.0390877644226012	0.456412491732179	-0.17736743313628256
0.7399999999999998	0.22696238113692588	-0.10022535600084458	0.6548563618732379	1.3177299758170424	0.039062867531529426	0.4567195852534344	-0.17725671964177483
0.7410000000000001	0.226960604454748	-0.10022938365329129	0.6557987232733153	1.3164022691500235	0.03903810795237628	0.4570255723149911	-0.17714643749171435
0.742	0.22695884141258124	-0.10023347431130725	0.6567379685439632	1.3150776462577967	0.03901348535604398	0.4573304537346582	-0.17703658473141992
0.7429999999999999	0.22695709056738197	-0.10023762812998492	0.6576741005902164	1.313756120983355	0.038988999484638444	0.4576342303150618	-0.17692715975691106
0.7439999999999998	0.226955350506105	-0.1002418452431354	0.6586071218561564	1.3124377064674353	0.03896465014957917	0.45793690284650046	-0.1768181613090406
0.7450000000000001	0.22695361984741005	-0.10024612576224996	0.6595370343424838	1.3111224151489267	0.03894043722933222	0.4582384721099028	-0.17670958846599236
0.746	0.22695189724335826	-0.10025046977539669	0.66046383962637	1.3098102587678901	0.038916360666644736	0.4585389388800089	-0.17660144063408406
0.7469999999999999	0.22695018138109907	-0.10025487734605325	0.6613875388828349	1.3085012483700478	0.0388924204654638	0.45883830392871255	-0.1764937175376073
0.7479999999999998	0.22694847098454934	-0.10025934851225624	0.6623081329068976	1.3071953943119743	0.03886861668796601	0.45913656802850394	-0.1763864192081922
0.7490000000000001	0.22694676481606602	-0.10026388328644431	0.6632256221372512	1.3058927062677366	0.038844949451758655	0.4594337319560112	-0.1762795459730884
0.75	0.2269450616781133	-0.10026848165523937	0.6641400066822094	1.3045931932380976	0.03882141892664339	0.45972979649557943	-0.17617309844181372
0.7509999999999999	0.22694336041492583	-0.10027314357878629	0.6650512863475505	1.303296863562653	0.0387980253307597	0.4600247624428252	-0.17606707749135325
0.7519999999999998	0.22694165991416868	-0.10027786899040488	0.665959460665883	1.3020037249348884	0.038774768926534156	0.46031863060822775	-0.17596148424996927
0.7530000000000001	0.22693995910821949	-0.10028265779618199	0.6668645289267827	1.3007137844197725	0.0387516500163745	0.4606114018206938	-0.17585632007992516
0.754	0.22693825697432074	-0.10028750987412881	0.667766490206199	1.2994270484727544	0.03872866893816903	0.4609030769309135	-0.175751586560158
0.7549999999999999	0.22693655253398004	-0.10029242507402877	0.6686653433947501	1.298143522959403	0.0387058260612002	0.4611936568145059	-0.17564728546932473
0.7559999999999998	0.22693484485312398	-0.10029740321834964	0.6695610872252822	1.2968632131760598	0.03868312178259375	0.46148314237489335	-0.17554341876885485
0.7569999999999997	0.22693313304338322	-0.10030244410309185	0.670453720299324	1.2955861238718789	0.03866055652381584	0.4617715345457198	-0.17543998858606874
0.758	0.22693141626375687	-0.10030754749744884	0.6713432411124394	1.2943122592726186	0.03863813072666979	0.46205883429287414	-0.17533699719754275
0.7589999999999999	0.2269296937222809	-0.10031271314265595	0.672229648079225	1.2930416231065587	0.038615844848791894	0.4623450426162393	-0.17523444701235322
0.7599999999999998	0.22692796467732504	-0.10031794075152868	0.6731129395583324	1.2917742186314087	0.03859369935925491	0.4626301605512876	-0.17513234055489285
0.7609999999999997	0.22692622843776666	-0.10032323000906712	0.6739931138771373	1.2905100486599526	0.038571694734705175	0.4629141891708259	-0.1750306804478054
0.762	0.22692448436204293	-0.10032858057337732	0.6748701693553113	1.2892491155836723	0.038549831456032795	0.46319712958688997	-0.1749294693958276
0.7629999999999999	0.22692273185646086	-0.10033399207653261	0.6757441043272973	1.2879914213966055	0.03852811000526997	0.4634789829524215	-0.1748287101701096
0.7639999999999998	0.22692097037276426	-0.10033946412537408	0.6766149171644426	1.2867369677220661	0.038506530862290694	0.46375975046254336	-0.17472840559203703
0.7649999999999997	0.22691919940570704	-0.1003449963026291	0.6774826062971622	1.2854857558410941	0.0384850945014941	0.4640394333555543	-0.1746285585166737
0.766	0.22691741849100924	-0.10035058816909961	0.6783471702367595	1.2842377867196275	0.038463801389201684	0.4643180329138863	-0.17452917181649172
0.7669999999999999	0.22691562720257183	-0.10035623926654338	0.6792086075961526	1.2829930610347733	0.03844265198158534	0.46459555046502143	-0.17443024836557003
0.7679999999999998	0.22691382514857458	-0.10036194911974558	0.6800669171098903	1.2817515792020493	0.03842164672209044	0.46487198738224705	-0.17433179102401344
0.7689999999999997	0.22691201196758196	-0.10036771723740381	0.6809220976545852	1.2805133414028536	0.038400786038231646	0.46514734508536876	-0.17423380262240817
0.77	0.22691018732578477	-0.10037354311257868	0.6817741482690087	1.2792783476114047	0.03838007033837007	0.4654216250413801	-0.1741362859465534
0.7709999999999999	0.22690835091538095	-0.10037942622271326	0.6826230681723444	1.2780465976222815	0.038359500008471444	0.4656948287649052	-0.17403924372277182
0.7719999999999998	0.22690650245334432	-0.10038536602847084	0.6834688567809802	1.2768180910785627	0.03833907540841842	0.4659669578184123	-0.17394267860385637
0.7729999999999997	0.22690464168020838	-0.10039136197176426	0.6843115137253469	1.2755928274994361	0.038318796867937675	0.46623801381231905	-0.17384659315534656
0.774	0.2269027683588637	-0.10039741347447936	0.6851510388679256	1.2743708063080266	0.03829866468262867	0.46650799840517043	-0.173750989841218
0.7749999999999999	0.22690088227336522	-0.10040351993827051	0.6859874323220511	1.2731520268602001	0.038278679110276354	0.4667769133039488	-0.1736558710088004
0.7759999999999998	0.22689898322774868	-0.10040968074467925	0.6868206944696307	1.2719364884724675	0.038258840367447575	0.467044760264271	-0.17356123887426064
0.7769999999999997	0.22689707104448317	-0.10041589525482325	0.6876508259770262	1.2707241904482327	0.038239148626310136	0.46731154109034806	-0.1734670955091978
0.778	0.2268951455621869	-0.10042216280790224	0.688477827810979	1.26951513210389	0.03821960401112597	0.46757725763507313	-0.17337344282725084
0.7789999999999999	0.22689320663335794	-0.10042848271890142	0.6893017012564591	1.2683093127943958	0.03820020659417494	0.46784191180066015	-0.17328028257016917
0.7799999999999998	0.22689125412286817	-0.10043485427699775	0.6901224479360625	1.2671067319371898	0.03818095639171785	0.468105505539711	-0.17318761629371004
0.7809999999999997	0.2268892879068437	-0.10044127674466562	0.6909400698290724	1.2659073890355916	0.038161853360242505	0.4683680408561603	-0.17309544535372576
0.782	0.22688730787155717	-0.10044774935597764	0.6917545692883025	1.2647112837020504	0.038142897392627155	0.4686295198057923	-0.17300377089323132
0.7829999999999999	0.22688531391233463	-0.10045427131410532	0.6925659490550952	1.2635184156797394	0.03812408831428239	0.46888994449663185	-0.17291259383069493
0.7839999999999998	0.22688330593247907	-0.10046084178952676	0.6933742122739799	1.2623287848624998	0.038105425879758785	0.4691493170895117	-0.1728219148487581
0.7849999999999997	0.22688128384258585	-0.10046745991893972	0.694179362505857	1.2611423913135091	0.038086909769881355	0.46940763979851036	-0.1727317343838721
0.786	0.22687924756062214	-0.10047412480337399	0.6949814037382039	1.2599592352822997	0.03806853958886297	0.4696649148909534	-0.17264205261788504
0.7869999999999999	0.22687719701201717	-0.10048083550550141	0.695780340393426	1.2587793172208819	0.038050314861214275	0.4699211446871589	-0.17255286947078796
0.7879999999999998	0.22687513212938865	-0.10048759104765101	0.6965761773372292	1.2576026377989626	0.03803223502893781	0.47017633156028976	-0.17246418459346188
0.7889999999999997	0.22687305285303588	-0.10049439041090921	0.6973689198877644	1.2564291979171403	0.03801429944925034	0.4704304779365554	-0.17237599736048756
0.79	0.22687095913219932	-0.10050123253455272	0.6981585738244057	1.2552589987184457	0.03799650739271213	0.47068358629551527	-0.17228830686362673
0.7909999999999999	0.22686885092558143	-0.10050811631543763	0.6989451453950345	1.2540920415989851	0.0379788580415811	0.47093565917011776	-0.17220111190615875
0.7919999999999998	0.2268667282011293	-0.10051504060734907	0.6997286413225743	1.252928328216926	0.037961350488270776	0.47118669914671557	-0.17211441099782915
0.7929999999999997	0.22686459093620762	-0.10052200422031236	0.7005090688111448	1.2517678604994513	0.03794398373397378	0.47143670886529737	-0.172028202350351
0.794	0.2268624391177856	-0.10052900591986257	0.7012864355518296	1.2506106406491873	0.037926756687329824	0.47168569101975255	-0.17194248387309494
0.7949999999999999	0.22686027274226203	-0.10053604442627369	0.7020607497284245	1.2494566711504764	0.037909668163078426	0.4719336483581037	-0.17185725316884787
0.7959999999999998	0.22685809181568165	-0.10054311841375184	0.7028320200216587	1.2483059547736126	0.03789271688106266	0.47218058368264465	-0.1717725075309208
0.7969999999999997	0.226855896353969	-0.10055022650996875	0.7036002556103689	1.2471584945762826	0.03787590146582889	0.4724264998498589	-0.17168824394240076
0.798	0.22685368638280234	-0.1005573672966886	0.7043654661703787	1.2460142939029666	0.03785922044688445	0.47267139977023753	-0.17160445907681787
0.7989999999999999	0.22685146193825204	-0.10056453931111514	0.705127661871823	1.2448733563830476	0.03784267225943198	0.47291528640805497	-0.1715211492996218
0.7999999999999998	0.22684922306818242	-0.10057174104683078	0.7058868533752871	1.2437356859279962	0.037826255245216524	0.4731581627810388	-0.17143831067034912
0.8009999999999997	0.2268469698329143	-0.10057897095470314	0.7066430518271223	1.2426012867268807	0.037809967653730396	0.4734000319599307	-0.17135593894560652
0.802	0.2268447023051488	-0.10058622744451409	0.7073962688535513	1.2414701632390717	0.037793807644081995	0.4736408970679354	-0.17127402958336163
0.8029999999999999	0.22684242057065784	-0.10059350888693774	0.7081465165539326	1.2403423201845067	0.03777777328710393	0.4738807612802378	-0.17119257774830116
0.8039999999999998	0.2268401247301173	-0.10060081361511611	0.7088938074946713	1.2392177625330223	0.03776186256709332	0.4741196278238281	-0.17111157831710416
0.8049999999999997	0.22683781490095412	-0.10060813992545915	0.7096381547037678	1.2380964954927451	0.03774607338318604	0.4743574999775109	-0.17103102588357424
0.806	0.2268354912180781	-0.10061548607842422	0.7103795716641111	1.2369785244960392	0.037730403551158746	0.4745943810717902	-0.17095091476485347
0.8069999999999999	0.22683315383349986	-0.10062285030002698	0.7111180723043796	1.235863855182243	0.03771485080608675	0.47483027448862647	-0.17087123900939336
0.8079999999999998	0.22683080291558902	-0.1006302307840835	0.7118536709882823	1.2347524933775686	0.03769941280561661	0.47506518366130784	-0.17079199240632295
0.8089999999999997	0.22682843864834779	-0.10063762569518624	0.7125863825032583	1.2336444450729107	0.0376840871337945	0.4752991120745518	-0.1707131684956108
0.81	0.22682606123069582	-0.1006450331716642	0.713316222048998	1.2325397163995617	0.03766887130514822	0.4755320632648358	-0.17063476057884425
0.8109999999999999	0.2268236708757648	-0.10065245132815266	0.7140432052257716	1.2314383136020755	0.03765376276872067	0.4757640408208918	-0.17055676173069315
0.8119999999999998	0.22682126781020454	-0.1006598782585271	0.7147673480225476	1.2303402430082695	0.037638758912300875	0.4759950483842998	-0.17047916481106445
0.8129999999999997	0.22681885227350204	-0.10066731203882665	0.7154886668048832	1.2292455109971132	0.037623857066794046	0.47622508965023896	-0.17040196247801567
0.8140000000000001	0.22681642451731276	-0.10067475072941642	0.7162071783021973	1.2281541239644957	0.03760905451055061	0.47645416836833115	-0.17032514720161634
0.815	0.226813984804805	-0.100682192376767	0.7169228995936602	1.2270660882868698	0.03759434847383942	0.4766822883433904	-0.1702487112788869
0.8159999999999998	0.22681153341001956	-0.10068963501523012	0.7176358480844144	1.2259814102838953	0.037579736144381384	0.4769094534347353	-0.17017264685341515
0.8169999999999997	0.22680907061761935	-0.10069707666881368	0.7183460414559418	1.2249000961804477	0.03756521467559052	0.47713566755125936	-0.1700969459472096
0.8180000000000001	0.22680659672340073	-0.10070451535333087	0.7190534976074777	1.223822152067611	0.037550781195819886	0.47736093464493434	-0.17002160049694112
0.819	0.22680411203443668	-0.10071194907967503	0.7197582346395857	1.222747583862646	0.03753643281362135	0.4775852587115132	-0.16994660237064682
0.8199999999999998	0.22680161686772446	-0.10071937585784972	0.7204602708802524	1.2216763972679325	0.03752216661908291	0.4778086437986722	-0.16987194336484285
0.8209999999999997	0.22679911154846857	-0.10072679370025558	0.721159624901975	1.2206085977292516	0.03750797968599661	0.47803109401269683	-0.16979761520617082
0.8220000000000001	0.2267965964091298	-0.10073420062385596	0.7218563155042593	1.2195441904065665	0.037493869076443274	0.47825261351798265	-0.1697236095662948
0.823	0.22679407178886243	-0.10074159465197303	0.7225503616626388	1.21848318018361	0.03747983184657897	0.478473206527155	-0.16964991808311405
0.8239999999999998	0.22679153803295887	-0.10074897381646856	0.7232417824622426	1.2174255717038676	0.0374658650528952	0.47869287728612747	-0.16957653238287965
0.8249999999999997	0.2267889954923005	-0.10075633616068778	0.7239305970493541	1.2163713693799418	0.03745196575846846	0.47891163006463006	-0.1695034441003605
0.8260000000000001	0.22678644452243982	-0.10076367974241872	0.7246168246073327	1.2153205773623803	0.0374381310388367	0.47912946915457943	-0.1694306448974325
0.827	0.22678388548156364	-0.10077100263649588	0.7253004843384604	1.2142731994946578	0.03742435798780999	0.4793463988708659	-0.16935812648210893
0.8279999999999998	0.22678131872733875	-0.10077830293779963	0.7259815954437996	1.213229239267845	0.03741064372370547	0.4795624235519948	-0.16928588062826314
0.8289999999999997	0.22677874461339134	-0.10078557876427348	0.7266601771025416	1.2121886997749551	0.03739698539570485	0.4797775475607016	-0.16921389919556518
0.8300000000000001	0.22677616348579271	-0.10079282825920986	0.7273362484519607	1.2111515836653464	0.037383380189789296	0.4799917752846562	-0.16914217414933536
0.831	0.22677357567992876	-0.10080004959318346	0.7280098285679522	1.2101178930999281	0.037369825334315224	0.48020511113725367	-0.16907069758014
0.8319999999999999	0.2267709815185059	-0.10080724096638635	0.7286809364457649	1.2090876297071687	0.037356318105599196	0.4804175595583642	-0.16899946172313762
0.8329999999999997	0.226768381310314	-0.10081440061174328	0.7293495909816552	1.2080607945395252	0.03734285583369742	0.48062912501503946	-0.16892845897681694
0.8340000000000001	0.22676577534861606	-0.10082152679805599	0.7300158109561978	1.2070373880306684	0.037329435908138704	0.48083981200235204	-0.16885768192070927
0.835	0.22676316390954393	-0.10082861783242594	0.7306796150184828	1.206017409953873	0.03731605578330918	0.4810496250444259	-0.16878712333244678
0.8359999999999999	0.22676054725087882	-0.10083567206233333	0.7313410216704267	1.2050008593819577	0.03730271298349115	0.4812585686954091	-0.1687167762045402
0.8369999999999997	0.22675792561008698	-0.10084268787775152	0.7320000492519341	1.2039877346491497	0.03728940510768045	0.48146664754026264	-0.1686466337603343
0.8380000000000001	0.22675529920122942	-0.10084966371329919	0.7326567159272694	1.2029780333144975	0.03727612983430651	0.4816738661954831	-0.16857668946896576
0.839	0.22675266821149812	-0.10085659805080537	0.7333110396711164	1.2019717521268352	0.03726288492610101	0.4818802293096934	-0.16850693706012107
0.8399999999999999	0.22675003279775904	-0.10086348942266155	0.7339630382535541	1.200968886992052	0.03724966823530018	0.4820857415639756	-0.16843737053866267
0.8409999999999997	0.22674739308310174	-0.10087033641483793	0.7346127292254362	1.1999694329434178	0.03723647770851293	0.48229040767200215	-0.1683679841982149
0.8420000000000001	0.22674474915339218	-0.10087713766844078	0.735260129905284	1.198973384115347	0.037223311390526134	0.48249423238002154	-0.16829877263341173
0.843	0.22674210105382978	-0.10088389188093766	0.7359052573669218	1.1979807337194772	0.037210167427718974	0.48269722046669405	-0.1682297307514817
0.8439999999999999	0.22673944878550975	-0.10089059780817773	0.7365481284270882	1.196991474021946	0.03719704407181907	0.4828993767427732	-0.16816085378354037
0.8449999999999998	0.2267367923023636	-0.10089725426683295	0.7371887596337613	1.1960055963229939	0.037183939683697625	0.48310070605068856	-0.16809213729486483
0.8460000000000001	0.22673413150922936	-0.10090386013651127	0.7378271672563075	1.1950230909400306	0.03717085273665729	0.48330121326420844	-0.16802357719348474
0.847	0.2267314662610536	-0.10091041436079214	0.7384633672774356	1.1940439471937954	0.037157781818727	0.4835009032882386	-0.1679551697373989
0.8479999999999999	0.2267287963628503	-0.10091691594756105	0.7390973753858152	1.1930681533972485	0.03714472563420905	0.483699781058508	-0.1678869115409693
0.8489999999999998	0.22672612157041772	-0.1009233639701447	0.7397292069682145	1.1920956968472043	0.03713168300545404	0.48389785154089443	-0.16781879958067905
0.8500000000000001	0.226723441591063	-0.10092975756924676	0.7403588771011431	1.191126563818718	0.0371186528749868	0.48409511973032276	-0.16775083120025744
0.851	0.22672075608358117	-0.10093609595418225	0.7409864005431087	1.1901607395622351	0.03710563430719277	0.4842915906494152	-0.16768300411499262
0.8519999999999999	0.22671806465786062	-0.10094237840303713	0.7416117917286049	1.1891982083035173	0.03709262648920044	0.48448726934725295	-0.1676153164148077
0.8529999999999998	0.22671536687449112	-0.10094860426250747	0.7422350647638161	1.1882389532463609	0.03707962873120432	0.48468216089824534	-0.1675477665659203
0.8540000000000001	0.2267126622443763	-0.1009547729477932	0.7428562334228971	1.187282956578123	0.03706664046653384	0.48487627040079556	-0.16748035341145243
0.855	0.22670995022872886	-0.10096088394254578	0.7434753111444381	1.1863301994780722	0.03705366125159046	0.4850696029758207	-0.1674130761712361
0.8559999999999999	0.2267072302398258	-0.10096693679887375	0.7440923110299794	1.1853806621282013	0.03704069076553202	0.4852621637654854	-0.1673459344402065
0.8569999999999998	0.2267045016417743	-0.10097293113740659	0.7447072458460636	1.1844343237253991	0.037027728809582716	0.4854539579323883	-0.16727892818489656
0.8580000000000001	0.22670176375091117	-0.10097886664741297	0.7453201280286893	1.1834911624942446	0.03701477530603001	0.48564499065913463	-0.16721205773858114
0.859	0.2266990158365848	-0.10098474308659774	0.7459309696890253	1.182551155701194	0.03700183029678688	0.4858352671479862	-0.1671453237954365
0.8599999999999999	0.22669625712194305	-0.10099056027982947	0.7465397826207508	1.181614279670933	0.0369888939411541	0.4860247926204006	-0.1670787274034711
0.8609999999999998	0.22669348678435358	-0.10099631811717495	0.7471465783093842	1.1806805098041662	0.03697596651290422	0.4862135723166377	-0.16701226995628773
0.8620000000000001	0.22669070395658733	-0.10100201655236579	0.7477513679432124	1.179749820596123	0.036963048397235285	0.486401611495671	-0.16694595318398098
0.863	0.2266879077291421	-0.10100765560132044	0.7483541624250616	1.178822185656548	0.036950140087593994	0.4865889154352783	-0.16687977914328966
0.8639999999999999	0.2266850971529546	-0.10101323533997388	0.7489549723845206	1.1778975777323264	0.03693724218206343	0.4867754894320007	-0.16681375020694256
0.8649999999999998	0.2266822712421256	-0.1010187559014156	0.7495538081906029	1.1769759687323946	0.03692435537925398	0.48696133880096576	-0.16674786905231645
0.8660000000000001	0.22667942897665896	-0.101024217472334	0.7501506799652113	1.1760573297530899	0.03691148047369687	0.4871464688758738	-0.1666821386496484
0.867	0.22667656930521596	-0.10102962028951831	0.7507455975977708	1.175141631103209	0.036898618351105014	0.48733088500920274	-0.16661656224973828
0.8679999999999999	0.2266736911475089	-0.1010349646367943	0.7513385707606495	1.1742288423303082	0.03688576998380492	0.4875145925723225	-0.1665511433709562
0.8689999999999998	0.22667079339558308	-0.10104025084164098	0.7519296089253574	1.1733189322494015	0.03687293642597344	0.48769759695551324	-0.16648588578530815
0.8700000000000001	0.2266678749143642	-0.10104547927186419	0.7525187213802658	1.1724118689729608	0.03686011880855654	0.4878799035682477	-0.16642079350343444
0.871	0.2266649345426022	-0.10105065033270312	0.7531059172498343	1.1715076199407422	0.0368473183340518	0.48806151783973206	-0.1663558707589028
0.8719999999999999	0.22666197109383857	-0.10105576446361574	0.7536912055142122	1.1706061519498452	0.03683453627115355	0.48824244521933585	-0.1662911219922792
0.8729999999999998	0.22665898335702067	-0.10106082213511701	0.7542745950284518	1.1697074311857922	0.036821773949503075	0.4884226911769039	-0.16622655183509452
0.8740000000000001	0.22665597009788932	-0.10106582384642293	0.7548560945417019	1.1688114232542792	0.036809032754664454	0.48860226120318995	-0.1661621650935198
0.875	0.22665293006151524	-0.10107077012352791	0.7554357127163686	1.1679180932132591	0.036796314123142035	0.4887811608102233	-0.16609796673186702
0.8759999999999999	0.22664986197523596	-0.10107566151696368	0.7560134581464856	1.1670274056057641	0.0367836195373164	0.4889593955312991	-0.16603396185639877
0.8769999999999998	0.22664676455161864	-0.10108049859886065	0.7565893393749121	1.1661393244938811	0.0367709505202365	0.48913697092064634	-0.16597015569968473
0.8780000000000001	0.2266436364914503	-0.10108528196006276	0.7571633649097269	1.165253813493157	0.036758308630571085	0.48931389255301483	-0.16590655360531786
0.879	0.22664047648675656	-0.10109001220804685	0.7577355432405573	1.1643708358070977	0.036745695457900546	0.4894901660232936	-0.1658431610124976
0.8799999999999999	0.22663728322385035	-0.10109468996526719	0.7583058828548358	1.163490354262546	0.036733112618104156	0.4896657969460978	-0.16577998344029274
0.8809999999999998	0.2266340553864117	-0.10109931586717351	0.7588743922535997	1.1626123313452277	0.036720561748597516	0.48984079095531674	-0.16571702647200423
0.8820000000000001	0.22663079165859992	-0.10110389055952984	0.7594410799675756	1.161736729233992	0.036708044503175	0.4900151537038007	-0.16565429573974494
0.883	0.22662749072782318	-0.10110841469578691	0.7600059545739211	1.160863509834161	0.03669556254682107	0.49018889086324235	-0.16559179690892614
0.8839999999999999	0.22662415128641433	-0.10111288893525809	0.7605690247121094	1.1599926348111467	0.03668311755115871	0.4903620081239423	-0.16552953566288917
0.8849999999999998	0.22662077203259032	-0.10111731394172094	0.7611302990978226	1.159124065624377	0.03667071119041158	0.49053451119421	-0.16546751768834606
0.8859999999999997	0.2266173516722017	-0.1011216903820662	0.7616897865348414	1.1582577635608207	0.036658345137573746	0.49070640579939356	-0.16540574866205063
0.887	0.22661388892164985	-0.10112601892499162	0.7622474959249254	1.1573936897681463	0.03664602106084632	0.49087769768047396	-0.1653442342385112
0.8879999999999999	0.22661038251122037	-0.10113030023936477	0.762803436276805	1.1565318052875522	0.03663374062003476	0.49104839259252003	-0.16528298003806985
0.8889999999999998	0.22660683118845784	-0.101134534991882	0.763357616715782	1.1556720710851747	0.03662150546253989	0.49121849630348824	-0.16522199163515988
0.8899999999999997	0.22660323372158322	-0.10113872384477668	0.7639100464931725	1.154814448081742	0.036609317219489124	0.4913880145931159	-0.16516127454722335
0.891	0.22659958890295478	-0.10114286745395007	0.7644607349937033	1.1539588971808825	0.03659717750237167	0.49155695325147797	-0.16510083422483102
0.8919999999999999	0.2265958955525741	-0.10114696646677081	0.7650096917404746	1.1531053792961272	0.03658508789968891	0.4917253180773217	-0.1650406760431825
0.8929999999999998	0.22659215252163822	-0.10115102151991825	0.7655569263986151	1.152253855377397	0.03657304997367937	0.4918931148764188	-0.16498080529443301
0.8939999999999997	0.2265883586961392	-0.10115503323802205	0.7661024487791231	1.1514042864373943	0.0365610652575429	0.4920603494600495	-0.16492122717998856
0.895	0.2265845130005116	-0.10115900223272069	0.7666462688436343	1.1505566335764215	0.03654913525297997	0.4922270276437365	-0.1648619468026431
0.8959999999999999	0.22658061440133015	-0.10116292910176126	0.7671883967093489	1.1497108580049191	0.03653726142780089	0.49239315524616073	-0.16480296915910062
0.8969999999999998	0.22657666191068082	-0.10116681442813769	0.7677288426529859	1.1488669210648912	0.03652544521372542	0.4925587380880106	-0.16474429913318128
0.8979999999999997	0.22657265458845552	-0.1011706587792678	0.7682676171133801	1.1480247842506313	0.03651368800449294	0.4927237819906368	-0.16468594148976817
0.899	0.2265685915439458	-0.10117446270621315	0.7688047306927093	1.1471844092276549	0.03650199115422111	0.4928882927745679	-0.16462790086973314
0.8999999999999999	0.22656447193786705	-0.10117822674294184	0.7693401941563425	1.1463457578491232	0.036490355976011524	0.49305227625800324	-0.16457018178614177
0.9009999999999998	0.22656029498443647	-0.10118195140563191	0.7698740184313004	1.1455087921709235	0.03647878374086195	0.49321573825521614	-0.16451278862161123
0.9019999999999997	0.22655605995313008	-0.10118563719201241	0.7704062146036909	1.1446734744669527	0.03646727567676213	0.4933786845747401	-0.16445572562620728
0.903	0.22655176617124795	-0.10118928458073985	0.7709367939158591	1.1438397672442628	0.03645583296778916	0.4935411210175152	-0.16439899691545018
0.9039999999999999	0.2265474130272898	-0.10119289403081015	0.7714657677636212	1.1430076332573529	0.03644445675314033	0.4937030533752322	-0.16434260646836443
0.9049999999999998	0.22654299997363836	-0.1011964659813867	0.7719931476939473	1.1421770355220198	0.03643314812634596	0.4938644874289301	-0.1642865581253245
0.9059999999999997	0.2265385265285501	-0.10120000085242087	0.7725189454034582	1.1413479373288058	0.03642190813496556	0.4940254289477195	-0.16423085558551023
0.907	0.22653399227895477	-0.10120349904531038	0.7730431727373455	1.1405203022556958	0.03641073778033992	0.4941858836874432	-0.16417550240427245
0.9079999999999999	0.22652939688443927	-0.10120696094321631	0.7735658416887048	1.139694094180481	0.03639963801697186	0.49434585738939063	-0.1641205019904662
0.9089999999999998	0.2265247400816662	-0.10121038691178895	0.7740869643982716	1.1388692772928288	0.036388609751900065	0.49450535577924287	-0.16406585760380932
0.9099999999999997	0.2265200216884755	-0.10121377729992696	0.7746065531530444	1.1380458161057152	0.036377653844186855	0.4946643845659994	-0.16401157235299305
0.911	0.2265152416069169	-0.10121713243982111	0.7751246203830319	1.1372236754666285	0.03636677110439717	0.49482294944057625	-0.16395764919472522
0.9119999999999999	0.22651039982521398	-0.10122045264665959	0.7756411786572378	1.1364028205682015	0.03635596229425074	0.4949810560741914	-0.16390409093321495
0.9129999999999998	0.22650549641941156	-0.10122373821836876	0.7761562406796272	1.13558321695718	0.036345228126385624	0.49513871011689836	-0.1638509002200355
0.9139999999999997	0.22650053155508457	-0.1012269894353869	0.7766698192854329	1.1347648305428886	0.03633456926392799	0.4952959171964441	-0.1637980795539971
0.915	0.2264955054887335	-0.10123020656084473	0.7771819274381663	1.133947627607489	0.03632398632011094	0.4954526829172639	-0.16374563128029618
0.9159999999999999	0.22649041856811347	-0.10123338984152995	0.7776925782265717	1.1331315748176816	0.03631347985848993	0.495609012859241	-0.16369355758924334
0.9169999999999998	0.22648527123149143	-0.10123653950888699	0.7782017848607574	1.132316639236378	0.03630305039338867	0.49576491257610544	-0.16364186051523744
0.9179999999999997	0.2264800640065846	-0.10123965577930051	0.7787095606678679	1.1315027883340079	0.036292698389966176	0.4959203875937701	-0.16359054193598382
0.919	0.22647479750993593	-0.10124273885403533	0.7792159190872806	1.1306899899991143	0.03628242426420857	0.4960754434087811	-0.16353960357219818
0.9199999999999999	0.22646947244747895	-0.10124578891958208	0.779720873664941	1.129878212548647	0.036272228383272015	0.496230085486574	-0.1634890469879162
0.9209999999999998	0.22646408961591052	-0.10124880614878544	0.7802244380472008	1.1290674247387338	0.03626211106611495	0.4963843192594061	-0.16343887359085896
0.9219999999999997	0.2264586499033663	-0.10125179070200682	0.7807266259741448	1.128257595775205	0.036252072584115176	0.49653815012426733	-0.16338908463303564
0.923	0.2264531542890255	-0.10125474272794598	0.7812274512716421	1.1274486953235296	0.036242113161732065	0.49669158344088327	-0.16333968121219064
0.9239999999999999	0.22644760384239684	-0.1012576623648717	0.7817269278417299	1.1266406935185693	0.03623223297757935	0.4968446245296241	-0.16329066427409436
0.9249999999999998	0.2264419997226581	-0.10126054974188323	0.7822250696513192	1.1258335609738026	0.03622243216572525	0.4969972786691312	-0.16324203461567643
0.9259999999999997	0.22643634317804878	-0.10126340497982374	0.7827218907192044	1.125027268789299	0.03621271081715912	0.4971495510936554	-0.16319379288924393
0.927	0.2264306355453163	-0.1012662281925994	0.7832174051013646	1.1242217885580912	0.03620306898185063	0.49730144699016393	-0.16314593960790574
0.9279999999999999	0.2264248782492111	-0.1012690194885319	0.7837116268749175	1.1234170923717288	0.036193506671096894	0.4974529714952102	-0.16309847515189804
0.9289999999999998	0.2264190728016529	-0.10127177897136805	0.7842045701218413	1.1226131528257952	0.03618402385967047	0.497604129691744	-0.16305139977507913
0.9299999999999997	0.2264132207998188	-0.10127450674169458	0.7846962489135854	1.1218099430250323	0.03617462048795068	0.49775492660616183	-0.16300471361104585
0.931	0.22640732392315246	-0.10127720289838188	0.7851866772969265	1.1210074365873561	0.03616529646397749	0.49790536720577533	-0.16295841667893152
0.9319999999999999	0.2264013839300436	-0.1012798675396844	0.7856758692806818	1.1202056076464046	0.036156051665488985	0.49805545639669235	-0.16291250888912928
0.9329999999999998	0.22639540265455105	-0.10128250076475144	0.78616383882251	1.1194044308534028	0.036146885942368645	0.49820519902180194	-0.1628669900490017
0.9339999999999997	0.22638938200316774	-0.1012851026751696	0.7866505998154147	1.118603881379118	0.03613779911907636	0.49835459985855346	-0.16282185986882014
0.935	0.22638332395162614	-0.10128767337578337	0.7871361660739356	1.1178039349155562	0.03612879099657616	0.49850366361658643	-0.1627771179681778
0.9359999999999999	0.22637723054174155	-0.10129021297516885	0.7876205513203877	1.1170045676770488	0.03611986135412613	0.49865239493544966	-0.1627327638825114
0.9369999999999998	0.22637110387829137	-0.10129272158613473	0.7881037691718888	1.116205756400748	0.03611100995117432	0.498800798382588	-0.1626887970692445
0.9379999999999997	0.22636494612592603	-0.10129519932625139	0.7885858331285384	1.1154074783465586	0.036102236529239155	0.4989488784516533	-0.16264521691349199
0.9390000000000001	0.2263587595061127	-0.10129764631841243	0.7890667565623569	1.114609711296902	0.03609354081371359	0.4990966395610125	-0.1626020227334482
0.94	0.22635254629373497	-0.10130006269105304	0.7895465527062265	1.1138124335570843	0.036084922515471476	0.49924408605220627	-0.16255921378564198
0.9409999999999998	0.22634630881259413	-0.10130244857764698	0.7900252346424399	1.1130156239562987	0.036076381332215524	0.49939122218823057	-0.16251678927030277
0.9419999999999997	0.22634004943018554	-0.10130480411623326	0.7905028152908421	1.112219261848154	0.03606791694993252	0.49953805215163805	-0.1624747483370213
0.9430000000000001	0.22633377055325052	-0.10130712944934898	0.7909793073969272	1.1114233271096192	0.036059529044517064	0.4996845800426371	-0.16243309009070567
0.944	0.2263274746240976	-0.10130942472361425	0.7914547235202527	1.1106278001391534	0.03605121728313771	0.4998308098774287	-0.1623918135975898
0.9449999999999998	0.2263211641161903	-0.10131169008934338	0.7919290760227884	1.1098326618562988	0.036042981325528634	0.4999767455865936	-0.16235091789099115
0.9459999999999997	0.22631484152862677	-0.10131392570055954	0.7924023770571883	1.1090378937027534	0.03603482082545068	0.5001223910133442	-0.16231040197687882
0.9470000000000001	0.22630850938025884	-0.10131613171428817	0.7928746385553481	1.1082434776426915	0.03602673543195678	0.5002677499118798	-0.16227026483967982
0.948	0.2263021702038202	-0.10131830828912992	0.7933458722164859	1.107449396161974	0.03601872479058382	0.5004128259457817	-0.1622305054485679
0.9489999999999998	0.22629582654006317	-0.10132045558461612	0.7938160894939801	1.1066556322677648	0.03601078854508034	0.5005576226860174	-0.16219112276405306
0.9499999999999997	0.22628948093190318	-0.10132257376134546	0.7942853015817033	1.1058621694889454	0.03600292633942678	0.5007021436086724	-0.1621521157445077
0.9510000000000001	0.22628313591856986	-0.10132466298039665	0.79475351940097	1.1050689918769783	0.035995137819235204	0.5008463920928926	-0.16211348335232548
0.952	0.22627679402975998	-0.10132672340201694	0.7952207535888415	1.1042760840076007	0.03598742263252865	0.5009903714191581	-0.16207522455928797
0.9529999999999998	0.226270457780164	-0.10132875518509135	0.7956870144885254	1.1034834309833697	0.03597978043069241	0.5011340847678817	-0.16203733835065276
0.9539999999999997	0.2262641296651173	-0.10133075848739252	0.79615231214111	1.1026910184363188	0.035972210869658225	0.5012775352182092	-0.1619998237285119
0.9550000000000001	0.22625781215699853	-0.10133273346548224	0.7966166562767426	1.1018988325303658	0.035964713611017475	0.5014207257466538	-0.16196267971557937
0.956	0.22625150770086733	-0.1013346802746407	0.7970800563059961	1.101106859963486	0.03595728832330712	0.5015636592256805	-0.16192590535898144
0.9569999999999999	0.22624521870896314	-0.10133659906919955	0.7975425213132935	1.1003150879696635	0.03594993468334702	0.5017063384226669	-0.1618894997330163
0.9579999999999997	0.22623894755481497	-0.10133849000252519	0.7980040600520049	1.0995235043206377	0.03594265237708077	0.5018487659991746	-0.16185346194112712
0.9590000000000001	0.22623269656771225	-0.10134035322702611	0.7984646809408322	1.098732097327449	0.03593544110010319	0.5019909445103473	-0.16181779111733294
0.96	0.22622646802828722	-0.1013421888945615	0.7989243920614719	1.097940855841805	0.03592830055817913	0.5021328764044928	-0.1617824864271185
0.9609999999999999	0.22622026416483038	-0.10134399715650275	0.7993832011564155	1.0971497692572716	0.03592123046769309	0.5022745640228469	-0.16174754706827116
0.9619999999999997	0.2262140871492076	-0.10134577816382502	0.799841115626509	1.096358827510305	0.035914230556334414	0.502416009599395	-0.16171297227172618
0.9630000000000001	0.22620793909275336	-0.1013475320676028	0.800298142529017	1.0955680210811292	0.03590730056395744	0.5025572152607497	-0.16167876130211703
0.964	0.2262018220428903	-0.1013492590191557	0.8007542885761874	1.094777340994476	0.03590044024312962	0.5026981830260799	-0.161644913458214
0.9649999999999999	0.22619573798047324	-0.1013509591702208	0.8012095601335513	1.093986778820191	0.03589364935967246	0.5028389148069713	-0.16161142807355655
0.9659999999999997	0.2261896888182307	-0.10135263267390261	0.8016639632183294	1.093196326673719	0.035886927693439014	0.5029794124073951	-0.161578304517036
0.9670000000000001	0.2261836764003	-0.10135427968602233	0.8021175034994404	1.0924059772164751	0.03588027503890197	0.5031196775240911	-0.16154554219282086
0.968	0.22617770250210237	-0.10135590036611457	0.8025701862994851	1.0916157236561062	0.03587369120524791	0.5032597117472389	-0.16151314053938115
0.9689999999999999	0.2261717688298084	-0.10135749487769957	0.8030220165979476	1.0908255597462726	0.03586717601603894	0.5033995165612337	-0.16148109902797833
0.9699999999999998	0.22616587701864013	-0.10135906338858419	0.8034729990348565	1.0900354797852105	0.03586072930905092	0.5035390933455661	-0.1614494171612906
0.9710000000000001	0.22616002863038268	-0.10136060607156573	0.8039231379141466	1.0892454786130756	0.03585435093659276	0.5036784433757424	-0.16141809447260122
0.972	0.22615422515160646	-0.10136212310478489	0.8043724372067216	1.0884555516084538	0.035848040765820044	0.5038175678242444	-0.16138713052530584
0.9729999999999999	0.2261484679925976	-0.10136361467210377	0.8048209005539625	1.0876656946840457	0.03584179867904282	0.5039564677616492	-0.161356524912192
0.9739999999999998	0.22614275848549206	-0.10136508096388527	0.8052685312773188	1.0868759042826568	0.035835624573540746	0.5040951441588221	-0.16132627725156728
0.9750000000000001	0.2261370978816132	-0.10136652217741991	0.8057153324037518	1.0860861773749986	0.03582951835930205	0.5042335978917026	-0.1612963871753043
0.976	0.2261314873495145	-0.10136793851737398	0.8061613066946195	1.0852965114585502	0.03582347995614825	0.5043718297465526	-0.16126685431495302
0.9769999999999999	0.22612592797410333	-0.10136933019663646	0.8066064566513069	1.0845069045556035	0.03581750929359402	0.5045098404213402	-0.16123767829931965
0.9779999999999998	0.22612042075571828	-0.10137069743681588	0.8070507845103849	1.0837173552101225	0.0358116063118591	0.5046476305254533	-0.16120885875742214
0.9790000000000001	0.2261149666080288	-0.1013720404687645	0.8074942922501027	1.0829278624841687	0.03580577096171792	0.504785200581272	-0.16118039531598216
0.98	0.22610956635513046	-0.10137335953350347	0.8079369815905391	1.0821384259542723	0.03580000320525771	0.5049225510246165	-0.16115228760010217
0.9809999999999999	0.22610422072933795	-0.10137465488279555	0.8083788539821422	1.0813490457073682	0.03579430301778869	0.5050596822032778	-0.16112453523992887
0.9819999999999998	0.22609893037005224	-0.10137592677974094	0.8088199106007086	1.0805597223355528	0.0357886703891403	0.5051965943767982	-0.16109713787447347
0.9830000000000001	0.22609369582332936	-0.10137717549977265	0.809260152349174	1.0797704569300333	0.0357831053244653	0.505333287717561	-0.16107009515222312
0.984	0.22608851754252607	-0.10137840133129833	0.8096995798538065	1.078981251076149	0.03577760784540428	0.5054697623108764	-0.16104340673432968
0.9849999999999999	0.22608339588964188	-0.10137960457636475	0.8101381934487853	1.0781921068505906	0.0357721779923415	0.5056060181529044	-0.16101707230293402
0.9859999999999998	0.22607833113622675	-0.10138078555172082	0.8105759931615738	1.0774030268196886	0.03576681582659484	0.5057420551485489	-0.1609910915687187
0.9870000000000001	0.2260733234642335	-0.1013819445891501	0.8110129787167567	1.0766140140365124	0.03576152143022559	0.5058778731124258	-0.1609654642697116
0.988	0.22606837296719443	-0.10138308203507132	0.8114491495575911	1.0758250720356552	0.03575629490371172	0.506013471772969	-0.16094019016194933
0.9889999999999999	0.2260634796505919	-0.10138419825090968	0.8118845048619581	1.0750362048268236	0.035751136364712145	0.5061488507758348	-0.160915269013146
0.9899999999999998	0.22605864343141865	-0.10138529361423965	0.8123190435357963	1.0742474168894853	0.03574604594962723	0.506284009683563	-0.16089070060722355
0.9910000000000001	0.2260538641384317	-0.10138636851919788	0.8127527642001867	1.0734587131693247	0.03574102381539749	0.5064189479739896	-0.16086648475160376
0.992	0.22604914151347838	-0.10138742337616728	0.8131856651878819	1.0726700990749956	0.03573607013983528	0.5065536650402136	-0.16084262127983304
0.9929999999999999	0.22604447521351956	-0.10138845861223438	0.8136177445436422	1.0718815804740411	0.0357311851218289	0.506688160191328	-0.16081911005246272
0.9939999999999998	0.2260398648133514	-0.10138947467241895	0.814049000023866	1.0710931636883483	0.035726368981967356	0.506822432653	-0.16079595095831675
0.9950000000000001	0.22603530980827516	-0.10139047202017015	0.8144794290966452	1.0703048554895098	0.03572162196291533	0.5069564815680239	-0.16077314391565986
0.996	0.22603080961633878	-0.10139145113675253	0.8149090289426231	1.069516663093711	0.03571694432935577	0.5070903059970311	-0.1607506888731442
0.9969999999999999	0.22602636358127476	-0.10139241252027388	0.8153377964566577	1.0687285941553795	0.03571233636768235	0.5072239049194168	-0.16072858581065688
0.9979999999999998	0.22602197097651014	-0.10139335668473103	0.8157657282499183	1.0679406567595973	0.03570779838550245	0.5073572772344255	-0.1607068347403113
0.9990000000000001	0.22601763100949931	-0.10139428415907274	0.8161928206569298	1.0671528594136408	0.03570333071052426	0.5074904217631862	-0.16068543570526875
1.0	0.22601334282600452	-0.10139519548627951	0.8166190697532052	1.066365211037266	0.03569893368834029	0.5076233372527355	-0.1606643887736493
1.001	0.22600910551432524	-0.1013960912224595	0.8170444713688045	1.0655777209521038	0.03569460768069043	0.507756022379531	-0.16064369403459666
1.0019999999999998	0.22600491810947698	-0.10139697193596027	0.8174690210816613	1.0647903988712872	0.035690353066031424	0.5078884757494738	-0.16062335160417038
1.0030000000000001	0.22600077959694445	-0.10139783820649573	0.8178927142057233	1.0640032548889213	0.0356861702408896	0.5080206958968759	-0.160603361633818
1.004	0.22599668891525718	-0.1013986906242876	0.818315545790075	1.0632162994690122	0.03568205962010881	0.508152681285298	-0.16058372431363188
1.005	0.22599264495776503	-0.10139952978922112	0.8187375106241576	1.0624295434345936	0.035678021636297526	0.5082844303094675	-0.16056443987264385
1.0059999999999998	0.22598864657511963	-0.1014003563100141	0.8191586032434544	1.0616429979566746	0.03567405673908388	0.5084159412973029	-0.16054550857895894
1.0070000000000001	0.2259846925788392	-0.10140117080339892	0.8195788179348948	1.0608566745422412	0.03567016539442157	0.5085472125120479	-0.160526930740215
1.008	0.22598078174520517	-0.10140197389331689	0.8199981487416002	1.060070585021303	0.035666348084068274	0.508678242154392	-0.16050870670455109
1.009	0.2259769128191155	-0.10140276621012421	0.8204165894669784	1.059284741532969	0.035662605305235906	0.5088090283644608	-0.1604908368620837
1.0099999999999998	0.22597308451789622	-0.10140354838980926	0.8208341336785536	1.0584991565116721	0.03565893757035148	0.5089395692237374	-0.16047332164646483
1.0110000000000001	0.22596929553507183	-0.10140432107322016	0.8212507747119135	1.0577138426750363	0.03565534540680622	0.5090698627569151	-0.16045616153597278
1.012	0.22596554454409637	-0.10140508490567857	0.8216665056747788	1.056928813012996	0.035651829356753324	0.5091999069336255	-0.16043935705419685
1.013	0.2259618302016698	-0.10140584053773159	0.8220813194519531	1.0561440807774019	0.035648389977197534	0.5093296996701625	-0.160422908770132
1.0139999999999998	0.22595815114988851	-0.10140658862666473	0.8224952087115355	1.0553596594724766	0.03564502784025407	0.5094592388313287	-0.1604068172973792
1.0149999999999997	0.2259545060176078	-0.10140732983727047	0.8229081659112755	1.0545755628461062	0.03564174353308931	0.5095885222322823	-0.16039108329305954
1.016	0.22595089342252217	-0.10140806484149517	0.8233201833046988	1.0537918048812067	0.035638537657420755	0.5097175476403275	-0.16037570745698917
1.017	0.2259473119743417	-0.1014087943177166	0.8237312529477664	1.053008399786773	0.03563541082881936	0.5098463127768921	-0.16036069053081106
1.0179999999999998	0.22594376027831287	-0.10140951895002734	0.824141366706448	1.0522253619889737	0.035632363675874516	0.5099748153198187	-0.16034603329653374
1.0189999999999997	0.22594023693870893	-0.10141023942752364	0.8245505162648451	1.0514427061230274	0.03562939683916025	0.5101030529056652	-0.16033173657441588
1.02	0.22593674056229157	-0.10141095644359906	0.8249586931331196	1.050660447026228	0.035626510970123704	0.5102310231316518	-0.160317801220744
1.021	0.2259332697617447	-0.101411670695242	0.8253658886556113	1.049878599732477	0.0356237067298954	0.5103587235573803	-0.1603042281253806
1.0219999999999998	0.22592982315908203	-0.10141238288233674	0.8257720940206542	1.0490971794683088	0.035620984787777	0.5104861517068735	-0.16029101820816855
1.0229999999999997	0.2259263993890297	-0.10141309370696713	0.8261773002720979	1.0483162016488907	0.03561834581952771	0.5106133050710607	-0.1602781724143734
1.024	0.2259229971023854	-0.10141380387272228	0.8265814983210408	1.0475356818736077	0.03561579050575321	0.5107401811102242	-0.16026569171001542
1.025	0.2259196149693552	-0.10141451408400357	0.8269846789574086	1.0467556359230956	0.035613319530274565	0.5108667772561654	-0.16025357707690763
1.0259999999999998	0.22591625168286933	-0.10141522504533229	0.8273868328617667	1.0459760797577065	0.03561093357835481	0.5109930909143363	-0.1602418295072165
1.0269999999999997	0.22591290596187857	-0.10141593746065734	0.8277879506169966	1.0451970295158903	0.03560863333490421	0.5111191194661227	-0.16023044999803104
1.028	0.22590957655463198	-0.10141665203266204	0.8281880227202194	1.0444185015132266	0.035606419482541736	0.5112448602712188	-0.1602194395456354
1.029	0.22590626224156232	-0.10141736946206961	0.8285870395964818	1.0436405122428403	0.03560429269932953	0.5113703106700985	-0.1602087991386918
1.0299999999999998	0.22590296183703026	-0.1014180904469466	0.8289849916138392	1.0428630783764365	0.035602253656423055	0.5114954679865215	-0.1601985297506378
1.0309999999999997	0.225899674190303	-0.1014188156820034	0.8293818690975865	1.0420862167659406	0.03560030301588015	0.511620329529776	-0.1601886323323317
1.032	0.22589639818727003	-0.1014195458578914	0.8297776623436448	1.0413099444457277	0.035598441428445385	0.5117448925967801	-0.16017910780494568
1.033	0.22589313275327202	-0.101420281660496	0.8301723616329926	1.0405342786342935	0.035596669531187404	0.5118691544745321	-0.16016995705237455
1.0339999999999998	0.22588987685591705	-0.10142102377022477	0.8305659572467774	1.0397592367345982	0.035594987945232255	0.5119931124427299	-0.16016118091358572
1.0349999999999997	0.22588662950675817	-0.10142177286166533	0.8309584394806185	1.0389848363345684	0.03559339727389649	0.5121167637760752	-0.16015278017539672
1.036	0.22588338976220868	-0.10142252960436275	0.8313497986584786	1.0382110952096208	0.03559189810128037	0.5122401057463861	-0.16014475556488778
1.037	0.22588015672482542	-0.10142329466434058	0.8317400251472442	1.0374380313256906	0.03559049099095525	0.5123631356248877	-0.16013710774120476
1.0379999999999998	0.22587692954458485	-0.10142406870486398	0.8321291093727782	1.0366656628404864	0.03558917648425726	0.5124858506848632	-0.16012983728717878
1.0389999999999997	0.225873707419776	-0.10142485238606912	0.8325170418382039	1.0358940081040908	0.0355879550980041	0.512608248204733	-0.16012294470015195
1.04	0.22587048959826522	-0.10142564636420862	0.832903813144429	1.0351230856607616	0.03558682732169533	0.5127303254714395	-0.16011643038133952
1.041	0.22586727537875909	-0.1014264512908876	0.8332894140121675	1.0343529142515429	0.03558579361437828	0.5128520797840189	-0.16011029462415383
1.0419999999999998	0.22586406411168894	-0.10142726781228978	0.8336738353043395	1.033583512816911	0.03558485440142284	0.5129735084572431	-0.16010453760234256
1.0429999999999997	0.2258608552008424	-0.10142809656839266	0.834057068047355	1.0328149004998168	0.0355840100713263	0.5130946088250267	-0.16009915935867156
1.044	0.2258576481061175	-0.10142893819217172	0.8344391034512895	1.0320470966491044	0.03558326097248715	0.5132153782436037	-0.16009415979415217
1.045	0.22585444234664973	-0.10142979330879254	0.834819932929716	1.0312801208225408	0.035582607410069064	0.5133358140947204	-0.16008953865756967
1.0459999999999998	0.22585123750356112	-0.10143066253479038	0.8351995481184494	1.030513992789054	0.03558204964319842	0.5134559137887222	-0.16008529553567788
1.0469999999999997	0.22584803322120273	-0.10143154647723668	0.8355779408932102	1.0297487325305428	0.03558158788231243	0.5135756747673595	-0.16008142984387777
1.048	0.22584482920651486	-0.10143244573289174	0.8359551033873456	1.0289843602530107	0.035581222285926625	0.5136950945057613	-0.16007794081457893
1.049	0.22584162522801066	-0.10143336088734314	0.8363310280092383	1.0282208964250532	0.035580952956030004	0.5138141705124264	-0.16007482747922538
1.0499999999999998	0.22583842111513644	-0.10143429251412918	0.8367057074582797	1.027458361834273	0.03558077993277744	0.5139329003278408	-0.1600720886466654
1.0509999999999997	0.2258352167568828	-0.10143524117384686	0.8370791347390397	1.0266967776262685	0.03558070319030636	0.5140512815241006	-0.160069722886454
1.052	0.22583201209926912	-0.10143620741324387	0.8374513031736439	1.0259361653175292	0.03558072263410392	0.5141693117060289	-0.16006772851934228
1.053	0.22582880714245082	-0.10143719176429389	0.8378222064127373	1.0251765467987561	0.03558083809913297	0.5142869885126934	-0.16006610361093554
1.0539999999999998	0.22582560193782697	-0.10143819474325484	0.8381918384461692	1.0244179443372374	0.03558104934816894	0.5144043096190838	-0.16006484596584228
1.0549999999999997	0.22582239658552558	-0.10143921684970947	0.8385601936145359	1.0236603805797597	0.03558135606998218	0.5145212727380104	-0.1600639531212805
1.056	0.22581919123301566	-0.10144025856558776	0.8389272666215892	1.0229038785560318	0.03558175787730523	0.5146378756219857	-0.16006342234002208
1.057	0.2258159860744688	-0.10144132035417078	0.8392930525467613	1.0221484616822236	0.03558225430482894	0.5147541160650271	-0.1600632506031032
1.0579999999999998	0.22581278134974334	-0.10144240265945162	0.8396575468578094	1.0213941537653486	0.03558284480741047	0.5148699919045064	-0.16006343460224332
1.0589999999999997	0.22580957734336968	-0.10144350590660577	0.8400207454239619	1.0206409790084716	0.03558352875861538	0.5149855010229875	-0.16006397073185344
1.06	0.22580637438391413	-0.10144463050319379	0.8403826445291953	1.0198889620163403	0.03558430544941178	0.5151006413499315	-0.16006485508081966
1.061	0.22580317284259202	-0.10144577683959127	0.8407432408852683	1.0191381278014155	0.03558517408652979	0.5152154108633945	-0.16006608342424822
1.0619999999999998	0.22579997313074976	-0.10144694528826911	0.8411025316441431	1.018388501790277	0.03558613379042617	0.5153298075917185	-0.16006765121548056
1.0629999999999997	0.2257967756973453	-0.10144813620305253	0.8414605144090467	1.0176401098296253	0.03558718359346398	0.5154438296150969	-0.1600695535789303
1.064	0.225793581027557	-0.10144934991948751	0.8418171872434193	1.0168929781907314	0.035588322438916964	0.515557475066955	-0.16007178530429494
1.065	0.22579038964214057	-0.10145058675593775	0.8421725486773758	1.016147133573061	0.035589549180556145	0.5156707421348431	-0.16007434084220773
1.0659999999999998	0.2257872020960284	-0.10145184701390707	0.8425265977128107	1.0154026031085472	0.035590862582027885	0.5157836290608431	-0.16007721430054322
1.0669999999999997	0.22578401897579936	-0.10145313097721022	0.842879333828274	1.0146594143657395	0.03559226131584185	0.5158961341420408	-0.16008039944095567
1.068	0.22578084089677045	-0.10145443891112109	0.8432307569824986	1.0139175953519184	0.03559374396257904	0.5160082557311847	-0.16008388967650833
1.069	0.225777668500082	-0.10145577106262652	0.843580867615825	1.013177174513154	0.035595309010930304	0.5161199922371686	-0.16008767807076554
1.0699999999999998	0.22577450244977593	-0.10145712766140935	0.8439296666506471	1.0124381807337788	0.03559695485832293	0.516231342125219	-0.160091757337562
1.0709999999999997	0.22577134342987046	-0.10145850892005541	0.8442771554912559	1.011700643336001	0.03559867981134529	0.5163423039168478	-0.16009611984109068
1.072	0.22576819214180724	-0.10145991503310768	0.8446233360227056	1.0109645920796295	0.03560048208566645	0.5164528761895729	-0.16010075759643833
1.073	0.22576504930301797	-0.10146134617609556	0.8449682106086998	1.0102300571611353	0.0356023598058787	0.5165630575765305	-0.16010566227081957
1.0739999999999998	0.22576191564623427	-0.10146280250566551	0.8453117820877462	1.0094970692108882	0.035604311006056606	0.5166728467660393	-0.16011082518612635
1.0749999999999997	0.22575879191841486	-0.10146428416043769	0.8456540537672003	1.0087656592892924	0.035606333631034194	0.5167822425009978	-0.1601162373226791
1.076	0.22575567887966616	-0.10146579126108768	0.8459950294163209	1.0080358588832914	0.03560842553742791	0.5168912435781775	-0.16012188932333543
1.077	0.22575257730252718	-0.10146732390965411	0.8463347132587131	1.0073076999024622	0.0356105844944073	0.5169998488474723	-0.1601277714980869
1.0779999999999998	0.22574948797086455	-0.10146888218957528	0.8466731099634025	1.0065812146727915	0.03561280818525095	0.5171080572109233	-0.16013387383000582
1.0789999999999997	0.22574641167875545	-0.10147046616645317	0.8470102246345366	1.005856435928476	0.03561509420956777	0.517215867621521	-0.16014018598242924
1.08	0.2257433492297357	-0.1014720758884165	0.8473460628008377	1.005133396803974	0.03561744008521177	0.5173232790820889	-0.1601466973061726
1.081	0.22574030143528606	-0.1014737113864586	0.8476806304055514	1.0044121308262741	0.03561984325007514	0.5174302906443722	-0.16015339684629507
1.0819999999999999	0.22573726911217806	-0.10147537267512642	0.8480139337957576	1.0036926719054688	0.035622301064371246	0.5175369014080292	-0.1601602733495237
1.0829999999999997	0.2257342530794285	-0.10147705975280728	0.8483459797091616	1.0029750543239728	0.035624810813227194	0.5176431105192195	-0.16016731527332162
1.084	0.22573125415523856	-0.10147877260198714	0.8486767752579806	1.002259312726234	0.03562736970952768	0.5177489171687298	-0.1601745107963059
1.085	0.22572827315429472	-0.10148051119023423	0.8490063279106741	1.0015454821092846	0.035629974897134584	0.5178543205896396	-0.16018184782954029
1.0859999999999999	0.22572531088617942	-0.10148227547153604	0.8493346454718838	1.0008335978125906	0.03563262345436325	0.5179593200547083	-0.16018931402889586
1.0869999999999997	0.22572236815451482	-0.10148406538723805	0.8496617360605733	1.0001236955056652	0.035635312397657194	0.5180639148736682	-0.16019689680885776
1.088	0.22571944575571404	-0.10148588086620597	0.8499876080867388	0.999415811174536	0.035638038685342516	0.5181681043903629	-0.16020458335748497
1.089	0.22571654447771572	-0.10148772182496309	0.8503122702274385	0.9987099811096682	0.03564079922146465	0.5182718879797326	-0.16021236065150005
1.0899999999999999	0.22571366509907267	-0.10148958816817884	0.8506357314021322	0.9980062418956783	0.0356435908596498	0.5183752650445839	-0.16022021547115617
1.0909999999999997	0.2257108083876407	-0.10149147978875536	0.8509580007469443	0.9973046304009261	0.03564641040668928	0.5184782350120256	-0.16022813441556408
1.092	0.22570797509924487	-0.10149339656788607	0.8512790875885886	0.9966051837654443	0.03564925462615459	0.5185807973298737	-0.16023610391867407
1.093	0.2257051659767009	-0.10149533837546373	0.8515990014187017	0.9959079393871689	0.035652120242350635	0.5186829514633924	-0.1602441102655614
1.0939999999999999	0.22570238174806487	-0.10149730506971366	0.8519177518678236	0.9952129349071868	0.03565500394412317	0.5187846968921276	-0.1602521396092103
1.0949999999999998	0.22569962312373226	-0.10149929649605315	0.8522353486782681	0.9945202081943391	0.035657902388523614	0.5188860331064682	-0.16026017798805386
1.096	0.22569689079313546	-0.10150131248668023	0.852551801676247	0.9938297973299016	0.03566081220500433	0.5189869596039972	-0.1602682113437962
1.097	0.2256941854214166	-0.10150335286089102	0.852867120743615	0.9931417405934316	0.035663730000025894	0.5190874758857534	-0.16027622553910403
1.0979999999999999	0.22569150764607546	-0.10150541742499665	0.8531813157896012	0.9924560764489895	0.03566665236140966	0.5191875814525277	-0.16028420637530316
1.0989999999999998	0.2256888580735893	-0.10150750597221665	0.8534943967228917	0.9917728435301937	0.03566957586256077	0.5192872758013151	-0.16029213961015457
1.1	0.22568623727637874	-0.1015096182829249	0.8538063734236787	0.9910920806244459	0.035672497066869445	0.5193865584218014	-0.16030001097572397
1.101	0.22568364579087513	-0.10151175412449602	0.8541172557156685	0.9904138266570409	0.03567541253198932	0.5194854287928252	-0.16030780619635857
1.1019999999999999	0.22568108411669166	-0.10151391325112859	0.8544270533387909	0.9897381206747513	0.035678318813935385	0.5195838863789356	-0.16031551100648056
1.1029999999999998	0.22567855271614456	-0.1015160954043969	0.8547357759229737	0.9890650018288472	0.03568121247124836	0.519681930627169	-0.16032311116784592
1.104	0.22567605201374316	-0.1015183003141532	0.8550434329633517	0.9883945093578921	0.03568409006922892	0.5197795609641678	-0.16033059248609935
1.105	0.22567358239564705	-0.10152052769902895	0.855350033797652	0.9877266825698972	0.03568694818387979	0.519876776793701	-0.16033794082651778
1.1059999999999999	0.22567114420871728	-0.10152277726616367	0.8556555875853689	0.9870615608237948	0.035689783405315256	0.5199735774944678	-0.160345142129139
1.1069999999999998	0.22566873775878785	-0.10152504871091497	0.8559601032872175	0.9863991835105702	0.03569259234125069	0.5200699624179379	-0.16035218242383675
1.108	0.22566636330890877	-0.10152734171730059	0.856263589644102	0.9857395900336398	0.035695371621001434	0.520165930886171	-0.16035904784578298
1.109	0.22566402107830857	-0.1015296559587954	0.8565660551555935	0.9850828197884349	0.03569811789962923	0.5202614821896158	-0.16036572465143217
1.1099999999999999	0.22566171124207499	-0.10153199109873116	0.8568675080582815	0.9844289121419029	0.03570082786181291	0.5203566155847651	-0.16037219923473708
1.1109999999999998	0.22565943393155585	-0.101534346789922	0.8571679563047431	0.983777906411885	0.03570349822520323	0.5204513302918531	-0.1603784581430607
1.112	0.2256571892347284	-0.10153672267426624	0.8574674075434962	0.9831298418452109	0.03570612574369118	0.5205456254929598	-0.16038448809273734
1.113	0.22565497719578445	-0.10153911838270244	0.857765869099934	0.9824847575940927	0.03570870721095852	0.5206395003304622	-0.1603902759845392
1.1139999999999999	0.22565279781430722	-0.10154153353477169	0.8580633479582346	0.9818426926922889	0.03571123946382643	0.5207329539055293	-0.16039580891881786
1.1149999999999998	0.22565065104479304	-0.10154396773816353	0.8583598507442362	0.9812036860317473	0.03571371938534449	0.5208259852765998	-0.16040107421002894
1.116	0.22564853679726987	-0.10154642058899685	0.8586553837096444	0.9805677763381871	0.03571614390804943	0.5209185934581493	-0.16040605940071326
1.117	0.22564645493901284	-0.10154889167245826	0.858949952718318	0.9799350021444473	0.03571851001733573	0.5210107774201115	-0.1604107522748862
1.1179999999999999	0.22564440529622928	-0.10155138056304613	0.8592435632346253	0.979305401763075	0.03572081475445383	0.5211025360877745	-0.16041514087072548
1.1189999999999998	0.22564238765458663	-0.10155388682404437	0.8595362203131177	0.9786790132603703	0.03572305521889542	0.5211938683416611	-0.16041921349250826
1.12	0.22564040175895844	-0.10155641000697871	0.8598279285891374	0.9780558744310983	0.03572522857071659	0.5212847730174012	-0.16042295872193113
1.121	0.22563844731388955	-0.10155894965180771	0.8601186922703534	0.9774360227723269	0.03572733203316727	0.521375248905833	-0.16042636542900693
1.1219999999999999	0.22563652398515624	-0.10156150528747034	0.8604085151292238	0.9768194954578617	0.03572936289520329	0.5214652947533416	-0.16042942278218453
1.1229999999999998	0.22563463140167084	-0.1015640764324152	0.8606974004963767	0.9762063293139893	0.03573131851364021	0.5215549092623695	-0.16043212025751907
1.124	0.2256327691573559	-0.10156666259511661	0.8609853512552856	0.9755965607946114	0.035733196315134254	0.5216440910921035	-0.16043444764733011
1.125	0.22563093681298854	-0.10156926327457849	0.8612723698393595	0.9749902259553612	0.03573499379805385	0.5217328388594599	-0.16043639506811397
1.126	0.22562913389801548	-0.10157187796082491	0.8615584582318261	0.974387360428167	0.03573670853406151	0.5218211511405523	-0.16043795296705024
1.1269999999999998	0.22562735991233848	-0.10157450613537525	0.8618436179669012	0.9737879993966064	0.03573833816946948	0.521909026472522	-0.16043911212753892
1.1280000000000001	0.2256256143280715	-0.10157714727170261	0.8621278501311105	0.9731921775716379	0.03573988042667597	0.5219964633553654	-0.16043986367450774
1.129	0.22562389659126944	-0.10157980083567703	0.8624111553651402	0.9725999291680534	0.03574133310562333	0.5220834602535791	-0.16044019907937696
1.13	0.22562220612362943	-0.101582466285998	0.8626935338669698	0.9720112878816203	0.03574269408497602	0.522170015597866	-0.1604401101643251
1.1309999999999998	0.2256205423241649	-0.1015851430746183	0.8629749853966588	0.9714262868665003	0.03574396132295939	0.5222561277872102	-0.1604395891056202
1.1320000000000001	0.22561890457085296	-0.10158783064715714	0.8632555092816614	0.9708449587132894	0.03574513285804431	0.5223417951910767	-0.16043862843632894
1.133	0.22561729222225604	-0.10159052844330127	0.8635351044211641	0.9702673354276447	0.03574620680966208	0.5224270161513132	-0.16043722104926408
1.134	0.22561570461911803	-0.10159323589719238	0.8638137692898246	0.969693448409093	0.03574718137901268	0.5225117889838141	-0.1604353602002991
1.1349999999999998	0.2256141410859357	-0.10159595243780242	0.8640915019420393	0.9691233284307426	0.035748054849846125	0.5225961119802554	-0.16043303951132637
1.1360000000000001	0.22561260093250593	-0.10159867748930165	0.864368300016742	0.968557005620994	0.03574882558897534	0.5226799834099002	-0.16043025297249958
1.137	0.2256110834554497	-0.10160141047142104	0.8646441607419844	0.9679945094472189	0.03574949204658292	0.5227634015212942	-0.16042699494407187
1.138	0.22560958793971303	-0.10160415079980735	0.864919080939675	0.96743586870025	0.035750052756627994	0.5228463645439757	-0.16042326015783487
1.1389999999999998	0.2256081136600461	-0.10160689788637055	0.8651930570323588	0.9668811114789031	0.03575050633723285	0.5229288706905049	-0.16041904371743354
1.1400000000000001	0.22560665988246076	-0.10160965113962417	0.8654660850565528	0.9663302651752551	0.03575085149019814	0.5230109181594237	-0.1604143410952478
1.141	0.22560522586566753	-0.10161240996501782	0.8657381606848973	0.9657833564614011	0.03575108699916082	0.5230925051394536	-0.16040914812450582
1.142	0.22560381086249248	-0.10161517376526064	0.8660092792450943	0.9652404112769127	0.03575121172797951	0.5231736298130426	-0.16040346099284541
1.1429999999999998	0.2256024141212749	-0.1016179419406372	0.8662794357281179	0.9647014548165954	0.03575122462044465	0.5232542903581694	-0.1603972762412858
1.1439999999999997	0.2256010348872465	-0.1016207138893206	0.8665486247992392	0.9641665115200251	0.03575112469960941	0.5233344849505983	-0.1603905907613667
1.145	0.22559967240389275	-0.10162348900768457	0.8668168408126221	0.9636356050635887	0.03575091106655954	0.5234142117666467	-0.16038340178978777
1.146	0.2255983259142972	-0.10162626669061293	0.8670840778170864	0.963108758353876	0.035750582900206725	0.523493468984519	-0.1603757069071292
1.1469999999999998	0.22559699466246952	-0.10162904633180489	0.867350329563192	0.9625859935216504	0.03575013945694898	0.5235722547858522	-0.16036750403584454
1.1479999999999997	0.2255956778946578	-0.10163182732407465	0.8676155895251905	0.9620673319163764	0.03574958006861569	0.5236505673595473	-0.16035879143064657
1.149	0.22559437486064618	-0.10163460905927078	0.8678798509243141	0.9615527941016582	0.03574890414003772	0.5237284049056318	-0.1603495676678656
1.15	0.22559308481503831	-0.10163739092744375	0.8681431067421276	0.9610423998519464	0.0357481111471567	0.5238057656373929	-0.1603398316394453
1.1509999999999998	0.22559180701852732	-0.10164017231601596	0.8684053497367329	0.9605361681501138	0.035747200634578	0.5238826477839724	-0.16032958254536622
1.1519999999999997	0.2255905407391533	-0.10164295260970527	0.8686665724652146	0.9600341171855032	0.035746172212811435	0.523959049593975	-0.1603188198829138
1.153	0.22558928525354863	-0.10164573119120156	0.8689267673021834	0.9595362643520545	0.035745025556539904	0.5240349693383848	-0.16030754343784726
1.154	0.22558803984817244	-0.1016485074425969	0.8691859264506684	0.9590426262461185	0.035743760404281864	0.5241104053122453	-0.16029575327929632
1.1549999999999998	0.2255868038201578	-0.1016512807468163	0.8694440419446141	0.9585532186646915	0.03574237655889974	0.5241853558349827	-0.16028344975881262
1.1559999999999997	0.2255855764770206	-0.10165405048829493	0.869701105649381	0.9580680566051816	0.03574087388779749	0.5242598192502858	-0.16027063351022583
1.157	0.22558435713560668	-0.10165681605328002	0.8699571092673981	0.9575871542666923	0.03573925232238122	0.524333793926642	-0.16025730544646785
1.158	0.225583145121783	-0.1016595768301381	0.8702120443467178	0.9571105250516843	0.035737511857209164	0.5244072782582273	-0.16024346675476495
1.1589999999999998	0.22558193977124988	-0.10166233220966972	0.8704659022902267	0.9566381815672486	0.03573565254895306	0.5244802706659661	-0.16022911889165828
1.1599999999999997	0.22558074043072215	-0.10166508158542972	0.8707186743655244	0.9561701356267274	0.035733674515231684	0.5245527695988879	-0.16021426357754778
1.161	0.22557954645910414	-0.10166782435405182	0.8709703517143484	0.9557063982527962	0.035731577933438424	0.5246247735354135	-0.1601989027910011
1.162	0.22557835722865857	-0.10167055991557578	0.8712209253604266	0.9552469796816232	0.03572936303962355	0.5246962809841491	-0.16018303876367865
1.1629999999999998	0.22557717212617032	-0.10167328767377896	0.8714703862187727	0.9547918893662146	0.03572703012730932	0.5247672904848575	-0.1601666739748377
1.1639999999999997	0.22557599055410552	-0.10167600703651697	0.8717187251101913	0.9543411359785582	0.0357245795459331	0.5248378006105218	-0.16014981114346416
1.165	0.2255748119317666	-0.10167871741607509	0.8719659327719785	0.9538947274128109	0.03572201169970995	0.524907809968799	-0.16013245322211042
1.166	0.22557363569644387	-0.101681418229529	0.8722119998561819	0.9534526707906538	0.035719327047767015	0.524977317201158	-0.1601146033966384
1.1669999999999998	0.22557246130456438	-0.10168410889911418	0.8724569169267047	0.9530149724673027	0.035716526104270285	0.5250463209818357	-0.1600962650863232
1.1679999999999997	0.22557128823246195	-0.10168678885260471	0.8727006744650395	0.9525816380370368	0.03571360943744716	0.5251148200184397	-0.16007744193950293
1.169	0.22557011597601662	-0.10168945752370084	0.872943262879378	0.9521526723386154	0.035710577668296016	0.5251828130530414	-0.16005813782757294
1.17	0.2255689440495405	-0.10169211435242383	0.8731846725125966	0.9517280794605807	0.035707431469652044	0.5252502988628472	-0.16003835683975684
1.1709999999999998	0.22556777198541503	-0.10169475878551962	0.8734248936498785	0.9513078627464415	0.03570417156536533	0.525317276260755	-0.16001810327810237
1.1719999999999997	0.22556659933448162	-0.1016973902768762	0.8736639165271114	0.9508920248008613	0.03570079872922491	0.5253837440960981	-0.15999738165172409
1.173	0.2255654256656833	-0.10170000828795624	0.8739017313404448	0.9504805674964651	0.035697313783567323	0.5254497012557041	-0.15997619667022733
1.174	0.22556425056495608	-0.10170261228824336	0.8741383282566371	0.9500734919793892	0.03569371759781251	0.5255151466652049	-0.15995455323691823
1.1749999999999998	0.22556307363487216	-0.10170520175570051	0.8743736974234486	0.9496707986739443	0.03569001108716978	0.5255800792902979	-0.15993245644209983
1.1759999999999997	0.22556189449540975	-0.10170777617723879	0.8746078289797189	0.949272487288274	0.0356861952114522	0.5256444981378341	-0.15990991155638842
1.177	0.22556071278510023	-0.10171033504882199	0.8748407130647613	0.9488785568213827	0.035682270973693905	0.5257084022567375	-0.15988692402422816
1.178	0.225559528161801	-0.10171287787483545	0.8750723398263327	0.9484890055700302	0.035678239418508624	0.5257717907386934	-0.15986349945826833
1.1789999999999998	0.22555834030234187	-0.1017154041674732	0.8753026994271862	0.9481038311339901	0.035674101630736366	0.5258346627187899	-0.1598396436349026
1.1799999999999997	0.22555714890142212	-0.10171791344689432	0.8755317820513442	0.9477230304207994	0.03566985873462109	0.5258970173762368	-0.15981536249005157
1.181	0.22555595367126274	-0.10172040524177176	0.875759577911229	0.9473465996522616	0.035665511892909084	0.5259588539350388	-0.15979066211396462
1.182	0.22555475434201525	-0.10172287908948134	0.8759860772556636	0.9469745343719506	0.035661062305440756	0.526020171664685	-0.1597655487452181
1.1829999999999998	0.2255535506614212	-0.1017253345355543	0.8762112703776235	0.9466068294510877	0.0356565112076001	0.5260809698809176	-0.1597400287652437
1.1839999999999997	0.2255523423937233	-0.10172777113314406	0.8764351476213716	0.9462434790927977	0.03565185986916877	0.5261412479464587	-0.159714108693564
1.185	0.22555112931895815	-0.10173018844326139	0.8766576993901112	0.9458844768370044	0.035647109593461714	0.5262010052717546	-0.15968779518251003
1.186	0.22554991123225665	-0.10173258603540625	0.8768789161537921	0.9455298155659712	0.03564226171649961	0.5262602413158015	-0.15966109501172032
1.1869999999999998	0.22554868794239846	-0.10173496348784547	0.8770987884548277	0.9451794875086139	0.03563731760627769	0.5263189555868085	-0.1596340150842407
1.1879999999999997	0.22554745926999317	-0.101737320387158	0.8773173069113508	0.9448334842439661	0.035632278662007785	0.5263771476425162	-0.15960656242428012
1.189	0.2255462250456633	-0.10173965632779995	0.8775344622199005	0.9444917967056832	0.035627146313454226	0.5264348170902926	-0.15957874417484896
1.19	0.22554498510823126	-0.10174197091244201	0.8777502451586766	0.9441544151875972	0.035621922020605684	0.5264919635871894	-0.15955056759460362
1.1909999999999998	0.2255437393032883	-0.1017442637527037	0.8779646465909964	0.9438213293484518	0.03561660727355979	0.5265485868400211	-0.15952204005480336
1.1919999999999997	0.22554248748289765	-0.10174653446953215	0.8781776574689615	0.9434925282154496	0.03561120359213199	0.5266046866054659	-0.15949316903655578
1.193	0.2255412295064323	-0.10174878269284834	0.878389268837719	0.9431680001885038	0.035605712524760774	0.5266602626901886	-0.15946396212761202
1.194	0.22553996524179473	-0.1017510080612119	0.8785994718399464	0.942847733045198	0.03560013564731682	0.5267153149510493	-0.15943442701882715
1.1949999999999998	0.22553869456664302	-0.10175321022188172	0.8788082577201983	0.9425317139442128	0.035594474562362775	0.5267698432955152	-0.15940457150106926
1.1959999999999997	0.2255374173692462	-0.10175538883052489	0.8790156178291232	0.9422199294272348	0.035588730898374714	0.526823847682281	-0.1593744034626921
1.197	0.22553613354821772	-0.1017575435509513	0.8792215436279328	0.9419123654216153	0.03558290630892394	0.5268773281219707	-0.15934393088664994
1.198	0.22553484301150206	-0.10175967405562494	0.8794260266935089	0.9416090072437925	0.03557700247224366	0.5269302846778655	-0.15931316184688152
1.1989999999999998	0.2255335456757457	-0.10176178002657459	0.8796290587237783	0.9413098396016087	0.03557102109105729	0.5269827174666523	-0.15928210450480806
1.1999999999999997	0.22553224146567746	-0.10176386115595189	0.879830631543365	0.9410148465959134	0.0355649638921794	0.5270346266591973	-0.15925076710599845
1.201	0.2255309303131213	-0.10176591714585977	0.8800307371099038	0.9407240117229703	0.0355588326255223	0.5270860124813432	-0.15921915797632316
1.202	0.22552961215639028	-0.10176794770820179	0.8802293675198946	0.9404373178773067	0.03555262906311565	0.527136875214605	-0.15918728551813793
1.2029999999999998	0.22552828693968377	-0.10176995256493018	0.8804265150122279	0.9401547473542693	0.03554635499874625	0.5271872151964644	-0.15915515820770637
1.2039999999999997	0.22552695461211436	-0.10177193144756821	0.8806221719693881	0.939876281852682	0.03554001224748566	0.5272370328201996	-0.15912278459397527
1.205	0.22552561512749394	-0.1017738840960082	0.8808163309182196	0.9396019024776223	0.035533602644738316	0.5272863285346748	-0.15909017329772013
1.206	0.22552426844525586	-0.10177581025808856	0.8810089845317717	0.9393315897429573	0.03552712804560024	0.5273351028444571	-0.15905733301007788
1.2069999999999999	0.22552291453175996	-0.10177770968994886	0.8812001256326013	0.9390653235740356	0.0355205903245264	0.5273833563101977	-0.1590242724900935
1.2079999999999997	0.22552155336160506	-0.10177958215603439	0.8813897471971719	0.938803083310553	0.035513991374635186	0.5274310895490959	-0.15899100056163654
1.209	0.225520184918948	-0.10178142742912685	0.8815778423602225	0.9385448477088573	0.035507333107013414	0.5274783032353816	-0.15895752611047204
1.21	0.22551880919883016	-0.10178324529115383	0.8817644044183606	0.9382905949437168	0.035500617450507324	0.5275249981008194	-0.1589238580818412
1.2109999999999999	0.22551742620851079	-0.10178503553440099	0.8819494268332579	0.9380403026106967	0.035493846351632226	0.5275711749351697	-0.1588900054781182
1.2119999999999997	0.2255160359684313	-0.10178679796237478	0.8821329032344613	0.9377939477295398	0.035487021774294504	0.527616834586485	-0.15885597735647242
1.213	0.2255146385120578	-0.10178853238993837	0.8823148274214477	0.9375515067474479	0.03548014569944582	0.5276619779612427	-0.15882178282701515
1.214	0.225513233884978	-0.10179023864347159	0.8824951933656848	0.9373129555422864	0.035473220124850276	0.527706606024432	-0.15878743105093476
1.2149999999999999	0.22551182214475785	-0.10179191656143209	0.8826739952138228	0.9370782694268646	0.03546624706465825	0.5277507197997182	-0.15875293123769768
1.2159999999999997	0.2255104033619339	-0.10179356599457014	0.8828512272927818	0.9368474231539375	0.03545922854841933	0.5277943203699269	-0.15871829264106255
1.217	0.22550897762138888	-0.10179518680617382	0.8830268841174913	0.9366203909212028	0.035452166619958876	0.5278374088780893	-0.1586835245536556
1.218	0.22550754502373427	-0.10179677887271964	0.883200960400916	0.9363971463766919	0.03544506333629886	0.5278799865288666	-0.15864863630028012
1.2189999999999999	0.22550610568669935	-0.10179834208417456	0.883373451064866	0.9361776626242044	0.03543792076625558	0.5279220545899852	-0.15861363723092597
1.2199999999999998	0.22550465974652714	-0.10179987634432607	0.8835443512508394	0.9359619122280605	0.035430740988955885	0.5279636143936224	-0.1585785367138963
1.221	0.2255032073590016	-0.10180138157189192	0.8837136563309027	0.9357498672186995	0.035423526092574355	0.5280046673377398	-0.15854334412861557
1.222	0.2255017486993556	-0.10180285770203107	0.8838813619186183	0.9355414991002792	0.03541627817316766	0.5280452148873036	-0.15850806885792787
1.2229999999999999	0.22550028396143504	-0.10180430468750454	0.8840474638792712	0.9353367788584243	0.03540899933354311	0.5280852585753892	-0.15847272028078907
1.2239999999999998	0.22549881335761893	-0.10180572249873793	0.8842119583382699	0.9351356769670265	0.03540169168191579	0.5281248000041088	-0.15843730776631865
1.225	0.22549733711987158	-0.10180711112316294	0.8843748416884796	0.9349381633956284	0.035394357330230414	0.528163840845359	-0.1584018406684101
1.226	0.2254958555007991	-0.10180847056534097	0.8845361105983712	0.9347442076185399	0.035386998392633054	0.5282023828415725	-0.15836632831936842
1.2269999999999999	0.2254943687735826	-0.10180980084786757	0.8846957620217414	0.9345537786249686	0.03537961698427339	0.5282404278066511	-0.15833078002226084
1.2279999999999998	0.22549287723116415	-0.101811102011553	0.8848537932086261	0.9343668449290686	0.03537221521982641	0.5282779776270812	-0.15829520504264177
1.229	0.22549138118581402	-0.10181237411450214	0.8850102017162867	0.9341833745799404	0.03536479521136611	0.5283150342631068	-0.15825961260037402
1.23	0.22548988096870248	-0.10181361723122291	0.8851649854195212	0.9340033351727329	0.03535735906607628	0.5283515997498374	-0.15822401186159718
1.2309999999999999	0.22548837692872353	-0.10181483145289173	0.8853181425206756	0.9338266938612599	0.035349908884527284	0.5283876761981665	-0.15818841193047017
1.2319999999999998	0.22548686943094634	-0.10181601688839989	0.8854696715589813	0.9336534173710331	0.03534244675951651	0.5284232657954369	-0.15815282184110407
1.233	0.22548535885544665	-0.10181717366467538	0.8856195714180899	0.9334834720123684	0.03533497477467908	0.5284583708058527	-0.15811725055034714
1.234	0.2254838455968954	-0.10181830192590398	0.8857678413325674	0.9333168236935965	0.035327495002501055	0.5284929935707565	-0.1580817069311082
1.2349999999999999	0.2254823300641532	-0.10181940183240207	0.8859144808948447	0.9331534379340357	0.035320009502159605	0.5285271365089522	-0.15804619976560086
1.2359999999999998	0.22548081267949333	-0.1018204735595171	0.8860594900622528	0.9329932798778883	0.0353125203174317	0.5285608021169489	-0.15801073773843907
1.237	0.22547929387857768	-0.10182151729655577	0.8862028691630132	0.932836314309845	0.03530502947448652	0.5285939929688822	-0.15797532942994083
1.238	0.2254777741115597	-0.10182253324573967	0.8863446189008104	0.9326825056713037	0.03529753897962063	0.5286267117161686	-0.15793998330999692
1.2389999999999999	0.22547625384456416	-0.10182352162118813	0.8864847403579499	0.9325318180764833	0.035290050817299246	0.5286589610870134	-0.15790470773261817
1.2399999999999998	0.22547473356079153	-0.10182448264830332	0.886623234997472	0.9323842153284726	0.035282566948745306	0.5286907438857705	-0.1578695109309094
1.241	0.22547321376049412	-0.10182541656430798	0.8867601046645932	0.9322396609352462	0.03527508931125705	0.5287220629922103	-0.15783440101221832
1.242	0.22547169495982314	-0.10182632361956005	0.8868953515863479	0.9320981181260617	0.03526761981806958	0.5287529213605728	-0.1577993859540602
1.2429999999999999	0.2254701776892993	-0.10182720407814345	0.8870289783679268	0.9319595498686439	0.0352601603581494	0.5287833220180383	-0.1577644736016633
1.2439999999999998	0.22546866249228328	-0.10182805821735927	0.8871609879860852	0.9318239188868156	0.035252712795859294	0.5288132680625481	-0.15772967166700527
1.245	0.22546714992344805	-0.10182888632686768	0.8872913837814971	0.931691187678612	0.03524527897067432	0.5288427626604036	-0.15769498772829782
1.246	0.22546564054725116	-0.10182968870785555	0.8874201694523085	0.9315613185349183	0.03523786069664259	0.5288718090441253	-0.15766042922875456
1.2469999999999999	0.22546413493602624	-0.10183046567222938	0.8875473490496394	0.9314342735575395	0.0352304597615282	0.5289004105106289	-0.15762600347445246
1.2479999999999998	0.2254626336669401	-0.10183121754183329	0.8876729269739019	0.9313100146763623	0.03522307792599993	0.528928570419534	-0.15759171763194924
1.249	0.22546113731819623	-0.10183194464769178	0.8877969079715555	0.9311885036667704	0.035215716922924814	0.528956292191603	-0.15755757872564966
1.25	0.22545964646598826	-0.10183264732927695	0.8879192971326738	0.9310697021681017	0.035208378456521396	0.5289835793073036	-0.15752359363448762
1.251	0.22545816168257565	-0.10183332593379978	0.8880400998885637	0.9309535717020591	0.03520106420137082	0.5290104353053736	-0.15748976908858667
1.2519999999999998	0.225456683534727	-0.10183398081552532	0.8881593220086763	0.9308400736899874	0.03519377580152779	0.529036863781321	-0.15745611166662357
1.2530000000000001	0.22545521258215628	-0.1018346123351113	0.8882769695971848	0.9307291694701851	0.03518651486979071	0.5290628683857971	-0.15742262779340072
1.254	0.22545374937595278	-0.10183522085896975	0.888393049089224	0.9306208203160329	0.03517928298700748	0.5290884528227148	-0.15738932373737774
1.255	0.22545229445700402	-0.10183580675865149	0.8885075672460312	0.9305149874534716	0.0351720817014155	0.5291136208471722	-0.1573562056088257
1.2559999999999998	0.22545084835441193	-0.10183637041025308	0.8886205311486038	0.930411632076742	0.035164912528196896	0.5291383762633586	-0.157323279359146
1.2570000000000001	0.2254494115839046	-0.10183691219384558	0.8887319481902468	0.9303107153631787	0.035157776949308564	0.5291627229224403	-0.15729055078110432
1.258	0.22544798464624116	-0.10183743249292526	0.8888418260691316	0.9302121984882215	0.03515067641334178	0.5291866647204823	-0.15725802550906046
1.259	0.22544656802560564	-0.10183793169388544	0.8889501727819884	0.9301160426410582	0.0351436123352273	0.5292102055965866	-0.1572257090184576
1.2599999999999998	0.22544516218798816	-0.1018384101855093	0.8890569966189209	0.93002220904056	0.035136586095845405	0.5292333495311807	-0.1571936066246261
1.2610000000000001	0.22544376757955464	-0.10183886835848333	0.8891623061582129	0.9299306589500422	0.035129599041661394	0.5292561005442705	-0.1571617234818105
1.262	0.22544238462538277	-0.1018393066049308	0.8892661102603624	0.9298413536893839	0.03512265248450688	0.5292784626936541	-0.15713006458320591
1.263	0.2254410137293155	-0.10183972531796522	0.8893684180617079	0.9297542546456765	0.03511574770150563	0.5293004400732132	-0.1570986347615723
1.2639999999999998	0.22543965527455692	-0.101840124891263	0.8894692389680179	0.9296693232846983	0.035108885935020866	0.5293220368112798	-0.15706743868975265
1.2650000000000001	0.22543830962350722	-0.10184050571865541	0.8895685826484102	0.9295865211628699	0.03510206839256189	0.5293432570690115	-0.1570364808809675
1.266	0.22543697711683475	-0.10184086819373887	0.8896664590299695	0.9295058099378471	0.035095296246648804	0.5293641050388945	-0.15700576568900398
1.267	0.22543565807291008	-0.10184121270950383	0.8897628782922984	0.9294271513777902	0.035088570634695025	0.5293845849433699	-0.15697529730872056
1.2679999999999998	0.22543435278722385	-0.10184153965798125	0.8898578508612418	0.929350507371225	0.03508189265902834	0.5294047010332747	-0.1569450797768637
1.2690000000000001	0.22543306153141435	-0.1018418494299068	0.8899513874021534	0.9292758399375374	0.03507526338711019	0.5294244575860932	-0.1569151169729486
1.27	0.22543178455265792	-0.10184214241440206	0.8900434988126925	0.9292031112355046	0.03506868385195216	0.529443858904258	-0.15688541262087002
1.271	0.22543052207304562	-0.10184241899867248	0.8901341962147639	0.9291322835699046	0.03506215505260688	0.529462909313437	-0.15685597029142206
1.2719999999999998	0.22542927428856985	-0.10184267956772168	0.890223490945965	0.929063319398491	0.03505567795461042	0.5294816131607387	-0.15682679340493152
1.2729999999999997	0.2254280413688493	-0.10184292450408179	0.8903113945512818	0.9289961813389919	0.03504925349043618	0.5294999748130174	-0.1567978852337579
1.274	0.2254268234579685	-0.10184315418755936	0.8903979187761523	0.928930832175419	0.03504288255977667	0.5295179986554536	-0.15676924890429117
1.275	0.22542562067530272	-0.10184336899499649	0.8904830755612606	0.9288672348648517	0.03503656602946939	0.5295356890902869	-0.15674088739801795
1.2759999999999998	0.22542443311519975	-0.10184356930004686	0.8905668770379283	0.9288053525454888	0.03503030473343162	0.5295530505354502	-0.15671280355207912
