# Supplementary material for: JcvPCA and JsvCRP: A set of metrics to evaluate changes in joint coordination strategies
Source: PLoS One. 2025 Aug 5;20(8):e0325792. doi: 10.1371/journal.pone.0325792 (PMC12324137; doi:10.1371/journal.pone.0325792)
Supplement: S4 Dataset — This zip file contains one folder for each condition. For each condition, the 3 repetitions of the movements for the 3 different targets’ height are presented in individual csv files. (ZIP) [file pone.0325792.s004.zip › Data/Physiological/data_nat_n_50_4.csv]

index	1	2	3	4	ee_pos1	ee_pos2	ee_pos3
0.0	0.22383014749264146	-0.09692539129559383	-0.21876269635367765	1.602984218414489	0.08704210212573386	0.17801234923581596	-0.3870558672120598
0.0009999999999998899	0.22383075722108792	-0.09692536821342203	-0.21875646073685154	1.603083710046165	0.08703635946313304	0.17801969608357238	-0.3870299826457624
0.0020000000000000018	0.22383139277143005	-0.09692534461942354	-0.21874994362576375	1.603184376123666	0.08703054578192428	0.178027209125479	-0.38700375465646075
0.0029999999999998916	0.22383205468603948	-0.0969253205141591	-0.2187431380370381	1.603286225007522	0.08702466047021276	0.17803489140195267	-0.3869771798898175
0.0040000000000000036	0.2238327435052001	-0.09692529589873097	-0.21873603693320398	1.6033892652419468	0.08701870290275669	0.1780427459796767	-0.3869502549357528
0.004999999999999893	0.22383345976796798	-0.0969252707748064	-0.21872863322632216	1.6034935055634916	0.08701267244091679	0.17805077595050833	-0.3869229763268745
0.006000000000000005	0.22383420401375742	-0.09692524514464157	-0.21872091978190156	1.603598954909288	0.0870065684327979	0.1780589844303399	-0.38689534053694535
0.006999999999999895	0.2238349767831481	-0.09692521901110615	-0.21871288942311334	1.6037056224252528	0.08700039021309634	0.17806737455778926	-0.38686734397945055
0.008000000000000007	0.22383577861715928	-0.09692519237770823	-0.21870453493492814	1.603813517474243	0.08699413710253161	0.17807594949277705	-0.3868389830062706
0.008999999999999897	0.223836610055368	-0.09692516524861977	-0.2186958490678066	1.6039226496433976	0.086987808407046	0.17808471241523158	-0.38681025390652235
0.010000000000000009	0.2238374716343747	-0.09692513762870254	-0.2186868245417056	1.6040330287499094	0.08698140341713805	0.17809366652361347	-0.38678115290581633
0.010999999999999899	0.22383836388774564	-0.09692510952353461	-0.21867745405116326	1.6041446648448383	0.08697492140775691	0.17810281503295278	-0.3867516761661168
0.01200000000000001	0.22383928734630165	-0.09692508093943722	-0.21866773027109232	1.6042575682160838	0.08696836163845369	0.17811216117269962	-0.38672181978596315
0.0129999999999999	0.22384024253762497	-0.09692505188350214	-0.21865764586253214	1.604371749392012	0.08696172335324245	0.17812170818468998	-0.3866915798006934
0.014000000000000012	0.2238412299851589	-0.09692502236361959	-0.21864719347798928	1.6044872191453532	0.08695500578029344	0.17813145932122346	-0.38666095218261043
0.014999999999999902	0.22384225020727708	-0.09692499238850648	-0.21863636576712855	1.6046039884962309	0.08694820813182463	0.17814141784294524	-0.3866299328412785
0.016000000000000014	0.2238433037163208	-0.09692496196773519	-0.21862515538319985	1.6047220687135533	0.08694132960419228	0.17815158701634656	-0.3865985176241981
0.016999999999999904	0.22384439101760478	-0.0969249311117628	-0.21861355498908117	1.6048414713143897	0.08693436937793775	0.17816197011118462	-0.3865667023179837
0.018000000000000016	0.22384551260839033	-0.09692489983196069	-0.21860155726256825	1.6049622080624446	0.08692732661773049	0.17817257039812384	-0.38653448264980556
0.018999999999999906	0.22384666897682562	-0.09692486814064465	-0.2185891549020416	1.6050842909667518	0.08692020047232962	0.17818339114635126	-0.3865018542888565
0.020000000000000018	0.22384786060085257	-0.0969248360511053	-0.2185763406336478	1.6052077322798184	0.08691299007462605	0.17819443562055395	-0.3864688128480903
0.020999999999999908	0.22384908794707986	-0.096924803577639	-0.2185631072196296	1.6053325444948314	0.08690569454176582	0.1782057070773772	-0.38643535388635886
0.02200000000000002	0.22385035146962154	-0.09692477073557906	-0.21854944746593044	1.6054587403422929	0.08689831297529461	0.17821720876221264	-0.38640147291064686
0.02299999999999991	0.22385165160890083	-0.09692473754132748	-0.21853535422794906	1.6055863327856974	0.08689084446120261	0.17822894390655708	-0.3863671653782877
0.02400000000000002	0.22385298879041887	-0.09692470401238679	-0.2185208204155804	1.6057153350158582	0.08688328806993131	0.17824091572545153	-0.3863324266994072
0.02499999999999991	0.2238543634234874	-0.09692467016739253	-0.2185058389990575	1.6058457604442458	0.08687564285652602	0.17825312741469262	-0.3862972522397226
0.026000000000000023	0.22385577589992586	-0.09692463602614586	-0.2184904030152235	1.6059776226964617	0.08686790786087391	0.17826558214799618	-0.3862616373233351
0.026999999999999913	0.22385722659272153	-0.09692460160964647	-0.21847450557348622	1.6061109356069554	0.08686008210790692	0.17827828307429247	-0.3862255772351557
0.028000000000000025	0.2238587158550283	-0.09692456694012594	-0.21845813986183743	1.6062457132145949	0.08685216460789215	0.17829123331502827	-0.38618906722308977
0.028999999999999915	0.22386024402025387	-0.09692453204108122	-0.21844129915369778	1.6063819697571995	0.0868441543570542	0.17830443596110718	-0.3861521025004734
0.030000000000000027	0.22386181140285946	-0.09692449693730834	-0.2184239768159727	1.606519719663896	0.08683605033853062	0.17831789406928256	-0.3861146782491911
0.030999999999999917	0.22386341829837164	-0.09692446165493654	-0.2184061663175722	1.6066589775456557	0.08682785152329588	0.17833161065836556	-0.3860767896234808
0.03200000000000003	0.22386506498223002	-0.09692442622146233	-0.21838786123764733	1.606799758185131	0.08681955687081139	0.17834558870542755	-0.3860384317540035
0.03299999999999992	0.22386675170822143	-0.09692439066578393	-0.21836905527354974	1.6069420765272793	0.08681116532940235	0.17835983114193366	-0.3859995997516346
0.03400000000000003	0.22386847870725135	-0.09692435501823575	-0.21834974224814435	1.6070859476703832	0.08680267583654547	0.17837434085010873	-0.38596028871104326
0.03499999999999992	0.22387024618720552	-0.09692431931062304	-0.21832991611648112	1.6072313868559456	0.08679408731955544	0.17838912065965457	-0.385920493714428
0.03600000000000003	0.22387205433352458	-0.0969242835762566	-0.21830957097258458	1.6073784094581993	0.08678539869673237	0.17840417334457234	-0.3858802098352332
0.03699999999999992	0.22387390330898682	-0.09692424784998756	-0.21828870105674328	1.6075270309739687	0.08677660887836204	0.17841950161990439	-0.3858394321418491
0.038000000000000034	0.2238757932526987	-0.09692421216824218	-0.21826730076330492	1.607677267011743	0.08676771676738745	0.17843510813821029	-0.38579815570166687
0.038999999999999924	0.2238777242797984	-0.09692417656905666	-0.21824536464860755	1.6078291332791894	0.08675872126023988	0.17845099548571336	-0.3857563755854927
0.040000000000000036	0.22387969648187164	-0.09692414109211189	-0.2182228874379255	1.6079826455698414	0.0867496212479523	0.17846716617860256	-0.3857140868720216
0.040999999999999925	0.22388170992695036	-0.0969241057787681	-0.21819986403068306	1.6081378197504557	0.08674041561725176	0.17848362266009593	-0.38567128465194966
0.04200000000000004	0.2238837646594681	-0.09692407067209939	-0.21817628950469103	1.6082946717490183	0.08673110325169271	0.1785003672980806	-0.38562796403172933
0.04299999999999993	0.22388586070054936	-0.09692403581692816	-0.21815215912053842	1.608453217542264	0.08672168303277136	0.1785174023827791	-0.385584120137459
0.04400000000000004	0.22388799804788442	-0.09692400125985928	-0.21812746832651758	1.608613473143066	0.08671215384065699	0.17853473012431725	-0.385539748118913
0.04499999999999993	0.2238901766759436	-0.09692396704931407	-0.2181022127637136	1.6087754545884336	0.08670251455496725	0.17855235265031386	-0.38549484315335025
0.04600000000000004	0.22389239653765738	-0.09692393323556386	-0.2180763882701402	1.6089391779277191	0.08669276405619797	0.17857027200373324	-0.38544940044898507
0.04699999999999993	0.22389465756643243	-0.09692389987076339	-0.218049990883173	1.609104659211019	0.08668290122732103	0.17858849014118158	-0.38540341524806393
0.04800000000000004	0.22389695967737508	-0.09692386700898364	-0.21802301684103145	1.6092719144781353	0.08667292495494246	0.17860700893146186	-0.38535688282973496
0.04899999999999993	0.22389930276809739	-0.09692383470624447	-0.21799546258443894	1.6094409597473303	0.08666283413020465	0.17862583015414243	-0.3853097985132028
0.050000000000000044	0.22390168671947983	-0.0969238030205464	-0.21796732475884412	1.6096118110034785	0.0866526276496773	0.17864495549807627	-0.3852621576611119
0.050999999999999934	0.22390411139601576	-0.09692377201190225	-0.2179386002168318	1.6097844841871052	0.08664230441605544	0.1786643865599909	-0.3852139556825543
0.052000000000000046	0.2239065766453658	-0.09692374174236787	-0.217909286019601	1.6099589951850513	0.0866318633385439	0.178684124843452	-0.38516518803558414
0.052999999999999936	0.22390908229787534	-0.0969237122760724	-0.21787937943675947	1.6101353598216206	0.08662130333323369	0.17870417175838166	-0.3851158502295482
0.05400000000000005	0.22391162816680651	-0.09692368367924763	-0.2178488779451896	1.610313593849816	0.08661062332365405	0.1787245286209474	-0.3850659378272368
0.05499999999999994	0.22391421404890685	-0.09692365602025681	-0.21781777922811416	1.6104937129433987	0.08659982224137967	0.1787451966535157	-0.38501544644667673
0.05600000000000005	0.2239168397249379	-0.09692362936962237	-0.2177860811743661	1.6106757326897558	0.08658889902663285	0.1787661769846693	-0.3849643717625708
0.05699999999999994	0.22391950496016144	-0.09692360380005294	-0.21775378187711109	1.6108596685824352	0.08657785262882099	0.17878747064940798	-0.3849127095076919
0.05800000000000005	0.2239222095047849	-0.09692357938646916	-0.21772087963202602	1.6110455360125813	0.08656668200701043	0.1788090785893503	-0.3848604554746025
0.05899999999999994	0.22392495309437047	-0.09692355620602866	-0.21768737293531326	1.6112333502603882	0.0865553861303984	0.17883100165293392	-0.38480760551745885
0.06000000000000005	0.22392773545020897	-0.09692353433814978	-0.21765326048079797	1.6114231264884307	0.08654396397872348	0.17885324059616273	-0.38475415555323506
0.06099999999999994	0.2239305562800331	-0.09692351386453413	-0.21761854115535798	1.611614879736853	0.08653241454267616	0.17887579608420398	-0.3847001015622488
0.062000000000000055	0.22393341527944535	-0.09692349486918782	-0.21758321403343947	1.6118086249189012	0.08652073682443241	0.17889866869340842	-0.3846454395883582
0.06299999999999994	0.22393631213330736	-0.09692347743844142	-0.21754727837141064	1.612004376816409	0.0865089298381288	0.1789218589133266	-0.3845901657389551
0.06400000000000006	0.22393924651671296	-0.09692346166096838	-0.21751073360137851	1.612202150075599	0.08649699261021868	0.17894536714878148	-0.38453427618475994
0.06499999999999995	0.22394221809629802	-0.096923447627802	-0.217473579324472	1.6124019592028107	0.08648492417989372	0.17896919372205813	-0.38447776715960286
0.06600000000000006	0.2239452265315162	-0.09692343543235074	-0.21743581530434425	1.6126038185601368	0.08647272359944944	0.17899333887508795	-0.38442063496025697
0.06699999999999995	0.22394827147512877	-0.09692342517041189	-0.2173974414608957	1.6128077423617047	0.0864603899344133	0.17901780277168813	-0.3843628759462058
0.06800000000000006	0.22395135257328272	-0.09692341694018335	-0.2173584578630883	1.6130137446709714	0.08644792226343606	0.17904258550028257	-0.3843044865391644
0.06899999999999995	0.2239544694659259	-0.0969234108422736	-0.21731886472009512	1.6132218393990172	0.08643531967806926	0.17906768707740817	-0.38424546322205483
0.07000000000000006	0.2239576217879376	-0.09692340697970969	-0.21727866237153898	1.6134320403034454	0.0864225812826733	0.17909310745158077	-0.3841858025374383
0.07099999999999995	0.2239608091702264	-0.09692340545794313	-0.21723785127757453	1.6136443609871223	0.08640970619433505	0.17911884650703275	-0.3841255010858954
0.07200000000000006	0.22396403124041925	-0.09692340638485361	-0.21719643200843616	1.6138588148967437	0.08639669354261346	0.17914490406756672	-0.3840645555244792
0.07299999999999995	0.22396728762389065	-0.09692340987075038	-0.21715440523345023	1.6140754153215904	0.08638354246935731	0.17917127990076828	-0.3840029625650006
0.07400000000000007	0.22397057794475575	-0.09692341602837133	-0.2171117717098871	1.614294175392089	0.08637025212859618	0.17919797372239576	-0.3839407189723328
0.07499999999999996	0.22397390182645602	-0.09692342497287956	-0.21706853227127668	1.6145151080781552	0.08635682168638356	0.1792249852008864	-0.38387782156279804
0.07600000000000007	0.22397725889269113	-0.0969234368218573	-0.21702468781518588	1.6147382261880672	0.08634325032065386	0.17925231396197863	-0.38381426720227524
0.07699999999999996	0.22398064876831947	-0.0969234516952971	-0.2169802392912105	1.614963542368228	0.08632953722091144	0.1792799595933296	-0.38375005280403085
0.07800000000000007	0.22398407107984872	-0.0969234697155903	-0.21693518768955755	1.615191069103807	0.08631568158781332	0.17930792164900616	-0.38368517532651986
0.07899999999999996	0.2239875254562677	-0.09692349100751238	-0.21688953402984318	1.6154208187202488	0.08630168263289004	0.1793361996539107	-0.3836196317710386
0.08000000000000007	0.22399101152984446	-0.09692351569820548	-0.21684327934897613	1.615652803385261	0.08628753957816171	0.1793647931085687	-0.3835534191789877
0.08099999999999996	0.22399452893651886	-0.09692354391715746	-0.21679642468774668	1.6158870351105163	0.08627325165565025	0.17939370149439993	-0.3834865346289323
0.08200000000000007	0.2239980773166439	-0.09692357579617784	-0.2167489710776217	1.6161235257530542	0.08625881810703188	0.17942292427886516	-0.383418975233887
0.08299999999999996	0.2240016563156964	-0.09692361146937023	-0.2167009195284984	1.6163622870167498	0.08624423818318727	0.17945246092018416	-0.383350738138891
0.08400000000000007	0.22400526558420183	-0.09692365107310118	-0.21665227101629142	1.6166033304534617	0.08622951114352813	0.17948231087205185	-0.3832818205185698
0.08499999999999996	0.2240089047772508	-0.09692369474596538	-0.21660302646997687	1.6168466674638478	0.08621463625528374	0.1795124735885966	-0.38321221957456675
0.08600000000000008	0.2240125735543646	-0.096923742628747	-0.2165531867588429	1.617092309298584	0.08619961279293088	0.1795429485293989	-0.38314193253302786
0.08699999999999997	0.22401627158046344	-0.09692379486437709	-0.21650275267994482	1.6173402670603612	0.08618444003795042	0.17957373516457048	-0.3830709566420218
0.08800000000000008	0.22401999852755958	-0.09692385159788676	-0.2164517249450113	1.6175905517036355	0.08616911727878963	0.1796048329799556	-0.38299928916926324
0.08899999999999997	0.22402375407566824	-0.09692391297635632	-0.21640010416680108	1.6178431740257342	0.08615364381096997	0.1796362414820894	-0.3829269274018471
0.09000000000000008	0.22402753791293475	-0.09692397914885988	-0.2163478908452855	1.6180981446515526	0.08613801893746284	0.17966796020285297	-0.382853868647631
0.09099999999999997	0.22403134973648411	-0.09692405026640544	-0.21629508535328124	1.6183554740238695	0.08612224196902946	0.17969998870449597	-0.38278011023504116
0.09200000000000008	0.22403518925437285	-0.09692412648187039	-0.21624168792191123	1.6186151724026536	0.08610631222422108	0.17973232658514815	-0.382705649510512
0.09299999999999997	0.22403905618751377	-0.09692420794993209	-0.2161876986273973	1.618877249866959	0.08609022902910114	0.17976497348409026	-0.38263048383557247
0.09400000000000008	0.2240429502704436	-0.09692429482699357	-0.21613311737918003	1.6191417163163895	0.08607399171668985	0.17979792908654058	-0.38255461058437296
0.09499999999999997	0.22404687125131373	-0.09692438727110404	-0.2160779439078596	1.6194085814728822	0.08605759962631482	0.17983119312844492	-0.3824780271411076
0.09600000000000009	0.22405081889223377	-0.09692448544187421	-0.21602217775258495	1.6196778548831705	0.08604105210317271	0.17986476540151383	-0.3824007308970906
0.09699999999999998	0.22405479296958894	-0.09692458950076234	-0.21596581824864702	1.61994954592154	0.08602434849791991	0.17989864575820302	-0.3823227192477936
0.09799999999999986	0.22405879327357578	-0.09692469961248364	-0.21590886451565133	1.620223663792119	0.08600748816617104	0.17993283411633218	-0.3822439895901519
0.09899999999999998	0.2240628196073337	-0.0969248159471664	-0.21585131544589198	1.6205002175303127	0.0859904704680277	0.1799673304635865	-0.3821645393200796
0.09999999999999987	0.22406687178642934	-0.09692493868174971	-0.21579316969217563	1.6207792160030066	0.0859732947675774	0.18000213486232716	-0.38208436583013733
0.10099999999999998	0.22407094963907115	-0.09692506800024635	-0.2157344256554745	1.6210606679075201	0.08595596043242382	0.18003724745440575	-0.38200346650753575
0.10199999999999987	0.22407505300630015	-0.09692520409362299	-0.21567508147353467	1.6213445817704355	0.08593846683324936	0.18007266846549622	-0.38192183873254015
0.10299999999999998	0.2240791817417781	-0.09692534715967417	-0.21561513501006593	1.621630965946665	0.08592081334334949	0.18010839820924807	-0.3818394798770336
0.10399999999999987	0.22408333571192404	-0.09692549740288961	-0.21555458384376544	1.6219198286183762	0.08590299933826137	0.18014443709156525	-0.38175638730293754
0.10499999999999998	0.22408751479602382	-0.09692565503431465	-0.2154934252575548	1.6222111777937689	0.08588502419536577	0.1801807856147671	-0.38167255836055314
0.10599999999999987	0.22409171888594095	-0.09692582027140377	-0.21543165622840518	1.6225050213053156	0.08586688729340144	0.1802174443814478	-0.3815879903871301
0.10699999999999998	0.22409594788655768	-0.0969259933378669	-0.21536927341775455	1.622801366807083	0.08584858801225861	0.18025441409803397	-0.38150268070572696
0.10799999999999987	0.2241002017169421	-0.09692617446350824	-0.21530627316252196	1.6231002217711297	0.08583012573317354	0.18029169557804026	-0.38141662662436515
0.10899999999999999	0.2241044803107362	-0.09692636388405756	-0.21524265146634486	1.6234015934833448	0.08581149983883776	0.1803292897452043	-0.38132982543547944
0.10999999999999988	0.22410878361576966	-0.09692656184099364	-0.21517840399066468	1.6237054890394715	0.08579270971311803	0.18036719763674422	-0.3812422744154847
0.11099999999999999	0.2241131115940284	-0.09692676858135953	-0.2151135260464159	1.6240119153413068	0.08577375474075298	0.18040542040643331	-0.3811539708244007
0.11199999999999988	0.2241174642216006	-0.0969269843575695	-0.2150480125867014	1.6243208790919474	0.08575463430720985	0.18044395932718604	-0.38106491190565983
0.11299999999999999	0.22412184148784578	-0.09692720942720753	-0.21498185819933188	1.6246323867897021	0.08573534779839723	0.18048281579364178	-0.3809750948860996
0.11399999999999988	0.22412624339416293	-0.09692744405281693	-0.21491505709885791	1.624946444722161	0.08571589460011286	0.18052199132504948	-0.3808845169760214
0.11499999999999999	0.2241306699531072	-0.09692768850168082	-0.21484760311885281	1.6252630589615438	0.08569627409753142	0.18056148756802554	-0.38079317536919627
0.11599999999999988	0.22413512118823337	-0.09692794304559345	-0.2147794897052008	1.6255822353605685	0.08567648567509825	0.18060130629881796	-0.3807010672428204
0.11699999999999999	0.22413959713391726	-0.09692820796062189	-0.21471070991114632	1.6259039795473378	0.08565652871670808	0.18064144942501437	-0.3806081897578492
0.11799999999999988	0.2241440978344039	-0.09692848352685782	-0.21464125639373727	1.6262282969188597	0.08563640260574264	0.18068191898687486	-0.38051454006001784
0.119	0.22414862334245497	-0.09692877002815926	-0.214571121410544	1.6265551926346973	0.0856161067248464	0.18072271715847046	-0.38042011528106295
0.11999999999999988	0.2241531737183457	-0.09692906775188197	-0.21450029681703578	1.6268846716114895	0.08559564045574525	0.1807638462483207	-0.3803249125397834
0.121	0.22415774902996385	-0.09692937698860002	-0.21442877406537317	1.6272167385168406	0.08557500317953505	0.18080530869934555	-0.38022892894324734
0.12199999999999989	0.22416234935363946	-0.09692969803181568	-0.21435654420424635	1.627551397761444	0.08555419427731907	0.18084710708849483	-0.38013216158851365
0.123	0.22416697477419958	-0.09693003117765787	-0.21428359787939444	1.6278886534905657	0.08553321313058555	0.18088924412623544	-0.3800346075648706
0.12399999999999989	0.22417162538424415	-0.09693037672456924	-0.2142099253348157	1.628228509576384	0.08551205912132641	0.18093172265577215	-0.3799362639561686
0.125	0.2241763012841478	-0.09693073497298134	-0.21413551641467746	1.6285709696108084	0.08549073163250628	0.18097454565199902	-0.37983712784294477
0.1259999999999999	0.22418100258279183	-0.09693110622497782	-0.21406036056593253	1.6289160368980236	0.08546923004888281	0.1810177162203011	-0.37973719630458636
0.127	0.22418572939752202	-0.09693149078394517	-0.21398444684127527	1.6292637144467512	0.08544755375750883	0.1810612375952635	-0.37963646642183957
0.1279999999999999	0.22419048185332927	-0.09693188895421087	-0.21390776390169644	1.6296140049622256	0.08542570214779503	0.18110511313934666	-0.37953493527942433
0.129	0.2241952600823784	-0.09693230104066847	-0.21383030001902664	1.6299669108386314	0.08540367461168209	0.18114934634146318	-0.3794325999683299
0.1299999999999999	0.22420006422350994	-0.09693272734838948	-0.21375204307998302	1.6303224341523799	0.08538147054404444	0.18119394081508755	-0.37932945758803954
0.131	0.22420489442134253	-0.09693316818222167	-0.2136729805917295	1.6306805766547188	0.08535908934308283	0.18123890029589573	-0.3792255052492334
0.1319999999999999	0.22420975082572964	-0.09693362384637354	-0.21359309968745754	1.6310413397625452	0.08533653041076704	0.18128422863941798	-0.3791207400770347
0.133	0.2242146335911907	-0.0969340946439846	-0.2135123871316233	1.6314047245489156	0.08531379315332946	0.1813299298187621	-0.37901515921437534
0.1339999999999999	0.22421954287593748	-0.09693458087668122	-0.21343082932560586	1.6317707317355166	0.08529087698168816	0.1813760079221601	-0.3789087598249959
0.135	0.22422447884162508	-0.09693508284411777	-0.21334841231417648	1.6321393616863409	0.08526778131198288	0.18142246715027333	-0.37880153909626635
0.1359999999999999	0.224229441654208	-0.09693560084350261	-0.2132651217927911	1.632510614400691	0.08524450556640718	0.18146931181325182	-0.37869349424225657
0.137	0.22423443148477343	-0.09693613516910891	-0.2131809431157207	1.6328844895062593	0.08522104917409362	0.18151654632754433	-0.37858462250687575
0.1379999999999999	0.22423944850921954	-0.09693668611176966	-0.21309586130540886	1.6332609862530365	0.0851974115716263	0.18156417521214982	-0.3784749211671453
0.139	0.22424449290715176	-0.09693725395835695	-0.21300986106382305	1.633640103506918	0.08517359220336412	0.18161220308388012	-0.37836438753703355
0.1399999999999999	0.22424956486150296	-0.09693783899124503	-0.21292292678543628	1.6340218397426378	0.08514959052224498	0.1816606346519947	-0.37825301897161195
0.14100000000000001	0.2242546645588816	-0.09693844148775675	-0.21283504257072755	1.6344061930364022	0.08512540599094988	0.18170947471281176	-0.3781408128712304
0.1419999999999999	0.2242597921891426	-0.09693906171959339	-0.21274619224059485	1.634793161057854	0.0851010380826965	0.18175872814398722	-0.3780277666860189
0.14300000000000002	0.2242649479441765	-0.09693969995262268	-0.21265635935207108	1.63518274106137	0.08507648628178473	0.1818083998982126	-0.37791387792077874
0.1439999999999999	0.22427013201742188	-0.09694035644777518	-0.2125655272142292	1.635574929877064	0.08505175008468617	0.1818584949968756	-0.3777991441400229
0.14500000000000002	0.2242753446044813	-0.09694103146267342	-0.2124736789039157	1.6359697239007494	0.08502682900180009	0.1819090185238002	-0.37768356297328876
0.1459999999999999	0.22428058590371283	-0.09694172525249302	-0.21238079728208206	1.636367119082481	0.08500172255920632	0.18195997561863522	-0.37756713212084825
0.14700000000000002	0.2242858561156648	-0.09694243806967995	-0.2122868650111062	1.636767110915192	0.08497643029986755	0.18201137146982527	-0.3774498493596346
0.1479999999999999	0.22429115544172717	-0.09694317016327446	-0.21219186457312078	1.637169694424185	0.08495095178452491	0.18206321130728104	-0.37733171254932674
0.14900000000000002	0.224296484083505	-0.09694392177859254	-0.21209577828899062	1.6375748641563463	0.08492528659295742	0.18211550039480473	-0.37721271963859443
0.1499999999999999	0.22430184224329325	-0.09694469315801765	-0.21199858833720378	1.637982614169092	0.08489943432578828	0.18216824402244827	-0.37709286867120073
0.15100000000000002	0.22430723012489956	-0.09694548454252576	-0.2119002767730686	1.6383929380205489	0.08487339460647307	0.1822214474987383	-0.37697215779172066
0.1519999999999999	0.22431264793443706	-0.09694629617243875	-0.21180082554936028	1.6388058287609841	0.08484716708304386	0.18227511614251904	-0.37685058525112164
0.15300000000000002	0.22431809588108925	-0.09694712828740565	-0.21170021653805923	1.6392212789239855	0.08482075142960971	0.18232925527452978	-0.37672814941257265
0.15399999999999991	0.2243235741778459	-0.09694798112711683	-0.2115984315524487	1.6396392805173976	0.08479414734804014	0.1823838702088339	-0.37660484875748396
0.15500000000000003	0.22432908304220825	-0.09694885493275061	-0.21149545236996614	1.640059825015898	0.08476735456983195	0.1824389662439107	-0.37648068189141365
0.15599999999999992	0.22433462269649077	-0.0969497499476473	-0.21139126075620085	1.6404829033559738	0.08474037285767236	0.1824945486533451	-0.37635564754965967
0.15700000000000003	0.22434019336696728	-0.09695066641683378	-0.21128583848967764	1.6409085059318058	0.08471320200651612	0.1825506226763526	-0.37622974460284303
0.15799999999999992	0.22434579528223464	-0.09695160458652666	-0.21117916738631903	1.6413366225913153	0.0846858418444204	0.18260719350850046	-0.37610297206248394
0.15900000000000003	0.22435142867191923	-0.09695256470473981	-0.2110712293228522	1.6417672426331333	0.08465829223338125	0.1826642662928024	-0.37597532908614517
0.15999999999999992	0.2243570937653509	-0.09695354702262149	-0.21096200625992853	1.642200354804505	0.08463055307005005	0.18272184611099931	-0.3758468149822046
0.16100000000000003	0.22436279078983212	-0.09695455179501938	-0.2108514802657255	1.6426359473005159	0.08460262428620817	0.18277993797477687	-0.375717429214319
0.16199999999999992	0.22436851996963092	-0.09695557928027486	-0.21073963353929515	1.643074007765776	0.0845745058493655	0.18283854681709844	-0.3755871714050918
0.16300000000000003	0.22437428152606925	-0.09695662974074887	-0.21062644843254943	1.6435145232981978	0.08454619776378722	0.18289767748413513	-0.3754560413388245
0.16399999999999992	0.22438007567795445	-0.09695770344407821	-0.21051190747090176	1.6439574804537562	0.08451770007164455	0.18295733472784934	-0.37532403896383865
0.16500000000000004	0.22438590264198102	-0.09695880066365695	-0.21039599337371048	1.6444028652518647	0.0844890128538631	0.18301752319861783	-0.37519116439479483
0.16599999999999993	0.22439176263347915	-0.09695992167796633	-0.21027868907529212	1.6448506631813808	0.08446013623079032	0.1830782474375247	-0.37505741791500924
0.16700000000000004	0.22439765586825802	-0.09696106676988177	-0.21015997774539116	1.6453008592072513	0.08443107036310891	0.18313951186892818	-0.3749227999784021
0.16799999999999993	0.22440358256516615	-0.09696223622708545	-0.21003984280761875	1.6457534377778165	0.08440181545299526	0.18320132079396734	-0.37478731121083364
0.16900000000000004	0.2244095429478659	-0.09696343034320805	-0.2099182679566318	1.6462083828331597	0.08437237174503616	0.18326367838463845	-0.3746509524110105
0.16999999999999993	0.22441553724544736	-0.09696464941819415	-0.20979523717519719	1.646665677815271	0.08434273952653804	0.18332658867795001	-0.3745137245510225
0.17100000000000004	0.22442156569263563	-0.09696589375751487	-0.20967073475002695	1.6471253056800397	0.08431291912735009	0.18339005557057853	-0.3743756287762045
0.17199999999999993	0.2244276285299647	-0.09696716367097971	-0.20954474528564887	1.6475872489103405	0.08428291091956674	0.18345408281432546	-0.3742366664043227
0.17300000000000004	0.2244337260039172	-0.09696845947189925	-0.20941725371745548	1.6480514895298553	0.0842527153173524	0.18351867401200653	-0.37409683892444906
0.17399999999999993	0.22443985836703267	-0.09696978147734829	-0.20928824532431917	1.6485180091176448	0.08422233277688834	0.1835838326135866	-0.3739561479955845
0.17500000000000004	0.22444602587836054	-0.09697113000915442	-0.20915770574003822	1.6489867888234908	0.08419176379631954	0.18364956191273965	-0.3738145954447844
0.17599999999999993	0.22445222880500573	-0.09697250539411041	-0.20902562096325572	1.6494578093840253	0.08416100891563992	0.1837158650440129	-0.3736721832647252
0.17700000000000005	0.2244584674243894	-0.09697390796303539	-0.20889197736586435	1.6499310511396679	0.08413006871639389	0.18378274498059227	-0.3735289136108921
0.17799999999999994	0.2244647420257216	-0.09697533804943434	-0.2087567616999075	1.6504064940523901	0.08409894382101098	0.18385020453254375	-0.37338478879844766
0.17900000000000005	0.22447105291068747	-0.09697679598813137	-0.20861996110298908	1.650884117723946	0.0840676348919555	0.18391824634552842	-0.3732398112986567
0.17999999999999994	0.22447740039485348	-0.09697828211425226	-0.20848156310220564	1.6513639014138346	0.0840361426311171	0.18398687290017077	-0.373093983734926
0.18100000000000005	0.22448378480979025	-0.0969797967633088	-0.20834155561661696	1.6518458240566443	0.08400446777950246	0.1840560865121383	-0.3729473088787012
0.18199999999999994	0.22449020650440665	-0.09698134027200815	-0.20819992695826803	1.652329864278795	0.08397261111686202	0.18412588933274815	-0.37279978964546034
0.18300000000000005	0.22449666584511976	-0.09698291297828188	-0.2080566658321462	1.6528160004150787	0.08394057346088556	0.18419628334991478	-0.3726514290908026
0.18399999999999994	0.22450316321561248	-0.09698451522053435	-0.20791176133583558	1.6533042105257656	0.08390835566602677	0.1842672703892548	-0.3725022304062636
0.18500000000000005	0.22450969901655318	-0.09698614733761513	-0.20776520295888262	1.6537944724146711	0.08387595862232153	0.18433885211534645	-0.37235219691461
0.18599999999999994	0.22451627366565582	-0.09698780966951526	-0.207616980581132	1.6542867636478347	0.08384338325432082	0.18441103003338566	-0.3722013320647943
0.18700000000000006	0.22452288759883132	-0.09698950255728185	-0.2074670844692897	1.6547810615717051	0.0838106305200764	0.18448380549141993	-0.37204963942680913
0.18799999999999994	0.22452954127205244	-0.09699122634215063	-0.20731550527134762	1.6552773433297279	0.08377770141023935	0.1845571796832804	-0.3718971226864992
0.18900000000000006	0.2245362351628054	-0.09699298136540128	-0.20716223400963224	1.6557755858773544	0.08374459694739242	0.18463115365202756	-0.3717437856403879
0.18999999999999995	0.22454296977150262	-0.0969947679689353	-0.20700726207323708	1.6562757659966205	0.08371131818561495	0.1847057282936667	-0.3715896321904542
0.19100000000000006	0.2245497456236067	-0.09699658649544597	-0.20685058120984975	1.656777860311444	0.08367786621003613	0.18478090436113118	-0.3714346663386737
0.19199999999999995	0.22455656327208992	-0.09699843728855442	-0.20669218351698143	1.6572818453032911	0.08364424213625347	0.18485668246841153	-0.3712788921813806
0.19300000000000006	0.22456342329947843	-0.09700032069328877	-0.2065320614318521	1.6577876973257315	0.08361044710961549	0.1849330630950731	-0.3711223139036904
0.19399999999999995	0.22457032631910503	-0.0970022370561576	-0.20637020771956316	1.6582953926179012	0.08357648230424594	0.1850100465915266	-0.37096493577404044
0.19500000000000006	0.2245772729763209	-0.09700418672519487	-0.20620661546107222	1.6588049073176487	0.08354234892205174	0.1850876331844427	-0.370806762138783
0.19599999999999995	0.22458426395041572	-0.09700617005072637	-0.20604127804210431	1.6593162174732645	0.08350804819207909	0.18516582298164017	-0.37064779741707055
0.19700000000000006	0.22459129995687055	-0.0970081873864799	-0.20587418914187477	1.6598292990530583	0.08347358137015565	0.18524461597693415	-0.37048804609608976
0.19799999999999995	0.2245983817495673	-0.0970102390902865	-0.20570534272012703	1.6603441279539406	0.08343894973863486	0.1853240120556152	-0.37032751272627495
0.19900000000000007	0.22460551012295463	-0.09701232552399477	-0.20553473300287206	1.6608606800097783	0.08340415460611937	0.1854040110004365	-0.37016620191649563
0.19999999999999996	0.22461268591379369	-0.09701444705334873	-0.20536235446758583	1.661378930999929	0.08336919730697968	0.18548461249792722	-0.37000411832921504
0.20100000000000007	0.22461991000210815	-0.09701660404858202	-0.20518820182786496	1.6618988566576012	0.08333407920054481	0.18556581614497084	-0.369841266675553
0.20199999999999996	0.22462718331208814	-0.09701879688535646	-0.20501227001792352	1.6624204326758112	0.08329880167032926	0.18564762145528374	-0.36967765171085876
0.20300000000000007	0.22463450681332098	-0.09702102594566918	-0.2048345541769422	1.6629436347105808	0.08326336612359932	0.1857300278657335	-0.3695132782309706
0.20399999999999996	0.22464188152122058	-0.09702329161872587	-0.20465504963252273	1.6634684383840297	0.08322777399079018	0.18581303474286245	-0.3693481510684281
0.20500000000000007	0.22464930849628	-0.09702559430140253	-0.20447375188324624	1.6639948192881364	0.08319202672440712	0.18589664138973921	-0.3691822750884488
0.20599999999999996	0.22465678884327625	-0.09702793439791886	-0.20429065658109358	1.6645227529880642	0.0831561257978357	0.18598084705301673	-0.3690156551850304
0.20700000000000007	0.22466432371155295	-0.09703031231947574	-0.20410575951373328	1.6650522150247007	0.08312007270454658	0.18606565093013686	-0.36884829627717314
0.20799999999999996	0.22467191429637778	-0.09703272848460769	-0.20391905658630566	1.6655831809160617	0.08308386895763295	0.18615105217656025	-0.36868020330515805
0.20900000000000007	0.22467956184062174	-0.0970351833198714	-0.2037305438030843	1.6661156261575856	0.08304751608943516	0.18623704991283976	-0.3685113812269352
0.20999999999999996	0.22468726763600907	-0.09703767726049513	-0.2035402172490191	1.666649526221715	0.08301101565112952	0.1863236432317204	-0.36834183501461903
0.21100000000000008	0.22469503302356136	-0.0970402107509923	-0.20334807307078595	1.667184856556787	0.08297436921215788	0.18641083120557214	-0.3681715696511455
0.21199999999999997	0.22470285939398435	-0.0970427842457403	-0.20315410745809892	1.6677215925856328	0.08293757835961829	0.18649861289385103	-0.36800059012720904
0.21300000000000008	0.2247107481883725	-0.09704539820952181	-0.20295831662641714	1.6682597097042868	0.0829006446977979	0.18658698734998092	-0.36782890143853436
0.21399999999999997	0.22471870089810211	-0.0970480531180261	-0.2027606968010503	1.6687991832804585	0.08286356984766385	0.18667595362759587	-0.3676565085834182
0.21500000000000008	0.22472671906391148	-0.09705074945830754	-0.20256124420153754	1.6693399886506548	0.0828263554461889	0.1867655107866312	-0.36748341656053535
0.21599999999999997	0.22473480427566886	-0.0970534877292023	-0.2023599550255508	1.6698821011156029	0.08278900314581446	0.18685565789950775	-0.3673096303670659
0.21700000000000008	0.22474295817282813	-0.09705626844170664	-0.20215682543270383	1.670425495935506	0.0827515146141716	0.18694639405722768	-0.36713515499695537
0.21799999999999997	0.22475118244406786	-0.09705909211931757	-0.20195185152864906	1.670970148326281	0.08271389153363178	0.18703771837538247	-0.36695999543905977
0.21900000000000008	0.22475947882573744	-0.09706195929833322	-0.20174502934984181	1.6715160334560528	0.0826761356005031	0.18712963000001337	-0.3667841566753529
0.21999999999999997	0.22476784909986075	-0.09706487052811034	-0.2015363548493506	1.6720631264407981	0.08263824852411417	0.18722212811308134	-0.366607643679496
0.22100000000000009	0.22477629509206726	-0.09706782637165239	-0.20132582388296297	1.6726114023387866	0.08260023202596635	0.18731521193779097	-0.36643046141564284
0.22199999999999998	0.22478481866944908	-0.09707082740690509	-0.20111343219484012	1.6731608361438446	0.08256208783907484	0.18740888074401296	-0.3662526148374149
0.2230000000000001	0.2247934217383452	-0.09707387422801078	-0.20089917540347826	1.6737114027774667	0.08252381770737492	0.18750313385350104	-0.3660741088874064
0.22399999999999998	0.22480210624205027	-0.09707696744576923	-0.20068304898873293	1.6742630770801747	0.08248542338500897	0.18759797064472175	-0.36589494849721504
0.22499999999999987	0.22481087415844453	-0.09708010768767866	-0.20046504827952993	1.6748158338028991	0.08244690663561438	0.18769339055748016	-0.3657151385874458
0.22599999999999998	0.22481972749754683	-0.09708329559793161	-0.20024516844226686	1.6753696475991615	0.08240826923167165	0.18778939309734227	-0.36553468406749906
0.22699999999999987	0.2248286682986131	-0.09708653183736377	-0.2000234044706672	1.675924493019215	0.08236951295360632	0.1878859778396108	-0.365353589835261
0.22799999999999998	0.2248376986260226	-0.09708981708335332	-0.19979975117709214	1.6764803445057819	0.08233063958833862	0.18798314443279437	-0.36517186077681396
0.22899999999999987	0.22484682056394736	-0.0970931520292947	-0.19957420318418487	1.6770371763884089	0.08229165092746162	0.1880808926018137	-0.36498950176658623
0.22999999999999998	0.22485603621055553	-0.09709653738289789	-0.19934675491609766	1.6775949628757165	0.08225254876528997	0.18817922215118904	-0.3648065176679993
0.23099999999999987	0.22486534767250418	-0.09709997386369	-0.19911740058968552	1.6781536780485755	0.0822133348968383	0.18827813296820867	-0.36462291333393726
0.23199999999999998	0.22487475706009624	-0.09710346220122124	-0.19888613420604936	1.678713295855737	0.082174011115971	0.18837762502601846	-0.3644386936066679
0.23299999999999987	0.2248842664819691	-0.09710700313397366	-0.1986529495428101	1.679273790110438	0.08213457921360008	0.18847769838651018	-0.3642538633176376
0.23399999999999999	0.2248938780381815	-0.09711059740746684	-0.1984178401474922	1.6798351344868756	0.08209504097544193	0.18857835320288707	-0.3640684272875003
0.23499999999999988	0.22490359381319988	-0.09711424577118342	-0.1981807993316477	1.6803973025173307	0.08205539817951404	0.18867958972202822	-0.36388239032613234
0.236	0.22491341587066424	-0.09711794897506647	-0.19794182016535306	1.6809602675903428	0.08201565259391813	0.18878140828677376	-0.36369575723250736
0.23699999999999988	0.22492334624955887	-0.09712170776596409	-0.1977008954720838	1.681524002948457	0.08197580597496869	0.18888380933806917	-0.3635085327947294
0.238	0.2249333869606557	-0.09712552288439692	-0.1974580178243496	1.6820884816851975	0.08193586006548255	0.1889867934167254	-0.3633207217902217
0.23899999999999988	0.22494353998285094	-0.09712939506240025	-0.1972131795404733	1.6826536767431703	0.08189581659316701	0.18909036116467215	-0.3631323289856989
0.24	0.22495380725939648	-0.09713332502206375	-0.19696637268177158	1.6832195609136988	0.08185567726904376	0.18919451332606924	-0.36294335913685943
0.24099999999999988	0.22496419069402404	-0.09713731347326318	-0.19671758904939138	1.6837861068368916	0.08181544378578519	0.18929925074857998	-0.3627538169880345
0.242	0.2249746921469557	-0.09714136111058212	-0.1964668201815608	1.6843532870021654	0.08177511781602227	0.18940457438456249	-0.36256370727191306
0.24299999999999988	0.2249853134307993	-0.09714546861092604	-0.19621405735201392	1.6849210737492497	0.08173470101080521	0.18951048529193387	-0.36237303470933696
0.244	0.2249960563063299	-0.09714963663182923	-0.19595929156922098	1.6854894392693234	0.08169419499803224	0.1896169846347681	-0.36218180400910116
0.24499999999999988	0.22500692247815443	-0.09715386580932914	-0.195702513576057	1.6860583556066913	0.08165360138060176	0.1897240736836256	-0.3619900198676322
0.246	0.2250179135906331	-0.097158156755785	-0.19544371384991666	1.6866277946606467	0.08161292173471207	0.18983175381561443	-0.36179768696872355
0.2469999999999999	0.22502903122481077	-0.09716251005839055	-0.19518288260366173	1.687197728186423	0.08157215760879481	0.18994002651418085	-0.3616048099836885
0.248	0.22504027689635506	-0.09716692627800272	-0.19492000978778665	1.6877681277956298	0.08153131052283662	0.19004889336850683	-0.3614113935717431
0.2489999999999999	0.2250516520537458	-0.09717140594753336	-0.19465508509343837	1.6883389649569602	0.08149038196766131	0.1901583560725128	-0.36121744238031034
0.25	0.22506315807633834	-0.09717594956952719	-0.1943880979559239	1.6889102109971976	0.08144937340404937	0.19026841642364667	-0.3610229610453019
0.2509999999999999	0.22507479627267704	-0.09718055761405302	-0.19411903755871307	1.6894818371029274	0.08140828626193683	0.19037907632164047	-0.36082795419131164
0.252	0.22508656787981038	-0.09718523051803468	-0.19384789283832124	1.6900538143229804	0.0813671219401184	0.19049033776698884	-0.3606324264317783
0.2529999999999999	0.22509847406360572	-0.09718996868489331	-0.19357465249008152	1.6906261135712553	0.0813258818063317	0.19060220285896542	-0.36043638236923303
0.254	0.2251105159193097	-0.097194772483376	-0.19329930497369147	1.691198705630325	0.08128456719723395	0.19071467379372267	-0.3602398265953248
0.2549999999999999	0.225122694471975	-0.09719964224594785	-0.1930218385185495	1.6917715611551085	0.08124317941820912	0.19082775286259518	-0.3600427636907996
0.256	0.22513501067675545	-0.09720457826749627	-0.19274224113002028	1.6923446506743778	0.08120171974330836	0.1909414424499954	-0.3598451982261622
0.2569999999999999	0.22514746541906952	-0.09720958080509676	-0.19246050059626052	1.6929179445904996	0.08116018941556637	0.1910557450308995	-0.3596471347627698
0.258	0.22516005951463122	-0.09721465007846447	-0.19217660449486423	1.6934914131808303	0.08111858964744867	0.19117066316840792	-0.3594485778534423
0.2589999999999999	0.22517279370934593	-0.09721978626959066	-0.19189054020009083	1.6940650266019188	0.08107692162094152	0.19128619951125694	-0.35924953204258253
0.26	0.22518566867944662	-0.09722498952156464	-0.191602294891065	1.6946387548942923	0.08103518648740488	0.19140235679103484	-0.3590500018663513
0.2609999999999999	0.22519868503262147	-0.09723025993808318	-0.19131185555983307	1.695212567986347	0.08099338536779657	0.1915191378194655	-0.3588499918528926
0.262	0.22521184330975372	-0.09723559758402021	-0.1910192090192899	1.6957864356977548	0.08095151935338799	0.19163654548569595	-0.3586495065226046
0.2629999999999999	0.22522514398576898	-0.09724100248630521	-0.190724341911742	1.6963603277427866	0.08090958950642237	0.19175458275321972	-0.35844855038875556
0.264	0.225238587469594	-0.09724647463473715	-0.19042724071736492	1.6969342137332086	0.08086759686047099	0.19187325265685945	-0.35824712795838165
0.2649999999999999	0.22525217410473125	-0.09725201398273303	-0.1901278917625667	1.6975080631807744	0.08082554242085148	0.1919925582999276	-0.35804524373309404
0.266	0.2252659041708224	-0.0972576204480097	-0.18982628122940062	1.698081845500852	0.08078342716522917	0.19211250285101433	-0.3578429022094887
0.2669999999999999	0.22527977788582457	-0.09726329391320136	-0.18952239516566646	1.6986555300179673	0.08074125204433959	0.1922330895404605	-0.35764010787921396
0.268	0.22529379540917693	-0.0972690342264117	-0.18921621949458456	1.6992290859721668	0.08069901798301374	0.19235432165699956	-0.35743686522893564
0.2689999999999999	0.22530795684595395	-0.09727484120169967	-0.1889077400240547	1.6998024825254738	0.08065672588144461	0.19247620254456563	-0.35723317874013444
0.27	0.22532226225087545	-0.0972807146195022	-0.1885969424562655	1.7003756887684707	0.08061437661638916	0.19259873559889884	-0.3570290528887314
0.2709999999999999	0.22533671163104643	-0.09728665422699424	-0.18828381239767067	1.7009486737270372	0.08057197104212245	0.19272192426400572	-0.3568244921447798
0.272	0.22535130494780534	-0.09729265973838185	-0.18796833536896865	1.7015214063692732	0.08052950999114292	0.19284577202877565	-0.35661950097228173
0.2729999999999999	0.22536604211881134	-0.09729873083512865	-0.18765049681547247	1.7020938556126382	0.0804869942748108	0.1929702824235069	-0.356414083829001
0.274	0.22538092301999366	-0.09730486716611929	-0.18733028211751007	1.7026659903317105	0.08044442468391882	0.19309545901627712	-0.3562082451660262
0.2749999999999999	0.22539594748698225	-0.09731106834813512	-0.18700767659936846	1.7032377793669746	0.08040180198913335	0.19322130540982585	-0.3560019894268353
0.276	0.2254111153167725	-0.09731733396739417	-0.18668266553679463	1.7038091915342908	0.08035912694148822	0.19334782523906627	-0.35579532104603995
0.2769999999999999	0.2254264262692525	-0.09732366358178161	-0.18635523416456956	1.7043801956347004	0.08031640027286929	0.19347502216855347	-0.35558824444811
0.278	0.22544188006783988	-0.09733005672264096	-0.18602536768454495	1.7049507604638494	0.08027362269636734	0.19360289988972293	-0.3553807640461956
0.2789999999999999	0.225457476399601	-0.09733651289650105	-0.18569305127378163	1.705520854820299	0.08023079490668132	0.19373146211813888	-0.3551728842411645
0.28	0.22547321491560401	-0.09734303158749248	-0.18535827009318287	1.7060904475135188	0.08018791758069299	0.1938607125906276	-0.3549646094208498
0.2809999999999999	0.22548909523226163	-0.0973496122600789	-0.18502100929626009	1.7066595073723367	0.08014499137827318	0.19399065506229163	-0.35475594395919996
0.28200000000000003	0.22550511693366793	-0.09735625436172753	-0.18468125403653998	1.7072280032542542	0.08010201694319723	0.19412129330388886	-0.3545468922148394
0.2829999999999999	0.22552127957417487	-0.0973629573255201	-0.1843389894736283	1.7077959040552824	0.08005899490392542	0.19425263109969423	-0.3543374585292786
0.28400000000000003	0.22553758268120544	-0.0973697205727064	-0.18399420077944953	1.7083631787184483	0.08001592587449124	0.1943846722454144	-0.35412764722562246
0.2849999999999999	0.22555402575905512	-0.09737654351519823	-0.1836468731446752	1.708929796240623	0.07997281045586242	0.1945174205460906	-0.3539174626076514
0.28600000000000003	0.22557060829330786	-0.09738342555800265	-0.1832969917838504	1.70949572567883	0.07992964923746947	0.19465087981435159	-0.3537069089585996
0.2869999999999999	0.2255873297543632	-0.097390366101596	-0.18294454193885776	1.7100609361560675	0.07988644279835315	0.1947850538691952	-0.3534959905397498
0.28800000000000003	0.2256041895996987	-0.09739736454386502	-0.18258950888148723	1.7106253968666754	0.07984319170786945	0.19491994653523467	-0.3532847115891433
0.2889999999999999	0.22562118727562078	-0.09740442028124066	-0.1822318779158763	1.7111890770816516	0.07979989652619493	0.19505556164203988	-0.35307307632040263
0.29000000000000004	0.22563832221888053	-0.09741153270977544	-0.1818716343815895	1.7117519461535688	0.07975655780487566	0.19519190302314388	-0.3528610889217219
0.2909999999999999	0.2256555938581554	-0.09741870122653912	-0.18150876365697455	1.7123139735211252	0.07971317608741903	0.19532897451495443	-0.3526487535549008
0.29200000000000004	0.225673001615022	-0.0974259252305817	-0.18114325116130287	1.7128751287137305	0.07966975190956264	0.19546677995611508	-0.35243607435423363
0.2929999999999999	0.22569054490366977	-0.09743320412384197	-0.1807750823553318	1.7134353813557854	0.07962628579903706	0.19560532318737253	-0.35222305542537297
0.29400000000000004	0.22570822312973188	-0.0974405373123781	-0.1804042427410579	1.7139947011706809	0.07958277827512618	0.19574460805170368	-0.35200970084422295
0.29499999999999993	0.22572603568973443	-0.09744792420716959	-0.1800307178614277	1.7145530579845538	0.07953922984845128	0.19588463839439327	-0.35179601465592064
0.29600000000000004	0.2257439819715397	-0.09745536422486843	-0.17965449330039565	1.7151104217286945	0.07949564102109997	0.19602541806293716	-0.35158200087408337
0.29699999999999993	0.22576206135503374	-0.09746285678887424	-0.17927555468221487	1.715666762440639	0.07945201228679484	0.19616695090725456	-0.3513676634800135
0.29800000000000004	0.2257802732126849	-0.09747040132997913	-0.178893887668848	1.7162220502650958	0.07940834413085802	0.19630924078063158	-0.3511530064215533
0.29899999999999993	0.22579861691035083	-0.09747799728696038	-0.17850947795663993	1.7167762554547468	0.07936463703027548	0.19645229154102728	-0.3509380336119496
0.30000000000000004	0.22581709180908535	-0.0974856441074999	-0.17812231127301884	1.7173293483705667	0.07932089145422604	0.19659610705249436	-0.3507227489288482
0.30099999999999993	0.22583569726756836	-0.09749334124867916	-0.1777323733721087	1.7178812994813193	0.07927710786483107	0.19674069118701587	-0.35050715621323014
0.30200000000000005	0.2258544326436563	-0.0975010881774249	-0.17733965002926796	1.718432079361876	0.07923328671763714	0.19688604782657096	-0.35029125926853005
0.30299999999999994	0.2258732972946767	-0.09750888437128066	-0.17694412703607065	1.7189816586907696	0.07918942846164859	0.19703218086481725	-0.3500750618601764
0.30400000000000005	0.2258922905772176	-0.09751672931837861	-0.1765457901961192	1.7195300082470115	0.0791455335390311	0.1971790942083856	-0.3498585677154894
0.30499999999999994	0.2259114118467902	-0.09752462251661066	-0.17614462532095485	1.7200770989058252	0.07910160238485171	0.1973267917782103	-0.3496417805238106
0.30600000000000005	0.22593066045736587	-0.09753256347350356	-0.17574061822570552	1.7206229016340753	0.07905763542709791	0.19747527751107305	-0.34942470393667824
0.30699999999999994	0.2259500357611648	-0.09754055170680061	-0.17533375472448423	1.7211673874861695	0.07901363308679311	0.1976245553613575	-0.3492073415678613
0.30800000000000005	0.2259695371094496	-0.0975485867442443	-0.174924020625547	1.7217105275997102	0.07896959577808599	0.19777462930294912	-0.34898969699325016
0.30899999999999994	0.22598916385394768	-0.0975566681225582	-0.17451140172622456	1.7222522931897981	0.0789255239084962	0.19792550333109402	-0.3487717737509033
0.31000000000000005	0.22600891534739853	-0.09756479538713468	-0.17409588380726657	1.7227926555420137	0.07888141787925507	0.19807718146427378	-0.34855357534149056
0.31099999999999994	0.2260287909428508	-0.09757296809243109	-0.17367745262586423	1.7233315860056084	0.07883727808525358	0.19822966774657957	-0.3483351052286435
0.31200000000000006	0.2260487899924651	-0.09758118580157091	-0.1732560939077404	1.7238690559880663	0.07879310491441471	0.19838296625058163	-0.34811636683878144
0.31299999999999994	0.2260689118461976	-0.09758944808514787	-0.17283179333982085	1.7244050369499322	0.07874889874703775	0.19853708108002036	-0.34789736356089773
0.31400000000000006	0.22608915585036138	-0.0975977545207379	-0.17240453656387647	1.7249395003991836	0.07870465995554052	0.19869201637207112	-0.3476780987465472
0.31499999999999995	0.22610952134606507	-0.09760610469312114	-0.1719743091707771	1.725472417885926	0.0786603889042947	0.19884777629930114	-0.34745857570984734
0.31600000000000006	0.22613000766753127	-0.09761449819370836	-0.17154109669574522	1.7260037609974377	0.07861608594918845	0.19900436507125294	-0.34723879772773497
0.31699999999999995	0.22615061414029647	-0.09762293461917017	-0.17110488461462295	1.726533501346826	0.07857175143740311	0.1991617869357115	-0.34701876804217946
0.31800000000000006	0.22617134007929343	-0.09763141357077545	-0.1706656583404151	1.7270616105489278	0.07852738570801275	0.19932004617983382	-0.34679848986562856
0.31899999999999995	0.22619218478719283	-0.09763993465444155	-0.17022340321974813	1.727588060202666	0.07848298909231	0.19947914713125817	-0.3465779663846897
0.32000000000000006	0.22621314755375702	-0.0976484974803689	-0.16977810452925998	1.7281128218926656	0.07843856191318774	0.19963909415931108	-0.34635720075893817
0.32099999999999995	0.22623422765583082	-0.09765710166263457	-0.1693297474719357	1.7286358671785742	0.0783941044854646	0.19979989167630746	-0.3461361961228869
0.32200000000000006	0.22625542435684098	-0.09766574681912041	-0.16887831717377771	1.7291571675597082	0.07834961711764088	0.19996154413869638	-0.345914955594222
0.32299999999999995	0.2262767369061814	-0.09767443257102562	-0.1684237986815763	1.729676694446634	0.07830510011319664	0.20012405604780414	-0.345693482280444
0.32400000000000007	0.2262981645388619	-0.09768315854233942	-0.16796617696179314	1.730194419152498	0.07826055377076203	0.20028743195023185	-0.34547177928074474
0.32499999999999996	0.22631970647429484	-0.0976919243596483	-0.16750543690019745	1.7307103128920989	0.0782159783836465	0.20045167643796327	-0.345249849686041
0.32600000000000007	0.22634136191421814	-0.09770072965152671	-0.16704156330264797	1.731224346782341	0.07817137423921383	0.20061679414805722	-0.3450276965788054
0.32699999999999996	0.22636313004125522	-0.09770957404789006	-0.16657454089665893	1.7317364918429694	0.07812674161859015	0.20078278976210262	-0.34480532303299605
0.32800000000000007	0.22638501001848998	-0.09771845717968759	-0.16610435433263424	1.7322467189964876	0.07808208079658252	0.200949668005736	-0.34458273211426554
0.32899999999999996	0.22640700098968444	-0.09772737867818095	-0.1656309881851605	1.7327549990672766	0.07803739204162534	0.20111743364809548	-0.34435992688044487
0.33000000000000007	0.22642910208013908	-0.09773633817418272	-0.1651544269551291	1.7332613027814598	0.07799267561599779	0.20128609150102353	-0.3441369103819353
0.33099999999999996	0.2264513123974449	-0.0977453352980093	-0.16467465507270082	1.733765600769042	0.07794793177606858	0.20145564641795313	-0.34391368566163866
0.3320000000000001	0.22647363103137774	-0.09775436967977383	-0.16419165690112528	1.7342678635675959	0.07790316077220219	0.20162610329247277	-0.34369025575454587
0.33299999999999996	0.226496057053311	-0.09776344094964481	-0.1637054167406797	1.7347680616256438	0.07785836284850912	0.20179746705693066	-0.34346662368728437
0.3340000000000001	0.22651858951589912	-0.0977725487380683	-0.16321591883237035	1.73526616530502	0.07781353824274448	0.20196974268119552	-0.3432427924779266
0.33499999999999996	0.22654122745378535	-0.097781692675952	-0.16272314736291585	1.7357621448829894	0.07776868718659813	0.20214293517089885	-0.3430187651362389
0.3360000000000001	0.22656396988495814	-0.09779087239481278	-0.16222708647215342	1.7362559705560319	0.07772380990625448	0.20231704956466712	-0.3427945446641248
0.33699999999999997	0.22658681581125237	-0.09780008752688897	-0.1617277202617537	1.7367476124456938	0.0776789066227345	0.20249209093082574	-0.3425701340558935
0.3380000000000001	0.22660976421799617	-0.09780933770521773	-0.1612250328037553	1.737237040604283	0.07763397755195867	0.20266806436424015	-0.3423455362984127
0.33899999999999997	0.22663281407430835	-0.09781862256330273	-0.16071900814931314	1.737724225019308	0.07758902290483537	0.20284497498322795	-0.3421207543715071
0.3400000000000001	0.22665596433442164	-0.09782794173399734	-0.16020963033842864	1.7382091356181932	0.07754404288743524	0.20302282792623275	-0.34189579124853925
0.34099999999999997	0.2266792139392814	-0.09783729484835386	-0.15969688341030014	1.7386917422748076	0.07749903770125144	0.20320162834825467	-0.3416706498966831
0.3420000000000001	0.22670256181842455	-0.09784668153518987	-0.15918075141393312	1.739172014817829	0.07745400754366719	0.2033813814171546	-0.3414453332767036
0.34299999999999997	0.22672600689289293	-0.09785610142099672	-0.15866121841940325	1.7396499230394793	0.07740895260869167	0.20356209230976544	-0.341219844342667
0.3440000000000001	0.22674954807880124	-0.09786555412981521	-0.15813826853016089	1.740125436703149	0.07736387308784183	0.20374376620756304	-0.34099418604218673
0.345	0.2267731842900555	-0.09787503928345524	-0.1576118858956395	1.7405985255503162	0.07731876917098755	0.20392640829201208	-0.3407683613170815
0.3460000000000001	0.22679691444022773	-0.09788455650243608	-0.15708205472343176	1.7410691593075418	0.07727364104722075	0.20411002374000944	-0.3405423731038929
0.347	0.22682073744509232	-0.09789410540689493	-0.15654875929142842	1.7415373076935707	0.07722848890587004	0.20429461771954105	-0.3403162243342011
0.3480000000000001	0.22684465222619782	-0.09790368561671288	-0.15601198396031257	1.742002940426948	0.07718331293759999	0.20448019538530374	-0.340089917934855
0.349	0.22686865771472237	-0.0979132967512357	-0.15547171318642025	1.7424660272341768	0.07713811333553353	0.20466676187404376	-0.33986345682817676
0.3500000000000001	0.22689275285486546	-0.0979229384289642	-0.1549279315349818	1.7429265378580734	0.07709289029627606	0.20485432229966727	-0.3396368439321983
0.351	0.22691693660602472	-0.09793261026721238	-0.1543806236937643	1.743384442066719	0.07704764402059701	0.20504288174830115	-0.3394100821608654
0.35199999999999987	0.22694120794413042	-0.09794231188210983	-0.1538297744871298	1.7438397096630436	0.07700237471395159	0.20523244527329867	-0.33918317442420703
0.353	0.2269655658632682	-0.09795204288932532	-0.15327536889014368	1.7442923104946941	0.07695708258720783	0.20542301789018508	-0.3389561236284676
0.35399999999999987	0.22699000937684183	-0.09796180290476234	-0.15271739204161855	1.7447422144645937	0.07691176785709167	0.20561460457190414	-0.3387289326759544
0.355	0.22701453751715012	-0.09797159154485394	-0.15215582925498658	1.7451893915418435	0.07686643074592332	0.2058072102448471	-0.33850160446447675
0.35599999999999987	0.22703914933450475	-0.09798140842720683	-0.1515906660270145	1.7456338117714938	0.07682107148125397	0.2060008397857209	-0.33827414188661725
0.357	0.22706384389701756	-0.09799125317121524	-0.15102188804550165	1.7460754452832121	0.07677569029576785	0.2061954980188241	-0.33804654782901483
0.3579999999999999	0.22708862029030394	-0.09800112539827004	-0.15044948119710128	1.7465142623003806	0.07673028742714494	0.20639118971323864	-0.33781882517159584
0.359	0.2271134776159767	-0.09801102473231696	-0.14987343157565317	1.7469502331500286	0.07668486311764065	0.20658791957975015	-0.3375909767867512
0.3599999999999999	0.22713841498930884	-0.09802095080038802	-0.1492937254906684	1.7473833282728748	0.07663941761344292	0.20678569226761367	-0.3373630055385164
0.361	0.2271634315371927	-0.09803090323273028	-0.14871034947485445	1.7478135182331371	0.07659395116411111	0.20698451236158716	-0.3371349142816306
0.3619999999999999	0.22718852639602097	-0.09804088166328487	-0.14812329028994145	1.7482407737281382	0.07654846402203556	0.2071843843795926	-0.3369067058604113
0.363	0.22721369870874014	-0.09805088573014016	-0.14753253493157165	1.7486650655977318	0.07650295644149138	0.20738531277081873	-0.33667838310768455
0.3639999999999999	0.22723894762145264	-0.09806091507558354	-0.14693807063401565	1.7490863648335828	0.07645742867740765	0.20758730191395547	-0.3364499488438294
0.365	0.22726427227994317	-0.09807096934688062	-0.14633988487397923	1.749504642588704	0.07641188098433943	0.20779035611567828	-0.33622140587544697
0.3659999999999999	0.22728967182575444	-0.09808104819778231	-0.14573796537276268	1.749919870187653	0.0763663136154594	0.20799447960962125	-0.335992756993346
0.367	0.22731514539106004	-0.09809115128925526	-0.1451323000975351	1.7503320191366676	0.0763207268209598	0.20819967655565247	-0.3357640049703912
0.3679999999999999	0.2273406920923367	-0.0981012782890593	-0.14452287726286148	1.7507410611333862	0.07627512084586477	0.2084059510390206	-0.33553515255975874
0.369	0.22736631102359137	-0.09811142887092517	-0.14390968533287038	1.7511469680773166	0.07622949592767862	0.20861330706924766	-0.33530620249335374
0.3699999999999999	0.2273920012498954	-0.09812160271408499	-0.14329271302369992	1.751549712081447	0.07618385229417486	0.2088217485789461	-0.3350771574798987
0.371	0.22741776180235024	-0.09813179950353261	-0.14267194930548108	1.7519492654842783	0.07613819016162984	0.209031279422739	-0.33484802020250864
0.3719999999999999	0.22744359167523498	-0.098142018930261	-0.14204738340387005	1.7523456008619318	0.07609250973362278	0.20924190337628007	-0.33461879331599315
0.373	0.22746948982458737	-0.09815226069072489	-0.14141900480151534	1.7527386910403557	0.07604681120009747	0.20945362413536903	-0.3343894794442482
0.3739999999999999	0.22749545516709543	-0.09816252448590505	-0.14078680323909273	1.7531285091080422	0.07600109473632001	0.20966644531528086	-0.3341600811776136
0.375	0.22752148657892612	-0.09817281002035186	-0.1401507687159193	1.7535150284296492	0.07595536050167136	0.20988037045018376	-0.3339306010698889
0.3759999999999999	0.2275475828948645	-0.0981831170012095	-0.1395108914909093	1.7538982226598026	0.07590960863845754	0.21009540299239784	-0.33370104163518827
0.377	0.2275737429085143	-0.09819344513721903	-0.1388671620842568	1.7542780657567305	0.07586383927098068	0.21031154631143137	-0.33347140534487446
0.3779999999999999	0.2275999653731858	-0.0982037941373221	-0.13821957127948017	1.754654531996505	0.07581805250480998	0.21052880369285107	-0.3332416946245098
0.379	0.2276262490023462	-0.0982141637084905	-0.1375681101247114	1.7550275959875372	0.07577224842588699	0.2107471783373491	-0.3330119118507601
0.3799999999999999	0.22765259247000938	-0.09822455355353635	-0.13691276993248408	1.7553972326849783	0.07572642709952612	0.21096667336030822	-0.3327820593480056
0.381	0.22767899441181738	-0.09823496336965706	-0.1362535422791548	1.7557634174061818	0.07568058856961461	0.21118729179143497	-0.33255213938447403
0.3819999999999999	0.22770545342644224	-0.09824539284733667	-0.13559041900584634	1.7561261258472487	0.0756347328579513	0.21140903657384966	-0.33232215416838123
0.383	0.2277319680765564	-0.09825584166922569	-0.13492339222092248	1.7564853340991777	0.07558885996348022	0.21163191056269057	-0.33209210584450205
0.3839999999999999	0.22775853688899314	-0.09826630950900067	-0.1342524543021236	1.756841018663644	0.07554296986123647	0.21185591652377783	-0.33186199649074466
0.385	0.22778515835485044	-0.09827679603020502	-0.1335775978972443	1.757193156469557	0.07549706250112624	0.21208105713269962	-0.3316318281142383
0.3859999999999999	0.22781183093029603	-0.09828730088507118	-0.1328988159241112	1.7575417248900471	0.07545113780678434	0.212307334974196	-0.33140160264723634
0.387	0.22783855303807332	-0.09829782371332464	-0.13221610157099314	1.757886701759145	0.07540519567463144	0.21253475254147247	-0.3311713219431993
0.3879999999999999	0.22786532306970922	-0.09830836414134647	-0.1315294482978274	1.7582280653885576	0.0753592359733135	0.21276331223519734	-0.3309409877729333
0.389	0.22789213938767472	-0.09831892178207073	-0.13083884983789518	1.75856579458493	0.0753132585434018	0.21299301636230186	-0.3307106018207212
0.3899999999999999	0.22791900032674636	-0.09832949623486482	-0.13014430019920278	1.7588998686672481	0.07526726319686668	0.2132238671348857	-0.33048016568050653
0.391	0.2279459041949451	-0.09834008708501682	-0.12944579366557182	1.7592302674840208	0.07522124971626376	0.21345586666916425	-0.3302496808520663
0.3919999999999999	0.22797284927480913	-0.09835069390358264	-0.12874332479781778	1.7595569714310173	0.07517521785399882	0.21368901698433423	-0.3300191487369288
0.393	0.22799983382537758	-0.0983613162472173	-0.12803688843464622	1.7598799614703273	0.07512916733173197	0.21392332000153771	-0.3297885706338514
0.3939999999999999	0.22802685608413165	-0.09837195365761431	-0.1273264796932739	1.760199219150016	0.07508309783973904	0.21415877754286222	-0.32955794773410124
0.395	0.2280539142681438	-0.0983826056616825	-0.1266120939701563	1.7605147266232604	0.07503700903629092	0.21439539133025276	-0.32932728111684084
0.3959999999999999	0.22808100657481517	-0.09839327177246071	-0.1258937269414487	1.760826466666989	0.0749909005471125	0.21463316298457805	-0.32909657174455836
0.397	0.22810813118258094	-0.09840395148926581	-0.12517137456320782	1.7611344227000392	0.07494477196473859	0.21487209402490975	-0.32886582045866203
0.3979999999999999	0.22813528625158472	-0.09841464429707422	-0.12444503307209231	1.7614385788000964	0.07489862284776722	0.21511218586770897	-0.32863502797566385
0.399	0.2281624699246956	-0.09842534966664297	-0.1237146989865647	1.7617389197201885	0.07485245272031515	0.2153534398257357	-0.32840419488358796
0.3999999999999999	0.22818968032924591	-0.0984360670553704	-0.1229803691074668	1.7620354309058683	0.07480626107167634	0.21559585710692322	-0.32817332163787
0.401	0.2282169155787422	-0.09844679590739218	-0.12224204051722089	1.7623280985123577	0.07476004735569618	0.21583943881364298	-0.3279424085569923
0.4019999999999999	0.2282441737737977	-0.09845753565291296	-0.12149971057803584	1.7626169094212862	0.07471381098974042	0.2160841859424801	-0.327711455818219
0.403	0.2282714530026619	-0.0984682857082795	-0.1207533769294965	1.7629018512574204	0.07466755135374678	0.21633009938433606	-0.327480463453248
0.4039999999999999	0.22829875134172728	-0.09847904547679573	-0.12000303748591601	1.7631829124046339	0.07462126778960276	0.21657717992461367	-0.32724943134396306
0.405	0.22832606685601597	-0.0984898143487752	-0.1192486904338307	1.7634600820207615	0.07457495960048555	0.21682542824336187	-0.3270183592184676
0.4059999999999999	0.22835339759965143	-0.09850059170083149	-0.11849033422888834	1.7637333500528503	0.07452862604979883	0.21707484491556256	-0.3267872466467924
0.40700000000000003	0.22838074161631525	-0.0985113768959124	-0.11772796759100344	1.7640027072535682	0.07448226635995095	0.2173254304118625	-0.3265560930358502
0.4079999999999999	0.22840809693968722	-0.09852216928407832	-0.11696158949777927	1.7642681451976536	0.07443587971134046	0.2175771850997507	-0.32632489762406475
0.40900000000000003	0.22843546159387018	-0.09853296820252051	-0.11619119917769952	1.7645296562980408	0.07438946524142809	0.21783010924475363	-0.32609365947616176
0.4099999999999999	0.22846283359380487	-0.09854377297481973	-0.11541679610459593	1.7647872338220465	0.07434302204377413	0.21808420301128337	-0.32586237747824376
0.41100000000000003	0.2284902109456761	-0.09855458291095119	-0.11463837999264194	1.7650408719068715	0.07429654916716383	0.21833946646344213	-0.3256310503330899
0.4119999999999999	0.2285175916476853	-0.09856539730841146	-0.11385595079036911	1.7652905655732947	0.07425004561488256	0.21859589956620978	-0.32539967655568125
0.41300000000000003	0.2285449736915698	-0.0985762154537145	-0.11306950867408272	1.765536310737937	0.07420351034420274	0.21885350218677055	-0.3251682544690134
0.4139999999999999	0.22857235506411977	-0.09858703662350822	-0.11227905404180437	1.765778104225613	0.0741569422659614	0.2191122740956136	-0.3249367822000157
0.41500000000000004	0.22859973374794443	-0.09859786008456276	-0.11148458750811664	1.7660159437813963	0.07411034024392524	0.21937221496740758	-0.32470525767563996
0.4159999999999999	0.22862710772186484	-0.09860868509300325	-0.11068610989991061	1.7662498280808923	0.07406370309400491	0.21963332438164926	-0.32447367861954535
0.41700000000000004	0.22865447496130722	-0.09861951089428872	-0.1098836222530353	1.7664797567394779	0.07401702958368506	0.21989560182296514	-0.32424204254932215
0.4179999999999999	0.2286818334386976	-0.09863033672394095	-0.1090771258098476	1.7667057303212566	0.07397031843173228	0.22015904668106576	-0.3240103467740121
0.41900000000000004	0.22870918112423833	-0.09864116180752217	-0.10826662201728611	1.7669277503466043	0.0739235683079385	0.22042365825059765	-0.32377858839205
0.41999999999999993	0.22873651598744654	-0.09865198535986112	-0.1074521125247154	1.7671458192975547	0.07387677783296201	0.2206894357311973	-0.32354676428975054
0.42100000000000004	0.22876383599870562	-0.09866280658503261	-0.106633599181538	1.7673599406217713	0.07382994557838912	0.2209563782276873	-0.3233148711401608
0.42199999999999993	0.22879113913007612	-0.09867362467746717	-0.10581108403532634	1.7675701187366113	0.0737830700668352	0.22122448475005016	-0.3230829054019771
0.42300000000000004	0.22881842335574432	-0.09868443882343941	-0.10498456933084885	1.7677763590328983	0.07373614977214735	0.22149375421305836	-0.322850863318712
0.42399999999999993	0.228845686652489	-0.09869524820255937	-0.10415405750998744	1.7679786678765241	0.07368918311995373	0.221764185435684	-0.3226187409185403
0.42500000000000004	0.22887292700016892	-0.09870605198889139	-0.10331955121254505	1.7681770526082488	0.07364216848837843	0.22203577714028855	-0.3223865340147691
0.42599999999999993	0.2289001423822285	-0.09871684935094896	-0.1024810532779409	1.7683715215431934	0.07359510420849691	0.2223085279514726	-0.32215423820675004
0.42700000000000005	0.22892733078622277	-0.09872763945094233	-0.10163856674778991	1.7685620839696443	0.0735479885645338	0.22258243639464734	-0.3219218488813019
0.42799999999999994	0.22895449020436545	-0.098738421444785	-0.1007920948689883	1.7687487501460293	0.07350081979423087	0.22285750089463371	-0.32168936121464453
0.42900000000000005	0.2289816186337283	-0.09874919448323499	-0.09994164109654961	1.768931531296064	0.07345359608956958	0.2231337197744126	-0.32145677017460833
0.42999999999999994	0.22900871407534268	-0.09875995771341829	-0.09908720909656263	1.7691104396031847	0.07340631559754546	0.22341109125366215	-0.32122407052293844
0.43100000000000005	0.22903577453220622	-0.0987707102799846	-0.09822880275039603	1.7692854882046258	0.07335897642063047	0.22368961344684007	-0.32099125681800483
0.43199999999999994	0.2290627980073212	-0.09878145132514601	-0.09736642615939742	1.7694566911840106	0.0733115766169865	0.22396928436130006	-0.3207583234181665
0.43299999999999983	0.22908978250289294	-0.09879217998797464	-0.09650008364857955	1.769624063562439	0.07326411420091855	0.22425010189580954	-0.32052526448536833
0.43400000000000016	0.22911672602031435	-0.09880289540446394	-0.09562977976928798	1.7697876212888124	0.0732165871437524	0.22453206383928795	-0.3202920739886723
0.43500000000000005	0.22914362655943835	-0.09881359670873097	-0.09475551930121855	1.7699473812286282	0.07316899337477352	0.2248151678698285	-0.32005874570797194
0.43599999999999994	0.22917048211676436	-0.09882428303460783	-0.09387730725415716	1.7701033611512245	0.07312133078210695	0.22509941155406646	-0.31982527323801746
0.43699999999999983	0.22919729068329048	-0.09883495351687056	-0.09299514886981605	1.7702555797165882	0.07307359721360145	0.22538479234665268	-0.3195916499926368
0.43800000000000017	0.22922405024240639	-0.09884560729135382	-0.09210904962338792	1.7704040564613315	0.07302579047747618	0.22567130758977375	-0.3193578692091574
0.43900000000000006	0.2292507587678298	-0.09885624349432848	-0.09121901522443424	1.7705488117830694	0.07297790834273207	0.22595895451284317	-0.31912392395303646
0.43999999999999995	0.22927741422159284	-0.09886686126264692	-0.09032505161672401	1.770689866923559	0.07292994853969541	0.22624773023260972	-0.3188898071224619
0.44099999999999984	0.22930401455208133	-0.09887745973465598	-0.08942716497664337	1.7708272439505746	0.07288190876075666	0.22653763175386818	-0.31865551145293064
0.44200000000000017	0.2293305576921269	-0.09888803805037624	-0.0885253617109237	1.77096096573813	0.07283378666106329	0.22682865597047117	-0.3184210295222384
0.44300000000000006	0.2293570415571517	-0.09889859535095197	-0.08761964845480705	1.771091055945397	0.0727855798592295	0.22712079966615728	-0.3181863537560085
0.44399999999999995	0.22938346404336568	-0.09890913077887309	-0.08671003207101735	1.771217538994297	0.07273728593843089	0.2274140595150773	-0.3179514764335857
0.44499999999999984	0.22940982302601962	-0.09891964347896606	-0.08579651964953697	1.7713404400453656	0.07268890244782504	0.22770843208214292	-0.3177163896943619
0.4460000000000002	0.22943611635771988	-0.09893013259865346	-0.08487911850818125	1.7714597849726186	0.07264042690387451	0.2280039138232625	-0.3174810855446643
0.44700000000000006	0.22946234186680842	-0.09894059728748741	-0.08395783619395923	1.7715756003381453	0.07259185679163514	0.22830050108540595	-0.31724555586509073
0.44799999999999995	0.22948849735618299	-0.09895103669745854	-0.08303268048483803	1.7716879133656624	0.07254318956643878	0.22859819010650262	-0.3170097924180572
0.44899999999999984	0.229514580603309	-0.09896144998445329	-0.08210365939115533	1.7717967519122406	0.07249442265609428	0.22889697701541895	-0.3167737868554435
0.4500000000000002	0.22954058936105032	-0.09897183630973487	-0.08117078115667119	1.771902144438931	0.07244555346324415	0.2291968578321415	-0.3165375307264667
0.45100000000000007	0.22956652135781963	-0.09898219484032288	-0.08023405426000096	1.7720041199810173	0.07239657936733113	0.2294978284679867	-0.3163010154859729
0.45199999999999996	0.22959237429705132	-0.0989925247486478	-0.07929348741679731	1.7721027081167393	0.07234749772635991	0.2297998847257188	-0.31606423250333904
0.45299999999999985	0.22961814585749948	-0.099002825212985	-0.07834908958230011	1.7721979389329519	0.07229830587930926	0.23010302229970245	-0.3158271730720533
0.4540000000000002	0.22964383369436323	-0.09901309541904554	-0.07740086995349528	1.7722898429888243	0.07224900114919691	0.23040723677627628	-0.31558982841955663
0.45500000000000007	0.2296694354397412	-0.09902333456197197	-0.07644883797124803	1.7723784512794258	0.07219958084600846	0.23071252363410813	-0.3153521897171705
0.45599999999999996	0.2296949487020417	-0.09903354184836342	-0.07549300332352717	1.7724637951980384	0.07215004226937062	0.23101887824417103	-0.3151142480906688
0.45699999999999985	0.22972037106510082	-0.09904371649795493	-0.0745333759493337	1.7725459064960432	0.07210038271127638	0.2313262958695877	-0.3148759946315619
0.4580000000000002	0.22974570008775955	-0.09905385774419882	-0.07356996604257329	1.7726248172418535	0.0720505994588644	0.2316347716656527	-0.3146374204086154
0.4590000000000001	0.2297709333046564	-0.09906396483412536	-0.07260278405586558	1.7727005597788625	0.0720006897973773	0.2319443006800369	-0.3143985164796114
0.45999999999999996	0.22979606822786544	-0.09907403702898854	-0.0716318407042818	1.7727731666804936	0.07195065101354489	0.232254877853118	-0.3141592739036665
0.46099999999999985	0.22982110234787748	-0.09908407360607285	-0.07065714696974873	1.7728426707026932	0.07190048039933421	0.2325664980180765	-0.31391968375429685
0.4620000000000002	0.22984603313392232	-0.09909407386090827	-0.06967871410610732	1.7729091047357222	0.07185017525588627	0.23287915590076214	-0.3136797371329355
0.4630000000000001	0.22987085803513957	-0.09910403710951976	-0.06869655364293949	1.7729725017555866	0.07179973289758128	0.23319284612006652	-0.31343942518223994
0.46399999999999997	0.22989557448260492	-0.09911396269071455	-0.0677106773877768	1.7730328947739509	0.07174915065617404	0.23350756318899002	-0.3131987390993206
0.46499999999999986	0.22992017989108549	-0.09912384996803007	-0.06672109742780523	1.7730903167857484	0.07169842588481941	0.2338233015160424	-0.3129576701495085
0.4660000000000002	0.22994467166089858	-0.09913369833058976	-0.06572782613105496	1.7731448007148316	0.07164755596186868	0.23414005540698282	-0.3127162096806084
0.4670000000000001	0.22996904718025288	-0.0991435071932437	-0.06473087614668777	1.7731963793583796	0.07159653829456125	0.23445781906696572	-0.3124743491372215
0.46799999999999997	0.22999330382732522	-0.09915327599749978	-0.0637302604039949	1.773245085331536	0.0715453703228576	0.2347765866030975	-0.312232080074596
0.46899999999999986	0.23001743897245058	-0.09916300421324561	-0.06272599210971701	1.7732909510137471	0.07149404952347727	0.23509635202747112	-0.31198939417165034
0.4700000000000002	0.23004144998080311	-0.09917269133975723	-0.06171808474404634	1.7733340084967764	0.07144257341371783	0.23541710926056245	-0.3117462832433581
0.4710000000000001	0.2300653342148215	-0.09918233690599458	-0.060706552055298554	1.773374289534735	0.07139093955469185	0.235738852134994	-0.31150273925232214
0.472	0.23008908903675732	-0.09919194047131338	-0.059691408053243	1.7734118254976003	0.07133914555434986	0.23606157439961117	-0.31125875431905653
0.47299999999999986	0.23011271181172113	-0.09920150162621744	-0.058672667002581134	1.7734466473285637	0.0712871890705352	0.2363852697233292	-0.3110143207312296
0.4740000000000002	0.23013619991047612	-0.09921101999239938	-0.057650343417311935	1.7734787855044323	0.07123506781376855	0.23670993169863438	-0.3107694309523007
0.4750000000000001	0.23015955071236277	-0.0992204952224464	-0.056624452054844746	1.7735082699986762	0.07118277954970359	0.23703555384523364	-0.3105240776294983
0.476	0.23018276160873297	-0.09922992699958763	-0.05559500790946815	1.773535130247095	0.07113032210137776	0.2373621296138585	-0.31027825360108496
0.47699999999999987	0.2302058300061397	-0.09923931503748358	-0.05456202620553459	1.7735593951156907	0.07107769335132122	0.2376896523900468	-0.3100319519030389
0.4780000000000002	0.2302287533296606	-0.0992486590800579	-0.05352552238997094	1.7735810928703433	0.07102489124364794	0.23801811549821345	-0.30978516577515863
0.4790000000000001	0.23025152902711438	-0.09925795890137278	-0.052485512124100214	1.7736002511493902	0.07097191378600921	0.23834751220595535	-0.30953788866635396
0.48	0.23027415457417066	-0.0992672143055494	-0.05144201127513448	1.7736168969402124	0.07091875905135057	0.23867783572817103	-0.30929011423882585
0.48099999999999987	0.23029662748035568	-0.09927642512673139	-0.050395035906948694	1.773631056558671	0.07086542517977874	0.23900907923118397	-0.3090418363711409
0.48199999999999976	0.23031894529520477	-0.0992855912290894	-0.04934460227012088	1.7736427556302437	0.0708119103804794	0.2393412358371201	-0.30879304916051153
0.4830000000000001	0.23034110561381163	-0.09929471250649191	-0.0482907267919756	1.7736520190732077	0.07075821293326139	0.23967429862824147	-0.30854374692459186
0.484	0.2303631060817745	-0.09930378888146689	-0.04723342606699019	1.7736588710838483	0.07070433118960733	0.24000826065099906	-0.3082939242030394
0.4849999999999999	0.2303849443991694	-0.09931282030420717	-0.0461727168475466	1.7736633351229094	0.07065026357347577	0.24034311491993357	-0.3080435757589085
0.48599999999999977	0.23040661832392872	-0.09932180675237323	-0.04510861603501372	1.7736654339036397	0.07059600858216118	0.24067885442155262	-0.30779269657957625
0.4870000000000001	0.23042812567612797	-0.09933074823131813	-0.04404114067076772	1.7736651893825446	0.07054156478727405	0.24101547211819113	-0.30754128187690194
0.488	0.23044946434318334	-0.09933964477435621	-0.04297030792637912	1.7736626227520704	0.07048693083565997	0.24135296095198344	-0.30728932708674606
0.4889999999999999	0.23047063228446102	-0.09934849644307353	-0.04189613509332637	1.773657754433691	0.07043210545013724	0.24169131384895418	-0.3070368278682805
0.48999999999999977	0.2304916275349241	-0.09935730332730466	-0.040818639573726376	1.7736506040717521	0.07037708743005427	0.24203052372286954	-0.3067837801033986
0.4910000000000001	0.23051244820856756	-0.0993660655444019	-0.03973783887206513	1.7736411905288045	0.07032187565166824	0.24237058347873336	-0.3065301798960462
0.492	0.23053309250201912	-0.09937478323854995	-0.038653750586405404	1.7736295318824074	0.0702664690684676	0.24271148601624032	-0.3062760235709914
0.4929999999999999	0.2305535586983126	-0.09938345658050061	-0.03756639239867913	1.7736156454237646	0.0702108667114399	0.24305322423331416	-0.30602130767191416
0.4939999999999998	0.23057384517045967	-0.0993920857665972	-0.036475782064424735	1.773599547657798	0.0701550676889203	0.2433957910297994	-0.3057660289591853
0.4950000000000001	0.23059395038406771	-0.09940067101709052	-0.035381937401575976	1.7735812543038885	0.07009907118590004	0.24373917931155653	-0.30551018440733785
0.496	0.2306138728993798	-0.09940921257525066	-0.03428487627828376	1.7735607802976447	0.07004287646334383	0.244083381994907	-0.3052537712018687
0.4969999999999999	0.23063361137424415	-0.09941771070727286	-0.03318461660050528	1.7735381397929324	0.06998648285800405	0.2444283920111914	-0.30499678673573904
0.4979999999999998	0.23065316456801405	-0.09942616570147456	-0.032081176299720175	1.7735133461637695	0.06992988978230634	0.24477420231132566	-0.3047392286059416
0.4990000000000001	0.2306725313448742	-0.09943457786640587	-0.030974573320756538	1.773486412008336	0.06987309672363722	0.2451208058701185	-0.30448109460958883
0.5	0.23069171067621924	-0.09944294752900007	-0.02986482560970689	1.7734573491554537	0.06981610324321694	0.2454681956902357	-0.3042223827394641
0.5009999999999999	0.23071070164246082	-0.09945127503389338	-0.028751951101916886	1.773426168671653	0.06975890897504557	0.24581636480606112	-0.30396309117958564
0.5019999999999998	0.23072950343426515	-0.09945956074353993	-0.027635967710031222	1.7733928808684316	0.06970151362486142	0.24616530628770508	-0.30370321830072455
0.5030000000000001	0.23074811535397358	-0.0994678050376173	-0.026516893311703125	1.773357495309698	0.0696439169689907	0.24651501324528868	-0.30344276265569603
0.504	0.23076653681758427	-0.099476008311344	-0.025394745736196277	1.7733200208186366	0.06958611885314939	0.2468654788335718	-0.3031817229746073
0.5049999999999999	0.23078476735654205	-0.09948417097345984	-0.02426954275023916	1.773280465483989	0.06952811919113684	0.2472166962566876	-0.30292009816012605
0.5059999999999998	0.23080280661971417	-0.0994922934442486	-0.023141302044995777	1.7732388366668643	0.06946991796354288	0.24756865877244258	-0.30265788728270826
0.5070000000000001	0.2308206543759281	-0.09950037615397847	-0.02201004122488589	1.7731951410088265	0.06941151521665125	0.2479213596960055	-0.30239508957584826
0.508	0.23083831051594317	-0.09950841954250846	-0.020875777796732442	1.773149384440498	0.06935291106141765	0.24827479240354053	-0.3021317044313518
0.5089999999999999	0.2308557750534799	-0.09951642405968285	-0.01973852915809338	1.773101572189924	0.06929410567240057	0.2486289503361556	-0.30186773139451056
0.5099999999999998	0.2308730481260598	-0.09952439016538663	-0.018598312584761877	1.7730517087914408	0.0692350992866446	0.24898382700399085	-0.3016031701589359
0.5110000000000001	0.23089012999603173	-0.09953231832963987	-0.0174551452174138	1.7729997980954189	0.06917589220257722	0.24933941599045276	-0.3013380205609296
0.512	0.23090702105140962	-0.09954020903310791	-0.01630904404851224	1.7729458432773713	0.06911648477891864	0.24969571095641765	-0.30107228257400187
0.5129999999999999	0.23092372180577073	-0.099548062766896	-0.015160025911336982	1.772889846846052	0.0690568774333609	0.2500527056438023	-0.3008059563041449
0.5139999999999998	0.23094023289758933	-0.09955588003162572	-0.014008107471123436	1.7728318106527952	0.06899707064101587	0.25041039387844616	-0.3005390419853755
0.5150000000000001	0.23095655509013008	-0.09956366133729895	-0.012853305216411108	1.7727717359032167	0.06893706493305793	0.25076876957286043	-0.30027153997481537
0.516	0.23097268927114759	-0.09957140720395091	-0.011695635449456603	1.7727096231697759	0.06887686089550019	0.2511278267291531	-0.300003450747431
0.5169999999999999	0.23098863645089077	-0.09957911816196419	-0.010535114276073456	1.7726454724040654	0.06881645916761636	0.2514875594421376	-0.2997347748907368
0.5179999999999998	0.23100439775878848	-0.09958679475241722	-0.00937175759563548	1.7725792829495868	0.06875586044006861	0.2518479619025072	-0.29946551309927916
0.5190000000000001	0.23101997443994213	-0.09959443752784197	-0.00820558109160315	1.7725110535561386	0.06869506545292353	0.25220902839977843	-0.2991956661687172
0.52	0.2310353678517993	-0.09960204705226372	-0.007036600221806036	1.772440782395816	0.06863407499337289	0.25257075332500745	-0.2989252349895611
0.5209999999999999	0.23105057946100716	-0.0996096239005211	-0.005864830207713482	1.7723684670794921	0.06857288989328009	0.25293313117365096	-0.2986542205407499
0.5219999999999998	0.23106561084044347	-0.09961716865836907	-0.0046902860230536815	1.7722941046730347	0.06851151102697813	0.25329615654869964	-0.2983826238830676
0.5230000000000001	0.2310804636667977	-0.09962468192336522	-0.0035129823821436305	1.7722176917140071	0.06844993930931798	0.2536598241639664	-0.29811044615209176
0.524	0.2310951397194543	-0.09963216430503567	-0.0023329337279154225	1.7721392242296132	0.06838817569360124	0.2540241288474747	-0.29783768855067533
0.5249999999999999	0.23110964088030492	-0.09963961642394624	-0.001150154219998651	1.772058697755516	0.06832622116927449	0.25438906554476937	-0.2975643523413841
0.5259999999999998	0.23112396913260666	-0.0996470389108057	3.5342276403626436e-05	1.7719761073551552	0.06826407675950599	0.2547546293218494	-0.29729043883913514
0.5270000000000001	0.23113812655775468	-0.09965443240672532	0.0012235422004818442	1.7718914476391925	0.0682017435188267	0.25512081536772935	-0.29701594940409337
0.528	0.231152115331094	-0.09966179756425647	0.002414432304264897	1.771804712784709	0.06813922253101708	0.2554876189966327	-0.29674088543500965
0.5289999999999999	0.23116593771827532	-0.09966913504770304	0.0036079996595563373	1.771715896554164	0.06807651490705623	0.25585503564970097	-0.2964652483629978
0.5299999999999998	0.2311795960714008	-0.09967644553233355	0.004804231664881923	1.771624992313368	0.06801362178270573	0.2562230608965877	-0.2961890396455063
0.5310000000000001	0.2311930928234507	-0.09968372970324618	0.0060031160385517635	1.7715319930477254	0.06795054431657986	0.25659169043286256	-0.2959122607641976
0.532	0.2312064304813636	-0.09969098825426004	0.0072046407670183525	1.7714368913771261	0.06788728369083263	0.25696092006403237	-0.29563491323446867
0.5329999999999999	0.23121961161927504	-0.09969822188683107	0.00840879402170034	1.771339679569874	0.06782384111391233	0.2573307456801437	-0.29535699862313974
0.5339999999999998	0.23123263887304013	-0.09970543130937023	0.009615564102559324	1.7712403495556548	0.06776021782209378	0.25770116323850845	-0.29507851855957135
0.5350000000000001	0.23124551493565895	-0.09971261723771473	0.010824939423479387	1.7711388929379297	0.0676964150788737	0.2580721687591257	-0.2947994747364332
0.536	0.23125824255209826	-0.09971978039637432	0.012036908511261568	1.7710353010061348	0.06763243417356765	0.25844375832433775	-0.29451986890724774
0.5369999999999999	0.23127082451313286	-0.09972692151904915	0.013251460004710424	1.7709295647469465	0.06756827641971656	0.25881592807852194	-0.29423970288430057
0.5379999999999998	0.23128326364895832	-0.09973404134804079	0.014468582653825987	1.7708216748542442	0.06750394315330133	0.2591886742277009	-0.29395897853691566
0.5390000000000001	0.23129556282332417	-0.09974114063330748	0.015688265318360702	1.770711621738532	0.06743943573088614	0.25956199303895267	-0.29367769778997177
0.54	0.2313077249289329	-0.09974822013154226	0.016910496965751268	1.770599395535825	0.06737475552805465	0.25993588083974617	-0.2933958626225978
0.5409999999999999	0.23131975288372453	-0.09975528060564946	0.018135266683848513	1.7704849861160135	0.06730990393740682	0.2603103340218347	-0.2931134750631468
0.5419999999999998	0.23133164962654135	-0.0997623228253672	0.019362563738156115	1.7703683830907109	0.06724488236410534	0.2606853490586628	-0.2928305371728958
0.5430000000000001	0.23134341811141923	-0.09976934756865781	0.02059237764351353	1.770249575819848	0.06717969222049291	0.26106092252715524	-0.29254705102638623
0.544	0.23135506130050493	-0.09977635562236231	0.02182469816075602	1.770128553417772	0.0671143349248337	0.2614370511067901	-0.2922630187111185
0.5449999999999999	0.2313665821563489	-0.09978334778174433	0.02305951521836311	1.7700053047603668	0.06704881190417745	0.2618137315560217	-0.2919784423461733
0.5459999999999998	0.23137798363507278	-0.09979032484967705	0.02429681884858506	1.769879818492453	0.06698312459647318	0.2621909606931555	-0.2916933240970411
0.5470000000000002	0.23138926868078177	-0.09979728763584782	0.02553659916813142	1.7697520830335944	0.06691727445034724	0.26256873539081466	-0.29140766617941
0.548	0.23140044022009126	-0.09980423695597536	0.026778846373728144	1.7696220865838326	0.0668512629239453	0.26294705257492645	-0.29112147085915835
0.5489999999999999	0.23141150115564008	-0.09981117363103872	0.028023550736765424	1.7694898171338684	0.06678509148338493	0.26332590922311655	-0.29083474045165486
0.5499999999999998	0.23142245435896397	-0.09981809848614526	0.029270702595920066	1.7693552624789515	0.06671876160093909	0.2637053023622088	-0.2905474773209126
0.5510000000000002	0.23143330266422746	-0.09982501234828416	0.030520292347760915	1.7692184102304724	0.06665227475325364	0.2640852290652604	-0.290259683879873
0.552	0.23144404886318706	-0.09983191604333688	0.03177231043647341	1.7690792478230108	0.06658563241984106	0.2644656864485615	-0.2899713625918794
0.5529999999999999	0.23145469570063548	-0.09983881039384873	0.03302674734383827	1.7689377625191094	0.06651883608209246	0.2648466716687851	-0.289682515972545
0.5539999999999998	0.23146524586994724	-0.09984569621794014	0.03428359357947257	1.7687939414144216	0.06645188722280658	0.26522818192022823	-0.2893931465914655
0.5550000000000002	0.23147570200871906	-0.09985257432860344	0.03554283967021781	1.7686477714436202	0.0663847873259297	0.2656102144318435	-0.2891032570739561
0.556	0.23148606669450242	-0.09985944553300682	0.0368044761479341	1.7684992393859509	0.0663175378762006	0.2659927664638813	-0.28881285010329855
0.5569999999999999	0.23149634244062878	-0.09986631063218314	0.038068493536459726	1.7683483318711954	0.06625014035869901	0.26637583530426595	-0.28852192842306756
0.5579999999999998	0.23150653169212382	-0.09987317042185427	0.03933488233849822	1.768195035386811	0.06618259625872268	0.2667594182648315	-0.28823049483911006
0.5590000000000002	0.2315166368220828	-0.09988002569401297	0.04060363302168938	1.7680393362855003	0.06611490706223475	0.2671435126772366	-0.2879385522215987
0.56	0.2315266601292577	-0.09988687723775835	0.04187473600349634	1.7678812207932255	0.06604707425645416	0.26752811588843917	-0.2876461035072191
0.5609999999999999	0.23153660383648028	-0.09989372583900698	0.043148181636047736	1.767720675018062	0.06597909933003934	0.26791322525603806	-0.28735315170118325
0.5619999999999998	0.2315464700884152	-0.09990057227983021	0.04442396019094551	1.7675576849599042	0.0659109837728636	0.2682988381436062	-0.2870596998792485
0.5630000000000002	0.23155626094826431	-0.09990741733779665	0.04570206184291771	1.7673922365206634	0.06584272907580725	0.26868495191577446	-0.28676575119004444
0.5640000000000001	0.23156597839416798	-0.09991426178531872	0.04698247665270012	1.7672243155142162	0.06577433673074778	0.26907156393312853	-0.28647130885764294
0.565	0.23157562431567777	-0.09992110638899845	0.048265194550284905	1.7670539076761167	0.06570580823050272	0.26945867154722786	-0.2861763761840646
0.5659999999999998	0.23158520051030182	-0.09992795190897191	0.0495502053185483	1.7668809986738339	0.06563714506860222	0.26984627209568623	-0.2858809565515351
0.5670000000000002	0.2315947086801199	-0.09993479909825431	0.050837498576514435	1.7667055741171591	0.06556834873913339	0.27023436289707464	-0.285585053424854
0.5680000000000001	0.23160415042884158	-0.09994164870208438	0.05212706376263955	1.7665276195680415	0.06549942073677682	0.27062294124589137	-0.2852886703539943
0.569	0.23161352726006104	-0.09994850145726603	0.053418890119255436	1.7663471205509924	0.0654303625569118	0.27101200440784656	-0.28499181097619886
0.5699999999999998	0.23162284057670476	-0.0999553580915087	0.05471296667743208	1.7661640625644544	0.06536117569585	0.271401549615098	-0.2846944790176306
0.5710000000000002	0.23163209168091733	-0.09996221932276464	0.05600928224076584	1.7659784310916435	0.06529186165125683	0.27179157406119664	-0.28439667829542653
0.5720000000000001	0.23164128177400772	-0.09996908585818516	0.05730782536810298	1.765790211610876	0.06522242192251548	0.27218207489586765	-0.28409841272021114
0.573	0.23165041195645653	-0.09997595839194555	0.05860858435558339	1.7655993896057698	0.06515285801084954	0.27257304921968956	-0.2837996862990068
0.5739999999999998	0.23165948322798235	-0.0999828376023156	0.059911547218392126	1.7654059505745845	0.06508317141938523	0.27296449407873563	-0.2835005031385353
0.5750000000000002	0.23166849648766802	-0.09998972414947692	0.061216701672608516	1.7652098800394647	0.06501336365345668	0.2733564064591192	-0.283200867448299
0.5760000000000001	0.2316774525337698	-0.0999966186744591	0.06252403511678921	1.7650111635567314	0.06494343622115233	0.2737487832813242	-0.28290078354331494
0.577	0.23168635206283097	-0.1000035217988184	0.06383353461329733	1.764809786727108	0.06487339063397952	0.2741416213945674	-0.2826002558471074
0.5779999999999998	0.2316951956688488	-0.10001043412543627	0.06514518687014133	1.7646057352051374	0.06480322840776748	0.27453491757149995	-0.2822992888948935
0.5790000000000002	0.23170398384324833	-0.10001735624006311	0.06645897822333419	1.7643989947085597	0.06473295106374626	0.2749286685030681	-0.28199788733659176
0.5800000000000001	0.23171271697528786	-0.10002428871210375	0.0677748946186569	1.7641895510272887	0.06466256012955672	0.2753228707931105	-0.2816960559401376
0.581	0.23172139535252062	-0.10003123209426673	0.06909292159208946	1.763977390031625	0.06459205714025083	0.2757175209526347	-0.2813937995954043
0.5819999999999999	0.2317300191613104	-0.10003818692182502	0.0704130442496763	1.7637624976804718	0.06452144363934174	0.27611261539401827	-0.28109112331817765
0.5830000000000002	0.23173858848739806	-0.1000451537118641	0.07173524724796826	1.7635448600291912	0.06445072117978043	0.2765081504253229	-0.28078803225393556
0.5840000000000001	0.23174710331689571	-0.10005213296251983	0.07305951477542982	1.7633244632367397	0.06437989132479627	0.27690412224484445	-0.28048453168154946
0.585	0.23175556353808438	-0.10005912515258104	0.07438583053482631	1.7631012935732195	0.06430895564878296	0.2773005269359652	-0.2801806270167201
0.5859999999999999	0.23176396894326579	-0.10006613074220669	0.07571417772623254	1.7628753374278634	0.0642379157385936	0.27769736046225013	-0.27987632381514227
0.5870000000000002	0.23177231923029545	-0.10007315017438179	0.07704453902992627	1.7626465813159582	0.06416677319518246	0.2780946186626091	-0.2795716277759414
0.5880000000000001	0.23178061400492178	-0.10008018387560899	0.07837689658918037	1.7624150118843493	0.06409552963516561	0.27849229724646674	-0.2792665447456203
0.589	0.23178885278392722	-0.10008723225546086	0.07971123199372382	1.7621806159166682	0.06402418669217701	0.2788903917891286	-0.2789610807219624
0.5899999999999999	0.23179703499757098	-0.10009429570612051	0.08104752626426541	1.7619433803394229	0.06395274601807945	0.2792888977274068	-0.27865524185733725
0.5910000000000002	0.2318051599913381	-0.10010137460303459	0.08238575983809783	1.7617032922285856	0.0638812092842115	0.2796878103554499	-0.27834903446152487
0.5920000000000001	0.23181322702849616	-0.10010846930630099	0.08372591255580009	1.7614603388151897	0.06380957818285135	0.28008712482090276	-0.2780424650044791
0.593	0.23182123529383228	-0.1001155801612878	0.08506796364868349	1.7612145074899443	0.06373785442865251	0.2804868361214008	-0.27773554011914486
0.5939999999999999	0.23182918389782217	-0.10012270749810923	0.08641189172624925	1.760965785808382	0.06366603975986689	0.280886939101099	-0.27742826660420267
0.5950000000000002	0.23183707188085814	-0.10012985163108785	0.08775767476367784	1.7607141614965567	0.06359413593965822	0.28128742844724114	-0.2771206514267324
0.5960000000000001	0.23184489821753682	-0.10013701285932966	0.08910529009012269	1.7604596224558	0.06352214475780858	0.2816882986870776	-0.27681270172485173
0.597	0.23185266182100456	-0.10014419146803424	0.09045471437857888	1.760202156766174	0.06345006803251167	0.28208954418525994	-0.2765044248101388
0.5979999999999999	0.2318603615477372	-0.10015138772903673	0.09180592363772305	1.7599417526897523	0.06337790761170314	0.2824911591416556	-0.27619582816958965
0.5990000000000002	0.23186799620350987	-0.10015860190020413	0.09315889320462065	1.759678398674495	0.06330566537410891	0.2828931375892848	-0.27588691946728494
0.6000000000000001	0.23187556455018254	-0.10016583422443706	0.09451359773719824	1.7594120833579803	0.06323334323043583	0.28329547339226235	-0.275577706546125
0.601	0.23188306531179553	-0.10017308492903138	0.09587001120763483	1.7591427955702494	0.06316094312458126	0.2836981602441165	-0.27526819742950276
0.6019999999999999	0.23189049717997698	-0.10018035422615094	0.0972281068974493	1.758870524335781	0.06308846703492038	0.28410119166661196	-0.2749584003227256
0.6030000000000002	0.2318978588201699	-0.10018764231403406	0.09858785739317971	1.7585952588745988	0.06301591697597406	0.2845045610088408	-0.27464832361448177
0.6040000000000001	0.2319051488786778	-0.1001949493774301	0.09994923458230173	1.7583169886029018	0.06294329500008973	0.2849082614465246	-0.27433797587840464
0.605	0.23191236598902626	-0.10020227558726552	0.10131220964978964	1.7580357031332288	0.06287060319870723	0.285312285981536	-0.2740273658744833
0.6059999999999999	0.2319195087772674	-0.10020962110104163	0.10267675307497268	1.7577513922737955	0.06279784370357284	0.28571662744140297	-0.2737165025504322
0.6070000000000002	0.23192657586660423	-0.10021698606396538	0.10404283462909257	1.7574640460273852	0.06272501868808228	0.2861212784788613	-0.2734053950430731
0.6080000000000001	0.23193356588095823	-0.10022437060930964	0.10541042337509367	1.7571736545905534	0.06265213036820232	0.2865262315720743	-0.27309405267923265
0.609	0.2319404774478586	-0.1002317748580043	0.10677948766967099	1.7568802083535326	0.06257918100284743	0.28693147902570665	-0.2727824849759034
0.6099999999999999	0.23194730920215872	-0.10023919891896078	0.10814999516610246	1.756583697900099	0.06250617289437878	0.28733701297231407	-0.2724707016401467
0.6109999999999998	0.2319540597909583	-0.10024664289012876	0.10952191281790115	1.7562841140066558	0.06243310838952817	0.28774282537381113	-0.2721587125688494
0.6120000000000001	0.23196072787860272	-0.10025410685915855	0.11089520688482447	1.7559814476405444	0.06235998988031837	0.28814890802351284	-0.27184652784789853
0.613	0.2319673121506333	-0.10026159090404389	0.1122698429412701	1.755675689957214	0.062286819804733794	0.2885552525489398	-0.2715341577509483
0.6139999999999999	0.2319738113170638	-0.10026909509412062	0.11364578588558663	1.7553668322962583	0.06221360064720017	0.2889618504149092	-0.2712216127383158
0.6149999999999998	0.2319802241164893	-0.10027661949029418	0.11502299994995512	1.7550548661770808	0.062140334938749056	0.28936869292679573	-0.27090890345593577
0.6160000000000001	0.23198654932140678	-0.10028416414411878	0.11640144871162815	1.7547397832945735	0.06206702525692568	0.28977577123427767	-0.270596040733877
0.617	0.2319927857436217	-0.10029172909685477	0.11778109510631503	1.7544215755148167	0.061993674225742056	0.2901830763356967	-0.2702830355840439
0.6179999999999999	0.23199893223861254	-0.10029931437963392	0.11916190144449992	1.7541002348708037	0.06192028451561209	0.2905905990831624	-0.26996989919693143
0.6189999999999998	0.23200498770922914	-0.10030692001435858	0.1205438294303529	1.7537757535582068	0.06184685884302239	0.29099833018841065	-0.2696566429377271
0.6200000000000001	0.2320109511098558	-0.10031454601383066	0.12192684018139133	1.7534481239311865	0.06177339996999721	0.2914062602289366	-0.26934327834235805
0.621	0.23201682145066543	-0.10032219238073194	0.12331089424817741	1.7531173384982537	0.0616999107034765	0.2918143796540473	-0.2690298171135934
0.6219999999999999	0.23202259780121068	-0.10032985910620713	0.12469595163559374	1.7527833899181917	0.061626393894482843	0.2922226787912066	-0.2687162711167052
0.6229999999999998	0.23202827929335113	-0.10033754616842941	0.12608197182648587	1.7524462709960489	0.06155285243689155	0.292631147852989	-0.2684026523744305
0.6240000000000001	0.23203386512314217	-0.10034525353152425	0.12746891380658074	1.752105974679202	0.06147928926586219	0.2930397769443435	-0.2680889730613467
0.625	0.23203935455206465	-0.10035298114560041	0.12885673608996814	1.7517624940535035	0.061405707356355095	0.2934485560699985	-0.2677752454977696
0.6259999999999999	0.23204474690910257	-0.10036072894751036	0.13024539674518715	1.7514158223395178	0.06133210972203428	0.29385747514207455	-0.2674614821434053
0.6269999999999998	0.23205004159366718	-0.10036849686083729	0.13163485342233738	1.751065952888852	0.061258499414127844	0.29426652398791764	-0.2671476955908672
0.6280000000000001	0.23205523807786185	-0.10037628479473493	0.13302506338200748	1.750712879180589	0.06118487951969454	0.29467569235828256	-0.2668338985588619
0.629	0.23206033590809078	-0.10038409264274967	0.13441598352643622	1.7503565948174538	0.06111125315959828	0.2950849699361207	-0.26652010388484976
0.6299999999999999	0.2320653347075159	-0.10039192028275222	0.13580757043257147	1.7499970935209619	0.06103762348685728	0.29549434634598276	-0.266206324517106
0.6309999999999998	0.23207023417936015	-0.10039976757760118	0.13719978038594033	1.7496343691259366	0.06096399368518226	0.2959038111636191	-0.2658925735064151
0.6320000000000001	0.23207503410917754	-0.10040763437503585	0.13859256941424603	1.749268415575526	0.06089036696703061	0.29631335392548397	-0.26557886399787106
0.633	0.23207973436496313	-0.10041552050679753	0.13998589332035877	1.7488992269159782	0.06081674657135618	0.2967229641382755	-0.26526520922307695
0.6339999999999999	0.23208433489585822	-0.100423425788482	0.14137970771474057	1.748526797290055	0.060743135761660565	0.2971326312884601	-0.26495162249272985
0.6349999999999998	0.23208883573057962	-0.10043135002012489	0.1427739680473465	1.7481511209305913	0.06066953782415997	0.2975423448513671	-0.2646381171892746
0.6360000000000001	0.23209323697594686	-0.1004392929860167	0.1441686296390505	1.7477721921557094	0.06059595606551651	0.2979520942997388	-0.264324706759308
0.637	0.2320975388155068	-0.10044725445337391	0.14556364771263877	1.7473900053641869	0.06052239381019145	0.2983618691121761	-0.2640114047060261
0.6379999999999999	0.23210174150825494	-0.10045523417061757	0.14695897742303476	1.747004555029481	0.060448854397904546	0.29877165878166995	-0.26369822458218717
0.6389999999999998	0.23210584538707765	-0.10046323186563182	0.1483545738856719	1.746615835693547	0.06037534118137885	0.2991814528236821	-0.26338517998364
0.6400000000000001	0.23210985085616176	-0.10047124724400246	0.1497503922023071	1.7462238419615776	0.06030185752406325	0.2995912407833589	-0.26307228454340237
0.641	0.23211375838737186	-0.10047927998723911	0.15114638748544656	1.745828568496923	0.06022840679752499	0.3000010122423143	-0.26275955192615585
0.6419999999999999	0.23211756851672227	-0.10048732975098018	0.15254251488368434	1.7454300100150646	0.06015499237869155	0.30041075682572305	-0.26244699582265657
0.6429999999999998	0.23212128184207004	-0.10049539616317975	0.15393872960874957	1.7450281612773997	0.060081617647364964	0.300820464209796	-0.26213462994356024
0.6440000000000001	0.23212489902165345	-0.10050347882265537	0.1553349869628005	1.7446230170867238	0.060008285984066184	0.30123012412909844	-0.2618224680126494
0.645	0.23212842077197404	-0.10051157729874836	0.15673124236525454	1.7442145722836635	0.059935000767962515	0.3016397263837219	-0.2615105237599362
0.6459999999999999	0.23213184786464697	-0.10051969113171984	0.15812745138032983	1.7438028217425647	0.05986176537463133	0.3020492608468067	-0.2611988109146879
0.6469999999999998	0.23213518112296885	-0.10052781983237981	0.15952356974609413	1.7433877603687165	0.059788583173352214	0.3024587174723645	-0.2608873431976315
0.6480000000000001	0.23213842141857816	-0.1005359628809488	0.1609195534050624	1.7429693830984174	0.05971545752398514	0.30286808630310585	-0.2605761343119587
0.649	0.2321415696682067	-0.10054411972665654	0.1623153585356325	1.7425476849000145	0.05964239177410134	0.3032773574782213	-0.2602651979338478
0.6499999999999999	0.2321446268305219	-0.10055228978808017	0.16371094158327837	1.7421226607747828	0.05956938925654628	0.30368652124112727	-0.2599545477030994
0.6509999999999998	0.2321475939030584	-0.10056047245309284	0.16510625929191886	1.7416943057587866	0.05949645328682247	0.3040955679472448	-0.25964419721344545
0.6520000000000001	0.23215047191923893	-0.10056866707879733	0.16650126873625334	1.741262614925727	0.05942358716016709	0.304504488071884	-0.2593341600022748
0.653	0.23215326194548258	-0.10057687299219885	0.167895927355105	1.740827583389655	0.059350794148686506	0.30491327221836384	-0.25902444954000625
0.6539999999999999	0.2321559650783998	-0.10058508949124241	0.16929019298581582	1.7403892063082997	0.05927807749848376	0.3053219111263767	-0.25871507921885145
0.6549999999999998	0.23215858244207335	-0.10059331584546309	0.17068402389860715	1.7399474788885259	0.059205440426532	0.3057303956801207	-0.25840606234101604
0.6560000000000001	0.2321611151854236	-0.10060155129549812	0.17207737882944232	1.7395023963931704	0.059132886117230034	0.30613871691590316	-0.2580974121071174
0.657	0.23216356447965783	-0.10060979505183902	0.1734702170118111	1.739053954147385	0.05906041771888026	0.3065468660294678	-0.25778914160505
0.6579999999999999	0.23216593151580162	-0.10061804629432738	0.17486249820822694	1.7386021475441154	0.05898803834057323	0.3069548343831769	-0.2574812637989805
0.6589999999999998	0.2321682175023116	-0.10062630417239414	0.17625418274072163	1.7381469720494649	0.058915751049414815	0.30736261351287414	-0.25717379151858205
0.6600000000000001	0.2321704236627684	-0.1006345678049162	0.1776452315196257	1.7376884232087098	0.05884355886760574	0.3077701951342528	-0.2568667374486775
0.661	0.2321725512336487	-0.10064283628044304	0.17903560607105282	1.7372264966533362	0.05877146476961412	0.308177571148739	-0.25656011411897495
0.6619999999999999	0.23217460146217467	-0.1006511086589207	0.18042526856312313	1.7367611881083587	0.058699471679986126	0.308584733648958	-0.25625393389394396
0.6629999999999998	0.2321765756042406	-0.10065938397378613	0.18181418183058445	1.7362924933991715	0.05862758247154834	0.3089916749237919	-0.2559482089632466
0.6640000000000001	0.2321784749224141	-0.1006676612333053	0.18320230939824786	1.735820408458314	0.05855579996351172	0.30939838746315795	-0.25564295133258913
0.665	0.2321803006840122	-0.10067593942153216	0.1845896155032758	1.735344929332902	0.05848412691941341	0.30980486396257606	-0.25533817281473925
0.6659999999999999	0.23218205415924967	-0.10068421749964204	0.1859760651152296	1.7348660521934807	0.058412566045137365	0.3102110973271065	-0.2550338850208801
0.6669999999999998	0.23218373661945976	-0.1006924944080166	0.18736162395278114	1.7343837733439282	0.058341119987315546	0.3106170806741169	-0.2547300993527152
0.6680000000000001	0.23218534933538473	-0.10070076906832899	0.18874625849749815	1.7338980892309077	0.0582697913319852	0.3110228073351288	-0.2544268269954352
0.669	0.23218689357553587	-0.10070904038525388	0.19012993600586656	1.7334089964528765	0.058198582603317034	0.31142827085729874	-0.25412407891117
0.6699999999999999	0.23218837060462144	-0.10071730724855592	0.1915126245192059	1.7329164917697841	0.05812749626265532	0.3118334650042965	-0.2538218658329151
0.6709999999999998	0.2321897816820413	-0.10072556853518143	0.1928942928711316	1.7324205721130876	0.05805653470780658	0.3122383837564659	-0.25352019825922606
0.6720000000000002	0.2321911280604471	-0.1007338231109783	0.19427491069334663	1.7319212345957056	0.057985700272391714	0.31264302131063837	-0.2532190864494272
0.673	0.23219241098436666	-0.10074206983317371	0.19565444841941768	1.7314184765226641	0.05791499522556385	0.3130473720793623	-0.25291854041914147
0.6739999999999999	0.23219363168851628	-0.1007503075539874	0.19703287728619137	1.7309122954020668	0.05784442177208945	0.3134514306893709	-0.25261856993643594
0.6749999999999998	0.23219479139504923	-0.10075853512462757	0.1984101693336319	1.7304026889560113	0.057773982052364364	0.31385519197959905	-0.2523191845185732
0.6760000000000002	0.23219589131011426	-0.10076675139929363	0.19978629740273043	1.7298896551322132	0.057703678142423484	0.3142586509986922	-0.25202039342917665
0.677	0.23219693262122432	-0.10077495523881352	0.2011612351307626	1.729373192115957	0.05763351205424635	0.31466180300195334	-0.2517222056759827
0.6779999999999999	0.23219791649580893	-0.10078314551316755	0.20253495694429624	1.7288532983416298	0.05756348573617416	0.3150646434477916	-0.251424630009354
0.6789999999999998	0.2321988440801989	-0.10079132110327167	0.20390743805035097	1.72832997250421	0.0574936010733142	0.3154671679934962	-0.2511276749214228
0.6800000000000002	0.23219971649866714	-0.1007994809035224	0.20527865442573492	1.7278032135714703	0.05742385988829543	0.31586937249033925	-0.25083134864561224
0.681	0.23220053485252434	-0.10080762382510855	0.20664858280458293	1.7272730207972673	0.0573542639423123	0.31627125297819464	-0.2505356591564671
0.6819999999999999	0.23220130021926816	-0.10081574879858993	0.20801720066411905	1.7267393937351718	0.05728481493590701	0.3166728056797987	-0.25024061417002846
0.6829999999999998	0.23220201365178542	-0.10082385477574012	0.2093844862086664	1.7262023322516822	0.057215514509610266	0.3170740269946567	-0.2499462211448674
0.6840000000000002	0.23220267617760568	-0.10083194073177859	0.21075041835192682	1.725661836539026	0.057146364244987057	0.31747491349241563	-0.24965248728370842
0.685	0.2322032887982057	-0.10084000566762041	0.2121149766975504	1.725117907127547	0.05707736566596389	0.31787546190570803	-0.2493594195356971
0.6859999999999999	0.23220385248873857	-0.10084804861139483	0.21347814151839253	1.7245705448984323	0.057008520240070686	0.3182756691227731	-0.24906702459912122
0.6869999999999998	0.2322043681985618	-0.1008560686196104	0.2148398937356064	1.7240197510967714	0.0569398293796567	0.318675532180164	-0.2487753089242142
0.6880000000000002	0.23220483685143814	-0.10086406477834345	0.21620021489833957	1.7234655273434525	0.056871294443139944	0.31907504825560445	-0.24848427871597284
0.6890000000000001	0.23220525934428218	-0.1008720362040728	0.2175590871636776	1.722907875646269	0.056802916736045095	0.3194742146608767	-0.24819393993698302
0.69	0.23220563654557755	-0.10087998204340762	0.21891649327647916	1.7223467984113614	0.056734697511585	0.3198730288347425	-0.24790429831030875
0.6909999999999998	0.23220596929458967	-0.10088790147171182	0.2202724165491184	1.721782298454614	0.05666663797090632	0.3202714883359003	-0.24761535932262085
0.6920000000000002	0.2322062584009978	-0.10089579369175318	0.2216268408415269	1.7212143790130048	0.056598739263363465	0.3206695908360424	-0.24732712822731642
0.6930000000000001	0.23220650464457032	-0.10090365793350609	0.22297975054192787	1.7206430437555298	0.05653100248718504	0.3210673341131962	-0.24703961004744093
0.694	0.23220670877488278	-0.10091149345473431	0.22433113054752546	1.7200682967925713	0.05646342869059265	0.32146471604517035	-0.24675280957895607
0.6949999999999998	0.23220687151107744	-0.10091929954084854	0.22568096624403675	1.7194901426840803	0.05639601887288369	0.3218617346027409	-0.24646673139477443
0.6960000000000002	0.23220699354166413	-0.10092707550403714	0.22702924348445994	1.7189085864477023	0.05632877398523359	0.3222583878426423	-0.24618137984913058
0.6970000000000001	0.2322070755243613	-0.1009348206831771	0.2283759485847643	1.7183236335668413	0.056261694930424766	0.3226546739048707	-0.24589675907655878
0.698	0.23220711808597674	-0.10094253444452798	0.22972106836847203	1.7177352899979053	0.05619478255924806	0.3230505910224619	-0.24561287297560774
0.6989999999999998	0.23220712182232753	-0.10095021618208161	0.23106459024171908	1.7171435621763476	0.056128037664611115	0.32344613753911894	-0.2453297251833171
0.7000000000000002	0.23220708729819814	-0.10095786531794239	0.2324065022333884	1.7165484570211222	0.05606146097834659	0.32384131191818455	-0.2450473190610975
0.7010000000000001	0.23220701504733654	-0.10096548130311415	0.23374679298529347	1.7159499819371744	0.05599505317187684	0.32423611273918646	-0.24476565769670014
0.702	0.2322069055724877	-0.10097306361794328	0.23508545172626305	1.7153481448163301	0.05592881485799345	0.3246305386904211	-0.24448474391155342
0.7029999999999998	0.23220675934546356	-0.1009806117725944	0.23642246823126342	1.7147429540369605	0.055862746594055775	0.32502458855788136	-0.24420458027303832
0.7040000000000002	0.23220657680724963	-0.10098812530793283	0.23775783273323225	1.7141344184627858	0.05579684888916556	0.32541826120255274	-0.24392516912186915
0.7050000000000001	0.2322063583681471	-0.10099560379606305	0.23909153580267545	1.7135225474411926	0.05573112221367281	0.325811555529793	-0.24364651260994957
0.706	0.23220610440795067	-0.1010030468409019	0.2404235682589533	1.7129073508006691	0.05566556700626219	0.3262044704666922	-0.2433686127285427
0.7069999999999999	0.23220581527616116	-0.10101045407916434	0.2417539211301822	1.7122888388473538	0.055600183677523216	0.32659700495173766	-0.24309147132127296
0.7080000000000002	0.23220549129223275	-0.10101782518100752	0.24308258564596924	1.711667022361065	0.055534972610917346	0.32698915793282696	-0.24281509008695057
0.7090000000000001	0.2322051327458546	-0.10102515985070742	0.2444095532780256	1.7110419125904293	0.055469934160106295	0.32738092837722244	-0.24253947056740677
0.71	0.23220473989726645	-0.10103245782774613	0.24573481579708484	1.710413521247093	0.055405068645198965	0.3277723152855924	-0.24226461413026418
0.7109999999999999	0.23220431297760774	-0.10103971888755922	0.24705836525176925	1.7097818604993842	0.05534037635492031	0.3281633176868153	-0.24199052197678694
0.7120000000000002	0.23220385218930045	-0.10104694284232103	0.24838019386903964	1.7091469429650339	0.05527585755488441	0.3285539346134864	-0.24171719517499213
0.7130000000000001	0.23220335770646486	-0.10105412954214221	0.249700293970602	1.7085087817029494	0.05521151249484622	0.32894416508145347	-0.24144463468775326
0.714	0.23220282967536857	-0.10106127887554979	0.2510186579364826	1.7078673902043977	0.05514734141219111	0.329334008081116	-0.2411728413859683
0.7149999999999999	0.2322022682149081	-0.10106839076925199	0.2523352781834463	1.7072227823832162	0.055083344534158904	0.3297234625725121	-0.2409018160573271
0.7160000000000002	0.23220167341712358	-0.10107546518869201	0.25365014714247397	1.7065749725650328	0.05501952208038557	0.3301125274802341	-0.24063155941567094
0.7170000000000001	0.23220104534774558	-0.10108250213938876	0.25496325723643354	1.7059239754762363	0.054955874265640636	0.33050120168848013	-0.24036207211045643
0.718	0.23220038404677482	-0.10108950166756034	0.25627460085870624	1.7052698062334375	0.05489240130233371	0.3308894840364234	-0.24009335473595778
0.7189999999999999	0.23219968952909403	-0.10109646385965639	0.25758417035239994	1.704612480334154	0.05482910340260721	0.3312773733136583	-0.23982540784002374
0.7200000000000002	0.23219896178511243	-0.1011033888415537	0.25889195799015513	1.7039520136483342	0.054765980780076065	0.33166486825566316	-0.2395582319324499
0.7210000000000001	0.23219820078144238	-0.1011102767777904	0.26019795595530226	1.7032884224091946	0.05470303365145768	0.33205196753958416	-0.23929182749308742
0.722	0.23219740646160852	-0.10111712787083417	0.26150215632438106	1.7026217232029837	0.05464026223833565	0.3324386697805263	-0.23902619497962668
0.7229999999999999	0.23219657874678942	-0.10112394236038447	0.2628045510495257	1.7019519329584027	0.05457766676905696	0.3328249735280471	-0.2387613348354211
0.7240000000000002	0.23219571753659157	-0.10113072052271166	0.26410513193921653	1.7012790689364228	0.05451524748070154	0.3332108772623057	-0.23849724749789863
0.7250000000000001	0.23219482270985595	-0.10113746267003186	0.265403890638533	1.7006031487212316	0.05445300462100221	0.3335963793898706	-0.23823393340701207
0.726	0.23219389412549726	-0.10114416914991604	0.2667008186111759	1.6999241902119238	0.054390938450032046	0.33398147823973323	-0.2379713930129367
0.7269999999999999	0.2321929316233759	-0.10115084034473633	0.26799590712289173	1.6992422116134114	0.054329049241780676	0.334366172059775	-0.2377096267835015
0.7280000000000002	0.23219193502520294	-0.10115747667114917	0.269289147224802	1.698557231425784	0.054267337285923894	0.33475045901350464	-0.23744863521208426
0.7290000000000001	0.23219090413547797	-0.10116407857961085	0.2705805297370176	1.6978692684320966	0.05420580288984705	0.33513433717706903	-0.23718841882572728
0.73	0.23218983874246044	-0.10117064655429987	0.2718700452336762	1.6971783416856974	0.05414444638080025	0.3355178045367211	-0.23692897819274125
0.7309999999999999	0.23218873861917416	-0.10117718111382445	0.2731576840297917	1.6964844704993336	0.05408326810800239	0.33590085898662514	-0.23667031392931048
0.7320000000000002	0.23218760352444556	-0.10118368281158785	0.27444343616992556	1.6957876744360172	0.05402226844426722	0.33628349832681925	-0.2364124267052203
0.7330000000000001	0.2321864332039758	-0.10119015223468429	0.27572729141830926	1.6950879732993795	0.05396144778696863	0.3366657202614582	-0.23615531724925432
0.734	0.23218522739144692	-0.10119659000245279	0.27700923924967663	1.6943853871227375	0.05390080655889274	0.33704752239739943	-0.23589898635468684
0.7349999999999999	0.23218398580966243	-0.1012029967658128	0.2782892688411942	1.6936799361576071	0.053840345209341806	0.33742890224319677	-0.23564343488462688
0.7360000000000002	0.23218270817172226	-0.1012093732070049	0.27956736906662777	1.692971640862021	0.05378006421530697	0.337809857208746	-0.2353886637766031
0.7370000000000001	0.2321813941822328	-0.10121572003936365	0.28084352849237787	1.6922605218886295	0.053719964082587474	0.33819038460552525	-0.2351346740465111
0.738	0.23218004353855198	-0.1012220380071223	0.28211773537426815	1.691546600072567	0.05366004534679503	0.3385704816470661	-0.23488146679247013
0.7389999999999999	0.23217865593206982	-0.10122832788524416	0.28338997765434537	1.6908298964190605	0.05360030857430371	0.338950145449355	-0.23462904319877143
0.7399999999999998	0.23217723104952454	-0.10123459047927977	0.2846602429577012	1.6901104320907634	0.053540754363266725	0.33932937303122707	-0.2343774045397333
0.7410000000000001	0.23217576857397865	-0.10124082662487752	0.2859285185908298	1.6893882283947916	0.053481383344394964	0.33970816131518244	-0.23412655218303674
0.742	0.2321742681847024	-0.10124703718619399	0.287194791542287	1.6886633067694432	0.053422196181131275	0.3400865071286885	-0.23387648759260024
0.7429999999999999	0.23217272955634138	-0.10125322305357552	0.2884590484841611	1.687935688770578	0.0533631935695245	0.34046440720566645	-0.23362721233154127
0.7439999999999998	0.23217115235887353	-0.10125938514201492	0.28972127577324036	1.6872053960576359	0.053304376238350576	0.3408418581881659	-0.23337872806522242
0.7450000000000001	0.23216953625873232	-0.10126552439038715	0.2909814594526436	1.686472450379276	0.05324574494941925	0.3412188566283519	-0.233131036563955
0.746	0.23216788092034377	-0.10127164175995855	0.2922395852546769	1.6857368735586153	0.053187300497700214	0.34159539899068553	-0.2328841397053579
0.7469999999999999	0.23216618600770128	-0.10127773823216592	0.29349563860455286	1.6849986874780438	0.05312904371138973	0.3419714816542418	-0.23263803947667477
0.7479999999999998	0.2321644511859789	-0.10128381480716624	0.29474960462498667	1.684257914063971	0.05307097545222154	0.34234710091534937	-0.23239273797686508
0.7490000000000001	0.2321626761231829	-0.10128987250315719	0.29600146814205897	1.6835145752722351	0.0530130966157775	0.3427222529904962	-0.23214823741810137
0.75	0.23216086049184248	-0.10129591235496653	0.2972512136919854	1.68276869307415	0.05295540813137104	0.34309693401926	-0.23190454012685377
0.7509999999999999	0.2321590039703632	-0.10130193541190953	0.29849882552880874	1.682020289442421	0.05289791096156316	0.34347114006745083	-0.23166164854468105
0.7519999999999998	0.23215710624329133	-0.10130794273603794	0.29974428763340527	1.6812693863365358	0.052840606101553965	0.34384486713065143	-0.23141956522860435
0.7530000000000001	0.2321551670008652	-0.10131393540040311	0.30098758372343976	1.6805160056879809	0.05278349457844859	0.34421811113797673	-0.23117829285118305
0.754	0.2321531859393596	-0.10131991448696037	0.3022286972642871	1.6797601693863877	0.05272657745045756	0.3445908679560572	-0.23093783420010744
0.7549999999999999	0.23215116276222295	-0.10132588108524344	0.3034676114813138	1.679001899267341	0.05266985580621322	0.3449631333932484	-0.2306981921770011
0.7559999999999998	0.2321490971805027	-0.10133183629218076	0.3047043093735354	1.6782412171014522	0.05261333076414038	0.3453349032039507	-0.2304593697954914
0.7570000000000001	0.23214698891218405	-0.1013377812119209	0.3059387737290386	1.6774781445846771	0.052557003471575485	0.34570617309322443	-0.2302213701783012
0.758	0.23214483768119684	-0.10134371695453813	0.3071709871418099	1.6767127033298552	0.05250087510338975	0.34607693872170586	-0.22998419655348126
0.7589999999999999	0.23214264321684255	-0.10134964463399755	0.30840093202885915	1.6759449148583216	0.05244494686035872	0.34644719571058374	-0.2297478522505715
0.7599999999999998	0.23214040525401342	-0.10135556536650858	0.309628590647661	1.6751748005911968	0.052389219967642404	0.3468169396467018	-0.22951234069674914
0.7610000000000001	0.23213812353345065	-0.10136148026888644	0.31085394511393005	1.674402381841085	0.05233369567319227	0.34718616608773073	-0.22927766541277753
0.762	0.23213579780166751	-0.10136739045654079	0.31207697741899054	1.673627679805286	0.0522783752460229	0.3475548705669873	-0.22904383000881376
0.7629999999999999	0.23213342781166785	-0.10137329704222056	0.3132976694467576	1.672850715561633	0.0522232599747125	0.34792304859784445	-0.22881083817958373
0.7639999999999998	0.23213101332483596	-0.10137920113551802	0.31451600299109983	1.6720715100661738	0.05216835116607021	0.3482906956781628	-0.2285786936987389
0.7650000000000001	0.2321285541132463	-0.10138510384162598	0.3157319597736022	1.6712900841508027	0.05211365014354254	0.3486578072948083	-0.22834740041318277
0.766	0.232126049962016	-0.10139100625934265	0.3169455214613723	1.6705064585208165	0.052059158245357784	0.34902437892795724	-0.22811696223766773
0.7669999999999999	0.2321235006713252	-0.10139690947945211	0.3181566696852848	1.6697206537542595	0.05200487682258968	0.3493904060551918	-0.22788738314886714
0.7679999999999998	0.23212090605735217	-0.10140281458310711	0.3193653860583039	1.6689326903034118	0.05195080723695647	0.34975588415551256	-0.22765866717879674
0.7690000000000001	0.23211826595249957	-0.10140872263983808	0.3205716521920221	1.6681425884968994	0.05189695085853659	0.3501208087130296	-0.22743081840861704
0.77	0.23211558020604267	-0.10141463470593758	0.3217754497106797	1.6673503685427822	0.05184330906382613	0.3504851752199697	-0.22720384096305613
0.7709999999999999	0.2321128486848247	-0.10142055182284092	0.3229767602645628	1.6665560505333454	0.051789883233771136	0.3508489791792494	-0.22697773900465745
0.7719999999999998	0.2321100712732466	-0.10142647501512327	0.3241755655443035	1.6657596544500788	0.05173667475153005	0.35121221610716497	-0.2267525167276658
0.7730000000000001	0.23210724787292256	-0.10143240528886607	0.3253718472949716	1.6649612001684384	0.051683685000330055	0.35157488153608246	-0.22652817835197359
0.774	0.23210437840237746	-0.10143834363001974	0.3265655873288484	1.6641607074635123	0.05163091536141631	0.35193697101676685	-0.2263047281172453
0.7749999999999999	0.23210146279678776	-0.10144429100238518	0.3277567675372752	1.663358196016186	0.05157836721203151	0.3522984801204765	-0.22608217027727692
0.7759999999999998	0.2320985010077685	-0.10145024834596177	0.32894536990234735	1.6625536854190415	0.051526041923546435	0.3526594044410703	-0.22586050909458602
0.7770000000000001	0.23209549300320848	-0.10145621657528424	0.330131376509225	1.6617471951823386	0.05147394085949649	0.3530197395971936	-0.22563974883480245
0.778	0.23209243876752852	-0.1014621965773759	0.33131476955907463	1.6609387447498398	0.05142206537297477	0.35337948123351115	-0.22541989375841884
0.7789999999999999	0.2320893383031119	-0.1014681892100706	0.3324955313822827	1.6601283535436355	0.05137041680258862	0.35373862501892095	-0.22520094810557337
0.7799999999999998	0.23208619163252886	-0.10147419530032428	0.3336736444523346	1.6593160410285466	0.051318996467161114	0.3540971666427886	-0.22498291607611387
0.7810000000000001	0.23208299880005256	-0.10148021564213704	0.33484909140000046	1.6585018267569913	0.05126780566118577	0.35445510181328704	-0.2247658018141958
0.782	0.23207975987246773	-0.10148625099521127	0.336021855026719	1.6576857303841437	0.05121684565225146	0.35481242625881937	-0.22454960939996793
0.7829999999999999	0.2320764749406764	-0.10149230208434651	0.33719191831757317	1.6568677716732843	0.05116611767946151	0.35516913573052045	-0.22433434284353085
0.7839999999999998	0.23207314412210167	-0.1014983695980692	0.3383592644542515	1.6560479705014848	0.05111562295168896	0.355525226004683	-0.22412000607884963
0.7850000000000001	0.23206976756238334	-0.10150445418649663	0.3395238768268835	1.6552263468656019	0.051065362645605655	0.3558806928848092	-0.2239066029581044
0.786	0.23206634543636565	-0.10151055645993551	0.3406857390443845	1.6544029208878102	0.051015337904093135	0.35623553220335175	-0.22369413724665727
0.7869999999999999	0.2320628779495061	-0.10151667698859036	0.3418448349437002	1.6535777128195286	0.050965549835277714	0.3565897398233313	-0.22348261261869298
0.7879999999999998	0.23205936533932864	-0.10152281630225708	0.3430011485975957	1.652750743044473	0.05091599951157963	0.35694331163965254	-0.22327203265359066
0.7890000000000001	0.23205580787616928	-0.10152897488887183	0.34415466432138175	1.6519220320826915	0.05086668796816618	0.3572962435800607	-0.2230624008324748
0.79	0.2320522058635929	-0.1015351531922871	0.3453053666800959	1.6510916005959435	0.05081761620111235	0.357648531606109	-0.2228537205342718
0.7909999999999999	0.23204855963923188	-0.10154135161077937	0.34645324049652837	1.6502594693932717	0.050768785165937795	0.3580001717143842	-0.22264599503139126
0.7919999999999998	0.23204486957641865	-0.10154757049666858	0.34759827085898415	1.6494256594356194	0.050720195776580046	0.358351159937811	-0.2224392274856369
0.7930000000000001	0.2320411360858583	-0.10155381015629637	0.3487404431276687	1.6485901918390928	0.050671848904559565	0.35870149234673576	-0.22223342094483167
0.794	0.2320373596169663	-0.1015600708499823	0.34987974293970725	1.6477530878776023	0.05062374537827468	0.3590511650497313	-0.22202857834009268
0.7949999999999999	0.23203354065962478	-0.10156635279195769	0.3510161562131861	1.646914368986742	0.05057588598236478	0.3594001741940667	-0.2218247024832055
0.7959999999999998	0.2320296797459809	-0.10157265615028015	0.35214966914985496	1.6460740567692687	0.0505282714571409	0.359748515965663	-0.2216217960640331
0.7970000000000002	0.23202577745153485	-0.10157898104672727	0.35328026823688236	1.645232173000273	0.05048090249808295	0.36009618658884207	-0.22141986164826227
0.798	0.2320218343955196	-0.10158532755666856	0.3544079402491834	1.6443887396316472	0.05043377975522016	0.36044318232630035	-0.22121890167517963
0.7989999999999999	0.23201785124057034	-0.10159169570891839	0.35553267225270957	1.6435437787969538	0.050386903832394074	0.3607894994791267	-0.2210189184551094
0.7999999999999998	0.23201382869243156	-0.1015980854855702	0.35665445160796017	1.6426973128166753	0.05034027528652524	0.36113513438668693	-0.22081991416669391
0.8010000000000002	0.23200976750007632	-0.10160449682180733	0.35777326597334885	1.64184936420383	0.05029389462676122	0.36148008342649907	-0.2206218908540746
0.802	0.2320056684551112	-0.10161092960569086	0.3588891033088135	1.6409999556706776	0.05024776231344452	0.3618243430141646	-0.22042485042366752
0.8029999999999999	0.2320015323900935	-0.10161738367830365	0.3600019518800584	1.640149110136491	0.05020187875714344	0.3621679096034198	-0.2202287946404702
0.8039999999999998	0.23199736017651085	-0.10162385883500244	0.36111180026269	1.6392968507352497	0.050156244318110874	0.362510779686311	-0.2200337251243243
0.8050000000000002	0.23199315272279608	-0.10163035482739953	0.3622186373455066	1.6384432008224719	0.050110859306109826	0.36285294979337485	-0.21983964334649778
0.806	0.23198891097275334	-0.10163687136457042	0.3633224523325773	1.637588183981921	0.0500657239801179	0.36319441649352296	-0.21964655062682872
0.8069999999999999	0.2319846359051486	-0.10164340811348967	0.3644232347433693	1.6367318240329158	0.05002083854797157	0.36353517639326904	-0.219454448131612
0.8079999999999998	0.23198032853408387	-0.10164996470020136	0.36552097441205733	1.6358741450374694	0.04997620316637609	0.3638752261356666	-0.2192633368716793
0.8090000000000002	0.23197598990902452	-0.10165654071172261	0.3666156614879064	1.635015171306857	0.04993181794109834	0.3642145623995702	-0.21907321770006247
0.81	0.23197162111485675	-0.1016631356975491	0.3677072864359868	1.6341549274087181	0.04988768292697685	0.3645531818989186	-0.21888409130948283
0.8109999999999999	0.23196722327235325	-0.10166974917114086	0.36879584003710514	1.6332934381746653	0.049843798127870854	0.3648910813816781	-0.2186959582300309
0.8119999999999998	0.23196279753791837	-0.10167638061176681	0.3698813133873371	1.6324307287072555	0.04980016349660914	0.3652282576288138	-0.2185088188270968
0.8130000000000002	0.2319583451022353	-0.10168302946558207	0.37096369789754535	1.6315668243862942	0.049756778934695114	0.36556470745353686	-0.218322673299551
0.8140000000000001	0.23195386718893815	-0.10168969514556085	0.3720429852925149	1.6307017508748218	0.049713644291829034	0.3659004277005253	-0.21813752167829664
0.815	0.23194936505443656	-0.10169637703141052	0.37311916760896174	1.6298355341251372	0.04967075936567379	0.36623541524475617	-0.2179533638253151
0.8159999999999998	0.23194483998852014	-0.10170307447059473	0.3741922371928	1.6289682003855863	0.04962812390210803	0.36656966699001375	-0.21777019943277853
0.8170000000000002	0.23194029331386054	-0.10170978678009242	0.37526218669717787	1.6280997762080882	0.04958573759554041	0.36690317986750237	-0.21758802802162025
0.8180000000000001	0.2319357263832794	-0.10171651324739	0.37632900908128997	1.6272302884552385	0.04954360008867638	0.36723595083468913	-0.21740684893986834
0.819	0.23193114057590744	-0.10172325313033367	0.3773926976084704	1.6263597643062238	0.04950171097185943	0.36756797687407483	-0.21722666136153393
0.8199999999999998	0.23192653729411283	-0.10173000565696981	0.37845324584357265	1.6254882312618961	0.04946006978259631	0.367899254991896	-0.2170474642859945
0.8210000000000002	0.23192191796157421	-0.10173677002649924	0.37951064765114834	1.6246157171493552	0.04941867600563188	0.3682297822171268	-0.21686925653714167
0.8220000000000001	0.23191728402212575	-0.10174354541096835	0.3805648971944306	1.6237422501260081	0.04937752907333055	0.3685595556008438	-0.21669203676223422
0.823	0.2319126369397487	-0.10175033095619529	0.381615988933624	1.6228678586827026	0.04933662836587758	0.36888857221565285	-0.21651580343124838
0.8239999999999998	0.23190797819932757	-0.10175712578155749	0.3826639176235041	1.6219925716459078	0.04929597321117891	0.36921682915499804	-0.21634055483684914
0.8250000000000002	0.23190330930666436	-0.10176392897939528	0.383708678312213	1.6211164181800446	0.04925556288446025	0.36954432353253774	-0.21616628909400956
0.8260000000000001	0.2318986317873776	-0.10177073961440639	0.38475026634200826	1.6202394277903092	0.04921539660756603	0.36987105248177365	-0.21599300413885314
0.827	0.2318939471854369	-0.10177755672340755	0.3857886773500933	1.6193616303252154	0.04917547354838515	0.37019701315569264	-0.2158206977273912
0.8279999999999998	0.2318892570617041	-0.10178437931621882	0.3868239072680291	1.6184830559780743	0.04913579282095254	0.37052220272630126	-0.21564936743476643
0.8290000000000002	0.23188456299247887	-0.10179120637729398	0.38785595232085696	1.6176037352873784	0.04909635348592273	0.3708466183844217	-0.2154790106548826
0.8300000000000001	0.23187986656805193	-0.1017980368665922	0.3888848090270653	1.6167236991375689	0.04905715455056366	0.37117025733975223	-0.21530962459987515
0.831	0.23187516939126435	-0.10180486971931738	0.38991047419940655	1.6158429787609019	0.04901819496821092	0.3714931168208899	-0.2151412062989986
0.8319999999999999	0.23187047307569156	-0.10181170384527817	0.39093294494694014	1.614961605738889	0.04897947363767033	0.37181519407556185	-0.2149737525970553
0.8330000000000002	0.2318657792426995	-0.10181853812824437	0.3919522186779265	1.6140796120025216	0.04894098940263101	0.3721364863711895	-0.21480726015291662
0.8340000000000001	0.2318610895177493	-0.10182537142530441	0.3929682931020731	1.6131970298327558	0.048902741050968125	0.37245699099530244	-0.2146417254383224
0.835	0.23185640552707712	-0.10183220256660097	0.3939811662313834	1.6123138918615982	0.04886472731424087	0.37277670525562	-0.2144771447369619
0.8359999999999999	0.23185172889436864	-0.1018390303561943	0.39499083637961	1.6114302310718882	0.04882694686787421	0.37309562647998706	-0.21431351414432645
0.8370000000000002	0.23184706123704993	-0.10184585357367705	0.3959973021610687	1.610546080795369	0.04878939833178189	0.37341375201628857	-0.21415082956827747
0.8380000000000001	0.23184240416294696	-0.10185267097503876	0.39700056248994536	1.609661474710514	0.04875208027070131	0.37373107923246657	-0.21398908672954095
0.839	0.2318377592669389	-0.10185948129278223	0.39800061657971963	1.6087764468404542	0.0487149911942415	0.374047605516582	-0.21382828116207223
0.8399999999999999	0.2318331281272257	-0.10186628323679817	0.3989974639419501	1.6078910315498465	0.048678129557193764	0.3743633282768624	-0.21366840821372093
0.8410000000000002	0.23182851230195914	-0.10187307549600032	0.39999110438479685	1.6070052635402692	0.04864149376010647	0.3746782449418603	-0.21350946304720103
0.8420000000000001	0.2318239133258581	-0.10187985673959461	0.4009815380112845	1.6061191778452428	0.04860508214982088	0.37499235296066374	-0.21335144064130918
0.843	0.23181933270605676	-0.1018866256183578	0.4019687652161809	1.6052328098248478	0.048568893020274166	0.3753056498029178	-0.21319433579282254
0.8439999999999999	0.23181477191756192	-0.10189338076630197	0.40295278668111434	1.6043461951583942	0.04853292461375398	0.3756181329585987	-0.21303814311944633
0.8450000000000002	0.23181023239906998	-0.10190012080197605	0.40393360336942835	1.603459369834731	0.048497175122179804	0.37592979993784775	-0.21288285706339002
0.8460000000000001	0.2318057155495171	-0.10190684432978049	0.40491121652152723	1.6025723701412942	0.04846164268841281	0.3762406482710498	-0.21272847189515104
0.847	0.23180122272460865	-0.10191354994167208	0.40588562764958713	1.6016852326526063	0.04842632540771796	0.3765506755089153	-0.21257498171775463
0.8479999999999999	0.23179675523257295	-0.10192023621850956	0.4068568385308782	1.600797994217445	0.048391221329258105	0.37685987922244657	-0.2124223804718215
0.8490000000000002	0.2317923143295133	-0.10192690173141668	0.40782485119969564	1.5999106919435118	0.04835632845792662	0.3771682570029125	-0.21227066194165117
0.8500000000000001	0.2317879012151115	-0.10193354504391458	0.40878966793827387	1.5990233631795696	0.04832164475670314	0.37747580646189477	-0.21211981976214472
0.851	0.23178351702943553	-0.10194016471444955	0.40975129126705545	1.5981360454961395	0.04828716814929069	0.3777825252312863	-0.211969847426207
0.8519999999999999	0.2317791628508478	-0.10194675929856624	0.4107097239343138	1.5972487766654673	0.04825289652279259	0.3780884109631834	-0.21182073829263495
0.8530000000000002	0.2317748396942616	-0.10195332735035123	0.41166496890587867	1.5963615946399747	0.048218827730248576	0.37839346133003915	-0.21167248559443722
0.8540000000000001	0.23177054850936946	-0.10195986742390228	0.4126170293557146	1.5954745375287849	0.048184959593153824	0.37869767402532384	-0.21152508244722631
0.855	0.23176629017883887	-0.10196637807557794	0.41356590865697573	1.5945876435737885	0.04815128990408486	0.37900104676439056	-0.21137852185750716
0.8559999999999999	0.23176206551685047	-0.10197285786665082	0.4145116103731561	1.593700951125962	0.04811781642943451	0.37930357728530456	-0.21123279673099035
0.8570000000000002	0.23175787526873265	-0.10197930536598729	0.4154541382493295	1.592814498620398	0.048084536912440634	0.3796052633497598	-0.21108789988118076
0.8580000000000001	0.2317537201113193	-0.1019857191527563	0.416393496203102	1.591928324548881	0.04805144907651095	0.37990610274414666	-0.21094382403843104
0.859	0.23174960065252365	-0.10199209781879434	0.4173296883148963	1.591042467431109	0.04801855062854151	0.38020609328058974	-0.2108005618594669
0.8599999999999999	0.2317455174301231	-0.10199843997025296	0.41826271881869354	1.5901569657863965	0.04798583926192668	0.38050523279801896	-0.21065810593690432
0.8610000000000002	0.23174147091126004	-0.10200474422928031	0.41919259209435855	1.58927185810619	0.04795331265932359	0.38080351916351945	-0.21051644880821727
0.8620000000000001	0.2317374614926619	-0.10201100923648888	0.42011931266041386	1.5883871828266158	0.04792096849553891	0.3811009502737803	-0.21037558296440728
0.863	0.2317334895000747	-0.10201723365383522	0.4210428851657548	1.5875029783006431	0.04788880444072272	0.38139752405633903	-0.2102355008589909
0.8639999999999999	0.23172955518653024	-0.10202341616716276	0.42196331437992746	1.586619282769825	0.04785681816368913	0.381693238470624	-0.21009619491761655
0.8649999999999998	0.231725658730198	-0.10202955548765742	0.42288060518271187	1.5857361343355816	0.047825007334939586	0.3819880915089797	-0.20995765754813617
0.8660000000000001	0.23172180023257863	-0.10203565035221528	0.423794762554133	1.5848535709299891	0.047793369629269424	0.38228208119785984	-0.2098198811507728
0.867	0.2317179797177921	-0.10204169952385013	0.42470579157542543	1.5839716302860356	0.04776190272747253	0.3825752056013815	-0.20968285812437262
0.8679999999999999	0.231714197132955	-0.10204770179327219	0.42561369745109934	1.5830903499076836	0.04773060431665939	0.38286746282931444	-0.20954658086466818
0.8689999999999998	0.23171045234889429	-0.10205365598126481	0.4265184855193941	1.5822097670404511	0.047699472091870275	0.38315885104250275	-0.20941104176661884
0.8700000000000001	0.23170674516082293	-0.10205956094035655	0.4274201612176524	1.5813299186421002	0.047668503761360996	0.38344936844871724	-0.20927623324368563
0.871	0.23170307528897988	-0.10206541555578752	0.42831873003456555	1.5804508413522709	0.04763769705282295	0.38373901329588367	-0.20914214775241616
0.8719999999999999	0.23169944237923654	-0.10207121874727511	0.42921419748274353	1.579572571462156	0.047607049718103575	0.3840277838696914	-0.20900877780931368
0.8729999999999998	0.23169584600366921	-0.10207696947158244	0.43010656908183104	1.5786951448860538	0.04757655953722132	0.38431567849327036	-0.2088761160031653
0.8740000000000001	0.2316922856610932	-0.10208266672438428	0.4309958503420145	1.5778185971332621	0.04754622432216428	0.38460269552692844	-0.20874415500722063
0.875	0.2316887607775584	-0.10208830954105423	0.43188204675919506	1.5769429632787728	0.04751604191937865	0.38488883337056895	-0.208612887587453
0.8759999999999999	0.2316852707068085	-0.10209389699712884	0.4327651638428733	1.576068277934992	0.04748601020912198	0.38517409047299267	-0.2084823065984444
0.8769999999999998	0.23168181473070698	-0.10209942820882459	0.4336452071549337	1.5751945752252017	0.047456127103693124	0.38545846534321354	-0.20835240497488006
0.8780000000000001	0.2316783920596322	-0.1021049023339842	0.43452218230593537	1.5743218887564767	0.0474263905495957	0.3857419565526451	-0.2082231757391214
0.879	0.23167500183284162	-0.10211031857420741	0.43539609491868164	1.5734502515920128	0.047396798533028035	0.3860245627304119	-0.2080946120210283
0.8799999999999999	0.23167164311880128	-0.1021156761777901	0.4362669505906469	1.5725796962247232	0.04736734908565663	0.3863062825583649	-0.20796670707773482
0.8809999999999998	0.2316683149158569	-0.10212097444196606	0.4371347548454781	1.5717102545520667	0.04733804029116223	0.3865871147635484	-0.20783945431728315
0.8820000000000001	0.2316650161540021	-0.10212621271407812	0.4379995130949942	1.5708419578505766	0.047308870290672586	0.38686705811281047	-0.20771284731857062
0.883	0.23166174569736936	-0.10213139039243085	0.4388612306432607	1.569974836750432	0.04727983728434313	0.38714611141643795	-0.20758687983555754
0.8839999999999999	0.23165850234593993	-0.10213650692720062	0.43971991270115196	1.5691089212119242	0.047250939531828066	0.3874242735339981	-0.20746154579707005
0.8849999999999998	0.23165528483647338	-0.10214156182103054	0.4405755643903405	1.5682442405037886	0.04722217535347045	0.38770154337775825	-0.20733683931018185
0.8860000000000001	0.2316520918441637	-0.10214655462855819	0.4414281907585139	1.567380823182989	0.04719354313002069	0.38797791991825337	-0.20721275465914188
0.887	0.23164892198539852	-0.10215148495524878	0.44227779679679163	1.5665186970766818	0.04716504130173765	0.3882534021901135	-0.20708928630295953
0.8879999999999999	0.23164577382087148	-0.10215635245703925	0.44312438743790683	1.5656578892659554	0.04713666836943171	0.38852798929364607	-0.20696642887963107
0.8889999999999998	0.2316426458586714	-0.10216115684117402	0.4439679675336441	1.5647984260709462	0.04710842289781688	0.3888016803917478	-0.2068441772177435
0.8900000000000001	0.2316395365569744	-0.10216589786710532	0.44480854180213225	1.5639403330380566	0.047080303521477726	0.38907447470007595	-0.20672252635911498
0.891	0.2316364443255875	-0.10217057534632598	0.4456461147566432	1.5630836349292445	0.047052308951869216	0.3893463714730995	-0.20660147158827477
0.8919999999999999	0.2316333675267215	-0.10217518914150833	0.44648069065611856	1.5622283557137362	0.0470244379818794	0.3896173699946158	-0.20648100845337974
0.8929999999999998	0.23163030447612462	-0.10217973916607913	0.4473122734868183	1.561374518562894	0.04699668948759084	0.38988746957462467	-0.20636113277455245
0.8940000000000001	0.23162725344420418	-0.10218422538385857	0.4481408669547837	1.5605221458470875	0.04696906242906893	0.3901566695482942	-0.20624184064756204
0.895	0.2316242126567609	-0.10218864780801215	0.44896647447820937	1.559671259133415	0.04694155585090908	0.3904249692747682	-0.2061231284473591
0.8959999999999999	0.23162118029646192	-0.1021930064996883	0.4497890991793456	1.5588218791850053	0.046914168882543635	0.3906923681356318	-0.20600499283140727
0.8969999999999998	0.23161815450542947	-0.10219730156709136	0.4506087438770542	1.557974025963378	0.04688690073849235	0.390958865533097	-0.20588743074202295
0.8980000000000001	0.23161513338819636	-0.10220153316536697	0.4514254110803883	1.5571277186342265	0.046859750718800726	0.39122446088797014	-0.20577043940754441
0.899	0.23161211501465553	-0.10220570149655155	0.4522391029820695	1.5562829755754723	0.046832718209362544	0.39148915363740133	-0.20565401634306346
0.8999999999999999	0.2316090974230046	-0.10220980680883432	0.4530498214507329	1.5554398143871984	0.046805802681822724	0.3917529432322949	-0.20553815935127084
0.9009999999999998	0.23160607862268803	-0.1022138493955057	0.45385756802193783	1.5545982519034445	0.04677900369342658	0.39201582913432054	-0.20542286652335678
0.9020000000000001	0.2316030565973386	-0.10221782959396701	0.4546623438890662	1.5537583042050915	0.04675232088705951	0.39227781081270785	-0.20530813623966424
0.903	0.23160002930771967	-0.10222174778480042	0.4554641498956122	1.5529199866341972	0.04672575399117311	0.39253888774106943	-0.20519396716948782
0.9039999999999999	0.2315969946946711	-0.10222560439089622	0.45626298652961383	1.5520833138105168	0.046699302819293534	0.3927990593944956	-0.20508035826953266
0.9049999999999998	0.23159395068205998	-0.10222939987626227	0.45705885391947526	1.5512482996498222	0.04667296726905144	0.39305832524686096	-0.2049673087813393
0.9060000000000001	0.2315908951797386	-0.10223313474414296	0.45785175182967486	1.5504149573836268	0.04664674732085554	0.3933166847679169	-0.2048548182284059
0.907	0.23158782608613535	-0.10223680953520091	0.4586416796552314	1.5495832995803005	0.046620643036636204	0.3935741374199271	-0.20474288641355706
0.9079999999999999	0.23158474128972792	-0.10224042482651131	0.45942863641530307	1.5487533381675629	0.046594654558902576	0.39383068265402815	-0.20463151341643784
0.9089999999999998	0.2315816386697774	-0.10224398123099109	0.4602126207478028	1.5479250844559647	0.046568782109869755	0.39408631990668364	-0.20452069959040226
0.9100000000000001	0.23157851609782987	-0.10224747939650967	0.46099363090615925	1.5470985491626017	0.04654302599029032	0.39434104859641206	-0.2044104455584916
0.911	0.23157537144036444	-0.10225092000430368	0.46177166475709436	1.5462737424350435	0.046517386577807365	0.39459486812060846	-0.20430075220905072
0.9119999999999999	0.23157220256183716	-0.10225430376744493	0.46254671977791223	1.5454506738754654	0.046491864325255115	0.39484777785227704	-0.2041916206915292
0.9129999999999998	0.231569007327746	-0.10225763142973887	0.46331879305405477	1.5446293525642256	0.046466459759211064	0.3950997771369185	-0.20408305241228458
0.9140000000000001	0.2315657836077198	-0.10226090376430415	0.4640878812788077	1.5438097870836278	0.046441173478373135	0.39535086528987773	-0.20397504902959396
0.915	0.23156252927863274	-0.10226412157221	0.46485398075591267	1.542991985542989	0.04641600615170023	0.3956010415942134	-0.20386761244720347
0.9159999999999999	0.2315592422277467	-0.10226728568154489	0.4656170874043397	1.542175955604251	0.04639095851649847	0.3958503052990291	-0.20376074480671794
0.9169999999999998	0.2315559203558832	-0.10227039694616201	0.4663771967633407	1.541361704507754	0.04636603137626964	0.39609865561790103	-0.20365444847980377
0.9180000000000001	0.23155256158062748	-0.1022734562444771	0.46713430399703537	1.5405492390985414	0.046341225598443	0.3963460917270991	-0.203548726060507
0.919	0.23154916383956625	-0.10227646447869401	0.46788840390003866	1.5397385658524358	0.04631654211211142	0.3965926127639667	-0.20344358035725843
0.9199999999999999	0.23154572509356167	-0.10227942257332834	0.46863949090563717	1.5389296909018775	0.04629198190534476	0.3968382178258875	-0.20333901438401472
0.9209999999999998	0.2315422433300631	-0.10228233147302714	0.46938755909651925	1.5381226200633973	0.046267546022018616	0.3970829059696564	-0.20323503135004578
0.9220000000000002	0.2315387165660825	-0.10228519214118699	0.4701326022173139	1.537317358866351	0.04624323555876658	0.397326676211012	-0.20313163464866993
0.923	0.23153514285008306	-0.10228800555937026	0.4708746136889459	1.5365139125802678	0.04621905166211578	0.3975695275245756	-0.20302882784560364
0.9239999999999999	0.23153152026315896	-0.10229077272601805	0.4716135866251876	1.535712286240816	0.04619499552513479	0.3978114588444411	-0.20292661466686185
0.9249999999999998	0.2315278469210135	-0.10229349465408345	0.4723495138510358	1.5349124846762532	0.0461710683834101	0.3980524690652337	-0.20282499898583947
0.9260000000000002	0.2315241209771137	-0.10229617236871098	0.47308238792216806	1.53411451253436	0.04614727151095896	0.3982925570433349	-0.20272398480975382
0.927	0.23152034062627042	-0.10229880690608888	0.4738122011443571	1.533318374308345	0.04612360621674733	0.39853172159802963	-0.20262357626629615
0.9279999999999999	0.23151650410827	-0.10230139931309709	0.47453894559247484	1.5325240743620971	0.04610007384162899	0.3987699615125177	-0.20252377759067178
0.9289999999999998	0.23151260971155854	-0.10230395064624469	0.4752626131298491	1.5317316169562867	0.04607667575491277	0.39900727553497206	-0.20242459311235428
0.9300000000000002	0.2315086557769813	-0.10230646196951955	0.47598319542798245	1.5309410062741748	0.046053413350434926	0.39924366237982806	-0.20232602724167176
0.931	0.23150464070157803	-0.10230893435190183	0.4767006839870129	1.5301522464456299	0.046030288042439686	0.39947912072948766	-0.20222808445646448
0.9319999999999999	0.23150056294243673	-0.10231136886491633	0.4774150701580503	1.5293653415704653	0.04600730126126671	0.39971364923650127	-0.20213076928826154
0.9329999999999998	0.23149642102060658	-0.1023137665805992	0.47812634516702524	1.5285802957422334	0.045984454449087636	0.39994724652598385	-0.20203408630778938
0.9340000000000002	0.23149221352507213	-0.10231612857063019	0.4788345001393063	1.5277971130717165	0.04596174905611665	0.4001799111981458	-0.20193804011017344
0.935	0.23148793911678986	-0.10231845590625352	0.47953952612584466	1.527015797709363	0.04593918653698918	0.4004116418311828	-0.201842635299767
0.9359999999999999	0.23148359653278885	-0.10232074965748081	0.4802414141312303	1.5262363538670325	0.04591676834669827	0.4006424369846485	-0.20174787647436002
0.9369999999999998	0.23147918458996103	-0.1023230108911991	0.48094015514253957	1.525458785839049	0.04589449593614814	0.40087229520318907	-0.20165376820912786
0.9380000000000002	0.23147470218779234	-0.10232524066893527	0.48163574015860744	1.5246830980221806	0.045872370747628004	0.40110121502057994	-0.20156031504062108
0.9390000000000001	0.23147014831041127	-0.10232744004502836	0.48232816021936054	1.5239092949349216	0.04585039421044836	0.40132919496376257	-0.20146752145091257
0.94	0.2314655220290798	-0.10232961006596153	0.4830174064333398	1.5231373812360687	0.045828567737164635	0.4015562335563947	-0.20137539185256814
0.9409999999999998	0.23146082250475086	-0.102331751770476	0.4837034700034203	1.5223673617422155	0.04580689272020408	0.40178232932203706	-0.2012839305746189
0.9420000000000002	0.23145604899031916	-0.1023338661889612	0.48438634225336674	1.5215992414441526	0.04578537052810288	0.40200748078771004	-0.20119314184861722
0.9430000000000001	0.23145120083369564	-0.10233595434174363	0.4850660146571138	1.520833025521045	0.045764002501230264	0.40223168648842955	-0.20110302979410266
0.944	0.23144627748208285	-0.10233801723702599	0.4857424788704047	1.5200687193512596	0.04574278994742463	0.4024549449726017	-0.20101359840377794
0.9449999999999998	0.23144127848669938	-0.10234005586885205	0.48641572676216444	1.5193063285209607	0.04572173413784488	0.40267725480742633	-0.20092485152936534
0.9460000000000002	0.23143620350720115	-0.10234207121509602	0.4870857504429816	1.518545858831595	0.045700836303218334	0.4028986145837612	-0.20083679286893164
0.9470000000000001	0.23143105231504751	-0.1023440642354756	0.48775254229145876	1.5177873163058848	0.045680097630362286	0.40311902292087587	-0.20074942595525105
0.948	0.2314258247961889	-0.10234603586958778	0.4884160949810733	1.5170307071919524	0.045659519258734356	0.4033384784715825	-0.20066275414428977
0.9489999999999998	0.2314205209542049	-0.1023479870349663	0.4890764015083103	1.5162760379659426	0.04563910227701042	0.40355697992768547	-0.20057678060362508
0.9500000000000002	0.23141514091351661	-0.10234991862516007	0.4897334552209458	1.5155233153335133	0.04561884771975005	0.40377452602556696	-0.2004915083011011
0.9510000000000001	0.23140968492192196	-0.10235183150783148	0.49038724984460447	1.5147725462294386	0.04559875656420913	0.4039911155516065	-0.2004069399945094
0.952	0.23140415335245554	-0.10235372652287376	0.4910377795057168	1.514023737814934	0.04557882972742064	0.4042067473470085	-0.20032307822314402
0.9529999999999998	0.23139854670457244	-0.10235560448092197	0.4916850387508854	1.5132768974738293	0.04555906806378607	0.40442142031204	-0.20023992530098517
0.9540000000000002	0.23139286560540304	-0.1023574661630068	0.4923290225649226	1.512532032807958	0.04553947236348119	0.40463513341022606	-0.20015748331053415
0.9550000000000001	0.23138711081145547	-0.10235931232097559	0.4929697263898168	1.5117891516310051	0.04552004335130993	0.4048478856729934	-0.20007575409662778
0.956	0.23138128320963983	-0.10236114367717879	0.49360714614501017	1.5110482619604348	0.04550078168509207	0.40505967620476147	-0.199994739260169
0.9569999999999999	0.23137538381723763	-0.10236296092304584	0.49424127824786684	1.510309372007857	0.0454816879534622	0.40527050418817795	-0.19991444015213755
0.9580000000000002	0.23136941378156464	-0.1023647647173004	0.49487211963245414	1.5095724901685812	0.04546276267381017	0.40548036888901284	-0.19983485786854907
0.9590000000000001	0.23136337437970386	-0.10236655568456551	0.4954996677647559	1.5088376250103503	0.0454440062909106	0.4056892696603458	-0.19975599324709192
0.96	0.23135726701830803	-0.1023683344151108	0.4961239206546997	1.5081047852608729	0.04542541917624081	0.40589720594629125	-0.19967784686519738
0.9609999999999999	0.23135109323346778	-0.1023701014653646	0.4967448768676367	1.5073739797945138	0.045407001627560534	0.4061041772857497	-0.1996004190383847
0.9620000000000002	0.2313448546902675	-0.10237185735768563	0.49736253553640225	1.5066452176181393	0.04538875386832681	0.40631018331630664	-0.1995237098185768
0.9630000000000001	0.23133855318127897	-0.10237360257901716	0.49797689637282716	1.505918507855354	0.04537067604694358	0.4065152237782193	-0.19944771899299443
0.964	0.23133219062399268	-0.10237533757917583	0.498587959677947	1.505193859729124	0.04535276823596774	0.4067192985184302	-0.19937244608387295
0.9649999999999999	0.23132576905793512	-0.10237706276952707	0.4991957263509143	1.5044712825442799	0.04533503043139322	0.40692240749430375	-0.19929789034875825
0.9660000000000002	0.23131929064184534	-0.10237877852279947	0.4998001978966142	1.5037507856713976	0.04531746255243936	0.40712455077678095	-0.1992240507810775
0.9670000000000001	0.23131275765053297	-0.10238048517366118	0.500401376431605	1.5030323785312916	0.04530006444196537	0.40732572855301413	-0.19915092611128998
0.968	0.2313061724706626	-0.10238218301855294	0.5009992646880036	1.5023160705786072	0.04528283586690193	0.40752594112872376	-0.19907851480910677
0.9689999999999999	0.2312995375958387	-0.10238387231477648	0.5015938660156918	1.5016018712845074	0.04526577651851748	0.4077251889304004	-0.19900681508647505
0.9700000000000002	0.23129285562249402	-0.10238555328034085	0.5021851843828434	1.5008897901188172	0.045248886013128244	0.40792347250722877	-0.1989358249011469
0.9710000000000001	0.23128612924657865	-0.10238722609456745	0.5027732243740143	1.5001798365319907	0.04523216389325248	0.4081207925325515	-0.1988655419612594
0.972	0.23127936125954277	-0.10238889089832913	0.503357991185412	1.4994720199376472	0.04521560962872203	0.4083171498048102	-0.19879596373105118
0.9729999999999999	0.23127255454323453	-0.1023905477943004	0.5039394906173446	1.498766349696041	0.045199222618056145	0.4085125452479033	-0.19872708743747278
0.9740000000000002	0.23126571206446447	-0.10239219684759286	0.5045177290638434	1.4980628350980842	0.04518300219040255	0.4087069799108373	-0.1986589100777551
0.9750000000000001	0.23125883686960755	-0.10239383808602201	0.5050927134998319	1.4973614853487818	0.04516694760774188	0.4089004549667931	-0.19859142842812097
0.976	0.23125193207923783	-0.1023954715003817	0.5056644514673354	1.496662309549315	0.04515105806729532	0.40909297171209263	-0.19852463905309464
0.9769999999999999	0.23124500088279412	-0.10239709704547888	0.5062329510622322	1.495965316678895	0.045135332704075055	0.4092845315653092	-0.19845853831455973
0.9780000000000002	0.23123804653289895	-0.1023987146415521	0.5067982209207824	1.4952705155782589	0.045119770593334885	0.4094751360661541	-0.19839312238063
0.9790000000000001	0.23123107233857673	-0.10240032417569682	0.5073602702040477	1.4945779149347986	0.04510437075310455	0.4096647868737734	-0.19832838723512808
0.98	0.23122408165774197	-0.10240192550329512	0.5079191085790654	1.4938875232674367	0.045089132147173916	0.40985348576439196	-0.19826432868840677
0.9809999999999999	0.23121707789008175	-0.10240351844945127	0.5084747461967694	1.4931993489104798	0.04507405368846724	0.41004123462836395	-0.19820094238963853
0.9820000000000002	0.23121006446958026	-0.10240510281043734	0.5090271936689056	1.4925133999975788	0.04505913424244303	0.41022803546705516	-0.19813822383954197
0.9830000000000001	0.23120304485555324	-0.10240667835515034	0.5095764620461862	1.4918296844457843	0.0450443726304597	0.41041389039010245	-0.19807616840257522
0.984	0.23119602252331312	-0.10240824482695375	0.5101225627969178	1.4911482099393154	0.045029767633351675	0.4105988016129273	-0.19801477131878314
0.9849999999999999	0.2311890009555908	-0.10240980194627733	0.5106655077853461	1.4904689839145342	0.04501531799515628	0.41078277145401343	-0.19795402771536402
0.9860000000000002	0.23118198363471365	-0.10241134941322338	0.5112053092504585	1.4897920135461216	0.04500102242668797	0.4109658023319476	-0.19789393261795993
0.9870000000000001	0.23117497403591158	-0.10241288690980815	0.5117419797848513	1.4891173057329405	0.04498687960914394	0.41114789676246344	-0.19783448096216324
0.988	0.23116797562174674	-0.10241441410259203	0.512275532313273	1.4884448670839563	0.0449728881979859	0.4113290573556086	-0.1977756676050002
0.9889999999999999	0.23116099183691305	-0.10241593064532058	0.5128059800715876	1.487774703904207	0.04495904682667306	0.41150928681315485	-0.1977174873360921
0.9900000000000002	0.23115402610302466	-0.10241743618082301	0.513333336585766	1.4871068221804473	0.044945354110003936	0.411688587926004	-0.19765993488904693
0.9910000000000001	0.2311470818133884	-0.1024189303425438	0.5138576156501449	1.4864412275679582	0.044931808647372916	0.41186696357116154	-0.19760300495308708
0.992	0.23114016232775722	-0.10242041275645802	0.5143788313049382	1.4857779253785166	0.044918409026308274	0.4120444167083968	-0.1975466921846741
0.9929999999999999	0.23113327096668781	-0.1024218830437482	0.5148969978126138	1.4851169205683896	0.04490515382641478	0.4122209503767697	-0.19749099121944044
0.9939999999999998	0.23112641100512352	-0.10242334082349486	0.515412129633497	1.4844582177274799	0.044892041623235145	0.41239656769083793	-0.1974358966841899
0.9950000000000001	0.23111958566632615	-0.10242478571462932	0.5159242414017136	1.483801821069995	0.04487907099166622	0.41257127183654263	-0.19738140320854528
0.996	0.23111279811728025	-0.10242621733752261	0.5164333479010771	1.4831477344255053	0.04486624050923585	0.4127450660669508	-0.19732750543655334
0.9969999999999999	0.23110605146443883	-0.1024276353159599	0.5169394640405358	1.482495961230383	0.044853548759546294	0.4129179536980358	-0.19727419803831317
0.9979999999999998	0.23109934874867977	-0.10242903927987837	0.5174426048302925	1.4818465045203773	0.04484099433588559	0.4130899381046129	-0.19722147572102394
0.9990000000000001	0.23109269293984605	-0.10243042886812037	0.5179427853589591	1.4811993669243184	0.04482857584476461	0.413261022716367	-0.1971693332393357
1.0	0.23108608693124444	-0.10243180373045102	0.5184400207713563	1.4805545506574422	0.0448162919092594	0.41343121101409	-0.19711776540549525
1.001	0.23107953353410046	-0.10243316352883819	0.5189343262476944	1.4799120575143345	0.04480414117203838	0.41360050652630836	-0.1970667670990491
1.0019999999999998	0.23107303547234018	-0.10243450793799337	0.5194257169848704	1.4792718888641305	0.044792122297710325	0.41376891282611344	-0.19701633327525533
1.0030000000000001	0.23106659537844534	-0.10243583664592389	0.5199142081794916	1.4786340456483364	0.04478023397467705	0.41393643352800985	-0.1969664589722098
1.004	0.23106021579038236	-0.10243714935487432	0.5203998150122359	1.477998528379019	0.04476847491691861	0.41410307228483784	-0.19691713931742225
1.005	0.23105389914885321	-0.10243844578190901	0.520882552633533	1.4773653371369835	0.04475684386565123	0.41426883278482823	-0.19686836953396905
1.0059999999999998	0.23104764779448866	-0.10243972565951347	0.5213624361509285	1.4767344715789656	0.044745339590432906	0.41443371874811596	-0.1968201449438519
1.0070000000000001	0.23104146396535513	-0.1024409887365888	0.5218394806184914	1.476105930969247	0.04473396088886547	0.4145977339212468	-0.19677246096491352
1.008	0.23103534979552504	-0.10244223477908612	0.5223137010278781	1.4754797142270502	0.044722706585137675	0.4147608820703441	-0.19672531310356803
1.009	0.2310293073147099	-0.10244346357065726	0.522785112300659	1.4748558199581332	0.044711575529359476	0.41492316697609816	-0.19667869695065832
1.0099999999999998	0.23102333844782783	-0.10244467491369835	0.5232537292818944	1.4742342464630687	0.0447005665982367	0.41508459243148865	-0.19663260818208955
1.0110000000000001	0.2310174450133737	-0.1024458686296577	0.5237195667353131	1.4736149917395018	0.04468967869562559	0.41524516224053065	-0.19658704256022336
1.012	0.23101162872096356	-0.1024470445582317	0.5241826393404614	1.4729980534870348	0.044678910752298455	0.4154048802171276	-0.1965419959340273
1.013	0.23100589116955653	-0.10244820255657815	0.5246429616914324	1.4723834291136086	0.04466826172546954	0.4155637501840878	-0.19649746423834907
1.0139999999999998	0.23100023384672996	-0.10244934249967545	0.5251005482971642	1.4717711157422624	0.04465773059856943	0.41572177597248366	-0.19645344349238059
1.0150000000000001	0.23099465812825562	-0.10245046428145203	0.5255554135836681	1.4711611102175166	0.04464731638114714	0.4158789614214113	-0.1964099297972547
1.016	0.23098916527759533	-0.1024515678151807	0.5260075718970432	1.470553409111386	0.04463701810847464	0.4160353103778418	-0.1963669193333877
1.017	0.2309837564456905	-0.10245265303276178	0.5264570375057612	1.4699480087297712	0.04462683484079382	0.41619082669631674	-0.1963244083580586
1.0179999999999998	0.2309784326717995	-0.10245371988364803	0.5269038246029546	1.4693449051196132	0.04461676566232868	0.41634551423872806	-0.1962823932028022
1.0190000000000001	0.2309731948853854	-0.10245476833378706	0.5273479473102005	1.468744094076817	0.044606809680063635	0.4164993768743613	-0.19624087027019405
1.02	0.23096804390829942	-0.1024557983645819	0.5277894196827856	1.4681455711545697	0.04459696602234972	0.4166524184800153	-0.1961998360301519
1.021	0.23096298045687816	-0.1024568099718693	0.5282282557164382	1.4675493316713053	0.04458723383740054	0.4168046429403171	-0.19615928701563592
1.0219999999999998	0.23095800514395345	-0.10245780316491614	0.5286644693558922	1.4669553707179466	0.04457761229167871	0.41695605414859294	-0.196119219817568
1.0230000000000001	0.23095311848077568	-0.10245877796543362	0.5290980745045172	1.4663636831644205	0.044568100568234584	0.41710665600817	-0.19607963107946097
1.024	0.23094832087885242	-0.10245973440660956	0.5295290850342498	1.4657742636662072	0.04455869786505895	0.41725645243367904	-0.19604051749200474
1.025	0.2309436126517039	-0.10246067253215849	0.5299575147961867	1.4651871066716826	0.044549403393389676	0.4174054473523543	-0.196001875787247
1.0259999999999998	0.23093899401653392	-0.10246159239576483	0.5303833776322001	1.4646022064291329	0.044540216376094705	0.41755364470569123	-0.19596370273237187
1.0270000000000001	0.2309344650958116	-0.10246249406166966	0.5308066873879397	1.464019556992693	0.044531136046376	0.41770104845158107	-0.1959259951229576
1.028	0.23093002591876255	-0.10246337760602557	0.5312274579272066	1.4634391522279628	0.04452216164661232	0.4178476625666746	-0.19588874977565612
1.029	0.23092567642277187	-0.10246424311751887	0.531645703145807	1.46286098581731	0.04451329242703712	0.41799349104854455	-0.19585196352133244
1.0299999999999998	0.23092141645507566	-0.10246509069688382	0.5320614369829909	1.462285051264493	0.0445045276442524	0.4181385379173994	-0.1958156331994586
1.0310000000000001	0.23091724577511807	-0.1024659204560593	0.5324746734308445	1.4617113418986047	0.04449586655970088	0.4182828072175277	-0.19577975565346137
1.032	0.23091316405682089	-0.10246673251736271	0.5328854265431228	1.461139850877345	0.04448730843821918	0.41842630301871164	-0.1957443277265389
1.033	0.2309091708903901	-0.10246752701268151	0.5332937104446349	1.460570571189251	0.044478852546733484	0.4185690294177292	-0.19570934625758446
1.0339999999999998	0.23090526578478826	-0.10246830408268184	0.533699539341169	1.46000349565452	0.04447049815309856	0.4187109905400613	-0.19567480807709822
1.0350000000000001	0.23090144817124947	-0.10246906387603427	0.5341029275295656	1.4594386169251825	0.04446224452495888	0.4188521905418615	-0.19564071000315145
1.036	0.23089771740708487	-0.10246980654865656	0.534503889408305	1.4588759274857603	0.04445409092845001	0.4189926336121234	-0.19560704883716196
1.037	0.23089407277940274	-0.1024705322629732	0.5349024394885954	1.458315419654418	0.0444460366268627	0.41913232397485917	-0.1955738213593021
1.0379999999999998	0.23089051350874423	-0.10247124118719171	0.535298592405192	1.457757085583483	0.04443808087951396	0.4192712658911622	-0.195541024323968
1.0390000000000001	0.2308870387526351	-0.10247193349459538	0.5356923629265551	1.4572009172585907	0.044430222940765034	0.41940946366121235	-0.19550865445586144
1.04	0.23088364760905436	-0.10247260936285242	0.5360837659643364	1.4566469064972167	0.04442246205900424	0.41954692162621804	-0.1954767084466878
1.041	0.23088033911982048	-0.10247326897334127	0.5364728165818029	1.4560950449473564	0.0444147974755954	0.41968364417017073	-0.19544518295229033
1.0419999999999998	0.2308771122738963	-0.1024739125104919	0.5368595300004363	1.4555453240859773	0.04440722842397529	0.4198196357213448	-0.19541407459046767
1.0430000000000001	0.23087396601023805	-0.10247454016114307	0.5372439216050641	1.45499773521688	0.04439975412902269	0.4199549007536624	-0.1953833799394778
1.044	0.2308708992194394	-0.10247515211391514	0.5376260069490097	1.4544522694679796	0.04439237380657791	0.4200894437881	-0.19535309553668362
1.045	0.23086791074454646	-0.10247574855859834	0.5380058017592485	1.4539089177883955	0.044385086662991874	0.4202232693939504	-0.19532321787722198
1.0459999999999998	0.23086499938254573	-0.10247632968555645	0.5383833219396765	1.453367670945724	0.04437789189482715	0.4203563821895704	-0.19529374341336872
1.0470000000000002	0.2308621638869016	-0.10247689568552175	0.5387585835713499	1.452828519523504	0.04437078868895544	0.4204887868426095	-0.19526466855515223
1.048	0.23085940297039376	-0.10247744675053377	0.5391316029104278	1.4522914539192624	0.04436377622323496	0.4206204880698974	-0.19523598967173098
1.049	0.23085671530788085	-0.10247798307564539	0.5395023963849346	1.4517564643431518	0.04435685366758583	0.42075149063704764	-0.19520770309286886
1.0499999999999998	0.2308540995389913	-0.10247850485989071	0.5398709805906964	1.4512235408168144	0.04435002018491612	0.42088179935783293	-0.19517980511063393
1.0510000000000002	0.23085155427074294	-0.10247901230613879	0.540237372286437	1.4506926731720977	0.044343274931716754	0.42101141909344925	-0.19515229198174994
1.052	0.2308490780800924	-0.10247950562058504	0.5406015883880166	1.4501638510488868	0.0443366170585695	0.42114035475160394	-0.19512515993072657
1.053	0.230846669516416	-0.10247998501225668	0.540963645961802	1.4496370638928147	0.04433004571063	0.42126861128523935	-0.19509840515334542
1.0539999999999998	0.23084432710354705	-0.1024804506925319	0.541323562217152	1.4491123009539884	0.04432356002814742	0.42139619369100967	-0.19507202382020092
1.0550000000000002	0.2308420493406184	-0.10248090287467268	0.5416813544980004	1.4485895512859868	0.04431715914720433	0.42152310700774975	-0.19504601208054367
1.056	0.23083983470208796	-0.10248134177337094	0.542037040273516	1.448068803744766	0.0443108422006166	0.42164935631486977	-0.19502036606642972
1.057	0.23083768163845386	-0.10248176760430781	0.5423906371278228	1.4475500469882354	0.04430460831881177	0.4217749467304883	-0.19499508189699685
1.0579999999999998	0.2308355885780369	-0.10248218058372581	0.5427421627487624	1.4470332694765147	0.044298456630686316	0.42189988340923823	-0.1949701556830546
1.0590000000000002	0.230833553928703	-0.10248258092801386	0.5430916349156865	1.4465184594721288	0.044292386264564824	0.42202417153974003	-0.19494558353217412
1.06	0.23083157607839844	-0.10248296885330474	0.5434390714866345	1.4460056050405299	0.04428639634926172	0.42214781634185955	-0.19492136155397755
1.061	0.23082965339487552	-0.10248334457508489	0.5437844903860106	1.4454946940520856	0.044280486015124694	0.42227082306404945	-0.1948974858649604
1.0619999999999998	0.23082778422611552	-0.10248370830781628	0.5441279095931144	1.4449857141847937	0.04427465439499966	0.4223931969808306	-0.19487395259279008
1.0630000000000002	0.23082596690182672	-0.10248406026457026	0.5444693471300085	1.4444786529266085	0.04426890062511826	0.4225149433900424	-0.19485075788087605
1.064	0.23082419973526666	-0.10248440065667298	0.5448088210475738	1.4439734975785201	0.044263223845969535	0.42263606760961353	-0.19482789789351979
1.065	0.23082248102501363	-0.10248472969336238	0.5451463494101121	1.4434702352591453	0.044257623203339286	0.4227565749739694	-0.19480536882134372
1.0659999999999998	0.23082080905668947	-0.10248504758145635	0.5454819502788547	1.4429688529093414	0.0442520978496399	0.4228764708303158	-0.1947831668871251
1.0670000000000002	0.23081918210463517	-0.10248535452503205	0.5458156416939841	1.44246933729573	0.044246646945470404	0.4229957605347923	-0.19476128835252515
1.068	0.23081759843354094	-0.10248565072511602	0.5461474416547712	1.441971675013891	0.04424126966134685	0.423114449448186	-0.19473972952577845
1.069	0.2308160563000323	-0.10248593637938508	0.5464773680985652	1.4414758524923648	0.04423596517954278	0.42323254293120105	-0.19471848676967624
1.0699999999999998	0.2308145539542141	-0.10248621168187749	0.5468054388793708	1.4409818559978602	0.04423073269591883	0.42335004633958256	-0.1946975565093598
1.0710000000000002	0.23081308964117409	-0.10248647682309087	0.5471316717459985	1.4404896716413027	0.0442255714218033	0.4234669650192119	-0.19467693523998872
1.072	0.2308116616024476	-0.10248673199121892	0.5474560843205164	1.439999285383983	0.04422048058616784	0.4235833043012893	-0.19465661953410443
1.073	0.2308102680774453	-0.10248697737415063	0.5477786940781192	1.4395106830438194	0.044215459437977465	0.4236990694977217	-0.1946366060483883
1.0739999999999998	0.2308089073044704	-0.10248721316072659	0.5480995183283935	1.4390238503021227	0.04421050724822817	0.42381426589664745	-0.1946168915299392
1.0750000000000002	0.23080757752057632	-0.10248743954087611	0.5484185741968348	1.4385387727105001	0.04420562331155138	0.42392889875797407	-0.19459747282243903
1.076	0.23080627696064246	-0.10248765670538736	0.5487358786058478	1.4380554356979165	0.044200806947629276	0.4240429733088598	-0.19457834687239262
1.077	0.2308050038571699	-0.10248786484568664	0.5490514482563439	1.4375738245783012	0.04419605750248279	0.4241564947393796	-0.19455951073514002
1.0779999999999998	0.23080375644117435	-0.10248806415362684	0.5493652996114211	1.4370939245583425	0.04419137434957187	0.4242694681986133	-0.19454096158009634
1.0790000000000002	0.23080253294342742	-0.1024882548212843	0.5496774488817334	1.4366157207450985	0.04418675689083056	0.424381898790968	-0.19452269669516092
1.08	0.23080133159567318	-0.10248843704076471	0.5499879120117844	1.4361391981530696	0.044182204557698404	0.42449379157273026	-0.1945047134907253
1.081	0.23080015063182105	-0.10248861100401709	0.5502967046671297	1.4356643417107477	0.04417771681196594	0.42460515154896444	-0.19448700950358636
1.0819999999999999	0.23079898828911738	-0.10248877690265625	0.5506038422220954	1.4351911362677858	0.04417329314643497	0.42471598367044777	-0.19446958240070722
1.0830000000000002	0.23079784280929694	-0.10248893492779308	0.5509093397476194	1.434719566602798	0.04416893308563772	0.42482629283045503	-0.1944524299827057
1.084	0.23079671243971647	-0.1024890852698729	0.5512132119991997	1.434249617431059	0.04416463618661522	0.42493608386144816	-0.19443555018713393
1.085	0.2307955954344717	-0.1024892281185213	0.551515473405689	1.4337812734128608	0.044160402039512055	0.4250453615318495	-0.19441894109130742
1.0859999999999999	0.23079449005549954	-0.10248936366239766	0.5518161380604253	1.433314519162167	0.04415623026792669	0.4251541305433811	-0.19440260091425957
1.0870000000000002	0.23079339457366743	-0.10248949208905574	0.5521152197146856	1.43284933925408	0.04415212052913988	0.4252623955290252	-0.19438652801794504
1.088	0.23079230726985134	-0.1024896135848116	0.5524127317715656	1.432385718232266	0.04414807251428216	0.4253701610509939	-0.19437072090818103
1.089	0.23079122643600392	-0.10248972833461831	0.5527086872791458	1.4319236406174778	0.04414408594850187	0.42547743159845924	-0.19435517823569343
1.0899999999999999	0.2307901503762149	-0.10248983652194751	0.553003098923682	1.4314630909156856	0.044140160591255626	0.4255842115853433	-0.19433989879720842
1.0910000000000002	0.230789077407765	-0.10248993832867753	0.5532959790239407	1.4310040536258297	0.0441362962365999	0.42569050534834724	-0.19432488153610372
1.092	0.2307880058621755	-0.10249003393498783	0.5535873395270395	1.4305465132490962	0.04413249271311836	0.42579631714527544	-0.19431012554219415
1.093	0.23078693408625425	-0.10249012351925972	0.5538771920057803	1.430090454298974	0.04412874988348527	0.42590165115371215	-0.19429563005071354
1.0939999999999999	0.23078586044314095	-0.10249020725798315	0.5541655476574591	1.4296358613098523	0.044125067644030555	0.42600651146998464	-0.19428139444085932
1.0950000000000002	0.23078478331335198	-0.1024902853256693	0.5544524173041484	1.4291827188445452	0.04412144592436738	0.42611090210840974	-0.19426741823396151
1.096	0.23078370109582758	-0.10249035789476889	0.554737811394065	1.4287310115022755	0.04411788468689993	0.42621482700081853	-0.1942537010912155
1.097	0.230782612208982	-0.1024904251355961	0.555021740003253	1.428280723927124	0.04411438392627206	0.4263182899961132	-0.19424024281122312
1.0979999999999999	0.23078151509175895	-0.10249048721625766	0.5553042128375761	1.4278318408169586	0.044110943668818015	0.4264212948596684	-0.1942270433273418
1.0990000000000002	0.2307804082046934	-0.10249054430258735	0.5555852392357622	1.4273843469332306	0.04410756397183231	0.42652384527275655	-0.1942141027044773
1.1	0.23077929003098124	-0.10249059655808535	0.5558648281742458	1.4269382271109101	0.04410424492253711	0.42662594483241917	-0.19420142113501493
1.101	0.23077815907755872	-0.10249064414386258	0.5561429882741715	1.426493466267822	0.04410098663680782	0.42672759705196445	-0.19418899893382863
1.1019999999999999	0.23077701387619262	-0.1024906872185897	0.5564197278094224	1.4260500494137687	0.0440977892578396	0.42682880536172096	-0.1941768365329157
1.1030000000000002	0.23077585298458303	-0.10249072593845064	0.5566950547145368	1.4256079616594575	0.04409465295481559	0.42692957310980123	-0.1941649344761445
1.104	0.23077467498747997	-0.10249076045710058	0.5569689765936353	1.4251671882248682	0.04409157792145479	0.4270299035631151	-0.19415329341362653
1.105	0.23077347849781527	-0.1024907909256281	0.5572415007311001	1.4247277144470825	0.044088564374561365	0.4271297999086907	-0.19414191409546985
1.1059999999999999	0.23077226215785104	-0.10249081749252154	0.5575126341024964	1.4242895257872037	0.04408561255275788	0.4272292652550562	-0.19413079736576525
1.1070000000000002	0.23077102464034632	-0.10249084030363918	0.5577823833842236	1.4238526078367628	0.044082722715219416	0.42732830263349614	-0.19411994415735254
1.108	0.2307697646497428	-0.10249085950218334	0.558050754961888	1.423416946324377	0.04407989514028674	0.4274269149991194	-0.19410935548700084
1.109	0.2307684809233714	-0.10249087522867803	0.5583177549388948	1.422982527121922	0.04407713012414076	0.4275251052319781	-0.19409903245045393
1.1099999999999999	0.23076717223268056	-0.10249088762095018	0.5585833891471356	1.4225493362502337	0.04407442797953817	0.4276228761386623	-0.19408897621673055
1.1110000000000002	0.23076583738448775	-0.10249089681411427	0.5588476631597658	1.4221173598854777	0.04407178903436433	0.427720230454366	-0.1940791880214959
1.112	0.2307644752222553	-0.10249090294056017	0.559110582304559	1.4216865843658264	0.04406921363000302	0.42781717084499776	-0.19406966916017312
1.113	0.23076308462701534	-0.10249090612994413	0.5593721516770842	1.4212569961973247	0.044066702119766495	0.42791369990914774	-0.19406042098134182
1.1139999999999999	0.23076166451719257	-0.10249090650918276	0.5596323761537009	1.4208285820585882	0.04406425486744624	0.4280098201801546	-0.194051444880422
1.1150000000000002	0.23076021384770215	-0.10249090420244983	0.5598912604047416	1.420401328804346	0.044061872245862374	0.4281055341284509	-0.19404274229345983
1.116	0.2307587316098289	-0.10249089933117587	0.5601488089078773	1.419975223468215	0.044059554635411384	0.4282008441639416	-0.19403431469101345
1.117	0.23075721683226505	-0.10249089201405033	0.5604050259601554	1.4195502532654667	0.04405730242279444	0.4282957526379869	-0.19402616357262517
1.1179999999999999	0.23075566858255503	-0.10249088236702628	0.5606599156879555	1.4191264055958042	0.04405511599998687	0.4283902618450479	-0.1940182904621216
1.1190000000000002	0.230754085968572	-0.1024908705033275	0.5609134820563654	1.418703668045786	0.04405299576320483	0.42848437402447986	-0.19401069690319261
1.12	0.2307524681400268	-0.1024908565334578	0.5611657288794748	1.4182820283912836	0.04405094211168602	0.42857809136259245	-0.19400338445463863
1.121	0.2307508142896343	-0.10249084056521254	0.5614166598315823	1.4178614745999865	0.044048955446345066	0.42867141599473235	-0.19399635468528428
1.1219999999999999	0.230749123653185	-0.10249082270369221	0.5616662784581834	1.417441994833214	0.04404703616848576	0.4287643500072624	-0.19398960916904476
1.1229999999999998	0.23074739550889958	-0.10249080305131786	0.561914588185983	1.4170235774466686	0.04404518467881346	0.42885689543949773	-0.1939831494805083
1.124	0.23074562917757124	-0.10249078170784855	0.5621615923326828	1.416606210990143	0.04404340137668635	0.42894905428577906	-0.1939769771909115
1.125	0.23074382402387383	-0.1024907587704004	0.5624072941172944	1.41618988420619	0.04404168665930062	0.42904082849774117	-0.1939710938642627
1.126	0.23074197945808325	-0.10249073433346734	0.5626516966702231	1.4157745860281472	0.04404004092080919	0.4291322199864718	-0.19396550105373303
1.1269999999999998	0.23074009493783668	-0.10249070848894345	0.5628948030419878	1.4153603055782702	0.04403846455149547	0.4292232306243139	-0.1939602002986189
1.1280000000000001	0.23073816996993027	-0.10249068132614671	0.5631366162101968	1.4149470321659925	0.04403695793706253	0.42931386224643237	-0.1939551931219957
1.129	0.23073620411215556	-0.10249065293184408	0.5633771390855291	1.4145347552859473	0.044035521458159255	0.42940411665226413	-0.19395048102869566
1.13	0.23073419697480038	-0.10249062339027801	0.563616374518224	1.4141234646161347	0.044034155490021154	0.4294939956069725	-0.19394606550293925
1.1309999999999998	0.2307321482210636	-0.10249059278319406	0.563854325305079	1.4137131500162472	0.044032860402042934	0.42958350084308633	-0.19394194800580042
1.1320000000000001	0.23073005756638365	-0.10249056118986957	0.5640909941958239	1.4133038015254125	0.04403163655734318	0.42967263406226147	-0.19393812997317483
1.133	0.23072792477742896	-0.10249052868714355	0.5643263838988668	1.4128954093593584	0.04403048431226	0.4297613969369192	-0.19393461281412744
1.134	0.23072574967112616	-0.1024904953494473	0.5645604970867832	1.4124879639077654	0.04402940401571639	0.42984979111163807	-0.19393139790931385
1.1349999999999998	0.23072353211372817	-0.10249046124883619	0.5647933364019236	1.4120814557314385	0.04402839600869846	0.42993781820448035	-0.19392848660947387
1.1360000000000001	0.2307212720202999	-0.10249042645502196	0.5650249044625121	1.4116758755581782	0.04402746062402906	0.43002547980849515	-0.19392588023399585
1.137	0.23071896935499758	-0.10249039103540608	0.565255203868858	1.4112712142777408	0.04402659818625358	0.4301127774933963	-0.19392358006955077
1.138	0.2307166241313898	-0.10249035505511349	0.5654842372100576	1.4108674629366456	0.044025809011272336	0.4301997128074751	-0.19392158736855092
1.1389999999999998	0.23071423641244354	-0.10249031857702709	0.5657120070723056	1.4104646127328389	0.044025093405597356	0.4302862872798668	-0.1939199033470058
1.1400000000000001	0.2307118063113043	-0.10249028166182285	0.5659385160484419	1.4100626550106006	0.04402445166553782	0.43037250242298836	-0.19391852918171285
1.141	0.23070933399324636	-0.10249024436800526	0.5661637667479773	1.4096615812553255	0.04402388407661828	0.43045835973508406	-0.19391746600714765
1.142	0.2307068196780406	-0.10249020675194327	0.566387761807599	1.409261383087058	0.044023390913107634	0.43054386070305956	-0.1939167149124785
1.1429999999999998	0.23070426364198834	-0.10249016886790666	0.5666105039013982	1.4088620522531643	0.04402297243741492	0.43062900680542227	-0.1939162769390085
1.1440000000000001	0.23070166621887028	-0.10249013076810258	0.5668319957496873	1.4084635806209007	0.04402262889947353	0.430713799514959	-0.19391615307828838
1.145	0.2306990277998094	-0.10249009250271253	0.5670522401260281	1.4080659601698884	0.04402236053635719	0.4307982403009679	-0.19391634427095925
1.146	0.23069634883279577	-0.1024900541199294	0.5672712398624676	1.4076691829845038	0.044022167572127326	0.43088233063104364	-0.19391685140632478
1.1469999999999998	0.23069362982224825	-0.10249001566599475	0.5674889978537377	1.4072732412454423	0.044022050217850855	0.430966071972778	-0.19391767532265164
1.1480000000000001	0.23069087132823918	-0.1024899771852362	0.5677055170622904	1.4068781272200834	0.044022008671727245	0.4310494657958033	-0.19391881680746667
1.149	0.2306880739650088	-0.10248993872010484	0.5679208005249204	1.4064838332527938	0.04402204311920274	0.4311325135741139	-0.1939202765971191
1.15	0.23068523839952015	-0.10248990031121277	0.568134851359466	1.4060903517555543	0.044022153733010785	0.43121521678836183	-0.19392205537615503
1.1509999999999998	0.23068236535080255	-0.10248986199737052	0.5683476727700844	1.4056976751985373	0.044022340673138316	0.4312975769279405	-0.19392415377723451
1.1520000000000001	0.2306794555897049	-0.10248982381562444	0.5685592680510957	1.405305796101018	0.04402260408677886	0.4313795954927962	-0.19392657238152958
1.153	0.2306765099386848	-0.10248978580129403	0.568769640590518	1.4049147070226304	0.04402294410839388	0.4314612739951466	-0.19392931171929786
1.154	0.23067352927163318	-0.10248974798800915	0.5689787938740478	1.4045244005542212	0.04402336085988234	0.43154261396128935	-0.19393237227050983
1.1549999999999998	0.230670514513734	-0.10248971040774703	0.5691867314887283	1.4041348693083107	0.04402385445079746	0.43162361693325413	-0.19393575446565067
1.1560000000000001	0.2306674666413591	-0.10248967309086907	0.5693934571255509	1.40374610590992	0.04402442497867133	0.431704284470115	-0.19393945868675722
1.157	0.23066438668199932	-0.10248963606615753	0.569598974581735	1.4033581029877713	0.044025072529386554	0.4317846181493267	-0.19394348526844618
1.158	0.23066127571423017	-0.10248959936085177	0.5698032877634367	1.4029708531654923	0.04402579717735109	0.4318646195683268	-0.1939478344987502
1.1589999999999998	0.23065813486733028	-0.10248956300068437	0.5700064006881299	1.4025843490532084	0.04402659898553712	0.4319442903460363	-0.19395250662000524
1.1600000000000001	0.23065496532017413	-0.10248952700991693	0.5702083174855314	1.4021985832395256	0.04402747800581023	0.43202363212389355	-0.19395750183033741
1.161	0.23065176830015416	-0.10248949141137537	0.5704090423970624	1.4018135482835377	0.04402843427960972	0.432102646566539	-0.19396282028587017
1.162	0.23064854508251004	-0.10248945622648509	0.57060857977497	1.4014292367076207	0.04402946783849278	0.4321813353623952	-0.19396846210286042
1.1629999999999998	0.23064529698893438	-0.10248942147530558	0.5708069340818588	1.4010456409917702	0.04403057870435974	0.4322597002240781	-0.1939744273591543
1.1640000000000001	0.23064202538507406	-0.10248938717656476	0.5710041098898787	1.4006627535687366	0.044031766889665015	0.43233774288857774	-0.19398071609557138
1.165	0.23063873167767954	-0.10248935334769281	0.5712001118788124	1.4002805668188365	0.04403303239779626	0.4324154651174498	-0.19398732831794843
1.166	0.23063541731177792	-0.10248932000485556	0.5713949448338027	1.3998990730648284	0.044034375223560886	0.4324928686971389	-0.19399426399941572
1.1669999999999998	0.2306320837678658	-0.10248928716298741	0.571588613643846	1.3995182645683626	0.04403579535359727	0.4325699554392479	-0.19400152308193197
1.1680000000000001	0.2306287325591195	-0.10248925483582393	0.5717811233014272	1.399138133528012	0.04403729276658883	0.43264672718075337	-0.19400910547683445
1.169	0.23062536522862692	-0.10248922303593372	0.5719724789029141	1.3987586720773904	0.04403886743334184	0.43272318578428504	-0.19401701106507363
1.17	0.23062198334663783	-0.10248919177475005	0.57216268564858	1.3983798722826077	0.04404051931684887	0.4327993331382866	-0.19402523969792462
1.1709999999999998	0.23061858850782946	-0.1024891610626017	0.5723517488414905	1.3980017261398225	0.04404224837245965	0.43287517115687263	-0.19403379119817565
1.1720000000000002	0.23061518232858594	-0.1024891309087435	0.5725396738863826	1.3976242255744062	0.04404405454809853	0.4329507017795621	-0.1940426653608187
1.173	0.2306117664442915	-0.1024891013213862	0.5727264662904094	1.397247362441728	0.04404593778428486	0.4330259269713133	-0.1940518619524514
1.174	0.23060834250663256	-0.10248907230772587	0.5729121316657473	1.3968711285284385	0.04404789801389561	0.4331008487230416	-0.1940613807097554
1.1749999999999998	0.23060491218090723	-0.1024890438739728	0.5730966757321776	1.3964955155546346	0.04404993516179196	0.4331754690521293	-0.19407122133790428
1.1760000000000002	0.2306014771433446	-0.10248901602537962	0.5732801043185081	1.3961205151776654	0.04405204914443181	0.4332497900023794	-0.19408138350914458
1.177	0.23059803907843265	-0.10248898876626912	0.5734624233635833	1.3957461189968372	0.044054239869589985	0.43332381364365385	-0.19409186686124616
1.178	0.23059459967624926	-0.10248896210006136	0.5736436389180052	1.3953723185582736	0.04405650723612545	0.43339754207174236	-0.19410267099557818
1.1789999999999998	0.2305911606294204	-0.10248893602930022	0.5738237571465624	1.394999105360693	0.04405885113355187	0.4334709774083991	-0.19411379547468946
1.1800000000000002	0.2305877236289515	-0.10248891055567934	0.5740027843302332	1.394626470862862	0.04406127144141178	0.4335441218011194	-0.19412523981963725
1.181	0.23058429035930492	-0.10248888568006762	0.5741807268670004	1.3942544064919828	0.044063768028697915	0.4336169774225315	-0.19413700350761287
1.182	0.23058086249422818	-0.10248886140253394	0.5743575912718479	1.3938829036518867	0.04406634075338281	0.43368954646952435	-0.19414908597004735
1.1829999999999998	0.23057744169370825	-0.10248883772237147	0.5745333841759347	1.393511953731048	0.04406898946199592	0.4337618311621688	-0.19416148659119759
1.1840000000000002	0.230574029601671	-0.10248881463812126	0.5747081123241874	1.393141548111178	0.0440717139893701	0.4338338337424314	-0.19417420470727473
1.185	0.23057062784480054	-0.10248879214759538	0.5748817825713073	1.3927716781767872	0.0440745141586186	0.4339055564726172	-0.19418723960587128
1.186	0.23056723803210472	-0.1024887702478994	0.5750544018769334	1.3924023353257244	0.04407738978115999	0.4339770016334169	-0.19420059052538355
1.1869999999999998	0.23056386175372018	-0.1024887489354543	0.5752259772999554	1.392033510980318	0.04408034065673023	0.43404817152155745	-0.19421425665473444
1.1880000000000002	0.23056050057857594	-0.1024887282060178	0.5753965159915938	1.3916651965987543	0.04408336657344307	0.4341190684471747	-0.1942282371336409
1.189	0.23055715605166727	-0.10248870805470513	0.5755660251879905	1.39129738368708	0.04408646730783805	0.4341896947310888	-0.19424253105287884
1.19	0.23055382969131633	-0.10248868847600924	0.5757345122034361	1.3909300638122089	0.044089642624794416	0.4342600527022242	-0.19425713745405884
1.1909999999999998	0.23055052298603895	-0.10248866946382044	0.5759019844242252	1.3905632286159504	0.04409289227725041	0.43433014469510983	-0.19427205532897493
1.1920000000000002	0.230547237390265	-0.10248865101144548	0.5760684493023841	1.390196869829685	0.04409621600584982	0.4343999730472153	-0.19428728361889236
1.193	0.2305439743192882	-0.10248863311162605	0.5762339143488817	1.3898309792889394	0.04409961353869888	0.4344695400962413	-0.19430282121408
1.194	0.23054073514494663	-0.10248861575655681	0.576398387126318	1.3894655489474985	0.044103084591294514	0.4345388481774842	-0.19431866695358851
1.1949999999999998	0.23053752119241058	-0.10248859893790284	0.5765618752414569	1.3891005708914348	0.04410662886656348	0.4346078996210901	-0.19433481962503157
1.1960000000000002	0.230534333737324	-0.1024885826468165	0.5767243863379741	1.3887360373541962	0.044110246054890695	0.4346766967490736	-0.19435127796406682
1.197	0.23053117400291953	-0.10248856687395387	0.5768859280890367	1.3883719407331323	0.0441139358340762	0.4347452418721609	-0.19436804065363864
1.198	0.23052804315748085	-0.1024885516094906	0.5770465081897078	1.388008273605963	0.044117697869221185	0.4348135372866368	-0.1943851063232888
1.1989999999999998	0.23052494231290663	-0.10248853684313729	0.5772061343499195	1.3876450287460667	0.04412153181254323	0.43488158527143694	-0.19440247354859633
1.2000000000000002	0.23052187252400236	-0.10248852256415435	0.5773648142883815	1.3872821991366004	0.044125437303182004	0.4349493880856668	-0.19442014085062734
1.201	0.23051883478736865	-0.10248850876136649	0.5775225557274206	1.386919777983454	0.044129413967056774	0.435016947966483	-0.19443810669521233
1.202	0.23051583004025725	-0.1024884954231765	0.577679366388743	1.3865577587281799	0.044133461416654154	0.435084267127031	-0.19445636949168776
1.2029999999999998	0.23051285916014522	-0.10248848253757882	0.5778352539901082	1.3861961350620293	0.04413757925062474	0.43515134775431547	-0.19447492759098128
1.2040000000000002	0.23050992296465322	-0.10248847009217246	0.5779902262425375	1.3858349009399697	0.04414176705324988	0.43521819200718237	-0.1944937792835903
1.205	0.23050702221143402	-0.10248845807417363	0.5781442908469191	1.385474050593941	0.04414602439396163	0.4352848020143519	-0.19451292279800375
1.206	0.23050415759802942	-0.1024884464704278	0.5782974554896235	1.3851135785461022	0.044150350827099075	0.4353511798723154	-0.19453235629944668
1.2069999999999999	0.23050132976131424	-0.10248843526742153	0.57844972783825	1.3847534796217102	0.04415474589177958	0.43541732764327906	-0.1945520778885842
1.2080000000000002	0.23049853927614938	-0.10248842445129364	0.5786011155374968	1.3843937489608762	0.04415920911170277	0.4354832473531497	-0.19457208560036926
1.209	0.23049578665399903	-0.10248841400784624	0.5787516262040254	1.3840343820292107	0.04416373999500937	0.43554894098938035	-0.19459237740358404
1.21	0.23049307234226735	-0.1024884039225552	0.5789012674203048	1.383675374626978	0.0441683380343173	0.43561441049885513	-0.1946129512012598
1.2109999999999999	0.23049039672435284	-0.10248839418058042	0.5790500467278048	1.383316722897144	0.04417300270693544	0.4356796577858727	-0.19463380483167225
1.2120000000000002	0.23048776012041602	-0.1024883847667756	0.5791979716199067	1.3829584233338283	0.04417773347519463	0.43574468471004324	-0.19465493606936723
1.213	0.230485162788106	-0.10248837566569774	0.5793450495356572	1.3826004727911592	0.044182529786713824	0.4358094930842806	-0.19467634262579142
1.214	0.23048260492287181	-0.10248836686161633	0.5794912878554864	1.3822428684910333	0.044187391074419054	0.43587408467325256	-0.19469802214940918
1.2149999999999999	0.23048008665898836	-0.1024883583385223	0.5796366938985004	1.3818856080294089	0.044192316756376804	0.4359384611922272	-0.19471997222549034
1.2160000000000002	0.23047760807167217	-0.10248835008013647	0.5797812749202136	1.3815286893818817	0.04419730623568585	0.4360026243061297	-0.19474219037575363
1.217	0.23047516917953534	-0.10248834206991797	0.5799250381110909	1.3811721109085517	0.044202358900489076	0.4360665756289316	-0.1947646740576859
1.218	0.23047276994700072	-0.10248833429107225	0.5800679905962703	1.3808158713574314	0.04420747412398399	0.4361303167233689	-0.19478742066372157
1.2189999999999999	0.23047041028667836	-0.10248832672655893	0.5802101394353344	1.3804599698660145	0.04421265126437174	0.43619384910074516	-0.19481042752095537
1.2200000000000002	0.2304680900613272	-0.1024883193590993	0.5803514916217439	1.380104405961011	0.044217889664745144	0.43625717422075694	-0.19483369189145158
1.221	0.2304658090846492	-0.10248831217118382	0.5804920540826768	1.3797491795566243	0.04422318865297731	0.4363202934915223	-0.19485721097266484
1.222	0.23046356712129265	-0.1024883051450792	0.580631833679641	1.3793942909521242	0.044228547541733255	0.4363832082699941	-0.1948809818976711
1.2229999999999999	0.23046136388756988	-0.1024882982628355	0.580770837209483	1.379039740829092	0.044233965628605224	0.4364459198626348	-0.19490500173533334
1.2240000000000002	0.23045919905326573	-0.10248829150629292	0.5809090714050321	1.3786855302479597	0.0442394421963114	0.4365084295260472	-0.19492926749089132
1.225	0.2304570722437845	-0.10248828485708855	0.5810465429353717	1.378331660643093	0.044244976513019715	0.4365707384676198	-0.194953776107162
1.226	0.23045498304225964	-0.10248827829666296	0.5811832584061069	1.3779781338160393	0.044250567832797315	0.43663284784636996	-0.1949785244661088
1.2269999999999999	0.2304529309916263	-0.10248827180626666	0.5813192243592492	1.37762495192731	0.04425621539606472	0.4366947587737991	-0.1950035093907839
1.2280000000000002	0.23045091559665726	-0.10248826536696654	0.5814544472727117	1.3772721174878306	0.044261918429994364	0.4367564723145772	-0.19502872764752346
1.229	0.23044893632596275	-0.10248825895965216	0.5815889335597823	1.376919633350433	0.04426767614891536	0.4368179894871775	-0.19505417594821747
1.23	0.23044699261395457	-0.1024882525650421	0.5817226895678184	1.3765675027002586	0.044273487754907685	0.43687931126458096	-0.1950798509531436
1.2309999999999999	0.2304450838627749	-0.10248824616369012	0.5818557215753987	1.3762157290436912	0.04427935243870862	0.4369404385749297	-0.1951057492747341
1.2320000000000002	0.23044320944419072	-0.10248823973599148	0.5819880357886851	1.3758643161965673	0.04428526938081016	0.437001372302004	-0.19513186748191372
1.233	0.23044136870145382	-0.10248823326218919	0.5821196383381159	1.375513268272041	0.04429123775256576	0.437062113285707	-0.19515820210446339
1.234	0.2304395609511277	-0.10248822672238021	0.5822505352754238	1.3751625896680941	0.04429725671724599	0.4371226623227382	-0.1951847496372308
1.2349999999999999	0.23043778548450528	-0.10248822009652184	0.5823807325702188	1.3748122850546884	0.044303325431044274	0.4371830201672714	-0.1952115065444952
1.2360000000000002	0.23043604156786562	-0.10248821336443803	0.5825102361061294	1.3744623593605607	0.044309443044094066	0.4372431875315157	-0.1952384692646124
1.237	0.23043432844194667	-0.10248820650582594	0.582639051676873	1.3741128177637907	0.04431560870143761	0.4373031650858537	-0.19526563421384638
1.238	0.23043264532213983	-0.10248819950026242	0.5827671849818741	1.373763665694405	0.044321821543520816	0.4373629534577037	-0.19529299778762532
1.2389999999999999	0.23043099139978332	-0.10248819232721079	0.5828946416214237	1.3734149088448768	0.04432808070621492	0.43742255322953133	-0.19532055636020004
1.2400000000000002	0.230429365844179	-0.1024881849660276	0.5830214270921271	1.3730665531719741	0.04433438532115764	0.4374819649378377	-0.19534830628624034
1.241	0.23042776780570942	-0.10248817739596965	0.5831475467826363	1.3727186048858215	0.044340734516719056	0.4375411890734881	-0.19537624390528624
1.242	0.2304261964196798	-0.10248816959620119	0.5832730059689105	1.3723710704344299	0.044347127419227764	0.43760022608234606	-0.19540436554735274
1.2429999999999999	0.23042465080900434	-0.1024881615458013	0.583397809808999	1.3720239564878316	0.04435356315433624	0.4376590763659072	-0.195432667538778
1.2440000000000002	0.2304231300846092	-0.1024881532237715	0.5835219633380901	1.3716772699221882	0.04436004084846543	0.43771774028205457	-0.19546114620807487
1.245	0.23042163334468127	-0.10248814460904358	0.5836454714645751	1.3713310178046165	0.044366559630085844	0.4377762181458137	-0.1954897978912413
1.246	0.23042015967464521	-0.10248813568048776	0.5837683389674997	1.3709852073783457	0.04437311863083591	0.43783451023028847	-0.19551861893635036
1.2469999999999999	0.23041870814824628	-0.10248812641692108	0.5838905704942671	1.370639846047076	0.04437971698666118	0.4378926167678402	-0.19554760570827637
1.2479999999999998	0.23041727782898652	-0.10248811679711607	0.5840121705574596	1.370294941358905	0.044386353838914434	0.4379505379510815	-0.19557675459398663
1.249	0.2304158677715398	-0.10248810679980988	0.5841331435319058	1.3699505009905744	0.0443930283353564	0.43800827393368597	-0.1956060620076109
1.25	0.23041447702314588	-0.10248809640371354	0.5842534936527375	1.3696065327320257	0.04439973963124092	0.43806582483131745	-0.19563552439492654
1.251	0.23041310462498488	-0.10248808558752184	0.5843732250133058	1.3692630444716298	0.044406486890485056	0.4381231907226182	-0.19566513823768905
1.2519999999999998	0.2304117496135329	-0.10248807432992338	0.584492341562201	1.3689200441820824	0.04441326928674259	0.43818037165007256	-0.19569490005817722
1.2530000000000001	0.23041041102189982	-0.10248806260961116	0.5846108470997473	1.3685775399065814	0.044420086004442395	0.4382373676206858	-0.1957248064239558
1.254	0.23040908788115005	-0.10248805040529356	0.5847287452754728	1.368235539745656	0.04442693623979254	0.43829417860672154	-0.19575485395212874
1.255	0.23040777922160735	-0.10248803769570572	0.5848460395873005	1.3678940518446385	0.044433819201568324	0.43835080454674064	-0.19578503931265998
1.2559999999999998	0.23040648407414455	-0.10248802445962153	0.5849627333805799	1.3675530843813974	0.04444073411186758	0.4384072453466384	-0.19581535923161716
1.2570000000000001	0.23040520147145926	-0.10248801067586595	0.5850788298462029	1.367212645555082	0.044447680206955914	0.43846350088037406	-0.19584581049458594
1.258	0.23040393044933635	-0.10248799632332796	0.5851943320196832	1.3668727435766128	0.044454656737898106	0.438519570990638	-0.19587638994928291
1.259	0.2304026700478982	-0.10248798138097398	0.5853092427819462	1.3665333866597855	0.04446166297097638	0.43857545548988136	-0.19590709450718813
1.2599999999999998	0.23040141931284355	-0.10248796582786186	0.5854235648610742	1.3661945830114743	0.04446869818807904	0.43863115416183157	-0.1959379211449308
1.2610000000000001	0.23040017729667628	-0.10248794964315551	0.5855373008346282	1.3658563408216824	0.04447576168693835	0.438686666763188	-0.195968866905614
1.262	0.2303989430599246	-0.10248793280613994	0.5856504531321675	1.3655186682553073	0.04448285278121837	0.43874199302507333	-0.19599992889983747
1.263	0.23039771567235154	-0.10248791529623716	0.5857630240372106	1.3651815734459933	0.04448997080069703	0.4387971326540563	-0.19603110430648293
1.2639999999999998	0.23039649421415825	-0.10248789709302256	0.5858750156890136	1.364845064490928	0.04449711509154308	0.4388520853329912	-0.19606239037320297
1.2650000000000001	0.23039527777718044	-0.10248787817624197	0.5859864300852902	1.3645091494454518	0.04450428501644501	0.43890685072203905	-0.1960937844164951
1.266	0.23039406546607882	-0.10248785852582941	0.5860972690851225	1.3641738363174727	0.04451147995453167	0.43896142845974934	-0.19612528382185074
1.267	0.2303928563995251	-0.10248783812192551	0.5862075344105534	1.3638391330631834	0.044518699301267894	0.4390158181637149	-0.19615688604422493
1.2679999999999998	0.23039164971138343	-0.10248781694489675	0.5863172276476125	1.3635050475851984	0.04452594246844755	0.43907001943080104	-0.19618858860809923
1.2690000000000001	0.23039044455188928	-0.10248779497535525	0.5864263502486501	1.3631715877316004	0.044533208884101894	0.43912403183761833	-0.19622038910659162
1.27	0.2303892400888254	-0.10248777219417947	0.5865349035359814	1.3628387612943853	0.04454049799214108	0.4391778549414842	-0.19625228520004215
1.271	0.2303880355086967	-0.10248774858253562	0.5866428887053344	1.3625065760084303	0.04454780925191217	0.43923148828132424	-0.19628427461468603
1.2719999999999998	0.23038683001790425	-0.10248772412189988	0.5867503068287278	1.362175039552476	0.04455514213785677	0.43928493137814945	-0.19631635514129436
1.2730000000000001	0.2303856228439193	-0.10248769879408137	0.5868571588575275	1.3618441595517385	0.044562496139207965	0.43933818373529204	-0.1963485246333585
1.274	0.2303844132364585	-0.10248767258124605	0.5869634456260544	1.3615139435806387	0.04456987075960534	0.4393912448387653	-0.19638078100488107
1.275	0.2303832004686604	-0.10248764546594136	0.5870691678557408	1.3611843991656432	0.04457726551650666	0.4394441141578709	-0.19641312222789775
1.2759999999999998	0.23038198383826455	-0.1024876174311218	0.587174326159841	1.3608555337893404	0.04458467994045765	0.4394967911458093	-0.19644554632960953
1.2770000000000001	0.23038076266879348	-0.10248758846017533	0.5872789210486932	1.3605273548957413	0.04459211357440309	0.4395492752401731	-0.19647805138906715
1.278	0.23037953631073863	-0.10248755853695074	0.5873829529355291	1.360199869896421	0.044599565972917796	0.4396015658635661	-0.19651063553334838
1.279	0.23037830414275057	-0.10248752764578586	0.5874864221424541	1.359873086177119	0.0446070367011753	0.4396536624244109	-0.19654329693347347
1.2799999999999998	0.23037706557245902	-0.10248749577153676	0.5875893289058497	1.3595470111044174	0.04461452533383734	0.43970556431757984	-0.19657603380054847
1.2810000000000001	0.23037582003617296	-0.10248746289960778	0.5876916733811983	1.3592216520328653	0.04462203145404726	0.4397572709246663	-0.1966088443820155
1.282	0.23037456699783654	-0.10248742901598266	0.5877934556480802	1.358897016312542	0.044629554652466874	0.4398087816141415	-0.196641726957647
1.283	0.23037330594836586	-0.1024873941072566	0.5878946757157142	1.3585731112966697	0.04463709452629632	0.43986009574164087	-0.19667467983528542
1.2839999999999998	0.23037203640498985	-0.10248735816066921	0.5879953335286708	1.35824994434965	0.04464465067833812	0.43991121265038013	-0.19670770134651258
1.2850000000000001	0.2303707579102218	-0.10248732116413856	0.5880954289720082	1.357927522855893	0.044652222716166826	0.43996213167145853	-0.1967407898424945
1.286	0.23036947003159147	-0.10248728310629619	0.5881949618758322	1.3576058542294274	0.044659810251282746	0.44001285212380625	-0.19677394368988063
1.287	0.2303681723625147	-0.10248724397652324	0.5882939320200288	1.3572849459239131	0.044667412898128485	0.44006337331395895	-0.19680716126645567
1.2879999999999998	0.2303668645235487	-0.10248720376498752	0.5883923391391634	1.3569648054426733	0.04467503027302939	0.4401136945359652	-0.1968404409566662
1.2890000000000001	0.2303655461636566	-0.10248716246268158	0.5884901829267999	1.3566454403487413	0.04468266199318022	0.44016381507130553	-0.19687378114732923
1.29	0.2303642169611057	-0.10248712006146192	0.5885874630392386	1.356326858274537	0.04469030767580013	0.440213734188701	-0.19690718022358464
1.291	0.23036287662324728	-0.10248707655408928	0.5886841790990529	1.3560090669315346	0.04469796693739554	0.44026345114387494	-0.19694063656497124
1.2919999999999998	0.23036152488555417	-0.10248703193426993	0.588780330697672	1.3556920741206724	0.044705639392948436	0.44031296517908364	-0.1969741485419329
1.2930000000000001	0.2303601615114219	-0.10248698619669804	0.5888759173958831	1.3553758877423645	0.044713324655213244	0.4403622755222354	-0.19700771451342577
1.294	0.23035878629273446	-0.10248693933709921	0.5889709387222508	1.3550605158049844	0.044721022334427214	0.4404113813857202	-0.19704133282568934
1.295	0.23035739904969202	-0.10248689135227504	0.5890653941705821	1.3547459664321877	0.04472873203825186	0.44046028196519443	-0.19707500181157403
1.2959999999999998	0.23035599962952355	-0.10248684224014876	0.5891592831975662	1.3544322478698183	0.044736453371641456	0.4405089764385031	-0.19710871978987865
1.2970000000000002	0.2303545879048327	-0.10248679199981199	0.589252605220969	1.3541193684935149	0.04474418593657796	0.4405574639647424	-0.19714248506433393
1.298	0.23035316377195234	-0.10248674063157262	0.5893453596183789	1.353807336817389	0.04475192933167288	0.4406057436833395	-0.19717629592205108
1.299	0.23035172714931004	-0.10248668813700373	0.5894375457265028	1.3534961615018863	0.044759683151818996	0.44065381471321263	-0.1972101506318633
1.2999999999999998	0.23035027797580565	-0.10248663451899369	0.5895291628406386	1.353185851358937	0.044767446988136145	0.44070167615219435	-0.19724404744335416
1.3010000000000002	0.230348816209201	-0.10248657978179723	0.5896202102131967	1.352876415355147	0.044775220428150374	0.4407493270765366	-0.19727798458687787
1.302	0.23034734182452277	-0.1024865239310878	0.5897106870505222	1.3525678626152715	0.04478300305602427	0.4407967665400716	-0.19731196027420905
1.303	0.23034585481248107	-0.10248646697401081	0.5898005925087697	1.3522602024267205	0.04479079445277793	0.44084399357296916	-0.19734597269933551
1.3039999999999998	0.2303443551782785	-0.10248640891923809	0.5898899256899591	1.3519534442435783	0.044798594196500945	0.44089100718039526	-0.19738002003927455
1.3050000000000002	0.23034284294118212	-0.10248634977702338	0.5899786856385886	1.3516475976890014	0.04480640186255592	0.4409378063413781	-0.1974141004549753
1.306	0.23034131813410416	-0.10248628955925886	0.5900668713388046	1.3513426725559847	0.04481421702377375	0.4409843900081251	-0.19744821209230873
1.307	0.23033978080244186	-0.10248622827953283	0.5901544817121299	1.351038678806486	0.044822039250641314	0.44103075710585404	-0.1974823530831474
1.3079999999999998	0.2303382310025529	-0.10248616595318834	0.5902415156157476	1.3507356265696542	0.04482986811148172	0.4410769065328334	-0.19751652154641466
1.3090000000000002	0.2303366688002444	-0.1024861025973829	0.5903279718413443	1.3504335261399008	0.04483770317262781	0.44112283716033013	-0.19755071558898343
1.31	0.23033509426927695	-0.10248603823114924	0.5904138491145164	1.3501323879748077	0.04484554399858907	0.44116854783252535	-0.1975849333064266
1.311	0.23033350748988304	-0.10248597287545701	0.5904991460943666	1.349832222692859	0.04485339015227348	0.44121403736652165	-0.1976191727837423
1.3119999999999998	0.2303319085472954	-0.10248590655327541	0.5905838613725368	1.3495330410702355	0.044861241195386474	0.4412593045523818	-0.19765343209648256
1.3130000000000002	0.23033029753028395	-0.10248583928926075	0.5906679934716776	1.3492348540362857	0.04486909668882459	0.44130434815320074	-0.19768770931246968
1.314	0.2303286745293284	-0.10248577110831582	0.5907515408437335	1.3489376726684121	0.0448769561925773	0.4413491669052719	-0.19772200249391964
1.315	0.23032703963405327	-0.1024857020333979	0.5908345018680462	1.3486415081859915	0.04488481926519807	0.44139375951834975	-0.19775630969997432
1.3159999999999998	0.2303253929310529	-0.10248563208407999	0.590916874850031	1.3483463719429365	0.044892685463515214	0.4414381246761319	-0.19779062898921834
1.3170000000000002	0.23032373450323113	-0.10248556127624193	0.5909986580211736	1.3480522754200197	0.0449005543428873	0.4414822610370219	-0.19782495842151196
1.318	0.23032206442952555	-0.1024854896221385	0.591079849540351	1.347759230217324	0.044908425457699144	0.4415261672350528	-0.19785929605914265
1.319	0.2303203827842658	-0.1024854171304684	0.591160447496852	1.3474672480460528	0.044916298361733456	0.44156984188109516	-0.19789363996747952
1.3199999999999998	0.23031868963729576	-0.10248534380644406	0.5912404499147264	1.3471763407196922	0.04492417260835747	0.4416132835644713	-0.19792798821531501
1.3210000000000002	0.2303169850548596	-0.10248526965186235	0.5913198547569583	1.346886520145268	0.04493204775064704	0.44165649085467396	-0.19796233887526166
1.322	0.23031526909974642	-0.10248519466517594	0.5913986599290947	1.3465977983146822	0.04493992334150941	0.44169946230300716	-0.1979966900242662
1.323	0.23031354183069364	-0.10248511884156561	0.591476863282705	1.3463101872953633	0.044947798933805065	0.4417421964442119	-0.19803103974418246
1.3239999999999998	0.23031180330217751	-0.1024850421730133	0.5915544626179221	1.3460236992198493	0.0449556740805301	0.4417846917978956	-0.19806538612295246
1.3250000000000002	0.23031005356421502	-0.102484964648376	0.5916314556843137	1.345738346274665	0.04496354833518122	0.44182694686964413	-0.19809972725688554
1.326	0.23030829266180008	-0.10248488625346046	0.5917078401812137	1.3454541406892342	0.044971421252303995	0.44186896015212357	-0.1981340612533057
1.327	0.23030652063472826	-0.10248480697109874	0.5917836137593987	1.34517109472481	0.04497929238810274	0.44191073012653764	-0.1981683862325345
1.3279999999999998	0.23030473751743544	-0.10248472678122461	0.5918587740241077	1.3448892206630383	0.04498716130099092	0.44195225526438137	-0.19820270032927162
1.3290000000000002	0.23030294333847323	-0.10248464566095081	0.5919333185379024	1.3446085307945204	0.04499502755196048	0.4419935340291278	-0.19823700169398442
1.33	0.23030113812074576	-0.10248456358464715	0.5920072448229982	1.3443290374073624	0.04500289070483163	0.4420345648777875	-0.1982712884944906
1.331	0.23029932188250613	-0.10248448052401969	0.5920805503638215	1.344050752775319	0.045010750326627	0.44207534626252587	-0.19830555891755353
1.3319999999999999	0.23029749463761062	-0.1024843964481906	0.5921532326097922	1.3437736891462742	0.04501860598807055	0.44211587663221696	-0.19833981117036956
1.3330000000000002	0.23029565639503066	-0.10248431132377922	0.5922252889772067	1.343497858731805	0.04502645726402914	0.442156154433632	-0.19837404348225446
1.334	0.23029380715912828	-0.10248422511498392	0.5922967168498505	1.3432232736966856	0.04503430373395781	0.4421961781123845	-0.1984082541069561
1.335	0.23029194693107102	-0.1024841377836651	0.5923675135794706	1.3429499461468115	0.045042144982471256	0.4422359461140614	-0.19844244132547417
1.3359999999999999	0.23029007571063392	-0.10248404928942918	0.592437676486481	1.3426778881162837	0.04504998059998084	0.44227545688554054	-0.19847660344896156
1.3370000000000002	0.2302881934976358	-0.10248395958971376	0.5925072028609064	1.342407111555523	0.04505781018327575	0.4423147088763745	-0.19851073882116155
1.338	0.23028630029225747	-0.10248386863987387	0.5925760899646955	1.3421376283211541	0.04506563333592702	0.4423537005403642	-0.19854484581977308
1.339	0.2302843960946182	-0.10248377639326935	0.5926443350354074	1.341869450166902	0.04507344966857554	0.44239243033714143	-0.19857892285705064
1.3399999999999999	0.23028248090474018	-0.10248368280135352	0.5927119352897682	1.341602588733601	0.04508125879928726	0.44243089673357805	-0.19861296838067494
1.3410000000000002	0.23028055472252681	-0.10248358781376309	0.5927788879271013	1.3413370555379343	0.04508906035385423	0.44246909820532915	-0.19864698087483587
1.342	0.23027861754737777	-0.10248349137840938	0.5928451901337624	1.3410728619621415	0.045096853965858864	0.4425070332386327	-0.19868095886061518
1.343	0.23027666937818872	-0.10248339344157092	0.5929108390878332	1.34081001924582	0.04510463927668486	0.4425447003320019	-0.19871490089591415
1.3439999999999999	0.23027471021335855	-0.10248329394798741	0.5929758319625695	1.3405485384783011	0.04511241593565753	0.44258209799762865	-0.19874880557584096
1.3450000000000002	0.23027274005005385	-0.10248319284095521	0.5930401659289785	1.3402884305900862	0.04512018360025319	0.4426192247627447	-0.19878267153362073
1.346	0.23027075888310775	-0.10248309006242429	0.5931038381586565	1.340029706342957	0.045127941936316945	0.442656079171183	-0.19881649744166327
1.347	0.2302687667043057	-0.10248298555309679	0.5931668458272722	1.339772376319121	0.04513569061828926	0.4426926597851432	-0.19885028201260802
1.3479999999999999	0.23026676350281094	-0.1024828792525272	0.593229186118695	1.33951645091089	0.04514342932944155	0.4427289651869785	-0.1988840240000422
1.3490000000000002	0.23026474926635315	-0.10248277109922425	0.5932908562297707	1.3392619403123815	0.04515115776206037	0.4427649939808838	-0.198917722198468
1.35	0.23026272398167522	-0.10248266103075446	0.5933518533757439	1.3390088545124847	0.04515887561745857	0.4428007447946085	-0.19895137544257996
1.351	0.23026068763423843	-0.10248254898384758	0.59341217479596	1.3387572032875767	0.04516658260587461	0.44283621628125625	-0.19898498260646344
1.3519999999999999	0.2302586402086908	-0.10248243489450391	0.5934718177590969	1.338506996194355	0.045174278446443165	0.442871407120929	-0.1990185426030196
1.3530000000000002	0.23025658169047503	-0.10248231869810345	0.5935307795683038	1.338258242563903	0.04518196286711533	0.44290631602215624	-0.19905205438313064
1.354	0.23025451206744835	-0.10248220032951716	0.5935890575677529	1.3380109514969776	0.04518963560428525	0.44294094172353676	-0.19908551693395765
1.355	0.23025243133038745	-0.10248207972322017	0.5936466491506037	1.3377651318593873	0.04519729640224516	0.4429752829958376	-0.19911892927661523
1.3559999999999999	0.23025033947275406	-0.10248195681340719	0.5937035517668788	1.3375207922766956	0.04520494501271263	0.44300933864418646	-0.1991522904640162
1.3570000000000002	0.23024823649084522	-0.10248183153411002	0.5937597629312591	1.3372779411289957	0.045212581194308675	0.44304310751011494	-0.1991855995787649
1.358	0.23024612238395123	-0.10248170381931737	0.5938152802319282	1.3370365865468732	0.04522020471180398	0.44307658847363623	-0.19921885573030876
1.359	0.23024399715377108	-0.102481573603097	0.5938701013397165	1.3367967364085525	0.04522781533531646	0.4431097804552981	-0.19925205805171448
1.3599999999999999	0.23024186080346223	-0.10248144081972009	0.59392422401604	1.3365583983374643	0.045235412839642906	0.44314268241796795	-0.19928520569698266
1.3610000000000002	0.23023971333707746	-0.1024813054037883	0.5939776461200115	1.33632157970023	0.04524299700366408	0.44317529336841244	-0.19931829783859778
1.362	0.23023755476014152	-0.1024811672903631	0.5940303656158568	1.3360862876050486	0.045250567609762614	0.4432076123589768	-0.19935133366464422
1.363	0.23023538508136737	-0.10248102641509778	0.5940823805810129	1.3358525288997307	0.04525812444319299	0.4432396384895481	-0.19938431237555002
1.3639999999999999	0.2302332043147595	-0.10248088271437203	0.5941336892152884	1.3356203101697488	0.04526566729128205	0.44327137090968044	-0.19941723318045923
1.3650000000000002	0.23023101248172814	-0.10248073612542927	0.5941842898518367	1.335389637736674	0.04527319594246021	0.44330280882088446	-0.1994500952929291
1.366	0.23022880961283895	-0.10248058658651671	0.5942341809691971	1.3351605176566186	0.04528071018524539	0.44333395147908083	-0.19948289792613552
1.367	0.2302265957484479	-0.10248043403702817	0.5942833612021464	1.334932955719427	0.04528820980730169	0.44336479819685354	-0.19951564028825763
1.3679999999999999	0.23022437093859652	-0.10248027841764988	0.5943318293513628	1.3347069574486101	0.04529569459463391	0.44339534834550365	-0.1995483215782246
1.3690000000000002	0.2302221352436682	-0.10248011967050914	0.5943795843934037	1.3344825281008836	0.045303164330796335	0.44342560135720865	-0.19958094098152146
1.37	0.2302198887361809	-0.10247995773932594	0.594426625489871	1.3342596726656901	0.045310618796055	0.4434555567269835	-0.19961349766641956
1.371	0.2302176315025894	-0.10247979256956774	0.5944729519942618	1.3340383958654507	0.04531805776668652	0.4434852140140789	-0.19964599078112022
1.3719999999999999	0.23021536364396888	-0.10247962410860721	0.5945185634576372	1.3338187021565384	0.045325481014413575	0.4435145728429992	-0.199678419451203
1.3730000000000002	0.23021308527595713	-0.1024794523058833	0.5945634596346122	1.3336005957317212	0.04533288830573362	0.44354363290432386	-0.1997107827764658
1.374	0.23021079652908263	-0.10247927711306534	0.5946076404896661	1.3333840805240695	0.04534027940114122	0.44357239395545395	-0.1997430798272802
1.375	0.2302084975491033	-0.10247909848422047	0.5946511062030211	1.333169160210444	0.04534765405442681	0.4436008558214675	-0.19977530964125342
1.376	0.23020618849697905	-0.10247891637598441	0.5946938571760926	1.3329558382141822	0.04535501201199117	0.4436290183960223	-0.19980747122019896
1.3769999999999998	0.23020386954960664	-0.10247873074773549	0.594735894037258	1.3327441177081145	0.04536235301205424	0.44365688164218453	-0.19983956352686802
1.3780000000000001	0.23020154090169337	-0.10247854156177215	0.5947772176483233	1.332534001617904	0.045369676783819195	0.4436844455933061	-0.19987158548132142
1.379	0.23019920276801653	-0.10247834878349385	0.5948178291113083	1.332325492625706	0.045376983046714	0.44371171035401025	-0.19990353595706414
1.38	0.23019685538531715	-0.10247815238158539	0.5948577297744281	1.3321185931745227	0.04538427150977161	0.44373867610104284	-0.19993541377737054
1.3809999999999998	0.2301944990130774	-0.10247795232820484	0.5948969212365084	1.3319133054728682	0.045391541871027105	0.4437653430838057	-0.19996721771222714
1.3820000000000001	0.23019213393355648	-0.10247774859917484	0.5949354053505901	1.3317096314997452	0.04539879381681051	0.4437917116246338	-0.1999989464755901
1.383	0.23018976045258577	-0.10247754117417764	0.5949731842278434	1.3315075730103059	0.045406027020996255	0.4438177821189976	-0.20003059872240994
1.384	0.23018737890112165	-0.10247733003695356	0.5950102602417948	1.3313071315418203	0.045413241144331574	0.4438435550358137	-0.20006217304536433
1.3849999999999998	0.23018498963605308	-0.10247711517550309	0.5950466360317407	1.331108308419575	0.0454204358339658	0.4438690309176805	-0.2000936679717871
1.3860000000000001	0.23018259303988814	-0.10247689658229274	0.5950823145049701	1.3309111047627022	0.0454276107231201	0.44389421038079463	-0.20012508196116055
1.387	0.2301801895200718	-0.10247667425446429	0.5951172988389157	1.3307155214903132	0.04543476543065434	0.4439190941147915	-0.200156413402807
1.388	0.2301777795083107	-0.10247644819404786	0.5951515924832298	1.330521559328306	0.045441899560531476	0.443943682882631	-0.200187660613598
1.3889999999999998	0.23017536345952969	-0.10247621840817851	0.5951851991606565	1.330329218816474	0.045449012701423354	0.44396797752022293	-0.20021882183598824
1.3900000000000001	0.23017294185008505	-0.10247598490931656	0.5952181228667001	1.3301385003155386	0.045456104426519345	0.4439919789356708	-0.20024989523637457
1.391	0.230170515175986	-0.10247574771547144	0.5952503678684572	1.3299494040137267	0.04546317429341629	0.4440156881083137	-0.20028087890390447
1.392	0.23016808395187183	-0.10247550685042922	0.5952819387029865	1.329761929932897	0.04547022184396845	0.4440391060877506	-0.20031177084973564
1.3929999999999998	0.2301656487103671	-0.10247526234398376	0.5953128401759626	1.3295760779357229	0.04547724660397602	0.44406223399290473	-0.20034256900589575
1.3940000000000001	0.23016321000144027	-0.10247501423217133	0.5953430773606109	1.3293918477342987	0.04548424808283456	0.44408507301112893	-0.20037327122350074
1.395	0.23016076839214247	-0.10247476255750888	0.5953726555957901	1.3292092388979202	0.04549122577351108	0.4441076243972277	-0.20040387527155196
1.396	0.23015832446710305	-0.10247450736923583	0.5954015804824684	1.3290282508589057	0.045498179152847366	0.44412988947221244	-0.2004343788370446
1.3969999999999998	0.2301558788290315	-0.10247424872355916	0.5954298578785859	1.3288488829179692	0.04550510768188647	0.4441518696217288	-0.20046477952590283
1.3980000000000001	0.23015343209847092	-0.10247398668390219	0.5954574938915455	1.328671134250264	0.045512010806283795	0.44417356629397026	-0.20049507486474358
1.399	0.23015098491317487	-0.10247372132115644	0.595484494867948	1.3284950039117285	0.04551888795704694	0.4441949809969562	-0.20052526230383683
1.4	0.23014853792748205	-0.10247345271393703	0.5955108673816992	1.3283204908457351	0.04552573855154387	0.44421611529541666	-0.2005553392208385
1.4009999999999998	0.23014609181169038	-0.10247318094884113	0.5955366182212323	1.3281475938904177	0.04553256199459729	0.4442369708074639	-0.2005853029247505
1.4020000000000001	0.23014364725143086	-0.10247290612070971	0.5955617543762155	1.3279763117859305	0.04553935767960498	0.44425754920117233	-0.20061515065992708
1.403	0.23014120494666537	-0.10247262833289228	0.5955862830241132	1.3278066431808833	0.0455461249896865	0.4442778521911862	-0.20064487961019228
1.404	0.23013876560993357	-0.10247234769751468	0.5956102115162158	1.327638586638708	0.04555286329885703	0.4442978815352318	-0.20067448690331344
1.4049999999999998	0.23013632996459976	-0.10247206433574962	0.5956335473635093	1.3274721406447072	0.045559571973167866	0.44431763903059374	-0.2007039696155297
1.4060000000000001	0.23013389874347084	-0.10247177837809018	0.5956562982235025	1.327307303613034	0.04556625037175349	0.4443371265107969	-0.20073332477559025
1.407	0.23013147268703155	-0.10247148996424947	0.5956784718872579	1.3271440738928542	0.04557289784778563	0.4443563458423093	-0.200762549368792
1.408	0.230129052541675	-0.10247119924193422	0.59570007626549	1.3269824497740683	0.04557951374909142	0.4443752989211434	-0.20079164034162897
1.4089999999999998	0.23012663905868422	-0.10247090636486803	0.5957211193748525	1.326822429492598	0.0455860974183146	0.444393987669718	-0.2008205946065685
1.4100000000000001	0.23012423299358603	-0.10247061149156952	0.5957416093255287	1.32666401123486	0.04559264819322912	0.44441241403404064	-0.20084940904647103
1.411	0.2301218351054967	-0.10247031478526138	0.5957615543101215	1.3265071931418042	0.04559916540763241	0.44443057998096486	-0.20087808051859465
1.412	0.23011944615645674	-0.10247001641415751	0.5957809625942114	1.326351973312518	0.04560564839239241	0.4444484874957033	-0.20090660585794426
1.4129999999999998	0.23011706691038072	-0.10246971655175222	0.5957998425081972	1.3261983498066483	0.04561209647628374	0.4444661385798381	-0.20093498188015102
1.4140000000000001	0.23011469813087046	-0.10246941537711071	0.5958182024389074	1.3260463206456428	0.045618508986796306	0.4444835352495828	-0.2009632053846162
1.415	0.2301123405778932	-0.10246911307516134	0.5958360508209738	1.325895883813938	0.04562488525103885	0.44450067953398975	-0.20099127315786117
1.416	0.23010999500445167	-0.10246880983698888	0.5958533961294648	1.325747037260851	0.045631224596555324	0.44451757347316223	-0.2010191819762952
1.4169999999999998	0.2301076621543699	-0.10246850585975381	0.5958702468737687	1.3255997789024196	0.04563752635187207	0.4445342191166511	-0.20104692860852638
1.4180000000000001	0.23010534276081784	-0.1024682013454869	0.5958866115908404	1.325454106622449	0.04564378984665473	0.44455061852197353	-0.20107450981819236
1.419	0.2301030375440731	-0.10246789649913401	0.5959024988366743	1.3253100182735147	0.04565001441165812	0.44456677375294795	-0.20110192236755842
1.42	0.23010074720814305	-0.10246759152735188	0.595917917176745	1.3251675116786759	0.0456561993790179	0.44458268687772	-0.20112916302127676
1.4209999999999998	0.2300984724373707	-0.10246728663842986	0.5959328751765369	1.3250265846331475	0.04566234408312832	0.44459835996666175	-0.20115622855006626
1.4220000000000002	0.23009621389415305	-0.10246698204221072	0.5959473813925306	1.3248872349048066	0.04566844786161939	0.4446137950902628	-0.20118311573462103
1.423	0.23009397221739883	-0.10246667794888255	0.5959614443636393	1.3247494602331604	0.04567451005576433	0.4446289943171335	-0.2012098213698109
1.424	0.2300917480205962	-0.10246637456701778	0.595975072603083	1.3246132583271557	0.045680530010500583	0.44464395971236226	-0.20123634226887335
1.4249999999999998	0.23008954188986222	-0.10246607210236437	0.5959882745906981	1.324478626862957	0.04568650707473489	0.4446586933362239	-0.20126267526735614
1.4260000000000002	0.23008735438234804	-0.10246577075776497	0.5960010587652957	1.3243455634820702	0.04569244060205504	0.4446731972429334	-0.20128881722699588
1.427	0.23008518602424935	-0.1024654707334516	0.5960134335163085	1.3242140657886878	0.04569832995178777	0.4446874734792606	-0.20131476504002366
1.428	0.23008303730879973	-0.10246517222696287	0.5960254071750876	1.324084131346253	0.04570417449016012	0.4447015240831241	-0.20134051563377842
1.4289999999999998	0.23008090869500095	-0.10246487543193121	0.5960369880073492	1.323955757674007	0.04570997359089475	0.444715351082347	-0.20136606597496157
1.4300000000000002	0.23007880060671287	-0.10246458053611596	0.5960481842071428	1.3238289422427654	0.0457157266352399	0.4447289564936322	-0.20139141307341354
1.431	0.23007671343134506	-0.10246428772018738	0.5960590038915771	1.3237036824699238	0.0457214330121655	0.4447423423217556	-0.20141655398565955
1.432	0.2300746475177729	-0.10246399715763767	0.5960694550959204	1.3235799757148292	0.04572709211896945	0.444755510558975	-0.20144148581822668
1.4329999999999998	0.23007260317423311	-0.10246370901506616	0.5960795457690703	1.3234578192745163	0.04573270336205129	0.44476846318459246	-0.20146620573067497
1.4340000000000002	0.23007058066695452	-0.10246342345246241	0.5960892837697602	1.3233372103798091	0.045738266157670904	0.44478120216454564	-0.201490710938162
1.435	0.23006858021914617	-0.10246314062348688	0.5960986768642443	1.3232181461921666	0.04574377993251036	0.44479372945108775	-0.2015149987131789
1.436	0.23006660200996204	-0.10246286067574908	0.5961077327250756	1.3231006238005214	0.04574924412403927	0.4448060469827365	-0.20153906638670363
