# Supplementary material for: JcvPCA and JsvCRP: A set of metrics to evaluate changes in joint coordination strategies
Source: PLoS One. 2025 Aug 5;20(8):e0325792. doi: 10.1371/journal.pone.0325792 (PMC12324137; doi:10.1371/journal.pone.0325792)
Supplement: S4 Dataset — This zip file contains one folder for each condition. For each condition, the 3 repetitions of the movements for the 3 different targets’ height are presented in individual csv files. (ZIP) [file pone.0325792.s004.zip › Data/Physiological/data_nat_n_60_1.csv]

index	1	2	3	4	ee_pos1	ee_pos2	ee_pos3
0.0	0.22428883841752367	-0.09682373501084443	-0.2110623597749857	1.6663689956955714	0.0832008121724652	0.1834806500599912	-0.36980021642834543
0.0009999999999998899	0.22429149705470955	-0.09682366714263525	-0.21101082987673805	1.6664246057494805	0.0831961641268829	0.18350195961658178	-0.36977693419326546
0.0020000000000000018	0.22429421609199449	-0.09682359968809826	-0.21095795722153077	1.6664812025197804	0.0831914185833643	0.18352380514418387	-0.36975315937152003
0.0029999999999998916	0.22429699581213877	-0.09682353273410843	-0.21090372469582105	1.6665387945044767	0.08318657437903486	0.18354619317271734	-0.36972888664036246
0.0040000000000000036	0.22429983648168894	-0.09682346637098238	-0.21084811518706809	1.6665973901669822	0.08318163034804144	0.18356913022398877	-0.3697041106826753
0.004999999999999893	0.22430273835202752	-0.09682340069254343	-0.2107911115783106	1.6666569979345092	0.08317658532164475	0.18359262281362426	-0.369678826186386
0.006000000000000005	0.22430570166073746	-0.09682333579618632	-0.21073269674258438	1.666717626196988	0.08317143812828719	0.18361667745295476	-0.36965302784370324
0.006999999999999895	0.22430872663290932	-0.09682327178294114	-0.21067285353794651	1.666779283307257	0.08316618759357629	0.1836413006506644	-0.36962671034999595
0.008000000000000007	0.2243118134820141	-0.09682320875753654	-0.210611564802371	1.666841977581758	0.08316083254018529	0.18366649891462192	-0.36959986840244224
0.008999999999999897	0.2243149624110904	-0.09682314682846198	-0.21054881334778153	1.6669057173006068	0.08315537178797584	0.18369227875419364	-0.36957249669869713
0.010000000000000009	0.22431817361386916	-0.09682308610802917	-0.21048458195399	1.6669705107066506	0.08314980415422289	0.18371864668254387	-0.36954458993582745
0.010999999999999899	0.2243214472750873	-0.0968230267124323	-0.21041885336368177	1.6670363660038852	0.08314412845369869	0.18374560921836885	-0.3695161428096415
0.01200000000000001	0.22432478356999144	-0.09682296876180718	-0.21035161027846486	1.667103291355596	0.0831383434985567	0.18377317288711859	-0.369487150014418
0.0129999999999999	0.2243281826630294	-0.09682291238028908	-0.21028283535487471	1.6671712948814665	0.08313244809789432	0.18380134422218708	-0.3694576062430399
0.014000000000000012	0.22433164470648045	-0.09682285769606906	-0.21021251119960077	1.6672403846536414	0.08312644105723933	0.18383012976643062	-0.3694275061872334
0.014999999999999902	0.22433516983940088	-0.09682280484144896	-0.21014062036470116	1.6673105686936227	0.08312032117820511	0.18385953607376382	-0.3693968445374915
0.016000000000000014	0.22433875818613067	-0.09682275395289454	-0.2100671453439511	1.6673818549703592	0.08311408725807168	0.18388956971033976	-0.36936561598286954
0.016999999999999904	0.2243424098547356	-0.0968227051710869	-0.20999206857034253	1.667454251398021	0.08310773808929407	0.18392023725530798	-0.3693338152110845
0.018000000000000016	0.22434612493613837	-0.09682265864097207	-0.20991537241362446	1.6675277658330796	0.08310127245918282	0.1839515453016311	-0.369301436908801
0.018999999999999906	0.224349903503566	-0.09682261451180842	-0.20983703917752297	1.6676024060714352	0.08309468914975754	0.1839835004570146	-0.36926847576186633
0.020000000000000018	0.22435374561193913	-0.09682257293721191	-0.20975705109816156	1.6676781798455824	0.08308798693771402	0.18401610934427326	-0.3692349264558032
0.020999999999999908	0.22435765129720017	-0.0968225340751991	-0.2096753903444552	1.6677550948214286	0.0830811645944451	0.18404937860094547	-0.36920078367668824
0.02200000000000002	0.2243616205755798	-0.09682249808822749	-0.20959203901936665	1.6678331585951343	0.08307422088599477	0.18408331487863566	-0.36916604211205484
0.02299999999999991	0.2243656534428012	-0.09682246514323337	-0.20950697916166153	1.6679123786903487	0.08306715457294642	0.18411792484220063	-0.3691306964518271
0.02400000000000002	0.22436974987284644	-0.09682243541166678	-0.20942019274893245	1.667992762555828	0.08305996441024693	0.18415321516852945	-0.36909474138947096
0.02499999999999991	0.22437390981590702	-0.09682240906952354	-0.20933166170191383	1.6680743175630541	0.08305264914690644	0.18418919254478885	-0.369058171623369
0.026000000000000023	0.22437813319626942	-0.0968223862973741	-0.20924136788935344	1.668157051003473	0.08304520752581881	0.18422586366630997	-0.3690209818583625
0.026999999999999913	0.2243824199108892	-0.09682236728038916	-0.20914929313345626	1.6682409700857206	0.0830376382838868	0.1842632352342928	-0.36898316680734483
0.028000000000000025	0.22438676982828162	-0.09682235220836177	-0.2090554192166698	1.6683260819328276	0.08302994015220934	0.18430131395313945	-0.36894472119309296
0.028999999999999915	0.22439118278735384	-0.09682234127572574	-0.20895972789020464	1.6684123935790185	0.08302211185621056	0.18434010652716548	-0.36890563975064794
0.030000000000000027	0.2243956585965518	-0.09682233468157023	-0.2088622008843082	1.6684999119668524	0.08301415211589434	0.18437961965662225	-0.36886591723000467
0.030999999999999917	0.2244001970340713	-0.09682233262965033	-0.20876281992030948	1.6685886439458284	0.08300605964640846	0.18441986003302385	-0.36882554839863024
0.03200000000000003	0.22440479784913447	-0.09682233532839339	-0.20866156672407613	1.668678596272448	0.08299783315891951	0.18446083433389343	-0.36878452804369266
0.03299999999999992	0.22440946076358378	-0.09682234299090091	-0.2085584230397731	1.668769775610598	0.08298947136161709	0.18450254921734927	-0.368742850974189
0.03400000000000003	0.2244141854734173	-0.09682235583494579	-0.20845337064281258	1.6688621885311166	0.08298097296066603	0.18454501131701082	-0.36870051202316045
0.03499999999999992	0.2244189716502614	-0.09682237408296478	-0.2083463913520154	1.668955841510168	0.08297233666116843	0.18458822723721865	-0.36865750605012015
0.03600000000000003	0.224423818942781	-0.0968223979620458	-0.20823746704213036	1.6690507409267916	0.08296356116831996	0.18463220354807422	-0.3686138279437617
0.03699999999999992	0.22442872697803118	-0.09682242770391014	-0.20812657965747972	1.6691468930607463	0.08295464518863949	0.18467694678004976	-0.3685694726247685
0.038000000000000034	0.22443369536312543	-0.09682246354488905	-0.2080137112256183	1.6692443040913916	0.08294558743109072	0.18472246341870968	-0.36852443504836524
0.038999999999999924	0.22443872368797133	-0.09682250572589458	-0.20789884386914412	1.669342980096853	0.08293638660827996	0.18476875990020764	-0.3684787102064324
0.040000000000000036	0.22444381152869905	-0.09682255449238462	-0.20778195981567946	1.6694429270527145	0.0829270414378527	0.18481584260736925	-0.36843229312937237
0.040999999999999925	0.22444895845028	-0.09682261009432162	-0.20766304140754524	1.66954415083061	0.08291755064384719	0.18486371786586805	-0.36838517888797545
0.04200000000000004	0.22445416400833693	-0.09682267278612497	-0.20754207111152134	1.6696466571967012	0.0829079129578839	0.1849123919404876	-0.36833736259529015
0.04299999999999993	0.2244594277516489	-0.09682274282661672	-0.20741903152795838	1.669750451809664	0.08289812712037524	0.1849618710315861	-0.36828883940844204
0.04400000000000004	0.22446474922572626	-0.09682282047896035	-0.20729390539888176	1.66985554021855	0.08288819188181744	0.18501216127187858	-0.3682396045303452
0.04499999999999993	0.2244701279767037	-0.09682290601059236	-0.20716667561510402	1.669961927860524	0.08287810600410495	0.18506326872365303	-0.3681896532112496
0.04600000000000004	0.22447556355517836	-0.09682299969314655	-0.20703732522236312	1.6700696200584715	0.08286786826186872	0.1851151993762921	-0.36813898075006823
0.04699999999999993	0.22448105551999406	-0.09682310180237048	-0.20690583742687885	1.670178622019591	0.08285747744383935	0.18516795914391201	-0.3680875824953679
0.04800000000000004	0.22448660344197038	-0.09682321261803406	-0.20677219560109295	1.6702889388345927	0.0828469323542974	0.18522155386293063	-0.36803545384633046
0.04899999999999993	0.2244922069079508	-0.09682333242382991	-0.20663638328923542	1.6704005754756217	0.08283623181467271	0.1852759892897406	-0.36798259025405733
0.050000000000000044	0.22449786552554776	-0.09682346150726531	-0.20649838421160738	1.6705135367932793	0.08282537466523336	0.18533127109903097	-0.3679289872227929
0.050999999999999934	0.22450357892745734	-0.09682360015954523	-0.20635818226797076	1.6706278275142408	0.08281435976649955	0.18538740488256836	-0.3678746403108291
0.052000000000000046	0.22450934677421516	-0.09682374867544646	-0.206215761540812	1.6707434522390874	0.08280318600014028	0.18544439614782351	-0.36781954513146087
0.052999999999999936	0.22451516875652372	-0.09682390735355756	-0.20607110629849684	1.6708604154395899	0.08279185226990199	0.18550225031637657	-0.3677636973539959
0.05400000000000005	0.22452104459790484	-0.09682407649763483	-0.20592420099833147	1.6709787214561966	0.08278035750287459	0.18556097272240046	-0.3677070927045805
0.05499999999999994	0.22452697405654698	-0.09682425641869882	-0.2057750302887938	1.6710983744960974	0.08276870065054798	0.18562056861164328	-0.36764972696684506
0.05600000000000005	0.2245329569263454	-0.09682444743637018	-0.205623579010574	1.6712193786303544	0.08275688068953825	0.18568104314090442	-0.36759159598267777
0.05699999999999994	0.2245389930386414	-0.09682464987906944	-0.20546983219719053	1.67134173778972	0.08274489662241095	0.18574240137763426	-0.3675326956531922
0.05799999999999983	0.22454508226466327	-0.09682486408383066	-0.20531377507482138	1.6714654557613933	0.08273274747854148	0.18580464829989557	-0.3674730219392223
0.05899999999999994	0.22455122451754106	-0.09682509039610405	-0.20515539306098854	1.671590536187467	0.08272043231470896	0.18586778879686455	-0.36741257086122747
0.05999999999999983	0.22455741975426965	-0.0968253291695471	-0.20499467176323724	1.6717169825628038	0.08270795021560752	0.18593182766925784	-0.3673513384994634
0.06099999999999994	0.2245636679783705	-0.09682558076580379	-0.20483159697819897	1.6718447982315832	0.08269530029458012	0.18599676962943687	-0.36728932099448447
0.06199999999999983	0.22456996924287698	-0.09682584555427183	-0.20466615468992588	1.6719739863843948	0.082682481694515	0.18606261930179402	-0.3672265145471897
0.06299999999999994	0.22457632365326924	-0.09682612391185733	-0.2044983310667619	1.6721045500558789	0.08266949358872305	0.18612938122384218	-0.36716291541853685
0.06399999999999983	0.22458273137035917	-0.09682641622271655	-0.20432811245751586	1.67223649212103	0.08265633518173585	0.18619705984763787	-0.3670985199296601
0.06499999999999995	0.22458919261274762	-0.09682672287798454	-0.20415548538769626	1.6723698152909103	0.08264300570990345	0.18626565954110735	-0.36703332446209036
0.06599999999999984	0.22459570765847484	-0.09682704427549002	-0.2039804365558199	1.6725045221100336	0.08262950444173182	0.18633518458921033	-0.36696732545741173
0.06699999999999995	0.22460227684661754	-0.09682738081945647	-0.20380295282981273	1.672640614954657	0.08261583067826518	0.18640563919499772	-0.3669005194167225
0.06799999999999984	0.22460890057921107	-0.09682773292018872	-0.2036230212427656	1.6727780960300993	0.0826019837535138	0.18647702748098594	-0.36683290290039267
0.06899999999999995	0.22461557932274448	-0.09682810099374485	-0.20344062898730078	1.6729169673678346	0.08258796303456278	0.1865493534912089	-0.36676447252775457
0.06999999999999984	0.22462231360960253	-0.09682848546159287	-0.20325576340893625	1.6730572308231129	0.082573767921606	0.1866226211937	-0.36669522497642654
0.07099999999999995	0.22462910404020436	-0.09682888675025181	-0.20306841199921674	1.6731988880723558	0.08255939784827093	0.18669683448297383	-0.36662515698151565
0.07199999999999984	0.22463595128583966	-0.09682930529091702	-0.20287856238975613	1.6733419406103232	0.08254485228217452	0.18677199718207788	-0.3665542653349473
0.07299999999999995	0.22464285609220233	-0.09682974151906878	-0.20268620234795257	1.673486389747428	0.0825301307257104	0.18684811304402704	-0.36648254688504545
0.07399999999999984	0.22464981928249292	-0.0968301958740644	-0.2024913197732555	1.6736322366071952	0.08251523271682429	0.18692518575310485	-0.3664099985363073
0.07499999999999996	0.2246568417589605	-0.09683066879871283	-0.2022939026924921	1.6737794821238627	0.08250015782941279	0.1870032189265149	-0.3663366172491299
0.07599999999999985	0.22466392450401373	-0.09683116073883177	-0.2020939392550202	1.6739281270401212	0.08248490567358967	0.1870822161160135	-0.36626240003943283
0.07699999999999996	0.2246710685816502	-0.09683167214278661	-0.2018914177292228	1.6740781719046185	0.08246947589606349	0.18716218080903274	-0.366187343978422
0.07799999999999985	0.2246782751384488	-0.09683220346101087	-0.2016863264999787	1.6742296170692315	0.08245386818038349	0.18724311642953412	-0.36611144619262004
0.07899999999999996	0.224685545404501	-0.09683275514550767	-0.20147865406599275	1.6743824626872292	0.0824380822469931	0.1873250263389548	-0.3660347038638005
0.07999999999999985	0.2246928806946587	-0.09683332764933175	-0.20126838903699953	1.6745367087123317	0.08242211785327419	0.18740791383718217	-0.365957114228646
0.08099999999999996	0.2247002824089696	-0.09683392142605175	-0.20105552013160488	1.6746923548975292	0.08240597479352124	0.18749178216330994	-0.3658786745784987
0.08199999999999985	0.22470775203154386	-0.09683453692919208	-0.20084003617540017	1.6748494007940409	0.08238965289854136	0.1875766344962335	-0.36579938225926606
0.08299999999999996	0.22471529112785008	-0.0968351746116541	-0.2006219260982294	1.6750078457515394	0.08237315203463667	0.18766247395550725	-0.3657192346710588
0.08399999999999985	0.22472290134119438	-0.0968358349251162	-0.2004011789313697	1.6751676889196434	0.08235647210221284	0.1877493036023399	-0.365638229267442
0.08499999999999996	0.22473058438988777	-0.09683651831978848	-0.20017778380576626	1.6753289292495501	0.08233961303462276	0.18783712644023634	-0.3655563635546662
0.08599999999999985	0.22473834206509757	-0.09683722524527416	-0.19995172995020866	1.6754915654950575	0.08232257479742848	0.18792594541564955	-0.3654736350910043
0.08699999999999997	0.2247461762278743	-0.09683795615216115	-0.19972300668870477	1.675655596213732	0.082305357387594	0.18801576341900422	-0.36539004148595183
0.08799999999999986	0.22475408880535008	-0.09683871149283803	-0.19949160343856426	1.6758210197689718	0.08228796083230441	0.18810658328542007	-0.3653055803994156
0.08899999999999997	0.22476208178723672	-0.09683949172115791	-0.1992575097103271	1.6759878343322114	0.08227038518771627	0.18819840779464403	-0.36522024954131854
0.08999999999999986	0.22477015722224936	-0.09684029729170225	-0.1990207151084213	1.676156037884524	0.0822526305376995	0.18829123967073727	-0.3651340466715632
0.09099999999999997	0.22477831721407748	-0.09684112865902032	-0.19878120933068458	1.6763256282187453	0.08223469699238865	0.1883850815822449	-0.3650469695996242
0.09199999999999986	0.22478656391765	-0.09684198627722031	-0.1985389821667616	1.6764966029436301	0.08221658468672573	0.1884799361428456	-0.3649590161833465
0.09299999999999997	0.2247948995353156	-0.09684287060066411	-0.1982940234968884	1.6766689594892872	0.08219829377911646	0.18857580591193082	-0.3648701843275597
0.09399999999999986	0.22480332631256436	-0.09684378208538907	-0.19804632329144928	1.6768426951123965	0.0821798244501389	0.18867269339486695	-0.3647804719829984
0.09499999999999997	0.2248118465344187	-0.09684472118975114	-0.1977958716109377	1.6770178069012094	0.08216117690130437	0.18877060104299925	-0.36468987714522605
0.09599999999999986	0.22482046252286417	-0.09684568837391275	-0.19754265860670595	1.677194291780706	0.08214235135380936	0.18886953125333403	-0.3645983978534418
0.09699999999999998	0.224829176634562	-0.09684668409892755	-0.1972866745221405	1.6773721465179159	0.08212334804727853	0.18896948636814015	-0.36450603218923416
0.09799999999999986	0.22483799125809045	-0.09684770882617295	-0.19702790969276937	1.6775513677274039	0.08210416723855928	0.18907046867501595	-0.3644127782751612
0.09899999999999998	0.2248469088099633	-0.09684876301788051	-0.19676635454531125	1.6777319518772977	0.08208480920044596	0.18917248040741913	-0.36431863427315886
0.09999999999999987	0.22485593172980037	-0.09684984713838843	-0.19650199959717957	1.6779138952962405	0.08206527422021156	0.18927552374504816	-0.3642235983829013
0.10099999999999998	0.2248650624761479	-0.09685096165499123	-0.196234835456449	1.6780971941805236	0.08204556259812945	0.18937960081389082	-0.36412766884017594
0.10199999999999987	0.22487430352332308	-0.09685210703876342	-0.19596485282116374	1.6782818446002712	0.08202567464628929	0.1894847136863636	-0.3640308439152752
0.10299999999999998	0.22488365735815555	-0.096853283765731	-0.19569204247874966	1.6784678425046802	0.08200561068758508	0.18959086438141828	-0.36393312191164934
0.10399999999999987	0.22489312647549473	-0.09685449231763645	-0.19541639530667163	1.6786551837274448	0.08198537105438782	0.18969805486424826	-0.3638345011649455
0.10499999999999998	0.22490271337285267	-0.09685573318267321	-0.19513790227321487	1.6788438639935	0.08196495608690241	0.189806287046019	-0.3637349800417628
0.10599999999999987	0.22491242054606117	-0.09685700685656552	-0.19485655443727012	1.6790338789270902	0.08194436613169583	0.18991556278404684	-0.3636345569375785
0.10699999999999998	0.22492225048707282	-0.09685831384286413	-0.19457234294750855	1.6792252240600396	0.08192360154051782	0.19002588388230265	-0.36353323027433354
0.10799999999999987	0.22493220568277367	-0.09685965465208123	-0.19428525904170757	1.6794178948390919	0.08190266266910955	0.19013725209187318	-0.3634309984984701
0.10899999999999999	0.22494228861292279	-0.09686102980079189	-0.19399529404698776	1.6796118866323346	0.08188154987587772	0.19024966911095162	-0.3633278600795457
0.10999999999999988	0.22495250174721815	-0.09686243981182821	-0.19370243938096954	1.679807194735458	0.08186026352073869	0.1903631365844174	-0.3632238135089371
0.11099999999999999	0.2249628475429907	-0.09686388521519024	-0.19340668655310297	1.6800038143782254	0.08183880396431474	0.19047765610336778	-0.3631188572983928
0.11199999999999988	0.22497332844352289	-0.09686536654817267	-0.1931080271654271	1.6802017407315424	0.08181717156705573	0.19059322920484462	-0.36301298997843445
0.11299999999999999	0.2249839468754866	-0.09686688435470772	-0.19280645291201953	1.680400968915128	0.08179536668792063	0.1907098573720579	-0.36290621009648794
0.11399999999999988	0.2249947052451206	-0.09686843918542644	-0.19250195557752045	1.6806014940050467	0.08177338968286202	0.19082754203498384	-0.3627985162148672
0.11499999999999999	0.22500560593427188	-0.09687003159843716	-0.19219452703623946	1.6808033110414713	0.0817512409034178	0.19094628457078744	-0.3626899069087331
0.11599999999999988	0.22501665129742832	-0.09687166215969148	-0.19188415925185417	1.6810064150370645	0.08172892069553146	0.19106608630412897	-0.36258038076390803
0.11699999999999999	0.22502784365974263	-0.09687333144331378	-0.1915708442762073	1.6812108009848492	0.08170642939860073	0.1911869485078406	-0.36246993637460806
0.11799999999999988	0.22503918531529382	-0.09687504003226971	-0.19125457424683318	1.6814164638648281	0.08168376734451045	0.1913088724039716	-0.3623585723412765
0.119	0.22505067852520516	-0.09687678851862065	-0.19093534138397156	1.681623398650104	0.08166093485652777	0.19143185916489627	-0.36224628726839897
0.11999999999999988	0.22506232551599128	-0.09687857750374	-0.19061313798745397	1.6818316003140132	0.08163793224836367	0.19155590991442303	-0.3621330797619965
0.121	0.22507412847888378	-0.09688040759886668	-0.19028795643309357	1.6820410638382761	0.08161475982358327	0.19168102572914653	-0.3620189484267978
0.12199999999999989	0.2250860895697578	-0.09688227942524204	-0.1899597891678328	1.6822517842210363	0.08159141787499918	0.19180720764028547	-0.361903891863154
0.123	0.22509821090815516	-0.0968841936142033	-0.18962862870365702	1.6824637564848026	0.08156790668368233	0.19193445663594458	-0.3617879086636955
0.12399999999999989	0.22511049457540486	-0.09688615080761066	-0.18929446761065805	1.6826769756842954	0.08154422651765063	0.19206277366373808	-0.36167099740997743
0.125	0.22512294261371654	-0.09688815165748255	-0.18895729850887708	1.6828914369138215	0.08152037763060095	0.19219215963389635	-0.3615531566690538
0.1259999999999999	0.22513555702699278	-0.09689019682483975	-0.18861711405893597	1.683107135314563	0.0814963602610491	0.19232261542279322	-0.3614343849896763
0.127	0.22514833978148008	-0.09689228697926046	-0.1882739069518398	1.6833240660817854	0.08147217463163445	0.19245414187683246	-0.3613146808983645
0.1279999999999999	0.22516129280475505	-0.0968944227991448	-0.1879276698972055	1.6835422244712146	0.08144782094797959	0.1925867398169363	-0.36119404289559054
0.129	0.22517441798417118	-0.09689660497155918	-0.18757839560917453	1.6837616058042149	0.08142329939716594	0.19272041004375665	-0.3610724694518987
0.1299999999999999	0.2251877171662674	-0.09689883419203611	-0.18722607679076889	1.6839822054721443	0.08139861014643393	0.19285515334336484	-0.3609499590038381
0.131	0.2252011921575122	-0.09690111116508045	-0.18687070611782233	1.6842040189406466	0.08137375334241219	0.19299097049317548	-0.36082650994965054
0.1319999999999999	0.2252148447256304	-0.09690343660500275	-0.18651227622249195	1.6844270417538834	0.08134872911063205	0.19312786226810355	-0.3607021206447747
0.133	0.22522867660038354	-0.09690581123632779	-0.18615077967560528	1.6846512695383378	0.08132353755483981	0.1932658294470758	-0.3605767893972905
0.1339999999999999	0.22524268947417644	-0.09690823579340536	-0.18578620896785394	1.6848766980065661	0.08129817875598494	0.193404872819835	-0.36045051446324455
0.135	0.22525688500324115	-0.09691071101997635	-0.185418556490219	1.6851033229609016	0.08127265277124962	0.19354499319397522	-0.3603232940418583
0.1359999999999999	0.2252712648090223	-0.09691323766906755	-0.1850478145136332	1.685331140296363	0.08124695963324123	0.19368619140232876	-0.36019512627074196
0.137	0.22528583047938205	-0.09691581650246069	-0.1846739751682624	1.6855601460027732	0.08122109934910414	0.1938284683105831	-0.36006600922117715
0.1379999999999999	0.22530058356962362	-0.09691844829011145	-0.18429703042203735	1.6857903361668445	0.08119507189961166	0.19397182482512615	-0.3599359408932874
0.139	0.22531552560333568	-0.09692113381027019	-0.18391697205769197	1.6860217069742356	0.08116887723842094	0.19411626190130207	-0.3598049192109769
0.1399999999999999	0.22533065807305636	-0.09692387384992729	-0.18353379164944209	1.6862542547108306	0.08114251529130799	0.1942617805517723	-0.35967294201694305
0.14100000000000001	0.22534598244037574	-0.09692666920482987	-0.18314748054006544	1.6864879757628664	0.08111598595501761	0.19440838185485868	-0.35954000706807027
0.1419999999999999	0.22536150013472403	-0.09692952067869182	-0.18275802981726444	1.6867228666162903	0.08108928909554546	0.19455606696323377	-0.3594061120310849
0.14300000000000002	0.22537721255084509	-0.09693242908234662	-0.1823654302893199	1.6869589238557279	0.08106242454615707	0.19470483711283473	-0.3592712544782301
0.1439999999999999	0.2253931210460803	-0.09693539523321974	-0.18196967246154902	1.6871961441626848	0.08103539210556997	0.19485469363139127	-0.3591354318831451
0.14500000000000002	0.22540922693859183	-0.09693841995437141	-0.18157074651395333	1.6874345243133668	0.08100819153642104	0.19500563794638326	-0.35899864161707373
0.1459999999999999	0.22542553150614825	-0.09694150407348619	-0.18116864227968973	1.68767406117687	0.08098082256395848	0.19515767159267072	-0.3588608809452211
0.14700000000000002	0.2254420359843394	-0.09694464842218294	-0.18076334922474882	1.6879147517126176	0.08095328487471491	0.1953107962197944	-0.3587221470235062
0.1479999999999999	0.22545874156459583	-0.09694785383489055	-0.18035485642847335	1.6881565929662932	0.08092557811503992	0.1954650135990069	-0.3585824368958326
0.14900000000000002	0.22547564939276785	-0.09695112114766498	-0.17994315256380125	1.6883995820653976	0.0808977018896754	0.1956203256303363	-0.35844174749139474
0.1499999999999999	0.22549276056788714	-0.09695445119732322	-0.17952822587799452	1.6886437162144359	0.08086965576049562	0.19577673434943824	-0.3583000756220829
0.15100000000000002	0.2255100761407303	-0.09695784482013935	-0.17911006417499142	1.6888889926856028	0.08084143924559506	0.1959342419338071	-0.3581574179813292
0.1519999999999999	0.22552759711256046	-0.09696130285047644	-0.17868865479826612	1.689135408800084	0.08081305181909003	0.1960928507086494	-0.358013771145556
0.15300000000000002	0.2255453244347998	-0.09696482611973066	-0.1782639846134598	1.689382961904859	0.08078449291139082	0.19625256315278283	-0.35786913157670586
0.15399999999999991	0.22556325900962843	-0.09696841545483842	-0.17783603999229958	1.6896316493555357	0.08075576190921406	0.19641338190419258	-0.35772349562323935
0.15500000000000003	0.22558140169113172	-0.09697207167672312	-0.17740480679894313	1.689881468505971	0.08072685815545771	0.19657530976481707	-0.35757685951966356
0.15599999999999992	0.2255997532873733	-0.09697579559905495	-0.17697027037838597	1.690132416699795	0.08069778094948737	0.19673834970455992	-0.35742921938605743
0.15700000000000003	0.22561831456301817	-0.0969795880265692	-0.17653241554694404	1.6903844912627128	0.08066852954765188	0.19690250486446467	-0.35728057122802365
0.15799999999999992	0.225637086240623	-0.0969834497533185	-0.17609122658482682	1.6906376894952115	0.08063910316348066	0.19706777855917132	-0.3571309109370098
0.15900000000000003	0.22565606899946494	-0.09698738156161006	-0.17564668722931015	1.6908920086645465	0.0806095009672592	0.19723417427926046	-0.35698023429094217
0.15999999999999992	0.22567526347303743	-0.09699138422124817	-0.17519878066777272	1.6911474459956322	0.08057972208528784	0.19740169569366448	-0.35682853695517514
0.16100000000000003	0.225694670247096	-0.09699545848833024	-0.1747474895321193	1.6914039986612168	0.08054976559943361	0.1975703466515335	-0.3566758144838839
0.16199999999999992	0.22571428985825276	-0.09699960510322325	-0.17429279589573593	1.6916616637720914	0.08051963054691526	0.19774013118312614	-0.35652206232190325
0.16300000000000003	0.2257341227916091	-0.09700382478885	-0.1738346812722405	1.6919204383673405	0.08048931591989589	0.1979110535000868	-0.3563672758068342
0.16399999999999992	0.22575416947742538	-0.09700811825041095	-0.17337312661529342	1.692180319404263	0.08045882066506695	0.19808311799540998	-0.35621145017130185
0.16500000000000004	0.22577443028833558	-0.09701248617541115	-0.17290811232023684	1.6924413037483421	0.08042814368358994	0.19825632924266112	-0.3560545805455512
0.16599999999999993	0.22579490553786039	-0.09701692923286286	-0.1724396182283328	1.692703388163265	0.08039728383133594	0.1984306919941456	-0.35589666196069
0.16700000000000004	0.22581559548021612	-0.09702144807203802	-0.17196762363324583	1.692966569300616	0.08036623991936305	0.1986062111782643	-0.3557376893525834
0.16799999999999993	0.22583650031103925	-0.097026043321521	-0.17149210728979092	1.6932308436896275	0.08033501071481577	0.19878289189611287	-0.3555776575661623
0.16900000000000004	0.22585762016827665	-0.09703071558893749	-0.17101304742496515	1.693496207726988	0.08030359494230825	0.19896073941731932	-0.35541656136002714
0.16999999999999993	0.22587895513286912	-0.09703546546061141	-0.17053042175015345	1.6937626576659635	0.08027199128542707	0.19913975917548035	-0.35525439541135395
0.17100000000000004	0.225900505229226	-0.0970402935007725	-0.17004420747452978	1.6940301896048329	0.08024019838805058	0.19931995676319175	-0.35509115432110616
0.17199999999999993	0.22592227042511423	-0.09704520025106246	-0.16955438132080533	1.6942987994757692	0.08020821485554674	0.1995013379263017	-0.3549268326195582
0.17300000000000004	0.2259442506305851	-0.0970501862299628	-0.16906091954297198	1.6945684830349212	0.08017603925579009	0.19968390855750368	-0.35476142477213585
0.17399999999999993	0.22596644569669153	-0.09705525193177188	-0.16856379794493467	1.6948392358529474	0.08014367012012072	0.1998676746895674	-0.3545949251855181
0.17500000000000004	0.22598885541474836	-0.09706039782626052	-0.16806299190005367	1.6951110533052578	0.0801111059446733	0.20005264248808097	-0.35442732821388384
0.17599999999999993	0.22601147951575973	-0.09706562435900348	-0.16755847637274815	1.6953839305623437	0.08007834519201633	0.20023881824339315	-0.3542586281653694
0.17700000000000005	0.22603431766963702	-0.09707093195087922	-0.1670502259429387	1.695657862580194	0.08004538629261618	0.20042620836175018	-0.35408881930904795
0.17799999999999994	0.22605736948458446	-0.09707632099673541	-0.1665382148326026	1.695932844090434	0.08001222764612724	0.2006148193558646	-0.35391789588243494
0.17900000000000005	0.22608063450702864	-0.09708179186472586	-0.16602241693333789	1.6962088695909383	0.07997886762299697	0.20080465783503113	-0.35374585209903925
0.17999999999999994	0.22610411222133994	-0.09708734489669796	-0.16550280583458316	1.6964859333376805	0.07994530456632651	0.20099573049490618	-0.35357268215578236
0.18100000000000005	0.2261278020485936	-0.09709298040887669	-0.1649793548525168	1.69676402933669	0.07991153679356211	0.20118804410712593	-0.3533983802407168
0.18199999999999994	0.22615170334474732	-0.09709869869209128	-0.16445203705966321	1.6970431513346185	0.07987756259801902	0.2013816055086964	-0.3532229405413559
0.18300000000000005	0.2261758153989885	-0.09710450001079472	-0.16392082531523464	1.6973232928086799	0.07984338025042213	0.20157642159108788	-0.3530463572532528
0.18399999999999994	0.2262001374330042	-0.09711038460125232	-0.16338569229623617	1.6976044469578495	0.07980898800058689	0.2017724992891486	-0.35286862458822726
0.18499999999999983	0.22622466860117366	-0.09711635267039974	-0.16284661052973232	1.697886606696074	0.07977438407924217	0.20196984556964864	-0.35268973678218407
0.18599999999999994	0.22624940799055399	-0.09712240439574656	-0.1623035524266759	1.6981697646471245	0.07973956669981408	0.20216846741920347	-0.3525096881029551
0.18699999999999983	0.22627435461953344	-0.09712853992557702	-0.16175649031620135	1.6984539131395984	0.0797045340599897	0.2023683718319963	-0.352328472858475
0.18799999999999994	0.22629950743553015	-0.09713475937907125	-0.1612053964792838	1.6987390442005768	0.07966928434318432	0.2025695657977806	-0.3521460854052973
0.18899999999999983	0.22632486531324056	-0.09714106284671914	-0.16065024318254134	1.699025149549069	0.07963381572027935	0.20277205629003306	-0.3519625201570276
0.18999999999999995	0.2263504270538158	-0.09714745039177795	-0.16009100271220505	1.6993122205911297	0.07959812635175442	0.20297585025419024	-0.3517777715921344
0.19099999999999984	0.22637619138421666	-0.09715392205239963	-0.1595276474075327	1.6996002484159067	0.07956221438997207	0.20318095459596142	-0.351591834261384
0.19199999999999995	0.22640215695637003	-0.09716047784292477	-0.15896014969482158	1.6998892237914984	0.07952607798131182	0.20338737616928493	-0.3514047027956372
0.19299999999999984	0.22642832234612456	-0.0971671177539688	-0.1583884821227982	1.700179137160631	0.07948971526803421	0.2035951217637995	-0.3512163719141341
0.19399999999999995	0.22645468605200839	-0.09717384175242863	-0.15781261739790628	1.7004699786365414	0.07945312438987623	0.2038041980924326	-0.3510268364326032
0.19499999999999984	0.22648124649379417	-0.09718064978253373	-0.15723252841839416	1.700761738000202	0.07941630348556278	0.20401461177958685	-0.3508360912706502
0.19599999999999995	0.2265080020112495	-0.09718754176756482	-0.1566481883076068	1.7010544046988978	0.0793792506945404	0.2042263693497956	-0.3506441314587991
0.19699999999999984	0.22653495086382197	-0.09719451761111342	-0.1560595704468839	1.7013479678450396	0.07934196415893521	0.2044394772165375	-0.35045095214555416
0.19799999999999995	0.22656209123088525	-0.09720157719826039	-0.1554666485084654	1.7016424162152202	0.07930444202555416	0.20465394167089818	-0.3502565486043059
0.19899999999999984	0.22658942121142184	-0.09720872039705145	-0.15486939648842943	1.7019377382495227	0.07926668244780932	0.20486976887013475	-0.3500609162400852
0.19999999999999996	0.22661693882389838	-0.0972159470595147	-0.15426778873855831	1.702233922050718	0.07922868358762834	0.20508696482674524	-0.3498640505961099
0.20099999999999985	0.22664464200745885	-0.0972232570225945	-0.1536617999971589	1.7025309553837407	0.07919044361765712	0.20530553539803728	-0.34966594735994533
0.20199999999999996	0.2266725286233091	-0.0972306501097557	-0.15305140541999235	1.7028288256758268	0.07915196072369557	0.20552548627558126	-0.349466602369526
0.20299999999999985	0.22670059645554566	-0.09723812613325906	-0.15243658061133905	1.703127520017329	0.07911323310706388	0.205746822974542	-0.34926601161922677
0.20399999999999996	0.2267288432121817	-0.09724568489710826	-0.15181730165484736	1.7034270251628414	0.07907425898696185	0.20596955082324903	-0.34906417126586475
0.20499999999999985	0.2267572665259947	-0.09725332619991625	-0.15119354514343525	1.703727327532276	0.0790350366027013	0.20619367495330454	-0.3488610776345142
0.20599999999999996	0.22678586395482225	-0.09726104983693824	-0.15056528820713772	1.7040284132122823	0.07899556421563045	0.20641920029040642	-0.34865672722389457
0.20699999999999985	0.22681463298243962	-0.09726885560164814	-0.1499325085396758	1.7043302679580137	0.07895584011105679	0.2066461315454552	-0.3484511167113359
0.20799999999999996	0.2268435710203985	-0.09727674328723457	-0.14929518442527476	1.7046328771948824	0.07891586260035248	0.20687447320551378	-0.348244242957689
0.20899999999999985	0.22687267541007503	-0.09728471268764197	-0.1486532947657522	1.7049362260210696	0.0788756300230614	0.20710422952479798	-0.34803610301218524
0.20999999999999996	0.2269019434245507	-0.09729276359740588	-0.1480068191075229	1.7052402992115558	0.07883514074870518	0.2073354045157546	-0.34782669411700395
0.21099999999999985	0.22693137227033056	-0.09730089581028223	-0.14735573766816806	1.7055450812225619	0.07879439317810677	0.2075680019402836	-0.34761601371167367
0.21199999999999997	0.22696095908890176	-0.09730910911741854	-0.1467000313618362	1.7058505561949064	0.07875338574447699	0.207802025301466	-0.34740405943755187
0.21299999999999986	0.22699070095851068	-0.09731740330544393	-0.1460396818227391	1.706156707957049	0.07871211691463095	0.2080374778359763	-0.3471908291420822
0.21399999999999997	0.22702059489691276	-0.09732577815448117	-0.14537467142600707	1.70646352002896	0.07867058519039678	0.20827436250735917	-0.34697632088234437
0.21499999999999986	0.22705063786472512	-0.09733423343607983	-0.1447049833062995	1.7067709756260798	0.07862878910997445	0.20851268200016698	-0.3467605329281415
0.21599999999999997	0.22708082676825878	-0.09734276891069363	-0.14403060137569523	1.7070790576633872	0.07858672724894189	0.20875243871440688	-0.3465434637649327
0.21699999999999986	0.22711115846220573	-0.09735138432395254	-0.1433515103412543	1.707387748760721	0.07854439822084862	0.20899363476005195	-0.3463251120963673
0.21799999999999997	0.22714162975255606	-0.0973600794021066	-0.1426676957215131	1.7076970312489994	0.07850180067758127	0.20923627195191785	-0.34610547684642357
0.21899999999999986	0.22717223739862202	-0.097368853848142	-0.14197914386117563	1.7080068871762235	0.07845893330968477	0.20948035180526886	-0.34588455716133554
0.21999999999999997	0.2272029781137997	-0.09737770733894643	-0.14128584194326274	1.7083172983129078	0.07841579484657994	0.2097258755324556	-0.3456623524111866
0.22099999999999986	0.2272338485658223	-0.09738663952277535	-0.14058777799911096	1.7086282461569497	0.0783723840564957	0.20997284404033986	-0.3454388621911714
0.22199999999999998	0.22726484537650796	-0.09739565001664356	-0.1398849409177365	1.7089397119383307	0.07832869974611739	0.21022125792789573	-0.3452140863227703
0.22299999999999986	0.22729596512025305	-0.09740473840363785	-0.13917732045495193	1.7092516766244188	0.07828474075995231	0.2104711174838649	-0.34498802485489644
0.22399999999999998	0.22732720432165207	-0.09741390423015121	-0.13846490724186866	1.7095641209255177	0.07824050597947463	0.21072242268452643	-0.3447606780650177
0.22499999999999987	0.2273585594533741	-0.09742314700304232	-0.13774769279279453	1.7098770252995579	0.07819599432223324	0.21097517319164083	-0.34453204646031227
0.22599999999999998	0.2273900269339218	-0.09743246618671954	-0.13702566951140943	1.710190369956324	0.07815120474080227	0.2112293683511787	-0.3443021307785547
0.22699999999999987	0.22742160312490214	-0.0974418612005252	-0.13629883069372703	1.710504134861981	0.07810613622163573	0.21148500719332047	-0.3440709319883045
0.22799999999999998	0.22745328432931555	-0.0974513314171753	-0.1355671705285998	1.7108182997439254	0.07806078778437586	0.21174208843324113	-0.34383845128839724
0.22899999999999987	0.22748506679199265	-0.09746087616187787	-0.13483068409765145	1.7111328440959794	0.07801515848173761	0.21200061047201074	-0.3436046901071025
0.22999999999999998	0.22751694670105727	-0.09747049471099976	-0.13408936737464344	1.7114477471831986	0.07796924739948326	0.2122605713977343	-0.34336965010125153
0.23099999999999987	0.22754892018891898	-0.09748018629065963	-0.13334321722277698	1.7117629880459317	0.0779230536561225	0.21252196898741893	-0.3431333331550296
0.23199999999999998	0.22758098333354693	-0.09748995007600174	-0.13259223138955656	1.71207854550428	0.07787657640258264	0.21278480070957095	-0.34289574137800405
0.23299999999999987	0.2276131321611533	-0.09749978519115103	-0.1318364084995932	1.712394398162978	0.07782981482233692	0.21304906372746368	-0.3426568771026308
0.23399999999999999	0.2276453626491648	-0.09750969070985163	-0.13107574804497704	1.7127105244152168	0.07778276813186998	0.21331475490338328	-0.3424167428816022
0.23499999999999988	0.22767767072873524	-0.09751966565603781	-0.13031025037322377	1.7130269024454283	0.07773543558099393	0.21358187080379398	-0.3421753414849727
0.236	0.22771005228792915	-0.09752970900395921	-0.1295399166735425	1.7133435102325583	0.07768781645301613	0.21385040770506097	-0.3419326758968174
0.23699999999999988	0.2277425031755803	-0.09753981967861035	-0.12876474896217516	1.7136603255538407	0.0776399100648808	0.21412036159949013	-0.34168874931148013
0.238	0.22777501920432797	-0.09754999655609352	-0.1279847500671839	1.7139773259872249	0.07759171576704187	0.21439172820150604	-0.3414435651299575
0.23899999999999988	0.22780759615283544	-0.09756023846354407	-0.1271999236115583	1.7142944889117189	0.07754323294318932	0.21466450295433703	-0.341197126956537
0.24	0.22784022976869653	-0.09757054417974387	-0.1264102739931332	1.7146117915075532	0.0774944610103171	0.21493868103782102	-0.3409494385948945
0.24099999999999988	0.22787291577241145	-0.09758091243679581	-0.12561580636206654	1.714929210757685	0.07744539941907196	0.21521425737715327	-0.3407005040432819
0.242	0.227905649861685	-0.09759134192211152	-0.12481652659813121	1.715246723449544	0.07739604765414061	0.21549122665178977	-0.34045032748953197
0.24299999999999988	0.2279384277156714	-0.09760183128034022	-0.12401244128894284	1.7155643061762935	0.07734640523467536	0.2157695833039622	-0.3401989133063033
0.244	0.22797124499917035	-0.09761237911523897	-0.12320355770798687	1.7158819353383745	0.07729647171457613	0.21604932154705414	-0.33994626604613465
0.24499999999999988	0.22800409736678232	-0.09762298399148356	-0.12238988379055916	1.7161995871449849	0.07724624668250778	0.21633043537457408	-0.33969239043612137
0.246	0.22803698046702783	-0.0976336444364204	-0.12157142810761525	1.716517237614754	0.07719572976189631	0.21661291856991402	-0.3394372913723932
0.2469999999999999	0.22806988994643024	-0.09764435894176267	-0.12074819983939972	1.7168348625756482	0.07714492061114843	0.21689676471635097	-0.33918097391457025
0.248	0.2281028214539417	-0.09765512596523461	-0.11992020874997417	1.7171524376637506	0.0770938189241553	0.21718196720687155	-0.3389234432805588
0.2489999999999999	0.22813577064647125	-0.09766594393216418	-0.11908746516188314	1.7174699383213132	0.07704242443102034	0.21746851925388655	-0.3386647048416815
0.25	0.22816873319476863	-0.09767681123702453	-0.11824997993019622	1.717787339795231	0.07699073689870643	0.2177564138989637	-0.33840476411771053
0.2509999999999999	0.22820170478741286	-0.09768772624492583	-0.1174077644162923	1.7181046171352115	0.07693875613117693	0.21804564402258533	-0.33814362677192117
0.252	0.22823468113290837	-0.09769868729305808	-0.11656083046137886	1.718421745190541	0.0768864819690912	0.2183362023540596	-0.33788129860634153
0.2529999999999999	0.2282676579621477	-0.09770969269208522	-0.11570919035935863	1.7187386986065962	0.07683391428954246	0.21862808148159196	-0.3376177855568289
0.254	0.2283006310316219	-0.09772074072749444	-0.11485285682978183	1.7190554518218741	0.07678105300589859	0.21892127386221974	-0.33735309368808847
0.2549999999999999	0.22833359612587917	-0.09773182966127954	-0.11399184299162432	1.7193719790644422	0.07672789806750278	0.2192157718315557	-0.33708722918911516
0.256	0.22836654905885712	-0.09774295773471069	-0.11312616233750299	1.7196882543478271	0.07667444945941655	0.21951156761347043	-0.33682019836881033
0.2569999999999999	0.2283994856748466	-0.09775412317181667	-0.11225582870793847	1.7200042514675045	0.076620707202388	0.21980865332965951	-0.3365520076514007
0.258	0.22843240184984467	-0.09776532418207876	-0.11138085626527781	1.7203199439976349	0.0765666713528018	0.2201070210092249	-0.33628266357177605
0.2589999999999999	0.22846529349367492	-0.09777655896196034	-0.11050125946726555	1.7206353052873216	0.07651234200248885	0.22040666259833963	-0.33601217277086076
0.26	0.22849815655212766	-0.0977878256960246	-0.10961705304175275	1.7209503084567874	0.07645771927845672	0.22070756996951557	-0.3357405419911953
0.2609999999999999	0.22853098700874894	-0.09779912255801708	-0.10872825196327897	1.7212649263938706	0.07640280334254053	0.22100973493023923	-0.335467778072844
0.262	0.22856378088703241	-0.0978104477122935	-0.10783487143000789	1.7215791317504932	0.07634759439109622	0.22131314923153114	-0.33519388794937754
0.2629999999999999	0.22859653425264312	-0.09782179931634803	-0.10693692683950004	1.7218928969387561	0.07629209265485759	0.22161780457698524	-0.3349188786436204
0.264	0.22862924321492628	-0.09783317552406559	-0.10603443376331004	1.7222061941278153	0.07623629839877444	0.22192369263217415	-0.33464275726291187
0.2649999999999999	0.22866190392808053	-0.09784457448857192	-0.10512740792151992	1.7225189952426876	0.07618021192170957	0.22223080503388057	-0.3343655309939349
0.266	0.2286945125923743	-0.0978559943650609	-0.10421586515794397	1.7228312719638887	0.0761238335562382	0.22253913339891934	-0.33408720709741085
0.2669999999999999	0.22872706545540927	-0.09786743331397482	-0.10329982141523913	1.7231429957271762	0.07606716366842753	0.22284866933298425	-0.33380779290259166
0.268	0.2287595588134333	-0.09787888950341178	-0.10237929270915434	1.7234541377241792	0.07601020265717001	0.22315940443989377	-0.33352729580136026
0.2689999999999999	0.22879198901232942	-0.09789036111076298	-0.10145429510265236	1.723764668903573	0.07595295095325236	0.2234713303308777	-0.3332457232422358
0.27	0.22882435244791022	-0.09790184632508471	-0.10052484468101752	1.7240745599720695	0.07589540901858663	0.22378443863342656	-0.3329630827247033
0.2709999999999999	0.2288566455662759	-0.09791334335020783	-0.09959095752793584	1.7243837813956222	0.07583757734566354	0.22409872099977204	-0.3326793817937392
0.272	0.22888886486499097	-0.09792485040708249	-0.09865264970140075	1.7246923034016317	0.07577945645692319	0.22441416911537268	-0.33239462803391484
0.2729999999999999	0.22892100689470454	-0.09793636573498155	-0.09770993720867639	1.7250000959825529	0.07572104690373813	0.22473077470759512	-0.3321088290627681
0.274	0.22895306826046422	-0.09794788759231782	-0.09676283598105859	1.7253071289001853	0.07566234926513017	0.22504852955441654	-0.33182199252398237
0.2749999999999999	0.2289850456223527	-0.09795941425745544	-0.0958113618495466	1.725613371690302	0.07560336414652495	0.22536742549279104	-0.33153412608085314
0.276	0.2290169356962051	-0.0979709440298922	-0.09485553052140917	1.725918793668772	0.07554409217878698	0.22568745442662685	-0.3312452374096087
0.2769999999999999	0.22904873525478547	-0.09798247523256488	-0.09389535755687585	1.7262233639392064	0.07548453401753501	0.2260086083347479	-0.3309553341922119
0.278	0.22908044112829554	-0.09799400621490202	-0.0929308583459372	1.7265270514006434	0.07542469034231049	0.22633087927896925	-0.3306644241090614
0.2789999999999999	0.22911205020384318	-0.09800553535512271	-0.09196204808561605	1.726829824755315	0.07536456185517229	0.22665425941199002	-0.3303725148318293
0.28	0.22914355942462566	-0.09801706106140788	-0.09098894175731864	1.7271316525176468	0.07530414927871704	0.22697874098498924	-0.33007961401612246
0.2809999999999999	0.2291749657892072	-0.09802858177269592	-0.09001155410424969	1.7274325030241502	0.07524345335395055	0.2273043163550547	-0.3297857292939608
0.28200000000000003	0.22920626635089383	-0.09804009595948182	-0.08902989960963044	1.7277323444438604	0.07518247483843629	0.22763097799239065	-0.3294908682662468
0.2829999999999999	0.2292374582172083	-0.09805160212462305	-0.08804399247645793	1.7280311447901058	0.07512121450465878	0.22795871848688648	-0.3291950384952195
0.28400000000000003	0.2292685385494684	-0.09806309880415302	-0.0870538466095417	1.7283288719332643	0.07505967313835804	0.2282875305536873	-0.3288982474970685
0.2849999999999999	0.2292995045624719	-0.0980745845681023	-0.08605947559980315	1.7286254936141543	0.07499785153683403	0.228617407038018	-0.3286005027347605
0.28600000000000003	0.22933035352429232	-0.09808605802132898	-0.08506089270969718	1.7289209774588448	0.07493575050728135	0.22894834091981558	-0.3283018116107678
0.2869999999999999	0.22936108275618636	-0.09809751780435878	-0.08405811085861849	1.7292152909945415	0.07487337086521427	0.2292803253184205	-0.3280021814595687
0.28800000000000003	0.2293916896326128	-0.09810896259423481	-0.08305114260865469	1.7295084016658315	0.07481071343304231	0.2296133534970293	-0.3277016195401567
0.2889999999999999	0.22942217158174258	-0.09812039110538068	-0.0820400001517972	1.7298002768513174	0.07474777903879543	0.22994741886648887	-0.32740013302885557
0.29000000000000004	0.22945252608721445	-0.09813180209048046	-0.08102469529822139	1.7300908838802984	0.07468456851505899	0.23028251498862187	-0.32709772901237283
0.2909999999999999	0.22948275069076507	-0.09814319434137536	-0.08000523946487377	1.730380190049524	0.07462108269799593	0.2306186355794547	-0.3267944144807185
0.29200000000000004	0.22951284299423277	-0.09815456668997656	-0.07898164366473082	1.730668162640431	0.0745573224261508	0.23095577451223287	-0.326490196319983
0.2929999999999999	0.2295428006605612	-0.09816591800919401	-0.07795391849709589	1.7309547689365226	0.07449328853909569	0.23129392581998612	-0.32618508130533186
0.29400000000000004	0.2295726214145577	-0.09817724721388475	-0.07692207413892435	1.7312399762409179	0.0744289818761609	0.23163308369758837	-0.3258790760942725
0.29499999999999993	0.22960230304378285	-0.09818855326182371	-0.0758861203371667	1.7315237518944808	0.07436440327524957	0.23197324250337922	-0.32557218722006404
0.29600000000000004	0.22963184339919493	-0.09819983515432087	-0.07484606640174246	1.7318060632945598	0.07429955357149176	0.2323143967605963	-0.32526442108520254
0.29699999999999993	0.22966124039480013	-0.09821109193573219	-0.07380192119838164	1.732086877915122	0.07423443359531089	0.23265654115886744	-0.32495578395461094
0.29800000000000004	0.22969049200668773	-0.09822232269224136	-0.0727536931413258	1.7323661633283152	0.07416904417008449	0.23299967055570744	-0.3246462819484651
0.29899999999999993	0.22971959627258143	-0.09823352655141877	-0.07170139018663274	1.7326438872252354	0.07410338611025097	0.23334377997784134	-0.3243359210353211
0.30000000000000004	0.22974855129153307	-0.09824470268255817	-0.07064501982645165	1.7329200174347976	0.07403746021986163	0.23368886462223784	-0.32402470702584135
0.30099999999999993	0.22977735522338594	-0.09825585029628703	-0.06958458908388591	1.7331945219422515	0.07397126729096822	0.2340349198569187	-0.32371264556668805
0.30200000000000005	0.22980600628913606	-0.09826696864345144	-0.06852010450768357	1.7334673689088724	0.07390480810196687	0.2343819412218528	-0.32339974213415174
0.30299999999999994	0.22983450277219195	-0.09827805701478119	-0.06745157216674769	1.7337385266932344	0.07383808341614144	0.23472992442987892	-0.3230860020273874
0.30400000000000005	0.22986284301903212	-0.09828911474133602	-0.06637899764521374	1.7340079638737251	0.0737710939801008	0.2350788653672351	-0.32277143036137534
0.30499999999999994	0.22989102543926038	-0.09830014119422836	-0.06530238603846446	1.7342756492708236	0.07370384052198775	0.23542876009369892	-0.3224560320600881
0.30600000000000005	0.22991904850656386	-0.09831113578324728	-0.06422174194969935	1.7345415519676675	0.07363632374976305	0.2357796048426468	-0.3221398118502241
0.30699999999999994	0.22994691076057616	-0.09832209795513647	-0.0631370694863034	1.7348056413296964	0.07356854434962513	0.23613139602109762	-0.3218227742551382
0.30800000000000005	0.2299746108081446	-0.09833302719227957	-0.06204837225601177	1.7350678870249043	0.07350050298444263	0.23648413020962217	-0.32150492358865934
0.30899999999999994	0.23000214732362806	-0.0983439230125459	-0.060955653363614484	1.735328259044363	0.07343220029238201	0.23683780416206104	-0.321186263949035
0.31000000000000005	0.23002951904897892	-0.09835478496992085	-0.05985891540894827	1.7355867277222812	0.07336363688579044	0.2371924148048717	-0.3208667992132418
0.31099999999999994	0.23005672479398231	-0.09836561265441615	-0.05875816048692812	1.7358432637560104	0.07329481334996794	0.23754795923580332	-0.32054653303177993
0.31199999999999983	0.23008376343665243	-0.09837640569126072	-0.05765339018924194	1.736097838226023	0.07322573024176725	0.23790443472208542	-0.3202254688238258
0.31299999999999994	0.23011063392378978	-0.09838716374050108	-0.056544605606201157	1.736350422615522	0.07315638808838629	0.2382618386986194	-0.31990360977237386
0.31399999999999983	0.23013733527132565	-0.09839788649663549	-0.055431807328744614	1.7366009888300777	0.07308678738623087	0.23862016876605507	-0.3195809588194259
0.31499999999999995	0.23016386656408155	-0.09840857368790597	-0.054314995452098835	1.7368495092173264	0.07301692859960354	0.23897942268820582	-0.3192575186617109
0.31599999999999984	0.230190226955695	-0.09841922507637717	-0.053194169581095	1.7370959565856219	0.07294681215970532	0.23933959838886557	-0.3189332917471159
0.31699999999999995	0.23021641566946174	-0.09842984045880247	-0.052069328835637536	1.7373403042209246	0.07287643846419327	0.23970069394863922	-0.31860828027158133
0.31799999999999984	0.2302424320000949	-0.09844041966677235	-0.050940471855946336	1.7375825259034534	0.07280580787686755	0.2400627076019101	-0.3182824861759108
0.31899999999999995	0.23026827531640476	-0.09845096256614533	-0.049807596808324826	1.7378225959260105	0.07273492072742638	0.24042563773364165	-0.31795591114212707
0.31999999999999984	0.23029394506377043	-0.09846146905726672	-0.048670701392208915	1.7380604891128733	0.0726637773114103	0.24078948287577187	-0.3176285565899822
0.32099999999999995	0.23031944076527378	-0.09847193907597512	-0.047529782848878016	1.7382961808377737	0.07259237789003133	0.24115424170295816	-0.3173004236742892
0.32199999999999984	0.23034476202262832	-0.09848237259389213	-0.04638483797070372	1.7385296470417386	0.07252072268970342	0.2415199130279785	-0.31697151328252654
0.32299999999999995	0.23036990851765612	-0.09849276961799462	-0.04523586310943158	1.738760864251198	0.07244881190151815	0.24188649579746058	-0.3166418260320441
0.32399999999999984	0.23039488001317995	-0.09850313019097554	-0.044082854183872235	1.7389898095952572	0.07237664568090864	0.24225398908793921	-0.31631136226729584
0.32499999999999996	0.23041967635295468	-0.09851345439239247	-0.042925806688134095	1.7392164608210245	0.07230422414744066	0.2426223921018788	-0.31598012205776865
0.32599999999999985	0.2304442974613951	-0.09852374233909932	-0.0417647157007802	1.7394407963073923	0.07223154738448744	0.24299170416347796	-0.31564810519654646
0.32699999999999996	0.23046874334347742	-0.09853399418496082	-0.040599575894913455	1.7396627950787948	0.07215861543884859	0.2433619247141359	-0.31531531119914347
0.32799999999999985	0.23049301408443648	-0.09854421012097865	-0.03943038154881779	1.739882436818965	0.0720854283204961	0.24373305330764203	-0.31498173930260753
0.32899999999999996	0.23051710984850476	-0.09855439037545265	-0.03825712655678514	1.7400997018832096	0.07201198600220336	0.2441050896052718	-0.3146473884651369
0.32999999999999985	0.23054103087706826	-0.09856453521342454	-0.03707980444126273	1.7403145713088497	0.07193828841899687	0.24447803337060697	-0.31431225736651647
0.33099999999999996	0.2305647774877424	-0.09857464493578007	-0.03589840836745321	1.7405270268245912	0.0718643354678564	0.2448518844638364	-0.31397634440943445
0.33199999999999985	0.2305883500743684	-0.09858471987876198	-0.0347129311592452	1.740737050859219	0.07179012700784661	0.24522664283572104	-0.3136396477211944
0.33299999999999996	0.23061174910642934	-0.09859476041426965	-0.033523365315355214	1.7409446265496342	0.07171566286049767	0.24560230852128342	-0.31330216515551906
0.33399999999999985	0.2306349751278862	-0.09860476695019262	-0.03232970302606532	1.7411497377482552	0.07164094281031293	0.2459788816331005	-0.3129638942946922
0.33499999999999996	0.23065802875693667	-0.09861473993002509	-0.0311319361913121	1.7413523690294215	0.07156596660546487	0.24635636235426028	-0.312624832452344
0.33599999999999985	0.23068091068669525	-0.09862467983213737	-0.02993005644088495	1.7415525056944379	0.07149073395861867	0.24673475093092156	-0.31228497667712696
0.33699999999999997	0.23070362168528832	-0.0986345871690798	-0.028724055156368545	1.7417501337760242	0.07141524454770094	0.24711404766447642	-0.31194432375710124
0.33799999999999986	0.23072616259498807	-0.09864446248692012	-0.027513923493333495	1.741945240042567	0.07133949801661367	0.24749425290361973	-0.31160287022434613
0.33899999999999997	0.23074853433113643	-0.09865430636461457	-0.026299652403406374	1.7421378120014335	0.07126349397595495	0.2478753670363864	-0.31126061235980007
0.33999999999999986	0.23077073788123484	-0.09866411941341026	-0.025081232656982273	1.7423278379017335	0.07118723200380747	0.24825739048197307	-0.31091754619839385
0.34099999999999997	0.23079277430419878	-0.09867390227665225	-0.023858654866967182	1.7425153067369155	0.07111071164677801	0.24864032368234437	-0.3105736675343583
0.34199999999999986	0.230814644729776	-0.09868365563037217	-0.022631909513555922	1.742700208246459	0.07103393242134912	0.24902416709362274	-0.31022897192695487
0.34299999999999997	0.23083635035775166	-0.09869338018390622	-0.021400986970050564	1.7428825329170528	0.07095689381523898	0.24940892117714	-0.3098834547068149
0.34399999999999986	0.23085789245618596	-0.09870307668016566	-0.020165877529354403	1.7430622719836426	0.0708795952885873	0.249794586390272	-0.3095371109826488
0.345	0.23087927235868377	-0.09871274589631153	-0.01892657143002634	1.74323941742961	0.07080203627515025	0.2501811631775427	-0.3091899356479645
0.34599999999999986	0.23090049146182343	-0.09872238864445682	-0.017683058881151455	1.7434139619864575	0.0707242161835661	0.25056865196218076	-0.3088419233875556
0.347	0.23092155122387245	-0.09873200577201882	-0.016435330086787738	1.7435858991333943	0.07064613439881368	0.25095705313776184	-0.3084930686839478
0.34799999999999986	0.23094245316441245	-0.0987415981624737	-0.015183375270753134	1.7437552230956932	0.0705677902839862	0.2513463670598759	-0.3081433658242343
0.349	0.2309631988633667	-0.09875116673613575	-0.013927184701012067	1.7439219288414507	0.07048918318201561	0.25173659403812365	-0.3077928089073667
0.34999999999999987	0.23098378995905358	-0.09876071245058467	-0.012666748712916226	1.7440860120775086	0.07041031241722617	0.2521277343284415	-0.3074413918516032
0.351	0.23100422814601948	-0.0987702363014922	-0.011402057732058508	1.7442474692449146	0.07033117729696177	0.2525197881255111	-0.3070891084019355
0.35199999999999987	0.2310245151726478	-0.09877973932347113	-0.010133102297878263	1.7444062975139334	0.07025177711304365	0.25291275555501036	-0.30673595213768484
0.353	0.23104465283778622	-0.09878922259019396	-0.008859873088029371	1.744562494778613	0.07017211114281593	0.25330663666570435	-0.30638191648051566
0.35399999999999987	0.2310646429867655	-0.09879868721415774	-0.007582360942392531	1.7447160596505278	0.07009217865014504	0.2537014314218037	-0.3060269947027517
0.355	0.23108448750793997	-0.09880813434684349	-0.006300556886365667	1.7448669914509503	0.0700119788868605	0.25409713969571135	-0.3056711799358184
0.35599999999999987	0.23110418832937496	-0.09881756517964178	-0.005014452154946443	1.7450152902018228	0.06993151109463855	0.25449376126061046	-0.30531446517900046
0.357	0.23112374741492558	-0.09882698094479456	-0.0037240382183639045	1.7451609566166664	0.06985077450678046	0.25489129578270936	-0.30495684330870454
0.3579999999999999	0.23114316675970223	-0.09883638291560225	-0.0024293068077616427	1.7453039920910458	0.06976976834952134	0.25528974281357175	-0.30459830708811164
0.359	0.2311624483849212	-0.09884577240589511	-0.0011302499398172532	1.7454443986922166	0.06968849184305281	0.25568910178271437	-0.3042388491769824
0.3599999999999999	0.23118159433289287	-0.0988551507687677	0.00017314005894023912	1.7455821791487038	0.06960694420262556	0.25608937199028986	-0.3038784621415012
0.361	0.23120060666289435	-0.09886451939532537	0.0014808705269816042	1.7457173368394354	0.06952512463997627	0.2564905525996119	-0.3035171384642872
0.3619999999999999	0.23121948744754853	-0.09887387971381677	0.0027929484414135346	1.7458498757816714	0.06944303236495789	0.2568926426294016	-0.3031548705548239
0.363	0.23123823876933527	-0.0988832331884008	0.004109380390768813	1.7459798006177294	0.06936066658719113	0.25729564094593854	-0.3027916507604965
0.3639999999999999	0.2312568627172332	-0.0988925813179214	0.005430172548074686	1.7461071166005002	0.06927802651786008	0.2576995462554826	-0.30242747137806286
0.365	0.2312753613834851	-0.09890192563506442	0.00675533064532184	1.746231829578508	0.06919511137159144	0.25810435709721186	-0.3020623246650157
0.3659999999999999	0.23129373686048582	-0.098911267704768	0.008084859949324811	1.7463539459812578	0.06911192036805307	0.2585100718366166	-0.30169620285060195
0.367	0.2313119912374177	-0.09892060912150794	0.009418765237837292	1.746473472804484	0.06902845273315056	0.2589166886589853	-0.30132909814674874
0.3679999999999999	0.2313301265962557	-0.0989299515062079	0.010757050774790519	1.7465904175945426	0.06894470770012727	0.2593242055626798	-0.3009610027593308
0.369	0.23134814500788972	-0.09893929650352758	0.01209972028465225	1.7467047884315694	0.06886068451105568	0.25973262035226263	-0.30059190890002996
0.3699999999999999	0.23136604852873868	-0.09894864578027875	0.013446776927405119	1.746816593912144	0.0687763824187817	0.26014193063184315	-0.3002218087983076
0.371	0.23138383919672864	-0.09895800102458907	0.014798223276020027	1.7469258431322092	0.06869180068877473	0.26055213379919384	-0.2998506947127666
0.3719999999999999	0.23140151902625491	-0.09896736394430825	0.016154061296422526	1.7470325456702325	0.0686069386003967	0.26096322704075947	-0.2994785589418493
0.373	0.2314190900025015	-0.09897673626465672	0.017514292328069433	1.7471367115706047	0.068521795447652	0.26137520732695424	-0.29910539383436663
0.3739999999999999	0.23143655407473993	-0.09898611972662176	0.018878917064005976	1.747238351326507	0.0684363705399061	0.26178807140738275	-0.2987311918002914
0.375	0.23145391314898148	-0.0989955160860967	0.020247935530779557	1.7473374758618663	0.06835066320287796	0.26220181580611085	-0.29835594532176346
0.3759999999999999	0.2314711690814863	-0.09900492711225593	0.02162134706858356	1.747434096513141	0.06826467277978512	0.2626164368169883	-0.2979796469641305
0.377	0.23148832367350236	-0.0990143545851656	0.02299915031200539	1.7475282250105524	0.06817839863258147	0.2630319304992105	-0.297602289387093
0.3779999999999999	0.2315053786668546	-0.09902380029413271	0.024381343171757733	1.7476198734583726	0.06809184014340984	0.26344829267336545	-0.29722386535583906
0.379	0.23152233574075926	-0.09903326603678968	0.02576792281739658	1.7477090543153835	0.06800499671620917	0.2638655189179102	-0.29684436775181006
0.3799999999999999	0.23153919650949023	-0.09904275361740955	0.027158885661778397	1.7477957803755	0.06791786777817262	0.26428360456626177	-0.29646378958298353
0.381	0.2315559625193913	-0.0990522648444492	0.028554227347633406	1.7478800647474126	0.06783045278099588	0.26470254470463034	-0.2960821239939227
0.3819999999999999	0.23157263524485458	-0.09906180152882174	0.029953942734755514	1.7479619208332318	0.06774275120228208	0.26512233417011133	-0.2956993642759047
0.383	0.231589216084015	-0.09907136548289716	0.031358025886310134	1.7480413623057534	0.0676547625472253	0.2655429675486145	-0.2953155038775599
0.3839999999999999	0.2316057063545358	-0.09908095851872692	0.0327664700542639	1.7481184030835781	0.06756648635020793	0.2659644391727576	-0.2949305364163341
0.385	0.23162210728948252	-0.09909058244549136	0.034179267665069776	1.7481930573052031	0.06747792217619059	0.26638674312003385	-0.2945444556902921
0.3859999999999999	0.23163842003328308	-0.09910023906767146	0.03559641030674195	1.7482653393035743	0.0673890696221995	0.2668098732113811	-0.2941572556894773
0.387	0.23165464563777505	-0.0991099301843171	0.03701788871732789	1.748335263581835	0.06729992831897257	0.26723382301009674	-0.2937689306064686
0.3879999999999999	0.23167078505834096	-0.09911965758865873	0.03844369277366003	1.748402844790633	0.06721049793252117	0.26765858582086144	-0.2933794748463826
0.389	0.23168683915012972	-0.09912942306731018	0.039873811480020026	1.74846809770547	0.067120778165486	0.2680841546888171	-0.2929888830370597
0.3899999999999999	0.23170280866436077	-0.0991392283986857	0.04130823295785093	1.7485310372018263	0.06703076875840924	0.26851052239907025	-0.2925971500397414
0.391	0.23171869424470967	-0.09914907535138	0.04274694443652809	1.7485916782287925	0.06694046949116672	0.26893768147662883	-0.2922042709597593
0.3919999999999999	0.23173449642415203	-0.09915896568288447	0.0441899322444488	1.7486500357826982	0.06684988018462164	0.2693656241865345	-0.2918102411569351
0.3929999999999998	0.2317502156230195	-0.09916890113788784	0.045637181801582064	1.748706124879595	0.06675900070243872	0.2697943425345031	-0.2914150562558179
0.39400000000000013	0.2317658521482636	-0.09917888344653442	0.04708867761424418	1.7487599605262019	0.06666783095305923	0.27022382826820257	-0.29101871215570313
0.395	0.23178140619317458	-0.09918891432338899	0.04854440327061059	1.7488115576904342	0.06657637089177602	0.2706540728787493	-0.29062120504055905
0.3959999999999999	0.23179687783718322	-0.09919899546673103	0.05000434143585103	1.7488609312718708	0.06648462052284775	0.27108506760230966	-0.29022253138910775
0.3969999999999998	0.2318122670461211	-0.09920912855780183	0.05146847384727836	1.748908096072523	0.06639257990171332	0.27151680342199724	-0.2898226879847608
0.39800000000000013	0.23182757367331303	-0.09921931526000244	0.05293678130952573	1.7489530667675144	0.06630024913742828	0.2719492710698925	-0.28942167192541224
0.399	0.23184279746074987	-0.09922955721804119	0.05440924368939576	1.7489958578741562	0.06620762839526208	0.27238246102888763	-0.2890194806337623
0.3999999999999999	0.23185793803996638	-0.09923985605740512	0.05588583991115509	1.7490364837194001	0.06611471789933461	0.27281636353461114	-0.288616111868114
0.4009999999999998	0.23187299493337413	-0.09925021338453018	0.05736654795304547	1.7490749584071568	0.06602151793529153	0.27325096857780495	-0.2882115637328523
0.40200000000000014	0.2318879675556725	-0.09926063078691603	0.058851344844279285	1.749111295785845	0.06592802885283565	0.2736862659069822	-0.2878058346886099
0.403	0.2319028552149637	-0.09927110983243234	0.06034020666141327	1.7491455094154056	0.06583425106811404	0.27412224503100974	-0.28739892356272867
0.4039999999999999	0.23191765711470377	-0.09928165206819246	0.061833108524120745	1.749177612533767	0.06574018506632594	0.2745588952216245	-0.28699082956001937
0.4049999999999998	0.23193237235686828	-0.09929225901974215	0.06333002459113697	1.7492076180238774	0.06564583140461189	0.2749962055160784	-0.2865815522733328
0.40600000000000014	0.23194699994558002	-0.0993029321909351	0.06483092805640638	1.7492355383820404	0.06555119071504104	0.27543416471979826	-0.2861710916937615
0.40700000000000003	0.23196153879081935	-0.09931367306374546	0.06633579114545766	1.7492613856871666	0.06545626370757414	0.27587276140907324	-0.2857594482204709
0.4079999999999999	0.2319759877122164	-0.09932448309726749	0.06784458511315557	1.7492851715713038	0.06536105117281907	0.2763119839341451	-0.2853466226697962
0.4089999999999998	0.2319903454433053	-0.09933536372627404	0.06935728024285398	1.7493069071929404	0.06526555398445621	0.2767518204225303	-0.2849326162832987
0.41000000000000014	0.23200461063699476	-0.09934631636008182	0.07087384584585624	1.749326603213446	0.06516977310151578	0.2771922587822193	-0.28451743073490343
0.41100000000000003	0.23201878187188008	-0.0993573423824746	0.0723942502612135	1.749344269775888	0.06507370957074975	0.2776332867049475	-0.2841010681372989
0.4119999999999999	0.23203285765826923	-0.0993684431523066	0.07391846085588585	1.749359916485833	0.06497736452903649	0.2780748916694894	-0.2836835310477808
0.4129999999999998	0.2320468364443004	-0.09937962000328306	0.07544644402491968	1.749373552394129	0.06488073920557375	0.2785170609446822	-0.28326482247365886
0.41400000000000015	0.23206071662252883	-0.09939087424291945	0.07697816519242884	1.7493851859816534	0.0647838349237367	0.27895978159243595	-0.28284494587698067
0.41500000000000004	0.23207449653585566	-0.09940220715217941	0.078513588814541	1.7493948251460238	0.06468665310272197	0.2794030404712896	-0.2824239051780831
0.4159999999999999	0.2320881744824242	-0.0994136199861616	0.08005267838434331	1.749402477190256	0.064589195259098	0.27984682424064833	-0.28200170475790587
0.4169999999999998	0.2321017487206138	-0.09942511397508526	0.08159539643773368	1.749408148813369	0.06449146300832126	0.2802911193652271	-0.28157834945961263
0.41800000000000015	0.23211521747526187	-0.0994366903248236	0.08314170455945906	1.7494118461025505	0.06439345806627783	0.2807359121193481	-0.2811538445899411
0.41900000000000004	0.2321285789447408	-0.09944835021623064	0.08469156338975108	1.7494135745261261	0.0642951822505442	0.28118118859128877	-0.2807281959202772
0.41999999999999993	0.23214183130738789	-0.09946009480363499	0.08624493263122347	1.749413338927327	0.06419663748118284	0.2816269346876312	-0.28030140968744904
0.4209999999999998	0.2321549727269137	-0.09947192521400497	0.08780177105456893	1.7494111435195967	0.06409782578149732	0.28207313613720225	-0.2798734925943557
0.42200000000000015	0.23216800135753798	-0.09948384254715988	0.08936203650309223	1.7494069918841868	0.0639987492788666	0.2825197784946162	-0.27944445181024297
0.42300000000000004	0.2321809153492304	-0.09949584787627408	0.0909256858979972	1.7494008869704125	0.06389941020541315	0.28296684714380066	-0.27901429497013186
0.42399999999999993	0.23219371285306048	-0.09950794224791998	0.09249267524559729	1.7493928310978146	0.06379981089844176	0.2834143273017625	-0.27858303017333214
0.4249999999999998	0.23220639202665905	-0.09952012668089659	0.09406295964574025	1.7493828259590989	0.06369995380046437	0.2838622040226086	-0.27815066598145954
0.42600000000000016	0.232218951039793	-0.09953240216421869	0.0956364933007383	1.7493708726230974	0.06359984145880836	0.28431046220183537	-0.2777172114162539
0.42700000000000005	0.23223138808005586	-0.09954476965577086	0.09721322952560112	1.7493569715377504	0.06349947652523254	0.2847590865810848	-0.277282675957006
0.42799999999999994	0.23224370135829958	-0.09955723008200053	0.09879312076036788	1.7493411225346094	0.06339886175560894	0.2852080617533204	-0.2768470695370378
0.4289999999999998	0.23225588911306014	-0.09956978433789554	0.10037611858383104	1.7493233248356157	0.06329800000936366	0.2856573721681339	-0.2764104025391641
0.43000000000000016	0.23226794961397662	-0.09958243328687118	0.10196217372757077	1.7493035770606495	0.06319689424873458	0.2861070021371361	-0.2759726857908585
0.43100000000000005	0.23227988116495546	-0.0995951777605679	0.10355123609034475	1.7492818772347238	0.06309554753802625	0.2865569358395083	-0.2755339305594777
0.43199999999999994	0.23229168210745854	-0.09960801855818158	0.105143254753632	1.7492582227955742	0.06299396304255438	0.2870071573277913	-0.2750941485469866
0.43299999999999983	0.2323033508235418	-0.09962095644457199	0.10673817799838156	1.7492326106023992	0.0628921440269114	0.28745765053392547	-0.27465335188392803
0.43400000000000016	0.2323148857378913	-0.09963399214752466	0.10833595332264259	1.7492050369450005	0.06279009385285489	0.28790839927543754	-0.27421155312311457
0.43500000000000005	0.23232628531923524	-0.09964712635567101	0.10993652746012732	1.7491754975525737	0.06268781597742432	0.2883593872617279	-0.27376876523327337
0.43599999999999994	0.23233754808264032	-0.0996603597174417	0.11153984639937954	1.74914398760291	0.06258531395134391	0.28881059810041354	-0.27332500159238804
0.43699999999999983	0.23234867259269112	-0.09967369284029941	0.11314585540397276	1.7491105017331379	0.062482591417221095	0.28926201530386403	-0.2728802759802995
0.43800000000000017	0.23235965746605058	-0.09968712628987286	0.11475449903491916	1.7490750340520091	0.06237965210729338	0.2897136222962512	-0.27243460257030805
0.43900000000000006	0.23237050137302803	-0.09970066058899363	0.11636572117534612	1.7490375781526049	0.06227649984096372	0.29016540242118966	-0.2719879959199467
0.43999999999999995	0.2323812030389084	-0.099714296216261	0.11797946505711789	1.7489981271243398	0.062173138522120794	0.2906173389499232	-0.2715404709612771
0.44099999999999984	0.2323917612454176	-0.09972803360338103	0.11959567328908095	1.748956673563894	0.06206957213599683	0.29106941508995143	-0.27109204299105955
0.4419999999999997	0.232402174831948	-0.09974187313165414	0.121214287886613	1.74891320958546	0.06196580474568101	0.2915216139939305	-0.2706427276607819
0.44300000000000006	0.23241244269579597	-0.09975581512911626	0.12283525030328298	1.7488677268314368	0.06186184048846723	0.2919739187690465	-0.2701925409659245
0.44399999999999995	0.23242256379179216	-0.09976985986870912	0.12445850146543135	1.7488202164839595	0.061757683572093165	0.29242631248718326	-0.26974149923407903
0.44499999999999984	0.2324325371328259	-0.09978400756672723	0.1260839818089759	1.7487706692757625	0.061653338271110254	0.29287877819571745	-0.26928961911239463
0.44599999999999973	0.23244236179163766	-0.09979825838116353	0.12771163131774618	1.7487190754996385	0.06154880892344142	0.29333129892871423	-0.26883691755476014
0.44700000000000006	0.23245203690313018	-0.09981261240995265	0.12934138956377864	1.7486654250176217	0.06144409992681769	0.29378385771860116	-0.2683834118085246
0.44799999999999995	0.23246156166645068	-0.09982706968873863	0.13097319574963293	1.7486097072710407	0.06133921573478529	0.2942364376082145	-0.2679291194005562
0.44899999999999984	0.23247093534609087	-0.09984163018741736	0.13260698875203814	1.7485519112921937	0.06123416085197411	0.29468902166299116	-0.26747405812262326
0.44999999999999973	0.2324801572723807	-0.099856293805826	0.134242707165799	1.748492025716911	0.06112893982886705	0.29514159298320114	-0.26701824601644536
0.45100000000000007	0.2324892268425059	-0.09987106037008013	0.13588028934651894	1.7484300387961371	0.06102355725697918	0.2955941347159322	-0.2665617013590669
0.45199999999999996	0.23249814352167306	-0.0998859296299382	0.13751967345257674	1.7483659384069181	0.06091801776462513	0.2960466300667216	-0.26610444264835387
0.45299999999999985	0.2325069068440471	-0.09990090125644413	0.13916079748829563	1.7482997120643085	0.06081232601272208	0.29649906231127715	-0.26564648858786355
0.45399999999999974	0.2325155164142138	-0.09991597483947089	0.14080359934836228	1.7482313469338342	0.060706486690380215	0.2969514148075485	-0.26518785807125383
0.45500000000000007	0.23252397190879176	-0.09993114988516338	0.14244801686242772	1.7481608298441478	0.06060050451021523	0.2974036710077987	-0.2647285701666992
0.45599999999999996	0.23253227307781793	-0.09994642581327981	0.1440939878392	1.7480881473013905	0.06049438420350009	0.29785581447014436	-0.26426864410105294
0.45699999999999985	0.23254041974665948	-0.09996180195443431	0.14574145010971726	1.7480132855060302	0.060388130515395134	0.29830782886951973	-0.2638080992434312
0.45799999999999974	0.2325484118180759	-0.0999772775472434	0.14739034157023798	1.7479362303706827	0.06028174820013001	0.29875969800850694	-0.2633469550885059
0.4590000000000001	0.2325562492736803	-0.09999285173575215	0.14904060022480478	1.7478569675378015	0.06017524201613294	0.2992114058281095	-0.26288523123985197
0.45999999999999996	0.2325639321748008	-0.10000852356789124	0.15069216422678985	1.7477754823976215	0.060068616721467905	0.2996629364181187	-0.26242294739333044
0.46099999999999985	0.2325714606623638	-0.10002429199458851	0.15234497191948515	1.747691760106371	0.05996187706939265	0.30011427402702856	-0.2619601233206105
0.46199999999999974	0.23257883495617293	-0.10004015586803275	0.15399896187692577	1.7476057856043938	0.059855027803484596	0.30056540307181856	-0.26149677885281025
0.4630000000000001	0.23258605535509025	-0.10005611393909196	0.155654072945757	1.7475175436342005	0.05974807365257368	0.3010163081478638	-0.26103293386387266
0.46399999999999997	0.23259312223812084	-0.10007216485539018	0.1573102442870768	1.7474270187577088	0.059641019326086515	0.3014669740388651	-0.26056860825396105
0.46499999999999986	0.23260003606489846	-0.10008830716042139	0.15896741541643317	1.7473341953719315	0.05953386950979729	0.30191738572638877	-0.26010382193364684
0.46599999999999975	0.23260679737519355	-0.10010453929295025	0.16062552624203463	1.7472390577231276	0.05942662886173714	0.30236752839896897	-0.25963859480899204
0.4670000000000001	0.23261340678819228	-0.10012085958632184	0.16228451710311212	1.747141589919433	0.05931930200807485	0.3028173874613363	-0.2591729467669586
0.46799999999999997	0.2326198650019219	-0.10013726626805691	0.16394432880962018	1.7470417759427397	0.059211893538964215	0.3032669485441517	-0.25870689766051697
0.46899999999999986	0.23262617279282521	-0.10015375746048912	0.1656049026825879	1.746939599660591	0.059104408004779944	0.3037161975139558	-0.25824046729343325
0.46999999999999975	0.23263233101548228	-0.10017033118244788	0.16726618059442433	1.74683504483773	0.05899684991285944	0.30416512048292127	-0.25777367540502166
0.4710000000000001	0.2326383406024775	-0.10018698535123857	0.1689281050092314	1.7467280951465691	0.05888922372431962	0.30461370381836106	-0.25730654165496347
0.472	0.23264420256441382	-0.10020371778454434	0.17059061902242725	1.7466187341762134	0.0587815338507619	0.30506193415200633	-0.2568390856086006
0.47299999999999986	0.23264991798969492	-0.10022052620224754	0.1722536663989871	1.7465069454404343	0.05867378465098247	0.3055097983890665	-0.25637132672298796
0.47399999999999975	0.23265548804332184	-0.10023740822817163	0.1739171916103593	1.7463927123846088	0.0585659804278057	0.3059572837171467	-0.2559032843335651
0.4750000000000001	0.23266091396470537	-0.10025436139174822	0.1755811398701115	1.7462760183916397	0.05845812542509709	0.30640437761485123	-0.2554349776412442
0.476	0.232666197065247	-0.1002713831296123	0.17724545716910947	1.746156846788004	0.05835022382476906	0.3068510678599648	-0.2549664256995314
0.47699999999999987	0.23267133872606133	-0.10028847078712823	0.17891009031028346	1.7460351808499464	0.058242279743653445	0.30729734253728397	-0.2544976474018442
0.47799999999999976	0.2326763403954616	-0.10030562161985	0.18057498694115515	1.745911003808326	0.05813429723054128	0.30774319004598927	-0.2540286614697994
0.4790000000000001	0.23268120358545372	-0.1003228327949205	0.18224009558380008	1.7457842988521375	0.05802628026350763	0.30818859910656976	-0.25355948644245163
0.48	0.2326859298676147	-0.10034010139241144	0.18390536566342391	1.7456550491318379	0.05791823274727385	0.30863355876749304	-0.2530901406659788
0.48099999999999987	0.23269052086985795	-0.1003574244066023	0.18557074753522776	1.7455232377621337	0.0578101585106644	0.3090780584114504	-0.25262064228403847
0.48199999999999976	0.23269497827408497	-0.10037479874720029	0.18723619250810863	1.7453888478234867	0.05770206130439797	0.3095220877606389	-0.2521510092293264
0.4830000000000001	0.23269930381359122	-0.10039222124050619	0.1889016528641159	1.7452518623631104	0.05759394479920918	0.3099656368807859	-0.2516812592164407
0.484	0.232703499270599	-0.10040968863090652	0.19056708187408705	1.7451122643966017	0.05748581258435801	0.3104086961842313	-0.2512114097357303
0.4849999999999999	0.23270756647429308	-0.10042719758344759	0.19223243381101288	1.7449700369102192	0.057377668166706364	0.3108512564325034	-0.25074147804768326
0.48599999999999977	0.2327115072982325	-0.10044474468749476	0.19389766396117358	1.7448251628630758	0.05726951497029702	0.31129330873821387	-0.250271481177839
0.4870000000000001	0.23271532365676179	-0.10046232646072742	0.19556272863158816	1.744677625188883	0.0571613563362491	0.31173484456579564	-0.24980143591263285
0.488	0.23271901750117	-0.1004799393530969	0.19722758515382427	1.7445274067972671	0.05705319552284484	0.31217585573127304	-0.2493313587963401
0.4889999999999999	0.23272259081597105	-0.10049757975112687	0.19889219188571572	1.7443744905743	0.05694503570586523	0.3126163344016829	-0.2488612661289803
0.48999999999999977	0.2327260456153034	-0.10051524398293593	0.20055650821140172	1.7442188593818813	0.05683687997935423	0.31305627309415385	-0.2483911739651664
0.4910000000000001	0.23272938393944737	-0.10053292832323357	0.20222049453897653	1.7440604960567447	0.056728731356564664	0.3134956646742865	-0.2479210981138221
0.492	0.23273260785145747	-0.10055062899791654	0.20388411229541412	1.743899383409475	0.056620592770900195	0.3139345023538419	-0.247451054138629
0.4929999999999999	0.23273571943390875	-0.10056834218939718	0.20554732391918362	1.7437355042224254	0.05651246707733766	0.31437277968798744	-0.24698105735931117
0.4939999999999998	0.2327387207857542	-0.10058606404266524	0.20721009285171907	1.74356884124693	0.056404357054387726	0.3148104905722918	-0.24651112285349758
0.4950000000000001	0.23274161401929183	-0.10060379067058274	0.2088723835281558	1.743399377202083	0.056296265405860316	0.3152476292393518	-0.24604126545853847
0.496	0.23274440125723908	-0.10062151815842016	0.21053416136623984	1.7432270947751083	0.05618819476237125	0.3156841902548135	-0.24557149977338327
0.4969999999999999	0.23274708462991264	-0.10063924256914351	0.2121953927534456	1.7430519766210715	0.05608014768337907	0.31612016851303787	-0.24510184016099232
0.4979999999999998	0.23274966627251145	-0.10065695994983068	0.21385604503346453	1.7428740053612044	0.055972126659871356	0.3165555592327199	-0.24463230075126832
0.4990000000000001	0.23275214832250093	-0.10067466633846688	0.21551608649210066	1.742693163580984	0.05586413411708902	0.3169903579522834	-0.24416289544418918
0.5	0.23275453291709636	-0.10069235777074603	0.21717548634222764	1.7425094338287375	0.05575617241710345	0.3174245605249962	-0.24369363791300652
0.5009999999999999	0.2327568221908433	-0.10071003028687954	0.21883421470783682	1.7423227986140368	0.05564824386148771	0.31785816311405213	-0.24322454160792253
0.5019999999999998	0.23275901827329298	-0.10072767993841755	0.2204922426075811	1.742133240405524	0.05554035069414044	0.3182911621876866	-0.24275561976029283
0.5030000000000001	0.23276112328677065	-0.10074530279509088	0.22214954193822112	1.74194074162931	0.05543249510419929	0.3187235545141452	-0.24228688538673354
0.504	0.2327631393442346	-0.10076289495167821	0.22380608545725175	1.7417452846683426	0.055324679229163475	0.319155337156266	-0.24181835129311885
0.5049999999999999	0.23276506854722387	-0.10078045253452436	0.2254618467639826	1.7415468518623802	0.05521690515816247	0.3195865074655567	-0.24135003007876193
0.5059999999999998	0.23276691298389293	-0.10079797170695946	0.22711680027947195	1.7413454255089693	0.055109174934881516	0.3200170630758916	-0.24088193414070488
0.5070000000000001	0.2327686747271307	-0.10081544867399833	0.2287709212253415	1.7411409878654434	0.055001490560141884	0.3204470018968909	-0.24041407567834983
0.508	0.23277035583276243	-0.10083287968782652	0.230424185601122	1.7409335211515857	0.054893853994742996	0.3208763221068643	-0.23994646669860106
0.5089999999999999	0.23277195833783185	-0.10085026105407793	0.23207657016053054	1.7407230075529727	0.054786267162564344	0.32130502214538054	-0.23947911902114152
0.5099999999999998	0.23277348425896233	-0.10086758913703164	0.23372805238670427	1.7405094292242544	0.05467873195337727	0.3217331007055873	-0.23901204428395337
0.5110000000000001	0.23277493559079418	-0.10088486036298076	0.23537861046603623	1.7402927682916456	0.05457125022530376	0.3221605567262823	-0.23854525394955842
0.512	0.2327763143044969	-0.10090207122327827	0.23702822326138634	1.7400730068553945	0.0544638238073468	0.32258738938385945	-0.23807875931160183
0.5129999999999999	0.23277762234635405	-0.10091921827781325	0.238676870285816	1.7398501269937539	0.05435645450205129	0.32301359808431324	-0.23761257150091503
0.5139999999999998	0.2327788616364187	-0.10093629815779454	0.24032453167686757	1.739624110768847	0.05424914408792839	0.3234391824552414	-0.2371467014909862
0.5150000000000001	0.23278003406723818	-0.10095330756746757	0.24197118817065535	1.7393949402329412	0.054141894321580696	0.3238641423376635	-0.23668116010355805
0.516	0.23278114150264545	-0.10097024328551833	0.24361682107578833	1.7391625974340164	0.05403470693964806	0.3242884777778393	-0.23621595801458592
0.5169999999999999	0.2327821857766157	-0.10098710216654487	0.2452614122475188	1.7389270644206498	0.05392758366063365	0.3247121890193297	-0.23575110576030203
0.5179999999999998	0.23278316869218643	-0.10100388114260059	0.24690494406213595	1.7386883232462302	0.05382052618679086	0.32513527649511786	-0.2352866137433148
0.5190000000000001	0.23278409202043904	-0.10102057722481228	0.24854739939237422	1.7384463559732726	0.05371353620613053	0.3255577408198519	-0.2348224922383671
0.52	0.2327849574995402	-0.10103718750507613	0.2501887615838545	1.7382011446785999	0.05360661539442496	0.325979582782451	-0.23435875139762175
0.5209999999999999	0.23278576683384122	-0.10105370915745916	0.2518290144303198	1.7379526714590379	0.05349976541708525	0.32640080333858795	-0.23389540125631708
0.5219999999999998	0.23278652169303404	-0.10107013943855857	0.2534681421465525	1.737700918436887	0.05339298793084946	0.3268214036025606	-0.23343245173939123
0.5230000000000001	0.2327872237113616	-0.10108647568719702	0.25510612934086846	1.7374458677648152	0.053286284585462605	0.32724138483897636	-0.2329699126684566
0.524	0.23278787448688165	-0.10110271532495738	0.2567429609894586	1.7371875016309384	0.0531796570255297	0.3276607484548587	-0.23250779376801872
0.5249999999999999	0.23278847558078183	-0.10111885585793456	0.25837862241221576	1.73692580226448	0.05307310689247919	0.3280794959921736	-0.23204610467099068
0.5259999999999998	0.23278902851674485	-0.10113489487895687	0.2600130992478072	1.7366607519412791	0.05296663582669618	0.3284976291202888	-0.23158485492452888
0.5270000000000001	0.232789534780362	-0.10115083006952841	0.2616463774280101	1.736392332989543	0.05286024546970203	0.3289151496281795	-0.23112405399605918
0.528	0.2327899958185936	-0.10116665920074493	0.2632784431532023	1.7361205277962306	0.05275393746595232	0.3293320594168076	-0.23066371127875307
0.5289999999999999	0.2327904130392751	-0.1011823801335603	0.2649092828690185	1.7358453188133303	0.052647713464434524	0.329748360491853	-0.23020383609674927
0.5299999999999998	0.23279078781066706	-0.10119799081990676	0.2665388832438108	1.7355666885648087	0.05254157512048977	0.3301640549565539	-0.2297444377101116
0.5310000000000001	0.23279112146104794	-0.10121348930467085	0.26816723114805613	1.7352846196557463	0.05243552409755286	0.3305791450047126	-0.22928552531866134
0.532	0.2327914152783483	-0.10122887372702649	0.2697943136357236	1.7349990947829306	0.052329562068382435	0.3309936329140502	-0.22882710806479706
0.5329999999999999	0.23279167050982508	-0.10124414232075046	0.2714201179261109	1.734710096745038	0.05222369071602345	0.3314075210397228	-0.228369195036328
0.5339999999999998	0.23279188836177464	-0.10125929341389552	0.27304463138578716	1.7344176084524257	0.05211791173474373	0.33182081180787687	-0.22791179526955582
0.5350000000000001	0.2327920699992835	-0.10127432542782369	0.27466784151102824	1.7341216129384276	0.052012226830699476	0.3322335077093013	-0.2274549177521088
0.536	0.23279221654601553	-0.10128923687635513	0.27628973591038	1.7338220933733013	0.05190663772238904	0.33264561129293124	-0.22699857142521465
0.5369999999999999	0.2327923290840343	-0.10130402636540815	0.2779103022873652	1.7335190330800858	0.05180114614107581	0.3330571251590176	-0.22654276518534325
0.5379999999999998	0.23279240865365985	-0.10131869259238042	0.2795295284240977	1.7332124155512603	0.05169575383099601	0.333468051952326	-0.2260875078853313
0.5390000000000001	0.2327924562533586	-0.10133323434565007	0.28114740216581346	1.732902224465843	0.051590462549532375	0.3338783943556662	-0.22563280833516364
0.54	0.23279247283966512	-0.10134765050457195	0.28276391140520407	1.73258844370695	0.051485274067595524	0.3342881550834461	-0.225178675302646
0.5409999999999999	0.23279245932713552	-0.1013619400388427	0.2843790440658135	1.7322710573798288	0.05138019016984605	0.33469733687488107	-0.22472511751432597
0.5419999999999998	0.23279241658833066	-0.10137610200686036	0.2859927880852614	1.7319500498303815	0.051275212654572806	0.3351059424871004	-0.22427214365659284
0.5430000000000001	0.2327923454538289	-0.10139013555382997	0.28760513139942906	1.7316254056641984	0.05117034333346926	0.3355139746885134	-0.22381976237639953
0.544	0.23279224671226748	-0.1014040399099935	0.28921606192799704	1.731297109766111	0.05106558403130621	0.3359214362523714	-0.2233679822812938
0.5449999999999999	0.2327921211104113	-0.10141781438898685	0.29082556756134814	1.7309651473202796	0.05096093658543817	0.3363283299505233	-0.22291681193881113
0.5459999999999998	0.23279196935324886	-0.1014314583863239	0.2924336361488469	1.7306295038308301	0.050856402845263396	0.33673465854754403	-0.22246625987534294
0.5470000000000002	0.23279179210411427	-0.10144497137800604	0.2940402554885071	1.7302901651426774	0.05075198467157498	0.3371404247952342	-0.22201633457465386
0.548	0.23279158998483485	-0.10145835291925645	0.2956454133180606	1.7299471174618029	0.05064768393574021	0.33754563142742633	-0.22156704447616243
0.5489999999999999	0.23279136357590346	-0.10147160264338227	0.29724909730706195	1.7296003473750006	0.050543502518950005	0.337950281154974	-0.22111839797303698
0.5499999999999998	0.23279111341667524	-0.10148472026076677	0.29885129504929253	1.7292498418690965	0.050439442311719325	0.33835437666079876	-0.2206704034104037
0.5510000000000002	0.2327908400055879	-0.10149770555799102	0.3004519940554733	1.7288955883485335	0.05033550521351493	0.33875792059517545	-0.22022306908384098
0.552	0.23279054380003006	-0.10151055839708328	0.30205118174667184	1.7285375746517067	0.050231693132325915	0.33916091557131395	-0.21977640323784758
0.5529999999999999	0.23279022521510664	-0.10152327871527128	0.30364884544803844	1.7281757890675686	0.05012800798429699	0.33956336416105193	-0.2193304140640938
0.5539999999999998	0.23278988462167588	-0.10153586652599246	0.3052449723828885	1.727810220351387	0.05002445169384893	0.33996526889083906	-0.218885109699691
0.5550000000000002	0.23278952234553413	-0.10154832192078692	0.3068395496675202	1.7274408577381595	0.04992102619428434	0.34036663223819275	-0.2184404982257157
0.556	0.2327891386688731	-0.10156064507018947	0.308432564306026	1.727067690954829	0.04981773342820698	0.3407674566282575	-0.21799658766604038
0.5569999999999999	0.23278873383288406	-0.1015728362224942	0.31002400318435647	1.726690710232437	0.04971457534732645	0.34116774443022224	-0.21755338598646393
0.5579999999999998	0.23278830803925718	-0.10158489570152326	0.31161385306440276	1.7263099063174703	0.04961155391188986	0.34156749795395747	-0.21711090109413334
0.5590000000000002	0.2327878614494502	-0.10159682390527673	0.3132021005788651	1.725925270481663	0.049508671090165025	0.3419667194470546	-0.21666914083724928
0.56	0.23278739418285213	-0.10160862130583538	0.3147887322261682	1.7255367945310065	0.049405928858277694	0.3423654110917761	-0.21622811300498646
0.5609999999999999	0.23278690631571736	-0.10162028844939132	0.316373734364681	1.7251444708147359	0.0493033292004009	0.3427635750016719	-0.21578782532749996
0.5619999999999998	0.23278639788124586	-0.10163182595528146	0.31795709320663	1.7247482922331698	0.04920087410886822	0.34316121321834653	-0.21534828547619217
0.5630000000000002	0.23278586887005845	-0.10164323451402012	0.3195387948117188	1.7243482522429086	0.04909856558396543	0.3435583277086796	-0.2149095010647811
0.5640000000000001	0.23278531923069234	-0.10165451488507952	0.3211188250800916	1.7239443448605267	0.048996405633642146	0.3439549203621935	-0.21447147965116242
0.565	0.23278474887011652	-0.10166566789479486	0.3226971697454076	1.723536564666645	0.0488943962733243	0.3443509929884436	-0.21403422873932731
0.5659999999999998	0.23278415765426744	-0.10167669443401796	0.3242738143691707	1.7231249068092578	0.04879253952570359	0.3447465473147349	-0.21359775578096313
0.5670000000000002	0.2327835454086048	-0.10168759545476608	0.3258487443363278	1.7227093670051934	0.048690837420197475	0.3451415849841625	-0.21316206817685132
0.5680000000000001	0.23278291191868772	-0.10169837196624269	0.32742194485101755	1.7222899415408404	0.04858929199219968	0.3455361075536698	-0.2127271732783599
0.569	0.23278225693077154	-0.1017090250317349	0.32899340093135715	1.7218666272717669	0.048487905282788846	0.3459301164921235	-0.2122930783896936
0.5699999999999998	0.23278158015242506	-0.10171955576638499	0.33056309740328454	1.7214394216201132	0.04838667933889364	0.34632361317858523	-0.21185979077107614
0.5709999999999997	0.23278088125316898	-0.10172996533432838	0.3321310188945968	1.7210083225705108	0.04828561621324227	0.3467165989009016	-0.21142731764212805
0.5720000000000001	0.2327801598651356	-0.10174025494482324	0.33369714982994936	1.7205733286652822	0.048184717963972626	0.3471090748546107	-0.21099566618500568
0.573	0.2327794155837498	-0.10175042584812163	0.3352614744264583	1.720134438999297	0.04808398665414472	0.34750104214198063	-0.21056484354747745
0.5739999999999998	0.23277864796843242	-0.10176047933183295	0.33682397668992214	1.7196916532148638	0.04798342435133597	0.3478925017711804	-0.21013485684580846
0.5749999999999997	0.23277785654332553	-0.1017704167185327	0.3383846404120515	1.7192449714959062	0.04788303312762203	0.3482834546557627	-0.20970571316732478
0.5760000000000001	0.23277704079804076	-0.10178023936423837	0.33994344916797054	1.7187943945602924	0.04778281505988005	0.34867390161439854	-0.20927741957332022
0.577	0.23277620018843062	-0.10178994865624477	0.3415003863128752	1.7183399236503258	0.04768277222998622	0.3490638433706182	-0.208849983102847
0.5779999999999998	0.2327753341373837	-0.10179954600994331	0.34305543497786584	1.7178815605225173	0.047582906724844505	0.34945328055243613	-0.2084234107768959
0.5789999999999997	0.23277444203564399	-0.10180903286537561	0.3446085780660991	1.717419307437393	0.04748322063636647	0.3498422136921033	-0.2079977096022897
0.5800000000000001	0.23277352324265513	-0.10181841068389497	0.3461597982500312	1.7169531671489584	0.04738371606133923	0.3502306432262893	-0.2075728865753432
0.581	0.23277257708742996	-0.10182768094531282	0.34770907796976713	1.7164831428934402	0.04728439510130121	0.350618569496635	-0.2071489486855273
0.5819999999999999	0.23277160286944615	-0.10183684514628041	0.34925639943328346	1.7160092383769308	0.04718525986278923	0.3510059927507344	-0.20672590291876447
0.5829999999999997	0.23277059985956847	-0.10184590479952658	0.35080174461854213	1.7155314577615541	0.04708631245783289	0.35139291314366805	-0.20630375626016614
0.5840000000000001	0.2327695673009985	-0.10185486143282378	0.3523450952756362	1.7150498056509	0.04698755500426803	0.35177933073972195	-0.2058825156967537
0.585	0.23276850441025215	-0.10186371658805589	0.35388643292860417	1.7145642870758475	0.04688898962611078	0.35216524551404854	-0.20546218822021656
0.5859999999999999	0.23276741037816645	-0.10187247182076059	0.35542573887805773	1.7140749074807788	0.04679061845423366	0.3525506573543913	-0.20504278082933566
0.5869999999999997	0.23276628437093544	-0.1018811286993933	0.3569629942046405	1.7135816727094229	0.04669244362697637	0.3529355660629949	-0.2046243005322481
0.5880000000000001	0.23276512553117673	-0.10188968880468942	0.35849817977333925	1.713084588990329	0.04659446729062822	0.3533199713588838	-0.20420675434854568
0.589	0.23276393297902898	-0.10189815372950099	0.36003127623904385	1.7125836629223397	0.04649669159984106	0.35370387288050886	-0.2037901493109577
0.5899999999999999	0.23276270581328162	-0.10190652507835121	0.3615622640529977	1.712078901459674	0.046399118717787825	0.35408727018858044	-0.20337449246685396
0.5909999999999997	0.23276144311253733	-0.10191480446707964	0.3630911234697771	1.711570311896618	0.04630175081636927	0.3544701627690271	-0.2029597908796228
0.5920000000000001	0.23276014393640812	-0.10192299352295381	0.36461783455406993	1.7110579018525698	0.04620459007671022	0.3548525500358362	-0.2025460516298556
0.593	0.23275880732674636	-0.10193109388449412	0.3661423771861449	1.7105416792578099	0.04610763868957787	0.3552344313334732	-0.20213328181669707
0.5939999999999999	0.23275743230891113	-0.10193910720138666	0.36766473106678327	1.7100216523396086	0.04601089885572009	0.3556158059391842	-0.2017214885593537
0.5949999999999998	0.23275601789307096	-0.10194703513486003	0.36918487572319575	1.7094978296082892	0.04591437278630412	0.35599667306560884	-0.2013106789983886
0.5960000000000001	0.23275456307554432	-0.1019548793577726	0.370702790515569	1.7089702198439916	0.04581806270327107	0.3563770318634	-0.20090086029667348
0.597	0.2327530668401783	-0.10196264155478305	0.37221845464313336	1.7084388320845003	0.04572197083978651	0.35675688142348494	-0.20049203964011345
0.5979999999999999	0.2327515281597666	-0.10197032342335291	0.3737318471490202	1.7079036756130033	0.04562609944108962	0.3571362207790916	-0.20008422423868455
0.5989999999999998	0.2327499459975081	-0.10197792667520415	0.37524294692392896	1.7073647599453938	0.04553045076549513	0.35751504890766145	-0.19967742132808264
0.6000000000000001	0.2327483193085065	-0.10198545303748	0.37675173271050383	1.7068220948178663	0.045435027085180456	0.3578933647328946	-0.19927163817118437
0.601	0.2327466470413128	-0.1019929042528565	0.3782581831095685	1.7062756901755403	0.045339830686573004	0.3582711671270493	-0.19886688205864325
0.6019999999999999	0.23274492813951053	-0.10200028207860243	0.3797622765871103	1.7057255561628561	0.045244863870274744	0.3586484549131317	-0.19846316030879654
0.6029999999999998	0.23274316154334604	-0.10200758828533407	0.3812639914824113	1.705171703115359	0.045150128950521624	0.3590252268670986	-0.19806048026681514
0.6040000000000001	0.23274134619140366	-0.10201482465583922	0.3827633060184764	1.7046141415517335	0.045055628254297514	0.3594014817205619	-0.19765884930290628
0.605	0.23273948102232786	-0.10202199298397217	0.38426019831402647	1.7040528821664538	0.04496136412034395	0.3597772181638128	-0.19725827480980587
0.6059999999999999	0.2327375649765925	-0.10202909507399298	0.38575464639670115	1.7034879358234167	0.044867338898246165	0.3601524348489235	-0.19685876419973547
0.6069999999999998	0.23273559699831886	-0.10203613274110067	0.3872466282178714	1.7029193135497946	0.04477355494777583	0.3605271303931109	-0.19646032490075643
0.6080000000000001	0.23273357603714317	-0.10204310781278479	0.38873612166833116	1.7023470265308485	0.04468001463842726	0.36090130338224086	-0.1960629643524527
0.609	0.23273150105013476	-0.10205002212948704	0.3902231045937618	1.7017710861068216	0.044586720348718516	0.3612749523741097	-0.19566669000123954
0.6099999999999999	0.2327293710037657	-0.10205687754419403	0.3917075548099892	1.7011915037707739	0.044493674465133345	0.36164807590150416	-0.1952715092956565
0.6109999999999998	0.23272718487593336	-0.10206367592171407	0.3931894501191846	1.7006082911665896	0.04440087938082331	0.36202067247528463	-0.1948774296812109
0.6120000000000001	0.23272494165803634	-0.10207041913801135	0.3946687683274041	1.7000214600882761	0.04430833749400707	0.3623927405875541	-0.1944844585943385
0.613	0.23272264035710513	-0.10207710907921821	0.3961454872619842	1.6994310224809204	0.04421605120606429	0.3627642787146101	-0.19409260345614365
0.6139999999999999	0.23272027999798853	-0.10208374763957476	0.3976195847880667	1.6988369904496836	0.04412402291895656	0.36313528531858386	-0.19370187166487682
0.6149999999999998	0.2327178596255964	-0.10209033671866959	0.3990910388250287	1.6982393762907357	0.044032255031363945	0.36350575884612524	-0.19331227058367062
0.6160000000000001	0.23271537830720027	-0.10209687821948137	0.4005598273624559	1.6976381925369701	0.04394074993438741	0.3638756977250476	-0.1929238075250495
0.617	0.2327128351347919	-0.10210337404759504	0.4020259284753053	1.6970334519899115	0.043849510008459165	0.36424510036264884	-0.19253648973860127
0.6179999999999999	0.232710229227502	-0.10210982611084296	0.40348932033903423	1.6964251677310407	0.043758537621458544	0.3646139651468683	-0.19215032440314186
0.6189999999999998	0.2327075597340784	-0.1021162363186174	0.404949981244715	1.6958133531279365	0.04366783512687403	0.3649822904481482	-0.1917653186201401
0.6200000000000001	0.2327048258354258	-0.10212260658009675	0.4064078896145359	1.6951980218431193	0.04357740486133914	0.3653500746208454	-0.19138147940656697
0.621	0.23270202674720739	-0.10212893880175704	0.4078630240180845	1.6945791878448282	0.0434872491417836	0.36571731600449847	-0.19099881368704189
0.6219999999999999	0.23269916172250912	-0.1021352348852963	0.40931536318755163	1.6939568654185966	0.04339737026286731	0.3660840129248305	-0.19061732828605985
0.6229999999999998	0.23269623005456763	-0.10214149672559816	0.4107648860311237	1.6933310691788603	0.043307770494634044	0.3664501636943065	-0.1902370299208416
0.6240000000000001	0.2326932310795621	-0.10214772620835666	0.4122115716460932	1.6927018140798251	0.0432184520800172	0.3668157666126731	-0.1898579251944953
0.625	0.23269016417947147	-0.10215392520810838	0.4136553993317091	1.6920691154259615	0.043129417232438974	0.36718081996760443	-0.1894800205892394
0.6259999999999999	0.23268702878499684	-0.10216009558629414	0.4150963486010336	1.6914329888836135	0.04304066813343994	0.36754532203508933	-0.18910332245968084
0.6269999999999998	0.23268382437855012	-0.10216623918897615	0.4165343991918218	1.6907934504937034	0.04295220693021498	0.3679092710794416	-0.18872783702626336
0.6280000000000001	0.23268055049693334	-0.10217235784496255	0.41796953107606805	1.6901505166836404	0.042864035733540785	0.3682726653531158	-0.18835357036924583
0.629	0.23267720673295605	-0.10217845336395917	0.41940172446824103	1.689504204277294	0.04277615661597086	0.36863550309645354	-0.18798052842350838
0.6299999999999999	0.23267379273636804	-0.10218452753399299	0.4208309598326028	1.6888545305037677	0.04268857160974801	0.3689977825373	-0.18760871697412002
0.6309999999999998	0.23267030821561263	-0.10219058211848085	0.4222572178892547	1.6882015130056995	0.04260128270455407	0.36935950189049277	-0.18723814165254002
0.6320000000000001	0.23266675294077716	-0.1021966188536921	0.42368047961855393	1.6875451698467028	0.04251429184558201	0.3697206593572256	-0.18686880793350813
0.633	0.2326631267469885	-0.10220263944698066	0.42510072626392276	1.6868855195179289	0.04242760093223309	0.37008125312416496	-0.18650072113261842
0.6339999999999999	0.23265942953787733	-0.10220864557503667	0.42651793933344206	1.6862225809441123	0.0423412118171326	0.37044128136244536	-0.1861338864043885
0.6349999999999998	0.23265566128873544	-0.10221463888177981	0.4279321006002459	1.685556373488327	0.04225512630515792	0.3708007422266652	-0.1857683087409409
0.6360000000000001	0.23265182204861307	-0.10222062097664075	0.42934319210060723	1.6848869169546796	0.0421693461527814	0.3711596338536421	-0.18540399297190058
0.637	0.23264791194135703	-0.10222659343285308	0.43075119612973395	1.6842142315896815	0.04208387306766575	0.37151795436086854	-0.1850409437655643
0.6379999999999999	0.23264393116596616	-0.10223255778538197	0.4321560952367972	1.6835383380834024	0.041998708708205254	0.3718757018449133	-0.18467916563054596
0.6389999999999998	0.2326398799958902	-0.10223851552961696	0.4335578722203376	1.682859257570758	0.04191385468325521	0.3722328743799526	-0.18431866291716217
0.6400000000000001	0.2326357587772709	-0.10224446812119932	0.434956510124816	1.6821770116321635	0.041829312552169456	0.37258947001661685	-0.1839594398183709
0.641	0.2326315679268743	-0.1022504169762301	0.43635199223832566	1.6814916222920329	0.041745083824961934	0.372945486781275	-0.18360150037068582
0.6419999999999999	0.23262730793009123	-0.10225636347148519	0.4377443020903532	1.680803112015473	0.04166116996259054	0.37330092267551623	-0.18324484845548789
0.6429999999999998	0.23262297933900675	-0.10226230894463634	0.4391334234481045	1.6801115037050323	0.04157757237742293	0.3736557756753429	-0.18288948780085224
0.6440000000000001	0.23261858277015943	-0.10226825469447223	0.4405193403106589	1.6794168206974813	0.041494292433821814	0.3740100437299549	-0.18253542198406958
0.645	0.23261411890123887	-0.10227420198111853	0.44190203690172003	1.6787190867598538	0.04141133144872653	0.3743637247604932	-0.18218265443473647
0.6459999999999999	0.23260958846709773	-0.10228015202625873	0.44328149766210445	1.6780183260851	0.041328690692229754	0.37471681665892703	-0.18183118843804555
0.6469999999999998	0.2326049922565808	-0.10228610601335346	0.4446577072423608	1.6773145632877078	0.04124637138826965	0.3750693172869044	-0.18148102713815045
0.6480000000000001	0.2326003311101717	-0.10229206508785614	0.4460306504955354	1.6766078233988861	0.04116437471549721	0.3754212244745671	-0.18113217354160252
0.649	0.2325956059169529	-0.10229803035742693	0.4474003124700962	1.6758981318601642	0.04108270180825675	0.37577253601963767	-0.18078463052103882
0.6499999999999999	0.23259081761087777	-0.10230400289214378	0.44876667840303036	1.6751855145150005	0.04100135375749561	0.37612324968690203	-0.18043840081924017
0.6509999999999998	0.23258596716785626	-0.10230998372470543	0.4501297337127569	1.6744699975998851	0.040920331611541134	0.376473363207724	-0.18009348705331296
0.6520000000000001	0.23258105560365278	-0.10231597385062521	0.45148946399111733	1.6737516077356613	0.040839636376987384	0.3768228742792296	-0.17974989171899208
0.653	0.2325760839710917	-0.10232197422841778	0.45284585499445507	1.673030371918289	0.04075926901981246	0.37717178056334455	-0.17940761719530604
0.6539999999999999	0.23257105335657122	-0.10232798577977689	0.4541988926341743	1.6723063175094004	0.04067923046660358	0.37752007968593243	-0.17906666574960142
0.6549999999999998	0.23256596487701087	-0.10233400938974208	0.45554856296641755	1.6715794722273722	0.04059952160588898	0.3778677692358514	-0.17872703954292518
0.6560000000000001	0.2325608196764811	-0.10234004590685554	0.45689485218125053	1.6708498641385159	0.040520143289514886	0.3782148467638117	-0.17838874063551802
0.657	0.23255561892138857	-0.10234609614330738	0.4582377465928714	1.670117521647975	0.04044109633388391	0.37856130978133906	-0.1780517709918695
0.6579999999999999	0.23255036379534036	-0.10235216087506704	0.4595772326308587	1.669382473489932	0.040362381521115	0.3789071557600919	-0.1777161324855758
0.6589999999999998	0.2325450554944345	-0.10235824084200369	0.46091329683059157	1.6686447487163425	0.040283999600306826	0.37925238213128926	-0.17738182690503396
0.6600000000000001	0.23253969522222578	-0.10236433674799454	0.4622459258217299	1.6679043766845456	0.040205951288964765	0.37959698628494876	-0.1770488559602141
0.661	0.23253428418512218	-0.10237044926139255	0.4635751063162708	1.6671613870452273	0.04012823727465158	0.3799409655690582	-0.17671722128929002
0.6619999999999999	0.23252882358933769	-0.1023765790166041	0.464900825098823	1.6664158097310848	0.04005085821692212	0.3802843172889882	-0.17638692446396934
0.6629999999999998	0.23252331463827017	-0.10238272661640217	0.46622306901948635	1.6656676749454113	0.03997381474923673	0.38062703870727	-0.17605796699388704
0.6640000000000001	0.2325177585295488	-0.1023888926334711	0.46754182498822516	1.6649170131505686	0.03989710748030472	0.38096912704374136	-0.17573035033066983
0.665	0.2325121564528815	-0.10239507761080849	0.4688570799707498	1.6641638550566948	0.039820736994857234	0.38131057947606306	-0.17540407587142612
0.6659999999999999	0.2325065095890778	-0.10240128206173484	0.4701688209862924	1.6634082316094918	0.03974470385433613	0.3816513931407302	-0.17507914496172147
0.6669999999999998	0.23250081910949214	-0.10240750646988275	0.471477035107289	1.6626501739759318	0.03966900859762012	0.38199156513470367	-0.17475555889828137
0.6680000000000001	0.23249508617551054	-0.10241375128916504	0.4727817094606056	1.661889713529359	0.03959365174154401	0.3823310925173589	-0.17443331893117664
0.669	0.23248931193808092	-0.1024200169441006	0.47408283122956996	1.6611268818358316	0.0395186337812714	0.3826699723123297	-0.17411242626542914
0.6699999999999999	0.23248349753690747	-0.10242630383124944	0.4753803876564453	1.6603617106413024	0.03944395519094669	0.38300820150930975	-0.17379288206228036
0.6709999999999998	0.2324776440985564	-0.10243261232137865	0.4766743660457336	1.6595942318584813	0.03936961642462583	0.3833457770661813	-0.1734746874401824
0.6720000000000002	0.23247175273384937	-0.1024389427608565	0.47796475376907155	1.6588244775529701	0.03929561791693735	0.38368269591165527	-0.1731578434753279
0.673	0.23246582453604656	-0.10244529547189642	0.4792515382721121	1.6580524799286436	0.03922196008322954	0.38401895494836646	-0.17284235120165617
0.6739999999999999	0.2324598605798189	-0.10245167075277767	0.4805347070834022	1.6572782713122323	0.03914864331944701	0.38435455105636396	-0.17252821161033544
0.6749999999999998	0.23245386191950643	-0.10245806887917192	0.4818142478245161	1.6565018841374595	0.03907566800222333	0.38468948109681933	-0.17221542564871953
0.6760000000000002	0.23244782958665924	-0.10246449010620158	0.4830901482203279	1.6557233509298293	0.03900303448931136	0.3850237419155882	-0.17190399421896085
0.677	0.23244176458836438	-0.10247093466972541	0.4843623961098086	1.6549427042927864	0.038930743119680825	0.38535733034662967	-0.17159391817621797
0.6779999999999999	0.23243566790673081	-0.10247740278647283	0.48563097945848777	1.654159976894466	0.0388587942129174	0.38569024321571216	-0.1712851983262133
0.6789999999999998	0.23242954049878053	-0.10248389465377807	0.48689588637334813	1.6533752014538712	0.0387871880682885	0.38602247734471373	-0.1709778354220181
0.6800000000000002	0.23242338329637272	-0.10249041044929369	0.4881571051205407	1.6525884107264448	0.03871592496365802	0.38635402955645876	-0.17067183015988152
0.681	0.23241719720615978	-0.10249695033068291	0.4894146241451791	1.6517996374901296	0.03864500515418888	0.3866848966797287	-0.1703671831741028
0.6819999999999999	0.23241098310919536	-0.10250351443528664	0.4906684320920939	1.6510089145326392	0.03857442887089411	0.38701507555420683	-0.17006389503131142
0.6829999999999998	0.23240474185944152	-0.10251010288014004	0.4919185178271851	1.6502162746391633	0.03850419631921873	0.387344563035542	-0.16976196622452
0.6840000000000002	0.23239847428155178	-0.10251671576309325	0.49316487045976043	1.6494217505797124	0.03843430767789602	0.38767335600071806	-0.1694613971667666
0.685	0.2323921811690558	-0.10252335316466214	0.49440747936662055	1.6486253750968267	0.038364763097895056	0.3880014513536702	-0.16916218818373713
0.6859999999999999	0.23238586328256983	-0.1025300151491057	0.4956463342175266	1.6478271808943692	0.038295562700972355	0.38832884603103035	-0.16886433950555
0.6869999999999998	0.23237952134765788	-0.10253670176472936	0.4968814250005537	1.6470272006273732	0.03822670657801002	0.3886555370077603	-0.16856785125855522
0.6880000000000002	0.23237315605309422	-0.10254341304491454	0.49811274204696565	1.6462254668932848	0.038158194787627574	0.38898152130243246	-0.16827272345714817
0.6890000000000001	0.23236676804914966	-0.10255014900987376	0.49934027605637477	1.6454220122241923	0.038090027354823655	0.38930679598228274	-0.1679789559951709
0.69	0.23236035794552398	-0.102556909667628	0.5005640181221943	1.6446168690788865	0.03802220426909967	0.3896313581682817	-0.16768654863714552
0.6909999999999998	0.23235392631005233	-0.1025636950138323	0.5017839597566405	1.643810069834717	0.03795472548218683	0.389955205040228	-0.16739550100976494
0.6920000000000002	0.23234747366855846	-0.10257050503157948	0.5030000929156712	1.6430016467795918	0.03788759090598589	0.39027833384186555	-0.16710581259339868
0.6930000000000001	0.23234100050510345	-0.10257733969230852	0.5042124100249985	1.642191632104462	0.03782080041096313	0.39060074188602784	-0.16681748271294344
0.694	0.23233450726225677	-0.10258419895744043	0.5054209040064266	1.641380057897011	0.03775435382463722	0.39092242655956866	-0.16653051052820197
0.6949999999999998	0.23232799434138962	-0.10259108277923867	0.506625568303393	1.6405669561368958	0.03768825092966991	0.3912433853279595	-0.16624489502433915
0.6960000000000002	0.23232146210298676	-0.10259799110051675	0.5078263969068525	1.6397523586921317	0.037622491461439	0.3915636157398003	-0.16596063500198932
0.6970000000000001	0.2323149108669776	-0.10260492385394457	0.5090233843822609	1.6389362973154595	0.03755707510527639	0.3918831154314892	-0.1656777290668945
0.698	0.2323083409130871	-0.10261188096133197	0.5102165258961611	1.6381188036399144	0.037492001493675986	0.39220188213199286	-0.16539617561998818
0.6989999999999998	0.2323017524812032	-0.10261886233326473	0.5114058172412492	1.6372999091743206	0.03742727020389821	0.39251991366741584	-0.16511597284816903
0.6999999999999997	0.23229514577176005	-0.10262586786984458	0.5125912548606792	1.636479645299804	0.03736288075615398	0.39283720796518723	-0.1648371187149146
0.7010000000000001	0.232288520946142	-0.10263289746215928	0.5137728358727315	1.635658043267298	0.03729883261188149	0.3931537630580505	-0.16455961095024835
0.702	0.23228187812710693	-0.1026399509929765	0.514950558095851	1.634835134195255	0.03723512517156812	0.39346957708816244	-0.16428344704055003
0.7029999999999998	0.23227521739922652	-0.10264702833665959	0.516124420072182	1.6340109490679133	0.03717175777242255	0.3937846483110599	-0.1640086242190031
0.7039999999999997	0.23226853880934398	-0.10265412935981165	0.5172944210869687	1.633185518734835	0.03710872968668924	0.39409897509876524	-0.16373513945741253
0.7050000000000001	0.2322618423674266	-0.10266125392264984	0.5184605611841979	1.6323588739098032	0.0370460401206061	0.39441255594215324	-0.16346298945963872
0.706	0.2322551280485624	-0.10266840187998261	0.5196228411822427	1.6315310451671738	0.036983688213275114	0.3947253894536182	-0.16319217065561625
0.7069999999999999	0.2322483957957247	-0.10267557308216387	0.5207812626921364	1.6307020629375306	0.03692167303532498	0.39503747437040587	-0.16292267919437642
0.7079999999999997	0.23224164552180362	-0.10268276737639968	0.5219358281377304	1.6298719575044966	0.03685999358754923	0.39534880955812585	-0.16265451093589442
0.7090000000000001	0.23223487711052834	-0.10268998460728077	0.5230865407758505	1.6290407590019167	0.036798648799277175	0.39565939401407996	-0.1623876614428615
0.71	0.2322280904174048	-0.1026972246161637	0.5242334047164532	1.6282084974110045	0.03673763752635687	0.3959692268704683	-0.16212212597262943
0.7109999999999999	0.23222128527179695	-0.10270448724015242	0.5253764249439051	1.6273752025578032	0.03667695854881202	0.3962783073977788	-0.1618578994687838
0.7119999999999997	0.23221446147977798	-0.10271177231105863	0.5265156073386273	1.6265409041101786	0.036616610568295696	0.3965866350084827	-0.16159497655277663
0.7130000000000001	0.23220761882587435	-0.10271907965471641	0.52765095869722	1.6257056315735645	0.03655659220576847	0.3968942092607319	-0.16133335151641534
0.714	0.23220075707257318	-0.10272640909140274	0.5287824867503104	1.6248694142861826	0.03649690199988933	0.3972010298616335	-0.16107301831515222
0.7149999999999999	0.23219387595872049	-0.10273376043698987	0.5299102001788696	1.6240322814148382	0.03643753840593803	0.3975070966700398	-0.16081397056163196
0.7159999999999997	0.23218697519868944	-0.10274113350332376	0.5310341086304949	1.6231942619516362	0.03637849979453965	0.39781240969921994	-0.16055620151901587
0.7170000000000001	0.23218005448231793	-0.10274852809745111	0.532154222735272	1.6223553847115877	0.03631978445000987	0.3981169691194744	-0.16029970409445432
0.718	0.23217311347411285	-0.10275594402045016	0.5332705541193277	1.6215156783310776	0.036261390568627365	0.3984207752602663	-0.16004447083344514
0.7189999999999999	0.23216615181172207	-0.10276338106661667	0.5343831154160668	1.6206751712667902	0.03620331625707837	0.39872382861174643	-0.15979049391484076
0.7199999999999998	0.23215916910480172	-0.102770839023756	0.5354919202754578	1.6198338917939406	0.0361455595315625	0.3990261298259165	-0.1595377651465119
0.7210000000000001	0.23215216493390348	-0.10277831767420587	0.5365969833705995	1.61899186800341	0.03608811831768343	0.39932767971755107	-0.15928627596240572
0.722	0.23214513884900825	-0.10278581679508739	0.5376983204019286	1.6181491277992595	0.03603099045027373	0.39962847926487816	-0.15903601742070222
0.7229999999999999	0.23213809036883432	-0.10279333615778549	0.5387959480994334	1.6173056988977175	0.03597417367279056	0.39992852960989556	-0.1587869802024075
0.7239999999999998	0.2321310189812947	-0.10280087552816197	0.539889884221732	1.616461608827619	0.03591766563707598	0.40022783205795665	-0.1585391546106357
0.7250000000000001	0.23212392414434946	-0.10280843466750023	0.5409801475516235	1.6156168849322647	0.03586146390384941	0.40052638807644164	-0.15829253057089365
0.726	0.23211680528650183	-0.10281601333305543	0.5420667578888416	1.614771554371928	0.035805565943447484	0.4008241992928788	-0.15804709763243832
0.7269999999999999	0.23210966180619058	-0.10282361127858525	0.5431497360403716	1.613925644126229	0.03574996913669178	0.40112126749281857	-0.15780284497071703
0.7279999999999998	0.23210249307045644	-0.10283122825523694	0.5442291038086873	1.6130791809963458	0.03569467077600866	0.40141759461739773	-0.15755976139071778
0.7290000000000001	0.23209529841438614	-0.10283886401166405	0.545304883978641	1.612232191607043	0.035639668066377514	0.4017131827605925	-0.15731783533099677
0.73	0.2320880771413326	-0.10284651829299576	0.5463771003026083	1.6113847024092343	0.035584958125927414	0.4020080341660973	-0.15707705486827223
0.7309999999999999	0.23208082852240558	-0.10285419083941075	0.5474457774823568	1.6105367396838117	0.03553053798673279	0.4023021512235838	-0.15683740772289995
0.7319999999999998	0.23207355179523603	-0.10286188138469383	0.5485109411472425	1.6096883295463358	0.03547640459605481	0.40259553646421575	-0.15659888126566904
0.7330000000000001	0.23206624616352034	-0.10286958965477498	0.54957261782984	1.608839497951811	0.035422554817726645	0.40288819255566205	-0.15636146252586855
0.734	0.23205891079734375	-0.10287731536662593	0.5506308349404856	1.60799027069877	0.03536898543368568	0.4031801222971524	-0.15612513820002838
0.7349999999999999	0.23205154483277923	-0.1028850582282695	0.5516856207410844	1.6071406734326363	0.03531569314608207	0.4034713286146343	-0.15588989466085976
0.7359999999999998	0.23204414737076395	-0.1028928179399006	0.5527370043166451	1.6062907316494763	0.035262674580149346	0.40376181455548116	-0.1556557179667741
0.7370000000000001	0.23203671747675708	-0.10290059419536483	0.553785015544142	1.605440470701239	0.035209926287475025	0.4040515832826256	-0.15542259387211474
0.738	0.23202925418155704	-0.10290838668361944	0.5548296850605596	1.6045899158017085	0.03515744474924812	0.4043406380685426	-0.15519050783762825
0.7389999999999999	0.23202175648252787	-0.10291619509017837	0.5558710442308403	1.6037390920308898	0.035105226379486903	0.4046289822893835	-0.15495944504149373
0.7399999999999998	0.23201422334485688	-0.10292401909816495	0.5569091251153261	1.6028880243378025	0.03505326752818954	0.4049166194192566	-0.15472939039110672
0.7410000000000001	0.232006653702846	-0.1029318583885979	0.557943960436288	1.6020367375435347	0.035001564484228254	0.40520355302440964	-0.15450032853514523
0.742	0.23199904646086345	-0.10293971264066397	0.5589755835423861	1.6011852563441586	0.034950113478416964	0.4054897867570647	-0.1542722438762978
0.7429999999999999	0.2319914004932032	-0.10294758153235214	0.5600040283714056	1.600333605311979	0.03489891068699965	0.4057753243491479	-0.154045120585034
0.7439999999999998	0.2319837146432277	-0.10295546474069482	0.5610293294134947	1.5994818088954663	0.03484795223507578	0.4060601696064567	-0.15381894261364104
0.7450000000000001	0.23197598772292222	-0.10296336194199367	0.5620515216748657	1.598629891418977	0.03479723419996665	0.40634432640314044	-0.153593693710176
0.746	0.23196821851248825	-0.10297127281240881	0.5630706406392955	1.5977778770826194	0.034746752614891754	0.40662779867569815	-0.15336935743326346
0.7469999999999999	0.23196040575960158	-0.10297919702816036	0.5640867222266376	1.5969257899622387	0.03469650347283721	0.4069105904163077	-0.1531459171681802
0.7479999999999998	0.23195254817946323	-0.10298713426571646	0.5650998027501919	1.5960736540094946	0.03464648273055922	0.40719270566602983	-0.15292335614345146
0.7490000000000001	0.2319446444556454	-0.10299508420234371	0.5661099188736505	1.5952214930516357	0.03459668631278733	0.4074741485081881	-0.15270165744767034
0.75	0.23193669324022934	-0.10300304651589327	0.5671171075672091	1.594369330790192	0.034547110116327044	0.40775492306192124	-0.15248080404698316
0.7509999999999999	0.23192869315323492	-0.10301102088344585	0.5681214060631846	1.5935171907989383	0.0344977500138219	0.40803503347572023	-0.15226077880307448
0.7519999999999998	0.23192064278284902	-0.10301900697956731	0.5691228518118544	1.5926650965222366	0.03444860185724026	0.40831448392076425	-0.1520415644909981
0.7530000000000001	0.2319125406868311	-0.10302700447455353	0.5701214824382319	1.5918130712733576	0.03439966148121227	0.4085932785843557	-0.15182314381662776
0.754	0.23190438539471858	-0.10303501303266387	0.5711173356997394	1.5909611382323827	0.034350924706343156	0.40887142166369345	-0.1516054994338657
0.7549999999999999	0.23189617541120922	-0.1030430323107188	0.5721104494439925	1.5901093204447918	0.03430238734262847	0.4091489173597374	-0.15138861396162603
0.7559999999999998	0.23188790922034977	-0.10305106195781655	0.5731008615666582	1.589257640820708	0.034254045193158195	0.40942576987109863	-0.15117247000060977
0.7570000000000001	0.23187958528902797	-0.10305910161579185	0.5740886099704826	1.5884061221332784	0.03420589405805285	0.4097019833882559	-0.15095705014988844
0.758	0.23187120206938905	-0.10306715091891108	0.5750737325265729	1.5875547870161724	0.03415792973808756	0.4099775620882165	-0.15074233702294804
0.7589999999999999	0.23186275800055609	-0.10307520949242983	0.5760562670382735	1.5867036579616758	0.03411014803764281	0.4102525101294339	-0.15052831326266186
0.7599999999999998	0.2318542515092804	-0.10308327695076476	0.577036251207221	1.585852757319734	0.03406254476722954	0.410526831646918	-0.15031496155514829
0.7610000000000001	0.23184568100989766	-0.10309135289565541	0.5780137226004195	1.585002107297544	0.0340151157458972	0.4108005307474724	-0.15010226464307883
0.762	0.23183704490509735	-0.10309943691469473	0.5789887186175507	1.58415172996005	0.03396785680365067	0.411073611504812	-0.1498902053387574
0.7629999999999999	0.23182834158788437	-0.10310752858098013	0.5799612764588532	1.5833016472309493	0.03392076378418455	0.411346077954677	-0.14967876653686626
0.7639999999999998	0.23181956944398	-0.10311562745350814	0.5809314330935318	1.5824518808926806	0.03387383254793891	0.41161793409024616	-0.1494679312271993
0.7650000000000001	0.23181072685428816	-0.10312373307681015	0.5818992252282857	1.5816024525853751	0.03382705897481071	0.4118891838577216	-0.14925768250770446
0.766	0.23180181219743004	-0.10313184497945241	0.5828646892766723	1.5807533838058734	0.03378043896628121	0.4121598311520212	-0.14904800359730333
0.7669999999999999	0.23179282385234487	-0.10313996267252712	0.5838278613303967	1.5799046959064103	0.03373396844751157	0.41242987981294027	-0.14883887784789548
0.7679999999999998	0.23178376020133437	-0.10314808564926532	0.5847887771324961	1.5790564100925755	0.033687643369836894	0.4126993336219002	-0.14863028875562495
0.7690000000000001	0.23177461963430762	-0.1031562133857741	0.5857474720508815	1.57820854742128	0.0336414597136018	0.4129681962987934	-0.14842221997209454
0.77	0.23176540055423137	-0.10316434534214686	0.5867039810503187	1.5773611287987077	0.033595413491158785	0.4132364714983722	-0.1482146553162755
0.7709999999999999	0.23175610138303374	-0.1031724809635691	0.587658338663188	1.5765141749778557	0.03354950074997236	0.4135041628063617	-0.14800757878688442
0.7719999999999998	0.2317467205675822	-0.10318061968141794	0.5886105789616174	1.5756677065552607	0.03350371757577193	0.41377127373608374	-0.14780097457439034
0.7730000000000001	0.23173725658573635	-0.10318876091398066	0.589560735531713	1.5748217439665229	0.033458060095452845	0.4140378077257109	-0.14759482707266836
0.774	0.23172770795247938	-0.10319690406641892	0.5905088414479744	1.573976307480604	0.0334125244795466	0.4143037681355992	-0.14738912089104522
0.7749999999999999	0.2317180732261313	-0.10320504853073248	0.5914549292474909	1.5731314171928839	0.033367106944690424	0.41456915824569524	-0.1471838408666917
0.7759999999999998	0.23170835101464823	-0.1032131936864737	0.5923990309050038	1.5722870930177015	0.033321803756465214	0.41483398125325893	-0.14697897207664545
0.7770000000000001	0.23169853998200737	-0.10322133890183494	0.5933411778088065	1.5714433546811186	0.033276611232422974	0.41509824027083775	-0.14677449984941882
0.778	0.23168863885467508	-0.1032294835343578	0.5942814007370766	1.5706002217135069	0.03323152574488093	0.41536193832442775	-0.14657040977657104
0.7789999999999999	0.23167864642815847	-0.10323762693089107	0.5952197298342339	1.5697577134415648	0.03318654372330337	0.41562507835163626	-0.146366687724442
0.7799999999999998	0.2316685615732682	-0.10324576842755112	0.5961561945869196	1.5689158489793689	0.033141661656700856	0.4158876631997824	-0.14616331984612255
0.7810000000000001	0.23165838324172122	-0.10325390735005997	0.5970908238006934	1.568074647218063	0.0330968760961723	0.4161496956244192	-0.14596029259337057
0.782	0.23164811047183534	-0.10326204301370676	0.5980236455793003	1.567234126815295	0.03305218365710592	0.41641117828845836	-0.1457575927276946
0.7829999999999999	0.23163774239468915	-0.10327017472331051	0.5989546873061005	1.5663943061855135	0.033007581021225266	0.4166721137613449	-0.14555520733043534
0.7839999999999998	0.23162727823999435	-0.10327830177393899	0.5998839756253782	1.5655552034903506	0.032963064939031686	0.4169325045180382	-0.14535312381283272
0.7850000000000001	0.23161671734205996	-0.10328642345200723	0.60081153642313	1.5647168366287019	0.032918632232463746	0.4171923529380988	-0.14515132992639518
0.786	0.2316060591462273	-0.10329453903600579	0.6017373948091856	1.5638792232268612	0.03287427979722868	0.4174516613050631	-0.14494981377267036
0.7869999999999999	0.2315953032146499	-0.10330264779610838	0.6026615751021435	1.5630423806286902	0.032830004604382644	0.41771043180610284	-0.14474856381188056
0.7879999999999998	0.23158444923104157	-0.10331074899265888	0.6035841008163391	1.562206325886179	0.032785803701223734	0.41796866653184495	-0.14454756887086123
0.7890000000000001	0.23157349700514201	-0.10331884187466271	0.6045049946489474	1.5613710757503807	0.03274167421217053	0.41822636747622915	-0.14434681815098357
0.79	0.23156244647690205	-0.10332692567941144	0.6054242784675706	1.560536646662332	0.03269761334005555	0.41848353653658266	-0.14414630123582817
0.7909999999999999	0.2315512977196364	-0.1033349996328668	0.6063419732994194	1.5597030547446926	0.032653618367531625	0.41874017551397147	-0.14394600809801175
0.7919999999999998	0.23154005094251878	-0.10334306294967839	0.6072580993209328	1.558870315794844	0.03260968665828973	0.41899628611346107	-0.14374592910548126
0.7930000000000001	0.2315287064935488	-0.10335111483321315	0.60817267584669	1.5580384452786775	0.0325658156583951	0.4192518699440411	-0.14354605502783352
0.794	0.23151726486224036	-0.1033591544763477	0.6090857213187226	1.5572074583239268	0.03252200289792723	0.419506928518456	-0.1433463770424866
0.7949999999999999	0.23150572668090083	-0.10336718106264609	0.6099972532980886	1.5563773697130312	0.03247824599256053	0.41976146325336616	-0.14314688674004256
0.7959999999999998	0.23149409272562874	-0.10337519376717184	0.6109072884594399	1.555548193876638	0.03243454264472291	0.42001547546996	-0.1429475761283626
0.7970000000000002	0.2314823639177818	-0.10338319175656063	0.6118158425885686	1.5547199448884859	0.03239089064421259	0.42026896639495476	-0.14274843763524114
0.798	0.23147054132478553	-0.10339117418910612	0.6127229305821668	1.5538926364609016	0.03234728786858008	0.4205219371619239	-0.14254946410999114
0.7989999999999999	0.23145862616028182	-0.10339914021523759	0.6136285664482803	1.553066281940148	0.032303732283520875	0.4207743888127061	-0.14235064882467863
0.7999999999999998	0.23144661978474487	-0.10340708897763864	0.61453276330744	1.5522408943019825	0.03226022194309842	0.421026322298834	-0.14215198547519647
0.8010000000000002	0.23143452370581227	-0.10341501961138183	0.6154355333959558	1.5514164861474176	0.03221675498986008	0.42127773848328587	-0.14195346818151375
0.802	0.23142233957720185	-0.10342293124445533	0.616336888071366	1.5505930696982868	0.0321733296548482	0.42152863814255975	-0.14175509148698523
0.8029999999999999	0.23141006919733945	-0.10343082299793212	0.6172368378185251	1.5497706567926124	0.032129944257325085	0.4217790219688256	-0.14155685035745724
0.8039999999999998	0.2313977145084478	-0.10343869398615763	0.6181353922555706	1.5489492588793783	0.03208659720457933	0.42202889057215415	-0.14135874018054112
0.8050000000000002	0.23138527759496788	-0.10344654331770714	0.6190325601401305	1.5481288870130818	0.03204328699205847	0.42227824448276124	-0.14116075676463227
0.806	0.23137276068093354	-0.10345437009711506	0.6199283493772677	1.5473095518487983	0.032000012203647	0.422527084153389	-0.14096289633694908
0.8069999999999999	0.23136016612667235	-0.10346217342737765	0.6208227670302806	1.5464912636369956	0.03195677151215208	0.4227754099621886	-0.14076515554041252
0.8079999999999998	0.23134749642445798	-0.10346995241247786	0.6217158193332241	1.5456740322177156	0.03191356367981548	0.4230232222159211	-0.1405675314299796
0.8090000000000002	0.23133475419311236	-0.10347770615955675	0.6226075117036385	1.544857867014491	0.03187038755860966	0.42327052115317226	-0.1403700214689819
0.81	0.23132194217230573	-0.10348543378148477	0.6234978487551041	1.5440427770279863	0.031827242090623535	0.4235173069476414	-0.1401726235255325
0.8109999999999999	0.2313090632169274	-0.10349313439945781	0.6243868343103687	1.5432287708293526	0.03178412630853911	0.42376357971162554	-0.13997533586876126
0.8119999999999998	0.23129612029152452	-0.10350080714486602	0.625274471416173	1.5424158565525292	0.03174103933583459	0.42400933949988223	-0.13977815716469652
0.8130000000000002	0.23128311646480482	-0.1035084511604375	0.6261607623590156	1.5416040418854913	0.03169798038653224	0.4242545863137488	-0.1395810864719785
0.8140000000000001	0.23127005490382332	-0.10351606560065874	0.6270457086807292	1.5407933340623117	0.03165494876449177	0.4244993201050911	-0.1393841232374055
0.815	0.2312569388670995	-0.10352364963222299	0.6279293111949904	1.5399837398564116	0.031611943862615545	0.42474354078014354	-0.13918726729082653
0.8159999999999998	0.2312437716966639	-0.10353120243488276	0.6288115700055186	1.5391752655738555	0.03156896516214886	0.4249872482035442	-0.1389905188393199
0.8170000000000002	0.23123055680978274	-0.10353872320158033	0.6296924845248314	1.5383679170466897	0.031526012231710566	0.4252304422024442	-0.13879387846126734
0.8180000000000001	0.2312172976907321	-0.10354621113748001	0.6305720534928086	1.5375616996263197	0.03148308472599362	0.4254731225705073	-0.13859734710068825
0.819	0.23120399788261983	-0.10355366545902937	0.6314502749950632	1.5367566181761656	0.03144018238456226	0.4257152890719235	-0.13840092606171236
0.8199999999999998	0.23119066097925256	-0.10356108539418021	0.6323271464814942	1.5359526770632166	0.03139730503098979	0.4259569414456791	-0.13820461700294592
0.8210000000000002	0.23117729061704229	-0.10356847018339597	0.6332026647857761	1.5351498801488546	0.03135445257209358	0.4261980794102055	-0.13800842193154741
0.8220000000000001	0.23116389046694708	-0.10357581907994322	0.6340768261465419	1.5343482307800727	0.03131162499678033	0.4264387026682859	-0.13781234319664598
0.823	0.23115046422606697	-0.10358313134909071	0.6349496262310114	1.5335477317822104	0.03126882237431886	0.42667881091197557	-0.13761638348143054
0.8239999999999998	0.23113701560813998	-0.10359040626696504	0.635821060160692	1.5327483854532034	0.031226044852284168	0.42691840382735424	-0.1374205457939683
0.8249999999999997	0.23112354833331117	-0.10359764311981502	0.6366911225372801	1.5319501935582138	0.03118329265459887	0.4271574810991706	-0.1372248334578463
0.8260000000000001	0.23111006611867585	-0.10360484120444018	0.6375598074680162	1.531153157323887	0.03114056608009832	0.42739604241562446	-0.1370292501030591
0.827	0.23109657266997	-0.10361199982941005	0.638427108591624	1.530357277432612	0.031097865501436395	0.4276340874733459	-0.1368337996565917
0.8279999999999998	0.2310830716740275	-0.10361911831557072	0.6392930191048402	1.5295625540171607	0.031055191363600857	0.42787161598239076	-0.13663848633275466
0.8289999999999997	0.23106956679200125	-0.10362619599583736	0.6401575317887876	1.5287689866560823	0.03101254418197707	0.4281086276710687	-0.13644331462338977
0.8300000000000001	0.2310560616525912	-0.10363323221577725	0.6410206390367039	1.5279765743702287	0.030969924540507694	0.42834512229066624	-0.1362482892870891
0.831	0.2310425598449005	-0.10364022633498621	0.6418823328845366	1.5271853156200332	0.03092733308982611	0.42858109962024604	-0.13605341533705817
0.8319999999999999	0.2310290649116675	-0.10364717772775293	0.6427426050429086	1.526395208303167	0.030884770544814838	0.4288165594715247	-0.13585869802847075
0.8329999999999997	0.23101558034249514	-0.10365408578300961	0.6436014469285812	1.5256062497521985	0.030842237681892867	0.4290515016938278	-0.13566414284604153
0.8340000000000001	0.23100210956669703	-0.10366094990507561	0.6444588496954224	1.5248184367318829	0.030799735336822905	0.4292859261791229	-0.13546975549175067
0.835	0.23098865594650983	-0.1036677695151971	0.645314804265264	1.5240317654368396	0.030757264402976874	0.4295198328669481	-0.13527554187247093
0.8359999999999999	0.23097522277029228	-0.10367454405275524	0.6461693013590318	1.5232462314907416	0.03071482582944982	0.429753221749114	-0.13508150808718775
0.8369999999999997	0.2309618132453311	-0.10368127297651776	0.6470223315285364	1.5224618299466477	0.030672420619021416	0.42998609287424033	-0.1348876604136235
0.8380000000000001	0.2309484304910036	-0.1036879557663097	0.6478738851881818	1.521678555286608	0.03063004982626861	0.43021844635231	-0.13469400529499106
0.839	0.23093507753191697	-0.10369459192397704	0.6487239526462242	1.5208964014197845	0.03058771455558479	0.43045028235942323	-0.13450054932735755
0.8399999999999999	0.23092175729064537	-0.10370118097364278	0.6495725241370923	1.5201153616806073	0.030545415958800063	0.430681601142812	-0.13430729924657692
0.8409999999999997	0.2309084725815659	-0.10370772246275882	0.6504195898551567	1.5193354288378678	0.030503155232279616	0.4309124030245322	-0.1341142619122267
0.8420000000000001	0.23089522610691704	-0.10371421596395522	0.6512651399876995	1.5185565951331799	0.03046093361282925	0.43114268840066555	-0.13392144428574146
0.843	0.2308820204539492	-0.10372066107618438	0.6521091647455922	1.5177788523375322	0.030418752372589567	0.4313724577373712	-0.13372885340572022
0.8439999999999999	0.23086885809166413	-0.10372705742478622	0.6529516543920671	1.5170021917875949	0.030376612814744648	0.43160171156957233	-0.13353649636813505
0.8449999999999998	0.23085574136751646	-0.10373340466122645	0.6537925992703432	1.5162266043938977	0.030334516270652978	0.43183045050361624	-0.13334438031283558
0.8460000000000001	0.23084267250482376	-0.10373970246325645	0.6546319898308692	1.5154520806408127	0.030292464097485868	0.43205867522098557	-0.13315251241201756
0.847	0.23082965360088256	-0.10374595053624665	0.6554698166585701	1.5146786105869978	0.03025045767618933	0.43228638648184103	-0.13296089985863968
0.8479999999999999	0.23081668662579233	-0.1037521486156957	0.6563060705004751	1.513906183865554	0.03020849840988993	0.43251358512869964	-0.13276954985459827
0.8489999999999998	0.23080377342123315	-0.10375829647016566	0.6571407422941168	1.513134789684283	0.030166587722438746	0.43274027209030863	-0.13257846959840983
0.8500000000000001	0.23079091569881433	-0.10376439390426775	0.6579738231963352	1.512364416826053	0.030124727056909356	0.4329664483856538	-0.13238766627275933
0.851	0.23077811503874493	-0.10377044076169724	0.6588053046121212	1.5115950536489111	0.0300829178741094	0.4331921151280398	-0.13219714703221216
0.8519999999999999	0.23076537288845125	-0.10377643692793884	0.6596351782231306	1.5108266880867047	0.030041161651043386	0.4334172735289372	-0.1320069189908997
0.8529999999999998	0.23075269056076253	-0.10378238233226796	0.6604634360151274	1.5100593076513535	0.02999945987914261	0.4336419249012911	-0.1318169892101718
0.8540000000000001	0.23074006923279014	-0.10378827694980121	0.6612900703043607	1.5092928994367794	0.029957814062504366	0.43386607066241073	-0.1316273646863308
0.855	0.2307275099458764	-0.1037941208039726	0.6621150737640136	1.508527450123384	0.029916225716260823	0.4340897123368665	-0.13143805233831884
0.8559999999999999	0.2307150136058601	-0.1037999139683078	0.6629384394514805	1.5077629459823312	0.029874696364527917	0.4343128515595749	-0.13124905899516828
0.8569999999999998	0.23070258098365815	-0.10380565656712219	0.6637601608357286	1.5069993728800222	0.0298332275377502	0.4345354900787657	-0.13106039138327005
0.8580000000000001	0.23069021271691448	-0.10381134877589411	0.664580231823621	1.5062367162831527	0.029791820769866313	0.43475762975858595	-0.13087205611381839
0.859	0.23067790931271598	-0.10381699082130892	0.6653986467848325	1.5054749612647411	0.02975047759547648	0.4349792725813391	-0.13068405967079078
0.8599999999999999	0.23066567115062198	-0.10382258298022128	0.6662154005757428	1.50471409251152	0.02970919954670584	0.4352004206494188	-0.1304964083993958
0.8609999999999998	0.23065349848563055	-0.10382812557791579	0.6670304885630661	1.5039540943319498	0.02966798814970137	0.43542107618717796	-0.1303091084946173
0.8620000000000001	0.23064139145108142	-0.10383361898679579	0.6678439066468458	1.5031949506641245	0.02962684492124802	0.43564124154279366	-0.13012216598997028
0.863	0.23062935006149393	-0.10383906362512023	0.668655651281312	1.5024366450843336	0.02958577136562444	0.4358609191897585	-0.12993558674694988
0.8639999999999999	0.23061737421571532	-0.10384445995540917	0.6694657194932296	1.5016791608174251	0.02954476897151406	0.43608011172775357	-0.12974937644504572
0.8649999999999998	0.2306054637007576	-0.10384980848327083	0.670274108898869	1.5009224807489803	0.029503839209030994	0.4362988218830222	-0.12956354057188949
0.8660000000000001	0.2305936181955728	-0.10385510975627786	0.6710808177211035	1.5001665874381946	0.02946298352667664	0.4365170525085464	-0.1293780844133477
0.867	0.23058183727401305	-0.10386036436251714	0.6718858448070144	1.499411463130726	0.02942220334816459	0.43673480658420616	-0.12919301304349323
0.8679999999999999	0.23057012040735006	-0.10386557292956275	0.6726891896437481	1.4986570897719074	0.029381500069599668	0.43695208721661427	-0.12900833131512054
0.8689999999999998	0.23055846696710594	-0.10387073612349355	0.6734908523699996	1.4979034490203358	0.02934087505713156	0.43716889763831895	-0.12882404385195675
0.8700000000000001	0.23054687622895037	-0.10387585464719973	0.674290833783869	1.49715052226148	0.029300329644655256	0.4373852412066154	-0.12864015504244175
0.871	0.23053534737766593	-0.10388092923835522	0.6750891353501037	1.4963982906217028	0.02925986513125262	0.43760112140226737	-0.12845666903379438
0.8719999999999999	0.23052387951242762	-0.10388596066781199	0.6758857592078509	1.4956467349827143	0.02921948277861724	0.4378165418281959	-0.12827358972587286
0.8729999999999998	0.23051247165202213	-0.10389094973879283	0.6766807081770408	1.494895835995727	0.02917918380900955	0.43803150620801146	-0.12809092076561726
0.8740000000000001	0.23050112274000864	-0.1038958972861263	0.6774739857618899	1.4941455740949496	0.02913896940367995	0.438246018384262	-0.12790866554274027
0.875	0.2304898316498203	-0.10390080417514332	0.6782655961530251	1.4933959295108201	0.02909884070139345	0.43846008231657846	-0.12772682718599243
0.8759999999999999	0.2304785971898082	-0.10390567130098845	0.6790555442301095	1.4926468822837442	0.029058798797054596	0.4386737020798945	-0.1275454085589636
0.8769999999999998	0.23046741810860646	-0.1039104995879729	0.6798438355638381	1.4918984122783638	0.029018844740309843	0.4388868818624943	-0.1273644122560264
0.8780000000000001	0.2304562931015687	-0.10391528998859309	0.6806304764146677	1.4911504991972413	0.028978979534187148	0.4390996259635799	-0.1271838406000632
0.879	0.23044522081790014	-0.10392004348296453	0.6814154737278977	1.4904031225928536	0.028939204134198114	0.43931193879059666	-0.12700369564227873
0.8799999999999999	0.23043419986698432	-0.10392476107829147	0.6821988351265974	1.4896562618782918	0.028899519447779874	0.43952382485655733	-0.1268239791631214
0.8809999999999998	0.23042322882353292	-0.10392944380761666	0.6829805689038763	1.4889098963381902	0.02885992633358858	0.4397352887771773	-0.12664469267333742
0.8820000000000001	0.23041230623231135	-0.10393409272822787	0.6837606840159963	1.4881640051402791	0.028820425600521848	0.4399463352679382	-0.12646583741448522
0.883	0.23040143061281487	-0.10393870892010038	0.6845391900759451	1.4874185673468352	0.028781018006712865	0.44015696914125835	-0.12628741435921428
0.8839999999999999	0.23039060046389714	-0.10394329348437555	0.6853160973448261	1.4866735619256621	0.028741704258860835	0.44036719530352225	-0.12610942421252413
0.8849999999999998	0.23037981426835447	-0.10394784754187246	0.6860914167195499	1.4859289677606298	0.028702485012079698	0.44057701875184146	-0.12593186741473417
0.8860000000000001	0.23036907049783956	-0.10395237223162924	0.6868651597183246	1.4851847636617932	0.028663360870020815	0.440786444570665	-0.12575474414561505
0.887	0.23035836761885842	-0.10395686870947086	0.6876373384669436	1.4844409283751143	0.02862433238484272	0.440995477928356	-0.12557805432840252
0.8879999999999999	0.23034770409947813	-0.10396133814622725	0.688407965686986	1.483697440591806	0.0285854000567837	0.44120412407391146	-0.1254017976332062
0.8889999999999998	0.23033707841562207	-0.10396578172522841	0.6891770546844124	1.482954278957689	0.028546564333397605	0.4414123883338828	-0.12522597348030062
0.8900000000000001	0.23032648905732833	-0.10397020063982902	0.6899446193370383	1.4822114220829639	0.028507825608878677	0.44162027610924615	-0.12505058104360342
0.891	0.23031593453534613	-0.10397459609171197	0.6907106740808725	1.4814688485512866	0.02846918422377949	0.44182779287215823	-0.12487561925458471
0.8919999999999999	0.23030541338731675	-0.10397896928959208	0.6914752338960592	1.4807265369274207	0.028430640464999792	0.44203494416277467	-0.12470108680679122
0.8929999999999998	0.23029492418392086	-0.10398332144756643	0.6922383142924146	1.4799844657653647	0.028392194565680543	0.442241735585942	-0.12452698216068177
0.8940000000000001	0.23028446553537268	-0.10398765378273282	0.6929999312937873	1.479242613617352	0.02835384670482011	0.44244817280763715	-0.12435330354877533
0.895	0.23027403609675728	-0.10399196751282544	0.6937601014201026	1.4785009590411153	0.028315597007282388	0.4426542615513924	-0.12418004898196568
0.8959999999999999	0.23026363457108162	-0.10399626385462038	0.6945188416655691	1.4777594806054322	0.02827744554480559	0.44286000759451655	-0.12400721625773534
0.8969999999999998	0.23025325971116714	-0.10400054402311386	0.6952761694737858	1.4770181568969838	0.028239392337707146	0.44306541676380373	-0.12383480296947887
0.8980000000000001	0.23024291032188937	-0.1040048092318495	0.6960321027127363	1.4762769665289233	0.028201437357041004	0.4432704949310277	-0.12366280651553714
0.899	0.23023258526239143	-0.10400906069401482	0.6967866596507793	1.4755358881489107	0.028163580527024615	0.44347524800864274	-0.12349122410782279
0.8999999999999999	0.23022228344789755	-0.10401329962279886	0.6975398589328695	1.4747949004462673	0.028125821727065722	0.44367968194562407	-0.12332005278046614
0.9009999999999998	0.23021200385225432	-0.10401752723100738	0.6982917195562399	1.474053982159396	0.02808816079332814	0.4438838027230773	-0.12314928939860564
0.9020000000000001	0.23020174551157807	-0.1040217447314407	0.6990422608451541	1.473313112083119	0.02805059752075013	0.44408761634967125	-0.12297893066756972
0.903	0.23019150752788156	-0.10402595333803724	0.6997915024250827	1.4725722690755711	0.028013131665637347	0.44429112885725436	-0.1228089731425137
0.9039999999999999	0.23018128907155022	-0.10403015426627651	0.700539464196663	1.4718314320654204	0.02797576294797793	0.44449434629658774	-0.12263941323821068
0.9049999999999998	0.23017108938304576	-0.10403434873283611	0.7012861663097991	1.471090580059062	0.027938491053419102	0.4446972747330059	-0.12247024723869505
0.9060000000000001	0.23016090777496928	-0.10403853795600651	0.7020316291382532	1.4703496921470482	0.02790131563557543	0.44489992024199987	-0.12230147130676235
0.907	0.2301507436341072	-0.104042723156867	0.7027758732535831	1.4696087475105393	0.027864236318729935	0.4451022889046556	-0.12213308149387692
0.9079999999999999	0.23014059642270662	-0.1040469055597172	0.703518919396905	1.4688677254285398	0.027827252700380358	0.4453043868029414	-0.1219650737509786
0.9089999999999998	0.23013046567935774	-0.10405108639176011	0.7042607884492155	1.4681266052848199	0.027790364353630862	0.4455062200150219	-0.12179744393988753
0.9100000000000001	0.23012035101985853	-0.10405526688353707	0.7050015014013745	1.467385366573403	0.02775357083016041	0.44570779461065313	-0.12163018784500666
0.911	0.23011025213768485	-0.10405944827011476	0.705741079322976	1.4666439889037752	0.027716871663829135	0.44590911664647015	-0.12146330118556951
0.9119999999999999	0.2301001688033173	-0.10406363179152217	0.7064795433304653	1.4659024520069623	0.027680266374009613	0.44611019216116077	-0.1212967796281938
0.9129999999999998	0.23009010086242776	-0.10406781869243614	0.7072169145563652	1.4651607357417407	0.027643754468399902	0.44631102717076426	-0.12113061879913588
0.9140000000000001	0.23008004823367598	-0.10407201022261534	0.7079532141192139	1.4644188200995008	0.0276073354461714	0.4465116276642099	-0.12096481429655496
0.915	0.23007001090611331	-0.1040762076384576	0.7086884630926841	1.4636766852070244	0.027571008801878346	0.4467119995990291	-0.12079936170333935
0.9159999999999999	0.23005998893544422	-0.10408041220493008	0.709422682474243	1.4629343113279547	0.02753477402970311	0.44691214889711334	-0.12063425660013351
0.9169999999999998	0.23004998243951982	-0.10408462519711748	0.7101558931544594	1.4621916788641005	0.02749863062748967	0.44711208144051207	-0.12046949457808317
0.9180000000000001	0.2300399915945673	-0.1040888479006332	0.7108881158873136	1.4614487683569755	0.02746257810013946	0.4473118030673867	-0.12030507125136368
0.919	0.2300300166325317	-0.10409308161089591	0.7116193712611146	1.4607055604892172	0.02742661596243097	0.4475113195681759	-0.12014098226980024
0.9199999999999999	0.23002005783877966	-0.1040973276320232	0.7123496796692519	1.4599620360851486	0.027390743741750788	0.4477106366819664	-0.11997722333188904
0.9209999999999998	0.2300101155497902	-0.10410158727609217	0.7130790612811405	1.4592181761101246	0.027354960981041097	0.4479097600931246	-0.1198137901978578
0.9220000000000002	0.23000019015045312	-0.10410586186314039	0.7138075360144679	1.4584739616683045	0.0273192672420249	0.44810869542830495	-0.11965067870222222
0.923	0.22999028207022143	-0.10411015272115248	0.7145351235083413	1.4577293739992485	0.02728366210846592	0.44830744825370855	-0.11948788476614652
0.9239999999999999	0.2299803917781197	-0.10411446118565285	0.7152618430965642	1.4569843944756145	0.027248145189219895	0.44850602407221996	-0.11932540440961246
0.9249999999999998	0.22997051977735908	-0.10411878860003274	0.7159877137814029	1.4562390046023452	0.027212716121443156	0.4487044283204787	-0.1191632337630352
0.9260000000000002	0.229960666599934	-0.1041231363169903	0.7167127542078234	1.4554931860147338	0.02717737457438514	0.44890266636624476	-0.11900136907887801
0.927	0.2299508328008269	-0.10412750570032817	0.7174369826370512	1.4547469204750059	0.02714212025358248	0.44910074350580975	-0.11883980674387885
0.9279999999999999	0.2299410189514441	-0.1041318981267304	0.7181604169190605	1.4540001898696986	0.027106952905089597	0.4492986649610217	-0.11867854329152663
0.9289999999999998	0.22993122563303073	-0.10413631498752032	0.7188830744654776	1.453252976208224	0.02707187231962429	0.44949643587622345	-0.11851757541406024
0.9300000000000002	0.22992145343081666	-0.10414075769039802	0.7196049722240102	1.4525052616211376	0.027036878336628534	0.4496940613155859	-0.11835689997387165
0.931	0.22991170292852067	-0.10414522766115199	0.7203261266540127	1.4517570283581238	0.027001970848244752	0.44989154626071026	-0.11819651401456009
0.9319999999999999	0.22990197470283638	-0.10414972634534338	0.7210465537027934	1.4510082587868491	0.026967149803146732	0.450088895608128	-0.11803641477164026
0.9329999999999998	0.22989226931827092	-0.10415425521034105	0.7217662687826453	1.4502589353923148	0.02693241521028626	0.4502861141667555	-0.11787659968284657
0.9340000000000002	0.22988258732308897	-0.1041588157484574	0.722485286748587	1.4495090407763578	0.026897767142920873	0.45048320665541985	-0.11771706639785343
0.935	0.2298729292459878	-0.1041634094808052	0.7232036218771727	1.4487585576580666	0.02686320574286188	0.45068017770032903	-0.11755781278717041
0.9359999999999999	0.22986329559199714	-0.10416803795999383	0.7239212878471061	1.4480074688751294	0.026828731224089915	0.45087703183260475	-0.1173988369502146
0.9369999999999998	0.22985368683760216	-0.10417270277053625	0.7246382977216483	1.447255757386132	0.026794343875128867	0.45107377348599403	-0.117240137222684
0.9380000000000002	0.22984410342621994	-0.10417740552809683	0.7253546639320548	1.4465034062738225	0.026760044060665244	0.4512704069946342	-0.11708171218341666
0.9390000000000001	0.22983454576365178	-0.10418214787908295	0.7260703982609	1.4457503987486058	0.026725832223326147	0.4514669365906837	-0.11692356066122407
0.94	0.22982501421275708	-0.10418693150020082	0.7267855118241499	1.4449967181522867	0.026691708885676412	0.45166336640169286	-0.11676568174224865
0.9409999999999998	0.22981550908772716	-0.10419175809722016	0.7275000150530984	1.4442423479620752	0.026657674651947297	0.45185970044807633	-0.11660807477741986
0.9420000000000002	0.2298060306483334	-0.1041966294033212	0.7282139176784137	1.4434872717948743	0.026623730209313485	0.4520559426409261	-0.11645073938897477
0.9430000000000001	0.2297965790941489	-0.1042015471773967	0.7289272287166596	1.4427314734129926	0.0265898763287178	0.45225209677979616	-0.1162936754756781
0.944	0.2297871545591222	-0.10420651320230828	0.7296399564589064	1.4419749367312946	0.026556113865364824	0.45244816655045517	-0.11613688321686401
0.9449999999999998	0.22977775710725604	-0.10421152928309954	0.7303521084610455	1.4412176458243027	0.02652244375906528	0.452644155522907	-0.11598036307560428
0.9460000000000002	0.22976838672938654	-0.10421659724516529	0.7310636915350476	1.4404595849325106	0.026488867034491347	0.4528400671496162	-0.11582411580155061
0.9470000000000001	0.22975904334030883	-0.10422171893237316	0.7317747117407838	1.4397007384679334	0.026455384801341894	0.4530359047638725	-0.1156681424338163
0.948	0.2297497267758757	-0.10422689620475835	0.7324851743787796	1.4389410910196514	0.026421998254173115	0.4532316715782919	-0.11551244430353085
0.9489999999999998	0.22974043679044584	-0.10423213093541235	0.7331950839850215	1.4381806273604967	0.026388708671528018	0.45342737068339	-0.115357023035275
0.9500000000000002	0.22973117305543508	-0.10423742500731445	0.7339044443285603	1.4374193324545221	0.026355517414607232	0.453623005046407	-0.1152018805472121
0.9510000000000001	0.22972193515859418	-0.10424278031048113	0.7346132584111547	1.4366571914641386	0.0263224259258453	0.4538185775105031	-0.11504701905040152
0.952	0.22971272260288486	-0.10424819873830755	0.7353215284678292	1.435894189756184	0.026289435727147516	0.4540140907942	-0.11489244104790095
0.9529999999999998	0.22970353480533073	-0.10425368218309973	0.7360292559679672	1.4351303129065565	0.026256548417785915	0.4542095474910655	-0.11473814933402138
0.9539999999999997	0.22969437109659607	-0.10425923253229895	0.7367364416173087	1.4343655467041827	0.026223765672379207	0.454404950069638	-0.1145841469933663
0.9550000000000001	0.22968523072091668	-0.1042648516657717	0.7374430853619779	1.4335998771554632	0.026191089238955145	0.4546003008735288	-0.11443043739880032
0.956	0.2296761128360065	-0.10427054145341047	0.7381491863952969	1.4328332904892052	0.026158520936910942	0.4547956021217593	-0.11427702420803926
0.9569999999999999	0.22966701651293928	-0.10427630375266786	0.7388547431662572	1.432065773160934	0.02612606265499189	0.4549908559093315	-0.11412391135965055
0.9579999999999997	0.22965794073600823	-0.10428214040602152	0.7395597533877711	1.4312973118558434	0.026093716349347255	0.4551860642079082	-0.11397110306943445
0.9590000000000001	0.22964888440294334	-0.10428805323836757	0.7402642140447034	1.4305278934911474	0.026061484041478972	0.4553812288665388	-0.1138186038269388
0.96	0.22963984632623846	-0.10429404405433836	0.7409681214031864	1.4297575052189775	0.026029367815898454	0.45557635161243	-0.11366641839125056
0.9609999999999999	0.2296308252355874	-0.10430011463516753	0.7416714710212198	1.4289861344294594	0.025997369817367815	0.45577143405188064	-0.1135145517863644
0.9619999999999997	0.229621819780675	-0.10430626673472886	0.7423742577590574	1.428213768752481	0.02596549224778434	0.45596647767156206	-0.11336300929709774
0.9630000000000001	0.22961282853432521	-0.10431250207550033	0.7430764757893843	1.4274403960581614	0.02593373736307153	0.45616148384002064	-0.11321179646536522
0.964	0.2296038499967626	-0.10431882234520262	0.7437781186087951	1.426666004457159	0.02590210747019635	0.45635645380921785	-0.11306091908589333
0.9649999999999999	0.22959488260099178	-0.10432522919373266	0.7444791790513324	1.4258905823008294	0.025870604924006054	0.4565513887162288	-0.1129103832010048
0.9659999999999997	0.22958592471854355	-0.10433172423001337	0.7451796493048433	1.42511411818125	0.02583923212357774	0.45674628958528085	-0.1127601950941017
0.9670000000000001	0.2295769746652074	-0.10433830901913217	0.7458795209312845	1.4243366009318732	0.025807991508139318	0.45694115733025253	-0.11261036128123209
0.968	0.22956803070675197	-0.10434498508014409	0.7465787848902368	1.4235580196284487	0.025776885553046764	0.4571359927576319	-0.11246088850103876
0.9689999999999999	0.2295590910646367	-0.10435175388378937	0.7472774315637519	1.4227783635887121	0.025745916765815176	0.4573307965697511	-0.11231178370430192
0.9699999999999998	0.22955015392171885	-0.10435861684974927	0.7479754507817937	1.4219976223708544	0.025715087681896873	0.4575255693680523	-0.11216305404361696
0.9710000000000001	0.22954121742795905	-0.10436557534418874	0.7486728318486559	1.4212157857722851	0.025684400860386692	0.4577203116563234	-0.11201470686259188
0.972	0.2295322797061271	-0.10437263067720635	0.7493695635707446	1.4204328438294556	0.02565385887953025	0.45791502384402544	-0.11186674968419191
0.9729999999999999	0.22952333885750464	-0.1043797840998117	0.7500656342849834	1.4196487868179972	0.02562346433191085	0.458109706249771	-0.11171919019883307
0.9739999999999998	0.229514392967586	-0.10438703680155892	0.7507610318878507	1.4188636052516839	0.025593219819799812	0.4583043591051368	-0.11157203625233923
0.9750000000000001	0.229505440111781	-0.10439438990921443	0.7514557438669419	1.4180772898802203	0.025563127950728452	0.4584989825589317	-0.1114252958327808
0.976	0.22949647836149906	-0.10440184448570446	0.7521497573350671	1.4172898316873745	0.025533191332913954	0.45869357668155414	-0.11127897705606558
0.9769999999999999	0.22948750579099347	-0.10440940152896341	0.7528430590646402	1.416501221890592	0.025503412570536423	0.45888814146901336	-0.11113308815118755
0.9779999999999998	0.22947852048421774	-0.10441706197068473	0.7535356355216221	1.415711451942474	0.02547379425904743	0.45908267684661314	-0.11098763744530823
0.9790000000000001	0.2294695205413181	-0.10442482667497173	0.7542274728997791	1.4149205135330036	0.025444338980446506	0.4592771826726649	-0.11084263334848012
0.98	0.2294605040858892	-0.1044326964372631	0.7549185571556487	1.4141283985906445	0.02541504929846221	0.4594716587425333	-0.11069808433818669
0.9809999999999999	0.22945146927299295	-0.10444067198428661	0.755608874044228	1.4133350992815712	0.02538592775400066	0.4596661047929552	-0.1105539989437517
0.9819999999999998	0.22944241429644027	-0.10444875397466305	0.7562984091550204	1.412540608007791	0.025356976860980797	0.45986052050638637	-0.11041038573073124
0.9830000000000001	0.2294333373953378	-0.10445694299902876	0.756987147946949	1.411744917406046	0.025328199102188562	0.4600549055151349	-0.11026725328582855
0.984	0.2294242368610308	-0.10446523958005337	0.7576750757806462	1.410948020348626	0.02529959692520838	0.4602492594050975	-0.11012461020262755
0.9849999999999999	0.2294151110440671	-0.10447364417273064	0.7583621779488892	1.4101499099457249	0.025271172738490465	0.4604435817190387	-0.10998246506764967
0.9859999999999998	0.22940595836043173	-0.10448215716381513	0.7590484396984277	1.4093505795482224	0.025242928907977878	0.4606378719586212	-0.10984082645019685
0.9870000000000001	0.2293967772970547	-0.10449077887040334	0.7597338462353221	1.408550022749392	0.02521486775520447	0.4608321295846402	-0.1096997028999919
0.988	0.22938756641659533	-0.10449950953915951	0.7604183827307233	1.4077482333851659	0.025186991555704336	0.46102635401759356	-0.10955910294499507
0.9889999999999999	0.22937832436225647	-0.10450834934656139	0.761102034334631	1.4069452055337142	0.02515930253712145	0.4612205446393189	-0.10941903508573488
0.9899999999999998	0.22936904986300197	-0.10451729839941479	0.7617847861792205	1.4061409335150945	0.025131802878661656	0.46141470079344504	-0.10927950779412227
0.9910000000000001	0.22935974173842483	-0.10452635673526205	0.7624666233804002	1.4053354118913566	0.02510449471072768	0.4616088217855721	-0.10914052951284285
0.992	0.22935039890364697	-0.10453552432268398	0.7631475310560351	1.4045286354667312	0.025077380112603537	0.4618029068853729	-0.10900210864734042
0.9929999999999999	0.22934102037463142	-0.10454480106149537	0.7638274943529574	1.4037205992871584	0.025050461109038847	0.46199695532988605	-0.10886425355403785
0.9939999999999998	0.22933160527277738	-0.10455418678321036	0.7645064984816502	1.4029112986384082	0.02502373966627917	0.46219096632787887	-0.1087269725252744
0.9950000000000001	0.22932215282841967	-0.10456368125253035	0.7651845287744075	1.4021007290435468	0.024997217686261456	0.46238493906674355	-0.10859027376364297
0.996	0.22931266238436	-0.10457328416947817	0.7658615707504446	1.4012888862616366	0.024970897000373426	0.46257887271985554	-0.108454165352845
0.9969999999999999	0.2293031334005637	-0.10458299517067393	0.766537610146245	1.4004757662872962	0.024944779366368155	0.4627727664500111	-0.10831865524411657
0.9979999999999998	0.229293565459273	-0.10459281382975254	0.7672126329284483	1.3996613653496226	0.02491886646660508	0.46296661941107586	-0.10818375125072738
0.9990000000000001	0.22928395826827924	-0.10460273965842856	0.7678866253238791	1.3988456799108517	0.024893159904875145	0.4631604307515598	-0.1080494610345886
1.0	0.22927431166235296	-0.10461277210820871	0.7685595738325165	1.3980287066658903	0.024867661205584365	0.46335419961616214	-0.10791579210018724
1.001	0.22926462560508737	-0.10462291057124742	0.7692314652049984	1.3972104425427245	0.024842371816329475	0.4635479251432145	-0.10778275180454865
1.0019999999999998	0.22925490019153053	-0.10463315438034601	0.7699022864260309	1.3963908847029576	0.02481729310929667	0.46374160646271473	-0.10765034736476638
1.0030000000000001	0.229245135649727	-0.10464350280960112	0.7705720247210138	1.3955700305424734	0.024792426380507614	0.46393524269689873	-0.10751858585487122
1.004	0.22923533234004248	-0.1046539550760783	0.7712406675704747	1.3947478776926057	0.024767772848981993	0.464128832961648	-0.10738747419873096
1.005	0.22922549075339854	-0.10466451034175772	0.7719082027248061	1.3939244240214455	0.024743333656241647	0.46432237636800133	-0.10725701916275021
1.0059999999999998	0.22921561151029773	-0.10467516771537892	0.7725746182189416	1.393099667635286	0.024719109865667915	0.464515872023651	-0.1071272273487896
1.0070000000000001	0.22920569536063848	-0.10468592625418714	0.7732399023869816	1.3922736068809607	0.024695102461589253	0.4647093190341797	-0.10699810518705423
1.008	0.22919574318281394	-0.10469678496558144	0.7739040438771592	1.3914462403490746	0.024671312348280808	0.4649027165041005	-0.10686965892851873
1.009	0.22918575598171914	-0.10470774280866409	0.7745670316664058	1.390617566877007	0.02464774034899678	0.46509606353788324	-0.10674189463730882
1.0099999999999998	0.22917573488641893	-0.1047187986956925	0.7752288550733993	1.389787585551304	0.024624387205095587	0.4652893592409687	-0.10661481818376431
1.0110000000000001	0.2291656811478501	-0.10472995149343349	0.7758895037701039	1.3889562957109678	0.024601253575317967	0.4654826027205875	-0.10648843523811637
1.012	0.22915559613655415	-0.10474120002441982	0.7765489677929386	1.3881236969523936	0.02457834003509544	0.46567579308626456	-0.10636275126416474
1.013	0.22914548134044105	-0.10475254306811248	0.7772072375543385	1.3872897891344516	0.024555647075766737	0.46586892945019115	-0.10623777151282737
1.0139999999999998	0.2291353383625841	-0.10476397936197171	0.777864303853965	1.38645457238259	0.024533175103823385	0.46606201092770955	-0.10611350101604432
1.0150000000000001	0.2291251689186699	-0.10477550760243709	0.7785201578884502	1.3856180470930892	0.024510924440366757	0.466255036637729	-0.1059899445812136
1.016	0.2291149748333469	-0.10478712644581563	0.779174791259682	1.3847802139389658	0.02448889532077607	0.4664480057027684	-0.10586710678584957
1.017	0.22910475803546954	-0.10479883450870203	0.7798281959823915	1.3839410738767783	0.024467087894282633	0.46664091724880974	-0.10574499197245911
1.0179999999999998	0.2290945205526163	-0.10481063036718277	0.780480364490675	1.3831006281528242	0.024445502223145524	0.4668337704051463	-0.10562360424417933
1.0190000000000001	0.22908426450487904	-0.10482251255520507	0.7811312896419538	1.3822588783087284	0.024424138281794006	0.4670265643039817	-0.10550294746172056
1.02	0.22907399209867058	-0.10483447956361282	0.7817809647176233	1.3814158261868013	0.024402995956606527	0.4672192980796603	-0.10538302524179352
1.021	0.22906370562092437	-0.10484652984022308	0.7824293834204001	1.3805714739351644	0.0243820750464481	0.4674119708676499	-0.10526384095701667
1.0219999999999998	0.22905340743255978	-0.10485866179019501	0.7830765398691276	1.3797258240122674	0.02436137526372259	0.4676045818034015	-0.10514539773705683
1.0230000000000001	0.22904309996121147	-0.10487087377631997	0.7837224285925499	1.3788788791904139	0.024340896235635612	0.46779713002114537	-0.10502769847039063
1.024	0.22903278569472288	-0.10488316411960921	0.7843670445224377	1.3780306425586728	0.024320637505607385	0.46798961465256594	-0.1049107458063793
1.025	0.22902246717577432	-0.10489553110093154	0.7850103829856936	1.3771811175255428	0.024300598535201362	0.4681820348253542	-0.10479454215777573
1.0259999999999998	0.229012146997268	-0.10490797296332496	0.7856524396961968	1.376330307820998	0.02428077870638631	0.4683743896618834	-0.10467908970353959
1.0270000000000001	0.2290018277984708	-0.10492048791385743	0.7862932107471396	1.375478217497157	0.024261177323523404	0.4685666782782519	-0.10456439039183607
1.028	0.22899151226078257	-0.10493307412541562	0.7869326926031087	1.374624850927948	0.024241793615383443	0.4687588997835115	-0.10445044594333816
1.029	0.2289812031019969	-0.10494572973917311	0.7875708820911602	1.3737702128088964	0.024222626737682038	0.46895105327877773	-0.10433725785476958
1.0299999999999998	0.22897090307018464	-0.10495845286773833	0.7882077763912707	1.3729143081570254	0.024203675776072638	0.46914313785628364	-0.10422482740250394
1.0310000000000001	0.2289606149379502	-0.10497124159898749	0.7888433730261661	1.3720571423101149	0.02418493974959823	0.4693351525984997	-0.10411315564652326
1.032	0.2289503414959278	-0.1049840939994587	0.7894776698501587	1.3711987209245642	0.024166417614115376	0.46952709657732145	-0.10400224343534355
1.033	0.22894008554513595	-0.10499700811617908	0.7901106650377444	1.3703390499722286	0.024148108265082523	0.46971896885326325	-0.10389209141148004
1.0339999999999998	0.22892984988893847	-0.10500998197805271	0.7907423570727147	1.3694781357369765	0.024130010540261756	0.4699107684746612	-0.10378270001659888
1.0350000000000001	0.22891963732498605	-0.10502301359756452	0.791372744736654	1.3686159848102044	0.02411212322282222	0.4701024944769452	-0.10367406949708521
1.036	0.2289094506371404	-0.10503610097205092	0.7920018270949514	1.3677526040853085	0.02409444504454189	0.47029414588179963	-0.10356619991124526
1.037	0.22889929258737887	-0.10504924208491297	0.7926296034803235	1.3668880007522335	0.024076974689230608	0.47048572169615155	-0.1034590911377769
1.0379999999999998	0.228889165907675	-0.10506243490715154	0.7932560734757295	1.366022182292096	0.0240597107963757	0.4706772209112321	-0.10335274288429058
1.0390000000000001	0.22887907329185134	-0.10507567739847501	0.7938812368978053	1.365155156471865	0.024042651964524184	0.4708686425016506	-0.10324715469539338
1.04	0.22886901738740148	-0.10508896750835532	0.794505093780443	1.3642869313391024	0.024025796754646542	0.47105998542436056	-0.10314232596076299
1.041	0.22885900078765434	-0.10510230317778836	0.7951276443585139	1.3634175152156243	0.02400914369378787	0.47125124861782275	-0.10303825592351647
1.0419999999999998	0.22884902602502807	-0.10511568234138521	0.7957488890517403	1.3625469166900752	0.023992691278703376	0.47144243100142824	-0.10293494368869162
1.0430000000000001	0.2288390955649965	-0.10512910292904168	0.7963688284475846	1.3616751446109074	0.023976437979357775	0.47163353147475523	-0.10283238823196354
1.044	0.22882921179964022	-0.10514256286643667	0.7969874632835267	1.36080220808051	0.023960382242107423	0.4718245489166001	-0.1027305884085364
1.045	0.2288193770411572	-0.10515606007436229	0.7976047944313674	1.3599281164497334	0.023944522492201206	0.4720154821842101	-0.10262954296135869
1.0459999999999998	0.2288095935160779	-0.1051695924676385	0.7982208228846857	1.3590528793112904	0.023928857135662642	0.4722063301129014	-0.10252925052823691
1.0470000000000002	0.22879986335980698	-0.10518315795399129	0.798835549747562	1.35817650649203	0.023913384560981025	0.4723970915158207	-0.10242970964845782
1.048	0.22879018861111633	-0.10519675443289876	0.7994489762226895	1.3572990080455754	0.02389810314085674	0.4725877651836672	-0.10233091876952947
1.049	0.22878057120696216	-0.10521037979440599	0.8000611035988743	1.356420394246069	0.023883011233819675	0.47277834988437767	-0.10223287625404279
1.0499999999999998	0.22877101297837618	-0.10522403191790869	0.8006719332383034	1.3555406755826365	0.02386810718560042	0.47296884436271436	-0.10213558038665482
1.0510000000000002	0.22876151564743058	-0.10523770867090657	0.8012814665643255	1.3546598627534336	0.02385338933043867	0.47315924733981746	-0.10203902938113463
1.052	0.22875208082489812	-0.10525140790773062	0.8018897050512449	1.3537779666585128	0.02383885599233034	0.47334955751302843	-0.10194322138680335
1.053	0.22874271000897964	-0.10526512746824855	0.8024966502165063	1.3528949983918728	0.023824505485971474	0.47353977355616816	-0.10184815449388322
1.0539999999999998	0.2287334045850973	-0.1052788651769257	0.8031023036145196	1.3520109692330637	0.02381033611746147	0.47372989412014854	-0.10175382673800075
1.0550000000000002	0.22872416582599966	-0.10529261884299376	0.8037066668309946	1.3511258906387118	0.023796346185254433	0.4739199178336764	-0.10166023610445503
1.056	0.2287149948918031	-0.10530638626172764	0.8043097414762782	1.3502397742339485	0.023782533981725765	0.47410984330392814	-0.1015673805329838
1.057	0.22870589282997067	-0.1053201652160808	0.8049115291776925	1.3493526318022284	0.023768897795233807	0.47429966911738014	-0.10147525792315115
1.0579999999999998	0.2286968605752256	-0.10533395347830939	0.8055120315719974	1.3484644752731503	0.023755435912373717	0.4744893938408563	-0.10138386613993251
1.0590000000000002	0.22868789894977323	-0.1053477488119635	0.8061112502976046	1.3475753167101503	0.023742146620425224	0.47467901602236856	-0.10129320301955973
1.06	0.2286790086642054	-0.10536154897499614	0.8067091869854132	1.3466851682984364	0.023729028210300467	0.4748685341916293	-0.10120326637599408
1.061	0.22867019031796068	-0.1053753517236145	0.8073058432482639	1.345794042332017	0.023716078979993536	0.4750579468606638	-0.10111405400802889
1.0619999999999998	0.2286614443982145	-0.10538915481537416	0.8079012206701377	1.3449019511998126	0.023703297237924442	0.47524725252476796	-0.10102556370671965
1.0630000000000002	0.22865277127869907	-0.10540295601114504	0.8084953207958527	1.3440089073712171	0.023690681305752786	0.4754364496637507	-0.10093779326296105
1.064	0.22864417121995367	-0.10541675307670288	0.8090881451205054	1.3431149233814672	0.02367822952096734	0.47562553674315977	-0.10085074047527388
1.065	0.22863564436987935	-0.10543054378432151	0.80967969507752	1.3422200118171905	0.02366594023967947	0.47581451221512583	-0.10076440315804762
1.0659999999999998	0.22862719076384724	-0.10544432591436917	0.8102699720253093	1.3413241853017397	0.02365381183962196	0.4760033745189478	-0.10067877915048444
1.0670000000000002	0.228618810325487	-0.10545809725728826	0.8108589772336756	1.340427456480302	0.023641842723233143	0.4761921220817879	-0.10059386632582043
1.068	0.2286105028689091	-0.10547185561671031	0.8114467118707017	1.3395298380051528	0.023630031321010513	0.47638075331947616	-0.10050966260021718
1.069	0.22860226810236203	-0.10548559881333062	0.8120331769893736	1.338631342520661	0.023618376095074552	0.4765692666373054	-0.1004261659417521
1.0699999999999998	0.2285941056329452	-0.10549932468804209	0.8126183735128109	1.3377319826476586	0.02360687554245704	0.47675766043081785	-0.100343374380362
1.0710000000000002	0.2285860149720001	-0.1055130311043322	0.8132023022177266	1.3368317709784368	0.023595528197628172	0.47694593308487887	-0.10026128601654959
1.072	0.22857799554118302	-0.10552671595107645	0.813784963716115	1.335930720105295	0.023584332633594017	0.4771340829677527	-0.1001798990238
1.073	0.22857004667846748	-0.10554037714535276	0.8143663584359205	1.3350288426717236	0.02357328746199208	0.4773221084219458	-0.10009921164659726
1.0739999999999998	0.22856216764332593	-0.10555401263489855	0.8149464866025681	1.3341261514007208	0.02356239133425693	0.4775100077583976	-0.10001922220281184
1.0750000000000002	0.2285543576210934	-0.10556762040096496	0.8155253482221007	1.3332226590889469	0.023551642944649027	0.4776977792555434	-0.09993992909253206
1.076	0.2285466157265127	-0.1055811984611982	0.8161029430647981	1.3323183785903971	0.02354104103380818	0.47788542115990046	-0.09986133080889481
1.077	0.22853894100721023	-0.10559474487179761	0.8166792706489021	1.3314133228019804	0.023530584391858525	0.47807293168647397	-0.09978342594842056
1.0779999999999998	0.2285313324474786	-0.10560825772894884	0.8172543302255783	1.330507504650619	0.023520271861066245	0.4782603090190461	-0.09970621322048852
1.0790000000000002	0.22852378897124126	-0.10562173516953553	0.8178281207662405	1.329600937080348	0.02351010233805122	0.47844755131071476	-0.09962969145595339
1.08	0.22851630944420326	-0.10563517537188448	0.8184006409514838	1.3286936330390329	0.023500074775797315	0.4786346566847448	-0.0995538596152094
1.081	0.2285088926766934	-0.10564857655692068	0.8189718891593761	1.3277856054654384	0.02349018818570599	0.4788216232353072	-0.0994787167963727
1.0819999999999999	0.22850153742719448	-0.10566193698860608	0.8195418634531089	1.3268768672770208	0.023480441639267977	0.4790084490280473	-0.09940426224364403
1.0829999999999997	0.22849424240543295	-0.10567525497366477	0.8201105615702646	1.3259674313584193	0.02347083426929301	0.4791951321007881	-0.09933049535487813
1.084	0.22848700627540866	-0.10568852886209834	0.8206779809144547	1.3250573105506438	0.023461365271368526	0.47938167046437113	-0.0992574156878126
1.085	0.22847982765912153	-0.10570175704849297	0.8212441185485734	1.324146517640941	0.023452033905487186	0.4795680621035141	-0.09918502296532196
1.0859999999999999	0.22847270514061951	-0.10571493797261905	0.8218089711892994	1.3232350653529517	0.02344283949705234	0.47975430497774907	-0.09911331708018475
1.0869999999999997	0.2284656372699882	-0.1057280701189497	0.8223725352028476	1.3223229663363953	0.02343378143720124	0.4799403970225033	-0.09904229809948581
1.088	0.22845862256728275	-0.10574115201622637	0.8229348066019703	1.3214102331566475	0.023424859183055678	0.4801263361502645	-0.0989719662682881
1.089	0.2284516595260302	-0.10575418223819968	0.8234957810438404	1.3204968782853215	0.02341607225838782	0.48031212025171005	-0.09890232201245253
1.0899999999999999	0.22844474661593056	-0.10576715940516968	0.8240554538280659	1.3195829140914652	0.023407420254640918	0.48049774719680266	-0.09883336594127537
1.0909999999999997	0.22843788228550999	-0.1057800821848238	0.8246138198948415	1.3186683528329912	0.023398902831574465	0.4806832148359152	-0.09876509885018629
1.092	0.22843106496509893	-0.10579294929199995	0.8251708738239915	1.3177532066494528	0.0233905197172298	0.48086852100092625	-0.09869752172289763
1.093	0.22842429306900736	-0.10580575948812711	0.8257266098356634	1.3168374875561546	0.023382270707703594	0.48105366350634887	-0.09863063573251676
1.0939999999999999	0.2284175649969007	-0.10581851158071941	0.8262810217934278	1.315921207438454	0.023374155666912273	0.4812386401506167	-0.09856444224131622
1.0949999999999998	0.2284108791358849	-0.10583120442292326	0.8268341032094124	1.3150043780469993	0.023366174526042987	0.481423448717286	-0.0984989427992211
1.096	0.22840423386330477	-0.10584383691312123	0.8273858472495984	1.3140870109946454	0.023358327282630455	0.48160808697597296	-0.09843413914198727
1.097	0.22839762754912685	-0.10585640799459563	0.8279362467385336	1.3131691177531497	0.023350613999625063	0.481792552683333	-0.09837003318992102
1.0979999999999999	0.22839105855865693	-0.10586891665525205	0.8284852941649743	1.3122507096492628	0.023343034804513173	0.48197684358420617	-0.09830662704640783
1.0989999999999998	0.22838452525672165	-0.10588136192740162	0.8290329816895895	1.3113317978632115	0.023335589888063293	0.4821609574125651	-0.09824392299490874
1.1	0.22837802601181348	-0.1058937428876019	0.8295793011543592	1.3104123934306966	0.023328279502697908	0.48234489189214624	-0.09818192349423924
1.101	0.22837155919869923	-0.10590605865655964	0.8301242440929221	1.3094925072461308	0.023321103960917175	0.4825286447370708	-0.09812063117298142
1.1019999999999999	0.2283651232006211	-0.10591830839909816	0.8306678017411278	1.308572150065977	0.023314063633774196	0.4827122136525187	-0.09806004882375748
1.1029999999999998	0.22835871641184047	-0.1059304913241894	0.8312099650478045	1.3076513325133092	0.023307158949218858	0.48289559633527496	-0.09800017939724043
1.104	0.2283523372397719	-0.10594260668504919	0.8317507246861242	1.3067300650839593	0.023300390390370802	0.4830787904741511	-0.09794102599559477
1.105	0.2283459841070879	-0.1059546537792954	0.8322900710655711	1.3058083581534916	0.023293758493660194	0.483261793750344	-0.09788259186534415
1.1059999999999999	0.2283396554537975	-0.10596663194917207	0.8328279943456544	1.3048862219849926	0.02328726384677492	0.4834446038377959	-0.09782488038911491
1.1069999999999998	0.22833334973742164	-0.10597854058184203	0.8333644844528787	1.3039636667384176	0.023280907086535498	0.48362721840367984	-0.09776789507552171
1.108	0.22832706543126624	-0.10599037910974779	0.8338995311006069	1.30304070248148	0.023274688896575316	0.4838096351090727	-0.09771163954743527
1.109	0.22832080102305038	-0.10600214701066384	0.83443312381032	1.3021173392017007	0.0232686100044602	0.4839918516096975	-0.09765611752942081
1.1099999999999999	0.22831455501464137	-0.10601384380668838	0.8349652519331576	1.3011935868203572	0.023262671178063927	0.4841738655563711	-0.09760133283470884
1.1109999999999998	0.22830832592214445	-0.10602546906255156	0.8354959046717465	1.3002694552087057	0.023256873221564365	0.48435567459497714	-0.0975472893515121
1.112	0.22830211227597483	-0.10603702238474517	0.8360250711030768	1.2993449542049555	0.023251216971729435	0.4845372763663317	-0.09749399102856311
1.113	0.22829591262091378	-0.10604850342147482	0.8365527402024401	1.2984200936312402	0.023245703294492093	0.4847186685062488	-0.09744144186011212
1.1139999999999999	0.2282897255161482	-0.10605991186192945	0.8370789008673105	1.2974948833113218	0.023240333081204514	0.48489984864568586	-0.09738964587086892
1.1149999999999998	0.2282835495356692	-0.10607124743449271	0.8376035419408077	1.2965693330890242	0.023235107244266133	0.4850808144107892	-0.09733860710106715
1.116	0.22827738326978725	-0.10608250990464853	0.8381266522362556	1.2956434528473821	0.02323002671218558	0.48526156342271953	-0.0972883295909166
1.117	0.2282712253273925	-0.10609369907295776	0.8386482205636006	1.2947172525284973	0.023225092424441016	0.48544209329738214	-0.09723881736407407
1.1179999999999999	0.22826507433783125	-0.10610481477273087	0.839168235756567	1.2937907421529655	0.023220305326381602	0.48562240164542897	-0.0971900744108595
1.1189999999999998	0.2282589289527722	-0.10611585686702162	0.8396866866998115	1.2928639318388604	0.023215666363803726	0.48580248607253496	-0.09714210467151835
1.12	0.22825278784844005	-0.10612682524569216	0.8402035623560854	1.2919368318217748	0.02321117647720114	0.4859823441795862	-0.09709491201922148
1.121	0.22824664972709352	-0.10613771982330052	0.8407188517937914	1.2910094524755282	0.02320683659629703	0.4861619735627814	-0.09704850024279889
1.1219999999999999	0.22824051331737188	-0.10614854053743489	0.8412325442153239	1.2900818043312812	0.02320264763510076	0.4863413718139541	-0.09700287302944705
1.1229999999999998	0.22823437737426075	-0.10615928734711993	0.8417446289858256	1.2891538980950414	0.023198610487183836	0.48652053652105687	-0.09695803394740626
1.124	0.2282282406790537	-0.10616996023129507	0.8422550956619961	1.2882257446658054	0.02319472602080886	0.48669946526850494	-0.09691398642836083
1.125	0.22822210203931578	-0.1061805591869894	0.8427639340205888	1.287297355155078	0.02319099507378873	0.4868781556373217	-0.09687073374974103
1.126	0.22821596028922603	-0.10619108422681842	0.8432711340858535	1.2863687409066331	0.023187418448136203	0.48705660520527005	-0.09682827901753312
1.1269999999999998	0.22820981429104842	-0.1062015353765527	0.8437766861555577	1.2854399135150003	0.023183996904868366	0.48723481154715553	-0.09678662515001975
1.1280000000000001	0.22820366293735667	-0.10621191267350899	0.8442805808255972	1.2845108848422937	0.02318073115939158	0.48741277223524154	-0.09674577486244851
1.129	0.22819750515288856	-0.10622221616538846	0.8447828090132049	1.2835816670348676	0.02317762187746614	0.4875904848394762	-0.09670573065232066
1.13	0.22819133989640789	-0.1062324459088118	0.845283361978766	1.282652272540544	0.023174669671262742	0.4877679469274099	-0.09666649478535871
1.1309999999999998	0.2281851661633229	-0.1062426019671758	0.8457822313462472	1.2817227141252732	0.023171875095022925	0.48794515606398925	-0.09662806928245475
1.1320000000000001	0.22817898298868525	-0.10625268440858174	0.8462794091222515	1.2807930048888405	0.02316923864062737	0.4881221098112909	-0.0965904559073537
1.133	0.22817278944981972	-0.10626269330458599	0.846774887713706	1.2798631582803583	0.02316676073368055	0.48829880572813594	-0.09655365615476519
1.134	0.2281665846682106	-0.10627262872939759	0.8472686599445661	1.2789331881139028	0.023164441730111247	0.48847524136971027	-0.09651767123884124
1.1349999999999998	0.22816036781139923	-0.1062824907587723	0.8477607190722971	1.2780031085839054	0.023162281912740428	0.4886514142873135	-0.09648250208189661
1.1360000000000001	0.228154138095272	-0.10629227946822775	0.84825105880414	1.2770729342795384	0.02316028148757247	0.48882732202811885	-0.09644814930355333
1.137	0.22814789478560957	-0.10630199493133016	0.8487396733124141	1.276142680198453	0.023158440580418566	0.4890029621347618	-0.09641461321049123
1.138	0.22814163719851877	-0.1063116372188029	0.8492265572477318	1.2752123617609896	0.023156759234278353	0.48917833214470063	-0.09638189378704735
1.1389999999999998	0.22813536470050133	-0.1063212063980817	0.849711705748631	1.2742819948240873	0.023155237407296917	0.48935342958941114	-0.09634999068757773
1.1400000000000001	0.2281290767085378	-0.10633070253294102	0.8501951144480043	1.2733515956933779	0.023153874971114527	0.48952825199360106	-0.09631890323070302
1.141	0.22812277269018477	-0.10634012568319184	0.8506767794782115	1.2724211811338213	0.02315267170948725	0.4897027968745072	-0.09628863039440333
1.142	0.2281164521636871	-0.10634947590407524	0.8511566974748797	1.271490768379622	0.02315162731705678	0.4898770617410953	-0.09625917081177993
1.1429999999999998	0.22811011469810688	-0.10635875324460056	0.8516348655786435	1.2705603751426517	0.023150741398026142	0.490051044093165	-0.09623052276815494
1.1440000000000001	0.22810375991384263	-0.10636795774520197	0.8521112814352065	1.2696300196189934	0.023150013464741517	0.4902247414205448	-0.09620268419957119
1.145	0.22809738748429054	-0.1063770894362176	0.8525859431940986	1.2686997204950907	0.023149442936606913	0.49039815120231867	-0.09617565269208488
1.146	0.22809099713827513	-0.10638614833719327	0.8530588495061344	1.26776949695424	0.023149029139393033	0.49057127090590436	-0.0961494254816094
1.1469999999999998	0.2280845886613715	-0.10639513445550455	0.8535299995195718	1.2668393686818957	0.023148771304575533	0.4907440979860463	-0.09612399945467826
1.1480000000000001	0.22807816189499047	-0.10640404778429521	0.8539993928749752	1.2659093558686465	0.023148668568825078	0.4909166298839694	-0.09609937115019043
1.149	0.2280717167343536	-0.10641288830123792	0.8544670296991561	1.264979479211968	0.0231487199741372	0.49108886402669605	-0.09607553676159336
1.15	0.22806525312723774	-0.1064216559684959	0.8549329105989446	1.2640497599178644	0.023148924468480978	0.4912607978264075	-0.09605249213914133
1.1509999999999998	0.2280587710738626	-0.10643035073313387	0.8553970366604301	1.263120219700876	0.023149280905993073	0.49143242868058223	-0.09603023278997973
1.1520000000000001	0.22805227062717098	-0.10643897252722367	0.85585940945856	1.2621908807816764	0.02314978804592641	0.49160375397346234	-0.09600875387386676
1.153	0.22804575189312873	-0.10644752126726639	0.8563200310598021	1.2612617658848697	0.023150444551998956	0.49177477107671924	-0.0959880502023323
1.154	0.22803921503066954	-0.10645599685368441	0.856778904000952	1.260332898237718	0.02315124899445805	0.49194547734761523	-0.09596811624907389
1.1549999999999998	0.22803266025052998	-0.10646439917113726	0.8572360312662635	1.259404301567147	0.023152199853095422	0.49211587012734404	-0.09594894616130277
1.1560000000000001	0.2280260878133482	-0.10647272808928498	0.8576914162903401	1.2584760000942568	0.023153295517864797	0.49228594674229254	-0.09593053375907327
1.157	0.228019498028531	-0.10648098346324777	0.8581450629706211	1.2575480185274392	0.023154534288199753	0.4924557045063391	-0.09591287253027511
1.158	0.22801289125426635	-0.10648916513338665	0.8585969756578805	1.2566203820540804	0.023155914374382965	0.49262514072108465	-0.0958959556365803
1.1589999999999998	0.22800626789793058	-0.10649727292515579	0.8590471591307536	1.2556931163311982	0.023157433900663927	0.4927942526746285	-0.09587977592736717
1.1600000000000001	0.22799962841650964	-0.10650530664977716	0.8594956185700714	1.2547662474768688	0.02315909090866538	0.49296303764029187	-0.09586432595358915
1.161	0.22799297331740975	-0.10651326610536233	0.8599423595273595	1.2538398020631742	0.023160883361567366	0.4931314928746832	-0.09584959798415309
1.162	0.22798630316041263	-0.10652115107773127	0.860387387893512	1.252913807108761	0.023162809148096493	0.49329961561583857	-0.09583558402237834
1.1629999999999998	0.22797961856040153	-0.10652896134055308	0.8608307098841814	1.2519882900694836	0.02316486608443441	0.49346740308314435	-0.09582227581493159
1.1640000000000001	0.22797292018897616	-0.10653669665593556	0.8612723320463881	1.2510632788282336	0.023167051914169394	0.493634852479412	-0.09580966485062656
1.165	0.22796620877382534	-0.10654435677659063	0.8617122612701746	1.2501388016850552	0.023169364308546457	0.4938019609935222	-0.09579774235646533
1.166	0.22795948509698302	-0.10655194144844787	0.8621505047748443	1.2492148873471438	0.02317180086975876	0.4939687258006581	-0.09578649930585059
1.1669999999999998	0.22795274999347118	-0.10655945041258995	0.862587070069029	1.2482915649186999	0.023174359136856258	0.4941351440599479	-0.09577592643952518
1.1680000000000001	0.22794600434995463	-0.10656688340688741	0.8630219649135266	1.2473688638913603	0.023177036591289762	0.4943012129122594	-0.09576601428511906
1.169	0.22793924910265656	-0.10657424016770721	0.863455197297428	1.2464468141348057	0.023179830661057547	0.49446692947918486	-0.09575675317031854
1.17	0.22793248523490892	-0.10658152043169312	0.8638867754185044	1.2455254458863865	0.023182738724553145	0.4946322908624877	-0.0957481332342956
1.1709999999999998	0.2279257137747124	-0.10658872393761946	0.8643167076629594	1.2446047897401122	0.023185758114725816	0.49479729414364976	-0.09574014443953827
1.1720000000000002	0.22791893579230466	-0.10659585042831925	0.8647450025849142	1.243684876635727	0.023188886123251793	0.49496193638352026	-0.09573277658360445
1.173	0.2279121523977348	-0.10660289965306347	0.8651716688859938	1.242765737847469	0.023192120004718847	0.49512621462200973	-0.09572601931086977
1.174	0.22790536473844222	-0.10660987137114428	0.8655967154002665	1.2418474049721098	0.02319545698082684	0.49529012587825727	-0.09571986212196533
1.1749999999999998	0.2278985739968407	-0.10661676535628585	0.8660201510950547	1.2409299099166096	0.02319889424332803	0.4954536671523097	-0.0957142943756169
1.1760000000000002	0.22789178138790847	-0.10662358140037838	0.866441985082725	1.2400132848861163	0.023202428955344395	0.49561683542788926	-0.09570930528496649
1.177	0.2278849881567828	-0.10663031931615886	0.8668622266227711	1.239097562371898	0.023206058253196278	0.4957796276743643	-0.09570488391855717
1.178	0.22787819557635483	-0.1066369789395917	0.8672808851036506	1.2381827751380559	0.023209779250450292	0.49594204084695237	-0.0957010192114726
1.1789999999999998	0.22787140494486333	-0.10664356013232522	0.8676979700047404	1.2372689562073593	0.023213589044372027	0.4961040718849146	-0.09569769998633744
1.1800000000000002	0.2278646175831123	-0.10665006278384943	0.8681134908485562	1.2363561388465434	0.0232174847235074	0.49626571770865735	-0.09569491497913464
1.181	0.22785783483056218	-0.10665648681260344	0.8685274571627793	1.2354443565502842	0.0232214633738986	0.49642697521799833	-0.09569265286065454
1.182	0.22785105804066536	-0.10666283216603051	0.8689398784562138	1.2345336430241967	0.023225522083328395	0.49658784129208705	-0.09569090225163787
1.1829999999999998	0.22784428857694528	-0.10666909882033246	0.8693507641977595	1.233624032167579	0.0232296579449964	0.49674831278970344	-0.09568965173673945
1.1840000000000002	0.22783752780982264	-0.10667528678030173	0.8697601237942597	1.2327155580558684	0.02323386806130003	0.4969083865494507	-0.09568888987908951
1.185	0.2278307771126859	-0.10668139607923019	0.8701679665687184	1.231808254922769	0.02323814954766207	0.4970680593900283	-0.09568860523455056
1.186	0.22782403785682553	-0.10668742677889337	0.8705743017385011	1.2309021571416516	0.023242499536468602	0.49722732811064885	-0.09568878636610709
1.1869999999999998	0.22781731140635653	-0.10669337896961371	0.8709791383927566	1.229997299206566	0.02324691518105915	0.49738618949148033	-0.09568942185888651
1.1880000000000002	0.22781059911425727	-0.10669925277040232	0.8713824854694253	1.2290937157135773	0.023251393659650104	0.4975446402939339	-0.0956905003353961
1.189	0.2278039023191488	-0.10670504832917511	0.8717843517318291	1.2281914413416506	0.02325593217943772	0.49770267726086126	-0.09569201047092608
1.19	0.2277972223416836	-0.10671076582304331	0.872184745744462	1.2272905108330452	0.023260527981066214	0.4978602971167871	-0.09569394100931304
1.1909999999999998	0.22779056048091967	-0.10671640545868105	0.8725836758490976	1.2263909589743143	0.023265178343098214	0.49801749656817906	-0.09569628077846506
1.1920000000000002	0.22778391801142953	-0.10672196747239296	0.872981150143078	1.2254928205774989	0.02326988058588129	0.4981742723038198	-0.09569901870492929
1.193	0.22777729618076575	-0.10672745212912757	0.873377176460157	1.2245961304607274	0.02327463207444779	0.4983306209953449	-0.09570214382751253
1.194	0.22777069620690765	-0.106732859720816	0.8737717623531376	1.2237009234289398	0.02327943022093778	0.49848653929795067	-0.09570564531008746
1.1949999999999998	0.22776411927568985	-0.10673819056554168	0.8741649150779219	1.2228072342554612	0.02328427248740026	0.49864202385121253	-0.09570951245353437
1.1960000000000002	0.2277575665378357	-0.10674344500791404	0.8745566415793411	1.221915097663633	0.023289156388975274	0.4987970712800194	-0.09571373470676794
1.197	0.2277510391052175	-0.10674862341951373	0.8749469484791309	1.2210245483077198	0.023294079496850216	0.4989516781957471	-0.09571830167673775
1.198	0.22774453804709238	-0.10675372619828136	0.8753358420649219	1.2201356207538054	0.023299039440627476	0.49910584119755397	-0.0957232031378391
1.1989999999999998	0.22773806438706184	-0.10675875376722989	0.8757233282787342	1.219248349461774	0.02330403391041024	0.49925955687355683	-0.0957284290414141
1.2000000000000002	0.2277316191003805	-0.10676370657361012	0.8761094127057247	1.2183627687683418	0.02330906065897417	0.49941282180195307	-0.09573396952504869
1.201	0.22772520311124064	-0.10676858508814951	0.8764941005650566	1.2174789128699774	0.02331411750360092	0.49956563255233444	-0.09573981492094422
1.202	0.22771881729040627	-0.1067733898039844	0.8768773967032598	1.2165968158049256	0.023319202327392943	0.4997179856873188	-0.09574595576331264
1.2029999999999998	0.22771246245357038	-0.10677812123603865	0.8772593055893277	1.2157165114350512	0.023324313080558948	0.4998698777643802	-0.09575238279498724
1.2040000000000002	0.2277061393596804	-0.10678277992047641	0.8776398313111726	1.214838033428231	0.02332944778167206	0.5000213053376992	-0.0957590869731973
1.205	0.22769984870848115	-0.10678736641347687	0.8780189775734332	1.213961415240505	0.023334604518659083	0.5001722649600355	-0.09576605947469832
1.206	0.22769359113765267	-0.10679188128970367	0.8783967476962546	1.2130866900971997	0.02333978144964459	0.5003227531847493	-0.095773291700754
1.2069999999999999	0.22768736721991753	-0.10679632514121763	0.8787731446142849	1.2122138909737399	0.023344976803956207	0.5004727665679735	-0.09578077528210009
1.2079999999999997	0.227681177460116	-0.10680069857720981	0.8791481708762621	1.2113430505772482	0.023350188883414683	0.5006223016708806	-0.09578850208328979
1.209	0.22767502229262465	-0.10680500222342951	0.8795218286466919	1.210474201328899	0.02335541606317968	0.5007713550621681	-0.09579646420581962
1.21	0.22766890207949317	-0.10680923672017902	0.8798941197096132	1.2096073753458654	0.023360656791604806	0.5009199233208271	-0.09580465399053108
1.2109999999999999	0.22766281710854547	-0.10681340272000113	0.8802650454733201	1.2087426044220786	0.023365909589956102	0.5010680030390158	-0.09581306401996538
1.2119999999999997	0.22765676759107056	-0.10681750088618663	0.8806346069764145	1.2078799200085195	0.02337117305248271	0.501215590825039	-0.09582168712007015
1.213	0.22765075366023252	-0.10682153189172475	0.8810028048955642	1.2070193531941433	0.023376445846232132	0.5013626833065004	-0.09583051636071689
1.214	0.22764477537094904	-0.10682549641831862	0.881369639553841	1.2061609346874036	0.02338172671042873	0.501509277133385	-0.09583954505576707
1.2149999999999999	0.22763883270123833	-0.10682939515546308	0.8817351109288838	1.2053046947975952	0.02338701445578225	0.501655368981016	-0.0958487667634245
1.2159999999999997	0.22763292555466222	-0.10683322879958501	0.8820992186608829	1.2044506634163572	0.023392307963910196	0.5018009555530102	-0.09585817528675863
1.217	0.22762705376348932	-0.10683699805324999	0.8824619620611396	1.203598870000061	0.0233976061866317	0.5019460335842345	-0.09586776467385694
1.218	0.22762121709295013	-0.10684070362405923	0.8828233401223315	1.2027493435519248	0.023402908144646732	0.5020905998439515	-0.0958775292173688
1.2189999999999999	0.22761541524658357	-0.10684434622285778	0.8831833515301112	1.2019021126034504	0.02340821292560164	0.5022346511392163	-0.09588746345356865
1.2199999999999998	0.22760964787192453	-0.10684792656200487	0.8835419946756604	1.2010572051974107	0.023413519682090177	0.5023781843181625	-0.09589756216045646
1.221	0.22760391456615725	-0.1068514453544569	0.8838992676703278	1.2002146488738665	0.023418827629651674	0.5025211962729995	-0.09590782035398768
1.222	0.2275982148813592	-0.10685490331328441	0.8842551683627246	1.1993744706576779	0.02342413604452373	0.5026636839430872	-0.09591823328262018
1.2229999999999999	0.22759254832858267	-0.10685830115087047	0.8846096943575309	1.1985366970452285	0.02342944426127185	0.5028056443184583	-0.0959287964212186
1.2239999999999998	0.22758691438115133	-0.10686163957741794	0.8849628430356407	1.197701353990712	0.023434751670235923	0.5029470744435464	-0.09593950546456399
1.225	0.22758131247867683	-0.1068649192995186	0.8853146115760246	1.196868466893086	0.02344005771467237	0.5030879714208194	-0.09595035631998643
1.226	0.22757574203217262	-0.10686814101953364	0.885664996980064	1.1960380605832919	0.02344536188771432	0.5032283324145033	-0.09596134509881982
1.2269999999999999	0.2275702024295129	-0.1068713054354078	0.8860139960979809	1.1952101593124618	0.023450663729211337	0.5033681546543982	-0.09597246810662234
1.2279999999999998	0.22756469304048438	-0.1068744132401636	0.8863616056558647	1.1943847867425956	0.02345596282232729	0.5035074354394873	-0.09598372183240977
1.229	0.22755921322067946	-0.10687746512069887	0.8867078222829207	1.193561965938933	0.02346125878977512	0.5036461721413384	-0.0959951029373316
1.23	0.22755376231460733	-0.10688046175663962	0.8870526425393179	1.1927417193624954	0.023466551289993327	0.5037843622074863	-0.09600660824297602
1.2309999999999999	0.2275483396595287	-0.1068834038199987	0.8873960629438901	1.1919240688631532	0.023471840013569115	0.5039220031647961	-0.0960182347195509
1.2319999999999998	0.2275429445903914	-0.10688629197526142	0.887738080000565	1.1911090356735625	0.023477124679908493	0.5040590926226896	-0.09602997947455251
1.233	0.22753757644511446	-0.10688912687952233	0.8880786902235283	1.190296640403206	0.02348240503415363	0.504195628276237	-0.09604183974204696
1.234	0.2275322345698456	-0.10689190918267653	0.8884178901622513	1.1894869030328898	0.023487680844165075	0.504331607909177	-0.09605381287177542
1.2349999999999999	0.22752691832419217	-0.1068946395276661	0.8887556764271394	1.1886798429104295	0.023492951897386358	0.504467029396745	-0.09606589631765952
1.2359999999999998	0.22752162708642676	-0.10689731855077894	0.8890920457154262	1.1878754787475072	0.023498217997591195	0.5046018907082526	-0.09607808762601412
1.237	0.22751636025829142	-0.10689994688199697	0.8894269948373144	1.187073828617681	0.02350347896151355	0.5047361899097219	-0.09609038442340874
1.238	0.2275111172686487	-0.10690252514539142	0.8897605207427468	1.186274909954773	0.02350873461554338	0.5048699251667629	-0.09610278440411957
1.2389999999999999	0.22750589757635628	-0.10690505395956516	0.8900926205480607	1.185478739550869	0.023513984792671003	0.5050030947473273	-0.09611528531772204
1.2399999999999998	0.22750070067349584	-0.10690753393814609	0.8904232915617705	1.1846853335539136	0.02351922932955844	0.5051356970241604	-0.09612788495713111
1.241	0.2274955260885824	-0.10690996569033183	0.8907525313102362	1.1838947074648825	0.023524468063676984	0.5052677304773158	-0.09614058114666492
1.242	0.22749037338900072	-0.10691234982185939	0.8910803375635947	1.183106876135271	0.023529700830754778	0.505399193696797	-0.09615337172982945
1.2429999999999999	0.22748524218266564	-0.1069146869367743	0.8914067083600759	1.182321853765631	0.023534927462778153	0.5055300853849617	-0.09616625455767912
1.2439999999999998	0.22748013211890514	-0.10691697763924525	0.891731642026829	1.1815396539051486	0.02354014778636417	0.5056604043584463	-0.09617922747872969
1.245	0.2274750428893225	-0.1069192225346685	0.8920551371980139	1.1807602894522409	0.02354536162113917	0.5057901495496115	-0.09619228832999921
1.246	0.22746997422901719	-0.10692142223043946	0.8923771928324112	1.179983772655037	0.023550568778062542	0.5059193200078765	-0.09620543492826585
1.2469999999999999	0.22746492591741152	-0.10692357733677081	0.8926978082313053	1.179210115110599	0.023555769057756852	0.5060479149013077	-0.09621866506148347
1.2479999999999998	0.22745989777905481	-0.10692568846718167	0.893016983054762	1.178439327764001	0.02356096224878355	0.5061759335182191	-0.09623197648108824
1.249	0.22745488968478111	-0.1069277562382787	0.893334717334425	1.1776714209083874	0.023566148125986314	0.5063033752682977	-0.0962453668957463
1.25	0.22744990155209432	-0.10692978126958	0.8936510114832042	1.176906404185989	0.02357132644932849	0.5064302396831954	-0.09625883396624021
1.251	0.22744493334478477	-0.10693176418413286	0.8939658663029832	1.1761442865900928	0.0235764969632249	0.5065565264168902	-0.09627237530107037
1.2519999999999998	0.22743998507328073	-0.10693370560954618	0.8942792829907236	1.1753850764672003	0.023581659396002787	0.5066822352459398	-0.09628598845289492
1.2530000000000001	0.22743505679573112	-0.10693560617868547	0.8945912631429636	1.1746287815186167	0.02358681345937039	0.5068073660694468	-0.09629967091599388
1.254	0.2274301486183138	-0.10693746652928167	0.8949018087587097	1.1738754088018435	0.023591958847771616	0.5069319189087329	-0.09631342012469846
1.255	0.22742526069439803	-0.10693928730283037	0.8952109222407182	1.1731249647328903	0.023597095237809753	0.507055893906846	-0.09632723345248367
1.2559999999999998	0.22742039322331295	-0.10694106914428386	0.8955186063955433	1.1723774550906283	0.023602222288227753	0.507179291327839	-0.09634110821111783
1.2570000000000001	0.22741554644909515	-0.10694281270253425	0.8958248644331018	1.1716328850224225	0.023607339640140928	0.5073021115558803	-0.0963550416496886
1.258	0.2274107206592166	-0.10694451863018203	0.8961296999657484	1.1708912590499105	0.023612446916791496	0.5074243550942574	-0.09636903095399559
1.259	0.2274059161829169	-0.10694618758258935	0.8964331170061062	1.1701525810753033	0.02361754372319084	0.5075460225641512	-0.09638307324655564
1.2599999999999998	0.2274011333883852	-0.10694782021772248	0.8967351199632794	1.1694168543878265	0.02362262964662414	0.5076671147032409	-0.09639716558716278
1.2610000000000001	0.22739637267879279	-0.1069494171967829	0.8970357136374418	1.1686840816695427	0.0236277042578352	0.5077876323642623	-0.09641130497412742
1.262	0.2273916344879301	-0.10695097918449646	0.89733490321317	1.1679542650013073	0.023632767112160922	0.5079075765133946	-0.09642548834613654
1.263	0.22738691927582327	-0.10695250684943398	0.8976326942526441	1.1672274058703578	0.023637817750737738	0.5080269482283545	-0.09643971258388558
1.2639999999999998	0.22738222752432785	-0.10695400086474023	0.89792909268909	1.1665035051799117	0.02364285570184131	0.5081457486963192	-0.09645397451099745
1.2650000000000001	0.22737755973269788	-0.10695546190814584	0.8982241048193282	1.1657825632596437	0.02364788048181183	0.5082639792117973	-0.09646827089514541
1.266	0.2273729164127569	-0.1069568906608864	0.898517737295426	1.1650645798766623	0.023652891595443565	0.5083816411743862	-0.0964825984496873
1.267	0.22736829808292092	-0.10695828780627847	0.8988099971165722	1.1643495542473643	0.02365788853626548	0.5084987360863548	-0.09649695383508367
1.2679999999999998	0.22736370526107005	-0.10695965402832706	0.899100891620791	1.1636374850501616	0.02366287078701783	0.5086152655499877	-0.09651133366022441
1.2690000000000001	0.2273591384570172	-0.10696099001074014	0.8993904284753607	1.1629283704390874	0.02366783782062984	0.5087312312646911	-0.09652573448427662
1.27	0.22735459816495085	-0.10696229643710216	0.8996786156655545	1.162222208057907	0.02367278910206425	0.5088466350239784	-0.09654015281917852
1.271	0.2273500848562288	-0.10696357399182962	0.899965461481699	1.1615189950551137	0.023677724090542147	0.5089614787122144	-0.0965545851326001
1.2719999999999998	0.2273455989732749	-0.10696482336040275	0.9002509745045366	1.1608187281005573	0.023682642241174095	0.5090757643009324	-0.0965690278513739
1.2730000000000001	0.22734114092420218	-0.1069660452284966	0.9005351635888871	1.16012140340258	0.02368754300611998	0.5091894938449051	-0.09658347736570408
1.274	0.2273367110770328	-0.10696724028076335	0.9008180378455997	1.1594270167249117	0.023692425836008838	0.5093026694781503	-0.09659793003421774
1.275	0.22733230975426713	-0.10696840919964126	0.901099606621789	1.158735563404458	0.023697290181558344	0.5094152934097479	-0.09661238218974061
1.2759999999999998	0.22732793722930605	-0.10696955266419005	0.9013798794797196	1.1580470383699881	0.02370213549496815	0.5095273679193435	-0.09662683014580041
1.2770000000000001	0.22732359372434796	-0.10697067134895138	0.9016588661750848	1.15736143616022	0.023706961231087665	0.509638895352459	-0.09664127020361798
1.278	0.22731927940863444	-0.10697176592283444	0.9019365766346695	1.1566787509413121	0.02371176684860236	0.5097498781157904	-0.09665569865934606
1.279	0.22731499439666839	-0.1069728370480255	0.9022130209333852	1.1559989765248877	0.023716551811360936	0.5098603186726127	-0.09667011181143753
1.2799999999999998	0.22731073874677807	-0.10697388537892105	0.9024882092721691	1.155322106386225	0.023721315589661215	0.5099702195383492	-0.09668450596765972
1.2810000000000001	0.22730651246077938	-0.10697491156108377	0.9027621519571156	1.1546481336822443	0.023726057661312555	0.5100795832761218	-0.09669887745169711
1.282	0.22730231548436408	-0.10697591623022065	0.9030348593779557	1.1539770512700462	0.023730777512657966	0.510188412492096	-0.09671322261007721
1.283	0.22729814770708534	-0.10697690001155911	0.9033063419854976	1.1533088517252594	0.02373547463992192	0.5102967098308014	-0.0967275378195447
1.2839999999999998	0.22729400896231264	-0.10697786352037279	0.9035766102695173	1.1526435273586986	0.02374014855112789	0.5104044779706682	-0.09674181949427858
1.2850000000000001	0.22728989902790747	-0.10697880736328025	0.9038456747378398	1.1519810702317195	0.023744798768220724	0.5105117196198388	-0.09675606409271216
1.286	0.22728581762724626	-0.10697973213881098	0.9041135458962258	1.1513214721714042	0.023749424828724462	0.5106184375121898	-0.09677026812426388
1.287	0.227281764430215	-0.10698063843686166	0.9043802342279279	1.150664724786338	0.02375402628693598	0.510724634403381	-0.09678442815634787
1.2879999999999998	0.2272777390541773	-0.10698152683779473	0.9046457501721544	1.1500108194833571	0.023758602714959495	0.5108303130667432	-0.09679854082160672
1.2890000000000001	0.2272737410645418	-0.10698239791155502	0.9049101041025611	1.149359747484153	0.023763153703704125	0.5109354762890663	-0.09681260282500431
1.29	0.22726976997455212	-0.10698325221680384	0.9051733063072616	1.1487114998402324	0.02376767886396673	0.5110401268665257	-0.0968266109505995
1.291	0.22726582524504813	-0.1069840903000699	0.9054353669692184	1.1480660674462415	0.023772177827600428	0.511144267600807	-0.09684056206855168
1.2919999999999998	0.22726190628495022	-0.10698491269491656	0.9056962961451221	1.1474234410520494	0.02377665024876919	0.5112479012953651	-0.0968544531430924
1.2930000000000001	0.22725801245246946	-0.10698571992112497	0.9059561037442535	1.1467836112743426	0.023781095805227904	0.5113510307518749	-0.09686828124061342
1.294	0.2272541430570463	-0.10698651248389246	0.9062147995095782	1.1461465686088688	0.023785514199384735	0.5114536587668722	-0.09688204353653414
1.295	0.22725029736126798	-0.10698729087304572	0.9064723930003095	1.145512303442585	0.02378990515920693	0.5115557881285201	-0.09689573732143889
1.2959999999999998	0.22724647458238803	-0.10698805556226829	0.9067288935748045	1.144880806064593	0.023794268439092166	0.5116574216134989	-0.09690936000733891
1.2970000000000002	0.22724267389419683	-0.10698880700834185	0.9069843103741586	1.1442520666770029	0.02379860382052305	0.5117585619838944	-0.09692290913369679
1.298	0.22723889442886674	-0.10698954565040086	0.9072386523068665	1.143626075406481	0.02380291111256583	0.5118592119840821	-0.09693638237278909
1.299	0.22723513527839817	-0.10699027190957645	0.9074919280341609	1.1430028223149913	0.02380719015263991	0.5119593743379103	-0.0969497775348362
1.2999999999999998	0.22723139549679777	-0.10699098618978152	0.9077441459552718	1.1423822974161306	0.023811440807497405	0.5120590517453241	-0.09696309257180531
1.3010000000000002	0.22722767410336556	-0.10699168887926051	0.9079953141925955	1.1417644907128583	0.02381566297325582	0.5121582468763596	-0.09697632557635645
1.302	0.2272239700863395	-0.10699238035139834	0.9082454405771414	1.1411493922502336	0.023819856574118548	0.5122569623632355	-0.09698947477739524
1.303	0.22722028240614592	-0.10699306096441172	0.9084945326338743	1.140536992153477	0.023824021561427617	0.5123552007941324	-0.09700253853917674
1.3039999999999998	0.22721660999750407	-0.10699373106105046	0.9087425975669468	1.1399272806434684	0.023828157914144967	0.5124529647097539	-0.097015515365424
1.3050000000000002	0.2272129517707624	-0.10699439096943496	0.9089896422455639	1.1393202480439744	0.023832265640336026	0.5125502566010831	-0.09702840390474757
1.306	0.2272093066139724	-0.10699504100465432	0.9092356731908445	1.1387158847877574	0.02383634477886385	0.5126470789074195	-0.09704120295578457
1.307	0.22720567339607747	-0.10699568146962402	0.909480696563676	1.1381141814212021	0.023840395400563066	0.5127434340146917	-0.09705391147230166
1.3079999999999998	0.22720205097046545	-0.10699631265482755	0.9097247181535583	1.1375151286074703	0.023844417608771706	0.5128393242540471	-0.09706652856832429
1.3090000000000002	0.22719843817850932	-0.10699693483769225	0.9099677433684333	1.1369187171296962	0.023848411539525462	0.5129347519004688	-0.09707905352286694
1.31	0.2271948338530976	-0.1069975482819741	0.910209777225867	1.1363249378949825	0.023852377361596868	0.513029719171298	-0.09709148578371703
1.311	0.22719123682215517	-0.10699815323715135	0.9104508243463282	1.1357337819380766	0.023856315276440224	0.5131242282249032	-0.09710382497015137
1.3119999999999998	0.22718764591215593	-0.10699874993782665	0.9106908889478075	1.1351452404243632	0.023860225518042105	0.5132182811596141	-0.09711607087519482
1.3130000000000002	0.22718405995162838	-0.10699933860351372	0.910929974839895	1.134559304652933	0.023864108352920847	0.5133118800126769	-0.09712822346815218
1.314	0.22718047777465536	-0.10699991943956091	0.9111680854180667	1.1339759660597382	0.023867964080579274	0.5134050267591668	-0.0971402828968047
1.315	0.2271768982243685	-0.10700049263883514	0.9114052236604291	1.1333952162197105	0.02387179303410594	0.5134977233112198	-0.09715224948841826
1.3159999999999998	0.22717332015643968	-0.1070010583830372	0.911641392127293	1.1328170468470975	0.023875595580498225	0.5135899715178285	-0.09716412374980732
1.3170000000000002	0.22716974244256918	-0.10700161684402446	0.9118765929628216	1.1322414497947841	0.023879372120950655	0.513681773165076	-0.09717590636669711
1.318	0.22716616397397307	-0.10700216818551721	0.9121108278976248	1.1316684170541071	0.023883123091168888	0.5137731299765022	-0.0971875982025671
1.319	0.22716258366486966	-0.10700271256405947	0.9123440982519199	1.1310979407559227	0.02388684896103915	0.5138640436133567	-0.09719920029703522
1.3199999999999998	0.22715900045596704	-0.10700325012923317	0.9125764049403862	1.1305300131718026	0.02389055023359174	0.513954515674921	-0.0972107138632954
1.3210000000000002	0.22715541331795225	-0.10700378102462846	0.9128077484790886	1.1299646267134924	0.023894227444110787	0.514044547699322	-0.0972221402846679
1.322	0.22715182125498345	-0.10700430538957109	0.9130381289933408	1.1294017739302618	0.023897881159633372	0.5141341411648372	-0.09723348111111411
1.323	0.2271482233081855	-0.10700482336010587	0.9132675462250006	1.1288414475056596	0.023901511978289356	0.5142232974911428	-0.09724473805638421
1.3239999999999998	0.22714461855915072	-0.1070053350688609	0.9134959995384491	1.1282836402548113	0.023905120528298716	0.5143120180401344	-0.0972559129959182
1.3250000000000002	0.22714100613344523	-0.10700584064454274	0.9137234879260061	1.127728345120757	0.023908707466869336	0.5144003041167488	-0.09726700796531557
1.326	0.2271373852041219	-0.10700634021143778	0.9139500100142852	1.127175555168709	0.023912273478994717	0.5144881569702708	-0.09727802515876324
1.327	0.22713375499524063	-0.10700683388891949	0.9141755640729912	1.1266252635797405	0.023915819275907305	0.5145755777960034	-0.09728896692626227
1.3279999999999998	0.22713011478539707	-0.10700732179096162	0.9144001480265384	1.1260774636446618	0.023919345593247706	0.5146625677371753	-0.09729983576928602
1.3290000000000002	0.22712646391088406	-0.1070078040260334	0.9146237594669898	1.125532148757722	0.023922853189497176	0.5147491278870286	-0.09731063433584185
1.33	0.22712280176773386	-0.10700828069812904	0.9148463956671893	1.124989312410136	0.023926342845159897	0.5148352592908372	-0.09732136541548188
1.331	0.22711912781301827	-0.10700875190855558	0.9150680535970955	1.124448948183076	0.023929815362024404	0.5149209629481616	-0.09733203193267716
1.3319999999999999	0.22711544156691227	-0.10700921775734959	0.9152887299459567	1.123911049739748	0.02393327156146804	0.5150062398158268	-0.09734263693739496
1.3330000000000002	0.22711174261589787	-0.10700967834469942	0.9155084211439354	1.1233756108165625	0.023936712282656317	0.5150910908110727	-0.0973531835961654
1.334	0.22710803061598112	-0.10701013377274884	0.9157271233801781	1.1228426252137838	0.02394013838136717	0.515175516814512	-0.09736367518509573
1.335	0.22710430529479564	-0.10701058414665329	0.9159448326237212	1.122312086786037	0.023943550728343078	0.5152595186734413	-0.0973741150816626
1.3359999999999999	0.22710056645259222	-0.10701102957451229	0.9161615446446095	1.1217839894323052	0.02394695020723114	0.5153430972052625	-0.09738450675655798
1.3369999999999997	0.22709681396286308	-0.10701147016693055	0.9163772550288417	1.1212583270854175	0.02395033771314553	0.5154262532003426	-0.0973948537685694
1.338	0.22709304777335215	-0.10701190603658396	0.9165919591901522	1.120735093701794	0.023953714151607887	0.5155089874243736	-0.097405159760908
1.339	0.22708926790783027	-0.1070123372977901	0.9168056523793816	1.120214283251825	0.023957080437560292	0.5155913006202292	-0.09741542845867608
1.3399999999999999	0.22708547446788366	-0.10701276406608352	0.9170183296858045	1.1196958897108968	0.023960437495119814	0.5156731935090154	-0.0974256636702725
1.3409999999999997	0.22708166763396406	-0.10701318645779549	0.917229986036061	1.1191799070510604	0.023963786257647435	0.515754666791044	-0.09743586928986936
1.342	0.22707784766607916	-0.10701360458963803	0.9174406162046083	1.1186663292329757	0.02396712766660799	0.5158357211480067	-0.09744604929407509
1.343	0.22707401490449802	-0.10701401857829235	0.9176502148289274	1.1181551501973879	0.023970462670011832	0.5159163572456201	-0.09745620773637288
1.3439999999999999	0.22707016977009106	-0.10701442854037753	0.9178587764174553	1.1176463638561371	0.02397379222195992	0.5159965757355819	-0.09746634874535985
1.3449999999999998	0.2270663127635502	-0.1070148345935523	0.918066295358897	1.1171399640838378	0.0239771172826214	0.5160763772575087	-0.09747647652197194
1.346	0.22706244446349227	-0.107015236858373	0.9182727659332993	1.1166359447113638	0.023980438818460157	0.5161557624406712	-0.09748659533514235
1.347	0.22705856552420114	-0.10701563545940304	0.9184781823136153	1.1161342995207681	0.023983757803196483	0.5162347319046146	-0.09749670952197938
1.3479999999999999	0.22705467667338258	-0.10701603052519713	0.9186825385630314	1.1156350222401374	0.023987075218650424	0.5163132862595122	-0.09750682349038912
1.3489999999999998	0.22705077870955223	-0.10701642218791278	0.9188858286370796	1.1151381065383885	0.02399039205497859	0.5163914261070491	-0.09751694171932748
1.35	0.22704687249830452	-0.10701681058292534	0.9190880463890369	1.1146435460215212	0.023993709310729774	0.5164691520413424	-0.09752706875679895
1.351	0.22704295896783985	-0.10701719584844621	0.9192891855756102	1.1141513342303322	0.02399702799284025	0.5165464646496571	-0.0975372092172423
1.3519999999999999	0.22703903910525344	-0.10701757812514441	0.9194892398610331	1.1136614646384626	0.024000349116567742	0.5166233645131002	-0.0975473677797602
1.3529999999999998	0.22703511395358275	-0.10701795755577101	0.9196882028192066	1.113173930650786	0.024003673705423997	0.5166998522072284	-0.09755754918737113
1.354	0.22703118460810642	-0.10701833428478663	0.919886067935771	1.112688725602147	0.024007002791226795	0.51677592830245	-0.09756775824624349
1.355	0.22702725221189568	-0.10701870845799168	0.9200828286134992	1.1122058427564547	0.02401033741396586	0.5168515933645851	-0.0975779998232023
1.3559999999999999	0.2270233179521236	-0.10701908022215911	0.9202784781858999	1.1117252753072644	0.024013678620446385	0.5169268479561915	-0.09758827883870222
1.3569999999999998	0.22701938305712868	-0.10701944972466977	0.9204730099341518	1.1112470163802355	0.02401702746219633	0.5170016926380482	-0.09759860025757645
1.358	0.22701544879272764	-0.10701981711315012	0.9206664170945917	1.110771059036341	0.02402038499458533	0.5170761279695768	-0.09760896908437763
1.359	0.22701151645740222	-0.10702018253511207	0.9208586928594004	1.110297396275084	0.02402375227703238	0.5171501545086271	-0.09761939036220953
1.3599999999999999	0.22700758737711005	-0.10702054613759499	0.9210498303783842	1.1098260210388544	0.02402713037320503	0.5172237728111748	-0.09762986917072092
1.3609999999999998	0.2270036629000937	-0.10702090806680944	0.9212398227588517	1.1093569262195644	0.0240305203513309	0.5172969834305033	-0.09764041062453548
1.362	0.2269997443913102	-0.10702126846778294	0.9214286630654713	1.1088901046660595	0.02403392328437684	0.5173697869163576	-0.09765101987162564
1.363	0.2269958332261037	-0.10702162748400712	0.9216163443253815	1.108425549190812	0.024037340249668405	0.5174421838146775	-0.09766170208925025
1.3639999999999999	0.226991930783872	-0.10702198525708656	0.9218028595363037	1.1079632525770284	0.02404077232819221	0.5175141746675458	-0.0976724624781209
1.3649999999999998	0.22698803844210247	-0.10702234192638882	0.9219882016742774	1.1075032075869344	0.02404422060388461	0.5175857600130441	-0.0976833062563754
1.366	0.22698415757002302	-0.10702269762869582	0.922172363700277	1.1070454069704896	0.024047686163149232	0.5176569403849578	-0.09769423865414491
1.367	0.22698028952224336	-0.10702305249785617	0.9223553385660925	1.1065898434749195	0.02405117009448055	0.5177277163122049	-0.0977052649084053
1.3679999999999999	0.22697643563276132	-0.10702340666443853	0.9225371192194806	1.1061365098554463	0.02405467348794881	0.5177980883180512	-0.09771639025780297
1.3689999999999998	0.22697259720857932	-0.10702376025538579	0.9227176986082155	1.1056853988860924	0.02405819743472795	0.517868056919354	-0.0977276199378765
1.37	0.22696877552330497	-0.10702411339366981	0.9228970696838021	1.1052365033705667	0.024061743026665465	0.5179376226258338	-0.09773895917642524
1.371	0.22696497181148917	-0.10702446619794692	0.9230752254059847	1.1047898161543657	0.024065311355649502	0.5180067859391912	-0.09775041318822827
1.3719999999999999	0.2269611872637025	-0.10702481878221372	0.9232521587484319	1.1043453301373478	0.024068903512833136	0.5180755473521903	-0.09776198716910843
1.3729999999999998	0.22695742302234784	-0.10702517125546322	0.9234278627056013	1.103903038285282	0.024072520587775523	0.5181439073479508	-0.09777368628976268
1.374	0.2269536801774542	-0.1070255237213413	0.9236023303004205	1.1034629336407584	0.024076163667438068	0.5182118663993888	-0.0977855156893539
1.375	0.2269499597620748	-0.10702587627780313	0.9237755545916632	1.1030250093342182	0.024079833835095397	0.5182794249686828	-0.09779748046910233
1.376	0.2269462627484154	-0.10702622901676971	0.9239475286802757	1.1025892585943549	0.024083532169281916	0.5183465835068876	-0.09780958568654213
1.3769999999999998	0.2269425900450668	-0.10702658202378428	0.9241182457154111	1.1021556747575225	0.024087259742833742	0.5184133424537545	-0.09782183635025479
1.3780000000000001	0.22693894249458857	-0.10702693537766854	0.9242876989013049	1.1017242512772774	0.024091017621842327	0.5184797022375164	-0.09783423741416129
1.379	0.22693532087107107	-0.10702728915017871	0.9244558815050007	1.1012949817340638	0.024094806864335964	0.5185456632745129	-0.0978467937713072
1.38	0.22693172587805177	-0.10702764340566112	0.9246227868638046	1.100867859843923	0.024098628518870898	0.5186112259688398	-0.0978595102480493
1.3809999999999998	0.22692815814753275	-0.10702799820070748	0.924788408391719	1.100442879466231	0.024102483623213638	0.5186763907121433	-0.0978723915991872
1.3820000000000001	0.22692461824009805	-0.10702835358380967	0.9249527395856162	1.100020034610473	0.02410637320305263	0.5187411578836197	-0.09788544250360878
1.383	0.22692110664575582	-0.10702870959501398	0.925115774031911	1.0995993194416833	0.024110298270677323	0.5188055278502196	-0.09789866755989692
1.384	0.226917623785131	-0.1070290662655748	0.9252775054133667	1.099180728285309	0.024114259823684554	0.5188695009668144	-0.09791207128183185
1.3849999999999998	0.22691417000950442	-0.10702942361760776	0.9254379275160349	1.0987642556322514	0.024118258843833063	0.5189330775762006	-0.0979256580936631
1.3860000000000001	0.22691074559969773	-0.10702978166374208	0.9255970342367141	1.0983498961433413	0.024122296295984263	0.5189962580091866	-0.09793943232520719
1.387	0.22690735076643254	-0.10703014040677244	0.9257548195901774	1.0979376446521238	0.024126373126884728	0.5190590425850053	-0.09795339820755881
1.388	0.22690398565291564	-0.10703049983931005	0.9259112777154269	1.097527496165961	0.0241304902637285	0.5191214316120518	-0.09796755986977661
1.3889999999999998	0.226900650338147	-0.1070308599438083	0.9260664028817329	1.0971194458662092	0.024134648612863765	0.5191834253887627	-0.09798192133574744
1.3900000000000001	0.22689734484019858	-0.10703122069371336	0.9262201894955918	1.0967134891071006	0.02413884905919107	0.5192450242045771	-0.09799648652061656
1.391	0.22689406911946441	-0.10703158205536466	0.9263726321089814	1.0963096214125816	0.024143092466008584	0.5193062283411601	-0.09801125922696204
1.392	0.22689082308188158	-0.10703194398914409	0.9265237254281644	1.0959078384722394	0.024147379674450967	0.5193670380738297	-0.09802624314113637
1.3929999999999998	0.22688760658212198	-0.10703230644949922	0.9266734643215484	1.0955081361370695	0.024151711502460073	0.519427453672879	-0.09804144183044103
1.3940000000000001	0.22688441942675552	-0.10703266938459058	0.9268218438266036	1.0951105104147139	0.02415608874359117	0.5194874754047979	-0.09805685874100897
1.395	0.22688126137738432	-0.10703303273593853	0.9269688591573512	1.0947149574645525	0.024160512165593024	0.5195471035335726	-0.09807249719529504
1.396	0.2268781321537485	-0.10703339643806965	0.9271145057131777	1.094321473591906	0.024164982508882795	0.5196063383221871	-0.0980883603889885
1.3969999999999998	0.2268750314368035	-0.10703376041816272	0.9272587790886029	1.0939300552402142	0.024169500485158698	0.5196651800343859	-0.09810445138789242
1.3980000000000001	0.22687195887176945	-0.1070341245956943	0.9274016750828749	1.0935406989823242	0.024174066776210538	0.5197236289365771	-0.09812077312501052
1.399	0.22686891407115264	-0.10703448888208421	0.9275431897086461	1.0931534015120228	0.024178682032866546	0.519781685299752	-0.09813732839802096
1.4	0.22686589661773976	-0.10703485318071691	0.9276833192008632	1.0927681596350645	0.02418334687413676	0.5198393494015449	-0.09815411986689088
1.4009999999999998	0.2268629060675648	-0.10703521738809167	0.9278220600277546	1.0923849702589448	0.024188061886795915	0.5198966215286139	-0.0981711500507153
1.4020000000000001	0.2268599419528497	-0.10703558139572532	0.9279594089039206	1.0920038303821724	0.024192827625100718	0.5199535019792826	-0.09818842132341248
1.403	0.22685700378491855	-0.1070359450913025	0.9280953628036532	1.0916247370837964	0.024197644609971074	0.5200099910661365	-0.0982059359091257
1.404	0.226854091057086	-0.10703630835907355	0.9282299189737289	1.091247687512443	0.024202513327817386	0.520066089118576	-0.09822369587799941
1.4049999999999998	0.22685120324752064	-0.10703667108100526	0.928363074946807	1.0908726788741099	0.024207434229683324	0.5201217964856887	-0.09824170314196179
1.4060000000000001	0.22684833982208336	-0.10703703313868465	0.928494828555438	1.0904997084198451	0.02421240773064273	0.5201771135392602	-0.0982599594503293
1.407	0.2268455002371415	-0.10703739441447059	0.9286251779455584	1.090128773434819	0.02421743420890207	0.5202320406763727	-0.09827846638553563
1.408	0.22684268394235937	-0.10703775479189262	0.9287541215894732	1.0897598712280476	0.02422251400472987	0.5202865783217153	-0.0982972253590445
1.4089999999999998	0.22683989038346536	-0.10703811415679977	0.9288816582983219	1.0893929991216404	0.02422764741994354	0.5203407269299678	-0.09831623760744458
1.4100000000000001	0.2268371190049964	-0.10703847239926077	0.9290077872332846	1.0890281544403198	0.024232834717892365	0.5203944869881404	-0.09833550418890782
1.411	0.2268343692530205	-0.10703882941471476	0.929132507915526	1.0886653345012145	0.024238076123083784	0.5204478590177418	-0.09835502598025384
1.412	0.22683164057783725	-0.10703918510399742	0.9292558202356338	1.0883045366028048	0.024243371820209053	0.5205008435769622	-0.09837480367461907
1.4129999999999998	0.2268289324366576	-0.10703953937299318	0.9293777244625477	1.0879457580137744	0.02424872195299443	0.520553441262868	-0.09839483777948642
1.4140000000000001	0.226826244296263	-0.10703989213228873	0.9294982212516051	1.0875889959636567	0.024254126623182153	0.5206056527133651	-0.09841512861477007
1.415	0.22682357563564437	-0.10704024329682778	0.929617311651699	1.0872342476352734	0.024259585889641125	0.5206574786088707	-0.09843567631095507
1.416	0.2268209259486219	-0.10704059278556735	0.9297349971108045	1.0868815101574643	0.024265099767546254	0.5207089196738107	-0.09845648080802216
1.4169999999999998	0.22681829474644552	-0.10704094052113576	0.9298512794794922	1.0865307805977316	0.024270668227687333	0.5207599766780081	-0.09847754185546229
1.4180000000000001	0.22681568156037704	-0.10704128642986824	0.9299661610131776	1.086182055955557	0.024276291196151028	0.5208106504378354	-0.09849885901277163
1.419	0.22681308594387806	-0.10704163044297334	0.9300796443727283	1.0858353331563946	0.024281968554863205	0.5208609418169512	-0.09852043165036684
1.42	0.2268105074736513	-0.10704197249845347	0.9301917326230545	1.0854906090452139	0.024287700142991697	0.5209108517267997	-0.09854225895134686
1.4209999999999998	0.2268079457499125	-0.10704231254227484	0.9303024292304326	1.085147880379219	0.024293485758296072	0.5209603811271185	-0.09856433991416313
1.4220000000000002	0.22680540039739788	-0.10704265052841047	0.9304117380581785	1.0848071438216267	0.024299325157815577	0.5210095310262082	-0.09858667335619879
1.423	0.22680287106748434	-0.10704298641850885	0.9305196633602899	1.0844683959383887	0.02430521805819996	0.5210583024807817	-0.09860925791795336
1.424	0.22680035744066976	-0.10704332018156462	0.9306262097741843	1.0841316331971103	0.02431116413610971	0.5211066965955741	-0.09863209206722517
1.4249999999999998	0.2267978592286615	-0.10704365179359128	0.9307313823132791	1.0837968519662837	0.024317163028746865	0.5211547145228339	-0.098655174103171
1.4260000000000002	0.2267953761753209	-0.10704398123729601	0.9308351863597915	1.083464048514845	0.02432321433439494	0.521202357461695	-0.09867850216000067
1.427	0.22679290805683985	-0.10704430850175654	0.9309376276581257	1.0831332190131817	0.024329317612907422	0.5212496266574277	-0.09870207420994312
1.428	0.2267904546826555	-0.10704463358210015	0.9310387123080907	1.082804359534846	0.024335472386145175	0.5212965234005679	-0.09872588806621636
1.4289999999999998	0.22678801589710357	-0.10704495647918473	0.9311384467571876	1.0824774660578496	0.024341678138363257	0.5213430490259235	-0.09874994138667327
1.4300000000000002	0.22678559158030848	-0.10704527719928211	0.9312368377923388	1.0821525344666738	0.02434793431660846	0.5213892049114566	-0.09877423167757726
1.431	0.22678318164793207	-0.10704559575376336	0.9313338925310534	1.0818295605564954	0.024354240331310797	0.5214349924769781	-0.09879875629714467
1.432	0.2267807860505301	-0.10704591215878624	0.9314296184116485	1.0815085400400135	0.024360595557130396	0.5214804131825344	-0.09882351245897815
1.4329999999999998	0.22677840477289132	-0.10704622643498483	0.9315240231832663	1.0811894685557537	0.024366999333816714	0.5215254685266033	-0.09884849723527174
1.4340000000000002	0.22677603783336164	-0.10704653860716128	0.9316171148968069	1.080872341675597	0.02437345096689805	0.5215701600444662	-0.09887370755966865
1.435	0.2267736852831554	-0.1070468487039794	0.9317089018967709	1.0805571549115336	0.02437994972820193	0.5216144893066907	-0.09889914022971359
1.436	0.22677134720527936	-0.10704715675766065	0.9317993928128815	1.080243903723908	0.024386494856268027	0.5216584579172387	-0.09892479190908544
1.4369999999999998	0.2267690237123163	-0.1070474628036818	0.9318885965503487	1.0799325835315334	0.024393085556958714	0.5217020675111351	-0.09895065913022233
1.4380000000000002	0.2267667149430633	-0.10704776688047486	0.9319765222783873	1.0796231897221775	0.024399721004511703	0.5217453197520611	-0.0989767382977686
1.439	0.22676442105877734	-0.10704806902912878	0.9320631794173538	1.079315717663423	0.024406400342852786	0.5217882163299934	-0.09900302569254277
1.44	0.226762142239409	-0.10704836929309314	0.9321485776256263	1.0790101627154067	0.024413122686864987	0.5218307589587047	-0.0990295174751771
1.4409999999999998	0.2267598786801997	-0.10704866771788372	0.9322327267873446	1.0787065202454456	0.024419887123371356	0.5218729493730011	-0.09905620968888448
1.4420000000000002	0.2267576305893912	-0.10704896435078994	0.9323156370013778	1.0784047856430485	0.024426692711710475	0.5219147893258779	-0.09908309826147803
1.443	0.22675539818667045	-0.10704925924058396	0.9323973185711317	1.0781049543349501	0.024433538484088232	0.5219562805857755	-0.09911017900701287
1.444	0.22675318170084904	-0.1070495524372317	0.9324777819944353	1.0778070218005382	0.024440423446072262	0.5219974249338116	-0.09913744762741925
1.4449999999999998	0.22675098136640065	-0.10704984399160541	0.932557037953496	1.0775109835873073	0.0244473465773517	0.5220382241609876	-0.09916489971413116
1.4460000000000002	0.22674879741998083	-0.107050133955198	0.9326350973052913	1.0772168353267206	0.024454306832458778	0.5220786800654882	-0.09919253074934928
1.447	0.22674663009805784	-0.10705042237983887	0.9327119710720089	1.0769245727516104	0.02446130314114876	0.5221187944499541	-0.09922033610694243
1.448	0.22674447963528213	-0.10705070931741138	0.9327876704315221	1.0766341917143685	0.024468334408560975	0.5221585691187222	-0.09924831105317482
1.4489999999999998	0.2267423462620891	-0.10705099481957177	0.9328622067086465	1.0763456882044236	0.024475399515466546	0.5221980058751549	-0.09927645074708062
1.4500000000000002	0.22674023020115466	-0.1070512789374695	0.9329355913671676	1.0760590583650131	0.024482497318664795	0.5222371065189364	-0.09930475024049086
1.451	0.2267381316634556	-0.10705156172146915	0.9330078360018745	1.0757742985096272	0.024489626651407543	0.5222758728433315	-0.09933320447808232
1.452	0.22673605084469156	-0.10705184322087337	0.9330789523309617	1.075491405138505	0.024496786323669792	0.5223143066325902	-0.09936180829720999
1.4529999999999998	0.22673398792282098	-0.1070521234836475	0.9331489521902906	1.0752103749555686	0.02450397512202428	0.5223524096594941	-0.099390556426858
1.4540000000000002	0.22673194305632996	-0.10705240255614508	0.9332178475295019	1.0749312048850432	0.024511191809242883	0.5223901836830458	-0.0994194434858967
1.455	0.22672991638172932	-0.10705268048283484	0.933285650408088	1.0746538920870115	0.024518435124174145	0.5224276304463573	-0.09944846398150357
1.456	0.2267279080099071	-0.10705295730602869	0.9333523729902882	1.0743784339722833	0.024525703782080875	0.5224647516746164	-0.09947761230817993
1.4569999999999999	0.22672591802246564	-0.10705323306561097	0.9334180275391679	1.0741048282165846	0.02453299647507357	0.5225015490730057	-0.09950688274736817
1.4580000000000002	0.22672394646916755	-0.10705350779876856	0.9334826264098738	1.0738330727736896	0.02454031187245829	0.5225380243246358	-0.09953626946791902
1.459	0.22672199336648932	-0.10705378153972223	0.9335461820416723	1.0735631658878761	0.024547648621122	0.5225741790884875	-0.09956576652747522
1.46	0.2267200586969085	-0.10705405431945897	0.9336087069495123	1.0732951061060818	0.02455500534583492	0.522610014997304	-0.09959536787410729
1.4609999999999999	0.22671814240892552	-0.10705432616546515	0.9336702137162269	1.0730288922897646	0.024562380649288472	0.5226455336555517	-0.09962506734759831
1.4620000000000002	0.2267162444170674	-0.10705459710146077	0.9337307149857429	1.0727645236260916	0.024569773112052842	0.522680736637569	-0.0996548586803225
1.463	0.2267143646014975	-0.10705486714713454	0.9337902234569047	1.0725019996377005	0.024577181292638313	0.5227156254858428	-0.0996847354980284
1.464	0.2267125028083599	-0.10705513631787979	0.9338487518767755	1.0722413201906629	0.02458460372766161	0.5227502017094088	-0.09971469132132414
1.4649999999999999	0.22671065885123493	-0.10705540462453149	0.9339063130322721	1.0719824855010256	0.024592038932179736	0.5227844667823753	-0.0997447195685412
1.4659999999999997	0.22670883251257815	-0.1070556720731038	0.9339629197397468	1.071725496140308	0.024599485400314335	0.5228184221423875	-0.09977481355992188
1.467	0.2267070235440164	-0.10705593866452877	0.9340185848332572	1.0714703530392058	0.024606941606290008	0.5228520691890888	-0.09980496652271077
1.468	0.2267052316658763	-0.1070562043943956	0.9340733211533876	1.0712170574891207	0.024614406005705212	0.5228854092828851	-0.09983517159636474
1.4689999999999999	0.22670345656744625	-0.10705646925269095	0.9341271415373618	1.0709656111426433	0.02462187703655011	0.5229184437439482	-0.09986542183740112
1.4699999999999998	0.2267016979083473	-0.10705673322354001	0.9341800588089348	1.0707160160133606	0.024629353119972826	0.522951173851153	-0.09989571022462143
1.471	0.2266999553202631	-0.10705699628494839	0.9342320857669263	1.0704682744742346	0.024636832661282845	0.522983600840947	-0.09992602966550916
1.472	0.2266982284086536	-0.10705725840854494	0.9342832351727517	1.0702223892541796	0.02464431405131493	0.5230157259063943	-0.09995637300362566
1.4729999999999999	0.2266965167544535	-0.10705751955932545	0.9343335197369403	1.0699783634328317	0.024651795667972334	0.5230475501963946	-0.09998673302676754
1.4739999999999998	0.22669481991575474	-0.10705777969539725	0.9343829521046269	1.06973620043351	0.024659275877890068	0.5230790748149503	-0.10001710247589264
1.475	0.22669313742947508	-0.10705803876810095	0.9344315448411348	1.0694959040143657	0.02466675303834152	0.5231103008206078	-0.10004747405445587
1.476	0.22669146881301136	-0.10705829672326221	0.9344793104180152	1.0692574782577144	0.02467422549975546	0.5231412292261884	-0.10007784043791872
1.4769999999999999	0.22668981356587936	-0.10705855350319689	0.934526261199153	1.069020927557929	0.024681691608723244	0.5231718609988116	-0.1001081942835003
1.4779999999999998	0.22668817117133988	-0.10705880904796479	0.9345724094273039	1.0687862566086344	0.024689149710706085	0.5232021970600864	-0.1001385282399943
1.479	0.22668654109801192	-0.1070590632954958	0.9346177672118011	1.0685534703892057	0.024696598152139503	0.5232322382863475	-0.1001688349572328
1.48	0.22668492280147332	-0.1070593161813409	0.9346623465181703	1.0683225741498072	0.024704035282180174	0.5232619855091188	-0.10019910709483865
1.4809999999999999	0.22668331572584932	-0.10705956763842442	0.9347061591596435	1.0680935733945915	0.02471145945427951	0.5232914395159872	-0.10022933733039537
1.4819999999999998	0.22668171930538983	-0.10705981759717291	0.9347492167898099	1.067866473863437	0.024718869027890014	0.5233206010518221	-0.10025951836734626
1.483	0.2266801329660355	-0.10706006598677097	0.9347915308960112	1.0676412815129677	0.024726262370732412	0.523349470820221	-0.10028964294256885
1.484	0.22667855612697374	-0.107060312737169	0.9348331127934688	1.0674180024972284	0.024733637861381483	0.5233780494849963	-0.10031970383363203
1.4849999999999999	0.22667698820218468	-0.10706055778034203	0.9348739736201367	1.0671966431480011	0.024740993891319597	0.5234063376716414	-0.1003496938659861
1.4859999999999998	0.22667542860197792	-0.10706080105042452	0.9349141243322702	1.066977209954383	0.024748328866337748	0.5234343359690194	-0.1003796059201543
1.487	0.22667387673452066	-0.10706104248347163	0.9349535757007001	1.0667597095408714	0.024755641207833717	0.5234620449314584	-0.1004094329388103
1.488	0.22667233200735762	-0.1070612820172222	0.9349923383077969	1.066544148643568	0.024762929354130766	0.5234894650811874	-0.10043916793381016
1.4889999999999999	0.22667079382892355	-0.10706151959086352	0.9350304225451135	1.0663305340852538	0.024770191761696553	0.5235165969109351	-0.10046880399324598
1.4899999999999998	0.22666926161004863	-0.10706175514479795	0.935067838611702	1.066118872750828	0.02477742690632475	0.5235434408864424	-0.10049833428816302
1.491	0.22666773476545773	-0.1070619886204115	0.9351045965127177	1.0659091715631093	0.02478463328440259	0.5235699974488925	-0.10052775207894675
1.492	0.22666621271526355	-0.10706221995984429	0.9351407060575441	1.0657014374578642	0.02479180941432681	0.5235962670174374	-0.1005570507221176
1.4929999999999999	0.2266646948864548	-0.10706244910576306	0.9351761768574294	1.0654956773580497	0.02479895383794759	0.5236222499917615	-0.1005862236776614
1.4939999999999998	0.2266631807143795	-0.10706267600151212	0.9352110183230063	1.0652918981476434	0.02480606512210284	0.5236479467544981	-0.10061526451641509
1.495	0.22666166964422424	-0.10706290059239511	0.9352452396613058	1.0650901066454297	0.02481314186067063	0.5236733576734991	-0.10064416692745304
1.496	0.2266601611324899	-0.10706312282771162	0.9352788498722547	1.0648903095794897	0.024820182677019232	0.5236984831040798	-0.10067292472548015
1.4969999999999999	0.22665865464846444	-0.10706334266204343	0.9353118577450272	1.0646925135623861	0.024827186226186376	0.5237233233912972	-0.10070153185823809
1.4979999999999998	0.2266571496756928	-0.10706356005541427	0.9353442718538646	1.0644967250659088	0.02483415119672803	0.5237478788723248	-0.10072998241441773
1.499	0.22665564571344538	-0.10706377497307572	0.935376100554105	1.0643029503949946	0.02484107631242081	0.523772149878983	-0.10075827063184012
1.5	0.2266541422781845	-0.10706398738529525	0.935407351980669	1.0641111956619487	0.024847960333514753	0.523796136740365	-0.10078639090445016
1.501	0.2266526389050303	-0.10706419726714687	0.935438034049372	1.06392146676096	0.024854802057476796	0.5238198397856169	-0.10081433778770225
1.5019999999999998	0.22665113514922575	-0.10706440459830419	0.9354681544595538	1.0637337693425304	0.02486160031959157	0.523843259346996	-0.10084210600313512
1.5030000000000001	0.226649630587602	-0.10706460936283592	0.935497720696889	1.0635481087893115	0.02486835399366431	0.5238663957629006	-0.10086969044250647
1.504	0.2266481248200437	-0.10706481154900382	0.9355267400356141	1.0633644901933472	0.02487506199288788	0.5238892493805054	-0.10089708617191902
1.505	0.22664661747095524	-0.10706501114906321	0.9355552195401675	1.0631829183332104	0.024881723270692338	0.5239118205581865	-0.10092428843630812
1.5059999999999998	0.22664510819035197	-0.10706520815906592	0.9355831660673619	1.0630033976517794	0.02488833682133447	0.5239341096681001	-0.10095129266362608
1.5070000000000001	0.22664359665382403	-0.10706540257866586	0.9356105862702112	1.0628259322357818	0.024894901680289253	0.5239561170989142	-0.10097809446781411
1.508	0.22664208256174956	-0.10706559441092697	0.9356374866026539	1.0626505257963457	0.024901416924687763	0.5239778432583895	-0.10100468965099273
1.509	0.2266405656392626	-0.10706578366213387	0.9356638733229083	1.06247718164943	0.024907881673924354	0.5239992885756851	-0.10103107420633664
1.5099999999999998	0.22663904563697604	-0.1070659703416049	0.9356897524954566	1.0623059026961281	0.024914295090312125	0.5240204535036361	-0.10105724432163796
1.5110000000000001	0.22663752233095466	-0.10706615446150765	0.9357151299935274	1.0621366914039734	0.0249206563797267	0.5240413385211202	-0.10108319638228283
1.512	0.22663599552156366	-0.1070663360366771	0.9357400115020724	1.0619695497903665	0.024926964792360867	0.5240619441352717	-0.10110892697352351
1.513	0.22663446503194698	-0.10706651508443622	0.9357644025208547	1.0618044794077435	0.02493321962346913	0.5240822708834209	-0.1011344328824147
1.5139999999999998	0.22663293070651147	-0.10706669162441901	0.9357883083687716	1.0616414813289832	0.02493942021379834	0.524102319335	-0.10115971109905195
