# Supplementary material for: JcvPCA and JsvCRP: A set of metrics to evaluate changes in joint coordination strategies
Source: PLoS One. 2025 Aug 5;20(8):e0325792. doi: 10.1371/journal.pone.0325792 (PMC12324137; doi:10.1371/journal.pone.0325792)
Supplement: S4 Dataset — This zip file contains one folder for each condition. For each condition, the 3 repetitions of the movements for the 3 different targets’ height are presented in individual csv files. (ZIP) [file pone.0325792.s004.zip › Data/Physiological/data_nat_n_60_2.csv]

index	1	2	3	4	ee_pos1	ee_pos2	ee_pos3
0.0	0.22410557488853977	-0.09715378243265269	-0.1918880636447397	1.6765256499350556	0.0817844123189617	0.19095813522450245	-0.36374695208075236
0.0009999999999998899	0.22411333770102754	-0.09715349136531103	-0.19183416643799678	1.676591181704241	0.08178037585314218	0.19097992362013874	-0.36372005088725823
0.0020000000000000018	0.22412124879300765	-0.09715320659228507	-0.1917787039355619	1.6766577413475028	0.08177625216177759	0.19100231816540628	-0.3636925908516482
0.0029999999999998916	0.22412930935478537	-0.09715292868694961	-0.19172165518372591	1.6767253391992458	0.08177204008882574	0.19102532667255012	-0.36366456528758867
0.0040000000000000036	0.22413752057630343	-0.09715265824179661	-0.19166299942935305	1.6767939857546037	0.0817677384793817	0.1910489568729391	-0.36363596749973714
0.004999999999999893	0.2241458836479362	-0.09715239586870575	-0.19160271611494567	1.676863691668607	0.08176334617958032	0.19107321641851524	-0.36360679078285657
0.006000000000000005	0.22415439976151116	-0.09715214219920765	-0.19154078487377516	1.6769344677547062	0.08175886203676906	0.1910981128831249	-0.3635770284210008
0.006999999999999895	0.22416307011118122	-0.09715189788473923	-0.19147718552434628	1.6770063249837621	0.08175428489964708	0.19112365376427184	-0.3635466736865326
0.008000000000000007	0.22417189589414796	-0.09715166359689054	-0.19141189806496106	1.6770792744827485	0.08174961361831128	0.1911498464849807	-0.3635157198394083
0.008999999999999897	0.2241808783112347	-0.09715144002764253	-0.19134490266952944	1.6771533275327775	0.08174484704433206	0.19117669839521492	-0.3634841601268568
0.010000000000000009	0.2241900185676842	-0.09715122788959502	-0.19127617968465085	1.6772284955664345	0.08173998403098168	0.1912042167727818	-0.3634519877832772
0.010999999999999899	0.22419931787493275	-0.09715102791618412	-0.19120570962723304	1.6773047901636657	0.08173502343379899	0.1912324088239604	-0.36341919603054346
0.01200000000000001	0.2242087774529828	-0.09715084086188863	-0.1911334731826645	1.6773822230469568	0.08172996411149189	0.19126128168384549	-0.36338577807872424
0.0129999999999999	0.22421839853186815	-0.09715066750242461	-0.19105945120393647	1.6774608060772902	0.08172480492669125	0.19129084241627872	-0.3633517271268573
0.014000000000000012	0.2242281823522106	-0.09715050863492714	-0.19098362471098315	1.6775405512504955	0.08171954474625276	0.19132109801366468	-0.3633170363636038
0.014999999999999902	0.2242381301663713	-0.09715036507811889	-0.19090597488913	1.6776214706928523	0.08171418244159534	0.19135205539715178	-0.36328169896778845
0.016000000000000014	0.2242482432405729	-0.09715023767246458	-0.19082648308629302	1.677703576655564	0.08170871688950336	0.19138372141729343	-0.3632457081088934
0.016999999999999904	0.22425852285723777	-0.09715012728031042	-0.19074513080894803	1.6777868815084638	0.08170314697308918	0.19141610285512148	-0.36320905694751204
0.018000000000000016	0.22426897031716525	-0.09715003478600778	-0.19066189971726147	1.6778713977340693	0.08169747158255188	0.19144920642356456	-0.36317173863558677
0.018999999999999906	0.2242795869415458	-0.09714996109602046	-0.19057677162015388	1.6779571379227225	0.08169168961573307	0.19148303876896108	-0.36313374631643813
0.020000000000000018	0.22429037407380903	-0.09714990713901424	-0.19048972847031603	1.6780441147676766	0.08168579997853197	0.19151760647253854	-0.3630950731248955
0.020999999999999908	0.2243013330813074	-0.09714987386592827	-0.19040075235881757	1.6781323410582398	0.08167980158530251	0.19155291605191344	-0.363055712187841
0.02200000000000002	0.2243124653568354	-0.09714986225002727	-0.1903098255093232	1.6782218296713391	0.08167369335941621	0.1915889739626664	-0.3630156566250517
0.02299999999999991	0.22432377231960643	-0.09714987328693332	-0.19021693027118317	1.6783125935637464	0.08166747423374833	0.19162578660041266	-0.36297489954967627
0.02400000000000002	0.2243352554149316	-0.09714990799463684	-0.19012204911104327	1.678404645765329	0.08166114315060118	0.19166336030354378	-0.3629334340681099
0.02499999999999991	0.2243469161125999	-0.09714996741348525	-0.1900251646041195	1.6784979993721847	0.0816546990611264	0.19170170135602602	-0.36289125327982197
0.026000000000000023	0.224358755904334	-0.0971500526061487	-0.18992625942552743	1.6785926675396519	0.08164814092455196	0.19174081599006573	-0.3628483502775081
0.026999999999999913	0.22437077630032132	-0.09715016465793788	-0.18982531634093078	1.6786886634751774	0.08164146770733632	0.19178071038918476	-0.36280471814739185
0.028000000000000025	0.2243829788255731	-0.09715030467822561	-0.18972231819652818	1.6787860004306587	0.08163467838255584	0.19182139069169868	-0.36276034996937684
0.028999999999999915	0.22439536501648344	-0.09715047380259471	-0.18961724790952275	1.6788846916949909	0.08162777192940406	0.1918628629938617	-0.36271523881705736
0.030000000000000027	0.22440793641645726	-0.09715067319420614	-0.1895100884594641	1.6789847505875632	0.08162074733207343	0.19190513335248965	-0.362669377757715
0.030999999999999917	0.22442069457060812	-0.0971509040440099	-0.1894008228789767	1.679086190451944	0.08161360357808126	0.19194820778784613	-0.36262275985218684
0.03200000000000003	0.22443364102102764	-0.09715116757055015	-0.18928943424314157	1.6791890246489833	0.08160633965677155	0.19199209228721298	-0.3625753781546113
0.03299999999999992	0.22444677730262388	-0.09715146501973965	-0.1891759056586739	1.6792932665500735	0.08159895455799411	0.19203679280865163	-0.3625272257121815
0.03400000000000003	0.2244601049380222	-0.09715179766460244	-0.18906022025366293	1.6793989295313068	0.08159144727047417	0.19208231528452302	-0.3624782955648501
0.03499999999999992	0.22447362543152993	-0.09715216680498333	-0.18894236116789415	1.6795060269677635	0.08158381677993486	0.19212866562469996	-0.36242858074511647
0.03600000000000003	0.22448734026366907	-0.09715257376722311	-0.18882231154339504	1.6796145722267894	0.08157606206739954	0.19217584971958723	-0.36237807427814417
0.03699999999999992	0.22450125088665018	-0.0971530199037983	-0.18870005451484315	1.6797245786602526	0.08156818210779695	0.19222387344306602	-0.36232676918215667
0.038000000000000034	0.2245153587200308	-0.0971535065929238	-0.18857557320023083	1.6798360595972757	0.08156017586868741	0.1922727426552958	-0.36227465846869045
0.038999999999999924	0.22452966514618208	-0.09715403523811765	-0.18844885069180223	1.6799490283389251	0.08155204230886737	0.19232246320555077	-0.36222173514228706
0.040000000000000036	0.22454417150556452	-0.09715460726772603	-0.18831987004690162	1.6800634981540972	0.08154378037679266	0.19237304093526758	-0.362167992199934
0.040999999999999925	0.2245588790918121	-0.09715522413440744	-0.1881886142791238	1.6801794822750755	0.08153538900900385	0.1924244816809336	-0.36211342263075014
0.04200000000000004	0.224573789146997	-0.09715588731457465	-0.18805506634978375	1.680296993891627	0.08152686712873776	0.19247679127668785	-0.36205801941598237
0.04299999999999993	0.22458890285744643	-0.09715659830779287	-0.18791920915934546	1.6804160461413677	0.08151821364484767	0.19252997555693385	-0.36200177552980717
0.04400000000000004	0.2246042213493612	-0.09715735863613278	-0.18778102553920417	1.680536652097513	0.08150942745078985	0.19258404035889742	-0.3619446839408845
0.04499999999999993	0.22461974568348558	-0.09715816984347704	-0.1876404982438404	1.680658824760012	0.08150050742312935	0.19263899152506292	-0.3618867376132077
0.04600000000000004	0.22463547684920326	-0.09715903349477861	-0.1874976099429866	1.6807825770519367	0.0814914524195661	0.1926948349056651	-0.36182792950570875
0.04699999999999993	0.22465141575843503	-0.09715995117526961	-0.18735234321419825	1.6809079218177296	0.08148226127684782	0.19275157636110907	-0.36176825257147893
0.04800000000000004	0.22466756323933498	-0.09716092448961894	-0.18720468053584757	1.6810348718214176	0.08147293280863176	0.19280922176419063	-0.36170769975709793
0.04899999999999993	0.2246839200297821	-0.09716195506103731	-0.18705460427980394	1.6811634397447741	0.08146346580323549	0.19286777700235494	-0.361646264002018
0.050000000000000044	0.22470048677066778	-0.09716304453032804	-0.18690209670343996	1.681293638185798	0.0814538590212779	0.1929272479802927	-0.3615839382377662
0.050999999999999934	0.22471726399935552	-0.09716419455488207	-0.1867471399413555	1.68142547965825	0.08144411119333346	0.19298764062280657	-0.3615207153867281
0.052000000000000046	0.22473425214444015	-0.09716540680761558	-0.18658971599759056	1.6815589765922334	0.08143422101790534	0.19304896087745527	-0.3614565883606417
0.052999999999999936	0.2247514515225576	-0.09716668297584853	-0.18642980673834664	1.6816941413350521	0.08142418715990148	0.19311121471684775	-0.36139155005905205
0.05400000000000005	0.22476886233611804	-0.09716802476012264	-0.18626739388485755	1.6818309861523326	0.08141400824937096	0.19317440814088613	-0.361325593367672
0.05499999999999994	0.22478648467008264	-0.09716943387295701	-0.186102459006802	1.6819695232297776	0.08140368288001533	0.19323854717889044	-0.36125871115659636
0.05600000000000005	0.2248043184877831	-0.09717091203753991	-0.1859349835162742	1.6821097646751617	0.08139320960735376	0.19330363789147786	-0.36119089627855766
0.05699999999999994	0.22482236362728655	-0.09717246098635482	-0.18576494866157928	1.6822517225205595	0.08138258694690931	0.19336968637243404	-0.36112214156723155
0.05800000000000005	0.22484061979867997	-0.09717408245973927	-0.18559233552049748	1.6823954087251702	0.08137181337266111	0.19343669875087507	-0.3610524398353548
0.05899999999999994	0.22485908658189824	-0.09717577820437465	-0.18541712499341131	1.6825408351779754	0.0813608873157639	0.1935046811936333	-0.36098178387272334
0.06000000000000005	0.22487776342509908	-0.09717754997170543	-0.18523929779706513	1.6826880136994593	0.08134980716341461	0.19357363990737372	-0.36091016644444396
0.06099999999999994	0.2248966496428361	-0.0971793995162859	-0.18505883445897411	1.6828369560431407	0.08133857125750227	0.19364358114025246	-0.36083758028944507
0.062000000000000055	0.22491574441365295	-0.09718132859405297	-0.18487571531175032	1.6829876738976508	0.08132717789304247	0.19371451118347638	-0.3607640181188899
0.06299999999999994	0.22493504677822418	-0.09718333896052295	-0.1846899204869905	1.6831401788885965	0.0813156253168857	0.1937864363731235	-0.3606894726144365
0.06400000000000006	0.2249545556384183	-0.09718543236891111	-0.184501429908746	1.6832944825794427	0.08130391172676155	0.1938593630922786	-0.360613936426597
0.06499999999999995	0.224974269756534	-0.09718761056817186	-0.18431022328659377	1.6834505964721609	0.08129203527035647	0.1939332977732346	-0.3605374021732018
0.06599999999999984	0.22499418775471153	-0.09718987530095805	-0.18411628010870296	1.6836085320083816	0.08127999404436571	0.1940082468995097	-0.36045986243779443
0.06699999999999995	0.22501430811527282	-0.09719222830149767	-0.18391957963566521	1.6837683005702861	0.0812677860937648	0.1940842170076739	-0.36038130976808513
0.06799999999999984	0.2250346291819919	-0.09719467129338617	-0.1837201008947353	1.6839299134804748	0.08125540941148528	0.19416121468928332	-0.36030173667459214
0.06899999999999995	0.22505514916192085	-0.09719720598729294	-0.18351782267337757	1.6840933820015551	0.08124286193831386	0.1942392465930986	-0.36022113562917446
0.06999999999999984	0.22507586612814878	-0.0971998340785799	-0.18331272351251343	1.6842587173361874	0.0812301415628341	0.1943183194272154	-0.36013949906334053
0.07099999999999995	0.22509677802349617	-0.0972025572448309	-0.18310478170024053	1.6844259306264495	0.0812172461215346	0.19439843996091796	-0.36005681936676687
0.07199999999999984	0.2251178826643936	-0.09720537714329001	-0.18289397526566778	1.6845950329513797	0.08120417339914658	0.1944796150264928	-0.3599730888862778
0.07299999999999995	0.22513917774456918	-0.09720829540820727	-0.1826802819725135	1.684766035324192	0.08119092112896947	0.1945618515211176	-0.35988829992486737
0.07399999999999984	0.2251606608385455	-0.09721131364809012	-0.18246367931248803	1.6849389486906623	0.08117748699306461	0.1946451564088797	-0.35980244474040474
0.07499999999999996	0.22518232940532484	-0.09721443344285904	-0.1822441444984803	1.6851137839275447	0.08116386862256306	0.1947295367229174	-0.35971551554433656
0.07599999999999985	0.22520418079302243	-0.0972176563409058	-0.18202165445794563	1.6852905518395007	0.08115006359833345	0.19481499956743373	-0.35962750450081854
0.07699999999999996	0.22522621224444989	-0.09722098385605268	-0.18179618582727033	1.6854692631545332	0.08113606945195108	0.19490155211933202	-0.35953840372628487
0.07799999999999985	0.22524842090289462	-0.09722441746441136	-0.181567714947138	1.6856499285190407	0.08112188366666627	0.19498920162958852	-0.3594482052891586
0.07899999999999996	0.22527080381772088	-0.09722795860113985	-0.18133621785816761	1.6858325584936096	0.08110750367819158	0.19507795542459835	-0.35935690120946623
0.07999999999999985	0.22529335795017316	-0.09723160865709592	-0.18110167029646904	1.6860171635495314	0.08109292687555397	0.19516782090748783	-0.3592644834583651
0.08099999999999996	0.2253160801801387	-0.09723536897538604	-0.18086404768951686	1.686203754064911	0.08107815060237988	0.19525880555920336	-0.35917094395789556
0.08199999999999985	0.22533896731424838	-0.09723924084780802	-0.18062332515311744	1.686392340319604	0.08106317215861569	0.19535091693918707	-0.3590762745812091
0.08299999999999996	0.22536201609494375	-0.09724322551118625	-0.18037947748949015	1.6865829324893435	0.08104798880244253	0.19544416268569254	-0.3589804671530374
0.08399999999999985	0.22538522320900903	-0.09724732414359835	-0.1801324791857365	1.6867755406394285	0.08103259775202272	0.19553855051591607	-0.35888351345022634
0.08499999999999996	0.2254085852944408	-0.09725153786049186	-0.17988230441234948	1.6869701747183345	0.08101699618683697	0.19563408822605813	-0.3587854052024055
0.08599999999999985	0.225432098946785	-0.09725586771068996	-0.17962892702178765	1.6871668445512433	0.08100118124891936	0.1957307836913678	-0.3586861340927992
0.08699999999999997	0.22545576072569798	-0.09726031467266133	-0.17937232054675858	1.6873655598327302	0.08098515004423663	0.19582864486628496	-0.35858569175918903
0.08799999999999986	0.22547956716060855	-0.0972648796518057	-0.17911245819786203	1.6875663301193415	0.08096889964390994	0.195927679784855	-0.3584840697948517
0.08899999999999997	0.22550351475548513	-0.09726956347837794	-0.1788493128617484	1.6877691648231865	0.08095242708516023	0.19602789656104283	-0.35838125974948143
0.08999999999999986	0.2255275999942148	-0.09727436690454448	-0.17858285710132377	1.6879740732057824	0.08093572937234544	0.19612930338832948	-0.3582772531304092
0.09099999999999997	0.22555181934659485	-0.09727929060057054	-0.17831306315764756	1.6881810643713986	0.08091880347827496	0.19623190853864436	-0.35817204140412706
0.09199999999999986	0.22557616927343707	-0.09728433515164008	-0.17803990295279973	1.688390147259504	0.08090164634562176	0.1963357203608684	-0.3580656159981866
0.09299999999999997	0.2256006462307883	-0.09728950105568535	-0.17776334809412467	1.6886013306359364	0.08088425488843516	0.19644074727883987	-0.35795796830372356
0.09399999999999986	0.2256252466744004	-0.09729478872147708	-0.17748336987987723	1.6888146230835357	0.08086662599381791	0.19654699778897555	-0.35784908967837364
0.09499999999999997	0.22564996706407725	-0.09730019846659979	-0.177199939305917	1.6890300329933625	0.08084875652346628	0.19665448045756098	-0.3577389714492219
0.09599999999999986	0.22567480386752753	-0.09730573051568454	-0.17691302707385598	1.6892475685564958	0.08083064331507608	0.19676320391733523	-0.3576276049159774
0.09699999999999998	0.22569975356485308	-0.09731138499927233	-0.17662260360031817	1.6894672377552737	0.08081228318404411	0.19687317686354494	-0.357514981354625
0.09799999999999986	0.22572481265405026	-0.09731716195255619	-0.17632863902583545	1.6896890483532117	0.08079367292546785	0.19698440805031206	-0.357401092021319
0.09899999999999998	0.22574997765677687	-0.09732306131362976	-0.17603110322340437	1.6899130078843474	0.08077480931632498	0.19709690628730622	-0.3572859281562225
0.09999999999999987	0.22577524512401334	-0.09732908292237144	-0.17572996580823597	1.6901391236431274	0.08075568911789668	0.1972106804358614	-0.3571694809873017
0.10099999999999998	0.22580061164162282	-0.09733522652033581	-0.17542519614910532	1.690367402674832	0.08073630907831587	0.19732573940434464	-0.3570517417342656
0.10199999999999987	0.2258260738358115	-0.0973414917509003	-0.17511676338057974	1.69059785176578	0.08071666593512196	0.19744209214325617	-0.3569327016128429
0.10299999999999998	0.2258516283781139	-0.09734787815967025	-0.1748046364154034	1.6908304774333045	0.08069675641776428	0.19755974764035644	-0.3568123518391604
0.10399999999999987	0.22587727198915514	-0.09735438519589437	-0.17448878395668949	1.6910652859158735	0.08067657724999645	0.19767871491587238	-0.3566906836339887
0.10499999999999998	0.22590300144157058	-0.09736101221451368	-0.17416917451107847	1.6913022831625908	0.08065612515228683	0.19779900301746925	-0.35656768822741136
0.10599999999999987	0.22592881356359112	-0.09736775847771768	-0.17384577640402227	1.69154147482132	0.08063539684443065	0.1979206210146145	-0.3564433568642912
0.10699999999999998	0.22595470524367484	-0.09737462315638369	-0.17351855779610015	1.691782866226559	0.08061438904836726	0.19804357799256786	-0.3563176808099338
0.10799999999999987	0.2259806734354364	-0.09738160533215046	-0.17318748669926978	1.6920264623885615	0.0805930984910839	0.19816788304629376	-0.35619065135540895
0.10899999999999999	0.22600671516249887	-0.0973887040001279	-0.17285253099345882	1.6922722679829447	0.08057152190766984	0.19829354527416507	-0.3560622598227806
0.10999999999999988	0.226032827523269	-0.09739591807224497	-0.17251365844390154	1.6925202873392777	0.08054965604464616	0.19842057377132774	-0.35593249757068224
0.11099999999999999	0.22605900769563939	-0.097403246380484	-0.1721708367188742	1.6927705244290199	0.08052749766333066	0.19854897762290016	-0.35580135600012247
0.11199999999999988	0.2260852529419984	-0.09741068767925015	-0.17182403340748545	1.693022982853934	0.08050504354305815	0.1986787658972419	-0.3556688265601651
0.11299999999999999	0.22611156061530163	-0.0974182406472532	-0.17147321603830887	1.693277665834971	0.08048229048456418	0.19880994763903928	-0.355534900753613
0.11399999999999988	0.22613792816583023	-0.09742590388965572	-0.17111835209926674	1.6935345762008707	0.0804592353137177	0.19894253186195576	-0.3553995701430096
0.11499999999999999	0.2261643531471369	-0.09743367594124114	-0.17075940905766346	1.693793716376477	0.08043587488536233	0.19907652754114222	-0.35526282635678225
0.11599999999999988	0.22619083322080913	-0.09744155527060332	-0.17039635438002296	1.6940550883711352	0.08041220608702572	0.19921194360578162	-0.35512466109535407
0.11699999999999999	0.2262173661611761	-0.09744954028460628	-0.17002915555214357	1.6943186937667936	0.08038822584256089	0.19934878893165897	-0.3549850661373538
0.11799999999999988	0.22624394986108665	-0.09745762933273958	-0.16965778009865012	1.6945845337058105	0.08036393111596626	0.19948707233399163	-0.35484403334574915
0.119	0.22627058233801184	-0.09746582071136951	-0.1692821956016962	1.6948526088792195	0.08033931891526554	0.19962680256051107	-0.3547015546737898
0.11999999999999988	0.22629726173822096	-0.09747411266751072	-0.1689023697199761	1.6951229195158282	0.08031438629590222	0.19976798828442274	-0.3545576221710113
0.121	0.22632398633865325	-0.09748250340136917	-0.16851827020807902	1.6953954653717707	0.08028913036334742	0.19991063809735637	-0.35441222798924776
0.12199999999999989	0.22635075454799028	-0.09749099106803683	-0.16812986493508625	1.6956702457197619	0.08026354827516702	0.2000547605026647	-0.3542653643885988
0.123	0.2263775649076854	-0.09749957377984364	-0.16773712190244544	1.6959472593380507	0.08023763724309951	0.20020036390900042	-0.3541170237434812
0.12399999999999989	0.22640441609295053	-0.09750824960974397	-0.16734000926153159	1.6962265044998288	0.0802113945354516	0.20034745662410272	-0.3539671985485288
0.125	0.22643130691370067	-0.09751701659498659	-0.16693849533092348	1.6965079789634707	0.08018481747957062	0.20049604684878516	-0.3538158814241049
0.1259999999999999	0.2264582363150845	-0.09752587274069412	-0.16653254861304864	1.6967916799632292	0.0801579034639703	0.20064614267111672	-0.3536630651215555
0.127	0.22648520337722597	-0.0975348160233536	-0.166122137809852	1.69707760419964	0.08013064994011229	0.2007977520608488	-0.3535087425284548
0.1279999999999999	0.22651220731492597	-0.09754384439421904	-0.16570723183789562	1.697365747830015	0.0801030544242725	0.20095088286401955	-0.35335290667378905
0.129	0.2265392474777013	-0.0975529557826271	-0.16528779984329614	1.6976561064601554	0.08007511449943361	0.20110554279772802	-0.35319555073278064
0.1299999999999999	0.22656632334903754	-0.0975621480992297	-0.16486381121653315	1.6979486751369113	0.08004682781671917	0.20126173944506973	-0.3530366680314821
0.131	0.2265934345444795	-0.09757141923914803	-0.16443523560678258	1.6982434483408373	0.08001819209643242	0.20141948025022696	-0.3528762520513282
0.1319999999999999	0.22662058080893355	-0.09758076708504874	-0.16400204293542558	1.6985404199789471	0.07998920512894572	0.201578772513767	-0.35271429643359226
0.133	0.22664776201280626	-0.0975901895101422	-0.1635642034091381	1.6988395833775756	0.07995986477532116	0.20173962338807974	-0.3525507949838142
0.1339999999999999	0.22667497814735768	-0.09759968438110386	-0.16312168753296744	1.6991409312761068	0.07993016896766418	0.2019020398729484	-0.35238574167602327
0.135	0.2267022293207718	-0.09760924956092311	-0.16267446612379974	1.6994444558219488	0.07990011570951723	0.2020660288111238	-0.3522191306567009
0.1359999999999999	0.22672951575494552	-0.09761888291168351	-0.16222251032462534	1.699750148565638	0.07986970307641694	0.202231596883652	-0.3520509562489161
0.137	0.22675683778149297	-0.09762858229727574	-0.1617657916188804	1.7000580004560795	0.07983892921637316	0.2023987506051318	-0.3518812129565164
0.1379999999999999	0.22678419583658777	-0.0976383455860439	-0.1613042818437617	1.7003680018370608	0.07980779235008935	0.20256749631926016	-0.35170989546777204
0.139	0.2268115904553941	-0.09764817065299143	-0.16083795320253916	1.7006801424446685	0.07977629077086482	0.20273784019466012	-0.3515369986585388
0.1399999999999999	0.22683902226646277	-0.09765805538079575	-0.16036677827664628	1.7009944114048667	0.07974442284399816	0.20290978822080136	-0.3513625175954322
0.14100000000000001	0.2268664919860916	-0.09766799766001028	-0.15989073003757864	1.7013107972312445	0.07971218700587605	0.20308334620413016	-0.3511864475390788
0.1419999999999999	0.22689400041302568	-0.09767799538995968	-0.15940978185787788	1.701629287822945	0.07967958176341902	0.2032585197646458	-0.35100878394714524
0.14300000000000002	0.22692154842387333	-0.09768804648070585	-0.1589239075208521	1.7019498704635423	0.07964660569400749	0.20343531433297898	-0.3508295224768447
0.1439999999999999	0.22694913696810784	-0.09769814885533605	-0.15843308122943298	1.7022725318216276	0.07961325744521955	0.203613735147845	-0.3506486589869862
0.14500000000000002	0.22697676706152584	-0.09770830045220118	-0.15793727761531862	1.7025972579527413	0.0795795357340167	0.2037937872533789	-0.350466189539876
0.1459999999999999	0.22700443977928952	-0.09771849922710517	-0.15743647174917863	1.7029240343022867	0.07954543934568299	0.20397547549604353	-0.3502821104030742
0.14700000000000002	0.22703215624930492	-0.09772874315544633	-0.15693063915119904	1.7032528457094398	0.0795109671327019	0.20415880452153115	-0.3500964180508284
0.1479999999999999	0.22705991764518205	-0.09773903023431281	-0.1564197558008634	1.7035836764116932	0.07947611801351098	0.20434377877208101	-0.3499091091651881
0.14900000000000002	0.2270877251791526	-0.09774935848453292	-0.15590379814561478	1.7039165100496714	0.07944089097125728	0.20453040248414675	-0.3497201806368633
0.1499999999999999	0.2271155800953202	-0.09775972595268131	-0.15538274310879913	1.7042513296729869	0.07940528505249374	0.20471867968610524	-0.3495296295657707
0.15100000000000002	0.2271434836621128	-0.09777013071266873	-0.15485656809766765	1.7045881177475322	0.07936929936551292	0.20490861419581985	-0.34933745326133114
0.1519999999999999	0.2271714371635603	-0.09778057086616679	-0.15432525101145864	1.7049268561630893	0.07933293307825828	0.20510020961829778	-0.349143649242764
0.15300000000000002	0.22719944189014876	-0.09779104454224509	-0.15378877024882603	1.7052675262409016	0.07929618541593546	0.20529346934374243	-0.34894821523938196
0.15399999999999991	0.22722749913000148	-0.09780154989772617	-0.1532471047146384	1.7056101087419768	0.07925905565868994	0.20548839654587542	-0.3487511491905841
0.15500000000000003	0.22725561016113982	-0.09781208511863673	-0.15270023382692405	1.7059545838765187	0.07922154313983905	0.20568499418022035	-0.34855244924536605
0.15599999999999992	0.22728377624482105	-0.09782264842200421	-0.15214813752360445	1.7063009313145054	0.07918364724453701	0.20588326498246692	-0.3483521137613501
0.15700000000000003	0.2273119986192004	-0.09783323805724795	-0.15159079626752978	1.7066491301974283	0.07914536740820413	0.20608321146746114	-0.34815014130327565
0.15799999999999992	0.22734027849293933	-0.09784385230641421	-0.1510281910498394	1.7069991591508353	0.07910670311435496	0.2062848359289401	-0.34794653064107317
0.15900000000000003	0.2273686170387591	-0.09785448948363291	-0.15046030339317135	1.7073509962965727	0.07906765389219154	0.20648814043946123	-0.3477412807480113
0.15999999999999992	0.22739701538693824	-0.09786514793530299	-0.14988711535511257	1.7077046192643721	0.07902821931451048	0.20669312685015825	-0.34753439079909976
0.16100000000000003	0.22742547461912904	-0.09787582604138413	-0.1493086095315315	1.7080600052043122	0.07898839899604587	0.20689979679038265	-0.3473258601692627
0.16199999999999992	0.22745399576286857	-0.09788652221704305	-0.14872476905304485	1.708417130801298	0.07894819259170048	0.20710815166972574	-0.34711568842951684
0.16300000000000003	0.2274825797860302	-0.09789723491427843	-0.14813557756035042	1.7087759722912108	0.07890759979356947	0.20731819268747487	-0.3469038753384145
0.16399999999999992	0.22751122759083864	-0.09790796262315189	-0.14754101917197485	1.7091365054779892	0.07886662032724397	0.2075299208447516	-0.34669042083173607
0.16500000000000004	0.22753994000857627	-0.09791870387187639	-0.1469410784869345	1.7094987057509206	0.07882525394970918	0.20774333694447114	-0.34647532501920203
0.16599999999999993	0.22756871779535512	-0.09792945722613818	-0.14633574062194926	1.709862548102162	0.0787835004490201	0.2079584415792442	-0.34625858818814353
0.16700000000000004	0.22759756162857528	-0.09794022128915832	-0.14572499123209495	1.710228007144897	0.0787413596434405	0.20817523512506372	-0.34604021080359576
0.16799999999999993	0.22762647210444642	-0.09795099470249484	-0.1451088164938557	1.71059505713177	0.07869883137919315	0.2083937177480847	-0.3458201935005501
0.16900000000000004	0.2276554497361995	-0.09796177614608192	-0.14448720308969037	1.7109636719736268	0.07865591552840458	0.2086138894107933	-0.3455985370763439
0.16999999999999993	0.22768449495148319	-0.09797256433713218	-0.1438601382238281	1.7113338252589558	0.07861261198815843	0.20883574986721284	-0.34537524248927615
0.17100000000000004	0.22771360808894042	-0.09798335802865694	-0.14322760963659645	1.7117054902733122	0.07856892067913449	0.2090592986586562	-0.34515031085717596
0.17199999999999993	0.22774278939546935	-0.09799415600835519	-0.14258960558571246	1.712078640017993	0.07852484154279855	0.20928453512117012	-0.34492374344958937
0.17300000000000004	0.22777203902417287	-0.09800495709824542	-0.14194611482575312	1.7124532472283698	0.07848037453878753	0.2095114583937097	-0.34469554167949024
0.17399999999999993	0.2278013570318677	-0.09801576015466844	-0.14129712660988072	1.7128292843918977	0.07843551964346396	0.20974006741839538	-0.34446570709938706
0.17500000000000004	0.22783074337652479	-0.09802656406866563	-0.14064263067548483	1.7132067237654611	0.07839027684787417	0.20997036094631308	-0.3442342413943324
0.17599999999999993	0.2278601979150171	-0.09803736776673247	-0.1399826171975832	1.7135855373928284	0.07834464615431828	0.2102023375547652	-0.3440011463684234
0.17700000000000005	0.22788972040005084	-0.09804817021119508	-0.13931707675736266	1.7139656971233757	0.07829862757335902	0.21043599565928717	-0.3437664239341712
0.17799999999999994	0.22791931047590314	-0.09805897040021062	-0.13864600035895533	1.7143471746317231	0.07825222112267019	0.21067133350861647	-0.3435300761115569
0.17900000000000005	0.22794896767409173	-0.09806976736739258	-0.1379693794700227	1.7147299414364372	0.07820542682687201	0.2109083491712628	-0.34329210503220614
0.17999999999999994	0.22797869141010546	-0.09808056018106201	-0.13728720604442468	1.7151139689170702	0.078158244716831	0.21114704052835914	-0.34305251294027483
0.18100000000000005	0.22800848098119936	-0.09809134794425452	-0.13659947251908747	1.7154992283306996	0.07811067482824144	0.21138740527547445	-0.34281130218809613
0.18199999999999994	0.22803833556450112	-0.09810212979585992	-0.1359061718019946	1.7158856908283633	0.07806271720009768	0.2116294409276049	-0.3425684752299963
0.18300000000000005	0.2280682542150525	-0.09811290491214213	-0.13520729725958067	1.7162733274706752	0.07801437187330047	0.21187314482454442	-0.34232403461610394
0.18399999999999994	0.22809823586378938	-0.09812367250826269	-0.13450284270391175	1.7166621092422658	0.07796563888933687	0.21211851413633215	-0.34207798298627323
0.18500000000000005	0.22812827931546192	-0.09813443183981076	-0.13379280238040958	1.717052007065455	0.07791651828891143	0.21236554586847547	-0.3418303230643606
0.18599999999999994	0.22815838324686732	-0.09814518220396631	-0.13307717095574714	1.7174429918139338	0.07786701011046798	0.21261423686713346	-0.34158105765273217
0.18700000000000006	0.22818854620614806	-0.09815592293954362	-0.13235594350441807	1.7178350343261106	0.07781711438866282	0.2128645838246904	-0.34133018962669304
0.18799999999999994	0.22821876661353419	-0.09816665342629084	-0.13162911549398734	1.718228105417023	0.07776683115309373	0.21311658328572233	-0.3410777219288985
0.18900000000000006	0.22824904276353122	-0.09817737308495164	-0.13089668277090755	1.7186221758892215	0.07771616042771119	0.21337023165281155	-0.34082365756392535
0.18999999999999995	0.2282793728278047	-0.09818808137846546	-0.13015864154803125	1.7190172165430302	0.07766510223085071	0.21362552519172534	-0.3405679995933062
0.19100000000000006	0.22830975485725993	-0.09819877781317843	-0.1294149883930728	1.719413198185455	0.07761365657521649	0.21388246003608458	-0.3403107511312055
0.19199999999999995	0.2283401867829417	-0.09820946193893638	-0.12866572021727107	1.7198100916385193	0.07756182346732914	0.21414103219189065	-0.3400519153403095
0.19300000000000006	0.22837066641650688	-0.09822013334806186	-0.12791083426463418	1.7202078677485633	0.07750960290662004	0.21440123754197574	-0.3397914954276205
0.19399999999999995	0.22840119145064972	-0.09823079167396868	-0.12715032810177032	1.7206064973957844	0.07745699488447708	0.21466307185044117	-0.3395294946404588
0.19499999999999984	0.22843175945948277	-0.09824143659016434	-0.1263841996079289	1.7210059515021685	0.07740399938336334	0.21492653076714874	-0.33926591626291175
0.19599999999999995	0.22846236789887361	-0.09825206781001321	-0.12561244696600354	1.7214062010378335	0.07735061637613064	0.21519160983184288	-0.3390007636126659
0.19699999999999984	0.22849301410673772	-0.09826268508651186	-0.12483506865525193	1.7218072170269443	0.0772968458254671	0.21545830447754227	-0.3387340400382805
0.19799999999999995	0.2285236953032909	-0.0982732882113273	-0.12405206344536075	1.72220897055323	0.0772426876833568	0.2157266100333885	-0.33846574891702036
0.19899999999999984	0.22855440859126486	-0.09828387701347457	-0.1232634303914837	1.7226114327651305	0.07718814189055181	0.21599652172713804	-0.3381958936530014
0.19999999999999996	0.2285851509564642	-0.09829445135801022	-0.12246916882987455	1.7230145748809753	0.07713320837611722	0.21626803468748568	-0.33792447767534106
0.20099999999999985	0.22861591926979477	-0.09830501114473984	-0.12166927837373846	1.7234183681938513	0.07707788705735397	0.2165411439464063	-0.33765150443637143
0.20199999999999996	0.2286467102911456	-0.09831555630693735	-0.1208637589096803	1.7238227840758094	0.07702217784028231	0.21681584444127616	-0.33737697741009387
0.20299999999999985	0.22867752067362254	-0.09832608681007764	-0.12005261059512878	1.7242277939814337	0.07696608062038121	0.21709213101647407	-0.3371009000909944
0.20399999999999996	0.2287083469673826	-0.0983366026505842	-0.11923583385711065	1.7246333694508023	0.07690959528340126	0.21736999842434573	-0.33682327599339834
0.20499999999999985	0.22873918562382597	-0.09834710385459348	-0.11841342939274895	1.7250394821118678	0.07685272170631206	0.217649441325597	-0.3365441086513609
0.20599999999999996	0.22877003299977328	-0.09835759047710846	-0.11758539817073362	1.7254461036822866	0.0767954597583234	0.2179304542895473	-0.3362634016187261
0.20699999999999985	0.2288008853612538	-0.0983680626019149	-0.11675174143301083	1.7258532059711051	0.0767378093020409	0.21821303179449267	-0.33598115846916576
0.20799999999999996	0.2288317388880375	-0.09837852034151076	-0.11591246069744196	1.7262607608806997	0.07667977019487852	0.21849716822775647	-0.33569738279650163
0.20899999999999985	0.22886258967891743	-0.09838896383629915	-0.11506755776218548	1.7266687404086256	0.07662134229054508	0.21878285788506863	-0.3354120782154884
0.20999999999999996	0.22889343375623872	-0.09839939325342126	-0.1142170347110499	1.7270771166493981	0.0765625254402395	0.21907009496958285	-0.3351252483627507
0.21099999999999985	0.22892426706967753	-0.09840980878598153	-0.113360893918685	1.7274858617962365	0.07650331949361593	0.2193588735909638	-0.3348368968977478
0.21199999999999997	0.22895508550040014	-0.09842021065303908	-0.11249913805523114	1.7278949481416737	0.0764437243000061	0.21964918776473266	-0.33454702750400706
0.21299999999999986	0.2289858848652329	-0.09843059909961051	-0.1116317700908024	1.7283043480770506	0.07638373970989898	0.21994103141175503	-0.33425564389056045
0.21399999999999997	0.2290166609204713	-0.09844097439630871	-0.11075879330093218	1.7287140340928073	0.07632336557643436	0.22023439835726769	-0.3339627497932165
0.21499999999999986	0.22904740936645807	-0.09845133683937092	-0.10988021127372857	1.7291239787803474	0.07626260175703219	0.22052928232908525	-0.3336683489756629
0.21599999999999997	0.22907812585330986	-0.09846168675069968	-0.10899602791760568	1.7295341548339995	0.07620144811509696	0.22082567695560132	-0.33337244523076237
0.21699999999999986	0.22910880598667063	-0.09847202447716367	-0.10810624746770761	1.7299445350519764	0.0761399045215539	0.22112357576444303	-0.3330750423819765
0.21799999999999997	0.22913944533237066	-0.09848235038953457	-0.10721087449064878	1.7303550923363535	0.07607797085621663	0.22142297218190696	-0.3327761442847317
0.21899999999999986	0.22917003942037156	-0.09849266488143568	-0.10630991388831866	1.7307657996920973	0.07601564700910872	0.22172385953275645	-0.3324757548278453
0.21999999999999997	0.22920058374950478	-0.09850296836792588	-0.10540337090149596	1.7311766302259204	0.07595293288179973	0.2220262310399604	-0.332173877934886
0.22099999999999986	0.2292310737930057	-0.0985132612833431	-0.10449125111401783	1.7315875571457435	0.07588982838863437	0.2223300798240754	-0.33187051756546493
0.22199999999999998	0.22926150500334141	-0.0985235440791607	-0.10357356045750017	1.7319985537604132	0.0758263334577938	0.22263539890233922	-0.331565677716697
0.22299999999999986	0.22929187281633906	-0.09853381722260668	-0.10265030521585186	1.732409593479326	0.07576244803243279	0.22294218118790782	-0.33125936242476833
0.22399999999999998	0.22932217265574867	-0.09854408119566695	-0.10172149202957854	1.732820649811984	0.07569817207201464	0.2232504194893653	-0.3309515757664835
0.22499999999999987	0.22935239993786682	-0.09855433649372052	-0.10078712790062311	1.7332316963671335	0.07563350555353936	0.22356010651014782	-0.3306423218609103
0.22599999999999998	0.22938255007585023	-0.09856458362305597	-0.09984722019773454	1.7336427068511322	0.07556844847242154	0.22387123484770585	-0.33033160487130164
0.22699999999999987	0.2294126184844773	-0.09857482309764594	-0.09890177666197969	1.7340536550667052	0.07550300084326174	0.22418379699247315	-0.330019429007107
0.22799999999999998	0.22944260058498397	-0.0985850554366821	-0.09795080541276939	1.734464514913239	0.0754371627008155	0.224497785326588	-0.3297057985257652
0.22899999999999987	0.2294724918096028	-0.09859528116286904	-0.09699431495439333	1.7348752603875142	0.07537093410109946	0.22481319212249679	-0.3293907177343961
0.22999999999999998	0.22950228760693972	-0.09860550079997371	-0.09603231418192594	1.735285865583394	0.07530431512251247	0.22513000954187276	-0.3290741909915701
0.23099999999999987	0.22953198344819084	-0.09861571486962861	-0.09506481238536525	1.7356963046901244	0.07523730586703284	0.22544822963522346	-0.3287562227090291
0.23199999999999998	0.22956157483269973	-0.0986259238888915	-0.09409181925237098	1.7361065519900145	0.07516990646149119	0.22576784434195082	-0.3284368173531719
0.23299999999999987	0.22959105729286064	-0.0986361283685619	-0.09311334487109818	1.7365165818566575	0.07510211705879752	0.22608884549020145	-0.3281159794464219
0.23399999999999999	0.22962042639987382	-0.09864632881075111	-0.09212939973349628	1.736926368753333	0.07503393783906108	0.2264112247965152	-0.32779371356877707
0.23499999999999988	0.22964967777035727	-0.09865652570570618	-0.09113999473793602	1.7373358872308726	0.07496536901060312	0.2267349738658891	-0.3274700243593547
0.236	0.22967880707231886	-0.09866671952939039	-0.09014514119002412	1.737745111925387	0.07489641081092313	0.2270600841925688	-0.3271449165174402
0.23699999999999988	0.22970781003011703	-0.0986769107418187	-0.08914485080197035	1.7381540175562544	0.07482706350767929	0.2273865471612718	-0.3268183948031565
0.238	0.2297366824291657	-0.09868709978464464	-0.0881391356919978	1.7385625789243933	0.07475732739950018	0.22771435404830212	-0.32649046403823634
0.23899999999999988	0.22976542012076087	-0.09869728707799733	-0.08712800838416125	1.7389707709108448	0.07468720281650584	0.2280434960225041	-0.3261611291068331
0.24	0.22979401902703228	-0.09870747301807191	-0.08611148180781245	1.7393785684753167	0.074616690120903	0.22837396414642924	-0.3258303949561207
0.24099999999999988	0.22982247514602652	-0.09871765797547562	-0.08508956929670018	1.7397859466539587	0.07454578970789805	0.22870574937772492	-0.32549826659704395
0.242	0.22985078455655097	-0.09872784229319856	-0.08406228458806872	1.7401928805563998	0.07447450200662269	0.22903884257050938	-0.32516474910551846
0.24299999999999988	0.22987894342240542	-0.09873802628458359	-0.08302964182099018	1.7405993453624393	0.07440282748088939	0.22937323447692548	-0.32482984762364975
0.244	0.2299069479967556	-0.09874821023204815	-0.08199165553316384	1.7410053163184211	0.07433076662995859	0.22970891574912503	-0.32449356736047846
0.24499999999999988	0.22993479462740374	-0.09875839438618393	-0.08094834065616861	1.7414107687340574	0.07425831998937849	0.23004587694169285	-0.3241559135920036
0.246	0.2299624797625857	-0.09876857896448228	-0.07989971250915555	1.7418156779797358	0.07418548813177485	0.23038410851458066	-0.3238168916606614
0.2469999999999999	0.22998999995654773	-0.09877876414930699	-0.0788457867920926	1.742220019482449	0.07411227166759049	0.23072360083631638	-0.3234765069751681
0.248	0.23001735187452915	-0.09878895008586451	-0.07778657958004957	1.7426237687203776	0.07403867124589548	0.2310643441870109	-0.32313476501102584
0.2489999999999999	0.23004453229790578	-0.09879913688092516	-0.07672210731775769	1.7430269012180266	0.07396468755526774	0.23140632876129358	-0.32279167131083375
0.25	0.23007153812987335	-0.09880932460191973	-0.07565238681254874	1.7434293925419444	0.07389032132456039	0.23174954467167305	-0.32244723148397325
0.2509999999999999	0.23009836640054546	-0.09881951327603544	-0.07457743522528046	1.7438312182962898	0.07381557332343372	0.2320939819523937	-0.3221014512059655
0.252	0.23012501427109303	-0.09882970288968719	-0.07349727006035968	1.7442323541182712	0.07374044436289423	0.23243963056361516	-0.32175433621780136
0.2529999999999999	0.23015147903768002	-0.09883989338874048	-0.07241190915597406	1.7446327756727253	0.0736649352960841	0.23278648039574124	-0.3214058923255413
0.254	0.23017775813520003	-0.09885008467873344	-0.07132137067451559	1.7450324586447388	0.07358904701901542	0.23313452127372578	-0.321056125400425
0.2549999999999999	0.2302038491400643	-0.09886027662472166	-0.0702256730928051	1.7454313787307065	0.07351278047106573	0.2334837429613044	-0.32070504137942274
0.256	0.23022974977204194	-0.098870469051875	-0.06912483519247675	1.7458295116297367	0.07343613663553875	0.2338341351651008	-0.32035264626579707
0.2569999999999999	0.23025545789552956	-0.09888066174720242	-0.06801887605050094	1.746226833036172	0.07335911654022798	0.23418568753867877	-0.31999894612930346
0.258	0.2302809715202551	-0.09889085446165267	-0.06690781502945133	1.7466233186317528	0.07328172125780004	0.23453838968667193	-0.3196439471062681
0.2589999999999999	0.23030628880216877	-0.09890104691221376	-0.06579167176787447	1.7470189440763153	0.07320395190636181	0.23489223116893965	-0.31928765539996223
0.26	0.23033140804489918	-0.09891123878363389	-0.06467046617074358	1.7474136849978021	0.07312580965021047	0.23524720150488204	-0.3189300772812076
0.2609999999999999	0.23035632770102507	-0.0989214297290151	-0.06354421839959949	1.7478075169823606	0.07304729570021717	0.2356032901779842	-0.3185712190890228
0.262	0.23038104637354018	-0.098931619369659	-0.062412948862735025	1.7482004155645487	0.07296841131402601	0.23596048664023517	-0.31821108723130553
0.2629999999999999	0.23040556281788754	-0.09894180729566604	-0.06127667820540501	1.748592356218048	0.07288915779661502	0.2363187803163706	-0.31784968818536097
0.264	0.23042987594343936	-0.09895199306766067	-0.06013542729966804	1.7489833143461588	0.07280953650103562	0.23667816060819313	-0.31748702849839244
0.2649999999999999	0.23045398481404808	-0.09896217621889336	-0.058989217234215026	1.7493732652705987	0.07272954882902427	0.23703861689891983	-0.3171231147883745
0.266	0.230477888648044	-0.09897235625734686	-0.057838069304164255	1.7497621842197555	0.07264919623154636	0.23740013855756714	-0.31675795374493615
0.2669999999999999	0.23050158681730307	-0.09898253266784607	-0.05668200500042603	1.7501500463179198	0.0725684802092098	0.23776271494350518	-0.3163915521298823
0.268	0.2305250788453856	-0.09899270491416995	-0.05552104599936457	1.7505368265747707	0.07248740231242512	0.23812633541094852	-0.3160239167778347
0.2689999999999999	0.23054836440512275	-0.09900287244116479	-0.05435521415348661	1.7509224998747648	0.07240596414131067	0.23849098931315005	-0.31565505459716797
0.27	0.23057144331565127	-0.09901303467723786	-0.05318453148201202	1.7513070409672018	0.07232416734546333	0.23885666600661268	-0.3152849725707472
0.2709999999999999	0.23059431553964926	-0.09902319103798556	-0.052009020159805436	1.7516904244524845	0.07224201362426284	0.23922335485587745	-0.3149136777572521
0.272	0.2306169811811496	-0.09903334093057807	-0.05082870250539789	1.7520726247548204	0.07215950472831727	0.23959104523902047	-0.3145411772955769
0.2729999999999999	0.2306394404828021	-0.09904348375739745	-0.04964360096995285	1.7524536160858994	0.07207664246125624	0.23995972655319864	-0.314167478411631
0.274	0.2306616938222082	-0.09905361891855509	-0.04845373812752905	1.7528333724179952	0.07199342868059139	0.24032938821946315	-0.31379258842320784
0.2749999999999999	0.23068374170808018	-0.09906374581404098	-0.04725913666549055	1.7532118674706492	0.0719098652975812	0.24070001968697283	-0.31341651474163656
0.276	0.23070558477660114	-0.09907386384588046	-0.046059819373916365	1.753589074701942	0.07182595427670763	0.2410716104372266	-0.31303926487203687
0.2769999999999999	0.23072722378798616	-0.09908397242029893	-0.04485580913399074	1.7539649673006208	0.07174169763506694	0.24144414998856906	-0.31266084641302144
0.278	0.23074865962324598	-0.09909407094989418	-0.04364712890648071	1.7543395181794805	0.07165709744185576	0.24181762790079633	-0.3122812670560835
0.2789999999999999	0.23076989328077568	-0.09910415885543956	-0.04243380172102802	1.7547126999700267	0.07157215581788935	0.2421920337795076	-0.31190053458490424
0.28	0.23079092587201003	-0.0991142355665681	-0.04121585066622983	1.7550844850180676	0.0714868749346628	0.24256735728002932	-0.311518656874635
0.2809999999999999	0.230811758616145	-0.0991243005217165	-0.03999329888123722	1.755454845379513	0.07140125701289243	0.24294358811086142	-0.3111356418915105
0.28200000000000003	0.2308323928346808	-0.09913435316883372	-0.03876616954922643	1.7558237528164065	0.07131530432114415	0.24332071603665587	-0.3107514976928481
0.2829999999999999	0.23085282994616196	-0.0991443929672298	-0.0375344858915935	1.7561911787939757	0.07122901917485094	0.24369873088085892	-0.3103662324268144
0.28400000000000003	0.2308730714607334	-0.09915441938981291	-0.03629827116247351	1.7565570944787168	0.071142403935474	0.24407762252802756	-0.30997985433189207
0.2849999999999999	0.23089311897413592	-0.09916443192533902	-0.03505754864431326	1.7569214707367986	0.07105546100968316	0.2444573809258297	-0.30959237173664733
0.28600000000000003	0.2309129741618933	-0.0991744300806744	-0.03381234164485209	1.7572842781331828	0.07096819284867634	0.24483799608673804	-0.3092037930598503
0.2869999999999999	0.2309326387740637	-0.09918441338269558	-0.03256267349511284	1.757645486932245	0.07088060194739189	0.24521945808936654	-0.3088141268105151
0.28800000000000003	0.230952114629802	-0.09919438137907441	-0.03130856754762894	1.7580050670987981	0.07079269084330714	0.24560175707958107	-0.30842338158778965
0.2889999999999999	0.230971403612109	-0.09920433363832387	-0.03005004717526102	1.7583629882991691	0.0707044621152467	0.24598488327127205	-0.308031566080809
0.29000000000000004	0.23099050766351498	-0.09921426975060943	-0.028787135772081203	1.7587192199038624	0.07061591838262478	0.2463688269463724	-0.30763868906856445
0.2909999999999999	0.23100942878231923	-0.09922418932970432	-0.02751985675592383	1.7590737309914608	0.07052706230493595	0.24675357845431298	-0.30724475941984153
0.29200000000000004	0.23102816901863593	-0.0992340920153391	-0.026248233569950267	1.7594264903526702	0.07043789658124834	0.24713912821171674	-0.30684978609291286
0.2929999999999999	0.23104673046986748	-0.09924397747556825	-0.02497228968207926	1.7597774664956662	0.07034842394957487	0.24752546670270653	-0.30645377813449115
0.29400000000000004	0.23106511527635337	-0.09925384540915332	-0.023692048583762993	1.760126627653905	0.0702586471861199	0.2479125844794093	-0.3060567446778716
0.29499999999999993	0.23108332561794553	-0.09926369554796281	-0.022407533789588964	1.7604739417956683	0.07016856910458133	0.24830047216211806	-0.30565869494074277
0.29600000000000004	0.23110136371113316	-0.0992735276590128	-0.021118768837685792	1.76081937663425	0.07007819255556624	0.2486891204391208	-0.3052596382230833
0.29699999999999993	0.23111923180596022	-0.0992833415453961	-0.019825777289782357	1.7611628996388133	0.06998752042569127	0.2490785200666318	-0.3048595839048303
0.29800000000000004	0.23113693218235828	-0.0992931370464754	-0.018528582730144773	1.7615044780463276	0.069896555636121	0.24946866186901698	-0.30445854144300766
0.29899999999999993	0.23115446714664603	-0.09930291403884449	-0.017227208764119675	1.761844078874238	0.06980530114121178	0.24985953673907887	-0.30405652036860653
0.30000000000000004	0.23117183902856628	-0.09931267243806112	-0.015921679017012358	1.762181668933526	0.06971375992762337	0.25025113563822754	-0.3036535302833951
0.30099999999999993	0.23118905017772945	-0.09932241219964937	-0.014612017132901592	1.7625172148421915	0.06962193501328653	0.25064344959654583	-0.3032495808565843
0.30200000000000005	0.2312061029590894	-0.0993321333189926	-0.013298246773745337	1.7628506830395718	0.06952982944585838	0.25103646971251475	-0.30284468182146446
0.30299999999999994	0.23122299974820262	-0.09934183583086593	-0.011980391620259496	1.7631820398022753	0.06943744630084496	0.25143018715204196	-0.3024388429721231
0.30400000000000005	0.23123974292664304	-0.099351519808986	-0.01065847537454556	1.763511251261763	0.06934478867957117	0.25182459314698485	-0.30203207416011435
0.30499999999999994	0.23125633487756847	-0.09936118536557866	-0.009332521762561611	1.7638382834224855	0.06925185970717744	0.25221967899384684	-0.3016243852909474
0.30600000000000005	0.23127277798143708	-0.09937083265096479	-0.008002554535285878	1.7641631021798538	0.06915866253076204	0.2526154360529595	-0.30121578632038515
0.30699999999999994	0.23128907461186995	-0.0993804618531641	-0.006668597469678515	1.7644856733388334	0.06906520031760516	0.25301185574761154	-0.30080628725054304
0.30800000000000005	0.23130522713165663	-0.09939007319751661	-0.005330674370922484	1.7648059626343136	0.06897147625341067	0.25340892956246275	-0.3003958981258391
0.30899999999999994	0.2313212378889034	-0.09939966694594664	-0.003988809075168917	1.7651239357532909	0.06887749354037982	0.2538066490414947	-0.29998462902872564
0.31000000000000005	0.23133710921332415	-0.09940924339549363	-0.0026430254516349176	1.7654395583577724	0.06878325539493109	0.25420500578611593	-0.29957249007513015
0.31099999999999994	0.231352843412294	-0.09941880287686015	-0.0012933474051583312	1.7657527961076813	0.0686887650453675	0.2546039914533081	-0.2991594914099015
0.31200000000000006	0.2313684427659103	-0.09942834575372725	6.020112006015239e-05	1.766063614684173	0.06859402572973201	0.2550035977534551	-0.29874564320237296
0.31299999999999994	0.23138390952105803	-0.09943787242246137	0.0014175961370559618	1.7663719798133974	0.06849904069360413	0.2554038164481079	-0.2983309556417273
0.31400000000000006	0.23139924588485458	-0.09944738331146233	0.002778813614193887	1.7666778572903596	0.06840381318753004	0.25580463934811887	-0.29791543893209377
0.31499999999999995	0.2314144540174718	-0.0994568788797767	0.004143829474024301	1.7669812130036664	0.06830834646402235	0.25620605831203197	-0.2974991032874884
0.31600000000000006	0.23142953602508737	-0.0994663596157264	0.005512619592171102	1.7672820129615725	0.06821264377455241	0.25660806524443214	-0.29708195892646605
0.31699999999999995	0.23144449395371394	-0.09947582603630276	0.006885159796653255	1.7675802233182274	0.06811670836695852	0.25701065209438395	-0.29666401606647425
0.31800000000000006	0.23145932978352507	-0.09948527868695013	0.0082614258676666	1.7678758104001593	0.06802054348314487	0.25741381085396725	-0.2962452849179598
0.31899999999999995	0.2314740454233011	-0.0994947181409883	0.009641393537096957	1.7681687407337745	0.06792415235670285	0.25781753355649106	-0.29582577567815704
0.32000000000000006	0.23148864270537042	-0.09950414499829788	0.011025038487409733	1.7684589810731564	0.06782753821032958	0.25822181227427227	-0.2954054985248525
0.32099999999999995	0.23150312338179657	-0.09951355988401846	0.012412336350315922	1.768746498427447	0.067730704253406	0.2586266391163517	-0.2949844636104208
0.32199999999999984	0.23151748912180967	-0.09952296344763437	0.013803262705991831	1.769031260087467	0.06763365367991411	0.25903200622652134	-0.2945626810560608
0.32299999999999995	0.23153174150972652	-0.09953235636169673	0.015197793082875211	1.7693132336519777	0.06753638966632489	0.25943790578160886	-0.294140160945978
0.32399999999999984	0.23154588204298082	-0.09954173932055664	0.016595902957684237	1.7695923870555024	0.06743891536933166	0.25984432998978396	-0.29371691332095584
0.32499999999999996	0.2315599121302637	-0.09955111303948287	0.017997567756059474	1.7698686885977362	0.067341233923609	0.2602512710890156	-0.293292948171245
0.32599999999999985	0.2315738330897756	-0.09956047825341183	0.01940276285385377	1.7701421069723233	0.06724334843965452	0.260658721345749	-0.29286827542955296
0.32699999999999996	0.23158764614758684	-0.0995698357157066	0.020811463578342543	1.7704126112942746	0.06714526200177184	0.26106667305344444	-0.29244290496448844
0.32799999999999985	0.23160135243610433	-0.0995791861973005	0.022223645209001133	1.7706801711268105	0.06704697766606957	0.26147511853074135	-0.29201684657426963
0.32899999999999996	0.23161495299264379	-0.09958853048547298	0.02363928297787325	1.7709447565076615	0.0669484984583515	0.26188405011943844	-0.29159010998074664
0.32999999999999985	0.23162844875810473	-0.09959786938263446	0.02505835206993192	1.7712063379740972	0.06684982737226085	0.2622934601826628	-0.2911627048236682
0.33099999999999996	0.23164184057574666	-0.09960720370586966	0.026480827641878556	1.7714648865870957	0.06675096736670054	0.26270334110865523	-0.2907346406502497
0.33199999999999985	0.2316551291900671	-0.09961653428686047	0.02790668487669791	1.7717203739561806	0.06665192136106561	0.2631136853251122	-0.2903059268954664
0.33299999999999996	0.2316683152461586	-0.09962586197181204	0.02933589901985557	1.7719727722649643	0.06655269223151224	0.2635244853078927	-0.2898765728670078
0.33399999999999985	0.23168139929029402	-0.09963518762138372	0.030768445344527495	1.7722220542959108	0.0664532828117928	0.2639357335685062	-0.28944658774852616
0.33499999999999996	0.2316943817713641	-0.09964451211062485	0.03220429909964703	1.7724681934543518	0.06635369589542667	0.2643474226365893	-0.28901598060734646
0.33599999999999985	0.2317072630420396	-0.09965383632891252	0.033643435493803456	1.7727111637929023	0.06625393423567141	0.2647595450532118	-0.28858476039286385
0.33699999999999997	0.23172004336003138	-0.0996631611798884	0.03508582969809968	1.7729509400359322	0.06615400054426637	0.2651720933697829	-0.2881529359301271
0.33799999999999986	0.23173272289020133	-0.09967248758139471	0.03653145685107714	1.7731874976029922	0.06605389749022471	0.26558506014744787	-0.28772051591322845
0.33899999999999997	0.2317453017075257	-0.0996818164654096	0.037980292064602	1.7734208126308388	0.06595362769885396	0.2659984379568622	-0.2872875088986725
0.33999999999999986	0.23175777980090687	-0.09969114877835722	0.03943231042885559	1.7736508619948366	0.06585319375112433	0.2664122193778621	-0.28685392329889975
0.34099999999999997	0.23177015707708032	-0.09970048548216798	0.04088748701645442	1.7738776233308875	0.06575259818326049	0.26682639699879557	-0.2864197673758946
0.34199999999999986	0.23178243336386709	-0.0997098275553354	0.04234579688722807	1.7741010750575346	0.06565184348618867	0.2672409634158254	-0.2859850492347483
0.34299999999999997	0.23179460841315147	-0.09971917599359253	0.043807215111725355	1.774321196397131	0.0655509321037408	0.2676559112376317	-0.28554977681266247
0.34399999999999986	0.23180668190395923	-0.0997285318113355	0.04527171683001652	1.7745379673957205	0.06544986642888188	0.26807123310051517	-0.28511395785899923
0.345	0.23181865344563352	-0.09973789604379348	0.046739277291301576	1.7747513689420322	0.06534864880130836	0.2684869216780129	-0.28467759992050073
0.34599999999999986	0.23183052258110975	-0.09974726974843892	0.04820987182096211	1.7749613827856046	0.06524728150945976	0.2689029696694436	-0.28424071034573717
0.347	0.23184228879029087	-0.09975665400563706	0.04968347576959325	1.7751679915529255	0.06514576679371377	0.26931936978328397	-0.28380329629477
0.34799999999999986	0.23185395149352034	-0.09976604991966237	0.051160064497426085	1.77537117876161	0.06504410684771747	0.2697361147309746	-0.28336536473995455
0.349	0.23186551005515332	-0.09977545861970476	0.05263961337461547	1.7755709288341384	0.06494230381870505	0.2701531972254376	-0.2829269224627465
0.34999999999999987	0.23187696378760725	-0.09978488126048814	0.05412209777937184	1.775767227111918	0.06484035980771359	0.27057060997883164	-0.28248797605107445
0.351	0.23188831195664464	-0.0997943190232528	0.055607493095089	1.7759600598693082	0.06473827687012086	0.2709883456998562	-0.28204853189684415
0.35199999999999987	0.23189955378788493	-0.09980377311672411	0.05709577470686595	1.776149414326874	0.0646360570165642	0.271406397090978	-0.28160859619369105
0.353	0.231910688473416	-0.09981324477769035	0.058586918016245444	1.7763352786638829	0.06453370221265498	0.2718247568510065	-0.28116817493016244
0.35399999999999987	0.23192171517737922	-0.09982273527231701	0.06008089849261691	1.7765176420300575	0.06443121437632943	0.2722434176882623	-0.28072727387339186
0.355	0.2319326330409079	-0.0998322458981966	0.06157769170603912	1.776696494555459	0.06432859537661015	0.2726623723285741	-0.28028589855811803
0.35599999999999987	0.23194344118754984	-0.09984177798562748	0.06307727330541396	1.776871827358523	0.06422584703602932	0.2730816135076953	-0.27984405429066644
0.357	0.2319541387287986	-0.09985133289812052	0.0645796190153511	1.7770436325533718	0.06412297113177902	0.2735011339690984	-0.27940174614827656
0.3579999999999999	0.23196472476897778	-0.09986091203326124	0.06608470465099563	1.7772119032564293	0.06401996939558705	0.2739209264669716	-0.27895897897395433
0.359	0.2319751984098568	-0.0998705168235494	0.0675925060771525	1.7773766335919563	0.0639168435170664	0.27434098375335175	-0.27851575738633133
0.3599999999999999	0.2319855587553766	-0.09988014873683906	0.06910299914782378	1.7775378186965238	0.06381359514828376	0.27476129855981685	-0.27807208579484327
0.361	0.23199580491610625	-0.09988980927712961	0.07061615968069582	1.7776954547224177	0.06371022590613463	0.27518186358927277	-0.2776279684058515
0.3619999999999999	0.23200593601305528	-0.09989949998533043	0.07213196344892736	1.7778495388396092	0.06360673737355904	0.275602671512666	-0.2771834092247568
0.363	0.23201595118159968	-0.09990922243924526	0.07365038617259055	1.7780000692355422	0.06350313110075308	0.276023714965696	-0.27673841205897415
0.3639999999999999	0.2320258495758981	-0.09991897825315056	0.07517140350904045	1.778147045112745	0.06339940860655775	0.27644498654547395	-0.2762929805216425
0.365	0.23203563037304378	-0.09992876907734433	0.07669499104186252	1.7782904666853911	0.06329557138002342	0.2768664788069515	-0.2758471180357615
0.3659999999999999	0.2320452927773302	-0.09993859659766424	0.07822112426992382	1.7784303351751931	0.06319162088208746	0.2772881842594322	-0.2754008278383866
0.367	0.23205483602500873	-0.09994846253497186	0.0797497785973029	1.7785666528051185	0.06308755854736375	0.27771009536347685	-0.27495411298518224
0.3679999999999999	0.23206425938840805	-0.09995836864459878	0.08128092932262067	1.7786994227901776	0.0629833857860426	0.2781322045278444	-0.274506976355941
0.369	0.2320735621790407	-0.09996831671575439	0.08281455162629314	1.7788286493264036	0.0628791039858996	0.2785545041059891	-0.274059420661125
0.3699999999999999	0.23208274375045237	-0.09997830857051919	0.08435062055610312	1.7789543375780252	0.06277471451429034	0.2789769863923041	-0.2736114484493667
0.371	0.23209180350081332	-0.09998834606167056	0.0858891110129933	1.779076493661703	0.06267021871982499	0.2793996436187273	-0.2731630621158047
0.3719999999999999	0.23210074087449936	-0.09999843106971329	0.0874299977378598	1.7791951246281952	0.06256561793372162	0.2798224679518998	-0.27271426391088577
0.373	0.23210955536303865	-0.10000856550061595	0.08897325529824268	1.7793102384418231	0.06246091347138482	0.2802454514905807	-0.27226505594969275
0.3739999999999999	0.23211824650693053	-0.10001875128425258	0.09051885807456099	1.7794218439573564	0.06235610663445215	0.2806685862631425	-0.2718154402219173
0.375	0.2321268138983364	-0.10002899037241993	0.0920667802466694	1.7795299508954379	0.0622511987129415	0.28109186422515486	-0.27136541860204916
0.3759999999999999	0.23213525718276212	-0.10003928473680446	0.09361699578113675	1.7796345698169185	0.06214619098731559	0.28151527725718667	-0.2709149928597197
0.377	0.2321435760589794	-0.10004963636727496	0.09516947841927163	1.7797357120942072	0.062041084730462256	0.28193881716313834	-0.270464164670623
0.3779999999999999	0.23215177027869202	-0.10006004726937182	0.09672420166554634	1.7798333898788785	0.06193588120952838	0.28236247566917366	-0.27001293562819656
0.379	0.2321598396470768	-0.10007051946061381	0.09828113877531572	1.7799276160666502	0.061830581687788926	0.28278624442277117	-0.2695613072561204
0.3799999999999999	0.23216778402382432	-0.10008105496636872	0.09984026274110235	1.7800184042604712	0.06172518742673255	0.2832101149915386	-0.26910928102169424
0.381	0.23217560332430143	-0.10009165581566214	0.1014015462782265	1.780105768730956	0.061619699688301686	0.28363407886210235	-0.26865685835009095
0.3819999999999999	0.23218329752083322	-0.10010232403730186	0.10296496181093825	1.7801897243734035	0.061514119737346704	0.28405812743944636	-0.2682040406393625
0.383	0.23219086664410596	-0.10011306165706749	0.10453048145907913	1.780270286661762	0.061408448844597494	0.28448225204658584	-0.26775082927601596
0.3839999999999999	0.23219831078469172	-0.10012387069558577	0.1060980770241718	1.7803474716002763	0.06130268829015119	0.2849064439242196	-0.2672972256511562
0.385	0.23220563009431872	-0.10013475316576327	0.10766771997458728	1.7804212956735512	0.06119683936698762	0.2853306942303695	-0.2668432311771345
0.3859999999999999	0.23221282478613556	-0.10014571107014925	0.10923938143132023	1.7804917757946435	0.06109090338426754	0.28575499404050225	-0.2663888473045793
0.387	0.23221989513434685	-0.10015674639860132	0.1108130321551527	1.78055892924966	0.06098488167059533	0.28617933434838594	-0.26593407554011206
0.3879999999999999	0.23222684147472247	-0.1001678611255002	0.11238864253410674	1.7806227736388516	0.060878775577427185	0.2866037060674468	-0.2654789174649301
0.389	0.23223366420597957	-0.10017905720689006	0.11396618257083797	1.7806833268156834	0.06077258648268488	0.28702810003239065	-0.26502337475370596
0.3899999999999999	0.23224036379053412	-0.10019033657829624	0.11554562187112913	1.7807406068246154	0.06066631579445153	0.28745250700122044	-0.26456744919325476
0.391	0.23224694075386745	-0.10020170115283991	0.11712692963464016	1.780794631838329	0.060559964954504726	0.28787691765796275	-0.2641111427006623
0.3919999999999999	0.23225339568250683	-0.1002131528192696	0.1187100746475666	1.7808454200958859	0.06045353544150282	0.28830132261592983	-0.26365445734075105
0.393	0.23225972922137486	-0.10022469343990843	0.12029502527535753	1.7808929898425598	0.06034702877388392	0.2887257124209171	-0.26319739534324704
0.3939999999999999	0.23226594207201373	-0.10023632484851673	0.12188174945477258	1.7809373592720645	0.060240446512658787	0.28915007755416283	-0.26273995911952475
0.395	0.23227203499205637	-0.10024804884844403	0.1234702146868081	1.7809785464722971	0.060133790264217994	0.289574408435444	-0.26228215127807397
0.3959999999999999	0.23227800879518845	-0.1002598672114454	0.12506038803165295	1.7810165693742004	0.06002706168321276	0.2899986954265016	-0.2618239746386265
0.397	0.23228386435122475	-0.10027178167640738	0.12665223610533433	1.7810514457029747	0.05992026247520329	0.29042292883461984	-0.26136543224542635
0.3979999999999999	0.232289602586303	-0.10028379394722953	0.12824572507733345	1.7810831929319968	0.05981339439876863	0.2908470989161885	-0.26090652737958053
0.399	0.23229522448319273	-0.10029590569023604	0.1298408206684488	1.781111828239802	0.059706459267258954	0.29127119588013395	-0.26044726357042647
0.3999999999999999	0.23230073108134114	-0.10030811853186838	0.13143748814893969	1.781137368470116	0.05959945895037136	0.2916952098912299	-0.2599876446060951
0.401	0.23230612347590548	-0.10032043405740977	0.13303569233811197	1.7811598300949203	0.05949239537560826	0.2921191310735396	-0.2595276745430229
0.4019999999999999	0.2323114028157723	-0.1003328538103638	0.13463539760613136	1.7811792291805364	0.0593852705296166	0.29254294951424387	-0.25906735771398304
0.403	0.2323165703009364	-0.10034537929098042	0.13623656787697278	1.7811955813567082	0.059278086459101396	0.29296665526762034	-0.2586066987349969
0.4039999999999999	0.23232162717923613	-0.10035801195392786	0.13783916663141121	1.7812089017886703	0.05917084527112915	0.2933902383588186	-0.2581457025116695
0.405	0.23232657474319493	-0.10037075320661407	0.13944315691121578	1.7812192051521838	0.059063549133184325	0.29381368878774455	-0.2576843742444577
0.4059999999999999	0.23233141432734433	-0.10038360440853258	0.14104850132533567	1.7812265056111527	0.05895620027328154	0.2942369965333693	-0.257222719432501
0.40700000000000003	0.23233614730490304	-0.10039656687087786	0.14265516205698667	1.7812308167970488	0.058848800979948525	0.29466015155810643	-0.25676074387667897
0.4079999999999999	0.23234077508343595	-0.10040964185605127	0.14426310087092373	1.7812321517901368	0.05874135360189505	0.29508314381196254	-0.256298453682317
0.40900000000000003	0.2323452991002415	-0.10042283057705874	0.145872279120935	1.7812305231032337	0.058633860547487336	0.29550596323653255	-0.25583585526135233
0.4099999999999999	0.23234972081821786	-0.10043613419680097	0.1474826577583451	1.7812259426683712	0.058526324284147495	0.2959285997690316	-0.25537295533352694
0.41100000000000003	0.23235404172295918	-0.10044955382725382	0.14909419734306947	1.7812184218259721	0.058418747337553846	0.2963510433466777	-0.2549097609261148
0.4119999999999999	0.23235826332070372	-0.100463090528912	0.15070685805763395	1.7812079713157778	0.058311132290578827	0.29677328391161883	-0.25444627937229847
0.41300000000000003	0.23236238713600438	-0.10047674531124651	0.15232059972344644	1.7811946012695095	0.05820348178220557	0.29719531141629074	-0.2539825183084926
0.4139999999999999	0.2323664147094956	-0.10049051913380042	0.15393538181898558	1.7811783212056291	0.05809579850648165	0.2976171158290952	-0.2535184856704855
0.41500000000000004	0.23237034759613195	-0.1005044129064183	0.1555511634999465	1.7811591400254438	0.05798808521114186	0.2980386871405288	-0.2530541896885132
0.4159999999999999	0.23237418736314433	-0.10051842748822969	0.15716790362138183	1.7811370660097907	0.057880344695714875	0.29846001536989486	-0.2525896388816231
0.41700000000000004	0.23237793558808817	-0.10053256368613947	0.15878556076187508	1.7811121068170452	0.05777257980929366	0.2988810905724252	-0.2521248420512597
0.4179999999999999	0.23238159385735893	-0.10054682225320272	0.16040409324978377	1.7810842694831963	0.05766479344796704	0.2993019028465776	-0.2516598082738794
0.41900000000000004	0.23238516376404406	-0.10056120388725828	0.16202345919159636	1.7810535604236035	0.05755698855184866	0.29972244234164086	-0.2511945468925879
0.41999999999999993	0.23238864690510894	-0.10057570923057108	0.16364361650207107	1.7810199854360562	0.057449168102126844	0.3001426992657788	-0.25072906750772855
0.42100000000000004	0.23239204487941853	-0.10059033887010474	0.16526452293544316	1.7809835497047524	0.057341335118376094	0.300562663894218	-0.25026337996671855
0.42199999999999993	0.23239535928659383	-0.1006050933369214	0.1668861361177382	1.7809442578048151	0.05723349265557923	0.3009823265774675	-0.24979749435354917
0.42300000000000004	0.23239859172520083	-0.10061997310433245	0.16850841358061205	1.7809021137077197	0.057125643800491795	0.301401677749823	-0.2493314209777577
0.42399999999999993	0.23240174379027165	-0.10063497858555043	0.17013131279638466	1.7808571207876225	0.05701779166765038	0.3018207079382267	-0.24886517036280079
0.42500000000000004	0.23240481707165914	-0.1006501101312189	0.17175479121392953	1.7808092818282137	0.056909939395326084	0.3022394077713688	-0.24839875323406252
0.42599999999999993	0.23240781315322243	-0.10066536802682188	0.173378806295083	1.7807585990304629	0.056802090141481326	0.3026577679887374	-0.24793218050648697
0.42700000000000005	0.23241073361171272	-0.10068075248997164	0.17500331555086546	1.780705074021258	0.0566942470797267	0.30307577944931924	-0.2474654632719465
0.42799999999999994	0.2324135800157345	-0.10069626366757331	0.17662827657755792	1.7806487078625632	0.05658641339521396	0.3034934331401451	-0.24699861278639626
0.42900000000000005	0.232416353925532	-0.10071190163286627	0.17825364709342584	1.7805895010614667	0.05647859228034034	0.30391072018493076	-0.2465316404564996
0.42999999999999994	0.23241905689322065	-0.10072766638271725	0.1798793849757544	1.7805274535811175	0.056370786930443666	0.3043276318525794	-0.24606455782595685
0.43100000000000005	0.23242169046271108	-0.10074355783591568	0.18150544829673287	1.7804625648521768	0.056263000539911553	0.30474415956524964	-0.24559737656213546
0.43199999999999994	0.23242425616895152	-0.10075957583209577	0.18313179535785223	1.7803948337855298	0.05615523629851884	0.30516029490599766	-0.24513010844280758
0.43300000000000005	0.23242675553724132	-0.10077572013016121	0.18475838472323092	1.780324258787392	0.05604749738750296	0.30557602962594005	-0.2446627653424965
0.43399999999999994	0.2324291900829877	-0.10079199040658852	0.1863851752507826	1.7802508377768094	0.05593978697555679	0.30599135565058194	-0.24419535921866403
0.43500000000000005	0.23243156131077475	-0.10080838625435909	0.18801212611938925	1.7801745682044274	0.055832108215101386	0.30640626508495145	-0.24372790209864081
0.43599999999999994	0.23243387071236662	-0.10082490718214458	0.18963919685212163	1.7800954470713979	0.05572446423883543	0.30682075021760935	-0.24326040606783614
0.43700000000000006	0.2324361197643964	-0.10084155261299496	0.19126634733704992	1.7800134709484305	0.05561685815637565	0.3072348035239085	-0.24279288325884987
0.43799999999999994	0.23243830992649123	-0.10085832188214984	0.19289353784605734	1.779928635996121	0.05550929305086331	0.3076484176685694	-0.2423253458409878
0.43900000000000006	0.23244044264058528	-0.10087521423472662	0.1945207290509417	1.779840937987311	0.05540177197571661	0.3080615855073981	-0.2418578060100466
0.43999999999999995	0.23244251933104246	-0.10089222882404253	0.1961478820368439	1.7797503723307297	0.05529429795164755	0.30847430008827476	-0.2413902759784175
0.44100000000000006	0.23244454140408272	-0.1009093647105715	0.19777495831417055	1.7796569340944182	0.0551868739638796	0.308886554651785	-0.24092276796561865
0.44199999999999995	0.23244651024651045	-0.1009266208615335	0.19940191982980204	1.7795606180278056	0.05507950295968486	0.30929834263162315	-0.24045529418936606
0.44300000000000006	0.2324484272252484	-0.10094399615036563	0.20102872897687338	1.77946141858283	0.05497218784623798	0.3097096576545304	-0.23998786685729293
0.44399999999999995	0.2324502936876763	-0.10096148935570093	0.20265534860241188	1.7793593299352286	0.05486493148860109	0.3101204935397123	-0.23952049815924473
0.44500000000000006	0.23245211096164262	-0.10097909916098152	0.2042817420136195	1.779254346005262	0.05475773670789795	0.31053084429810895	-0.23905320025995516
0.44599999999999995	0.23245388035552217	-0.10099682415508265	0.20590787298358673	1.7791464604759868	0.05465060627985714	0.31094070413176583	-0.23858598529233505
0.44700000000000006	0.23245560315869604	-0.1010146628331982	0.20753370575572286	1.7790356668087102	0.05454354293372161	0.3113500674331295	-0.2381188653519102
0.44799999999999995	0.23245728064132778	-0.10103261359761405	0.2091592050461861	1.7789219582571336	0.054436549351278195	0.31175892878390804	-0.23765185249233572
0.44899999999999984	0.23245891405305918	-0.10105067475837085	0.21078433604509902	1.7788053278816973	0.054329628165760945	0.3121672829535017	-0.2371849587213048
0.44999999999999996	0.2324605046213751	-0.10106884453381845	0.21240906441733515	1.7786857685637592	0.054222781960747375	0.3125751248973745	-0.2367181959965359
0.45099999999999985	0.23246205355001126	-0.10108712105106618	0.2140333563025373	1.778563273018484	0.05411601326928871	0.31298244975543227	-0.23625157622207038
0.45199999999999996	0.23246356201740387	-0.10110550234632942	0.2156571783140264	1.7784378338057036	0.05400932457327154	0.3133892528503527	-0.23578511124529494
0.45299999999999985	0.2324650311751796	-0.10112398636554627	0.2172804975362548	1.7783094433387534	0.053902718303008565	0.31379552968580865	-0.2353188128549819
0.45399999999999996	0.2324664621470616	-0.10114257096601789	0.21890328152046085	1.7781780938927911	0.053796196837177665	0.31420127594422687	-0.23485269278003132
0.45499999999999985	0.23246785602894232	-0.10116125391870026	0.2205254982793112	1.778043777613357	0.053689762503046065	0.3146064874841449	-0.23438676268841616
0.45599999999999996	0.23246921388974637	-0.10118003290964533	0.22214711628169015	1.7779064865240566	0.05358341757667287	0.3150111603377806	-0.2339210341863193
0.45699999999999985	0.23247053677157686	-0.10119890554021774	0.22376810444803957	1.7777662125333742	0.05347716428290482	0.3154152907089403	-0.23345551881738985
0.45799999999999996	0.23247182568876798	-0.10121786932721778	0.22538843214627874	1.7776229474417546	0.053371004795285046	0.3158188749709642	-0.232990228061803
0.45899999999999985	0.23247308162697186	-0.1012369217040422	0.22700806918796138	1.7774766829485846	0.05326494123611609	0.31622190966465225	-0.23252517333523406
0.45999999999999996	0.23247430554340714	-0.1012560600225085	0.22862698582357416	1.7773274106587087	0.053158975676736095	0.31662439149605204	-0.232060365988162
0.46099999999999985	0.2324754983678924	-0.10127528155421704	0.23024515273625365	1.7771751220892325	0.053053110137884225	0.31702631733380826	-0.23159581730561243
0.46199999999999997	0.23247666100315825	-0.10129458349220535	0.2318625410347008	1.7770198086758746	0.05294734659033602	0.3174276842062584	-0.23113153850720833
0.46299999999999986	0.23247779432406068	-0.10131396295402668	0.23347912224607337	1.7768614617773673	0.05284168695598946	0.31782848929876584	-0.23066754074751622
0.46399999999999997	0.23247889917644796	-0.10133341698512648	0.23509486830850895	1.7767000726786732	0.052736133108973404	0.3182287299512326	-0.23020383511667797
0.46499999999999986	0.23247997637605577	-0.10135294256176708	0.23670975156293236	1.7765356325949002	0.05263068687659397	0.318628403655367	-0.22974043264113397
0.46599999999999997	0.23248102670743034	-0.10137253659425609	0.23832374474379756	1.7763681326759224	0.0525253500405432	0.3190275080515273	-0.22927734428460989
0.46699999999999986	0.23248205092287827	-0.10139219593010496	0.23993682096841007	1.7761975640102199	0.05242012433836833	0.3194260409252039	-0.2288145809498432
0.46799999999999997	0.23248304974144285	-0.1014119173567437	0.2415489537252342	1.776023917627938	0.05231501146495628	0.31982400020326485	-0.2283521534808565
0.46899999999999986	0.23248402384790565	-0.10143169760454501	0.24316011686159386	1.7758471845043058	0.052210013074092586	0.3202213839500879	-0.22789007266527941
0.47	0.23248497389181288	-0.10145153334978582	0.24477028457079278	1.7756673555630451	0.052105130779910316	0.32061819036370365	-0.2274283492368305
0.47099999999999986	0.23248590048690113	-0.1014714212171773	0.24637943137829657	1.7754844216794026	0.052000366158227646	0.3210144177718292	-0.22696699387819222
0.472	0.23248680421167225	-0.10149135778309672	0.2479875321266254	1.7752983736835681	0.05189572074838113	0.3214100646275511	-0.22650601722414662
0.47299999999999986	0.2324876856107414	-0.1015113395798983	0.24959456195973784	1.775109202364111	0.05179119605561436	0.3218051295048413	-0.22604542986483972
0.474	0.23248854519583326	-0.10153136310055298	0.2512004963080601	1.7749168984706916	0.05168679355347226	0.3221996110942127	-0.22558524234904218
0.47499999999999987	0.2324893834468033	-0.10155142480324303	0.2528053108741808	1.7747214527160544	0.05158251468613865	0.3225935081985762	-0.22512546518733523
0.476	0.23249020081305757	-0.1015715211159128	0.25440898161848585	1.7745228557769395	0.05147836087095923	0.32298681972936155	-0.22466610885545518
0.47699999999999987	0.2324909977142407	-0.10159164844078022	0.25601148474513574	1.77432109829429	0.05137433350102692	0.32337954470290337	-0.22420718379766422
0.478	0.23249177453981562	-0.10161180315881671	0.25761279668953474	1.7741161708742779	0.05127043394752343	0.32377168223691	-0.22374870042965042
0.47899999999999987	0.23249253164828673	-0.1016319816342	0.25921289410693515	1.773908064090155	0.051166663561755	0.32416323154695637	-0.22329066914106843
0.48	0.232493269366443	-0.10165218021874141	0.2608117538618245	1.7736967684834306	0.05106302367700269	0.3245541919433661	-0.22283310029795406
0.48099999999999987	0.23249398798861984	-0.1016723952562889	0.2624093530188698	1.77348227456439	0.050959515610307725	0.3249445628286669	-0.22237600424463785
0.482	0.2324946877759803	-0.1016926230871073	0.2640056688346924	1.773264572813464	0.05085614066431237	0.32533434369501063	-0.2219193913050859
0.4829999999999999	0.23249536895619086	-0.10171286005261668	0.2656006787486188	1.7730436536838408	0.050752900129337766	0.32572353412107186	-0.22146327178432826
0.484	0.23249603172424455	-0.10173310250124926	0.2671943603720515	1.7728195076045696	0.0506497952859411	0.3261121337686681	-0.22100765597026922
0.4849999999999999	0.23249667624443107	-0.10175334679505199	0.26878669147798095	1.7725921249834127	0.05054682740776808	0.32650014237952973	-0.22055255413538213
0.486	0.23249730265270108	-0.10177358931515394	0.27037764999254243	1.772361496208703	0.050443997763968705	0.3268875597725841	-0.2200979765379135
0.4869999999999999	0.23249791105904713	-0.1017938264649743	0.2719672139886419	1.7721276116506013	0.05034130762074876	0.32727438584181573	-0.21964393342276897
0.488	0.23249850154989926	-0.10181405467230423	0.27355536168016736	1.7718904616628814	0.05023875824248214	0.32766062055433726	-0.2191904350223147
0.4889999999999999	0.23249907419053592	-0.10183427039214546	0.2751420714164286	1.7716500365848846	0.050136350893113496	0.3280462639484272	-0.21873749155708416
0.49	0.2324996290275144	-0.10185447011031021	0.2767273216768504	1.77140632674327	0.05003408683791098	0.32843131613147414	-0.2182851132364418
0.4909999999999999	0.23250016609074575	-0.10187465034628275	0.27831109106518875	1.7711593224547022	0.049931967344958736	0.3288157772777668	-0.21783331025937533
0.492	0.2325006853948355	-0.10189480765534509	0.2798933583040417	1.770909014029856	0.04982999368614441	0.3291996476263719	-0.21738209281504228
0.4929999999999999	0.2325011869404417	-0.10191493863109789	0.28147410223080216	1.7706553917776224	0.04972816713806667	0.3295829274792844	-0.2169314710826947
0.494	0.23250167071602643	-0.1019350399080037	0.28305330179432286	1.7703984460087776	0.04962648898298334	0.32996561719960477	-0.21648145523133808
0.4949999999999999	0.23250213669887232	-0.10195510816357964	0.2846309360515607	1.7701381670398748	0.049524960509616155	0.3303477172096216	-0.21603205541923598
0.496	0.23250258485498734	-0.10197514012099508	0.28620698416460094	1.7698745451977411	0.049423583013993654	0.3307292279890433	-0.21558328179312886
0.4969999999999999	0.23250301513865085	-0.10199513255170173	0.28778142539920826	1.7696075708238423	0.04932235780020908	0.3311101500736215	-0.21513514448715704
0.498	0.232503427492352	-0.10201508227734632	0.28935423912529795	1.7693372342788936	0.0492212861807267	0.331490484054044	-0.21468765362123438
0.4989999999999999	0.2325038218478715	-0.10203498617096929	0.2909254048182164	1.7690635259484806	0.04912036947635701	0.3318702305748534	-0.214240819298924
0.5	0.232504198128131	-0.10205484115749258	0.2924949020604793	1.7687864362523302	0.049019609015960475	0.33224939033302486	-0.21379465160437935
0.5009999999999999	0.23250455624830974	-0.102074644214252	0.29406271054436567	1.7685059556628864	0.0489190061356958	0.3326279640755335	-0.21334916059694037
0.502	0.23250489611622943	-0.10209439237232976	0.2956288100750114	1.7682220747305681	0.04881856217799417	0.333005952596275	-0.2129043563041057
0.5029999999999999	0.2325052176335104	-0.10211408271831388	0.29719318057364186	1.7679347841044306	0.048718278490745316	0.33338335673373987	-0.21246024871555075
0.504	0.23250552069749814	-0.10213371239573477	0.2987558020805894	1.7676440745448605	0.04861815642681596	0.3337601773696237	-0.2120168477789128
0.5049999999999999	0.23250580520245515	-0.10215327860580561	0.3003166547577432	1.767349936932826	0.048518197343655686	0.3341364154275802	-0.21157416339641955
0.506	0.2325060710396419	-0.10217277860822184	0.30187571889082543	1.7670523622783272	0.04841840260304978	0.3345120718719339	-0.21113220542180366
0.5069999999999999	0.23250631809703975	-0.10219220972239856	0.30343297489188326	1.7667513417287968	0.04831877357107874	0.33488714770641254	-0.21069098365731076
0.508	0.23250654625909192	-0.1022115693280201	0.3049884033020166	1.7664468665778446	0.048219311617856676	0.335261643972837	-0.21025050785066957
0.5089999999999999	0.23250675540646282	-0.10223085486452771	0.3065419847939897	1.7661389282743505	0.04812001811680376	0.33563556174976783	-0.2098107876920146
0.51	0.23250694541581576	-0.10225006383030075	0.30809370017437165	1.7658275184319183	0.04802089444363409	0.3360089021511077	-0.20937183281081292
0.5109999999999999	0.23250711615960926	-0.10226919378190988	0.3096435303859753	1.7655126288386986	0.04792194197524027	0.3363816663247804	-0.2089336527726026
0.512	0.23250726750591189	-0.10228824233344497	0.31119145651135893	1.7651942514675856	0.04782316208865619	0.33675385545154585	-0.20849625707541175
0.5129999999999999	0.23250739931823605	-0.10230720715592093	0.3127374597766586	1.764872378486797	0.04772455616021825	0.33712547074376775	-0.20805965514609276
0.514	0.2325075114553905	-0.1023260859767661	0.3142815215546431	1.7645470022708427	0.047626125564802134	0.3374965134440107	-0.2076238563368054
0.5149999999999999	0.23250760377135207	-0.10234487657939431	0.3158236233670122	1.7642181154115126	0.04752787167501188	0.3378669848235265	-0.20718886992164048
0.516	0.23250767611515633	-0.10236357680248225	0.31736374688708263	1.7638857107281478	0.04742979586025893	0.3382368861808111	-0.2067547050931914
0.5169999999999999	0.2325077283308078	-0.10238218453820079	0.3189018739432549	1.7635497812771974	0.04733189948554727	0.33860621884023145	-0.206321370959126
0.518	0.2325077602572096	-0.10240069772978082	0.3204379865217747	1.763210320361818	0.047234183910085006	0.33897498415041544	-0.20588887653917598
0.5189999999999999	0.23250777172811246	-0.1024191143699227	0.3219720667680565	1.7628673215418962	0.04713665048614741	0.3393431834824047	-0.20545723076247394
0.52	0.2325077625720839	-0.10243743250005356	0.3235040969877168	1.762520778644133	0.047039300558129216	0.339710818227934	-0.205026442464803
0.5209999999999999	0.2325077326124969	-0.10245565020892829	0.3250340596473339	1.7621706857714403	0.04694213546141944	0.34007788979783504	-0.20459652038611587
0.522	0.23250768166753918	-0.10247376563057173	0.326561937373822	1.7618170373116515	0.04684515652128005	0.34044439962019996	-0.20416747316886255
0.5229999999999999	0.23250760955024227	-0.10249177694306816	0.32808771295281197	1.7614598279463074	0.046748365052214504	0.3408103491381788	-0.20373930935669243
0.524	0.23250751606853134	-0.1025096823685781	0.32961136932680796	1.7610990526598984	0.046651762357763873	0.3411757398075335	-0.20331203739291248
0.5249999999999999	0.23250740102529552	-0.10252748017345764	0.3311328895931347	1.7607347067495698	0.04655534973024213	0.3415405730941285	-0.2028856656186941
0.526	0.23250726421847911	-0.10254516866735529	0.33265225700169093	1.7603667858349175	0.046459128450165664	0.3419048504714787	-0.20246020227138511
0.5269999999999999	0.2325071054411938	-0.10256274620166325	0.3341694549517763	1.7599952858671262	0.04636309978568031	0.3422685734181099	-0.20203565548346736
0.528	0.23250692448185206	-0.10258021116882564	0.33568446698763355	1.759620203137457	0.04626726499247187	0.34263174341460795	-0.20161203328215163
0.5289999999999999	0.23250672112432194	-0.10259756200288032	0.3371972767938514	1.7592415342854648	0.0461716253140979	0.34299436194078203	-0.2011893435890539
0.5299999999999998	0.23250649514810345	-0.10261479718048579	0.33870786819101806	1.7588592763065725	0.046076181982374266	0.3433564304731235	-0.20076759421994522
0.5310000000000001	0.23250624632852698	-0.10263191522168387	0.3402162251312616	1.758473426559006	0.045980936217632426	0.3437179504823142	-0.20034679288468898
0.532	0.23250597443697346	-0.10264891468964965	0.341722331694072	1.7580839827708383	0.04588588922866362	0.34407892343072316	-0.19992694718699314
0.5329999999999999	0.23250567924074073	-0.10266579418980486	0.3432261720824232	1.7576909430471455	0.04579104221247057	0.34443935076988924	-0.19950806462396914
0.5339999999999998	0.23250536050180343	-0.10268255236942224	0.3447277306188308	1.757294305876157	0.045696396354190864	0.34479923393805	-0.19909015258597806
0.5350000000000001	0.23250501797484316	-0.10269918791734663	0.3462269917421125	1.756894070134023	0.0456019528270691	0.34515857435801944	-0.19867321835663432
0.536	0.2325046514060541	-0.10271569956345908	0.3477239400059974	1.756490235089699	0.045507712792233077	0.3455173734355348	-0.19825726911210742
0.5369999999999999	0.23250426053310064	-0.10273208607863457	0.34921856007960056	1.7560828004107052	0.04541367739839455	0.34587563255794995	-0.1978423119195318
0.5379999999999998	0.23250384508547461	-0.10274834627481723	0.3507108367482715	1.7556717661686347	0.0453198477815954	0.34623335309302977	-0.19742835373549245
0.5390000000000001	0.2325034047848764	-0.10276447900484026	0.35220075491294933	1.7552571328440363	0.045226225065119724	0.34659053638747894	-0.19701540140524884
0.54	0.23250293934561983	-0.10278048316312237	0.35368829958766473	1.7548389013314214	0.04513281035981452	0.34694718376508205	-0.19660346166238638
0.5409999999999999	0.23250244847506127	-0.10279635768724425	0.3551734558963344	1.7544170729443946	0.04503960476469587	0.34730329652469727	-0.19619254112858409
0.5419999999999998	0.2325019318740535	-0.10281210155889976	0.3566562090699867	1.7539916494201544	0.04494660936735256	0.34765887593840705	-0.19578264631349157
0.5430000000000001	0.23250138923742397	-0.10282771380421889	0.35813654444405746	1.7535626329229848	0.04485382524426763	0.34801392324976305	-0.1953737836148313
0.544	0.23250082025447846	-0.10284319349459202	0.3596144474546419	1.7531300260463625	0.0447612534615442	0.3483684396719423	-0.1949659593190237
0.5449999999999999	0.23250022460952993	-0.10285853974762467	0.3610899036340964	1.752693831813675	0.044668895075669034	0.3487224263859953	-0.19455917960226832
0.5459999999999998	0.2324996019824531	-0.10287375172784717	0.36256289860675917	1.7522540536790554	0.04457675113400824	0.34907588453924576	-0.1941534505315877
0.5470000000000002	0.232498952049265	-0.10288882864830472	0.3640334180844244	1.7518106955290778	0.04448482267570408	0.34942881524365893	-0.1937487780657668
0.548	0.23249827448273183	-0.1029037697734039	0.3655014478612032	1.751363761684188	0.044393110733276356	0.34978121957411556	-0.19334516805654778
0.5489999999999999	0.23249756895262727	-0.1029185744222661	0.36696697380778753	1.7509132568991113	0.0443016163344401	0.35013309856653013	-0.19294262625025677
0.5499999999999998	0.23249683512489192	-0.10293324197183785	0.3684299818655108	1.7504591863622312	0.04421034050365143	0.35048445321593374	-0.19254115828979626
0.5510000000000002	0.23249607266006975	-0.10294777185900864	0.36989045804134363	1.7500015556943136	0.044119284263136896	0.3508352844749475	-0.1921407697166318
0.552	0.23249528121214622	-0.1029621635821117	0.3713483884042135	1.7495403709469435	0.04402844863370986	0.3511855932527054	-0.19174146597246336
0.5529999999999999	0.23249446042741104	-0.1029764167033095	0.37280375908115976	1.7490756386002961	0.04393783463604282	0.3515353804137394	-0.19134325240094116
0.5539999999999998	0.2324936099425956	-0.10299053085186306	0.3742565562529617	1.748607365559862	0.04384744329239465	0.3518846467768257	-0.19094613424960333
0.5550000000000002	0.2324927293826629	-0.10300450572678384	0.37570676615113385	1.7481355591521184	0.043757275628121935	0.35223339311439983	-0.190550116671543
0.556	0.2324918183586272	-0.10301834109849527	0.3771543750566768	1.7476602271198878	0.043667332672668764	0.35258162015241873	-0.1901552047265564
0.5569999999999999	0.23249087646503008	-0.10303203680987967	0.37859936929947124	1.7471813776185061	0.04357761546015594	0.35292932857012016	-0.189761403381949
0.5579999999999998	0.23248990327669566	-0.10304559277633109	0.3800417352579517	1.7466990192116654	0.043488125029690294	0.353276518999923	-0.1893687175135437
0.5590000000000002	0.23248889834551398	-0.10305900898519167	0.3814814593583192	1.7462131608650446	0.043398862425697626	0.3536231920276503	-0.1889771519074946
0.56	0.2324878611980039	-0.10307228549607776	0.38291852807330423	1.745723811938853	0.043309828698521874	0.35396934819276943	-0.18858671126235355
0.5609999999999999	0.2324867913336589	-0.10308542244209368	0.38435292792275233	1.7452309821807743	0.04322102490504588	0.3543149879888935	-0.18819740019022813
0.5619999999999998	0.23248568822445267	-0.10309842003042897	0.38578464547679586	1.7447346817185552	0.04313245210902829	0.35466011186478585	-0.1878092232171478
0.5630000000000002	0.23248455131512935	-0.10311127854234023	0.38721366735937074	1.7442349210518455	0.04304411138139899	0.3550047202254417	-0.18742218478360848
0.5640000000000001	0.23248338002277355	-0.10312399833402	0.3886399802505878	1.743731711043663	0.042956003800999495	0.35534881343312424	-0.18703628924559534
0.565	0.2324821737356609	-0.10313657983873017	0.3900635708887277	1.7432250629110875	0.04286813045570609	0.35569239180865975	-0.1866515408757145
0.5659999999999998	0.2324809318128945	-0.10314902356944768	0.3914844260733721	1.7427149882151836	0.04278049244356945	0.3560354556330518	-0.18626794386394158
0.5670000000000002	0.23247965358482922	-0.10316133012126766	0.3929025326704345	1.7422014988505117	0.04269309087384782	0.3563780051494143	-0.18588550231786183
0.5680000000000001	0.23247833835278134	-0.10317350017281203	0.3943178776183483	1.7416846070338428	0.04260592686781084	0.3567200405652237	-0.18550422026282348
0.569	0.23247698538802306	-0.10318553448664385	0.3957304479343012	1.7411643252920674	0.042519001559191236	0.3570615620546455	-0.18512410164230517
0.5699999999999998	0.23247559393156367	-0.10319743390943731	0.39714023072053034	1.7406406664504148	0.04243231609434403	0.357402569760814	-0.18474515031824967
0.5710000000000002	0.23247416319509306	-0.10320919937228008	0.3985472131718179	1.7401136436217184	0.042345871632234106	0.3577430637983083	-0.1843673700708123
0.5720000000000001	0.2324726923623379	-0.10322083189110906	0.3999513825849522	1.7395832701955851	0.0422596693444337	0.3580830442560068	-0.18399076459739808
0.573	0.23247118059045613	-0.10323233256727768	0.40135272636941244	1.7390495598263322	0.042173710415250365	0.35842251120019925	-0.18361533751147135
0.5739999999999998	0.23246962701147078	-0.1032437025878765	0.40275123205815966	1.7385125264208054	0.04208799604174085	0.3587614646777724	-0.183241092341378
0.5750000000000002	0.23246803073374323	-0.1032549432250534	0.4041468873181737	1.7379721841271902	0.042002527433244174	0.3590999047194091	-0.1828680325291155
0.5760000000000001	0.23246639084348752	-0.10326605583470837	0.4055396799611284	1.737428547324435	0.04191730581061549	0.35943783134280033	-0.18249616142892572
0.577	0.2324647064063264	-0.10327704185606712	0.4069295979545902	1.7368816306118857	0.04183233240570774	0.3597752445558097	-0.1821254823055857
0.5779999999999998	0.23246297646888955	-0.10328790281213174	0.4083166294326216	1.736331448799122	0.041747608461221566	0.3601121443594072	-0.1817559983328186
0.5789999999999997	0.23246120006045534	-0.10329864030950217	0.40970076270466904	1.7357780168959807	0.041663135230557	0.36044853075025063	-0.18138771259224876
0.5800000000000001	0.23245937619463716	-0.10330925603719074	0.4110819862635032	1.735221350102758	0.041578913977361166	0.3607844037230367	-0.18102062807271468
0.581	0.23245750387111472	-0.10331975176480543	0.4124602887922235	1.7346614638005715	0.04149494597483168	0.3611197632727433	-0.18065474766999792
0.5819999999999999	0.23245558207741168	-0.10333012934010134	0.4138356591695897	1.7340983735422417	0.04141123250495717	0.3614546093966409	-0.18029007418702578
0.5829999999999997	0.23245360979072072	-0.10334039068664909	0.4152080864744406	1.7335320950444308	0.04132777485781563	0.36178894209589135	-0.1799266103340579
0.5840000000000001	0.23245158597977653	-0.10335053780199237	0.41657755998883333	1.7329626441810193	0.041244574330990005	0.36212276137661115	-0.17956435872909776
0.585	0.23244950960677818	-0.10336057275554142	0.4179440691984092	1.7323900369769578	0.04116163222910007	0.36245606725039997	-0.17920332189919577
0.5859999999999999	0.23244737962936168	-0.1033704976865789	0.41930760379150195	1.7318142896025797	0.04107894986350993	0.3627888597346384	-0.1788435022819113
0.5869999999999997	0.23244519500262367	-0.10338031480312954	0.42066815365887866	1.7312354183691097	0.04099652855227098	0.3631211388526773	-0.1784849022261391
0.5880000000000001	0.2324429546811974	-0.10339002638131346	0.4220257088922446	1.7306534397249784	0.04091436962035988	0.3634529046336135	-0.1781275239933332
0.589	0.23244065762138205	-0.1033996347648022	0.42338025978001853	1.730068370251796	0.040832474400149296	0.36378415711171347	-0.17777136975991734
0.5899999999999999	0.23243830278332614	-0.1034091423643765	0.42473179680226686	1.7294802266607225	0.04075084423180577	0.3641148963257278	-0.17741644161978412
0.5909999999999997	0.23243588913326632	-0.10341855165758475	0.4260803106259333	1.7288890257907197	0.04066948046361323	0.3644451223179147	-0.1770627415861494
0.5920000000000001	0.23243341564582248	-0.10342786518849946	0.427425792099243	1.7282947846082952	0.04058838445252552	0.36477483513271036	-0.17671027159349112
0.593	0.23243088130635017	-0.10343708556719439	0.4287682322449163	1.7276975202075946	0.040507557564763756	0.3651040348152299	-0.17635903349999654
0.5939999999999999	0.23242828511335126	-0.10344621546818808	0.4301076222525783	1.7270972498104487	0.040427001175970145	0.3654327214095375	-0.17600902909039443
0.5949999999999998	0.23242562608094391	-0.10345525762784961	0.4314439534699947	1.7264939907667338	0.04034671667091682	0.36576089495656383	-0.17566026007923125
0.5960000000000001	0.23242290324139286	-0.10346421484151486	0.43277721739351965	1.7258877605561564	0.04026670544307292	0.3660885554917928	-0.17531272811416324
0.597	0.23242011564770082	-0.10347308996068942	0.43410740565927025	1.7252785767918213	0.040186968894211195	0.3664157030429607	-0.17496643477853197
0.5979999999999999	0.2324172623762621	-0.1034818858903343	0.4354345100354102	1.7246664572244363	0.04010750843405289	0.36674233762789027	-0.17462138159328267
0.5989999999999998	0.23241434252957935	-0.1034906055862305	0.4367585224144248	1.7240514197471448	0.040028325479766744	0.36706845925221515	-0.1742775700187718
0.6000000000000001	0.23241135523904435	-0.10349925205204642	0.4380794348038903	1.7234334824017155	0.03994942145525985	0.3673940679066302	-0.17393500145701063
0.601	0.23240829966778337	-0.10350782833535421	0.43939723931499075	1.7228126633853216	0.03987079779031992	0.3677191635636671	-0.17359367725470862
0.6019999999999999	0.23240517501356858	-0.10351633752296462	0.44071192814916615	1.7221889810575095	0.03979245591972938	0.3680437461741167	-0.17325359870687193
0.6029999999999998	0.23240198051179584	-0.1035247827370797	0.4420234935832774	1.7215624539477197	0.039714397282715246	0.3683678156630999	-0.1729147670606508
0.6040000000000001	0.2323987154385296	-0.10353316713263763	0.44333192795367093	1.7209331007629665	0.03963662332291615	0.368691371925906	-0.17257718351949583
0.605	0.2323953791136162	-0.10354149389509706	0.444637223639902	1.7203009403956577	0.03955913548862146	0.36901441482372344	-0.17224084924750022
0.6059999999999999	0.23239197090386562	-0.10354976623790452	0.4459393730488803	1.7196659919326636	0.03948193523279395	0.36933694417926083	-0.17190576537337796
0.6069999999999998	0.23238849022592648	-0.10355798739888798	0.4472383685998209	1.719028274665991	0.0394050240124482	0.3696589597723815	-0.17157193299377327
0.6080000000000001	0.23238493654810216	-0.1035661606359532	0.4485342027092515	1.7183878081035464	0.0393284032877488	0.36998046133581175	-0.17123935317650865
0.609	0.2323813093914853	-0.10357428922320919	0.4498268677757064	1.7177446119788389	0.03925207452143598	0.3703014485508018	-0.17090802696425775
0.6099999999999999	0.23237760833191534	-0.1035823764471416	0.4511163561648685	1.717098706260352	0.03917603917833347	0.37062192104273994	-0.17057795537827672
0.6109999999999998	0.23237383300313708	-0.10359042560207693	0.4524026601944166	1.716450111161694	0.03910029872457195	0.37094187837665804	-0.1702491394221319
0.6120000000000001	0.23236998310040702	-0.10359843998530979	0.4536857721174586	1.7157988471525087	0.03902485462658745	0.37126132005256945	-0.16992158008578873
0.613	0.23236605838379606	-0.1036064228926403	0.45496568410605803	1.7151449349693755	0.038949708350076044	0.37158024550100427	-0.1695952783496947
0.6139999999999999	0.23236205868043586	-0.10361437761507208	0.45624238823674146	1.7144883956263028	0.03887486135926872	0.3718986540789859	-0.16927023518806472
0.6149999999999998	0.2323579838857104	-0.10362230743629561	0.45751587647762115	1.7138292504247934	0.03880031511658604	0.37221654506620644	-0.16894645157142774
0.6160000000000001	0.23235383396414747	-0.10363021562944855	0.4587861406760135	1.713167520963463	0.038726071082183795	0.37253391766127947	-0.16862392846916543
0.617	0.23234960895038534	-0.10363810545314571	0.46005317254618544	1.7125032291475675	0.03865213071320565	0.37285077097807057	-0.16830266685228498
0.6179999999999999	0.23234530895021063	-0.10364598014790435	0.4613169636568594	1.7118363971991675	0.038578495462984926	0.3731671040419245	-0.16798266769624254
0.6189999999999998	0.23234093414166598	-0.10365384293258935	0.4625775054177306	1.7111670476675325	0.038505166780194076	0.37348291578578907	-0.16766393198405993
0.6200000000000001	0.23233648477585353	-0.10366169700049904	0.4638347890653817	1.710495203438261	0.03843214610800133	0.37379820504654165	-0.16734646070991663
0.621	0.23233196117705857	-0.10366954551583683	0.4650888056504833	1.7098208877414696	0.038359434883415894	0.3741129705616407	-0.16703025488242385
0.6219999999999999	0.23232736374294702	-0.1036773916101892	0.46633954602703875	1.7091441241612817	0.03828703453645474	0.3744272109657998	-0.16671531552684948
0.6229999999999998	0.23232269294559088	-0.10368523837825867	0.46758700084218574	1.7084649366465978	0.03821494648888615	0.3747409247875016	-0.16640164368690155
0.6240000000000001	0.232317949332944	-0.10369308887322615	0.4688311605258078	1.7077833495208692	0.03814317215285299	0.37505411044571935	-0.16608924042680015
0.625	0.2323131335300108	-0.10370094610211358	0.4700720152810894	1.707099387490475	0.03807171292943529	0.37536676624709064	-0.16577810683327138
0.6259999999999999	0.23230824623895507	-0.10370881302114313	0.4713095550763985	1.7064130756531801	0.038000570207028975	0.37567889038324037	-0.16546824401709684
0.6269999999999998	0.2323032882381525	-0.10371669253146486	0.47254376963775857	1.7057244395070272	0.03792974535978289	0.37599048092801096	-0.16515965311440042
0.6280000000000001	0.2322982603809383	-0.10372458747562453	0.47377464844154715	1.7050335049588834	0.03785923974633656	0.3763015358347239	-0.164852335287793
0.629	0.23229316359442198	-0.10373250063401696	0.475002180707429	1.7043402983322458	0.03778905470855258	0.37661205293365607	-0.1645462917275566
0.6299999999999999	0.23228799887836787	-0.10374043472057388	0.47622635539153013	1.7036448463742786	0.03771919156999895	0.3769220299297343	-0.16424152365304984
0.6309999999999998	0.23228276730376857	-0.10374839237806119	0.47744716117986324	1.7029471762620578	0.037649651634423506	0.37723146440038813	-0.16393803231421122
0.6320000000000001	0.2322774700103588	-0.10375637617373185	0.47866458648239063	1.7022473156083704	0.0375804361844019	0.3775403537936856	-0.1636358189927943
0.633	0.23227210820306712	-0.10376438859608168	0.4798786194288663	1.7015452924677978	0.03751154648009698	0.3778486954269367	-0.16333488500272392
0.6339999999999999	0.23226668314815474	-0.10377243205270643	0.4810892478668458	1.7008411353434296	0.0374429837580674	0.3781564864855844	-0.1630352316894509
0.6349999999999998	0.2322611961697938	-0.1037805088685092	0.48229645936037235	1.700134873193803	0.03737474923024602	0.3784637240219595	-0.1627368604290953
0.6360000000000001	0.23225564864745876	-0.10378862128388	0.48350024118897084	1.6994265354389169	0.03730684408308695	0.37877040495414604	-0.16243977262774262
0.637	0.23225004201337582	-0.10379677145246438	0.48470058034884606	1.6987161519645337	0.03723926947639274	0.37907652606556863	-0.16214396972028222
0.6379999999999999	0.23224437774965515	-0.1038049614377664	0.4858974635570461	1.698003753124745	0.03717202654139441	0.3793820840053048	-0.16184945316854346
0.6389999999999998	0.23223865738585897	-0.10381319320896445	0.4870908772582269	1.697289369742765	0.037105116378387544	0.3796870752890042	-0.16155622445884962
0.6400000000000001	0.232232882496627	-0.10382146863744313	0.4882808076340343	1.6965730331110562	0.03703854005447154	0.37999149630029505	-0.16126428509862278
0.641	0.23222705469897895	-0.10382978949441095	0.48946724061436464	1.6958547749922648	0.03697229860145187	0.3802953432923172	-0.16097363661203845
0.6419999999999999	0.23222117565004463	-0.10383815744884986	0.4906501618890109	1.6951346276201769	0.03690639301384327	0.3805986123893232	-0.16068428053558081
0.6429999999999998	0.23221524704484528	-0.10384657406542148	0.49182955691895386	1.6944126236987938	0.036840824247094825	0.3809012995885958	-0.16039621841410645
0.6440000000000001	0.23220927061337457	-0.10385504080232763	0.49300541094844275	1.6936887963991083	0.0367755932159141	0.38120340076292786	-0.16010945179698824
0.645	0.23220324811697624	-0.10386355900912228	0.4941777090190095	1.6929631793543074	0.036710700792445775	0.3815049116636697	-0.1598239822338514
0.6459999999999999	0.23219718134363973	-0.10387212992485223	0.49534643598430345	1.692235806653744	0.0366461478044866	0.3818058279240433	-0.15953981127026476
0.6469999999999998	0.23219107210258796	-0.10388075467727637	0.4965115765250063	1.691506712835646	0.03658193503410128	0.3821061450626658	-0.15925694044356922
0.6480000000000001	0.23218492222003603	-0.10388943428278512	0.49767311516459645	1.690775932878149	0.03651806321645569	0.3824058584874704	-0.15897537127865863
0.649	0.2321787335368706	-0.10389816964589234	0.4988310362856006	1.6900435021878693	0.03645453303850133	0.3827049635000273	-0.15869510528407754
0.6499999999999999	0.2321725079067451	-0.1039069615586738	0.49998532414597063	1.6893094565859839	0.03639134513769298	0.3830034553002718	-0.15841614394861625
0.6509999999999998	0.23216624719383847	-0.10391581070090176	0.5011359628967279	1.688573832292539	0.03632850010098247	0.38330132899170205	-0.15813848873785458
0.6520000000000001	0.23215995327140376	-0.10392471764049982	0.5022829366012704	1.6878366659093216	0.03626599846402711	0.3835985795869926	-0.15786214109028657
0.653	0.23215362802110212	-0.10393368283394191	0.5034262292556048	1.6870979944012583	0.036203840710429376	0.38389520201402727	-0.15758710241314716
0.6539999999999999	0.23214727333161483	-0.10394270662697137	0.5045658248091414	1.6863578550763094	0.036142027271007494	0.38419119112241734	-0.15731337407818258
0.6549999999999998	0.2321408910965328	-0.10395178925639219	0.5057017071860698	1.6856162855634498	0.03608055852352262	0.38448654169038826	-0.15704095741760718
0.6560000000000001	0.23213448321302887	-0.10396093085255563	0.5068338603077053	1.6848733237883209	0.0360194347928014	0.38478124843191835	-0.15676985372024488
0.657	0.23212805158130817	-0.10397013144103713	0.5079622681169492	1.6841290079476443	0.03595865635040082	0.38507530600425605	-0.15650006422724513
0.6579999999999999	0.2321215981033308	-0.10397939094312693	0.5090869146056277	1.6833833764831099	0.035898223413510656	0.3853687090160642	-0.156231590126885
0.6589999999999998	0.23211512468080758	-0.10398870917588696	0.5102077838439767	1.682636468053202	0.035838136143519474	0.3856614520363191	-0.15596443254894335
0.6600000000000001	0.2321086332135942	-0.10399808585252672	0.5113248600115377	1.681888321502546	0.03577839464460934	0.3859535296038472	-0.15569859255901125
0.661	0.23210212559772855	-0.1040075205838508	0.5124381274302309	1.6811389758294923	0.03571899896268374	0.38624493623744444	-0.1554340711522504
0.6619999999999999	0.2320956037219805	-0.10401701288077815	0.5135475706003697	1.6803884701518979	0.03565994908468934	0.3865356664466431	-0.15517086924623333
0.6629999999999998	0.23208906946404131	-0.10402656215718144	0.5146531742385083	1.679636843672572	0.03560124493796624	0.38682571474282895	-0.15490898767310737
0.6640000000000001	0.2320825246874794	-0.10403616773266999	0.5157549233148799	1.6788841356458548	0.03554288638938311	0.387115075650225	-0.15464842717169125
0.665	0.23207597123908322	-0.10404582883531756	0.5168528030893141	1.6781303853441605	0.035484873244439954	0.3874037437166269	-0.15438918837999055
0.6659999999999999	0.23206941094621258	-0.104055544604334	0.5179467991464	1.6773756320233162	0.03542720524658228	0.38769171352407655	-0.15413127182806985
0.6669999999999998	0.23206284561453447	-0.10406531409268086	0.5190368974310333	1.6766199148870382	0.035369882076605005	0.3879789796996633	-0.15387467793097706
0.6680000000000001	0.23205627702689557	-0.10407513627001004	0.5201230842851141	1.6758632730505014	0.035312903352024645	0.38826553692663995	-0.15361940698147578
0.669	0.2320497069433274	-0.10408501002667997	0.521205346486162	1.6751057455029728	0.03525626862666354	0.3885513799560417	-0.1533654591422194
0.6699999999999999	0.2320431371010546	-0.10409493417847195	0.5222836712878648	1.6743473710709669	0.035199977390385745	0.38883650361863015	-0.15311283443712376
0.6709999999999998	0.23203656921337693	-0.1041049074705038	0.5233580464614429	1.673588188383017	0.035144029068558694	0.3891209028366808	-0.1528615327421809
0.6720000000000002	0.23203000496779758	-0.10411492857996771	0.5244284603367142	1.6728282358356485	0.0350884230211192	0.38940457263537553	-0.15261155377608032
0.673	0.23202344602452565	-0.10412499611806875	0.5254949018428728	1.6720675515597643	0.035033158541183614	0.38968750815404785	-0.1523628970908199
0.6739999999999999	0.23201689401497747	-0.10413510863078797	0.5265573605489925	1.6713061733866499	0.034978234853141804	0.38996970465753	-0.15211556206267215
0.6749999999999998	0.23201035053989721	-0.10414526459884783	0.5276158267027605	1.670544138813942	0.03492365111066186	0.3902511575472414	-0.1518695478839331
0.6760000000000002	0.2320038171678474	-0.10415546243838524	0.5286702912667014	1.6697814849730273	0.0348694063950937	0.3905318623715958	-0.1516248535551491
0.677	0.23199729543369088	-0.10416570050270897	0.5297207459534032	1.669018248598208	0.03481549971427215	0.3908118148359156	-0.1513814778770925
0.6779999999999999	0.23199078683630941	-0.10417597708439272	0.5307671832608838	1.668254465997221	0.03476193000147698	0.3910910108121608	-0.15113941944230358
0.6789999999999998	0.2319842928359327	-0.10418629041733088	0.5318095965073492	1.667490173023075	0.034708696114368096	0.3913694463484174	-0.15089867662662662
0.6800000000000002	0.2319778148518305	-0.10419663867875814	0.5328479798642277	1.666725405046422	0.03465579683389689	0.3916471176780257	-0.15065924758135057
0.681	0.23197135426112095	-0.1042070199916083	0.5338823283871109	1.6659601969284294	0.034603230863438535	0.3919240212282322	-0.1504211302260777
0.6819999999999999	0.2319649123986906	-0.1042174324279659	0.5349126380446033	1.6651945829959944	0.03455099682845087	0.3922001536280634	-0.15018432224177347
0.6829999999999998	0.23195849055747406	-0.10422787401323816	0.5359389057450877	1.6644285970192692	0.03449909327653935	0.3924755117154855	-0.14994882106400043
0.6840000000000002	0.2319520899887164	-0.10423834272992141	0.5369611293617869	1.6636622721892023	0.034447518677564	0.39275009254434196	-0.14971462387688583
0.685	0.23194571190183874	-0.10424883652171327	0.5379793077565017	1.6628956410946911	0.0343962714240334	0.39302389339113086	-0.14948172760764308
0.6859999999999999	0.23193935746315436	-0.10425935329910145	0.5389934408008985	1.6621287357011936	0.03434534983215253	0.39329691176113973	-0.1492501289215279
0.6869999999999998	0.23193302779381123	-0.10426989094530643	0.5400035293938399	1.661361587331891	0.03429475214322168	0.39356914539363447	-0.1490198242177194
0.6880000000000002	0.2319267239684633	-0.10428044732145143	0.5410095754747639	1.6605942266506237	0.03424447652514431	0.3938405922662884	-0.14879080962631216
0.6890000000000001	0.2319204470150463	-0.10429102027133358	0.542011582033481	1.6598266836450644	0.03419452107416741	0.39411125059909685	-0.1485630810066052
0.69	0.23191419791490564	-0.10430160762617476	0.5430095531171435	1.6590589876093484	0.034144883816795354	0.394381118857901	-0.1483366339467528
0.6909999999999998	0.2319079776028975	-0.10431220720898213	0.5440034938358889	1.6582911671276337	0.03409556271151358	0.3946501957575232	-0.14811146376398954
0.6920000000000002	0.23190178696746225	-0.10432281683776908	0.5449934103667758	1.6575232500604384	0.034046555650080405	0.39491848026421	-0.1478875655050681
0.6930000000000001	0.2318956268506714	-0.10433343432801262	0.5459793099537497	1.6567552635326064	0.03399786045887629	0.3951859715971412	-0.14766493394776736
0.694	0.23188949804824302	-0.10434405749585261	0.5469612009032546	1.655987233921367	0.03394947490098237	0.39545266922918837	-0.14744356360384078
0.6949999999999998	0.23188340130952587	-0.1043546841620337	0.5479390925769921	1.6552191868452142	0.033901396678807816	0.39571857288716705	-0.14722344872286228
0.6960000000000002	0.2318773373374547	-0.10436531215546542	0.5489129953825721	1.6544511471539578	0.0338536234367808	0.3959836825517054	-0.14700458329679209
0.6970000000000001	0.2318713067884768	-0.10437593931678009	0.5498829207616719	1.6536831389195445	0.03380615276422737	0.3962479984567288	-0.14678696106545075
0.698	0.2318653102724454	-0.10438656350226434	0.5508488811753166	1.6529151854287527	0.03375898219850117	0.3965115210883179	-0.1465705755227248
0.6989999999999998	0.2318593483524804	-0.1043971825870392	0.5518108900870182	1.6521473091792394	0.03371210922787931	0.3967742511827558	-0.1463554199229618
0.7000000000000002	0.23185342154517366	-0.10440779446711511	0.5527689619445119	1.6513795318777897	0.033665531294044024	0.39703618972388727	-0.14614148728750032
0.7010000000000001	0.23184753032188699	-0.10441839706107467	0.5537231121597025	1.6506118744384888	0.033619245794396124	0.3972973379400318	-0.14592877041182842
0.702	0.23184167511039014	-0.10442898831176234	0.5546733570864334	1.6498443569811765	0.033573250084446504	0.3975576973005712	-0.1457172618734996
0.7029999999999998	0.23183585629458503	-0.1044395661879853	0.5556197139964354	1.649076998831663	0.03352754148047068	0.39781726951215063	-0.1455069540405084
0.7040000000000002	0.2318300742123156	-0.10445012868622651	0.5565622010541917	1.6483098185236893	0.03348211726236829	0.39807605651442995	-0.14529783907976776
0.7050000000000001	0.2318243291531411	-0.10446067383236955	0.557500837290703	1.6475428338026097	0.03343697467660822	0.39833406047532294	-0.14508990896563417
0.706	0.23181862135607373	-0.1044711996834365	0.5584356425757566	1.646776061630782	0.033392110939262025	0.3985912837857838	-0.14488315548879352
0.7069999999999999	0.23181295100690588	-0.10448170432934256	0.5593666375894379	1.6460095181931484	0.03334752323906745	0.3988477290545646	-0.14467757026551462
0.7079999999999997	0.23180731823587872	-0.10449218589429538	0.5602938437939926	1.645243218902612	0.03330320874034208	0.39910339910318526	-0.14447314474673098
0.7090000000000001	0.23180172311531289	-0.10450264253708726	0.561217283405645	1.6444771784074435	0.033259164585445304	0.3993582969606262	-0.14426987022671503
0.71	0.23179616565682468	-0.10451307245065732	0.5621369793640915	1.6437114106018313	0.03321538789691316	0.3996124258570709	-0.14406773785214488
0.7109999999999999	0.23179064580925754	-0.10452347386205413	0.5630529552985165	1.6429459286380592	0.0331718757798779	0.39986578921681815	-0.1438667386323029
0.7119999999999997	0.2317851634577073	-0.10453384503242445	0.5639652354923695	1.6421807449391699	0.03312862532471415	0.4001183906510897	-0.14366686344980584
0.7130000000000001	0.23177971842326098	-0.10454418425665338	0.5648738448491332	1.6414158712124813	0.033085633609427234	0.40037023395091476	-0.14346810307083982
0.714	0.2317743104638256	-0.10455448986378653	0.5657788088590622	1.6406513184635638	0.033042897702030186	0.4006213230799648	-0.1432704481547874
0.7149999999999999	0.23176893927567574	-0.10456476021823596	0.5666801535661158	1.6398870970099149	0.033000414663216744	0.4008716621675179	-0.14307388926380352
0.7159999999999997	0.23176360449421432	-0.1045749937202661	0.5675779055343048	1.6391232164958278	0.032958181548906854	0.4011212555013055	-0.1428784168725326
0.7170000000000001	0.23175830569356662	-0.10458518880576165	0.5684720918138055	1.6383596859095664	0.032916195412484944	0.40137010751993285	-0.14268402137754915
0.718	0.23175304238576047	-0.10459534394678378	0.5693627399083211	1.6375965136009587	0.032874453307220906	0.4016182228053558	-0.14249069310610532
0.7189999999999999	0.2317478140198738	-0.10460545765291641	0.5702498777440396	1.6368337072979018	0.032832952288876754	0.40186560607577576	-0.14229842232425538
0.7199999999999998	0.23174261998114926	-0.10461552847189878	0.5711335336390329	1.636071274122516	0.0327916894180146	0.40211226217858204	-0.1421071992449147
0.7210000000000001	0.23173745958969802	-0.10462555498954577	0.5720137362715615	1.6353092206080737	0.032750661762252414	0.4023581960829729	-0.14191701403647175
0.722	0.2317323320980409	-0.10463553583046273	0.5728905146472572	1.6345475527166924	0.0327098663990185	0.40260341287243184	-0.14172785683184094
0.7229999999999999	0.23172723668786557	-0.10464546965993203	0.5737638980674127	1.6337862758570347	0.03266930041862493	0.40284791773748124	-0.14153971773699126
0.7239999999999998	0.23172217246750312	-0.1046553551858443	0.5746339160991069	1.6330253949012528	0.03262896092717549	0.4030917159688309	-0.14135258683871674
0.7250000000000001	0.2317171384708783	-0.10466519115954658	0.5755005985452554	1.6322649142008008	0.03258884504900648	0.40333481295067114	-0.14116645421263327
0.726	0.2317121336579359	-0.10467497637560856	0.5763639754138059	1.631504837602238	0.03254894992866328	0.4035772141538025	-0.14098130993177596
0.7269999999999999	0.23170715691578786	-0.10468470967126109	0.5772240768868004	1.630745168464523	0.03250927273271986	0.40381892512859585	-0.1407971440751985
0.7279999999999998	0.2317022070594527	-0.10469438992588387	0.5780809332896492	1.6299859096770393	0.03246981065156588	0.40405995149802165	-0.14061394673634015
0.7290000000000001	0.2316972828325674	-0.10470401606054382	0.5789345750602144	1.6292270636854975	0.03243056090073784	0.40430029894940245	-0.1404317080298303
0.73	0.23169238290882926	-0.10471358703758508	0.5797850327165435	1.6284686325347348	0.03239152072161432	0.4045399732232399	-0.1402504180954007
0.7309999999999999	0.23168750589379072	-0.10472310185989664	0.5806323368224677	1.6277106179118612	0.03235268738233051	0.4047789801016675	-0.1400700671025685
0.7319999999999998	0.23168265032662877	-0.10473255956948306	0.5814765179521696	1.6269530211811052	0.03231405817897593	0.40501732539810736	-0.13989064525750072
0.7330000000000001	0.23167781468188867	-0.10474195924609007	0.5823176066559432	1.6261958434276516	0.032275630436224945	0.40525501494575095	-0.13971214280768524
0.734	0.23167299737083072	-0.1047513000062609	0.583155633427872	1.6254390855014529	0.032237401507890354	0.4054920545862571	-0.13953455004587856
0.7349999999999999	0.2316681967420082	-0.10476058100169773	0.5839906286735126	1.6246827480437136	0.03219936877795041	0.40572845016109965	-0.13935785731760392
0.7359999999999998	0.23166341108182947	-0.10476980141692796	0.5848226226756735	1.623926831504695	0.03216152966186945	0.40596420750409584	-0.13918205503123407
0.7370000000000001	0.2316586386154782	-0.1047789604681554	0.5856516455586347	1.6231713361603577	0.032123881608701624	0.40619933243395373	-0.1390071336689022
0.738	0.23165387750743952	-0.10478805740405071	0.5864777272519046	1.6224162621278417	0.03208642210416311	0.40643383074689304	-0.13883308379770232
0.7389999999999999	0.23164912586201217	-0.10479709150697807	0.5873008974542435	1.6216616093816645	0.03204914867376178	0.4066677082092128	-0.13865989608064044
0.7399999999999998	0.23164438172456234	-0.1048060620939058	0.5881211855982968	1.6209073777717624	0.03201205888562123	0.406900970549738	-0.13848756128704062
0.7410000000000001	0.23163964308314547	-0.10481496851775478	0.5889386208150589	1.6201535670422529	0.03197515035354986	0.40713362345214155	-0.13831607030284207
0.742	0.23163490787012417	-0.10482381016880847	0.5897532318977605	1.619400176849033	0.03193842074029635	0.40736567254731626	-0.13814541414134368
0.7429999999999999	0.23163017396415894	-0.10483258647543416	0.5905650472662836	1.6186472067758384	0.0319018677605067	0.40759712340615917	-0.13797558395410103
0.7439999999999998	0.23162543919294618	-0.10484129690449304	0.5913740949328223	1.6178946563498926	0.03186548918338515	0.4078279815327605	-0.13780657104149668
0.7450000000000001	0.23162070133595175	-0.10484994096218914	0.5921804024687662	1.617142525058648	0.03182928283530467	0.40805825235756754	-0.1376383668626277
0.746	0.23161595812676802	-0.10485851819573085	0.5929839969720248	1.6163908123679975	0.03179324660255208	0.40828794123027284	-0.1374709630446402
0.7469999999999999	0.2316112072558502	-0.10486702819505586	0.5937849050336388	1.6156395177408323	0.03175737843408795	0.4085170534124832	-0.13730435139231106
0.7479999999999998	0.23160644637325786	-0.10487547059387095	0.5945831527044045	1.6148886406555722	0.03172167634407983	0.408745594070286	-0.13713852389770234
0.7490000000000001	0.231601673091028	-0.10488384507038295	0.5953787654637364	1.6141381806246646	0.031686138414210814	0.40897356826713366	-0.1369734727488609
0.75	0.23159688498593473	-0.10489215134809786	0.5961717681922498	1.6133881372122991	0.03165076279576529	0.4092009809575898	-0.13680919033720587
0.7509999999999999	0.23159207960226458	-0.10490038919630966	0.5969621851472898	1.612638510051714	0.03161554771131114	0.40942783698168805	-0.1366456692640377
0.7519999999999998	0.23158725445385572	-0.10490855842952587	0.5977500399391243	1.611889298862846	0.031580491455858305	0.4096541410592904	-0.13648290234690694
0.7530000000000001	0.23158240702577565	-0.10491665890620813	0.5985353555070269	1.6111405034703288	0.0315455923977391	0.40987989778431744	-0.13632088262597195
0.754	0.23157753477639126	-0.10492469052833221	0.5993181540955951	1.6103921238218375	0.03151084897969917	0.4101051116188472	-0.13615960337016986
0.7549999999999999	0.23157263514058843	-0.10493265324176654	0.6000984572316667	1.6096441600060285	0.03147625972020057	0.41032978688725996	-0.13599905808332902
0.7559999999999998	0.2315677055341445	-0.1049405470359662	0.600876285703314	1.6088966122693216	0.031441823214329624	0.41055392777091193	-0.1358392405097427
0.7570000000000001	0.23156274335850377	-0.10494837194260535	0.6016516595416481	1.6081494810319052	0.03140753813412813	0.4107775383034559	-0.1356801446386619
0.758	0.23155774600558232	-0.10495612803427463	0.6024245980039058	1.6074027669037085	0.03137340322889759	0.41100062236643903	-0.1355217647081402
0.7589999999999999	0.23155271086222817	-0.10496381542437334	0.6031951195566715	1.606656470700718	0.03133941732590388	0.41122318368493016	-0.13536409520872283
0.7599999999999998	0.2315476353135869	-0.10497143426782235	0.6039632418595917	1.605910593460514	0.03130557933130103	0.4114452258233555	-0.13520713088716946
0.7610000000000001	0.2315425167457517	-0.1049789847610935	0.6047289817495676	1.6051651364558979	0.031271888230848754	0.41166675218160087	-0.13505086675051922
0.762	0.23153735254920507	-0.10498646714117696	0.6054923552250289	1.6044201012077293	0.031238343090303267	0.4118877659911927	-0.1348952980703825
0.7629999999999999	0.23153214012343154	-0.10499388168461404	0.6062533774306489	1.6036754894977319	0.0312049430557866	0.4121082703116778	-0.1347404203869764
0.7639999999999998	0.2315268768819509	-0.10500122870772634	0.6070120626424843	1.6029313033801347	0.03117168735462274	0.41232826802725897	-0.13458622951309157
0.7650000000000001	0.23152156025702225	-0.10500850856766342	0.6077684242524023	1.6021875451917762	0.031138575296702203	0.41254776184337877	-0.1344327215387253
0.766	0.2315161877032688	-0.10501572166276271	0.6085224747514014	1.6014442175610417	0.031105606275827737	0.41276675428331	-0.13427989283656763
0.7669999999999999	0.2315107567006019	-0.10502286843184705	0.6092742257144431	1.6007013234152558	0.031072779770554632	0.4129852476853592	-0.13412774006724854
0.7679999999999998	0.23150526475795247	-0.10502994935321101	0.6100236877897905	1.5999588659865245	0.031040095344465283	0.413203244200985	-0.13397626018307013
0.7690000000000001	0.23149970941818776	-0.10503696494367078	0.6107708706917188	1.5992168488167795	0.03100755264606124	0.41342074579346333	-0.13382545043053226
0.77	0.2314940882634641	-0.10504391575768028	0.6115157831939504	1.5984752757627738	0.0309751514084559	0.4136377542366723	-0.13367530835250666
0.7709999999999999	0.2314883989206412	-0.10505080238651306	0.6122584331234302	1.5977341510013996	0.030942891448989922	0.4138542711138716	-0.13352583179012328
0.7719999999999998	0.23148263906676053	-0.10505762545712886	0.6129988273551861	1.5969934790341973	0.030910772668769678	0.41407029781665783	-0.13337701888449335
0.7730000000000001	0.23147680643459048	-0.10506438562997188	0.6137369718097742	1.5962532646895464	0.030878795051824396	0.41428583554458265	-0.13322886807814896
0.774	0.23147089881823965	-0.10507108359608039	0.6144728714544287	1.5955135131232863	0.030846958663760294	0.4145008853056127	-0.13308137811534873
0.7749999999999999	0.2314649140784663	-0.10507772007463721	0.6152065303064048	1.5947742298196426	0.030815263650277126	0.4147154479169455	-0.1329345480411901
0.7759999999999998	0.2314588501469349	-0.10508429581058065	0.6159379514362511	1.5940354205924558	0.030783710235729764	0.41492952400575184	-0.13278837720062558
0.7770000000000001	0.23145270502979745	-0.10509081157151974	0.6166671369706326	1.5932970915852025	0.030752298721612895	0.41514311400990667	-0.1326428652381148
0.778	0.2314464768117262	-0.10509726814395388	0.6173940880958296	1.5925592492694283	0.030721029484664097	0.4153562181789495	-0.13249801209754752
0.7789999999999999	0.23144016366002204	-0.10510366632880057	0.6181188050630383	1.5918219004423373	0.030689902974341394	0.4155688365754587	-0.13235381802170726
0.7799999999999998	0.2314337638280504	-0.10511000693698395	0.6188412871962266	1.5910850522242832	0.030658919710101273	0.4157809690768983	-0.13221028355060546
0.7810000000000001	0.2314272756583835	-0.1051162907858339	0.6195615329032947	1.5903487120569044	0.030628080278842063	0.4159926153778783	-0.1320674095180773
0.782	0.23142069758602818	-0.10512251869629363	0.6202795396901681	1.589612887701522	0.03059738533239041	0.4162037749927049	-0.13192519704700365
0.7829999999999999	0.23141402814174272	-0.10512869149093534	0.620995304176316	1.5888775872362906	0.03056683558515207	0.4164144472582226	-0.13178364754431585
0.7839999999999998	0.23140726595544367	-0.10513480999202914	0.6217088221113238	1.5881428190520936	0.030536431811865498	0.4166246313370085	-0.13164276269596437
0.7850000000000001	0.2314004097596993	-0.10514087501891	0.6224200883936516	1.5874085918486815	0.030506174844970306	0.41683432622091965	-0.1315025444609373
0.786	0.2313934583936865	-0.1051468873850193	0.6231290970930855	1.5866749146314176	0.030476065571346266	0.4170435307351166	-0.13136299506353435
0.7869999999999999	0.23138641080799072	-0.10515284789537678	0.6238358414772663	1.5859417967078768	0.030446104928665618	0.4172522435426238	-0.13122411698389544
0.7879999999999998	0.23137926606949863	-0.10515875734485952	0.6245403140404177	1.5852092476839084	0.030416293901845054	0.41746046314918633	-0.13108591294769437
0.7890000000000001	0.231372023365633	-0.10516461651653154	0.6252425065323995	1.5844772774591542	0.030386633519596425	0.41766818790823956	-0.1309483859158483
0.79	0.2313646820079328	-0.10517042617926742	0.6259424099884725	1.5837458962220112	0.030357124850648995	0.4178754160260551	-0.13081153907405751
0.7909999999999999	0.23135724143460204	-0.1051761870850464	0.626640014761285	1.5830151144440265	0.030327768999581218	0.4180821455671867	-0.13067537582156363
0.7919999999999998	0.23134970121202353	-0.10518189996667332	0.6273353105562205	1.5822849428737227	0.03029856710262652	0.41828837446039974	-0.1305398997586966
0.7930000000000001	0.23134206103599125	-0.10518756553630261	0.628028286469357	1.5815553925302126	0.030269520323756422	0.4184941005050258	-0.13040511467326854
0.794	0.23133432073341784	-0.10519318448400924	0.628718931025046	1.5808264746969736	0.030240629850796372	0.4186993213772571	-0.13027102452696787
0.7949999999999999	0.23132648026489414	-0.1051987574760263	0.6294072322108684	1.5800982009150102	0.030211896891451293	0.4189040346361395	-0.1301376334430285
0.7959999999999998	0.23131853972696903	-0.10520428515377835	0.630093177511102	1.5793705829746525	0.030183322669787835	0.41910823772956984	-0.13000494569474458
0.7970000000000002	0.23131049935302161	-0.10520976813371426	0.6307767539417182	1.5786436329059736	0.030154908423172134	0.4193119280007281	-0.12987296569348672
0.798	0.23130235951385555	-0.10521520700643504	0.631457948088048	1.5779173629678203	0.030126655398931085	0.4195151026950057	-0.12974169797597185
0.7989999999999999	0.2312941207191413	-0.10522060233511236	0.6321367461436314	1.5771917856361888	0.03009856485061415	0.419717758967069	-0.1296111471912695
0.7999999999999998	0.23128578361932894	-0.10522595465469972	0.6328131339487547	1.5764669135926932	0.03007063803440254	0.4199198938878764	-0.12948131808772334
0.8010000000000002	0.23127734900765995	-0.1052312644719363	0.6334870970283188	1.57574275971273	0.030042876205786398	0.42012150445183605	-0.1293522155000264
0.802	0.23126881782227646	-0.10523653226464239	0.6341586206294211	1.5750193370529568	0.030015280616021538	0.4203225875841661	-0.12922384433668938
0.8029999999999999	0.23126019114842455	-0.10524175848030581	0.6348276897597965	1.5742966588384473	0.029987852508303603	0.4205231401483405	-0.12909620956734905
0.8039999999999998	0.23125147022075157	-0.1052469435350835	0.6354942892275111	1.5735747384498868	0.02996059311408478	0.42072315895356127	-0.1289693162094858
0.8050000000000002	0.23124265642569744	-0.10525208781284139	0.6361584036804157	1.5728535894100415	0.029933503649409988	0.4209226407622601	-0.1288431693153369
0.806	0.23123375130397675	-0.10525719166386033	0.6368200176442457	1.5721332253691125	0.029906585311149602	0.42112158229757285	-0.1287177739594884
0.8069999999999999	0.2312247565527749	-0.10526225540433756	0.6374791155593834	1.571413660090093	0.029879839273736518	0.42131998025060585	-0.12859313522683546
0.8079999999999998	0.23121567402653034	-0.10526727931668099	0.6381356818162965	1.5706949074344856	0.029853266686467247	0.4215178312873761	-0.1284692582010287
0.8090000000000002	0.23120650573554716	-0.10527226364908922	0.6387897007907961	1.5699769813472406	0.029826868670574293	0.42171513205567257	-0.12834614795340107
0.81	0.2311972538435647	-0.10527720861441449	0.6394411568806322	1.5692598958401491	0.02980064631600768	0.4219118791922675	-0.12822380953176174
0.8109999999999999	0.23118792066578683	-0.10528211438981473	0.6400900345430676	1.5685436649751854	0.029774600678594516	0.42210806933042017	-0.12810224794850353
0.8119999999999998	0.23117850866661616	-0.10528698111757377	0.6407363183319422	1.5678283028496618	0.02974873277769732	0.4223036991071892	-0.12798146816820205
0.8130000000000002	0.2311690204559635	-0.1052918089063361	0.6413799929331139	1.5671138235820556	0.029723043594126464	0.4224987651704355	-0.12786147509567583
0.8140000000000001	0.23115945878525992	-0.10529659783237863	0.6420210431982892	1.5664002412969882	0.029697534068244862	0.42269326418570086	-0.12774227356498982
0.815	0.2311498265439193	-0.1053013479409214	0.6426594541780144	1.56568757011047	0.02967220509814212	0.42288719284290527	-0.12762386832878883
0.8159999999999998	0.23114012675511866	-0.1053060592474763	0.6432952111545915	1.5649758241169043	0.029647057537755463	0.42308054786274407	-0.12750626404716395
0.8170000000000002	0.2311303625708957	-0.10531073173923242	0.643928299675687	1.5642650173774582	0.02962209219499745	0.423273326002971	-0.127389465275865
0.8180000000000001	0.23112053726768858	-0.10531536537685668	0.6445587055882687	1.5635551639082845	0.029597309830072346	0.4234655240647527	-0.12727347645446346
0.819	0.2311106542419371	-0.10531996009746104	0.6451864150710088	1.5628462776685816	0.029572711154345763	0.42365713889879386	-0.1271583018951311
0.8199999999999998	0.23110071700499304	-0.10532451581835912	0.6458114146640389	1.562138372549606	0.02954829682982775	0.4238481674108707	-0.12704394577215217
0.8210000000000002	0.2310907291773363	-0.10532903244048547	0.6464336912971976	1.561431462364993	0.02952406746872049	0.42403860656689685	-0.1269304121117382
0.8220000000000001	0.23108069448208915	-0.1053335098518529	0.6470532323186616	1.5607255608431343	0.02950002363278645	0.4242284533977083	-0.12681770478128926
0.823	0.23107061673857746	-0.10533794793142315	0.6476700255243495	1.5600206816219702	0.029476165832658066	0.42441770500356985	-0.12670582747785367
0.8239999999999998	0.23106049985631616	-0.10534234655226421	0.6482840591873561	1.5593168382446805	0.029452494526844904	0.424606358558589	-0.1265947837164526
0.8250000000000002	0.23105034782828712	-0.10534670558361721	0.6488953220866847	1.5586140441551286	0.02942901012037685	0.4247944113152222	-0.12648457681875308
0.8260000000000001	0.23104016472275105	-0.10535102489262439	0.6495038035341564	1.557912312693797	0.029405712963570124	0.42498186060851156	-0.1263752099022686
0.827	0.23102995467358856	-0.10535530434609676	0.6501094933987569	1.557211657095333	0.029382603351159314	0.4251687038595668	-0.12626668587026715
0.8279999999999998	0.23101972186991904	-0.10535954381232039	0.6507123821291793	1.556512090487692	0.029359681521551467	0.4253549385784784	-0.12615900740226127
0.8290000000000002	0.23100947054649817	-0.10536374316290056	0.6513124607753237	1.555813625891735	0.02933694765601927	0.4255405623670903	-0.12605217694489515
0.8300000000000001	0.2309992049752655	-0.10536790227464586	0.6519097210083928	1.5551162762208983	0.029314401877954872	0.4257255729216346	-0.12594619670322574
0.831	0.2309889294572828	-0.10537202103149144	0.652504155139592	1.5544200542820412	0.029292044252306023	0.4259099680350481	-0.12584106863221314
0.8319999999999999	0.23097864831468462	-0.10537609932646033	0.6530957561378168	1.5537249727774654	0.029269874785133414	0.426093745598912	-0.12573679442847882
0.8330000000000002	0.23096836588264025	-0.10538013706329001	0.6536845176459559	1.553031044306958	0.029247893423106554	0.42627690360507753	-0.12563337552275602
0.8340000000000001	0.23095808650132457	-0.10538413415697269	0.6542704339958174	1.5523382813702304	0.029226100052633618	0.42645944014710185	-0.12553081307284825
0.835	0.2309478145078912	-0.1053880905335826	0.654853500222437	1.5516466963704851	0.02920449449868622	0.42664135342155657	-0.12542910795654605
0.8359999999999999	0.23093755422844256	-0.1053920061308923	0.6554337120781524	1.5509563016183547	0.02918307652392825	0.42682264172927176	-0.12532826076450113
0.8369999999999997	0.2309273099699929	-0.10539588089977897	0.6560110660460687	1.5502671093358218	0.029161845828270742	0.4270033034764567	-0.1252282717934224
0.8380000000000001	0.23091708601241862	-0.10539971480492007	0.6565855593521706	1.5495791316612346	0.029140802048243975	0.4271833371753943	-0.12512914103977602
0.839	0.23090688660039022	-0.10540350782477828	0.6571571899757069	1.5488923806550308	0.029119944756126236	0.4273627414447103	-0.12503086819404982
0.8399999999999999	0.23089671593528188	-0.10540725995237686	0.657725956657477	1.5482068683042784	0.029099273459560385	0.427541515009463	-0.12493345263588715
0.8409999999999997	0.23088657816705954	-0.10541097119724127	0.658291858905643	1.5475226065260215	0.029078787601963148	0.4277196567010545	-0.12483689343033352
0.8420000000000001	0.23087647738614422	-0.10541464158738302	0.658854896999823	1.5468396071701658	0.0290584865632404	0.42789716545708634	-0.1247411893249534
0.843	0.23086641761524418	-0.10541827117019746	0.6594150719945895	1.5461578820219017	0.029038369660260906	0.428074040321344	-0.12464633874739152
0.8439999999999999	0.23085640280152647	-0.10542186001264905	0.6599723857223713	1.5454774428040268	0.029018436147210874	0.4282502804437887	-0.12455233980331924
0.8449999999999998	0.23084643680987407	-0.10542540820224562	0.6605268407950122	1.5447983011791517	0.028998685216378144	0.4284258850804362	-0.12445919027501097
0.8460000000000001	0.23083652341722594	-0.10542891584880275	0.6610784406039826	1.5441204687510282	0.02897911599924491	0.4286008535931231	-0.12436688762049157
0.847	0.23082666630724807	-0.10543238308549734	0.6616271893199903	1.543443957064615	0.02895972756728075	0.4287751854492834	-0.12427542897307431
0.8479999999999999	0.23081686906495538	-0.10543581006883507	0.6621730918919886	1.5427687776052468	0.028940518932436855	0.42894888022185773	-0.12418481114147448
0.8489999999999998	0.2308071351716529	-0.10543919697790569	0.6627161540444498	1.542094941797642	0.02892148904752497	0.42912193758909184	-0.12409503061092772
0.8500000000000001	0.23079746800056924	-0.10544254401292397	0.6632563822721518	1.541422461004738	0.028902636806360325	0.4292943573339817	-0.12400608354555996
0.851	0.2307878708124292	-0.10544585139380647	0.6637937838332195	1.5407513465263465	0.028883961044034887	0.42946613934342587	-0.123917965791464
0.8519999999999999	0.2307783467505855	-0.10544911935953757	0.6643283667411676	1.5400816095987446	0.02886546053780926	0.4296372836070861	-0.1238306728798777
0.8529999999999998	0.23076889883645724	-0.10545234816795256	0.6648601397551864	1.53941326139444	0.02884713400850257	0.4298077902160767	-0.12374420003113769
0.8540000000000001	0.23075952996489843	-0.10545553809518594	0.665389112368287	1.538746313019466	0.02882898012195518	0.429977659361789	-0.12365854216008271
0.855	0.23075024289911608	-0.10545868943403029	0.6659152947944236	1.5380807755089454	0.02881099749007834	0.43014689133472755	-0.12357369388211972
0.8559999999999999	0.23074104026626271	-0.1054618024915803	0.6664386979545839	1.537416659823543	0.028793184671674715	0.4303154865230541	-0.1234896495195314
0.8569999999999998	0.230731924553703	-0.10546487758766705	0.6669593334607105	1.5367539768460505	0.02877554017388377	0.43048344541102157	-0.12340640310882173
0.8580000000000001	0.23072289810444552	-0.10546791505408208	0.6674772135974414	1.5360927373765836	0.028758062454314354	0.43065076857748025	-0.12332394840934924
0.859	0.2307139631121115	-0.1054709152330859	0.6679923513020375	1.535432952127136	0.028740749923013256	0.4308174566942123	-0.12324227891282703
0.8599999999999999	0.23070512161769718	-0.10547387847482437	0.668504760142857	1.5347746317162332	0.028723600943844983	0.4309835105239725	-0.1231613878533304
0.8609999999999998	0.2306963755081291	-0.1054768051347814	0.6690144542971191	1.534117786664049	0.028706613835832416	0.43114893091829476	-0.12308126821745305
0.8620000000000001	0.23068772651473093	-0.10547969557239646	0.6695214485286952	1.5334624273883528	0.028689786875129818	0.4313137188151248	-0.1230019127543747
0.863	0.23067917621159623	-0.1054825501504702	0.6700257581662898	1.5328085642005198	0.02867311829732532	0.4314778752364616	-0.12292331398590811
0.8639999999999999	0.23067072601461475	-0.105485369233853	0.670527399080869	1.5321562073004689	0.02865660629940472	0.4316414012860662	-0.1228454642171412
0.8649999999999998	0.2306623771811544	-0.10548815318741467	0.6710263876611908	1.5315053667705203	0.02864024904162182	0.4318042981471777	-0.12276835554804738
0.8660000000000001	0.23065413081040032	-0.10549090237479816	0.6715227407881782	1.5308560525692874	0.02862404464988616	0.4319665670801725	-0.12269197988540129
0.867	0.23064598784359627	-0.10549361715833426	0.6720164758081141	1.5302082745267238	0.02860799121873077	0.43212820941992436	-0.12261632895470338
0.8679999999999999	0.230637949063809	-0.10549629789936843	0.6725076105038926	1.529562042340313	0.028592086814557292	0.43228922657273955	-0.12254139431260834
0.8689999999999998	0.23063001509634118	-0.10549894495824824	0.6729961630654386	1.5289173655712691	0.02857632947867314	0.43244962001311205	-0.12246716735992633
0.8700000000000001	0.2306221864101698	-0.10550155869359237	0.6734821520604036	1.5282742536399843	0.028560717229878903	0.4326093912805391	-0.12239363935490073
0.871	0.23061446331966062	-0.1055041394615925	0.673965596404749	1.5276327158210843	0.028545248067095214	0.4327685419764573	-0.12232080142658812
0.8719999999999999	0.23060684598618253	-0.10550668761572386	0.6744465153328179	1.5269927612380896	0.028529919972335428	0.43292707376129824	-0.1222486445884707
0.8729999999999998	0.23059933441961786	-0.10550920350611072	0.6749249283672567	1.526354398856915	0.028514730913660698	0.4330849883517217	-0.12217715975243183
0.8740000000000001	0.2305919284801459	-0.10551168747892033	0.6754008552891415	1.525717637478203	0.02849967884811938	0.43324228751802635	-0.12210633774292026
0.875	0.23058462788105355	-0.1055141398761625	0.6758743161075391	1.5250824857299883	0.028484761724855496	0.4333989730813696	-0.1220361693113735
0.8759999999999999	0.2305774321925696	-0.10551656103476985	0.6763453310284824	1.524448952062563	0.02846997748790099	0.4335550469105519	-0.12196664515060397
0.8769999999999998	0.2305703408459696	-0.10551895128458323	0.6768139204252184	1.5238170447451576	0.028455324078227515	0.4337105109188512	-0.12189775590836593
0.8780000000000001	0.23056335313757767	-0.10552131094599237	0.6772801048104643	1.5231867718617937	0.028440799435364195	0.4338653670613919	-0.1218294922002336
0.879	0.2305564682330426	-0.10552364032760661	0.6777439048102741	1.522558141305176	0.028426401498887942	0.4340196173329257	-0.12176184462210424
0.8799999999999999	0.23054968517264224	-0.10552593972395548	0.6782053411391197	1.521931160770121	0.02841212820978828	0.4341732637656568	-0.12169480376221353
0.8809999999999998	0.2305430028776163	-0.10552820941359506	0.6786644345746621	1.5213058377476438	0.028397977512074114	0.4343263084268652	-0.12162836021315966
0.8820000000000001	0.2305364201567765	-0.10553044965837237	0.6791212059314434	1.520682179518945	0.02838394735505077	0.4344787534165101	-0.1215625045843714
0.883	0.23052993571301833	-0.10553266070347128	0.679575676034983	1.5200601931485265	0.028370035695842948	0.4346306008651143	-0.12149722751454232
0.8839999999999999	0.230523548149736	-0.10553484277711081	0.6800278656973848	1.5194398854771918	0.02835624050161752	0.4347818529317464	-0.12143251968349215
0.8849999999999998	0.2305172559767665	-0.10553699609027195	0.6804777956936824	1.5188212631160463	0.02834255975181269	0.43493251180179326	-0.12136837182352518
0.8860000000000001	0.23051105761511353	-0.10553912083720413	0.6809254867381489	1.5182043324414936	0.02832899144067992	0.43508257968464237	-0.12130477473053855
0.887	0.23050495140082813	-0.10554121719670913	0.6813709594609311	1.5175890995900936	0.02831553358007979	0.4352320588115778	-0.12124171927495024
0.8879999999999999	0.23049893558954848	-0.10554328533420328	0.6818142343853629	1.5169755704525236	0.02830218420253364	0.43538095143394606	-0.12117919641245574
0.8889999999999998	0.23049300836207548	-0.1055453254034331	0.6822553319063134	1.516363750667393	0.02828894136398491	0.43552925982147084	-0.12111719719443964
0.8900000000000001	0.2304871678302355	-0.1055473375467166	0.6826942722699229	1.5157536456156522	0.028275803145784845	0.4356769862606508	-0.12105571277792904
0.891	0.2304814120426569	-0.10554932189483665	0.6831310755543333	1.5151452604152191	0.028262767656513473	0.43582413305324025	-0.12099473443521945
0.8919999999999999	0.23047573899046203	-0.10555127856771426	0.6835657616513905	1.5145385999158123	0.028249833034003132	0.43597070251480896	-0.12093425356287713
0.8929999999999998	0.23047014661287663	-0.1055532076754851	0.6839983502500534	1.5139336686947378	0.02823699744720098	0.43611669697331973	-0.12087426168957834
0.8940000000000001	0.2304646328027589	-0.10555510931922674	0.6844288608214911	1.5133304710536302	0.028224259097750483	0.4362621187676583	-0.12081475048303761
0.895	0.23045919541204965	-0.10555698359095912	0.6848573126047215	1.5127290110153886	0.02821161622135463	0.4364069702462371	-0.12075571175688561
0.8959999999999999	0.23045383225714616	-0.10555883057366877	0.6852837245920201	1.5121292923216767	0.028199067089105245	0.4365512537656696	-0.12069713747756579
0.8969999999999998	0.2304485411242015	-0.10556065034210982	0.6857081155144523	1.511531318432115	0.02818661000896286	0.43669497168920873	-0.12063901977070976
0.8980000000000001	0.23044331977435142	-0.10556244296401031	0.6861305038275123	1.5109350925244074	0.028174243327267035	0.43683812638494685	-0.12058135092736448
0.899	0.2304381659488713	-0.10556420850130802	0.6865509076961047	1.5103406174938938	0.02816196543027877	0.43698072022407963	-0.12052412341068793
0.8999999999999999	0.2304330773742649	-0.10556594701141382	0.6869693449784691	1.5097478959532808	0.028149774746000195	0.43712275557911007	-0.12046732986287736
0.9009999999999998	0.23042805176728756	-0.10556765854812532	0.6873858332094026	1.5091569302344268	0.02813766974602954	0.43726423482162413	-0.12041096311197182
0.9020000000000001	0.23042308683990545	-0.10556934316181298	0.6878003895842687	1.5085677223921767	0.0281256489468439	0.4374051603197585	-0.12035501617817079
0.903	0.2304181803038176	-0.10557100089962956	0.6882130309456591	1.5079802742087431	0.02811371091063309	0.4375455344357835	-0.12029948227894535
0.9039999999999999	0.2304133298737898	-0.10557263180611981	0.6886237737723184	1.507394587198257	0.028101854246112303	0.43768535952386	-0.12024435483294818
0.9049999999999998	0.23040853327017888	-0.10557423592348224	0.6890326341680543	1.506810662612235	0.02809007760931504	0.4378246379277255	-0.12018962746370389
0.9060000000000001	0.23040378822215532	-0.10557581329186023	0.6894396278502403	1.5062285014463381	0.028078379704428492	0.43796337197824425	-0.12013529400326857
0.907	0.23039909247200174	-0.10557736395003661	0.6898447701390253	1.5056481044480456	0.02806675928455094	0.4381015639909425	-0.1200813484954385
0.9079999999999999	0.2303944437797377	-0.10557888793577797	0.6902480759472367	1.505069472124488	0.028055215152067898	0.4382392162636478	-0.12002778519869664
0.9089999999999998	0.23038983992769638	-0.10558038528620499	0.6906495597709603	1.5044926047508165	0.02804374615889186	0.4383763310742911	-0.11997459858878112
0.9100000000000001	0.23038527872505538	-0.10558185603856514	0.6910492356811578	1.5039175023806124	0.028032351206749438	0.4385129106786257	-0.11992178336039393
0.911	0.23038075801232388	-0.10558330023065497	0.6914471173155529	1.5033441648583377	0.028021029247334406	0.43864895730749554	-0.11986933442835966
0.9119999999999999	0.23037627566541186	-0.10558471790126833	0.6918432178696486	1.5027725918326955	0.02800977928257124	0.43878447316365077	-0.1198172469288488
0.9129999999999998	0.23037182959853106	-0.10558610909142198	0.6922375500864861	1.5022027827712814	0.02799860036523385	0.4389194604182297	-0.11976551622073098
0.9140000000000001	0.2303674177659298	-0.10558747384598005	0.6926301262451294	1.5016347369769	0.027987491599798582	0.4390539212069056	-0.11971413788706317
0.915	0.2303630381628409	-0.10558881221492603	0.6930209581482455	1.5010684536044219	0.027976452143410744	0.4391878576258178	-0.11966310773690013
0.9159999999999999	0.2303586888256467	-0.10559012425390998	0.6934100571095138	1.500503931677798	0.027965481206721765	0.43932127172740654	-0.11961242180724847
0.9169999999999998	0.23035436783201507	-0.10559141002482474	0.6937974339408547	1.499941170107988	0.02795457805465888	0.43945416551608923	-0.11956207636498592
0.9180000000000001	0.23035007330137985	-0.10559266959678494	0.6941830989390909	1.499380167711802	0.02794374200731064	0.43958654094383653	-0.11951206790893222
0.919	0.23034580339463911	-0.10559390304637939	0.6945670618720315	1.4988209232309049	0.027932972440563707	0.4397183999057682	-0.11946239317219717
0.9199999999999999	0.23034155631270076	-0.10559511045719608	0.6949493319635947	1.498263435350992	0.027922268786552396	0.4398497442355843	-0.11941304912480914
0.9209999999999998	0.23033733029500636	-0.10559629192012539	0.6953299178790843	1.4977077027218806	0.02791163053446973	0.4399805757008293	-0.1193640329759575
0.9220000000000002	0.23033312361915942	-0.10559744753444121	0.6957088277132457	1.4971537239785226	0.027901057231375127	0.440110895998415	-0.1193153421748164
0.923	0.23032893460128237	-0.1055985774081547	0.6960860689807149	1.496601497762186	0.027890548482268462	0.4402407067504596	-0.11926697441037906
0.9239999999999999	0.2303247615959775	-0.10559968165726451	0.6964616486069731	1.4960510227418096	0.02788010394955265	0.4403700095000773	-0.11921892761121851
0.9249999999999998	0.23032060299627163	-0.10560076040503089	0.6968355729205506	1.4955022976359058	0.027869723352433366	0.4404988057070553	-0.1191711999446898
0.9260000000000002	0.2303164572339245	-0.10560181378240059	0.6972078476472264	1.4949553212342597	0.027859406466743283	0.44062709674372114	-0.11912378981514955
0.927	0.23031232277897304	-0.10560284192920688	0.6975784779047127	1.4944100924182961	0.027849153125191272	0.4407548838911824	-0.11907669586204696
0.9279999999999999	0.2303081981385081	-0.10560384499464384	0.6979474681966886	1.4938666101801217	0.02783896321736676	0.44088216833581456	-0.11902991695867983
0.9289999999999998	0.23030408185619075	-0.10560482313663971	0.6983148224069334	1.4933248736413667	0.027828836689194912	0.44100895116581385	-0.11898345221119042
0.9300000000000002	0.23029997251251347	-0.10560577652125568	0.6986805437946831	1.492784882072959	0.027818773542269106	0.44113523336775246	-0.11893730095682799
0.931	0.23029586872430305	-0.10560670532323774	0.6990446349912063	1.4922466349158274	0.02780877383354792	0.4412610158231361	-0.11889146276129597
0.9319999999999999	0.2302917691430867	-0.10560760972734537	0.69940709799684	1.4917101318014065	0.027798837675355726	0.4413862993050222	-0.11884593741585459
0.9329999999999998	0.23028767245307621	-0.10560848992895139	0.6997679341784895	1.4911753725708166	0.027788965235077866	0.44151108447488224	-0.11880072493454447
0.9340000000000002	0.23028357736914956	-0.10560934613353685	0.7001271442679637	1.4906423572923453	0.02777915673436753	0.44163537187982815	-0.11875582555147095
0.935	0.230279482634827	-0.10561017855583339	0.70048472836077	1.4901110862772329	0.027769412448290568	0.4417591619501419	-0.11871123971827034
0.9359999999999999	0.23027538702024397	-0.10561098741898874	0.7008406859153635	1.489581560093756	0.027759732704590624	0.4418824549971072	-0.11866696810163661
0.9369999999999998	0.2302712893205017	-0.10561177295375546	0.7011950157532298	1.4890537795796133	0.02775011788295262	0.44200525121120404	-0.11862301158078593
0.9380000000000002	0.23026718835514973	-0.1056125353977028	0.7015477160594232	1.4885277458529849	0.027740568414203293	0.44212755066054443	-0.11857937124516307
0.9390000000000001	0.23026308296842085	-0.10561327499445099	0.7018987843839395	1.4880034603233985	0.02773108477938758	0.4422493532894265	-0.11853604839196255
0.94	0.23025897202871456	-0.10561399199330458	0.7022482176450533	1.4874809247031433	0.027721667508781234	0.4423706589171291	-0.11849304452261063
0.9409999999999998	0.2302548544269581	-0.10561468665003669	0.7025960121338738	1.4869601410184858	0.027712317181265652	0.4424914672370692	-0.11845036133857252
0.9420000000000002	0.23025072907459865	-0.10561535922844786	0.7029421635189903	1.4864411116195582	0.027703034424125153	0.44261177781626015	-0.11840800073727505
0.9430000000000001	0.23024659490197644	-0.10561601000119417	0.7032866668523372	1.4859238391881608	0.027693819912596333	0.44273159009513374	-0.11836596480808198
0.944	0.2302424508578307	-0.1056166392495079	0.7036295165770338	1.4854083267431037	0.027684674368864345	0.44285090338784655	-0.11832425582813784
0.9449999999999998	0.23023829590956704	-0.10561724726256348	0.7039707065360805	1.4848945776442122	0.027675598560809957	0.4429697168828288	-0.11828287625807773
0.9460000000000002	0.23023412904278473	-0.105617834336864	0.7043102299811634	1.4843825955961218	0.02766659330075027	0.443088029643332	-0.11824182873754055
0.9470000000000001	0.2302299492596883	-0.10561840077564873	0.7046480795815697	1.483872384651484	0.027657659444233287	0.44320584060803725	-0.11820111608066537
0.948	0.23022575557713304	-0.10561894688832087	0.7049842474335997	1.483363949213952	0.027648797888824597	0.4433231485917258	-0.11816074127150802
0.9489999999999998	0.23022154702505976	-0.10561947298989548	0.705318725070858	1.4828572940409448	0.02764000957288538	0.44343995228607247	-0.11812070745925295
0.9500000000000002	0.23021732264607245	-0.10561997940046713	0.7056515034750582	1.4823524242443065	0.027631295474340838	0.4435562502608081	-0.11808101795370482
0.9510000000000001	0.23021308149615763	-0.10562046644469723	0.7059825730877196	1.481849345288479	0.027622656609255416	0.4436720409653728	-0.11804167622093505
0.952	0.23020882264579187	-0.10562093445132029	0.7063119238242749	1.481348062987683	0.02761409403015303	0.4437873227310629	-0.11800268587804458
0.9529999999999998	0.23020454518106473	-0.10562138375266925	0.7066395450909702	1.4808485835024834	0.027605608824203046	0.4439020937736711	-0.11796405068673517
0.9540000000000002	0.2302002482048199	-0.10562181468421923	0.7069654258038176	1.4803509133353558	0.027597202111331876	0.4440163521965628	-0.1179257745462336
0.9550000000000001	0.23019593083781775	-0.10562222758414964	0.707289554409233	1.4798550593256246	0.02758887504219832	0.4441300959940669	-0.11788786148574806
0.956	0.23019159221991897	-0.10562262279292405	0.7076119189063697	1.4793610286441428	0.027580628795909674	0.4442433230551223	-0.11785031565614827
0.9569999999999999	0.23018723151090975	-0.10562300065288768	0.7079325068711585	1.4788688287873266	0.027572464577538418	0.444356031167244	-0.11781314132080452
0.9580000000000002	0.23018284789059165	-0.10562336150788226	0.7082513054824423	1.4783784675694123	0.027564383615621035	0.4444682180209917	-0.11777634284588609
0.9590000000000001	0.2301784405588924	-0.10562370570287749	0.7085683015505922	1.477889953118944	0.02755638715927241	0.44457988121403164	-0.11773992468889703
0.96	0.23017400873675095	-0.10562403358361937	0.7088834815474956	1.4774032938934027	0.027548476474244646	0.4446910182525999	-0.11770389138294793
0.9609999999999999	0.23016955166740363	-0.10562434549629458	0.7091968316364188	1.4769184987059443	0.027540652838416363	0.44480162655110095	-0.1176682475185255
0.9619999999999997	0.23016506861732047	-0.1056246417872109	0.7095083377017593	1.4764355767382968	0.027532917537990087	0.44491170343374153	-0.11763299772805409
0.9630000000000001	0.23016055887641615	-0.10562492280249304	0.7098179853787002	1.4759545375341707	0.027525271864640148	0.4450212461392376	-0.1175981466744015
0.964	0.2301560217582837	-0.10562518888779378	0.710125760082031	1.4754753909870821	0.027517717113061693	0.4451302518264045	-0.11756369904088877
0.9649999999999999	0.230151456601204	-0.10562544038802	0.7104316470341486	1.474998147328974	0.027510254578554175	0.44523871757935407	-0.11752965952152059
0.9659999999999997	0.2301468627695579	-0.10562567764707323	0.7107356312933799	1.4745228171184985	0.027502885554455337	0.4453466404125457	-0.1174960328111877
0.9670000000000001	0.23014223965526892	-0.10562590100760437	0.7110376977833917	1.4740494112281985	0.02749561132948536	0.44545401727611894	-0.11746282359577645
0.968	0.2301375866796524	-0.10562611081078235	0.7113378313233293	1.4735779408309493	0.02748843318506075	0.4455608450615735	-0.11743003654218036
0.9689999999999999	0.2301329032960433	-0.10562630739607638	0.7116360166583215	1.4731084173860296	0.02748135239251593	0.44566712060767605	-0.11739767628808769
0.9699999999999998	0.23012818899245027	-0.10562649110105134	0.7119322384903611	1.4726408526248096	0.02747437021035293	0.44577284070647627	-0.11736574743160133
0.9710000000000001	0.23012344329348547	-0.10562666226117597	0.7122264815099525	1.4721752585360455	0.027467487881518086	0.44587800210943423	-0.11733425452062543
0.972	0.2301186657619482	-0.10562682120964377	0.7125187304289238	1.4717116473515246	0.02746070663052174	0.44598260153360225	-0.11730320204164903
0.9729999999999999	0.2301138560004393	-0.10562696827720609	0.7128089700136632	1.4712500315327988	0.027454027660460647	0.44608663566762025	-0.11727259440816583
0.9739999999999998	0.23010901365300637	-0.10562710379201701	0.7130971851176681	1.4707904237578633	0.027447452150185504	0.44619010117758856	-0.11724243594945656
0.9750000000000001	0.23010413840682156	-0.10562722807948993	0.7133833607130445	1.4703328369070177	0.027440981251673338	0.44629299471300476	-0.11721273089985136
0.976	0.23009922999351792	-0.10562734146216535	0.7136674819205957	1.469877284048649	0.027434616087481795	0.4463953129125842	-0.11718348338852913
0.9769999999999999	0.23009428818980743	-0.10562744425958957	0.7139495340377615	1.4694237784249289	0.027428357748345095	0.446497052409725	-0.1171546974303974
0.9779999999999998	0.23008931281812917	-0.10562753678820415	0.7142295025644233	1.4689723334374072	0.027422207291032404	0.4465982098376194	-0.11712637691798816
0.9790000000000001	0.2300843037477042	-0.10562761936124544	0.714507373227342	1.4685229626332421	0.027416165736467518	0.4466987818341381	-0.1170985256136958
0.98	0.23007926089524877	-0.10562769228865443	0.7147831320039933	1.4680756796924288	0.02741023406798706	0.4467987650465503	-0.11707114714192676
0.9809999999999999	0.23007418422572284	-0.10562775587699601	0.7150567651465652	1.4676304984156348	0.02740441322943165	0.4468981561362056	-0.11704424498103588
0.9819999999999998	0.2300690737538615	-0.10562781042938783	0.7153282592057588	1.4671874327115058	0.02739870412306916	0.44699695178336285	-0.11701782245553279
0.9830000000000001	0.23006392954648902	-0.10562785624543816	0.7155976010529023	1.466746496582678	0.02739310760765356	0.4470951486920485	-0.11699188272934673
0.984	0.2300587517256171	-0.10562789362119263	0.7158647778996414	1.4663077041112338	0.02738762449674034	0.447192743594642	-0.11696642880032936
0.9849999999999999	0.23005354047119983	-0.10562792284908935	0.7161297773148376	1.465871069445093	0.027382255557379442	0.44728973325594845	-0.11694146349580976
0.9859999999999998	0.23004829602241608	-0.10562794421792247	0.7163925872386829	1.4654366067864446	0.027377001509184932	0.4473861144765794	-0.11691698946883322
0.9870000000000001	0.23004301867860943	-0.10562795801281345	0.716653195995552	1.4650043303818376	0.027371863023415204	0.44748188409588735	-0.11689300919453292
0.988	0.2300377088006397	-0.10562796451519019	0.7169115923067324	1.4645742545120377	0.027366840721941312	0.4475770389950065	-0.11686952496669305
0.9889999999999999	0.23003236681151634	-0.10562796400277337	0.7171677653026707	1.4641463934805081	0.02736193517640719	0.4476715761001237	-0.11684653889492702
0.9899999999999998	0.2300269931959333	-0.10562795674957005	0.7174217045343669	1.4637207616012458	0.027357146907642092	0.44776549238567853	-0.11682405290234685
0.9910000000000001	0.23002158849945914	-0.10562794302587396	0.7176733999839296	1.4632973731870864	0.027352476385142	0.4478587848773127	-0.11680206872335619
0.992	0.23001615332738354	-0.10562792309827251	0.717922842074298	1.4628762425388502	0.027347924026680365	0.4479514506546329	-0.11678058790144345
0.9929999999999999	0.23001068834246663	-0.10562789722966	0.7181700216785198	1.4624573839353094	0.027343490198108694	0.44804348685385026	-0.11675961178685136
0.9939999999999998	0.23000519426196406	-0.10562786567925689	0.7184149301293421	1.4620408116239665	0.027339175213102855	0.4481348906703	-0.11673914153393893
0.9950000000000001	0.22999967185543066	-0.10562782870263492	0.7186575592287494	1.4616265398122468	0.02733497933279395	0.44822565936078235	-0.11671917809866063
0.996	0.22999412194367902	-0.10562778655174768	0.7188979012559571	1.4612145826583443	0.02733090276552702	0.4483157902456677	-0.11669972223701451
0.9969999999999999	0.22998854539814406	-0.10562773947496658	0.719135948973868	1.4608049542620798	0.027326945666686392	0.44840528071088936	-0.11668077450421442
0.9979999999999998	0.22998294314027654	-0.10562768771712176	0.7193716956358752	1.4603976686568878	0.027323108138343898	0.4484941282100704	-0.11666233525336786
0.9990000000000001	0.22997731614096134	-0.10562763151954788	0.7196051349941454	1.459992739802545	0.027319390228729836	0.4485823302668486	-0.11664440463323243
1.0	0.22997166541958466	-0.10562757112013434	0.7198362613082658	1.4595901815782442	0.027315791931709226	0.44866988447703576	-0.11662698258565964
1.001	0.22996599204199733	-0.10562750675338005	0.7200650693520071	1.4591900077771296	0.027312313186567832	0.4487567885101885	-0.11661006884357845
1.0019999999999998	0.2299602971177479	-0.10562743865045207	0.7202915544174517	1.4587922321022806	0.02730895387816888	0.4488430401106524	-0.11659366293000607
1.0030000000000001	0.22995458179771375	-0.1056273670392483	0.7205157123183725	1.4583968681626314	0.027305713837115095	0.44892863709844855	-0.11657776415753772
1.004	0.22994884727175546	-0.10562729214446363	0.720737539394369	1.4580039294688103	0.027302592839733516	0.4490135773701864	-0.1165623716274027
1.005	0.2299430947660159	-0.10562721418765972	0.7209570325146387	1.4576134294300114	0.02729959060806587	0.4490978588999447	-0.11654748422820914
1.0059999999999998	0.22993732554061405	-0.10562713338733777	0.7211741890802609	1.4572253813518867	0.027296706809925738	0.4491814797399399	-0.116533100635048
1.0070000000000001	0.22993154088735654	-0.10562704995901448	0.7213890070253725	1.4568397984354493	0.02729394105896177	0.44926443802073973	-0.1165192193090187
1.008	0.22992574212671174	-0.10562696411530056	0.721601484817612	1.4564566937769694	0.027291292914849167	0.4493467319511466	-0.11650583849693366
1.009	0.22991993060442062	-0.10562687606560575	0.7218116214574554	1.4560760803681023	0.02728876188354883	0.4494283598180562	-0.11649295623138628
1.0099999999999998	0.22991410768812107	-0.10562678601471723	0.722019416475698	1.455697971096606	0.027286347417208354	0.4495093199860503	-0.11648057033161012
1.0110000000000001	0.22990827476398706	-0.10562669416062762	0.7222248699290851	1.4553223787480163	0.027284048913827137	0.44958961089654204	-0.1164686784051923
1.012	0.22990243323375614	-0.10562660069311765	0.7224279823948396	1.4549493160071336	0.027281865717356028	0.4496692310668411	-0.11645727785033858
1.013	0.22989658451251793	-0.10562650579346926	0.7226287549644609	1.4545787954593117	0.027279797118353908	0.449748179089201	-0.11644636585832717
1.0139999999999998	0.22989073002650925	-0.10562640963455652	0.7228271892364189	1.4542108295926686	0.02727784235489736	0.4498264536295457	-0.11643593941609284
1.0150000000000001	0.2298848712101635	-0.10562631238093811	0.7230232873073686	1.4538454308008282	0.02727600061356139	0.44990405342593737	-0.11642599530924858
1.016	0.22987900950279141	-0.10562621418895088	0.7232170517626372	1.4534826113858077	0.027274271030411055	0.44998097728703074	-0.11641653012542583
1.017	0.22987314634526743	-0.10562611520680455	0.7234084856663567	1.4531223835617855	0.027272652692126607	0.45005722409045373	-0.11640754025775409
1.0179999999999998	0.22986728317671845	-0.10562601557467736	0.7235975925504884	1.4527647594593631	0.027271144637323833	0.45013279278093343	-0.11639902190878713
1.0190000000000001	0.2298614214312143	-0.10562591542481238	0.7237843764031087	1.452409751129557	0.02726974585788787	0.45020768236816827	-0.11639097109463636
1.02	0.22985556253408188	-0.10562581488161459	0.7239688416567075	1.4520573705478863	0.027268455300321345	0.45028189192462986	-0.11638338364888817
1.021	0.22984970789746528	-0.10562571406174835	0.7241509931764917	1.4517076296189149	0.027267271867168784	0.4503554205834788	-0.11637625522643141
1.0219999999999998	0.22984385891588324	-0.10562561307423536	0.7243308362490658	1.451360540180869	0.027266194418274683	0.45042826753665577	-0.1163695813072596
1.0230000000000001	0.2298380169621587	-0.10562551202055284	0.7245083765714873	1.4510161140095634	0.027265221771937197	0.45050043203308754	-0.11636335720037415
1.024	0.22983218338259026	-0.10562541099473187	0.7246836202403166	1.4506743628219996	0.027264352706324022	0.45057191337682695	-0.11635757804773193
1.025	0.22982635949136446	-0.1056253100834558	0.724856573741033	1.4503352982811273	0.027263585960968836	0.450642710925005	-0.11635223882769376
1.0259999999999998	0.22982054656571205	-0.10562520936615868	0.7250272439381833	1.449998932001758	0.027262920237923254	0.45071282408577884	-0.11634733435791758
1.0270000000000001	0.22981474584218417	-0.10562510891512353	0.7251956380666383	1.4496652755557358	0.02726235420262639	0.4507822523165803	-0.11634285929800582
1.028	0.22980895851366892	-0.10562500879558044	0.7253617637239423	1.4493343404752366	0.027261886484797795	0.45085099512266624	-0.11633880815209442
1.029	0.22980318572714675	-0.10562490906580448	0.725525628862623	1.4490061382549317	0.027261515679415975	0.450919052055727	-0.11633517527169367
1.0299999999999998	0.22979742858143265	-0.10562480977721313	0.7256872417824559	1.448680680354132	0.027261240347662023	0.45098642271249306	-0.11633195485860301
1.0310000000000001	0.22979168812452913	-0.10562471097446349	0.7258466111238057	1.448357978199273	0.02726105901770797	0.45105310673346144	-0.11632914096735764
1.032	0.22978596535133908	-0.105624612695549	0.726003745861658	1.4480380431863589	0.027260970185351174	0.45111910380180426	-0.1163267275073341
1.033	0.22978026120136238	-0.10562451497189568	0.7261586552992088	1.4477208866826043	0.027260972314800746	0.4511844136423977	-0.11632470824506878
1.0339999999999998	0.22977457655600136	-0.10562441782845791	0.7263113490609966	1.4474065200268829	0.027261063839800172	0.45124903602091143	-0.11632307680703906
1.0350000000000001	0.22976891223660142	-0.1056243212838136	0.7264618370866984	1.4470949545285927	0.027261243164722237	0.45131297074314164	-0.11632182668266919
1.036	0.22976326900322447	-0.10562422535025891	0.7266101296263318	1.4467862014649333	0.02726150866533318	0.4513762176547697	-0.11632095122708039
1.037	0.22975764755264777	-0.10562413003390221	0.7267562372364773	1.446480272078083	0.027261858689410515	0.4514387766413653	-0.11632044366328655
1.0379999999999998	0.22975204851558975	-0.10562403533475768	0.7269001707771353	1.4461771775730219	0.0272622915573986	0.45150064762845016	-0.11632029708390323
1.0390000000000001	0.22974647245466817	-0.10562394124683808	0.7270419414077016	1.4458769291144822	0.027262805563225516	0.4515618305815625	-0.11632050445335082
1.04	0.22974091986346432	-0.10562384775824707	0.7271815605790464	1.4455795378218872	0.02726339897558733	0.45162232550607834	-0.11632105861214202
1.041	0.2297353911663173	-0.1056237548512709	0.7273190400220622	1.4452850147634015	0.027264070039579605	0.4516821324466676	-0.11632195228301698
1.0419999999999998	0.22972988671922556	-0.10562366250246955	0.7274543917371836	1.4449933709505751	0.027264816978007943	0.45174125148675126	-0.11632317807667962
1.0430000000000001	0.2297244068114754	-0.1056235706827672	0.7275876279878748	1.4447046173328233	0.027265637992135695	0.45179968274850646	-0.11632472849586338
1.044	0.22971895166686648	-0.1056234793575423	0.7277187612969415	1.444418764790231	0.0272665312622359	0.45185742639348137	-0.1163265959384644
1.045	0.2297135214449124	-0.10562338848671694	0.7278478044430233	1.444135824125046	0.027267494948192902	0.451914482623332	-0.1163287727008456
1.0459999999999998	0.22970811624276968	-0.10562329802484602	0.7279747704564985	1.4438558060526039	0.027268527190155347	0.45197085168049794	-0.11633125098156281
1.0470000000000002	0.22970273609751998	-0.10562320792120569	0.7280996726151677	1.4435787211909155	0.02726962610930328	0.4520265338491224	-0.11633402288552026
1.048	0.22969738098843098	-0.10562311811988159	0.7282225244397091	1.443304580048534	0.027270789808731155	0.45208152945627533	-0.1163370804285631
1.049	0.22969205083919492	-0.10562302855985664	0.728343339689266	1.4430333930118235	0.027272016374387684	0.45213583887329867	-0.11634041554214933
1.0499999999999998	0.229686745520141	-0.10562293917509862	0.7284621323571511	1.4427651703316149	0.027273303876135274	0.4521894625173328	-0.11634402007816974
1.0510000000000002	0.22968146485042001	-0.10562284989464737	0.7285789166659064	1.4424999221081072	0.027274650368930908	0.45224240085308526	-0.11634788581434996
1.052	0.22967620860016374	-0.10562276064270207	0.7286937070617017	1.4422376582743874	0.02727605389400858	0.4522946543946592	-0.11635200446006003
1.053	0.22967097649262158	-0.10562267133870815	0.7288065182091826	1.4419783885793076	0.02727751248000423	0.45234622370744015	-0.11635636766205207
1.0539999999999998	0.22966576820627643	-0.10562258189744433	0.7289173649875113	1.4417221225693342	0.027279024144086023	0.45239710941022376	-0.11636096701007345
1.0550000000000002	0.2296605833769393	-0.10562249222910973	0.729026262486834	1.4414688695693585	0.02728058689321368	0.45244731217746215	-0.11636579404260705
1.056	0.22965542159981853	-0.10562240223941098	0.7291332260040296	1.4412186386628363	0.027282198725528808	0.45249683274144564	-0.11637084025299045
1.057	0.22965028243193938	-0.1056223118296497	0.7292382710373477	1.4409714386712456	0.027283857631756347	0.4525456718945409	-0.11637609709610497
1.0579999999999998	0.22964516539566876	-0.10562222089681024	0.729341413279921	1.4407272781332365	0.027285561596619094	0.4525938304915456	-0.1163815559956429
1.0590000000000002	0.22964006998334688	-0.1056221293336478	0.7294426686121416	1.4404861652834589	0.02728730860038906	0.45264130945203707	-0.1163872083520221
1.06	0.22963499566189738	-0.10562203702877708	0.7295420530932636	1.4402481080306815	0.027289096620577644	0.4526881097626534	-0.11639304555089548
1.061	0.22962994187628744	-0.10562194386676159	0.7296395829533386	1.4400131139355712	0.027290923633644746	0.45273423247936695	-0.11639905897153278
1.0619999999999998	0.22962490805221494	-0.1056218497282036	0.7297352745862214	1.4397811901884994	0.02729278761660702	0.4527796787298097	-0.11640523999453511
1.0630000000000002	0.2296198935995281	-0.10562175448983505	0.7298291445428801	1.4395523435870023	0.027294686548486356	0.45282444971565	-0.11641158000943867
1.064	0.22961489791637935	-0.10562165802460925	0.7299212095238654	1.4393265805125082	0.0272966184117832	0.4528685467150198	-0.11641807042294681
1.065	0.22960992039261083	-0.10562156020179383	0.7300114863705472	1.4391039069070723	0.02729858119422033	0.4529119710848077	-0.11642470266779903
1.0659999999999998	0.22960496041237127	-0.10562146088706473	0.7300999920558515	1.4388843282504897	0.027300572890637274	0.4529547242628168	-0.11643146821185855
1.0670000000000002	0.22960001735708946	-0.10562135994260163	0.7301867436759868	1.43866784953665	0.02730259150479366	0.45299680777027407	-0.11643835856694011
1.068	0.22959509060842725	-0.10562125722718477	0.730271758442769	1.4384544752491335	0.0273046350512053	0.45303822321462783	-0.11644536529744684
1.069	0.2295901795504625	-0.10562115259629337	0.7303550536750253	1.4382442093375494	0.02730670155713676	0.45307897229202343	-0.11645248002918997
1.0699999999999998	0.22958528357147984	-0.10562104590220583	0.7304366467901868	1.438037055194988	0.027308789064447777	0.4531190567895163	-0.1164596944579125
1.0710000000000002	0.22958040206612249	-0.10562093699410173	0.7305165552975595	1.4378330156358246	0.027310895631173757	0.4531584785873862	-0.11646700035703765
1.072	0.22957553443828185	-0.10562082571816583	0.7305947967925004	1.4376320928731219	0.027313019333146667	0.4531972396616121	-0.11647438958507646
1.073	0.2295706801039731	-0.10562071191769434	0.7306713889507295	1.4374342884948732	0.027315158265719144	0.4532353420866264	-0.116481854093129
1.0739999999999998	0.22956583849382087	-0.10562059543320336	0.7307463495223858	1.4372396034394699	0.027317310545350117	0.4532727880382271	-0.11648938593260884
1.0750000000000002	0.22956100905628446	-0.10562047610253987	0.7308196963250572	1.4370480379718908	0.027319474311053762	0.4533095797962169	-0.11649697726338128
1.076	0.2295561912616245	-0.10562035376099532	0.7308914472357686	1.4368595916609874	0.02732164772595724	0.45334571974676924	-0.11650462036232316
1.077	0.22955138460510813	-0.10562022824142199	0.7309616201834183	1.4366742633574856	0.027323828978969053	0.4533812103848225	-0.1165123076315201
1.0779999999999998	0.22954658860907626	-0.10562009937435227	0.7310302331431454	1.4364920511730892	0.027326016286316153	0.453416054316561	-0.11652003160519527
1.0790000000000002	0.2295418028246215	-0.10561996698812107	0.7310973041318597	1.4363129524606824	0.027328207892890716	0.4534502542617982	-0.11652778495586423
1.08	0.22953702683325258	-0.10561983090899146	0.7311628512030331	1.4361369637948789	0.027330402073591015	0.453483813056076	-0.11653556050081931
1.081	0.22953226024817247	-0.10561969096128376	0.73122689244036	1.4359640809525391	0.027332597134840757	0.45351673365253936	-0.11654335120901163
