# Supplementary material for: JcvPCA and JsvCRP: A set of metrics to evaluate changes in joint coordination strategies
Source: PLoS One. 2025 Aug 5;20(8):e0325792. doi: 10.1371/journal.pone.0325792 (PMC12324137; doi:10.1371/journal.pone.0325792)
Supplement: S4 Dataset — This zip file contains one folder for each condition. For each condition, the 3 repetitions of the movements for the 3 different targets’ height are presented in individual csv files. (ZIP) [file pone.0325792.s004.zip › Data/Physiological/data_nat_n_60_3.csv]

index	1	2	3	4	ee_pos1	ee_pos2	ee_pos3
0.0	0.22461084325779077	-0.09690595708086436	-0.19638818101248656	1.6495322913624755	0.08363780123279854	0.18854265123170266	-0.3713601485079032
0.0009999999999998899	0.22461580830182518	-0.09690587310106527	-0.19632215340156542	1.6495571982939652	0.0836348661418712	0.18856863375095334	-0.37134153692370797
0.0020000000000000018	0.22462088023234542	-0.09690579946195642	-0.19625489957726983	1.6495827089159358	0.08363187384782457	0.18859510091796886	-0.3713225407230895
0.0029999999999998916	0.22462606023248383	-0.09690573670378529	-0.1961864076345245	1.6496088299832323	0.0836288238300135	0.18862205736591472	-0.3713031558341654
0.0040000000000000036	0.22463134948204436	-0.09690568538035993	-0.1961166655655021	1.6496355681340618	0.08362571557031898	0.18864950775940992	-0.37128337819214546
0.004999999999999893	0.22463674915583673	-0.09690564605910991	-0.19604566125568879	1.649662929888598	0.0836225485524055	0.18867745679602863	-0.37126320373897814
0.006000000000000005	0.22464226042265997	-0.09690561932113598	-0.1959733824800387	1.6496909216469877	0.08361932226127859	0.18870590920768618	-0.37124262842301414
0.006999999999999895	0.22464788444417927	-0.09690560576124815	-0.19589981689998265	1.649719549686748	0.08361603618308251	0.18873486976166073	-0.37122164819899545
0.007999999999999785	0.22465362237294156	-0.09690560598799144	-0.19582495206167844	1.6497488201599264	0.08361268980483375	0.18876434326112457	-0.3712002590284352
0.008999999999999897	0.2246594753499041	-0.0969056206236588	-0.19574877539551516	1.6497787390911398	0.08360928261390826	0.18879433454518024	-0.3711784568800267
0.009999999999999787	0.22466544450222495	-0.0969056503042906	-0.19567127421650735	1.6498093123772497	0.08360581409734404	0.18882484848851852	-0.37115623772978124
0.010999999999999899	0.2246715309420681	-0.09690569567966002	-0.19559243572483967	1.6498405457879086	0.08360228374132453	0.18885589000099826	-0.3711335975609586
0.011999999999999789	0.22467773576642536	-0.09690575741324384	-0.19551224700657557	1.6498724449658435	0.08359869103102646	0.18888746402726503	-0.3711105323641612
0.0129999999999999	0.2246840600572001	-0.09690583618217793	-0.19543069503529284	1.6499050154268704	0.08359503545064965	0.1889195755460993	-0.371087038137716
0.01399999999999979	0.22469050488117473	-0.09690593267719674	-0.19534776667503376	1.649938262560387	0.08359131648350758	0.18895222956918473	-0.3710631108879837
0.014999999999999902	0.22469707128986274	-0.09690604760255615	-0.19526344868383333	1.6499721916303407	0.08358753361211836	0.18898543113965705	-0.37103874662947683
0.015999999999999792	0.22470376031924336	-0.09690618167593919	-0.19517772771633432	1.65000680777629	0.08358368631817475	0.18901918533109927	-0.37101394138491245
0.016999999999999904	0.2247105729893766	-0.09690633562834368	-0.19509059032549972	1.6500421160145529	0.08357977408245466	0.18905349724679438	-0.37098869118520383
0.017999999999999794	0.2247175103039011	-0.09690651020395119	-0.19500202296456354	1.6500781212390627	0.08357579638479433	0.18908837201874457	-0.3709629920695161
0.018999999999999906	0.2247245732494135	-0.09690670615997674	-0.19491201198923322	1.6501148282223033	0.08357175270394224	0.18912381480663396	-0.3709368400853903
0.019999999999999796	0.22473176279472412	-0.09690692426649825	-0.19482054365978005	1.650152241617443	0.08356764251717219	0.18915983079697354	-0.3709102312886954
0.020999999999999908	0.2247390798899885	-0.09690716530626528	-0.19472760414303142	1.650190365961289	0.08356346529983896	0.1891964252024238	-0.3708831617433525
0.021999999999999797	0.22474652546571633	-0.09690743007448607	-0.19463317951465534	1.6502292056769274	0.08355922052499865	0.1892336032610456	-0.370855627521077
0.02299999999999991	0.22475410043165617	-0.09690771937859234	-0.19453725576175415	1.6502687650760457	0.08355490766303357	0.18927137023529225	-0.3708276247012048
0.0239999999999998	0.22476180567555393	-0.09690803403798084	-0.19443981878465277	1.6503090483616898	0.0835505261811602	0.1893097314112244	-0.3707991493703012
0.02499999999999991	0.22476964206178737	-0.0969083748837311	-0.19434085439789145	1.6503500596318232	0.08354607554282079	0.1893486920981864	-0.3707701976215566
0.0259999999999998	0.224777610429876	-0.09690874275829833	-0.194240348331562	1.6503918028836848	0.08354155520701997	0.18938825762845182	-0.3707407655540945
0.026999999999999913	0.2247857115928608	-0.09690913851518108	-0.19413828623300247	1.650434282018568	0.0835369646275462	0.1894284333565284	-0.37071084927207354
0.027999999999999803	0.22479394633555333	-0.09690956301856217	-0.19403465366886644	1.6504775008466335	0.08353230325207829	0.189469224658117	-0.37068044488371
0.028999999999999915	0.22480231541265663	-0.09691001714292266	-0.19392943612795904	1.6505214630921332	0.08352757052129951	0.18951063692890258	-0.37064954850040627
0.029999999999999805	0.22481081954713214	-0.09691050177262792	-0.19382261902410167	1.650566172399043	0.08352276586820255	0.18955267558359776	-0.3706181562358677
0.030999999999999917	0.22481945942956233	-0.0969110178014845	-0.19371418769828427	1.6506116323363471	0.08351788871776838	0.18959534605529493	-0.37058626420509033
0.031999999999999806	0.22482823571813346	-0.09691156613226766	-0.19360412742049518	1.650657846402968	0.08351293848671537	0.18963865379475592	-0.3705538685232833
0.03299999999999992	0.22483714903773444	-0.09691214767621799	-0.1934924233916187	1.6507048180330948	0.08350791458277082	0.18968260426963426	-0.370520965304791
0.03399999999999981	0.22484619997779717	-0.09691276335250666	-0.19337906074579117	1.6507525506019038	0.08350281640358742	0.18972720296368553	-0.37048755066214084
0.03499999999999992	0.2248553890900055	-0.09691341408766838	-0.19326402455360617	1.650801047430918	0.08349764333579247	0.18977245537565574	-0.3704536207053417
0.03599999999999981	0.22486471688699697	-0.09691410081500096	-0.19314729982543202	1.6508503117930011	0.08349239475435301	0.18981836701796456	-0.37041917154119375
0.03699999999999992	0.22487418384167904	-0.09691482447393082	-0.19302887151410553	1.6509003469181116	0.08348707002207488	0.18986494341560395	-0.3703841992723086
0.03799999999999981	0.22488379038528036	-0.09691558600934333	-0.19290872451776903	1.6509511560001913	0.08348166848874898	0.18991219010506452	-0.3703486999960261
0.038999999999999924	0.22489353690301017	-0.09691638637087725	-0.19278684368361634	1.6510027422036777	0.08347618948958019	0.1899601126329186	-0.37031266980365896
0.039999999999999813	0.22490342372845562	-0.09691722651218224	-0.1926632138118079	1.6510551086685068	0.08347063234314281	0.19000871655429818	-0.37027610478012796
0.040999999999999925	0.22491345113859887	-0.0969181073901384	-0.19253781965881925	1.6511082585143597	0.08346499634947256	0.19005800743162793	-0.37023900100375
0.041999999999999815	0.22492361934982616	-0.09691902996403728	-0.19241064594099155	1.651162194845278	0.08345928078853919	0.19010799083336408	-0.3702013545460597
0.04299999999999993	0.22493392851417285	-0.09691999519472304	-0.1922816773390522	1.6512169207546425	0.08345348491891773	0.19015867233236847	-0.37016316147166856
0.04399999999999982	0.22494437871580467	-0.096921004043693	-0.1921508985032404	1.6512724393297602	0.08344760797665908	0.19021005750397324	-0.37012441783822747
0.04499999999999993	0.22495496996848918	-0.09692205747215664	-0.19201829405867482	1.6513287536560552	0.08344164917454336	0.19026215192391327	-0.37008511969643354
0.04599999999999982	0.22496570221405887	-0.09692315644005212	-0.19188384861060445	1.6513858668216181	0.08343560770153405	0.19031496116636468	-0.3700452630897826
0.04699999999999993	0.22497657532111281	-0.0969243019050193	-0.19174754674918532	1.651443781922111	0.08342948272206842	0.19036849080220586	-0.3700048440541305
0.04799999999999982	0.22498758908358238	-0.09692549482132849	-0.1916093730541706	1.6515025020652703	0.08342327337524563	0.19042274639725185	-0.3699638586174337
0.04899999999999993	0.22499874321953778	-0.09692673613876375	-0.19146931209952758	1.6515620303746255	0.08341697877427912	0.19047773351039568	-0.36992230279961136
0.04999999999999982	0.22501003737061057	-0.0969280268014601	-0.1913273484576224	1.6516223699928134	0.08341059800621373	0.1905334576918341	-0.36988017261235034
0.050999999999999934	0.22502147110127677	-0.0969293677466935	-0.1911834667033662	1.651683524085231	0.0834041301314216	0.19058992448137219	-0.3698374640589181
0.051999999999999824	0.22503304389762677	-0.09693075990362272	-0.19103765141833576	1.6517454958440219	0.08339757418281649	0.1906471394068015	-0.3697941731339868
0.052999999999999936	0.22504475516637515	-0.0969322041919823	-0.19088988719450867	1.6518082884916416	0.0833909291652748	0.19070510798240722	-0.36975029582347324
0.053999999999999826	0.22505660423373516	-0.09693370152072549	-0.1907401586380045	1.6518719052840054	0.08338419405520343	0.1907638357075381	-0.3697058281045195
0.05499999999999994	0.22506859034378213	-0.09693525278661658	-0.19058845037284472	1.6519363495139674	0.08337736779982899	0.1908233280652336	-0.3696607659454367
0.05599999999999983	0.22508071265743504	-0.09693685887277138	-0.19043474704399257	1.6520016245151266	0.083370449316392	0.19088359052102494	-0.3696151053053096
0.05699999999999994	0.2250929702524335	-0.09693852064752155	-0.19027903331931217	1.652067733665202	0.0833634374917346	0.19094462852202626	-0.3695688421333898
0.05799999999999983	0.2251053621235573	-0.09694023896435419	-0.19012129389083832	1.6521346803885961	0.08335633118234345	0.19100644749631104	-0.36952197236858386
0.05899999999999994	0.22511788718271195	-0.09694201466254988	-0.18996151347650378	1.6522024681585172	0.08334912921448358	0.19106905285220238	-0.3694744919391637
0.05999999999999983	0.2251305442592597	-0.096943848567013	-0.1897996768230908	1.6522711004994175	0.08334183038424167	0.191132449977107	-0.36942639676258093
0.06099999999999994	0.2251433321013509	-0.09694574148691737	-0.18963576870966725	1.6523405809897393	0.08333443345772347	0.19119664423607005	-0.369377682745267
0.06199999999999983	0.22515624937825307	-0.09694769421391877	-0.1894697739503929	1.6524109132645903	0.08332693717140639	0.19126164097047216	-0.36932834578236257
0.06299999999999994	0.22516929468292723	-0.09694970752031022	-0.18930167739633447	1.6524821010187178	0.08331934023234429	0.19132744549710662	-0.3692783817571362
0.06399999999999983	0.22518246653447976	-0.09695178215711875	-0.1891314639366835	1.6525541480101602	0.0833116413182253	0.19139406310757098	-0.369227786539975
0.06499999999999995	0.22519576338086839	-0.09695391885251951	-0.18895911850014407	1.6526270580645672	0.08330383907758881	0.1914614990677242	-0.3691765559871945
0.06599999999999984	0.22520918360261127	-0.09695611831131902	-0.1887846260565028	1.652700835079434	0.08329593213056802	0.19152975861714308	-0.36912468593997627
0.06699999999999995	0.22522272551750014	-0.09695838121550562	-0.18860797161764342	1.6527754830271182	0.08328791907022041	0.19159884696875598	-0.3690721722234983
0.06799999999999984	0.22523638738556842	-0.09696070822511187	-0.1884291402376465	1.6528510059562618	0.0832797984640821	0.19166876930876986	-0.3690190106462016
0.06899999999999995	0.22525016741394172	-0.0969630999786368	-0.18824811701236507	1.6529274079908591	0.08327156885564285	0.1917395307966427	-0.3689651969995009
0.06999999999999984	0.22526406376195005	-0.09696555709265524	-0.188064887079242	1.6530046933277216	0.08326322876574328	0.19181113656479115	-0.3689107270578835
0.07099999999999995	0.22527807454725265	-0.09696808016136722	-0.18787943561738424	1.6530828662360926	0.08325477669407819	0.19188359171827254	-0.3688555965783641
0.07199999999999984	0.2252921978525988	-0.0969706697564612	-0.18769174784715315	1.6531619310609156	0.08324621112074668	0.1919569013348618	-0.36879980129893514
0.07299999999999995	0.2253064317317267	-0.09697332642653649	-0.18750180902890934	1.6532418922271164	0.08323753050748516	0.19203107046551907	-0.36874333693680805
0.07399999999999984	0.22532077421402827	-0.09697605069646115	-0.187309604461308	1.6533227542422635	0.08322873329864541	0.19210610413493817	-0.3686861991869981
0.07499999999999996	0.2253352233083524	-0.0969788430670406	-0.18711511947991166	1.6534045216976032	0.08321981792210226	0.19218200734186658	-0.3686283837213169
0.07599999999999985	0.22534977700557063	-0.09698170401424318	-0.1869183394561281	1.6534871992689686	0.08321078278984834	0.19225878505925287	-0.36856988618765657
0.07699999999999996	0.22536443328028616	-0.09698463398835602	-0.18671924979573437	1.6535707917179319	0.0832016262983997	0.19233644223458218	-0.3685107022092635
0.07799999999999985	0.22537919009319696	-0.09698763341382474	-0.18651783593663035	1.6536553038924473	0.08319234682943978	0.19241498379051677	-0.3684508273838252
0.07899999999999996	0.22539404539448957	-0.09699070268940409	-0.18631408334621374	1.6537407407269782	0.08318294275064264	0.1924944146256539	-0.3683902572824938
0.07999999999999985	0.22540899712750936	-0.09699384218786791	-0.18610797751913996	1.6538271072428572	0.0831734124164332	0.1925747396152138	-0.3683289874490362
0.08099999999999996	0.22542404323233153	-0.09699705225489967	-0.18589950397510288	1.6539144085488744	0.08316375416862543	0.19265596361177453	-0.3682670133990513
0.08199999999999985	0.22543918164923693	-0.09700033320791439	-0.1856886482555278	1.65400264984171	0.08315396633700084	0.19273809144635382	-0.36820433061901775
0.08299999999999996	0.22545441032247235	-0.09700368533556354	-0.18547539591956624	1.6540918364062067	0.08314404724007247	0.19282112792977174	-0.3681409345651739
0.08399999999999985	0.22546972720504982	-0.09700710889754369	-0.18525973253977848	1.6541819736150989	0.0831339951862188	0.19290507785416808	-0.3680768206622979
0.08499999999999996	0.2254851302642102	-0.09701060412395766	-0.1850416436967645	1.654273066928201	0.08312380847476285	0.1929899459947916	-0.3680119843023297
0.08599999999999985	0.22550061748604847	-0.09701417121385553	-0.1848211149735129	1.6543651218914226	0.08311348539651092	0.1930757371118126	-0.36794642084320517
0.08699999999999997	0.2255161868789262	-0.09701781033370906	-0.18459813195098612	1.6544581441359776	0.08310302423405719	0.19316245595178888	-0.36788012560802924
0.08799999999999986	0.22553183647680183	-0.09702152161656973	-0.18437268020420533	1.6545521393789135	0.08309242326228206	0.19325010724902397	-0.36781309388386085
0.08899999999999997	0.22554756434361006	-0.09702530516153282	-0.18414474529696692	1.654647113424201	0.08308168074916772	0.19333869572736148	-0.3677453209199933
0.08999999999999986	0.2255633685783151	-0.09702916103313128	-0.1839143127752031	1.6547430721617458	0.08307079495693276	0.19342822610247132	-0.367676801926526
0.09099999999999997	0.22557924731876036	-0.09703308926103431	-0.1836813681605055	1.6548400215647001	0.08305976414306099	0.19351870308413627	-0.36760753207341457
0.09199999999999986	0.22559519874318898	-0.09703708984042489	-0.18344589694420435	1.6549379676873157	0.08304858656067819	0.19361013137829083	-0.3675375064895783
0.09299999999999997	0.2256112210705651	-0.09704116273230476	-0.1832078845812646	1.655036916663713	0.08303726045833947	0.19370251568905106	-0.36746672026188654
0.09399999999999986	0.22562731256119958	-0.09704530786335464	-0.18296731648363512	1.6551368747071817	0.08302578407977675	0.1937958607209744	-0.3673951684339681
0.09499999999999997	0.22564347151730652	-0.09704952512610354	-0.18272417801306368	1.6552378481092542	0.0830141556637911	0.1938901711815455	-0.3673228460049698
0.09599999999999986	0.22565969628311716	-0.09705381437902776	-0.18247845447339325	1.65533984323742	0.08300237344410884	0.19398545178382165	-0.3672497479285134
0.09699999999999998	0.22567598524567853	-0.09705817544619999	-0.18223013110273328	1.6554428665322267	0.08299043564932478	0.19408170724917306	-0.3671758691116723
0.09799999999999986	0.2256923368363373	-0.09706260811761888	-0.18197919306665117	1.65554692450489	0.08297834050311717	0.19417894230968685	-0.36710120441397354
0.09899999999999998	0.22570874953140732	-0.09706711215022319	-0.18172562545314777	1.6556520237342753	0.08296608622455338	0.19427716170974285	-0.3670257486470993
0.09999999999999987	0.22572522185202462	-0.09707168726808686	-0.1814694132686734	1.655758170862497	0.08295367102818349	0.19437637020706097	-0.3669494965753547
0.10099999999999998	0.22574175236469884	-0.09707633316179211	-0.18121054143407028	1.6558653725902572	0.08294109312404525	0.19447657257394685	-0.36687244291605325
0.10199999999999987	0.22575833968293726	-0.09708104948848245	-0.18094899478008356	1.6559736356726662	0.08292835071806963	0.1945777735989134	-0.3667945823393998
0.10299999999999998	0.22577498246918626	-0.09708583587297366	-0.1806847580428337	1.6560829669159156	0.08291544201294924	0.19467997808830825	-0.3667159094680583
0.10399999999999987	0.225791679436338	-0.09709069190917333	-0.18041781586039207	1.6561933731747953	0.08290236520898447	0.19478319086739448	-0.3666364188767748
0.10499999999999998	0.22580842934805312	-0.09709561716143217	-0.18014815277122723	1.656304861349546	0.0828891185045435	0.19488741678057536	-0.3665561050926093
0.10599999999999987	0.2258252310182792	-0.09710061116582655	-0.17987575321340754	1.6564174383812884	0.08287570009632064	0.1949926606913064	-0.3664749625957215
0.10699999999999998	0.22584208331147318	-0.09710567343099923	-0.17960060152269433	1.6565311112471524	0.08286210817969955	0.19509892748254276	-0.3663929858199831
0.10799999999999987	0.22585898514352817	-0.09711080343780658	-0.179322681929543	1.6566458869554692	0.08284834094897896	0.1952062220576562	-0.3663101691534244
0.10899999999999999	0.22587593548189622	-0.09711600063814456	-0.17904197855653053	1.6567617725406492	0.08283439659715874	0.19531454934114736	-0.3662265069390058
0.10999999999999988	0.2258929333449069	-0.09712126445445923	-0.17875847541622342	1.6568787750584835	0.08282027331565302	0.1954239142791479	-0.3661419934754165
0.11099999999999999	0.22590997780141506	-0.09712659428069777	-0.178472156408374	1.6569969015822468	0.08280596929441948	0.1955343218401954	-0.36605662301747854
0.11199999999999988	0.22592706797040535	-0.09713198948469982	-0.17818300531721304	1.657116159198088	0.0827914827225068	0.1956457770160325	-0.3659703897766506
0.11299999999999999	0.22594420302017704	-0.09713744941127604	-0.1778910058103597	1.657236554999328	0.08277681178877798	0.1957582848218163	-0.36588328792206115
0.11399999999999988	0.22596138216785872	-0.09714297338447132	-0.17759614143936198	1.6573580960811607	0.08276195468256806	0.19587185029567236	-0.3657953115817742
0.11499999999999999	0.22597860467887684	-0.09714856070863634	-0.17729839564150707	1.657480789535371	0.08274690959409522	0.19598647849777126	-0.3657064548442919
0.11599999999999988	0.225995869865631	-0.09715421066905915	-0.17699775174254376	1.6576046424439363	0.08273167471456602	0.19610217450916595	-0.3656167117605441
0.11699999999999999	0.22601317708575278	-0.09715992253253736	-0.176694192959583	1.6577296618726338	0.08271624823603745	0.19621894343062912	-0.3655260763460662
0.11799999999999988	0.226030525740697	-0.09716569554826764	-0.1763877024038166	1.6578558548653994	0.08270062835140309	0.19633679038148538	-0.36543454258300473
0.119	0.22604791527541787	-0.09717152894980151	-0.17607826308306912	1.657983228437926	0.08268481325505324	0.19645572049837223	-0.36534210442207915
0.11999999999999988	0.22606534517875693	-0.09717742195769109	-0.1757658579041976	1.6581117895701172	0.08266880114402786	0.19657573893398603	-0.3652487557846279
0.121	0.22608281498304225	-0.0971833737813222	-0.17545046967573075	1.6582415451988934	0.08265259021881166	0.19669685085580763	-0.36515449056462124
0.12199999999999989	0.22610032426289742	-0.09718938361956178	-0.17513208111114145	1.6583725022109668	0.08263617868371227	0.19681906144468134	-0.3650593026308921
0.123	0.22611787263476227	-0.09719545066135007	-0.17481067483201915	1.6585046674344532	0.08261956474755378	0.1969423758933635	-0.3649631858297726
0.12399999999999989	0.2261354597575007	-0.09720157408736511	-0.17448623337078242	1.6586380476300713	0.08260274662487029	0.19706679940509664	-0.3648661339877162
0.125	0.22615308533334572	-0.09720775307238301	-0.17415873917370053	1.6587726494826638	0.08258572253717508	0.19719233719208262	-0.3647681409137287
0.1259999999999999	0.22617074910843116	-0.09721398678683167	-0.1738281746038653	1.6589084795930396	0.0825684907139412	0.19731899447421472	-0.36466920040185785
0.127	0.22618845087216072	-0.09722027439716169	-0.1734945219433783	1.6590455444701269	0.08255104939311307	0.19744677647824666	-0.36456930623374745
0.1279999999999999	0.22620619045541276	-0.09722661506616173	-0.17315776339552175	1.6591838505238086	0.08253339682127232	0.19757568843684506	-0.36446845218095747
0.129	0.22622396772832967	-0.09723300795434923	-0.17281788108806032	1.6593234040580571	0.082515531253886	0.19770573558715496	-0.3643666320071783
0.1299999999999999	0.22624178259806837	-0.09723945222206293	-0.172474857077315	1.6594642112624856	0.08249745095576055	0.19783692316911697	-0.36426383947095387
0.131	0.22625963500651622	-0.09724594703075512	-0.17212867335189533	1.6596062782026852	0.08247915420133803	0.19796925642389618	-0.36416006832885905
0.1319999999999999	0.22627752492797223	-0.0972524915434836	-0.17177931183648398	1.6597496108115986	0.0824606392747142	0.19810274059229624	-0.364055312338589
0.133	0.22629545236641446	-0.09725908492610454	-0.17142675439644578	1.6598942148815423	0.08244190446962413	0.19823738091284857	-0.3639495652619671
0.1339999999999999	0.2263134173519783	-0.09726572634916647	-0.17107098284327754	1.6600400960557515	0.08242294808945747	0.1983731826195719	-0.36384282086818154
0.135	0.22633141993739916	-0.097272414989003	-0.17071197894091358	1.660187259819438	0.08240376844736633	0.19851015093945795	-0.3637350729373788
0.1359999999999999	0.2263494601951692	-0.0972791500276509	-0.17034972441215393	1.6603357114907302	0.0823843638665281	0.1986482910899214	-0.3636263152643149
0.1369999999999998	0.2263675382150312	-0.09728593065234913	-0.169984200944861	1.6604854562122424	0.08236473268032134	0.19878760827633152	-0.36351654166176695
0.1379999999999999	0.22638565410143824	-0.09729275605537108	-0.16961539019869407	1.6606364989428928	0.08234487323241621	0.19892810768931501	-0.3634057459639545
0.1389999999999998	0.22640380797097834	-0.097299625434939	-0.16924327381239643	1.6607888444495857	0.0823247838770859	0.19906979450188683	-0.3632939220300972
0.1399999999999999	0.2264219999493852	-0.09730653799684427	-0.16886783341165254	1.6609424972995148	0.08230446297949683	0.19921267386658567	-0.36318106374805587
0.1409999999999998	0.2264402301673828	-0.0973134929552711	-0.16848905061753677	1.6610974618530792	0.08228390891537005	0.19935675091254895	-0.3630671650381223
0.1419999999999999	0.22645849875574162	-0.09732048953245043	-0.1681069070548199	1.6612537422570297	0.08226312007019868	0.19950203074252199	-0.3629522198567817
0.1429999999999998	0.22647680584104882	-0.09732752695827467	-0.1677213843608998	1.6614113424374617	0.0822420948388749	0.19964851842936993	-0.36283622220045386
0.1439999999999999	0.22649515154257022	-0.09733460447100066	-0.16733246419687675	1.6615702660919018	0.08222083162609416	0.19979621901166147	-0.3627191661095837
0.1449999999999998	0.22651353596945167	-0.09734172131866434	-0.16694012826004215	1.6617305166804834	0.08219932884711119	0.19994513748886714	-0.36260104567314877
0.1459999999999999	0.22653195921788113	-0.09734887675970479	-0.16654435829591854	1.6618920974169586	0.08217758492824098	0.20009527881695927	-0.3624818550333451
0.1469999999999998	0.22655042136858677	-0.09735607006242125	-0.166145136109866	1.6620550112599206	0.08215559830710577	0.200246647904226	-0.3623615883903969
0.1479999999999999	0.22656892248542848	-0.09736330050401511	-0.16574244357940196	1.6622192609046118	0.08213336743305624	0.2003992496066854	-0.36224024000737337
0.1489999999999998	0.22658746261508222	-0.0973705673699723	-0.1653362626668778	1.6623848487753146	0.08211089076795093	0.20055308872333866	-0.36211780421471446
0.1499999999999999	0.2266060417870607	-0.09737786995453843	-0.16492657543177844	1.6625517770171916	0.08208816678735639	0.20070816999174468	-0.3619942754146535
0.1509999999999998	0.2266246600133165	-0.09738520756190978	-0.16451336404303896	1.6627200474875734	0.08206519398186496	0.20086449808366777	-0.3618696480858468
0.1519999999999999	0.22664331728667725	-0.09739257950663814	-0.1640966107921458	1.662889661748197	0.08204197085786184	0.20102207760030705	-0.36174391678803275
0.1529999999999998	0.2266620135784915	-0.0973999851128725	-0.16367629810741433	1.6630606210583943	0.08201849593780391	0.20118091306710223	-0.361617076166665
0.15399999999999991	0.22668074883699205	-0.0974074237135654	-0.16325240856871054	1.663232926367344	0.08199476776074227	0.2013410089285384	-0.3614891209578302
0.1549999999999998	0.22669952298675225	-0.09741489465077403	-0.1628249249218837	1.6634065783050112	0.08197078488339478	0.20150236954300582	-0.3613600459934544
0.15599999999999992	0.22671833592847862	-0.09742239727668292	-0.16239383009329986	1.6635815771736575	0.08194654588140442	0.20166499917740596	-0.36122984620637727
0.1569999999999998	0.22673718753876218	-0.09742993095384453	-0.16195910720486717	1.663757922940302	0.08192204935041947	0.20182890200149972	-0.3610985166353001
0.15799999999999992	0.2267560776694149	-0.09743749505426033	-0.16152073958957083	1.6639356152289926	0.08189729390699706	0.20199408208223707	-0.3609660524299765
0.1589999999999998	0.22677500614564064	-0.09744508895805416	-0.16107871080753614	1.6641146533128959	0.08187227818920939	0.20216054337812514	-0.36083244885665167
0.15999999999999992	0.22679397276341906	-0.09745271205211813	-0.16063300466226077	1.664295036106196	0.08184700085695425	0.20232828973350883	-0.36069770130363266
0.1609999999999998	0.22681297728760713	-0.09746036372873153	-0.16018360521627947	1.6644767621558114	0.08182146059245816	0.202497324872882	-0.3605618052867507
0.16199999999999992	0.22683201945112993	-0.09746804338452551	-0.15973049680627635	1.6646598296340578	0.08179565610115634	0.20266765239540815	-0.360424756454355
0.1629999999999998	0.22685109895450767	-0.0974757504205455	-0.15927366405841126	1.6648442363322575	0.08176958611276776	0.2028392757694642	-0.36028655059208564
0.16399999999999992	0.2268702154653452	-0.09748348424303788	-0.15881309190425316	1.6650299796541752	0.08174324938244515	0.20301219832702144	-0.3601471836278559
0.1649999999999998	0.22688936861778478	-0.09749124426345845	-0.15834876559696023	1.665217056609271	0.08171664469175731	0.20318642325804243	-0.3600066516368663
0.16599999999999993	0.22690855801192314	-0.0974990298977044	-0.15788067072659256	1.665405463806158	0.08168977084944411	0.20336195360525666	-0.35986495084634873
0.16699999999999982	0.22692778321319373	-0.09750684056607326	-0.15740879323381796	1.6655951974466374	0.0816626266922499	0.20353879225949414	-0.35972207763992364
0.16799999999999993	0.22694704375171693	-0.09751467569394844	-0.15693311942277668	1.6657862533203212	0.0816352110858973	0.20371694195533044	-0.35957802856175575
0.16899999999999982	0.22696633912161748	-0.09752253471170885	-0.15645363597424866	1.6659786267987133	0.08160752292595913	0.20389640526655328	-0.3594328003209997
0.16999999999999993	0.2269856687803054	-0.0975304170538621	-0.15597032995951243	1.6661723128291317	0.08157956113856835	0.20407718460126512	-0.3592863897963565
0.17099999999999982	0.2270050321477198	-0.09753832215890594	-0.155483188854532	1.6663673059299764	0.08155132468115005	0.2042592821969238	-0.3591387940401948
0.17199999999999993	0.22702442860553826	-0.09754624946992062	-0.15499220055335705	1.6665636001862225	0.08152281254323734	0.20444270011580631	-0.35899001028248456
0.17299999999999982	0.22704385749635317	-0.09755419843438642	-0.15449735337999854	1.6667611892440173	0.08149402374718949	0.2046274402411368	-0.3588400359347896
0.17399999999999993	0.2270633181228162	-0.09756216850322505	-0.1539986360995418	1.6669600663058899	0.08146495734881318	0.20481350427357248	-0.3586888685940773
0.17499999999999982	0.22708280974675085	-0.09757015913057117	-0.15349603792963415	1.667160224126956	0.08143561243807068	0.20500089372755848	-0.3585365060464099
0.17599999999999993	0.22710233158823556	-0.09757816977427715	-0.152989548552358	1.667361655010995	0.08140598813975408	0.20518960992748872	-0.35838294627058
0.17699999999999982	0.22712188282465923	-0.09758619989602361	-0.1524791581253731	1.6675643508064024	0.08137608361394348	0.2053796540040982	-0.35822818744144874
0.17799999999999994	0.2271414625901263	-0.09759424896141045	-0.15196485729158582	1.6677683029020325	0.08134589805661584	0.20557102689145024	-0.35807222793305027
0.17899999999999983	0.2271610699759596	-0.09760231644040403	-0.1514466371877307	1.6679735022225592	0.08131543070077021	0.20576372932439618	-0.357915066321646
0.17999999999999994	0.2271807040319249	-0.0976104018073908	-0.15092448945187734	1.6681799392237429	0.08128468081764441	0.20595776183638467	-0.357756701388609
0.18099999999999983	0.22720036376705097	-0.09761850454121299	-0.15039840622949424	1.66838760388761	0.08125364771765782	0.2061531247576807	-0.3575971321231401
0.18199999999999994	0.22722004815042415	-0.09762662412593703	-0.14986838017845142	1.6685964857175557	0.08122233075132523	0.20634981821393297	-0.3574363577248163
0.18299999999999983	0.22723975611233377	-0.09763476005198067	-0.14933440447334517	1.6688065737345057	0.08119072931014193	0.20654784212508964	-0.3572743776056683
0.18399999999999994	0.22725948654464115	-0.0976429118168481	-0.14879647280953012	1.669017856474524	0.08115884282713651	0.20674719620453966	-0.35711119139184916
0.18499999999999983	0.22727923830037317	-0.09765107892509893	-0.14825457940686462	1.6692303219875029	0.0811266707770918	0.2069478799584199	-0.35694679892501546
0.18599999999999994	0.2272990101940465	-0.09765926088830174	-0.14770871901167087	1.6694439578369422	0.08109421267679992	0.2071498926856357	-0.35678120026299626
0.18699999999999983	0.2273188010027234	-0.09766745722572288	-0.1471588868961638	1.6696587511000787	0.08106146808553463	0.20735323347877832	-0.356614395679749
0.18799999999999994	0.227338609466672	-0.09767566746537633	-0.1466050788564827	1.6698746883672544	0.08102843660555882	0.20755790122539206	-0.35644638566521225
0.18899999999999983	0.22735843429000796	-0.09768389114468295	-0.14604729120970308	1.6700917557405353	0.08099511788254578	0.20776389460959138	-0.35627717092517563
0.18999999999999995	0.2273782741420714	-0.09769212781036386	-0.14548552078945717	1.67030993883272	0.0809615116057927	0.2079712121143342	-0.3561067523808021
0.19099999999999984	0.22739812765916434	-0.09770037701832172	-0.14491976494054523	1.670529222767877	0.0809276175082269	0.2081798520241087	-0.3559351311676188
0.19199999999999995	0.22741799344627353	-0.09770863833426392	-0.14435002151254156	1.6707495921834261	0.08089343536650957	0.20838981242797433	-0.3557623086339756
0.19299999999999984	0.22743787007915617	-0.09771691133469	-0.14377628885164484	1.6709710312326504	0.08085896500141984	0.20860109122326315	-0.3555882863389698
0.19399999999999995	0.2274577561075414	-0.09772519560748877	-0.14319856579039977	1.6711935235865254	0.08082420627839774	0.20881368612006515	-0.3554130660498975
0.19499999999999984	0.2274776500598233	-0.09773349075177032	-0.1426168516352895	1.6714170524348813	0.08078915910812445	0.20902759464649975	-0.35523664973935143
0.19599999999999995	0.2274975504492475	-0.09774179637768839	-0.1420311461525742	1.6716416004880459	0.0807538234473225	0.2092428141545318	-0.3550590395819021
0.19699999999999984	0.22751745578084492	-0.09775011210700646	-0.1414414495535062	1.6718671499801112	0.08071819929977621	0.20945934182590853	-0.3548802379501787
0.19799999999999995	0.22753736455760876	-0.0977584375740302	-0.1408477624796747	1.6720936826738344	0.08068228671714593	0.2096771746781589	-0.3547002474104684
0.19899999999999984	0.22755727528591196	-0.0977667724265278	-0.14025008598772704	1.6723211798660702	0.08064608579951531	0.2098963095709628	-0.3545190707181371
0.19999999999999996	0.22757718648167186	-0.09777511632663972	-0.13964842153271675	1.6725496223926204	0.08060959669609777	0.2101167432130142	-0.35433671081299034
0.20099999999999985	0.2275970966772674	-0.09778346895140307	-0.1390427709508299	1.6727789906325201	0.080572819606163	0.21033847216907792	-0.35415317081457204
0.20199999999999996	0.22761700442770566	-0.09779182999251461	-0.13843313644223645	1.6730092645129082	0.08053575477969616	0.21056149286699843	-0.3539684540172761
0.20299999999999985	0.22763690831565833	-0.0978001991560863	-0.13781952055368668	1.6732404235152534	0.08049840251760688	0.21078580160478672	-0.35378256388514656
0.20399999999999996	0.2276568069561221	-0.09780857616314734	-0.13720192616085233	1.673472446682199	0.0804607631718532	0.21101139455778817	-0.3535955040466059
0.20499999999999985	0.22767669900108495	-0.09781696075051446	-0.13658035645079108	1.6737053126239205	0.08042283714566278	0.21123826778581345	-0.3534072782893522
0.20599999999999996	0.22769658314420083	-0.0978253526712763	-0.13595481490415476	1.6739389995240166	0.08038462489360765	0.21146641724035795	-0.35321789055523956
0.20699999999999985	0.22771645812547173	-0.09783375169451669	-0.13532530527713393	1.6741734851457097	0.08034612692147093	0.21169583877185266	-0.35302734493495347
0.20799999999999996	0.22773632273631245	-0.09784215760503186	-0.13469183158351025	1.6744087468387505	0.08030734378627075	0.21192652813670687	-0.35283564566248
0.20899999999999985	0.22775617582575033	-0.09785057020379545	-0.1340543980760617	1.6746447615470461	0.0802682760966234	0.21215848100445114	-0.35264279710924024
0.20999999999999996	0.227776016307385	-0.09785898930879303	-0.13341300922656912	1.674881505816663	0.08022892451314076	0.212391692965472	-0.3524488037778273
0.21099999999999985	0.22779584316560933	-0.09786741475584787	-0.13276766970554846	1.675118955803848	0.08018928974861765	0.21262615953903816	-0.35225367029558335
0.21199999999999997	0.22781565546071555	-0.09787584639943953	-0.13211838436358153	1.675357087283461	0.08014937256819152	0.21286187618089114	-0.35205740140831865
0.21299999999999986	0.2278354523336366	-0.0978842841131408	-0.1314651582142385	1.6755958756582272	0.08010917378947319	0.21309883829028395	-0.35186000197422684
0.21399999999999997	0.22785523301069927	-0.09789272778929838	-0.13080799641745994	1.6758352959688254	0.0800686942823441	0.21333704121671468	-0.35166147695787214
0.21499999999999986	0.2278749968083943	-0.09790117733870746	-0.1301469042637718	1.676075322904473	0.08002793496860144	0.21357648026623857	-0.3514618314243643
0.21599999999999997	0.22789474313778957	-0.09790963269103108	-0.12948188715970418	1.6763159308136453	0.079986896821755	0.21381715070736265	-0.35126107053371664
0.21699999999999986	0.22791447150783153	-0.09791809379558883	-0.1288129506132798	1.6765570937153358	0.07994558086673129	0.21405904777695384	-0.3510591995349561
0.21799999999999997	0.22793418152753497	-0.09792656062213989	-0.12814010021919062	1.676798785310872	0.07990398817924026	0.21430216668622623	-0.35085622376004133
0.21899999999999986	0.2279538729074377	-0.09793503316166056	-0.1274633416444105	1.6770409789955674	0.07986211988480382	0.21454650262650748	-0.3506521486180706
0.21999999999999997	0.2279735454603205	-0.09794351142711613	-0.1267826806146135	1.6772836478702344	0.07981997715756665	0.21479205077478897	-0.35044697958977444
0.22099999999999986	0.22799319910194507	-0.0979519954542271	-0.12609812290214586	1.6775267647537089	0.07977756121931463	0.21503880629882105	-0.35024072222204433
0.22199999999999998	0.22801283385256302	-0.09796048530223003	-0.1254096743170511	1.6777703021967905	0.07973487333894348	0.21528676436096608	-0.35003338212267454
0.22299999999999986	0.22803244983881935	-0.0979689810546325	-0.12471734070076447	1.6780142324961271	0.07969191483207169	0.21553592012093598	-0.3498249649556771
0.22399999999999998	0.22805204729529807	-0.09797748281996366	-0.12402112792021203	1.6782585277069388	0.07964868706049216	0.21578626873845405	-0.349615476437043
0.22499999999999987	0.2280716265653336	-0.0979859907328973	-0.12332104186155765	1.678503159655359	0.07960519143158301	0.21603780537608994	-0.34940492233039555
0.22599999999999998	0.2280911881018399	-0.09799450495612158	-0.12261708842434646	1.6787480999515463	0.07956142939791981	0.21629052520190625	-0.3491933084422871
0.22699999999999987	0.2281107324685339	-0.09800302568220078	-0.1219092735164155	1.678993320003594	0.07951740245684431	0.21654442339180036	-0.34898064061755935
0.22799999999999998	0.22813026034004807	-0.09801155313467705	-0.12119760304994104	1.679238791031514	0.07947311214962285	0.2167994951313632	-0.34876692473524995
0.22899999999999987	0.2281497724998055	-0.09802008756841345	-0.12048208293937034	1.6794844840809495	0.079428560060132	0.21705573561701616	-0.3485521667050984
0.22999999999999998	0.22816926983678404	-0.09802862926917778	-0.11976271910085586	1.6797303700370216	0.07938374781313103	0.2173131400566742	-0.3483363724643436
0.23099999999999987	0.22818875334304636	-0.09803717855322075	-0.11903951745167898	1.6799764196387126	0.0793386770725456	0.21757170367048848	-0.34811954797431804
0.23199999999999998	0.2282082241120336	-0.09804573576722526	-0.11831248390928113	1.6802226034930594	0.07929334954000525	0.2178314216917333	-0.34790169921689484
0.23299999999999987	0.22822768333611992	-0.09805430128787225	-0.1175816243906523	1.6804688920888131	0.07924776695326706	0.2180922893674774	-0.3476828321912081
0.23399999999999999	0.22824713230305393	-0.09806287552139649	-0.11684694481244848	1.6807152558107212	0.07920193108446343	0.21835430195892183	-0.3474629529104574
0.23499999999999988	0.2282665723920369	-0.09807145890350957	-0.11610845109182824	1.6809616649548316	0.07915584373829368	0.2186174547414704	-0.34724206739854785
0.236	0.2282860050698091	-0.09808005189856285	-0.11536614914800128	1.6812080897441015	0.07910950674997541	0.21888174300453692	-0.34702018168680215
0.23699999999999988	0.2283054318867424	-0.09808865499757592	-0.11462004490411233	1.6814545003435855	0.07906292198301436	0.21914716205133775	-0.3467973018109234
0.238	0.22832485447331857	-0.09809726871588148	-0.11387014428832706	1.6817008668748585	0.07901609132709599	0.21941370719910042	-0.34657343380801825
0.23899999999999988	0.22834427453736786	-0.09810589359075819	-0.11311645323373351	1.6819471594304531	0.0789690166960964	0.2196813737795711	-0.34634858371337085
0.24	0.22836369386130953	-0.09811453017905118	-0.11235897767855631	1.6821933480890887	0.0789217000259677	0.21995015713915556	-0.34612275755714456
0.24099999999999988	0.22838311429864022	-0.09812317905515885	-0.11159772356780771	1.6824394029313485	0.07887414327255629	0.22022005263845465	-0.3458959613614314
0.242	0.2284025377700487	-0.0981318408101372	-0.11083269685599567	1.6826852940550845	0.07882634840971822	0.22049105565150318	-0.3456682011376442
0.24299999999999988	0.2284219662599082	-0.09814051605154252	-0.11006390351050666	1.6829309915901987	0.07877831742779	0.22076316156489967	-0.345439482884
0.244	0.2284414018135158	-0.09814920540250792	-0.10929134951565656	1.6831764657135873	0.07873005233204797	0.2210363657767703	-0.3452098125828483
0.24499999999999988	0.22846084653432386	-0.09815790949967904	-0.10851504087702962	1.6834216866646463	0.07868155514084958	0.2213106636955717	-0.344979196197896
0.246	0.22848030258041216	-0.09816662899113796	-0.10773498362534913	1.6836666247602405	0.07863282788363739	0.22158605073898086	-0.34474763967163047
0.2469999999999999	0.22849977216020145	-0.09817536453544176	-0.10695118381987191	1.6839112504087927	0.07858387259910833	0.22186252233293696	-0.3445151489229935
0.248	0.22851925752703056	-0.09818411680139737	-0.10616364755242641	1.6841555341238983	0.07853469133330264	0.22214007391035306	-0.34428172984542427
0.2489999999999999	0.22853876097296863	-0.09819288646706942	-0.10537238095283984	1.6843994465374934	0.07848528613730592	0.2224187009091972	-0.3440473883053855
0.25	0.2285582848233635	-0.09820167421764292	-0.10457739019499608	1.6846429584133555	0.078435659064867	0.22269839877043443	-0.34381213014088113
0.2509999999999999	0.22857783143212276	-0.09821048074326792	-0.10377868150314298	1.6848860406613386	0.07838581217029479	0.22297916293607856	-0.3435759611597157
0.252	0.22859740317659907	-0.09821930673801646	-0.10297626115919882	1.6851286643512482	0.07833574750669318	0.22326098884686987	-0.3433388871379769
0.2529999999999999	0.2286170024524537	-0.09822815289957369	-0.10217013551067673	1.6853708007256343	0.07828546712447106	0.2235438719395231	-0.34310091381891844
0.254	0.22863663166887124	-0.0982370199281565	-0.1013603109784651	1.6856124212119012	0.07823497306975995	0.22382780764391502	-0.34286204691205524
0.2549999999999999	0.22865629324337114	-0.09824590852428472	-0.10054679406445782	1.6858534974348887	0.07818426738243299	0.2241127913803993	-0.3426222920921599
0.256	0.22867598959659094	-0.09825481938615566	-0.09972959135865411	1.686094001229955	0.07813335209396656	0.22439881855743532	-0.34238165499797324
0.2569999999999999	0.2286957231477886	-0.0982637532069966	-0.09890870954571913	1.6863339046547148	0.0780822292253864	0.22468588456947472	-0.34214014123117115
0.258	0.22871549631068502	-0.09827271067277302	-0.09808415541175179	1.686573179999081	0.07803090078541793	0.22497398479468378	-0.3418977563559471
0.2589999999999999	0.22873531148927237	-0.0982816924610031	-0.09725593585163264	1.6868117997951395	0.07797936876908254	0.22526311459226264	-0.3416545058987183
0.26	0.22875517107358606	-0.0982906992403008	-0.09642405787656774	1.6870497368276312	0.07792763515649408	0.22555326929960942	-0.34141039534752393
0.2609999999999999	0.22877507743505834	-0.09829973166914369	-0.09558852862106634	1.6872869641446964	0.07787570191118393	0.22584444422976	-0.3411654301511698
0.262	0.22879503292107622	-0.09830879039348767	-0.09474935534934523	1.6875234550681553	0.07782357097795246	0.22613663466916886	-0.34091961571842044
0.2629999999999999	0.22881503984949478	-0.09831787604397939	-0.09390654546153236	1.6877591832029801	0.07777124428085434	0.22642983587565305	-0.3406729574174142
0.264	0.22883510050347788	-0.09832698923352025	-0.0930601064989124	1.6879941224459802	0.07771872372137621	0.22672404307662544	-0.34042546057517525
0.2649999999999999	0.22885521712553614	-0.09833613055593315	-0.09221004614745215	1.6882282469941046	0.07766601117637911	0.2270192514678049	-0.3401771304769736
0.2659999999999998	0.22887539191076126	-0.09834530058535383	-0.09135637224034893	1.6884615313527591	0.07761310849586417	0.2273154562121641	-0.3399279723654669
0.2669999999999999	0.22889562700075605	-0.09835449987521956	-0.09049909276072438	1.6886939503437894	0.07756001750098644	0.22761265243881512	-0.33967799143980143
0.2679999999999998	0.22891592447825843	-0.09836372895722995	-0.08963821584445605	1.688925479113154	0.07750673998231485	0.2279108352418991	-0.33942719285472833
0.2689999999999999	0.22893628636133245	-0.09837298834065335	-0.08877374978200897	1.6891560931386866	0.07745327769797115	0.22820999967978817	-0.3391755817196082
0.2699999999999998	0.22895671459787692	-0.09838227851085059	-0.08790570301813272	1.689385768237227	0.0773996323716462	0.22851014077497078	-0.33892316309717685
0.2709999999999999	0.22897721106157537	-0.09839159992701783	-0.0870340841494181	1.689614480570385	0.07734580569079617	0.2288112535147464	-0.3386699420019461
0.2719999999999998	0.22899777754815767	-0.09840095302065402	-0.0861589019208317	1.6898422066497134	0.07729179930495644	0.22911333285236946	-0.33841592339829485
0.2729999999999999	0.22901841577084384	-0.09841033819475045	-0.08528016522197047	1.6900689233420632	0.07723761482386658	0.22941637370822085	-0.3381611121985507
0.2739999999999998	0.22903912735534102	-0.09841975582257113	-0.08439788308265266	1.6902946078743988	0.07718325381546606	0.22972037097101208	-0.3379055132613004
0.2749999999999999	0.2290599138351439	-0.09842920624640078	-0.08351206466746113	1.6905192378373455	0.0771287178041854	0.23002531949927033	-0.33764913138980285
0.2759999999999998	0.22908077664751608	-0.09843868977701384	-0.08262271926885406	1.6907427911878623	0.07707400826959192	0.2303312141234143	-0.3373919713301342
0.2769999999999999	0.22910171712940186	-0.09844820669348768	-0.08172985629883298	1.6909652462514373	0.07701912664496251	0.2306380496484866	-0.3371340377691219
0.2779999999999998	0.22912273651288936	-0.09845775724298483	-0.08083348528066314	1.6911865817241993	0.07696407431566007	0.23094582085699944	-0.33687533533242736
0.2789999999999999	0.22914383592134865	-0.09846734164050461	-0.07993361584139075	1.6914067766753509	0.07690885261755594	0.23125452251147247	-0.33661586858265236
0.2799999999999998	0.22916501636661848	-0.09847696006860211	-0.079030257704395	1.6916258105491884	0.0768534628356794	0.23156414935678993	-0.3363556420174021
0.2809999999999999	0.22918627874649042	-0.09848661267707212	-0.07812342068234117	1.691843663165977	0.07679790620321521	0.2318746961223209	-0.33609466006772853
0.2819999999999998	0.22920762384249024	-0.09849629958259877	-0.07721311467090208	1.692060314722453	0.07674218390084733	0.23218615752374708	-0.33583292709676527
0.2829999999999999	0.22922905231870846	-0.09850602086837294	-0.07629934964211003	1.6922757457927244	0.0766862970562656	0.23249852826502948	-0.3355704473980028
0.2839999999999998	0.2292505647216792	-0.09851577658367848	-0.07538213563732829	1.6924899373288393	0.07663024674371173	0.23281180304058022	-0.3353072251936253
0.2849999999999999	0.22927216148055396	-0.09852556674382004	-0.07446148276133853	1.6927028706602905	0.07657403398374682	0.23312597653703535	-0.33504326463351475
0.2859999999999998	0.22929384290719373	-0.09853539133076575	-0.07353740117753464	1.6929145274932227	0.07651765974329985	0.23344104343451216	-0.3347785697944905
0.2869999999999999	0.22931560919655541	-0.0985452502937553	-0.07260990110270554	1.6931248899104878	0.07646112493563095	0.23375699840796535	-0.3345131446791121
0.2879999999999998	0.22933746042812425	-0.09855514354950026	-0.07167899280102114	1.6933339403725662	0.0764044304202693	0.23407383612889038	-0.33424699321404006
0.2889999999999999	0.22935939656839283	-0.09856507098272939	-0.070744686577966	1.6935416617182448	0.07634757700335112	0.23439155126707537	-0.3339801192483777
0.2899999999999998	0.22938141747325713	-0.09857503244670261	-0.06980699277458696	1.6937480371646965	0.07629056543805245	0.23471013849222322	-0.33371252655223327
0.2909999999999999	0.22940352288920016	-0.09858502776331443	-0.06886592176166738	1.6939530503081022	0.07623339642462856	0.2350295924755718	-0.3334442188151947
0.2919999999999998	0.22942571245363702	-0.09859505672391247	-0.06792148393306652	1.6941566851248309	0.07617607061036415	0.23534990789182125	-0.3331751996444082
0.2929999999999999	0.22944798569592856	-0.09860511909083555	-0.06697368969859113	1.6943589259720642	0.0761185885898593	0.23567107942125182	-0.3329054725626235
0.2939999999999998	0.22947034203944358	-0.09861521459817078	-0.06602254947751816	1.6945597575878868	0.07606095090546867	0.23599310175149002	-0.3326350410066268
0.29499999999999993	0.2294927808039193	-0.09862534295172547	-0.06506807369238085	1.6947591650886	0.07600315804777082	0.23631596957911	-0.33236390832648627
0.2959999999999998	0.22951530120774188	-0.09863550382971516	-0.06411027276262987	1.6949571339583862	0.07594521045649383	0.2366396776115024	-0.3320920777865192
0.29699999999999993	0.22953790237052188	-0.09864569688417107	-0.06314915709853557	1.6951536500343447	0.07588710852189673	0.23696422056883265	-0.33181955256730716
0.2979999999999998	0.22956058331671592	-0.09865592174156552	-0.06218473709419544	1.6953486994966878	0.07582885258593615	0.23728959318615517	-0.3315463357662606
0.29899999999999993	0.22958334298029615	-0.09866617800265438	-0.061217023118885425	1.6955422688659938	0.0757704429430964	0.23761579021587095	-0.33127243039611914
0.2999999999999998	0.22960618021009596	-0.09867646524304126	-0.06024602550787029	1.6957343450030191	0.07571187984136946	0.23794280643035112	-0.33099783938266447
0.30099999999999993	0.22962909377583135	-0.0986867830148398	-0.05927175455341569	1.6959249151091949	0.07565316348350662	0.2382706366246099	-0.33072256556225166
0.3019999999999998	0.22965208237404466	-0.09869713084868216	-0.058294220495618734	1.6961139667270746	0.07559429402829793	0.23859927561903185	-0.3304466116792167
0.30299999999999994	0.22967514463359676	-0.09870750825569773	-0.05731343351229337	1.6963014877399962	0.0755352715918182	0.2389287182622804	-0.33016998038315787
0.3039999999999998	0.22969827912146323	-0.09871791472946143	-0.056329403707897505	1.6964874663713472	0.07547609624870057	0.23925895943451445	-0.32989267422608826
0.30499999999999994	0.22972148434846126	-0.0987283497479112	-0.05534214110224336	1.6966718911838146	0.07541676803331523	0.23958999405073536	-0.32961469565963897
0.3059999999999998	0.22974475877415337	-0.0987388127748619	-0.054351655619358605	1.6968547510790066	0.07535728694061045	0.23992181706396493	-0.32933604703231145
0.30699999999999994	0.229768100811305	-0.09874930326036682	-0.05335795707686691	1.6970360352974587	0.07529765292655394	0.24025442346813727	-0.3290567305867756
0.30799999999999983	0.22979150883027571	-0.09875982064029931	-0.0523610551762545	1.6972157334179103	0.07523786590848003	0.24058780830077078	-0.3287767484574559
0.30899999999999994	0.22981498116296845	-0.09877036433665612	-0.051360959493259514	1.6973938353558613	0.07517792576558564	0.24092196664566815	-0.3284961026682198
0.30999999999999983	0.2298385161059605	-0.09878093375896214	-0.050357679467999586	1.6975703313625492	0.07511783233951448	0.24125689363571068	-0.3282147951299843
0.31099999999999994	0.22986211192357453	-0.098791528306028	-0.049351224395957106	1.6977452120239762	0.07505758543509056	0.24159258445532517	-0.3279328276386646
0.31199999999999983	0.22988576685126744	-0.09880214736768354	-0.048341603420188124	1.6979184682592448	0.074997184821201	0.24192903434244514	-0.327650201873585
0.31299999999999994	0.22990947909858403	-0.09881279032648593	-0.04732882552361819	1.6980900913189607	0.07493663023152396	0.2422662385904589	-0.32736691939580204
0.31399999999999983	0.22993324685204997	-0.09882345655977791	-0.04631289952028733	1.6982600727848436	0.07487592136516272	0.2426041925506357	-0.32708298164579036
0.31499999999999995	0.22995706827875798	-0.09883414544285159	-0.04529383404591065	1.6984284045705578	0.07481505788767344	0.24294289163479144	-0.3267983899406113
0.31599999999999984	0.22998094153065166	-0.09884485635284324	-0.04427163754962728	1.6985950789222597	0.07475403943260865	0.24328233131746715	-0.3265131454714152
0.31699999999999995	0.23000486474951043	-0.0988555886718523	-0.0432463182880561	1.698760088417368	0.07469286560321144	0.24362250713732067	-0.3262272493018865
0.31799999999999984	0.23002883607188632	-0.09886634178891025	-0.04221788432089622	1.698923425962691	0.07463153597383429	0.24396341469797936	-0.3259407023671413
0.31899999999999995	0.23005285363323938	-0.09887711510155427	-0.04118634350693974	1.6990850847941807	0.07457005009096139	0.24430504966866257	-0.3256535054722857
0.31999999999999984	0.230076915571649	-0.0988879080173819	-0.04015170350011579	1.6992450584779397	0.07450840747407804	0.2446474077848219	-0.32536565929075645
0.32099999999999995	0.230101020031481	-0.0988987199555848	-0.039113971745555046	1.6994033409106055	0.07444660761657067	0.24499048484892547	-0.3250771643629894
0.32199999999999984	0.23012516516701184	-0.09890955034808509	-0.03807315547566293	1.699559926318745	0.0743846499864751	0.24533427673126784	-0.324788021095417
0.32299999999999995	0.23014934914600993	-0.09892039863952536	-0.03702926170657171	1.6997148092583914	0.07432253402689076	0.24567877937050606	-0.3244982297594888
0.32399999999999984	0.23017357015290352	-0.09893126428649238	-0.03598229723609528	1.699867984615484	0.07426025915630512	0.24602398877356002	-0.3242077904907755
0.32499999999999996	0.23019782639116002	-0.09894214675747601	-0.03493226864393239	1.7000194476064672	0.07419782476919409	0.24636990101482	-0.3239167032885831
0.32599999999999985	0.23022211608562732	-0.09895304553393555	-0.03387918229336022	1.7001691937779193	0.07413523023702102	0.24671651223497024	-0.32362496801625856
0.32699999999999996	0.23024643748559098	-0.09896396011134888	-0.03282304433328303	1.7003172190052198	0.07407247490939109	0.2470638186396145	-0.32333258440182366
0.32799999999999985	0.23027078886817637	-0.09897488999911883	-0.03176386069987501	1.700463519491383	0.0740095581148745	0.24741181649795183	-0.32303955203832563
0.32899999999999996	0.2302951685417198	-0.09898583471971273	-0.030701637117058898	1.7006080917671906	0.07394647916149927	0.24776050214193146	-0.32274587038354163
0.32999999999999985	0.23031957484910923	-0.0989967938085396	-0.029636379096192825	1.7007509326926273	0.07388323733734031	0.2481098719657087	-0.3224515387592794
0.33099999999999996	0.23034400617109868	-0.09900776681494161	-0.028568091936465017	1.7008920394581184	0.07381983191132757	0.2484599224247958	-0.3221565563510067
0.33199999999999985	0.23036846092959642	-0.09901875330354792	-0.02749678072598986	1.7010314095840753	0.07375626213427379	0.24881065003503358	-0.32186092220805307
0.33299999999999996	0.2303929375909281	-0.09902975285561492	-0.026422450342096157	1.7011690409195	0.07369252724012239	0.24916205137193473	-0.3215646352436538
0.33399999999999985	0.23041743466907763	-0.09904076506997701	-0.02534510545080262	1.7013049316411524	0.07362862644711218	0.24951412307022025	-0.3212676942345334
0.33499999999999996	0.2304419507285307	-0.09905178956285583	-0.02426475050697881	1.7014390802532866	0.07356455895843286	0.24986686182306456	-0.32097009782069835
0.33599999999999985	0.23046648438596837	-0.09906282596690462	-0.023181389755186972	1.7015714855879494	0.07350032396231146	0.2502202643811746	-0.32067184450550223
0.33699999999999997	0.2304910343108156	-0.09907387393099315	-0.022095027230073724	1.7017021468058526	0.07343592063195671	0.2505743275519499	-0.3203729326554969
0.33799999999999986	0.23051559922539933	-0.09908493312110882	-0.021005666756683774	1.7018310633963112	0.07337134812572749	0.25092904819860457	-0.32007336050037516
0.33899999999999997	0.2305401779050918	-0.0990960032216205	-0.019913311951443156	1.7019582351758735	0.07330660558752627	0.2512844232391937	-0.31977312613331266
0.33999999999999986	0.23056476917843838	-0.09910708393615543	-0.01881796622343311	1.7020836622878999	0.07324169214717471	0.2516404496456082	-0.31947222751122123
0.34099999999999997	0.23058937192726853	-0.09911817498733844	-0.017719632775574756	1.7022073452042148	0.07317660692040677	0.2519971244424802	-0.3191706624546133
0.34199999999999986	0.2306139850867923	-0.09912927611576955	-0.01661831460609543	1.7023292847273317	0.07311134900860207	0.2523544447058795	-0.3188684286474429
0.34299999999999997	0.23063860764568794	-0.09914038707936781	-0.015514014511025007	1.702449481992122	0.07304591749868676	0.2527124075617442	-0.31856552363729257
0.34399999999999986	0.2306632386461826	-0.09915150765270508	-0.014406735087719306	1.7025679384673058	0.0729803114630198	0.2530710101841694	-0.31826194483572334
0.345	0.2306878771837482	-0.09916263762595419	-0.013296478738656383	1.7026846559567532	0.07291452995908311	0.2534302497936784	-0.31795768951861053
0.34599999999999986	0.23071252240566073	-0.09917377680420487	-0.012183247675130059	1.702799636600231	0.0728485720292199	0.25379012365541903	-0.3176527548267087
0.347	0.23073717350879935	-0.09918492500677283	-0.01106704392083943	1.7029128828743374	0.0727824367003614	0.25415062907722613	-0.31734713776644974
0.34799999999999986	0.23076182973819045	-0.09919608206612231	-0.009947869315744219	1.7030243975943815	0.07271612298368177	0.25451176340749265	-0.317040835210673
0.349	0.23078649038629545	-0.09920724782752832	-0.008825725520934411	1.7031341839164442	0.07264962987442598	0.2548735240327904	-0.31673384389941006
0.34999999999999987	0.2308111547915388	-0.0992184221498579	-0.007700614024515569	1.7032422453384946	0.07258295635191149	0.2552359083753652	-0.3164261604410952
0.351	0.23083582233570502	-0.09922960490634507	-0.006572536147757778	1.7033485857001844	0.07251610137946111	0.255598913890631	-0.31611778131420243
0.35199999999999987	0.23086049244095883	-0.09924079598422954	-0.005441493050754242	1.7034532091820664	0.07244906390402452	0.25596253806478686	-0.3158087028688882
0.353	0.23088516456686345	-0.09925199528363485	-0.004307485736834612	1.7035561203061171	0.07238184285548928	0.256326778412864	-0.315498921328032
0.35399999999999987	0.23090983820702007	-0.09926320271719083	-0.0031705150561071337	1.7036573239379298	0.07231443714604807	0.25669163247708343	-0.3151884327877411
0.355	0.23093451288457742	-0.09927441821077684	-0.0020305817096347867	1.7037568252883195	0.07224684566980552	0.25705709782491776	-0.31487723321817507
0.35599999999999987	0.23095918814661454	-0.09928564170425715	-0.0008876862546197947	1.7038546299132065	0.07217906730232149	0.2574231720467377	-0.3145653184649977
0.357	0.230983863558148	-0.09929687315107959	0.0002581708901599093	1.7039507437132793	0.07211110089978723	0.25778985275347194	-0.31425268425097486
0.3579999999999999	0.23100853869651303	-0.09930811251711386	0.001406989439413235	1.7040451729345616	0.07204294529801832	0.25815713757458686	-0.31393932617729375
0.359	0.2310332131468698	-0.09931935977985835	0.002558769237270993	1.7041379241691235	0.07197459931163071	0.2585250241562676	-0.3136252397246095
0.3599999999999999	0.23105788649846182	-0.09933061492763934	0.0037135102533433243	1.7042290043551749	0.07190606173327949	0.2588935101594363	-0.313310420254188
0.361	0.23108255834049832	-0.09934187795842599	0.004871212578523375	1.7043184207769155	0.07183733133271765	0.25926259325773215	-0.3129948630092104
0.3619999999999999	0.23110722825803812	-0.09935314887901417	0.006031876421286611	1.7044061810641322	0.0717684068559198	0.25963227113588233	-0.31267856311600034
0.363	0.23113189582862717	-0.09936442770420248	0.0071955021041104775	1.7044922931911644	0.07169928702445465	0.2600025414882208	-0.3123615155852999
0.3639999999999999	0.23115656061931444	-0.09937571445558431	0.008362090058888563	1.704576765475598	0.07162997053510756	0.2603734020168721	-0.31204371531378233
0.365	0.23118122218329384	-0.09938700916070846	0.009531640820963753	1.704659606576689	0.07156045605975433	0.26074485042954015	-0.3117251570859889
0.3659999999999999	0.23120588005579612	-0.0993983118522321	0.010704155022531438	1.7047408254931256	0.07149074224506123	0.2611168844371485	-0.3114058355767555
0.367	0.23123053374998404	-0.09940962256668959	0.011879633386915223	1.704820431560881	0.0714208277118299	0.261489501751699	-0.31108574535352507
0.3679999999999999	0.23125518275322757	-0.09942094134362996	0.013058076723714512	1.7048984344518905	0.07135071105435369	0.2618627000842913	-0.31076488087818654
0.369	0.23127982652263038	-0.09943226822474636	0.014239485923319275	1.7049748441724206	0.07128039083978693	0.2622364771428778	-0.31044323650911376
0.3699999999999999	0.23130446447980849	-0.09944360325262155	0.01542386195041488	1.7050496710596224	0.07120986560752866	0.2626108306298182	-0.3101208065039597
0.371	0.23132909600642657	-0.09945494646984172	0.016611205836854576	1.705122925777001	0.07113913386892616	0.2629857582394795	-0.30979758502290583
0.3719999999999999	0.23135372044086877	-0.0994662979181023	0.017801518673898665	1.7051946193103	0.07106819410711768	0.2633612576557607	-0.30947356613200716
0.373	0.23137833707529207	-0.09947765763692958	0.018994801604566597	1.7052647629634121	0.07099704477677171	0.2637373265496069	-0.3091487438064559
0.3739999999999999	0.23140294515268658	-0.0994890256627706	0.020191055816852425	1.7053333683531828	0.07092568430396821	0.2641139625767577	-0.3088231119337089
0.375	0.23142754386394343	-0.09950040202807499	0.021390282537430454	1.7054004474030888	0.07085411108622301	0.26449116337573203	-0.30849666431672795
0.3759999999999999	0.23145213234493106	-0.09951178675961715	0.02259248302547581	1.7054660123365362	0.07078232349247449	0.26486892656593125	-0.3081693946774606
0.377	0.23147670967358067	-0.09952317987643623	0.02379765856659768	1.7055300756697622	0.07071031986309476	0.2652472497457998	-0.3078412966605074
0.3779999999999999	0.23150127486698163	-0.09953458138814315	0.02500581046688187	1.7055926502035812	0.07063809850998809	0.2656261304911084	-0.3075123638369808
0.379	0.23152582687886408	-0.09954599129434402	0.026216940047416582	1.7056537490139612	0.07056565771689971	0.2660055663534835	-0.30718258970831847
0.3799999999999999	0.23155036459784598	-0.099557409584808	0.027431048640052795	1.7057133854421742	0.07049299573993685	0.2663855548593063	-0.3068519677097536
0.381	0.2315748868456929	-0.09956883623887851	0.028648137584398933	1.7057715730845047	0.07042011080799908	0.26676609350898506	-0.306520491213691
0.3819999999999999	0.2315993923752147	-0.09958027122412393	0.029868208225297097	1.7058283257811284	0.07034700112311974	0.26714717977647995	-0.30618815353330076
0.383	0.23162387986855004	-0.09959171449572837	0.03109126191002697	1.7058836576041476	0.07027366486102461	0.26752881110884064	-0.30585494792639567
0.3839999999999999	0.23164834793546527	-0.09960316599700206	0.03231729998486092	1.7059375828443935	0.07020010017190953	0.2679109849255751	-0.3055208675998446
0.385	0.23167279511129696	-0.09961462565988582	0.03354632379172044	1.7059901159969777	0.07012630518125625	0.2682936986181578	-0.3051859057143432
0.3859999999999999	0.2316972198556688	-0.09962609340431977	0.03477833466530675	1.706041271745963	0.07005227799062709	0.26867694954980065	-0.3048500553891851
0.387	0.231721620552359	-0.09963756913685148	0.036013333929953886	1.7060910649481318	0.06997801667856238	0.26906073505518463	-0.30451330970722196
0.3879999999999999	0.2317459955095658	-0.09964905274998896	0.03725132289658027	1.7061395106158441	0.06990351930176497	0.2694450524403391	-0.30417566172001914
0.389	0.23177034296019525	-0.09966054412267447	0.03849230286048897	1.7061866238982104	0.06982878389651297	0.2698298989829127	-0.3038371044531537
0.3899999999999999	0.23179466106217134	-0.09967204312075087	0.03973627509963911	1.7062324200601926	0.0697538084801197	0.2702152719325962	-0.3034976309118426
0.391	0.23181894789877025	-0.09968354959629142	0.040983240872633525	1.7062769144611263	0.06967859105232117	0.2706011685113952	-0.30315723408684864
0.3919999999999999	0.23184320147936202	-0.09969506338616978	0.04223320141566888	1.7063201225337759	0.06960312959665385	0.2709875859135727	-0.30281590696054805
0.3929999999999998	0.23186741974131367	-0.09970658431137402	0.04348615793882445	1.706362059762777	0.06952742208219	0.2713745213055683	-0.30247364251316716
0.3939999999999999	0.23189160055267496	-0.09971811217744045	0.04474211162319226	1.7064027416605738	0.06945146646575442	0.27176197182650647	-0.30213043372931625
0.3949999999999998	0.2319157417141441	-0.09972964677525643	0.04600106361884745	1.7064421837408301	0.06937526069432014	0.27214993458917464	-0.3017862736050717
0.3959999999999999	0.23193984095994333	-0.09974118788185898	0.04726301504215373	1.7064804014911912	0.0692988027073412	0.27253840668080315	-0.3014411551555518
0.3969999999999998	0.23196389595835984	-0.09975273526122752	0.04852796697202652	1.7065174103464973	0.06922209043890307	0.27292738516346887	-0.3010950714226279
0.3979999999999999	0.2319879043127042	-0.0997642886650705	0.049795920445530995	1.7065532256613118	0.06914512181987507	0.27331686707430625	-0.3007480154828992
0.3989999999999998	0.23201186356343714	-0.09977584783360584	0.05106687645243894	1.7065878626798645	0.06906789478055433	0.27370684942552975	-0.30039998045654764
0.3999999999999999	0.23203577119109262	-0.09978741249633444	0.05234083592911527	1.7066213365033995	0.068990407253803	0.27409732920439206	-0.30005095951701805
0.4009999999999998	0.2320596246188734	-0.09979898237280599	0.053617799752859	1.7066536620567911	0.06891265717819371	0.27448830337332447	-0.2997009459007997
0.4019999999999999	0.2320834212152968	-0.09981055717337942	0.0548977687359483	1.70668485405592	0.06883464250104353	0.2748797688699582	-0.29934993291707224
0.4029999999999998	0.23210715829764506	-0.09982213659998034	0.056180743618264334	1.706714926976168	0.06875636118158177	0.2752717226067246	-0.29899791395728365
0.4039999999999999	0.23213083313584934	-0.09983372034685482	0.05746672505961967	1.706743895022016	0.0686778111943149	0.27566416147052514	-0.2986448825044231
0.4049999999999998	0.2321544429564339	-0.09984530810131766	0.0587557136329162	1.7067717720977351	0.06859899053234668	0.27605708232277776	-0.2982908321418732
0.4059999999999999	0.23217798494651876	-0.0998568995444941	0.06004770981775897	1.7067985717791525	0.06851989721041192	0.276450481999478	-0.29793575656196974
0.4069999999999998	0.2322014562578837	-0.09986849435205791	0.06134271399377472	1.7068243072864804	0.06844052926774782	0.2768443573110341	-0.2975796495744583
0.4079999999999999	0.23222485401109932	-0.09988009219496784	0.0626407264328781	1.7068489914581966	0.06836088477104814	0.27723870504181813	-0.29722250511503606
0.4089999999999998	0.23224817529935096	-0.09989169274020185	0.06394174729048185	1.7068726367259612	0.06828096181744144	0.27763352194937585	-0.29686431725386325
0.4099999999999999	0.23227141719120406	-0.09990329565148852	0.06524577659640543	1.7068952550905572	0.06820075853731238	0.2780288047634801	-0.29650508020380656
0.4109999999999998	0.23229457673269394	-0.09991490059003566	0.06655281424548515	1.7069168580988456	0.06812027309696812	0.2784245501851538	-0.29614478832854224
0.4119999999999999	0.2323176509498723	-0.09992650721563194	0.06786285998675895	1.706937456821719	0.06803950370139515	0.27882075488523894	-0.29578343615082875
0.4129999999999998	0.23234063685105869	-0.09993811518887216	0.06917591341085097	1.706957061833047	0.06795844859729097	0.27921741550233187	-0.2954210183609542
0.4139999999999999	0.232363531427669	-0.09994972417413125	0.07049197393705782	1.7069756831895986	0.067877106076068	0.27961452864069763	-0.2950575298250605
0.4149999999999998	0.2323863316547507	-0.09996133384178658	0.0718110408008854	1.7069933304119345	0.0677954744764659	0.2800120908683491	-0.2946929655931654
0.4159999999999999	0.2324090344923573	-0.09997294386931366	0.07313311304090905	1.7070100124662575	0.06771355218695682	0.28041009871486766	-0.2943273209070707
0.4169999999999998	0.23243163688776966	-0.0999845539420059	0.07445818948458464	1.707025737747212	0.06763133764831042	0.28080854866896915	-0.29396059120840534
0.4179999999999999	0.2324541357789428	-0.09999616375369401	0.0757862687337642	1.7070405140616256	0.06754882935638118	0.2812074371760011	-0.29359277214662477
0.4189999999999998	0.23247652809917765	-0.10000777300746551	0.07711734915029135	1.7070543486131815	0.06746602586499792	0.2816067606353743	-0.29322385958660574
0.41999999999999993	0.23249881078226756	-0.10001938141675946	0.07845142884167768	1.7070672479880178	0.06738292578901758	0.2820065153979329	-0.2928538496158411
0.4209999999999998	0.23252098076774977	-0.10003098870758757	0.07978850564723945	1.7070792181412424	0.06729952780766664	0.2824066977633267	-0.29248273855123824
0.42199999999999993	0.2325430350062638	-0.1000425946215064	0.0811285771254476	1.707090264384362	0.067215830667867	0.2828073039776939	-0.2921105229452816
0.4229999999999998	0.23256497046464217	-0.1000541989178403	0.08247164054249329	1.707100391373615	0.06713183318712133	0.283208330231841	-0.2917371995916846
0.42399999999999993	0.23258678412998737	-0.10006580137478009	0.08381769286169612	1.7071096030988309	0.06704753425589823	0.28360977265974063	-0.2913627655308994
0.4249999999999998	0.23260847301311394	-0.10007740179010795	0.085166730734133	1.707117902872059	0.06696293283970081	0.2840116273373507	-0.2909872180554885
0.42599999999999993	0.23263003415285988	-0.10008899998192419	0.08651875049011429	1.7071252933163403	0.06687802798118563	0.28441389028169767	-0.2906105547151773
0.4269999999999998	0.23265146462126973	-0.10010059578937609	0.08787374813038257	1.7071317763561176	0.06679281880245429	0.2848165574499242	-0.29023277332146913
0.42799999999999994	0.23267276152815208	-0.10011218907338768	0.08923171931778948	1.7071373532096579	0.06670730450709283	0.2852196247384868	-0.2898538719516421
0.4289999999999998	0.23269392202426217	-0.10012377971738969	0.09059265937058192	1.707142024382735	0.06662148438171564	0.28562308798275116	-0.2894738489521305
0.42999999999999994	0.23271494330311074	-0.1001353676280521	0.09195656325617324	1.707145789663195	0.06653535779719778	0.28602694295656333	-0.28909270294165706
0.4309999999999998	0.23273582260215314	-0.10014695273602132	0.09332342558465234	1.707148648116404	0.06644892420977892	0.2864311853715567	-0.2887104328141791
0.43199999999999994	0.2327565572048657	-0.10015853499666102	0.09469324060316561	1.7071505980815809	0.06636218316216137	0.2868358108766865	-0.28832703774122387
0.43299999999999983	0.23277714444370964	-0.10017011439079464	0.0960660021915522	1.7071516371686355	0.06627513428454182	0.28724081505836113	-0.28794251717361397
0.43399999999999994	0.2327975817024813	-0.1001816909254486	0.09744170385848537	1.7071517622547652	0.06618777729539449	0.2876461934409308	-0.2875568708431312
0.43499999999999983	0.23281786641805555	-0.10019326463459823	0.09882033873775226	1.70715096948081	0.0661001120021888	0.28805194148711216	-0.2871700987643639
0.43599999999999994	0.2328379960830311	-0.10020483557991859	0.10020189958505413	1.7071492542481224	0.06601213830240724	0.28845805459829177	-0.28678220123637216
0.43699999999999983	0.23285796824927799	-0.10021640385153918	0.10158637877645992	1.7071466112163314	0.0659238561846809	0.28886452811519986	-0.28639317884362264
0.43799999999999994	0.2328777805308835	-0.10022796956880117	0.10297376830927003	1.7071430343020069	0.06583526572949462	0.2892713573193861	-0.28600303245600994
0.43899999999999983	0.23289743060649912	-0.10023953288101742	0.10436405980417167	1.7071385166782291	0.06574636710952281	0.2896785374351963	-0.2856117632283304
0.43999999999999995	0.23291691622221933	-0.10025109396823371	0.10575724450681485	1.7071330507743179	0.0656571605902046	0.2900860636316465	-0.2852193725998755
0.44099999999999984	0.2329362351942424	-0.1002626530416141	0.10715331328881762	1.7071266282742257	0.06556764653043677	0.29049393102413795	-0.28482586229451146
0.44199999999999995	0.23295538541018615	-0.10027421034269943	0.10855225665008793	1.7071192401139752	0.06547782538259202	0.2909021346764432	-0.2844312343206931
0.44299999999999984	0.2329743648301898	-0.1002857661419175	0.10995406472360025	1.707110876480403	0.0653876976919235	0.2913106696032132	-0.2840354909704985
0.44399999999999995	0.23299317148855644	-0.10029732073784849	0.11135872728188438	1.707101526811597	0.06529726409602478	0.2917195307728871	-0.2836386348176216
0.44499999999999984	0.23301180349480963	-0.10030887445762068	0.11276623374410515	1.70709117979753	0.06520652532440596	0.29212871311082744	-0.28324066871504944
0.44599999999999995	0.233030259033789	-0.10032042765768358	0.11417657318336479	1.7070798233805289	0.06511548219800224	0.29253821150262505	-0.28284159579285073
0.44699999999999984	0.2330485363655401	-0.10033198072458191	0.11558973433499278	1.7070674447559653	0.06502413562861449	0.29294802079782123	-0.2824414194557047
0.44799999999999995	0.23306663382537715	-0.1003435340753538	0.11700570560734105	1.7070540303727986	0.06493248661815913	0.2933581358144795	-0.28204014337962147
0.44899999999999984	0.23308454982412255	-0.10035508815680032	0.11842447509509445	1.7070395659343671	0.06484053625748279	0.29376855134442853	-0.28163777150784847
0.44999999999999996	0.2331022828488989	-0.10036664344400208	0.1198460305936027	1.7070240364005616	0.06474828572486267	0.29417926215857304	-0.281234308046266
0.45099999999999985	0.23311983146522244	-0.1003782004395867	0.12127035961349406	1.7070074259906478	0.0646557362848614	0.294590263012155	-0.2808297574585096
0.45199999999999996	0.23313719432002533	-0.10038975967412171	0.12269744939595748	1.7069897181856262	0.06456288928771796	0.29500154865021466	-0.280424124460817
0.45299999999999985	0.23315437014410778	-0.10040132170650684	0.12412728692945826	1.7069708957312657	0.06446974616848161	0.29541311381337765	-0.2800174140162285
0.45399999999999996	0.23317135775364395	-0.1004128871232396	0.12555985896790062	1.7069509406425853	0.06437630844533966	0.2958249532438523	-0.2796096313281977
0.45499999999999985	0.23318815605149107	-0.10042445653692549	0.12699515204911985	1.7069298342082946	0.06428257771762462	0.29623706169145847	-0.2792007818342777
0.45599999999999996	0.23320476402830614	-0.10043603058515699	0.12843315251296453	1.706907556994457	0.06418855566398661	0.2966494339196941	-0.2787908711999995
0.45699999999999985	0.23322118076272116	-0.10044760992938864	0.1298738465197355	1.7068840888489007	0.06409424404030319	0.2970620647119659	-0.27837990531232765
0.45799999999999996	0.23323740542095345	-0.10045919525305927	0.13131722006974633	1.706859408907142	0.06399964467714211	0.29747494887798875	-0.2779678902725061
0.45899999999999985	0.23325343725697625	-0.10047078725933384	0.13276325902401884	1.7068334955987194	0.06390475947720178	0.2978880812603603	-0.27755483238859213
0.45999999999999996	0.23326927561287367	-0.10048238666921364	0.13421194912612816	1.7068063266535842	0.0638095904127884	0.29830145674137515	-0.2771407381676723
0.46099999999999985	0.2332849199186303	-0.10049399422039136	0.13566327602408165	1.7067778791093167	0.063714139523328	0.2987150702497803	-0.27672561430781634
0.46199999999999997	0.23330036969173676	-0.10050561066609909	0.13711722529111614	1.706748129319192	0.06361840891291148	0.2991289167671716	-0.27630946769006565
0.46299999999999986	0.23331562453698632	-0.10051723677357195	0.1385737824469352	1.7067170529599847	0.06352240074774883	0.299542991334463	-0.27589230537032905
0.46399999999999997	0.2333306841464587	-0.10052887332325569	0.14003293298090536	1.7066846250387866	0.06342611725371307	0.2999572890589201	-0.27547413457087433
0.46499999999999986	0.23334554829969173	-0.10054052110875737	0.14149466237609437	1.7066508198996118	0.06332956071397208	0.300371805121459	-0.27505496267153046
0.46599999999999997	0.23336021686366923	-0.1005521809360333	0.14295895613303708	1.7066156112309423	0.06323273346634044	0.3007865347837885	-0.2746347972007154
0.46699999999999986	0.2333746897918734	-0.10056385362181355	0.14442579979362002	1.7065789720746187	0.06313563790034925	0.3012014733955219	-0.2742136458260995
0.46799999999999997	0.23338896712240018	-0.10057553999276722	0.14589517896547433	1.7065408748361002	0.06303827645439702	0.30161661640144655	-0.27379151634477494
0.46899999999999986	0.23340304897588784	-0.10058724088578293	0.1473670793468909	1.7065012912957447	0.06294065161304017	0.30203195934883287	-0.27336841667298584
0.47	0.23341693555325765	-0.10059895714823379	0.1488414867522741	1.7064601926196292	0.06284276590405538	0.30244749789472725	-0.2729443548357753
0.47099999999999986	0.23343062713251728	-0.10061068963710063	0.15031838713814774	1.7064175493684308	0.06274462189496684	0.30286322781341507	-0.2725193389570301
0.472	0.23344412406500623	-0.10062243921733172	0.15179776662972513	1.706373331505529	0.06264622218934052	0.3032791450040588	-0.27209337724967136
0.47299999999999986	0.23345742677258363	-0.10063420676093944	0.1532796115476806	1.7063275084066165	0.06254756942351276	0.3036952454982711	-0.2716664780053732
0.474	0.233470535745754	-0.10064599314720474	0.15476390843438462	1.7062800488704688	0.06244866626381169	0.3041115254675059	-0.27123864958404703
0.47499999999999987	0.23348345154122868	-0.10065779926323927	0.1562506440796143	1.7062309211293987	0.06234951540372055	0.30452798123027014	-0.2708099004035686
0.476	0.23349617477892556	-0.10066962600453139	0.15773980554613048	1.706180092859798	0.062250119560797956	0.30494460925909994	-0.27038023892955826
0.47699999999999987	0.23350870613953537	-0.1006814742754739	0.15923138019513677	1.7061275311935555	0.062150481473656705	0.30536140618736546	-0.26994967366490086
0.478	0.23352104636227777	-0.10069334498987072	0.1607253557123838	1.70607320272963	0.06205060389912043	0.3057783688163341	-0.2695182131389371
0.47899999999999987	0.23353319624209185	-0.10070523907142033	0.16222172013492797	1.7060170735450553	0.06195048960943358	0.30619549412255603	-0.26908586589656064
0.48	0.23354515662663433	-0.10071715745380226	0.16372046187667832	1.705959109206164	0.061850141389278426	0.306612779264906	-0.26865264048763976
0.48099999999999987	0.23355692841383852	-0.10072910107961612	0.16522156975274513	1.705899274781188	0.061749562032352864	0.30703022159110055	-0.2682185454565112
0.482	0.23356851255041042	-0.10074107089854444	0.16672503300447908	1.7058375348542734	0.061648754337810675	0.30744781864418164	-0.26778358933092905
0.4829999999999999	0.2335799100301322	-0.10075306786623928	0.1682308413248331	1.7057738535401905	0.06154772110698797	0.30786556816896843	-0.2673477806106428
0.484	0.23359112189046843	-0.1007650929439347	0.16973898488255665	1.7057081944997765	0.061446465140047604	0.30828346811811486	-0.266911127756023
0.4849999999999999	0.23360214920822725	-0.10077714709728235	0.17124945434523453	1.7056405209565133	0.06134498923205165	0.30870151665771367	-0.26647363917684774
0.486	0.23361299309615496	-0.10078923129440828	0.17276224090155312	1.7055707957139032	0.0612432961688855	0.3091197121725111	-0.26603532322136375
0.4869999999999999	0.23362365470046217	-0.10080134650469387	0.17427733628280273	1.7054989811736803	0.061141388723700764	0.3095380532707318	-0.2655961881653696
0.488	0.23363413519777682	-0.10081349369828006	0.17579473278287663	1.705425039355272	0.061039269653691636	0.3099565387883961	-0.2651562422012533
0.4889999999999999	0.23364443579114616	-0.1008256738447888	0.17731442327526975	1.7053489319161692	0.06093694169665381	0.31037516779282454	-0.26471549342770545
0.49	0.23365455770583785	-0.10083788791126087	0.17883640122670483	1.7052706201732404	0.06083440756744514	0.3107939395851499	-0.2642739498403452
0.4909999999999999	0.23366450218531737	-0.10085013686081405	0.18036066070814671	1.7051900651257799	0.06073166995483252	0.31121285370189644	-0.26383161932270166
0.492	0.2336742704873997	-0.10086242165202079	0.1818871964032124	1.7051072274803274	0.060628731518661536	0.31163190991562933	-0.2633885096375439
0.4929999999999999	0.23368386388057247	-0.10087474323749934	0.18341600361322757	1.7050220676761707	0.06052559488698071	0.3120511082346118	-0.2629446284192211
0.494	0.23369328364049224	-0.10088710256171753	0.18494707825893605	1.7049345459108154	0.060422262653178856	0.3124704489015325	-0.26249998316706674
0.4949999999999999	0.23370253104665087	-0.10089950055951308	0.18648041687886893	1.7048446221658387	0.06031873737355906	0.31288993239124147	-0.26205458123949343
0.496	0.23371160737958654	-0.10091193815570605	0.18801601662324857	1.70475225623316	0.06021502156571242	0.313309559407312	-0.261608429849198
0.4969999999999999	0.23372051391939247	-0.10092441626504883	0.18955387524380682	1.7046574077406516	0.060111117707627865	0.3137293308776716	-0.2611615360597739
0.498	0.2337292519451448	-0.10093693579175911	0.19109399108139977	1.7045600361759916	0.06000702823698776	0.31414924794972743	-0.26071390678341916
0.4989999999999999	0.23373782273374258	-0.1009494976278856	0.19263636305142004	1.7044601009091798	0.05990275555015956	0.31456931198486393	-0.26026554877985514
0.5	0.233746227557784	-0.10096210265088522	0.1941809906262591	1.7043575612152515	0.059798302001002834	0.31498952455206725	-0.2598164686563882
0.5009999999999999	0.23375446768322924	-0.10097475172191153	0.19572787381519646	1.7042523762972346	0.05969366989997677	0.31540988742079773	-0.2593666728686209
0.502	0.23376254436722424	-0.10098744568518564	0.19727701314246515	1.7041445053078834	0.059588861513789254	0.31583040255341294	-0.2589161677217448
0.5029999999999999	0.2337704588560868	-0.1010001853673242	0.19882840962386925	1.7040339073694812	0.05948387906540269	0.3162510720974442	-0.2584649593727745
0.504	0.23377821238345423	-0.1010129715754992	0.2003820647408287	1.7039205415917467	0.05937872473415073	0.3166718983774807	-0.25801305383438644
0.5049999999999999	0.23378580616858696	-0.10102580509480054	0.20193798041072164	1.7038043670886398	0.0592734006560246	0.317092883886173	-0.25756045698035623
0.506	0.2337932414148268	-0.10103868668630164	0.20349615895464718	1.7036853429952323	0.059167908924309655	0.31751403127459576	-0.25710717455155424
0.5069999999999999	0.23380051930821188	-0.10105161708620677	0.20505660306373555	1.7035634284839314	0.05906225159069183	0.3179353433423947	-0.25665321216237047
0.508	0.23380764101624618	-0.10106459700532981	0.20661931576400705	1.7034385827785932	0.05895643066677113	0.3183568230277149	-0.2561985753082343
0.5089999999999999	0.23381460768682122	-0.10107762712815038	0.20818430038015184	1.7033107651669412	0.058850448125553734	0.31877847339690757	-0.25574326937397945
0.51	0.23382142044691595	-0.10109070811069287	0.20975156049785051	1.7031799350120829	0.05874430590267732	0.3192002976338906	-0.2552872996429272
0.5109999999999999	0.23382808040032094	-0.10110384057760398	0.21132109992350556	1.7030460517624064	0.05863800589773286	0.31962229902897765	-0.2548306713072913
0.512	0.2338345886247578	-0.10111702511955703	0.21289292264213186	1.7029090749595264	0.05853154997592484	0.3200444809674765	-0.2543733894797173
0.5129999999999999	0.2338409461698982	-0.10113026229060616	0.21446703277490523	1.7027689642454458	0.058424939969763376	0.32046684691835864	-0.2539154592052198
0.514	0.2338471540566613	-0.10114355260473716	0.21604343453636513	1.7026256793689725	0.05831817768060378	0.3208894004229352	-0.25345688547351264
0.5149999999999999	0.2338532132770368	-0.10115689653199082	0.217622132191267	1.7024791801906791	0.05821126488021451	0.3213121450835369	-0.25299767323184985
0.516	0.23385912479405138	-0.10117029449491084	0.21920313001183206	1.7023294266871938	0.058104203312615316	0.32173508455231503	-0.2525378273979449
0.5169999999999999	0.23386488954150195	-0.10118374686569198	0.22078643223539265	1.702176378954865	0.0579969946962447	0.322158222520283	-0.2520773528729035
0.518	0.23387050842270588	-0.10119725396327556	0.22237204302167807	1.7020199972113312	0.05788964072608974	0.3225815627065938	-0.2516162545547127
0.5189999999999999	0.23387598230864384	-0.10121081605001585	0.22395996640973587	1.7018602417950397	0.05778214307571556	0.3230051088479292	-0.25115453735228177
0.5199999999999998	0.23388131203699544	-0.10122443332866929	0.22555020627523714	1.7016970731646284	0.05767450339961911	0.3234288646879346	-0.25069220619942095
0.5209999999999999	0.2338864984124427	-0.10123810593933019	0.2271427662885349	1.7015304518985885	0.05756672333572305	0.3238528339668195	-0.25022926606869245
0.5219999999999998	0.2338915422074923	-0.1012518339559365	0.22873764987309642	1.7013603386933653	0.05745880450776435	0.3242770204113014	-0.249765721985677
0.5229999999999999	0.23389644416344	-0.10126561738347407	0.23033486016355406	1.701186694359561	0.05735074852794154	0.3247014277247679	-0.24930157904383363
0.5239999999999998	0.23390120499147138	-0.10127945615625594	0.23193439996337037	1.7010094798200384	0.057242556999758054	0.32512605957716634	-0.24883684241897375
0.5249999999999999	0.23390582537389926	-0.10129335013614757	0.23353627170286673	1.7008286561152224	0.05713423152045112	0.32555091959425214	-0.2483715173818825
0.5259999999999998	0.23391030596553922	-0.1013072991096094	0.23514047739799152	1.7006441844130096	0.057025773682882835	0.32597601134667914	-0.2479056093097525
0.5269999999999999	0.23391464739522222	-0.10132130278393306	0.23674701860945016	1.7004560260131696	0.05691718507756177	0.3264013383397809	-0.24743912369904345
0.5279999999999998	0.23391885026744236	-0.1013353607841767	0.2383558964010662	1.700264142343269	0.05680846729540253	0.3268269040039794	-0.24697206618067594
0.5289999999999999	0.2339229151641413	-0.10134947265117565	0.2399671112966182	1.7000684949514178	0.05669962193109996	0.3272527116852076	-0.24650444253639714
0.5299999999999998	0.2339268426466277	-0.10136363783987569	0.2415806632362777	1.699869045498887	0.056590650586690106	0.3276787646352824	-0.24603625871521614
0.5309999999999999	0.23393063325763003	-0.10137785571798778	0.24319655153452682	1.699665755752261	0.05648155487511372	0.3281050660026511	-0.24556752084935576
0.5319999999999998	0.23393428752348558	-0.10139212556571976	0.24481477483956138	1.6994585875751596	0.05637233642396338	0.3285316188235684	-0.2450982352697757
0.5329999999999999	0.23393780595608937	-0.1014064465762105	0.2464353310926759	1.699247502919942	0.056262996879473615	0.3289584260133359	-0.24462840852187
0.5339999999999998	0.23394118905384756	-0.10142081785515954	0.24805821748762838	1.6990324638186791	0.05615353791026519	0.3293854903577233	-0.24415804738157637
0.5349999999999999	0.2339444373020072	-0.10143523841965474	0.2496834304314886	1.6988134323723028	0.05604396121072022	0.3298128145050551	-0.2436871588714644
0.5359999999999998	0.23394755117386828	-0.10144970719770431	0.2513109655069757	1.698590370738346	0.055934268504656263	0.3302404009587779	-0.2432157502765529
0.5369999999999999	0.23395053113325742	-0.10146422302884771	0.252940817435164	1.6983632411188123	0.05582446154954148	0.3306682520699563	-0.24274382915991022
0.5379999999999998	0.2339533776371319	-0.10147878466546993	0.2545729800393124	1.698132005748209	0.05571454214088373	0.33109637003000214	-0.24227140337784736
0.5389999999999999	0.23395609113718482	-0.10149339077482479	0.2562074462116975	1.697896626881034	0.05560451211654819	0.33152475686442323	-0.24179848109433186
0.5399999999999998	0.2339586720808297	-0.10150803994101552	0.2578442078842089	1.6976570667795063	0.05549437336069743	0.33195341442771387	-0.24132507079424853
0.5409999999999999	0.2339611209126941	-0.10152273066655394	0.2594832560023402	1.6974132877015766	0.05538412780729107	0.3323823443990184	-0.24085118129549996
0.5419999999999998	0.23396343807624342	-0.10153746137425165	0.26112458050183285	1.697165251888121	0.05527377744350868	0.332811548278384	-0.24037682176036393
0.5429999999999999	0.2339656240147811	-0.10155223040907303	0.26276817028798144	1.696912921549732	0.0551633243129722	0.3332410273837215	-0.23990200170616094
0.5439999999999998	0.23396767917219954	-0.10156703603957501	0.26441401321760905	1.6966562588538976	0.05505277051858331	0.33367078284847557	-0.2394267310151002
0.5449999999999999	0.23396960399385597	-0.10158187646006019	0.2660620960822207	1.6963952259122332	0.05494211822546084	0.3341008156196339	-0.23895101994372195
0.5459999999999998	0.233971398927197	-0.10159674979381969	0.2677124045919673	1.6961297847681778	0.05483136966415899	0.3345311264559559	-0.23847487913186494
0.5469999999999999	0.2339730644217602	-0.10161165409709388	0.26936492336231327	1.6958598973866894	0.054720527133798734	0.3349617159266611	-0.23799831961017504
0.5479999999999998	0.23397460092930483	-0.10162658736412973	0.27101963590379874	1.6955855256463572	0.0546095930051104	0.33539258441051717	-0.2375213528059617
0.5489999999999999	0.23397600890444678	-0.10164154753296052	0.2726765246137864	1.6953066313328349	0.05449856972344587	0.33582373209526534	-0.23704399054812247
0.5499999999999998	0.23397728880466587	-0.10165653249040499	0.27433557077020515	1.6950231761325103	0.05438745981139282	0.3362551589776875	-0.23656624507148968
0.5509999999999999	0.2339784410893102	-0.1016715400762876	0.27599675452693195	1.6947351216268194	0.05427626587104953	0.3366868648640713	-0.236088129020588
0.5519999999999998	0.23397946621834873	-0.1016865680883873	0.2776600549093279	1.6944424292887514	0.05416499058650585	0.33711884937034253	-0.23560965545279072
0.5529999999999999	0.2339803646512482	-0.10170161428849295	0.27932544981032753	1.694145060481957	0.05405363672646687	0.33755111192198645	-0.23513083784061878
0.5539999999999998	0.23398113684597407	-0.1017166764088153	0.2809929159901066	1.6938429764613672	0.05394220714646864	0.3379836517547328	-0.23465169007250025
0.5549999999999999	0.2339817832581149	-0.10173175215800492	0.2826624290812279	1.6935361383742338	0.05383070479043964	0.33841646791655394	-0.2341722264516723
0.5559999999999998	0.23398230434012943	-0.10174683922640203	0.2843339635974057	1.6932245072616283	0.053719132691787776	0.33884955927048893	-0.23369246169388222
0.5569999999999999	0.23398270054071682	-0.1017619352912731	0.2860074929432825	1.6929080440615656	0.05360749397443657	0.33928292449750247	-0.2332124109243606
0.5579999999999998	0.23398297230430848	-0.10177703802241278	0.2876829894256214	1.6925867096149203	0.05349579185380736	0.3397165620992592	-0.23273208967356535
0.5589999999999999	0.23398312007068187	-0.10179214508698539	0.2893604242674466	1.6922604646734192	0.05338402963719651	0.3401504704012398	-0.23225151387149892
0.5599999999999998	0.23398314427469546	-0.10180725415323452	0.29103976762477884	1.691929269907493	0.053272210723422676	0.3405846475565053	-0.23177069984125362
0.5609999999999999	0.23398304534614459	-0.10182236289418928	0.29272098860524143	1.6915930859136468	0.05316033860228889	0.34101909155017224	-0.231289664292013
0.5619999999999998	0.23398282370973753	-0.10183746899249325	0.29440405528931735	1.6912518732225181	0.05304841685434355	0.3414538002045393	-0.2308084243110064
0.563	0.2339824797851918	-0.10185257014598419	0.2960889347546631	1.690905592307661	0.05293644915069317	0.3418887711845633	-0.23032699735427817
0.5639999999999998	0.23398201398744983	-0.10186766407252683	0.29777559310200896	1.6905542035947179	0.052824439252254406	0.3423240020033814	-0.2298454012368037
0.565	0.23398142672701402	-0.10188274851372289	0.29946399548155034	1.6901976674706443	0.05271239100850275	0.3427594900280656	-0.22936365412242163
0.5659999999999998	0.2339807184104003	-0.1018978212382496	0.30115410611986093	1.6898359442926498	0.0526003083562014	0.34319523248567163	-0.22888177451374847
0.567	0.2339798894407102	-0.10191288004558272	0.3028458883473632	1.6894689943972667	0.05248819531822831	0.3436312264692203	-0.22839978124193525
0.5679999999999998	0.23397894021832086	-0.10192792277085976	0.30453930462751744	1.68909677810996	0.052376056002497694	0.34406746894385726	-0.22791769345557902
0.569	0.2339778711416926	-0.10194294729050928	0.306234316588895	1.6887192557556947	0.052263894600911014	0.3445039567536812	-0.22743553060828328
0.5699999999999998	0.2339766826082936	-0.10195795152714333	0.3079308850590448	1.688336387670876	0.05215171538802909	0.34494068662887795	-0.22695331244527484
0.571	0.23397537501564147	-0.10197293345333877	0.3096289700994384	1.6879481342155682	0.05203952271933937	0.34537765519285973	-0.22647105898960668
0.5719999999999998	0.23397394876246116	-0.10198789109506311	0.3113285310426569	1.687554455784538	0.051927321029175105	0.3458148589698988	-0.2259887905278664
0.573	0.233972404249959	-0.10200282253512524	0.3130295265322336	1.6871553128179002	0.05181511482834309	0.3462522943934421	-0.22550652759500545
0.5739999999999998	0.233970741883212	-0.1020177259170272	0.3147319145640653	1.6867506658125395	0.05170290870182109	0.3466899578146842	-0.2250242909583911
0.575	0.23396896207267306	-0.10203259944996587	0.31643565252793365	1.6863404753335927	0.051590707306885884	0.34712784551109743	-0.2245421016017921
0.5759999999999998	0.23396706523579017	-0.1020474414146126	0.3181406972488008	1.6859247020260328	0.05147851537136302	0.3475659536948003	-0.22405998070933847
0.577	0.2339650517987407	-0.10206225016817233	0.31984700502904506	1.6855033066278953	0.05136633769144565	0.3480042785207687	-0.2235779496487044
0.5779999999999998	0.23396292219827952	-0.10207702414834585	0.32155453169130266	1.6850762499855596	0.05125417912913865	0.3484428160948929	-0.22309602995367622
0.579	0.23396067688370056	-0.10209176187656957	0.32326323262007534	1.684643493069619	0.05114204460962799	0.3488815624817631	-0.22261424330718096
0.5799999999999998	0.23395831631891184	-0.10210646196015934	0.3249730628025249	1.684204996989873	0.05102993911838778	0.3493205137122469	-0.222132611524937
0.581	0.23395584098462294	-0.10212112309373801	0.32668397686962625	1.6837607230102385	0.05091786769795941	0.349759665790864	-0.22165115653891407
0.5819999999999999	0.23395325138064507	-0.10213574406107911	0.32839592913622206	1.6833106325651208	0.05080583544482409	0.35019901470259535	-0.22116990038058168
0.583	0.23395054802830284	-0.10215032373699064	0.33010887363852004	1.6828546872769041	0.05069384750636407	0.35063855641907105	-0.22068886516465475
0.5839999999999999	0.2339477314729572	-0.10216486108848417	0.3318227641705796	1.6823928489734679	0.050581909077602925	0.35107828690468745	-0.2202080730731938
0.585	0.23394480228663947	-0.10217935517560814	0.3335375543217118	1.68192507970539	0.050470025397780796	0.3515182021229632	-0.21972754633948977
0.5859999999999999	0.2339417610704192	-0.10219380515232303	0.335253197514836	1.681451341763253	0.05035820174688142	0.35195829804289375	-0.21924730723165106
0.587	0.23393860845575307	-0.10220821026704063	0.3369696470458385	1.6809715976958435	0.0502464434419231	0.35239857064524804	-0.21876737803568824
0.5879999999999999	0.2339353451051904	-0.10222256986245133	0.3386868561239794	1.68048581032928	0.050134755832825666	0.3528390159288713	-0.21828778103807514
0.589	0.23393197171393948	-0.1022368833753973	0.34040477791189244	1.6799939427867325	0.05002314429827478	0.3532796299166942	-0.2178085385083121
0.5899999999999999	0.23392848901267102	-0.10225115033716832	0.3421233655644691	1.6794959585091398	0.04991161424188263	0.3537204086613304	-0.21732967268153125
0.591	0.23392489777042952	-0.10226537037308893	0.3438425722678011	1.6789918212769617	0.049800171088091864	0.35416134825056983	-0.21685120574081712
0.5919999999999999	0.23392119879652568	-0.10227954320102202	0.3455623512785978	1.6784814952322535	0.04968882027757376	0.3546024448128948	-0.216373159799343
0.593	0.2339173929414078	-0.10229366862954396	0.3472826559633757	1.6779649449010963	0.049577567262480825	0.355043694522839	-0.21589555688248413
0.5939999999999999	0.2339134810968835	-0.10230774655616683	0.34900343983709264	1.6774421352171718	0.049466417501609426	0.355485093606011	-0.21541841890982508
0.595	0.23390946419568992	-0.10232177696560656	0.3507246566012704	1.67691303154614	0.0493553764554062	0.35592663834378563	-0.21494176767710094
0.5959999999999999	0.23390534321116577	-0.10233575992809767	0.3524462601812741	1.676377599709723	0.04924444958105655	0.35636832507766736	-0.21446562483835532
0.597	0.2339011191577787	-0.10234969559775288	0.3541682047620413	1.675835806009905	0.04913364232783268	0.3568101502132069	-0.21399001188853795
0.5979999999999999	0.2338967930921312	-0.10236358421096699	0.3558904448223045	1.6752876172540319	0.04902296013257386	0.3572521102235968	-0.2135149501465201
0.599	0.2338923661136938	-0.10237742608486669	0.3576129351677302	1.6747330007804704	0.04891240841517207	0.35769420165307153	-0.21304046073844676
0.5999999999999999	0.2338878393648872	-0.10239122161580838	0.3593356309626442	1.6741719244841091	0.04880199257417931	0.358136421119871	-0.21256656458152584
0.6009999999999998	0.2338832140312609	-0.1024049712779225	0.36105848776038624	1.6736043568409809	0.04869171798265325	0.35857876531871125	-0.2120932823682954
0.6020000000000001	0.23387849134214272	-0.10241867562170194	0.3627814615327092	1.6730302669320334	0.048581589984114	0.359021231023008	-0.21162063455128713
0.603	0.23387367257063427	-0.10243233527263304	0.36450450869751544	1.6724496244668325	0.048471613888546074	0.35946381508685726	-0.21114864132830985
0.6039999999999999	0.2338687590325743	-0.1024459509298706	0.3662275861442265	1.6718623998076076	0.048361794968622855	0.3599065144464711	-0.21067732262851557
0.6049999999999998	0.23386375208521762	-0.10245952336458236	0.3679506512575813	1.6712685639932936	0.048252138456026696	0.3603493261210713	-0.21020669809904607
0.6060000000000001	0.2338586531256276	-0.10247305341720851	0.36967366194102713	1.6706680887628433	0.04814264953737228	0.360792247213732	-0.20973678709217905
0.607	0.23385346358803305	-0.1024865419940107	0.3713965766401195	1.6700609465778342	0.04803333334972817	0.36123527491235646	-0.20926760865277302
0.6079999999999999	0.23384818494014942	-0.10249999006441488	0.373119354365597	1.6694471106447761	0.0479241949763404	0.36167840649048594	-0.20879918150568644
0.6089999999999998	0.23384281867921247	-0.1025133986591472	0.374841954715421	1.668826554937147	0.04781523944279692	0.36212163930782226	-0.20833152404333605
0.6100000000000001	0.23383736632847557	-0.10252676886765659	0.3765643378958195	1.6681992542175608	0.04770647171320137	0.3625649708105879	-0.20786465431361953
0.611	0.23383182943454453	-0.10254010183444712	0.37828646474137584	1.6675651840593393	0.047597896686168824	0.3630083985317271	-0.20739859000848906
0.6119999999999999	0.23382620956479555	-0.10255339875507134	0.3800082967330741	1.666924320865636	0.047489519190882123	0.363451920090888	-0.206933348453767
0.6129999999999998	0.2338205083044968	-0.10256666087216006	0.38172979601471624	1.666276641886507	0.04738134398326498	0.363895533194312	-0.20646894659994328
0.6140000000000001	0.2338147272543874	-0.10257988947148804	0.3834509254096267	1.6656221252358328	0.04727337574220627	0.3643392356346918	-0.2060054010129629
0.615	0.2338088680283377	-0.10259308587845224	0.38517164843730484	1.664960749908488	0.04716561906595258	0.3647830252908187	-0.2055427278649263
0.6159999999999999	0.23380293225071208	-0.10260625145533511	0.3868919293285574	1.6642924957966556	0.04705807846890826	0.365226900127021	-0.20508094292535597
0.6169999999999998	0.23379692155418322	-0.10261938759859707	0.3886117330395234	1.663617343704177	0.04695075837877733	0.3656708581927003	-0.20462006155325793
0.6180000000000001	0.23379083757761876	-0.1026324957358207	0.39033102526575286	1.6629352753585844	0.04684366313379948	0.3661148976222103	-0.2041600986897183
0.619	0.2337846819632884	-0.10264557732305772	0.39204977245674905	1.6622462734208292	0.04673679698007571	0.3665590166351425	-0.20370106885071596
0.6199999999999999	0.23377845635339203	-0.10265863384220432	0.39376794183063013	1.6615503214931007	0.046630164068857644	0.3670032135368366	-0.2032429861201975
0.6209999999999998	0.2337721623859062	-0.10267166679765397	0.3954855013881947	1.660847404125881	0.04652376845361366	0.3674474867186919	-0.20278586414364402
0.6220000000000001	0.2337658016904987	-0.10268467771259959	0.397202419926424	1.660137506825005	0.04641761408705046	0.36789183465815856	-0.20232971612199396
0.623	0.23375937588488613	-0.1026976681253564	0.3989186670514524	1.6594206160579867	0.04631170481832984	0.3683362559186554	-0.20187455480603114
0.6239999999999999	0.2337528865705038	-0.10271063958570525	0.40063421318990533	1.658696719258498	0.046206044390537555	0.36878074914947456	-0.20142039249183305
0.6249999999999998	0.23374633532748684	-0.10272359365163224	0.40234902959825863	1.657965804828641	0.04610063643852251	0.3692253130856766	-0.2009672410173293
0.6260000000000001	0.2337397237104654	-0.10273653188683916	0.4040630883702494	1.657227862139025	0.04599548448728514	0.3696699465479146	-0.20051511175983494
0.627	0.233733053245173	-0.1027494558582711	0.4057763624416144	1.6564828815270323	0.04589059195072893	0.3701146484418858	-0.20006401563479204
0.6279999999999999	0.23372632542473717	-0.10276236713328307	0.40748882559255717	1.6557308542947902	0.04578596213046698	0.3705594177572881	-0.19961396309534207
0.6289999999999998	0.23371954170640422	-0.1027752672771969	0.40920045244834535	1.6549717727083597	0.045681598214802166	0.37100425356628414	-0.19916496413229282
0.6300000000000001	0.23371270350982443	-0.10278815785087038	0.41091121847693635	1.6542056299970254	0.045577503278060406	0.37144915502141246	-0.19871702827513893
0.631	0.23370581221576836	-0.10280104040790108	0.4126210999832825	1.653432420350433	0.04547368028033471	0.371894121353129	-0.19827016459479702
0.6319999999999999	0.2336988691641436	-0.10281391649259203	0.4143300741007193	1.652652138913584	0.045370132067880785	0.37233915186704125	-0.19782438170792338
0.6329999999999998	0.23369187565168703	-0.10282678763867766	0.4160381187790828	1.651864781780822	0.045266861374100284	0.37278424594053094	-0.1973796877826235
0.6340000000000001	0.23368483292970643	-0.10283965536730369	0.4177452127695724	1.6510703459899372	0.04516387082043906	0.3732294030185833	-0.1969360905453011
0.635	0.23367774220186935	-0.10285252118425914	0.41945133560713166	1.650268829517151	0.04506116291701504	0.37367462260894546	-0.19649359728821222
0.6359999999999999	0.2336706046220395	-0.10286538657796428	0.4211564675907473	1.6494602312714797	0.044958740063704046	0.3741199042770406	-0.19605221487777807
0.6369999999999998	0.23366342129178644	-0.10287825301858924	0.42286058976168756	1.6486445510873493	0.04485660455204641	0.3745652476409433	-0.1956119497638929
0.6380000000000001	0.23365619325681253	-0.1028911219575494	0.4245636838797001	1.6478217897169718	0.0447547585675458	0.37501065236611103	-0.19517280799003747
0.639	0.2336489215026725	-0.10290399482699968	0.42626573239718685	1.6469919488228502	0.04465320419211445	0.37545611815956875	-0.19473479520419232
0.6399999999999999	0.23364160695128874	-0.10291687303932533	0.4279667184313716	1.6461550309696622	0.04455194340678439	0.37590164476366855	-0.19429791667072677
0.6409999999999998	0.23363425045826205	-0.10292975798662686	0.429666625734103	1.645311039616277	0.044450978094621806	0.37634723194948455	-0.1938621772831981
0.6420000000000001	0.23362685280984768	-0.10294265104019971	0.43136543865893384	1.6444599791079018	0.04435031004378168	0.3767928795098447	-0.19342758157811604
0.643	0.23361941471997233	-0.10295555355000954	0.4330631421266167	1.6436018546672284	0.04424994095082261	0.37723858725224196	-0.19299413374942478
0.6439999999999999	0.23361193682804385	-0.1029684668445369	0.43475972159053833	1.6427366723849437	0.044149872424280236	0.37768435499174835	-0.1925618376630884
0.6449999999999998	0.23360441969717663	-0.10298139223174045	0.4364551630017291	1.6418644392107304	0.044050105988497415	0.3781301825437479	-0.1921306968717762
0.6460000000000001	0.23359686381245584	-0.10299433100113548	0.43814945277233475	1.6409851629451278	0.043950643087831476	0.3785760697163679	-0.1917007146299482
0.647	0.23358926957923992	-0.10300728442623452	0.4398425777371907	1.6400988522322488	0.04385148509129804	0.379022016302547	-0.19127189390933796
0.6479999999999999	0.23358163732150086	-0.10302025376660108	0.44153452511351393	1.6392055165529718	0.04375263329740622	0.3794680220716802	-0.19084423741495052
0.6489999999999998	0.23357396728020086	-0.10303324026913838	0.4432252824590962	1.6383051662178412	0.04365408893881858	0.3799140867610231	-0.19041774760181693
0.6499999999999997	0.2335662596113276	-0.10304624516936181	0.44491483762976286	1.6373978123596702	0.04355585318701734	0.3803602100670996	-0.18999242669219762
0.651	0.23355851438321396	-0.10305926969340705	0.4466031787364873	1.6364834669269632	0.04345792715727992	0.3808063916369906	-0.18956827669256276
0.6519999999999999	0.23355073157389653	-0.1030723150603976	0.44829029410255183	1.6355621426788955	0.043360311913719314	0.381252631059384	-0.18914529941004268
0.6529999999999998	0.2335429110688879	-0.10308538248479115	0.44997617222113934	1.6346338531807172	0.04326300847414444	0.3816989278557498	-0.18872349646871184
0.6539999999999997	0.2335350526582334	-0.10309847317870345	0.45166080171261475	1.6336986127984354	0.04316601781486128	0.3821452814718246	-0.18830286932631346
0.655	0.2335271560328519	-0.10311158835383652	0.4533441712803776	1.6327564366938925	0.04306934087547474	0.38259169126885717	-0.18788341929154556
0.6559999999999999	0.23351922078166604	-0.10312472922263391	0.4550262696652985	1.631807340820975	0.042972978563629374	0.3830381565142514	-0.18746514754172333
0.6569999999999998	0.23351124638989876	-0.10313789699941082	0.4567070856002582	1.6308513419218156	0.04287693175980978	0.3834846763721536	-0.1870480551404522
0.6579999999999997	0.23350323223778366	-0.1031510929018357	0.4583866077666787	1.6298884575222197	0.04278120132207803	0.38393124989465655	-0.18663214305476145
0.659	0.2334951775993135	-0.10316431815201017	0.4600648247530561	1.6289187059262957	0.04268578809050378	0.3843778760136196	-0.18621741217175894
0.6599999999999999	0.23348708164140305	-0.10317757397752074	0.4617417250139981	1.6279421062110262	0.04259069289159051	0.38482455353274164	-0.1858038633151707
0.6609999999999998	0.23347894342421763	-0.10319086161321415	0.46341729682940747	1.6269586782218917	0.04249591654294082	0.385271281119704	-0.18539149726158266
0.6619999999999997	0.23347076190267116	-0.10320418230332061	0.4650915282645739	1.6259684425695333	0.04240145985797728	0.3857180572983859	-0.18498031475607815
0.663	0.23346253592834265	-0.10321753730354358	0.46676440713156003	1.6249714206274262	0.042307323650535245	0.38616488044109154	-0.18457031652714975
0.6639999999999999	0.2334542642514339	-0.10323092788311544	0.46843592095226927	1.6239676345305447	0.042213508739205104	0.3866117487609739	-0.184161503300762
0.6649999999999998	0.23344594552277043	-0.10324435532644556	0.4701060569239621	1.6229571071738718	0.04212001595124044	0.38705866030508224	-0.18375387581350397
0.6659999999999997	0.2334375782962245	-0.10325782093398306	0.47177480188722914	1.6219398622103562	0.04202684612590951	0.3875056129480361	-0.1833474348248914
0.667	0.23342916103231068	-0.10327132602304287	0.47344214229605625	1.6209159240490507	0.04193400011759379	0.3879526043861442	-0.1829421811288791
0.6679999999999999	0.23342069210295424	-0.10328487192897066	0.47510806418999685	1.6198853178541537	0.04184147879887619	0.38839963213190976	-0.18253811556458246
0.6689999999999998	0.2334121697966838	-0.10329846000551787	0.4767725531677131	1.6188480695456846	0.041749283063253	0.38884669350855894	-0.18213523902632928
0.6699999999999997	0.23340359232387403	-0.10331209162404709	0.47843559436152316	1.6178042058013917	0.041657413827224814	0.3892937856444732	-0.18173355247310186
0.671	0.23339495782204173	-0.10332576817232003	0.4800971724140975	1.6167537540583672	0.041565872031948406	0.38974090546807627	-0.1813330569371861
0.6719999999999999	0.23338626436119878	-0.10333949105324529	0.481757271458071	1.6156967425139654	0.04147465864457052	0.39018804970348253	-0.1809337535318434
0.6729999999999998	0.23337750994963902	-0.10335326168358323	0.4834158750989632	1.6146332001271249	0.041383774659242485	0.39063521486672803	-0.18053564345763948
0.6739999999999997	0.23336869254090953	-0.10336708149222958	0.4850729664017963	1.6135631566211912	0.04129322109769309	0.3910823972624646	-0.18013872800706343
0.675	0.23335981004196674	-0.10338095191732356	0.4867285278814284	1.6124866424878408	0.04120299900899323	0.391529592981304	-0.17974300856761838
0.6759999999999999	0.2333508603217692	-0.10339487440255565	0.4883825414973657	1.6114036889905725	0.041113109468450475	0.39197679789818046	-0.17934848662344377
0.6769999999999998	0.23334184121993387	-0.10340885039380225	0.49003498865307127	1.6103143281673582	0.041023553576180635	0.3924240076716137	-0.17895516375540665
0.6779999999999997	0.23333275055508165	-0.10342288133570954	0.49168585019753297	1.609218592833174	0.040934332455598875	0.3928712177433287	-0.1785630416403305
0.679	0.23332358613212156	-0.1034369686678491	0.49333510642798345	1.6081165165827573	0.040845447251707495	0.3933184233381756	-0.17817212204978647
0.6799999999999999	0.23331434574885232	-0.1034511138211961	0.49498273709491686	1.607008133793187	0.04075689912924025	0.3937656194645969	-0.17778240684814103
0.6809999999999998	0.23330502720338817	-0.10346531821455261	0.49662872140979863	1.6058934796255	0.040668689270479244	0.3942128009156476	-0.17739389798985788
0.6819999999999997	0.23329562830241138	-0.10347958325053838	0.49827303805511325	1.6047725900256877	0.04058081887262166	0.3946599622704511	-0.1770065975159308
0.683	0.23328614686874838	-0.1034939103122763	0.49991566519714314	1.6036455017261648	0.0404932891451213	0.3951070978960347	-0.17662050754895853
0.6839999999999999	0.23327658074789617	-0.1035083007611466	0.5015565805014988	1.6025122522465434	0.040406101307247505	0.39555420194979407	-0.1762356302872244
0.6849999999999998	0.23326692781425648	-0.10352275593447856	0.5031957611506698	1.6013728798914262	0.04031925658549479	0.39600126838289557	-0.1758519679986321
0.6859999999999997	0.23325718597783054	-0.1035372771420526	0.5048331838632449	1.600227423745552	0.04023275621041573	0.39644829094438067	-0.17546952301461674
0.687	0.23324735319174883	-0.10355186566179114	0.5064688249148236	1.599075923667763	0.04014660141311952	0.39689526318561047	-0.17508829772372442
0.688	0.23323742745988438	-0.10356652273613758	0.5081026601610186	1.5979184202841337	0.04006079342204403	0.3973421784651799	-0.174708294564554
0.6889999999999998	0.23322740684417728	-0.10358124956911799	0.5097346650636992	1.5967549549805968	0.03997533345981736	0.39778902995455095	-0.17432951601757113
0.6899999999999997	0.23321728947242612	-0.1035960473225836	0.5113648147212482	1.5955855698946528	0.03989022273941614	0.3982358106444722	-0.1739519645956095
0.6910000000000001	0.23320707354617154	-0.10361091711163688	0.5129930839024813	1.5944103079049912	0.039805462459619245	0.39868251335219146	-0.1735756428333009
0.692	0.2331967573479229	-0.103625860000366	0.5146194470838837	1.593229212619364	0.03972105380030396	0.399129130729468	-0.173200553275431
0.6929999999999998	0.23318633924773133	-0.10364087699750693	0.5162438784898065	1.5920423283617935	0.03963699791740066	0.3995756552712705	-0.1728266984642798
0.6939999999999997	0.2331758177091102	-0.10365596905165703	0.5178663521348934	1.5908497001590722	0.0395532959373831	0.4000220793249839	-0.1724540809263096
0.6950000000000001	0.23316519129505253	-0.10367113704716899	0.5194868418680135	1.5896513737261357	0.03946994895202391	0.40046839510001164	-0.17208270315844135
0.696	0.23315445867452242	-0.1036863818007242	0.5211053214169723	1.5884473954510145	0.03938695801353617	0.4009145946774756	-0.1717125676139781
0.6969999999999998	0.23314361862829594	-0.10370170405707968	0.5227217644340311	1.5872378123800763	0.03930432412924719	0.40136067001990033	-0.17134367668811218
0.6979999999999997	0.23313267005377988	-0.10371710448398652	0.5243361445430064	1.586022672203138	0.03922204825562095	0.4018066129812534	-0.1709760327029526
0.6990000000000001	0.23312161196956102	-0.10373258366778337	0.5259484353879753	1.5848020232376463	0.0391401312923589	0.4022524153174729	-0.17060963789219274
0.7	0.2331104435196836	-0.10374814211004253	0.5275586106824889	1.5835759144114996	0.0390585740769437	0.4026980686972455	-0.17024449438571956
0.7009999999999998	0.2330991639769048	-0.10376378022451782	0.5291666442581939	1.5823443952452265	0.038977377379442214	0.4031435647128607	-0.16988060419434597
0.7019999999999997	0.23308777274493087	-0.10377949833401627	0.5307725101125093	1.581107515833846	0.03889654189744523	0.40358889489096694	-0.16951796919478543
0.7030000000000001	0.2330762693603863	-0.10379529666719223	0.5323761824553773	1.5798653268272298	0.03881606825114312	0.40403405070311516	-0.1691565911152322
0.704	0.23306465349526695	-0.10381117535563984	0.533977635755119	1.5786178794085437	0.038735956978658614	0.4044790235762208	-0.1687964715217287
0.7049999999999998	0.23305292496025282	-0.10382713443203523	0.5355768447834206	1.5773652252718464	0.03865620853181866	0.4049238049030736	-0.168437611805013
0.7059999999999997	0.23304108370775406	-0.10384317382894963	0.5371737846591012	1.5761074166003037	0.03857682327218233	0.40536838605272163	-0.16808001316760204
0.7070000000000001	0.2330291298331876	-0.10385929337720602	0.5387684308899289	1.5748445060453409	0.03849780146714141	0.40581275838049335	-0.16772367661135243
0.708	0.23301706357486024	-0.10387549280453583	0.5403607594121381	1.5735765467048	0.0384191432865808	0.4062569132377279	-0.16736860292598482
0.7089999999999999	0.2330048853135877	-0.10389177173566477	0.541950746627295	1.5723035920985502	0.038340848800402734	0.40670084198122136	-0.16701479267899752
0.7099999999999997	0.23299259557242283	-0.10390812969269515	0.5435383694361547	1.5710256961430011	0.038262917976366634	0.4071445359820936	-0.16666224620690737
0.7110000000000001	0.23298019501649073	-0.1039245660950313	0.545123605269911	1.569742913126347	0.038185350677940065	0.4075879866340833	-0.1663109636073303
0.712	0.2329676844525553	-0.10394108026035563	0.546706432119239	1.568455297684488	0.03810814666264794	0.40803118536158484	-0.16596094473171866
0.7129999999999999	0.23295506482756576	-0.10395767140778614	0.5482868285611544	1.5671629047772053	0.03803130558140745	0.4084741236273739	-0.16561218917881543
0.7139999999999997	0.23294233722618474	-0.10397433866208693	0.549864773782956	1.5658657896641552	0.03795482697872702	0.4089167929397263	-0.16526469628925297
0.7150000000000001	0.23292950286767325	-0.10399108105742748	0.5514402476021416	1.5645640078802596	0.037878710293282485	0.4093591848588768	-0.1649184651418436
0.716	0.2329165631021283	-0.10400789754106782	0.5530132304826957	1.5632576152111863	0.03780295485881	0.4098012910029481	-0.1645734945511372
0.7169999999999999	0.23290351940682094	-0.10402478697734785	0.5545837035485197	1.5619466676703648	0.03772755990531633	0.41024310305323697	-0.1642297830656982
0.7179999999999997	0.23289037338338786	-0.10404174815123039	0.5561516485940297	1.5606312214782414	0.03765252456018066	0.41068461275862156	-0.16388732896716396
0.7190000000000001	0.23287712675550232	-0.10405877977177204	0.5577170480926911	1.5593113330425883	0.037577847849270735	0.4111258119394025	-0.16354613026990386
0.72	0.23286378136627062	-0.10407588047627261	0.5592798852046337	1.5579870589386824	0.037503528698439384	0.41156669249107336	-0.1632061847209144
0.7209999999999999	0.23285033917497183	-0.10409304883473101	0.5608401437833588	1.5566584558904308	0.037429565935219726	0.4120072463879062	-0.1628674897997703
0.7219999999999998	0.23283680225389175	-0.10411028335386086	0.5623978083808046	1.5553255807535145	0.037355958290476554	0.4124474656859953	-0.1625300427187556
0.7230000000000001	0.23282317278562933	-0.10412758247991558	0.5639528642507904	1.553988490499741	0.037282704399771396	0.4128873425257662	-0.16219384042354193
0.724	0.23280945305974607	-0.10414494460032242	0.5655052973512313	1.5526472422010493	0.037209802804381555	0.4133268691342629	-0.16185887959472203
0.7249999999999999	0.23279564546837778	-0.10416236804525139	0.5670550943451353	1.5513018930127338	0.037137251952339946	0.41376603782740323	-0.16152515665007888
0.7259999999999998	0.23278175250155697	-0.10417985109024845	0.5686022426011473	1.5499525001577095	0.03706505019980157	0.4142048410120878	-0.16119266774662017
0.7270000000000001	0.23276777674261762	-0.10419739195956051	0.5701467301940273	1.5485991209136492	0.03699319581261641	0.4146432711878668	-0.1608614087817716
0.728	0.2327537208633044	-0.10421498882902605	0.571688545903947	1.5472418126021767	0.03692168696792754	0.4150813209479878	-0.16053137539458626
0.7289999999999999	0.23273958761783636	-0.10423263982890946	0.5732276792142456	1.5458806325781864	0.03685052175603989	0.4155189829801374	-0.1602025629676432
0.7299999999999998	0.23272537983592362	-0.10425034304743333	0.5747641203084056	1.5445156382188552	0.03677969818262219	0.4159562500673098	-0.15987496662921402
0.7310000000000001	0.2327111004154865	-0.10426809653500965	0.5762978600666351	1.5431468869126752	0.036709214171061356	0.4163931150888095	-0.15954858125545734
0.732	0.23269675231544734	-0.10428589830917032	0.5778288900616891	1.5417744360480625	0.03663906756515395	0.4168295710211517	-0.1592234014730731
0.7329999999999999	0.2326823385485897	-0.10430374635944886	0.5793572025528153	1.5403983430018653	0.03656925613207575	0.4172656109385626	-0.15889942166278662
0.7339999999999998	0.23266786217448376	-0.10432163865146467	0.5808827904770719	1.5390186651292206	0.03649977756532714	0.4177012280128429	-0.15857663596354601
0.7350000000000001	0.23265332629247654	-0.10433957313058691	0.5824056474387811	1.5376354597547057	0.03643062948771735	0.4181364155127842	-0.15825503827719473
0.736	0.23263873403512028	-0.1043575477255543	0.5839257676982548	1.5362487841632226	0.036361809454450625	0.41857116680351036	-0.15793462227356392
0.7369999999999999	0.2326240885624095	-0.10437556035205163	0.5854431461597962	1.5348586955905592	0.03629331495619497	0.4190054753456887	-0.1576153813959301
0.7379999999999998	0.23260939305607073	-0.10439360891624719	0.5869577783578557	1.5334652512150777	0.03622514342213574	0.4194393346943141	-0.1572973088669657
0.7390000000000001	0.23259465071315263	-0.10441169131792015	0.5884696604405941	1.5320685081508505	0.03615729222295566	0.41987273849694967	-0.1569803976954933
0.74	0.23257986473929063	-0.10442980545280346	0.5899787891516132	1.5306685234414341	0.036089758673622	0.42030568049155287	-0.1566646406839289
0.7409999999999999	0.23256503834201947	-0.10444794921489281	0.5914851618106056	1.5292653540534744	0.036022540036409686	0.42073815450419705	-0.15635003043623757
0.7419999999999998	0.23255017472375172	-0.10446612049909768	0.5929887762925534	1.5278590568693347	0.035955633524467616	0.42117015444681677	-0.15603655936677469
0.7430000000000001	0.23253527707404142	-0.10448431720348828	0.5944896310054731	1.5264496886790635	0.035889036305443475	0.42160167431473927	-0.15572421970995828
0.744	0.23252034856188256	-0.10450253723151792	0.5959877248674664	1.5250373061731575	0.035822745504987166	0.42203270818388583	-0.15541300352998885
0.7449999999999999	0.2325053923287934	-0.10452077849459683	0.5974830572838278	1.5236219659360541	0.03575675821025737	0.42246325020801495	-0.15510290273031924
0.7459999999999998	0.2324904114823073	-0.1045390389138917	0.5989756281245865	1.5222037244388071	0.03569107147312956	0.4228932946163169	-0.15479390906324803
0.7470000000000001	0.2324754090894905	-0.1045573164209758	0.6004654377013532	1.5207826380305105	0.035625682313108316	0.4233228357110006	-0.15448601414025295
0.748	0.23246038817085984	-0.1045756089580819	0.6019524867423451	1.519358762928791	0.03556058772037304	0.42375186786457353	-0.15417920944343835
0.7489999999999999	0.23244535169507463	-0.1045939144783377	0.6034367763667192	1.517932155208934	0.03549578465902097	0.42418038551718545	-0.15387348633761688
0.7499999999999998	0.23243030257364608	-0.10461223094598629	0.6049183080589616	1.5165028707915902	0.035431270070388585	0.4246083831742247	-0.1535688360825473
0.7510000000000001	0.232415243655286	-0.1046305563365943	0.6063970836422079	1.5150709654297625	0.035367040876515196	0.42503585540386807	-0.15326524984564055
0.752	0.232400177720644	-0.10464888863725014	0.6078731052501146	1.5136364947130665	0.035303093982899256	0.42546279683209126	-0.15296271871161132
0.7529999999999999	0.2323851074770541	-0.10466722584675692	0.6093463752980349	1.5121995141245501	0.03523942627866224	0.42588920213051884	-0.15266123368128723
0.7539999999999998	0.23237003555291225	-0.1046855659758207	0.6108168964542448	1.5107600791323423	0.03517603463485412	0.42631506599961416	-0.15236078566299577
0.7550000000000001	0.23235496449243417	-0.10470390704685549	0.6122846716119688	1.5093182452453993	0.03511291590431378	0.426740383156838	-0.15206136547139698
0.756	0.23233989675041494	-0.10472224709265356	0.6137497038625794	1.5078740680152452	0.035050066923818304	0.42716514833227687	-0.1517629638375469
0.7569999999999999	0.23232483468661133	-0.10474058415430097	0.6152119964703487	1.5064276030182453	0.03498748451681896	0.42758935626717937	-0.15146557142252673
0.7579999999999998	0.23230978056087276	-0.10475891627984793	0.6166715528487431	1.5049789058367795	0.034925165496279706	0.4280130017129698	-0.15116917883062822
0.7590000000000001	0.23229473652901692	-0.10477724152373767	0.6181283765367541	1.5035280320411415	0.03486310666774315	0.42843607943031703	-0.1508737766224686
0.76	0.23227970463832157	-0.10479555794548978	0.6195824711745104	1.5020750371717355	0.03480130483226175	0.42885858418814293	-0.15057935532853237
0.7609999999999999	0.23226468682338378	-0.10481386360725924	0.6210338404796744	1.5006199767203865	0.03473975678889269	0.4292805107627574	-0.15028590546260068
0.7619999999999998	0.23224968490347161	-0.10483215657102561	0.6224824882261225	1.499162906111085	0.03467845933675968	0.4297018539372474	-0.14999341753428558
0.7630000000000001	0.23223470058061446	-0.10485043489617131	0.6239284182249053	1.497703880679733	0.03461740927705013	0.4301226085013071	-0.14970188206086144
0.764	0.23221973543843175	-0.10486869663820293	0.6253716343063548	1.496242955652465	0.03455660341543812	0.43054276925151547	-0.14941128957888997
0.7649999999999999	0.23220479094244742	-0.10488693984861373	0.6268121403025867	1.4947801861239947	0.034496038564875244	0.43096233099182113	-0.14912163065552583
0.7659999999999998	0.23218986844075998	-0.10490516257513527	0.6282499400311425	1.4933156270366876	0.03443571154832622	0.4313812885341803	-0.14883289589914733
0.7670000000000001	0.23217496916431712	-0.10492336286238232	0.6296850372805203	1.4918493331587988	0.03437561920145235	0.4317996366995342	-0.14854507596944252
0.768	0.2321600942279219	-0.1049415387536466	0.6311174357964607	1.4903813590610715	0.03431575837567226	0.43221737031913227	-0.1482581615875086
0.7689999999999999	0.23214524463234243	-0.10495968829346489	0.632547139267486	1.4889117590927718	0.03425612594160297	0.4326344842358393	-0.14797214354633845
0.7699999999999998	0.2321304212663976	-0.10497780952945832	0.6339741513104338	1.4874405873574799	0.034196718792336205	0.4330509733053721	-0.1476870127214603
0.7710000000000001	0.23211562490788964	-0.1049959005134449	0.6353984754578657	1.4859678976882091	0.034137533846492235	0.43346683239789646	-0.14740276008100828
0.772	0.2321008562237613	-0.10501395930333216	0.6368201151477217	1.4844937436225503	0.03407856805148041	0.43388205640004956	-0.14711937669474595
0.7729999999999999	0.23208611577060292	-0.10503198396579165	0.6382390737137181	1.4830181783781686	0.034019818386908596	0.43429664021702885	-0.14683685374266006
0.7739999999999998	0.2320714039951312	-0.10504997257858877	0.6396553543749739	1.4815412548274727	0.033961281867839976	0.43471057877462965	-0.14655518252410824
0.7750000000000001	0.23205672123426585	-0.10506792323294563	0.641068960225617	1.4800630254714031	0.0339029555480219	0.43512386702141914	-0.14627435446710244
0.776	0.2320420677155542	-0.10508583403631548	0.6424798942262482	1.478583542413039	0.03384483652315064	0.4355364999313566	-0.14599436113676248
0.7769999999999999	0.2320274435575666	-0.10510370311481773	0.6438881591976378	1.4771028573302196	0.033786921934053124	0.4359484725069864	-0.14571519424313065
0.7779999999999998	0.23201284876988848	-0.10512152861571183	0.6452937578155241	1.4756210214475132	0.033729208969971156	0.436359779782721	-0.1454368456488426
0.7789999999999997	0.2319982832538359	-0.1051393087102881	0.6466966926057527	1.4741380855093547	0.033671694871768146	0.43677041682779383	-0.1451593073764804
0.78	0.2319837468046459	-0.10515704159604951	0.6480969659408861	1.4726540997539312	0.03361437693433044	0.4371803787493724	-0.1448825716151278
0.7809999999999999	0.23196923911514225	-0.10517472549781194	0.6494945800401628	1.4711691138862582	0.033557252508043985	0.4375896606964466	-0.14460663072570978
0.7819999999999998	0.23195475978012656	-0.10519235866847655	0.6508895369728047	1.4696831770507761	0.03350031899995801	0.4379982578643142	-0.14433147724506282
0.7829999999999997	0.23194030830036716	-0.10520993938984749	0.6522818386627857	1.4681963378045448	0.03344357387500379	0.438406165499119	-0.14405710388923026
0.784	0.23192588408655954	-0.10522746597349593	0.6536714868935563	1.466708644090985	0.03338701465714905	0.43881337890226585	-0.1437835035566607
0.7849999999999999	0.23191148646363152	-0.10524493676167417	0.6550584833127215	1.4652201432133725	0.03333063893042977	0.4392198934349583	-0.14351066933149823
0.7859999999999998	0.23189711467464474	-0.10526235012828236	0.656442829437801	1.4637308818080417	0.03327444433992257	0.4396257045229869	-0.14323859448642434
0.7869999999999997	0.2318827678846722	-0.10527970448026602	0.6578245266638215	1.4622409058179984	0.03321842859278185	0.44003080766158914	-0.142967272484631
0.788	0.2318684451850282	-0.10529699826019816	0.6592035762719938	1.460750260467652	0.03316258945964858	0.44043519842026446	-0.14269669698111492
0.7889999999999999	0.23185414559672127	-0.1053142299496715	0.6605799794387106	1.4592589902393722	0.033106924776311025	0.4408388724474868	-0.14242686182335973
0.7899999999999998	0.23183986807275597	-0.10533139807199719	0.6619537372452452	1.4577671388514506	0.03305143244501063	0.4412418254752591	-0.14215776105135167
0.7909999999999997	0.23182561150003808	-0.10534850119383612	0.6633248506881476	1.4562747492359205	0.032996110435212576	0.4416440533236349	-0.14188938889736102
0.792	0.23181137470163443	-0.10536553792689446	0.6646933206899646	1.4547818635161887	0.03294095678420828	0.44204555190533407	-0.1416217397856776
0.7929999999999999	0.23179715644013926	-0.10538250693081111	0.6660591481106574	1.4532885229859462	0.03288596959797824	0.4424463172303337	-0.14135480833175815
0.7939999999999998	0.23178295542177277	-0.10539940691686155	0.6674223337600922	1.4517947680896859	0.032831147052317065	0.44284634541037804	-0.14108858934054727
0.7949999999999997	0.23176877030008516	-0.10541623665097598	0.6687828784116001	1.4503006384044153	0.0327764873936745	0.44324563266353334	-0.14082307780409892
0.796	0.2317545996796443	-0.10543299495607227	0.6701407828158545	1.4488061726232795	0.032721988939531495	0.44364417531860756	-0.14055826889856435
0.7969999999999999	0.23174044212008363	-0.10544968071520758	0.6714960477135625	1.4473114085421839	0.032667650078921945	0.44404196981901384	-0.14029415798085645
0.7979999999999998	0.23172629613938406	-0.1054662928755513	0.6728486738465932	1.4458163830497484	0.03261346927334555	0.4444390127258972	-0.14003074058523785
0.7989999999999997	0.23171216021639016	-0.10548283045167588	0.67419866196867	1.4443211321201868	0.03255944505746409	0.44483530072071187	-0.13976801241965534
0.8	0.2316980327940677	-0.10549929252779058	0.6755460128563796	1.4428256908079484	0.03250557603921747	0.4452308306076169	-0.1395059693617639
0.8009999999999999	0.23168391228350407	-0.10551567825967169	0.6768907273193685	1.4413300932433286	0.03245186089972618	0.4456255993156335	-0.13924460745519246
0.8019999999999998	0.23166979706677165	-0.1055319868766661	0.6782328062085954	1.4398343726297678	0.032398298393347	0.4460196039002002	-0.13898392290617737
0.8029999999999997	0.23165568549752766	-0.1055482176837694	0.67957225042377	1.438338561243936	0.03234488734782233	0.44641284154425276	-0.13872391207971474
0.804	0.2316415759004824	-0.1055643700634038	0.6809090609211051	1.436842690438573	0.03229162666415899	0.4468053095590737	-0.13846457149499178
0.8049999999999999	0.2316274665716164	-0.10558044347614613	0.6822432387210045	1.435346790646543	0.032238515315872164	0.4471970053848535	-0.13820589782089235
0.8059999999999998	0.23161335577952225	-0.10559643746078196	0.683574784914933	1.4338508913845738	0.03218555234796098	0.4475879265910276	-0.13794788787212825
0.8069999999999997	0.23159924176712168	-0.1056123516348117	0.6849037006707169	1.4323550212570197	0.03213273687634759	0.44797807087651315	-0.13769053860593886
0.808	0.2315851227533849	-0.10562818569465784	0.686229987236648	1.4308592079603741	0.03208006808735429	0.44836743606978685	-0.13743384711905704
0.8089999999999999	0.23157099693505515	-0.10564393941444594	0.6875536459458952	1.42936347828851	0.03202754523636703	0.4487560201287454	-0.1371778106445189
0.8099999999999998	0.23155686248837848	-0.10565961264448516	0.6888746782216004	1.4278678581393736	0.031975167646112274	0.4491438211403507	-0.13692242654795386
0.8109999999999997	0.23154271757121397	-0.10567520531020118	0.6901930855818987	1.4263723725238502	0.03192293470509622	0.4495308373200616	-0.13666769232341944
0.812	0.23152856032628027	-0.10569071741077349	0.6915088696444891	1.4248770455756508	0.03187084586596329	0.44991706701111517	-0.13641360558927
0.813	0.23151438888516487	-0.10570614901785308	0.6928220321307579	1.42338190056069	0.031818900643957246	0.450302508683781	-0.1361601640843059
0.8139999999999998	0.23150020137159283	-0.10572150027473406	0.6941325748690764	1.4218869598866875	0.03176709861566819	0.4506871609345291	-0.13590736566414413
0.8149999999999997	0.23148599590358065	-0.10573677139485088	0.6954404997961393	1.42039224511447	0.031715439417639574	0.45107102248480835	-0.13565520829823913
0.8160000000000001	0.2314717705952293	-0.10575196265922725	0.6967458089559678	1.4188977769705815	0.03166392274477475	0.4514540921793157	-0.13540369006779937
0.817	0.2314575235585361	-0.10576707441362791	0.6980485044980804	1.4174035753600467	0.031612548348665226	0.45183636898399976	-0.13515280916393202
0.8179999999999998	0.23144325290522774	-0.10578210706578817	0.6993485886759564	1.4159096593788967	0.03156131603578001	0.45221785198404485	-0.13490256388571267
0.8189999999999997	0.23142895674861472	-0.10579706108272077	0.7006460638457909	1.41441604732681	0.0315102256655772	0.452598540381957	-0.1346529526382431
0.8200000000000001	0.23141463320546662	-0.10581193698809895	0.701940932465914	1.4129227567206017	0.03145927714853798	0.4529784334957544	-0.13440397393021145
0.821	0.23140028039791105	-0.10582673535971379	0.7032331970972483	1.411429804308549	0.03140847044412323	0.45335753075707846	-0.1341556263707127
0.8219999999999998	0.2313858964549841	-0.1058414568266315	0.7045228604044261	1.4099372060847792	0.031357805558591814	0.45373583170916715	-0.13390790866575733
0.8229999999999997	0.23137147951345916	-0.10585610206529948	0.7058099251564373	1.4084449773033312	0.031307282542437115	0.45411333600481135	-0.13366081961513918
0.8240000000000001	0.2313570277187055	-0.1058706717949758	0.7070943942264276	1.40695313249224	0.03125690148762446	0.4544900434043565	-0.13341435810978583
0.825	0.23134253922595485	-0.10588516677398553	0.7083762705917749	1.4054616854680189	0.031206662525177443	0.45486595377375	-0.13316852312898372
0.8259999999999998	0.23132801220122629	-0.10589958779717937	0.7096555573348141	1.403970649350143	0.031156565823234967	0.4552410670826337	-0.13292331373729588
0.8269999999999997	0.2313134448222871	-0.10591393569384146	0.7109322576434558	1.4024800365758978	0.03110661158527427	0.45561538340236063	-0.13267872908135675
0.8280000000000001	0.2312988352804015	-0.10592821132529291	0.7122063748116971	1.400989858915955	0.031056800048134433	0.455988902903875	-0.1324347683865443
0.829	0.23128418178249374	-0.1059424155814378	0.7134779122407753	1.3995001274887833	0.031007131479535644	0.45636162585582035	-0.13219143095371338
0.8299999999999998	0.23126948255335272	-0.10595654937662695	0.7147468734405816	1.3980108527735118	0.0309576061752767	0.456733552622998	-0.13194871615617362
0.8309999999999997	0.23125473583787903	-0.10597061364596758	0.7160132620298298	1.3965220446238633	0.03090822445659768	0.4571046836646269	-0.1317066234368517
0.8320000000000001	0.23123993990337768	-0.10598460934170159	0.7172770817345955	1.395033712283897	0.030858986667646623	0.4574750195321009	-0.1314651523056994
0.833	0.23122509304189942	-0.105998537428899	0.7185383363856024	1.3935458644044194	0.03080989317286717	0.4578445608663634	-0.13122430233765287
0.8339999999999999	0.23121019357262967	-0.10601239888084203	0.7197970299138778	1.392058509059684	0.03076094435448956	0.4582133083949614	-0.13098407317138644
0.8349999999999997	0.23119523984432533	-0.1060261946744749	0.7210531663451492	1.390571653763244	0.030712140610124616	0.4585812629290206	-0.13074446450880145
0.8360000000000001	0.23118023023780138	-0.1060399257859187	0.7223067497944795	1.3890853054818242	0.030663482350338563	0.4589484253605069	-0.1305054761148841
0.837	0.23116516316847163	-0.10605359318642649	0.7235577844615138	1.3875994706483306	0.03061496999645185	0.45931479665971237	-0.130267107817568
0.8379999999999999	0.23115003708894608	-0.10606719783915491	0.7248062746255828	1.386114155175118	0.030566603978744354	0.4596803778726607	-0.13002935950754005
0.8389999999999997	0.23113485049168403	-0.1060807406960002	0.7260522246402833	1.3846293644675112	0.03051838473464016	0.4600451701183084	-0.12979223113811228
0.8400000000000001	0.23111960191170275	-0.1060942226937426	0.727295638927528	1.383145103437949	0.030470312706628006	0.4604091745856034	-0.12955572272522023
0.841	0.23110428992934395	-0.10610764474987279	0.7285365219710624	1.3816613765203682	0.030422388340221335	0.46077239253058033	-0.1293198343476698
0.8419999999999999	0.23108891317310168	-0.10612100775847645	0.729774878309821	1.3801781876829453	0.030374612082018575	0.4611348252737375	-0.12908456614781535
0.8429999999999997	0.23107347032251405	-0.10613431258617723	0.7310107125322467	1.3786955404384327	0.030326984377680385	0.4614964741978745	-0.12884991833236437
0.8440000000000001	0.2310579601111182	-0.10614756006813736	0.7322440292723201	1.377213437853594	0.030279505669762594	0.4618573407463302	-0.1286158911726995
0.845	0.2310423813294675	-0.10616075100411486	0.7334748332065407	1.37573188255811	0.03023217639546531	0.4622174264214365	-0.1283824850049618
0.8459999999999999	0.2310267328282131	-0.10617388615457676	0.7347031290511087	1.3742508767510766	0.030184996984480413	0.46257673278324646	-0.12814970023056388
0.8469999999999998	0.23101101352087727	-0.10618696623686735	0.7359289215600506	1.3727704222054717	0.030137967856997988	0.4629352614485371	-0.12791753731658587
0.8480000000000001	0.23099522238556788	-0.10619999192180712	0.737152215525036	1.3712905202735903	0.030091089421810303	0.46329301408977863	-0.127685996795078
0.849	0.23097935846600925	-0.10621296383147413	0.7383730157761295	1.3698111718934443	0.030044362074756574	0.4636499924341319	-0.1274550792616967
0.8499999999999999	0.23096342087301816	-0.10622588253816742	0.7395913271827242	1.3683323775931173	0.029997786197690814	0.46400619826295725	-0.12722478537458656
0.8509999999999998	0.230947408786052	-0.10623874856342258	0.7408071546550237	1.3668541374927012	0.029951362157546062	0.4643616334118351	-0.12699511585344717
0.8520000000000001	0.2309313214544522	-0.10625156237595058	0.7420205031460675	1.3653764513060664	0.029905090304946518	0.4647162997706081	-0.12676607147854013
0.853	0.23091515819951167	-0.1062643243888753	0.7432313776535453	1.3638993183432229	0.029858970972489046	0.4650701992832602	-0.12653765308981862
0.8539999999999999	0.23089891841774557	-0.10627703495777455	0.7444397832213949	1.3624227375121425	0.02981300447330267	0.4654233339478153	-0.12630986158617846
0.8549999999999998	0.230882601584236	-0.10628969437990038	0.7456457249423097	1.360946707318916	0.029767191100068497	0.4657757058164946	-0.12608269792452553
0.8560000000000001	0.23086620725492127	-0.10630230289382485	0.7468492079615249	1.3594712258669994	0.029721531124256143	0.4661273169960716	-0.1258561631184151
0.857	0.2308497350682086	-0.10631486067913341	0.7480502374807483	1.3579962908578014	0.029676024795332705	0.4664781696480569	-0.1256302582362619
0.8579999999999999	0.23083318474703893	-0.10632736785616799	0.7492488187622305	1.3565218995926167	0.029630672339822344	0.4668282659888324	-0.12540498439912026
0.8589999999999998	0.23081655610102605	-0.10633982448582167	0.7504449571337187	1.3550480489736478	0.029585473960459706	0.46717760829015936	-0.12518034277827667
0.8600000000000001	0.23079984902792186	-0.10635223056976	0.7516386579935409	1.353574735503745	0.02954042983574156	0.46752619887993574	-0.1249563345930799
0.861	0.23078306351440706	-0.10636458605181937	0.7528299268158156	1.352101955286369	0.029495540119876408	0.4678740401428971	-0.1247329611085816
0.8619999999999999	0.23076619963620376	-0.10637689082020513	0.75401876915691	1.3506297040261597	0.029450804942888317	0.4682211345213185	-0.1245102236324985
0.8629999999999998	0.23074925755826242	-0.10638914470898643	0.7552051906627619	1.3491579770293634	0.02940622441044848	0.4685674845158386	-0.12428812351198268
0.8640000000000001	0.2307322375354034	-0.1064013474985128	0.7563891970759378	1.3476867692033665	0.029361798603312613	0.46891309268633996	-0.12406666213068537
0.865	0.2307151399122852	-0.10641349891587917	0.7575707942420403	1.3462160750549665	0.02931752757685131	0.4692579616528256	-0.12384584090617431
0.8659999999999999	0.23069796512232119	-0.10642559863656972	0.7587499881150868	1.3447458886881387	0.029273411361282184	0.4696020940962252	-0.1236256612878247
0.8669999999999998	0.23068071368629411	-0.10643764628690518	0.7599267847614727	1.343276203802058	0.029229449962542977	0.46994549275907016	-0.12340612475530453
0.8680000000000001	0.23066338621104301	-0.10644964144578706	0.7611011903636445	1.3418070136893767	0.029185643362952894	0.4702881604460934	-0.12318723281716547
0.869	0.23064598338822237	-0.10646158364536387	0.7622732112246028	1.3403383112351437	0.029141991521175005	0.47063010002475364	-0.12296898700905068
0.8699999999999999	0.23062850599313747	-0.10647347237174946	0.763442853772106	1.3388700889163685	0.029098494372088706	0.4709713144256182	-0.12275138889200539
0.8709999999999998	0.23061095488365638	-0.10648530706692085	0.7646101245614423	1.3374023388018623	0.029055151827364022	0.47131180664266437	-0.12253444005125402
0.8720000000000001	0.23059333099881943	-0.10649708713142053	0.7657750302771341	1.335935052552734	0.029011963776555082	0.47165157973349536	-0.1223181420951379
0.873	0.23057563535639142	-0.10650881192636133	0.7669375777343199	1.3344682214235597	0.028968930087982056	0.47199063681940706	-0.12210249665402928
0.8739999999999999	0.23055786904973252	-0.10652048077473271	0.7680977738805599	1.3330018362634755	0.02892605060940166	0.47232898108542515	-0.1218875053791593
0.8749999999999998	0.2305400332451149	-0.10653209296351271	0.7692556257976855	1.331535887516823	0.028883325169014477	0.4726666157803695	-0.12167316994154091
0.8760000000000001	0.23052212917873227	-0.10654364774695987	0.7704111407018034	1.3300703652241161	0.02884075357705282	0.4730035442165782	-0.1214594920314723
0.877	0.2305041581518955	-0.10655514435033457	0.7715643259403192	1.3286052590252122	0.02879833562794931	0.4733397697689221	-0.12124647335874116
0.8779999999999999	0.23048612152516598	-0.1065665819733022	0.7727151889867263	1.32714055816508	0.02875607110278188	0.4736752958733503	-0.12103411565340619
0.8789999999999998	0.23046802071330685	-0.10657795979264258	0.7738637374346602	1.3256762514999103	0.028713959771447247	0.4740101260254506	-0.12082242066703248
0.8800000000000001	0.23044985718105163	-0.10658927696501588	0.7750099789923348	1.3242123275028301	0.028672001394623996	0.4743442637790829	-0.12061139017377004
0.881	0.2304316324381859	-0.10660053263053926	0.7761539214766002	1.322748774271111	0.02863019572607361	0.4746777127447155	-0.12040102597115186
0.8819999999999999	0.2304133480335637	-0.10661172591679997	0.7772955728043583	1.3212855795352645	0.028588542515462376	0.4750104765871577	-0.12019132988170629
0.8829999999999998	0.23039500554880477	-0.10662285594255116	0.7784349409813351	1.3198227306689032	0.028547041511278064	0.4753425590228067	-0.11998230375568603
0.8840000000000001	0.23037660659242332	-0.10663392182071577	0.7795720340904546	1.3183602146993836	0.028505692463354482	0.4756739638167694	-0.11977394947393803
0.885	0.23035815279514102	-0.10664492266145323	0.7807068602801824	1.316898018319239	0.028464495125369506	0.47600469477997925	-0.1195662689506685
0.8859999999999999	0.23033964580600744	-0.10665585757603907	0.7818394277513263	1.3154361278984177	0.028423449257925833	0.47633475576599815	-0.1193592641365887
0.8869999999999998	0.2303210872878225	-0.10666672568118206	0.7829697447419103	1.3139745294984633	0.02838255463203205	0.4766641506672577	-0.11915293702243936
0.8880000000000001	0.23030247891148523	-0.10667752610303143	0.7840978195104878	1.3125132088886522	0.02834181103249695	0.4769928834109171	-0.11894728964295294
0.889	0.23028382235001849	-0.10668825798012248	0.7852236603175093	1.3110521515633542	0.02830121826099382	0.4773209579543965	-0.11874232408155631
0.8899999999999999	0.23026511927264012	-0.1066989204656345	0.7863472754051172	1.3095913427613781	0.028260776138916612	0.47764837828033674	-0.11853804247526356
0.8909999999999998	0.230246371338878	-0.10670951273046811	0.7874686729768644	1.3081307674873135	0.02822048451045458	0.4779751483911658	-0.1183344470190262
0.8920000000000001	0.2302275801927291	-0.10672003396714369	0.7885878611780981	1.3066704105337545	0.02818034324588549	0.4783012723037541	-0.11813153996959977
0.893	0.23020874745648737	-0.10673048339301477	0.7897048480773741	1.3052102565044263	0.028140352244478584	0.47862675404421656	-0.11792932364886331
0.8939999999999999	0.23018987472348784	-0.10674086025242163	0.790819641649274	1.3037502898382296	0.028100511436824703	0.47895159764273515	-0.11772780044640745
0.8949999999999998	0.23017096355014105	-0.10675116381854087	0.7919322497578655	1.3022904948338427	0.02806082078701998	0.47927580712839796	-0.11752697282175364
0.8960000000000001	0.23015201544875666	-0.10676139339530656	0.7930426801396666	1.300830855675268	0.028021280294885865	0.47959938652399065	-0.11732684330662896
0.897	0.23013303188153153	-0.10677154831940198	0.7941509403857301	1.2993713564583353	0.027981889998164623	0.4799223398406745	-0.1171274145075374
0.8979999999999999	0.2301140142549519	-0.10678162796232106	0.7952570379228397	1.2979119812174327	0.02794264997481209	0.480244671072487	-0.11692868910874718
0.8989999999999998	0.23009496391423248	-0.1067916317321275	0.7963609799941916	1.2964527139520952	0.027903560345265862	0.48056638419066056	-0.11673066987550869
0.9000000000000001	0.2300758821381629	-0.10680155907416257	0.7974627736406793	1.294993538653854	0.02786462127401896	0.48088748313799984	-0.11653335965695234
0.901	0.2300567701351116	-0.1068114094710743	0.7985624256835261	1.293534439334106	0.02782583297043786	0.48120797182343433	-0.11633676138817661
0.9019999999999999	0.2300376290398119	-0.10682118244366949	0.7996599427075068	1.2920754000526484	0.027787195689860163	0.481527854116561	-0.1161408780918887
0.9029999999999998	0.23001845990942507	-0.10683087755259313	0.8007553310440031	1.2906164049453852	0.0277487097353979	0.48184713384211136	-0.11594571288032578
0.9040000000000001	0.22999926371887916	-0.10684049439933495	0.8018485967542583	1.2891574382512228	0.027710375459593675	0.48216581477446147	-0.1157512689573932
0.905	0.22998004135698782	-0.10685003262655937	0.8029397456128256	1.2876984843400467	0.02767219326550301	0.4824839006321809	-0.11555754962052901
0.9059999999999999	0.2299607936233491	-0.10685949191888364	0.8040287830908273	1.2862395277429277	0.027634163607689794	0.4828013950724344	-0.11536455826204851
0.9069999999999998	0.22994152122489553	-0.10686887200373252	0.8051157143397771	1.2847805531834446	0.027596286993134392	0.4831183016852331	-0.11517229836990438
0.9079999999999997	0.22992222477246918	-0.10687817265152166	0.8062005441767081	1.2833215456082614	0.027558563981688614	0.4834346239878957	-0.11498077352810288
0.909	0.22990290477817113	-0.10688739367516664	0.8072832770690997	1.281862490216964	0.027520995186198792	0.4837503654197178	-0.11478998741756433
0.9099999999999999	0.22988356165310947	-0.10689653492891464	0.808363917116591	1.2804033724926824	0.02748358127266192	0.484065529336236	-0.11459994381839891
0.9109999999999998	0.2298641957051707	-0.1069055963072527	0.8094424680290934	1.2789441782338886	0.02744632296084044	0.4843801190028401	-0.11441064661347221
0.9119999999999997	0.22984480713718847	-0.10691457774427097	0.8105189331046848	1.2774848935862584	0.027409221025152433	0.4846941375882173	-0.11422209979197805
0.913	0.2298253960462616	-0.10692347921235343	0.8115933152099171	1.2760255050734801	0.027372276294922938	0.48500758815823364	-0.11403430745234487
0.9139999999999999	0.22980596242422288	-0.10693230071981753	0.8126656167625315	1.2745659996277705	0.027335489653691175	0.48532047367031217	-0.1138472738044109
0.9149999999999998	0.22978650615850826	-0.1069410423082546	0.813735839715828	1.273106364622369	0.027298862037938246	0.48563279696781547	-0.11366100317049864
0.9159999999999997	0.22976702703304927	-0.10694970404995005	0.8148039855439342	1.2716465879056524	0.027262394435599843	0.4859445607743095	-0.1134754999855065
0.917	0.22974752472956256	-0.10695828604538371	0.8158700552275989	1.270186657833869	0.027226087884728533	0.48625576768807055	-0.11329076879686584
0.9179999999999999	0.22972799882998746	-0.10696678842080586	0.8169340492401296	1.268726563301757	0.02718994347236544	0.48656642017683344	-0.11310681426502897
0.9189999999999998	0.229708448820073	-0.10697521132588866	0.8179959675330953	1.2672662937721872	0.027153962333376823	0.4868765205725943	-0.11292364116442309
0.9199999999999997	0.22968887409336616	-0.10698355493145645	0.8190558095225525	1.2658058393048364	0.027118145649132615	0.48718607106658923	-0.11274125438425618
0.921	0.2296692739552259	-0.10699181942729317	0.8201135740769178	1.2643451905839036	0.027082494646025856	0.4874950737045669	-0.11255965892868333
0.9219999999999999	0.22964964762723553	-0.10700000502002632	0.8211692595064866	1.2628843389456288	0.02704701059383185	0.48780353038235325	-0.11237885991638948
0.9229999999999998	0.22962999425239003	-0.10700811193108985	0.8222228635534692	1.2614232764056268	0.02701169480396677	0.48811144284164604	-0.11219886258013176
0.9239999999999997	0.22961031290031034	-0.1070161403947662	0.8232743833821732	1.259961995685291	0.026976548627705363	0.48841881266597587	-0.1120196722663585
0.925	0.2295906025721076	-0.10702409065630283	0.824323815570841	1.2585004902369015	0.026941573454295552	0.48872564127695384	-0.11184129443416865
0.9259999999999999	0.22957086220602604	-0.1070319629701031	0.8253711561058933	1.257038754266684	0.026906770709029595	0.4890319299309873	-0.11166373465360667
0.9269999999999998	0.22955109068462057	-0.1070397575979943	0.8264164003774538	1.2555767827547046	0.02687214185133126	0.48933767971652314	-0.11148699860413999
0.9279999999999997	0.22953128684346855	-0.10704747480719547	0.8274595431757871	1.2541145714723536	0.0268376883724314	0.4896428915517561	-0.11131109207325299
0.929	0.22951144948103866	-0.10705511486723096	0.8285005786890278	1.2526521169989333	0.026803411792265038	0.4899475661826799	-0.1111360209547862
0.9299999999999999	0.22949157736896558	-0.10706267804616912	0.8295395005014556	1.2511894167373516	0.026769313656075745	0.49025170418141856	-0.11096179124738076
0.9309999999999998	0.229471669262355	-0.10707016460769068	0.8305763015915657	1.2497264689285499	0.02673539553145668	0.4905553059447774	-0.11078840905314405
0.9319999999999997	0.2294517239104988	-0.10707757480898261	0.8316109743306932	1.2482632726642884	0.02670165900564399	0.49085837169295093	-0.11061588057622625
0.933	0.2294317400683803	-0.1070849088979518	0.8326435104833303	1.2467998278975447	0.02666810568233035	0.49116090146857116	-0.11044421212117997
0.9339999999999999	0.22941171650821635	-0.10709216710976295	0.8336739012095196	1.2453361354501433	0.026634737178118775	0.49146289513639985	-0.11027341009091435
0.9349999999999998	0.22939165203028375	-0.10709934966420619	0.8347021370689511	1.2438721970176163	0.02660155511940699	0.4917643523836649	-0.11010348098423736
0.9359999999999997	0.22937154547340574	-0.10710645676426747	0.8357282080256435	1.2424080151712977	0.02656856113994425	0.49206527272073686	-0.10993443139371087
0.937	0.22935139572547839	-0.10711348859514591	0.8367521034524686	1.2409435933584014	0.026535756878754643	0.4923656554819013	-0.10976626800417764
0.938	0.22933120173366373	-0.1071204453233424	0.837773812136285	1.2394789359012088	0.026503143978120678	0.49266549982635055	-0.10959899759122303
0.9389999999999998	0.22931096251387373	-0.10712732709582273	0.8387933222848172	1.2380140479942376	0.026470724081442954	0.4929648047398205	-0.10943262701913839
0.9399999999999997	0.22929067716029694	-0.10713413403925379	0.8398106215352928	1.2365489356971249	0.026438498831035127	0.49326356903699653	-0.10926716323886702
0.9410000000000001	0.2292703448553458	-0.10714086625931182	0.8408256969644718	1.235083605923599	0.02640646986609624	0.4935617913643835	-0.10910261328610861
0.942	0.2292499648788962	-0.1071475238400658	0.8418385351012043	1.2336180664284107	0.026374638820797897	0.49385947020358134	-0.10893898427872256
0.9429999999999998	0.22922953661644488	-0.10715410684343561	0.8428491219422817	1.2321523257926	0.02634300732218014	0.49415660387514937	-0.10877628341293656
0.9439999999999997	0.22920905956693916	-0.10716061530872091	0.8438574429697139	1.2306863934067103	0.02631157698791542	0.49445319054300024	-0.1086145179592057
0.9450000000000001	0.2291885333506538	-0.10716704925220057	0.8448634831683195	1.2292202794523208	0.026280349424182614	0.4947492282192038	-0.10845369525820248
0.946	0.22916795771711296	-0.1071734086668058	0.8458672270447719	1.2277539948818854	0.02624932622358864	0.4950447147692019	-0.10829382271644346
0.9469999999999998	0.2291473325526828	-0.10717969352224219	0.8468686586484918	1.2262875513964944	0.026218508963257874	0.4953396479173147	-0.10813490780130175
0.9479999999999997	0.22912665788708458	-0.10718590376631097	0.8478677615932766	1.2248209614222931	0.026187899203636	0.4956340252523577	-0.1079769580357026
0.9490000000000001	0.22910593389920514	-0.10719203932705461	0.848864519078928	1.2233542380863023	0.026157498487763074	0.49592784423337194	-0.10781998099292117
0.95	0.22908516092333217	-0.10719810011459974	0.8498589139132698	1.221887395190876	0.026127308340222605	0.4962211021956518	-0.1076639842916578
0.9509999999999998	0.22906433945505988	-0.10720408602307506	0.850850928534949	1.2204204471860356	0.02609733026613055	0.496513796357196	-0.10750897559120082
0.9519999999999997	0.2290434701553633	-0.10720999693297843	0.8518405450370332	1.2189534091407925	0.026067565750589078	0.49680592382533884	-0.10735496258624302
0.9530000000000001	0.2290225538532178	-0.10721583271286324	0.8528277451910456	1.2174862967149496	0.026038016257933644	0.49709748160320094	-0.10720195300140536
0.954	0.22900159154788965	-0.10722159321997012	0.8538125104707053	1.2160191261309938	0.02600868323046753	0.4973884665960218	-0.10704995458613013
0.9549999999999998	0.22898058441127278	-0.10722727830055563	0.8547948220750157	1.2145519141453107	0.02597956808704774	0.4976788756175606	-0.10689897511011903
0.9559999999999997	0.22895953379026984	-0.10723288779066953	0.8557746609510964	1.2130846780187003	0.025950672221947184	0.4979687053965677	-0.10674902235888205
0.9570000000000001	0.22893844120884088	-0.10723842151813537	0.856752007817527	1.2116174354858005	0.02592199700447902	0.4982579525835132	-0.10660010412908526
0.958	0.22891730836896537	-0.10724387930535724	0.8577268431882175	1.2101502047234054	0.025893543779198995	0.49854661375757525	-0.10645222822375072
0.9589999999999999	0.22889613715051613	-0.10724926097182214	0.8586991473964497	1.2086830043184131	0.025865313866014632	0.49883468543352627	-0.1063054024473618
0.9599999999999997	0.22887492961079628	-0.1072545663366751	0.8596689006194872	1.2072158532361426	0.02583730856032172	0.4991221640685202	-0.10615963460050101
0.9610000000000001	0.22885368798411349	-0.10725979522174589	0.8606360829033954	1.2057487707897494	0.0258095291333495	0.4994090460689064	-0.10601493247407358
0.962	0.22883241468101306	-0.10726494745427594	0.8616006741869648	1.2042817766107226	0.02578197683240882	0.49969532779682924	-0.10587130384384001
0.9629999999999999	0.22881111228679196	-0.1072700228697197	0.862562654325508	1.2028148906200622	0.025754652881163822	0.49998100557655667	-0.10572875646494545
0.9639999999999997	0.22878978355966684	-0.10727502131499603	0.8635220031160542	1.2013481330005	0.025727558479864982	0.5002660757007851	-0.10558729806546396
0.9650000000000001	0.22876843142821834	-0.10727994265106278	0.8644787003239596	1.199881524169741	0.025700694805116102	0.5005505344370449	-0.10544693633895015
0.966	0.22874705898735656	-0.10728478675481398	0.8654327257105767	1.198415084754333	0.02567406300941761	0.5008343780341507	-0.10530767893623422
0.9669999999999999	0.22872566949356	-0.10728955352180251	0.866384059061631	1.1969488355652693	0.02564766422103316	0.5011176027284547	-0.10516953345633105
0.9679999999999997	0.2287042663593849	-0.1072942428697895	0.8673326802155678	1.1954827975768092	0.02562149954417841	0.5014002047496652	-0.10503250743657781
0.9690000000000001	0.22868285314648706	-0.1072988547416176	0.8682785690915155	1.1940169919077455	0.025595570059043653	0.5016821803263537	-0.10489660834247985
0.97	0.22866143355827942	-0.107303389107034	0.8692217057168798	1.192551439803971	0.025569876821283866	0.5019635256912781	-0.10476184355756198
0.9709999999999999	0.22864001143297383	-0.10730784596421487	0.8701620702545921	1.1910861626230766	0.025544420861157754	0.50224423708628	-0.10462822037297428
0.9719999999999998	0.22861859073587618	-0.10731222534136313	0.8710996430300333	1.1896211818209554	0.025519203182802052	0.5025243107667609	-0.10449574597666272
0.9730000000000001	0.22859717555055725	-0.10731652729837958	0.8720344045576546	1.1881565189392647	0.025494224763822692	0.5028037430060459	-0.10436442744227989
0.974	0.22857577006964705	-0.10732075192823545	0.8729663355673123	1.1866921955941037	0.025469486554775652	0.5030825300996989	-0.10423427171801182
0.9749999999999999	0.2285543785856236	-0.10732489935729363	0.8738954170303298	1.1852282334666386	0.02544498947798834	0.5033606683697311	-0.10410528561543561
0.9759999999999998	0.22853300548159236	-0.1073289697449505	0.874821630185685	1.1837646542952782	0.02542073442590333	0.5036381541686473	-0.10397747579809671
0.9770000000000001	0.22851165522205064	-0.10733296328372721	0.8757449565670975	1.1823014798690028	0.025396722259430776	0.5039149838832715	-0.10385084876919025
0.978	0.22849033234363225	-0.10733688019943814	0.8766653780314057	1.1808387320214473	0.025372953806125868	0.5041911539384771	-0.10372541085833971
0.9789999999999999	0.2284690414454544	-0.10734072075106105	0.8775828767882511	1.1793764326257155	0.025349429858068793	0.5044666608009484	-0.10360116820752786
0.9799999999999998	0.22844778717831354	-0.10734448523105927	0.8784974354307138	1.177914603591034	0.025326151169811673	0.5047415009829134	-0.10347812675599068
0.9810000000000001	0.2284265742330983	-0.10734817396577727	0.8794090369669173	1.1764532668612249	0.025303118456209125	0.5050156710458545	-0.10335629222425136
0.982	0.2284054073295411	-0.1073517873151545	0.8803176648533699	1.1749924444138493	0.025280332389766243	0.5052891676042588	-0.10323567009734934
0.9829999999999999	0.22838429120492804	-0.10735532567213472	0.8812233030285557	1.1735321582780447	0.025257793597016083	0.505561987327098	-0.10311626560378744
0.9839999999999998	0.2283632306023882	-0.10735878946215081	0.882125935943405	1.1720724306071255	0.025235502652586245	0.5058341269324137	-0.10299808368361454
0.9850000000000001	0.22834223025950934	-0.10736217914268593	0.8830255485882896	1.170613283787504	0.025213460071684703	0.5061055831770803	-0.10288112894996267
0.986	0.22832129489690056	-0.10736549520290825	0.8839221265191852	1.1691547405121012	0.02519166630435388	0.5063763528507026	-0.10276540565883252
0.9869999999999999	0.22830042920632226	-0.10736873816337693	0.8848156558837704	1.167696823800563	0.025170121732527785	0.5066464327759643	-0.10265091769077712
0.9879999999999998	0.22827963783912902	-0.10737190857581659	0.8857061234455939	1.166239557002348	0.025148826668369262	0.5069158198108029	-0.1025376685374757
0.9890000000000001	0.22825892539464251	-0.1073750070225846	0.8865935166063219	1.1647829638003326	0.025127781352790743	0.5071845108502819	-0.10242566128929656
0.99	0.22823829640807453	-0.10737803411545854	0.8874778234283397	1.1633270682149057	0.025106985953610123	0.5074525028285297	-0.10231489862262742
0.9909999999999999	0.2282177553391259	-0.10738099049449723	0.8883590326577152	1.1618718946096604	0.025086440563463316	0.5077197927205647	-0.10220538278654387
0.9919999999999998	0.22819730656200796	-0.10738387682734825	0.8892371337449074	1.1604174676982864	0.02506614519789961	0.5079863775436443	-0.10209711559021419
0.9930000000000001	0.2281769543568815	-0.10738669380824832	0.8901121168617253	1.1589638125503832	0.02504609979359888	0.5082522543583236	-0.10199009839249983
0.994	0.2281567029023347	-0.10738944215709183	0.8909839729149239	1.157510954595796	0.02502630420695419	0.5085174202694703	-0.1018843320936891
0.9949999999999999	0.22813655626814397	-0.10739212261894322	0.8918526935575756	1.1560589196289492	0.025006758213202616	0.5087818724271176	-0.10177981712832716
0.9959999999999998	0.22811651840793623	-0.10739473596286378	0.8927182711997264	1.1546077338135303	0.024987461505434457	0.5090456080270948	-0.10167655345828898
0.9970000000000001	0.22809659315174846	-0.10739728297967553	0.8935806990179735	1.1531574236867486	0.024968413693237473	0.5093086243115019	-0.10157454056652118
0.998	0.22807678419848287	-0.10739976447978966	0.8944399709617141	1.1517080161627706	0.02494961430170728	0.5095709185689692	-0.1014737774526708
0.9989999999999999	0.2280570951086263	-0.1074021812922251	0.8952960817549426	1.150259538535675	0.024931062771433282	0.5098324881345196	-0.10137426263102768
0.9999999999999998	0.22803752929798315	-0.10740453426444142	0.8961490268936029	1.148812018481901	0.024912758459277866	0.5100933303889191	-0.10127599413072064
1.0010000000000001	0.2280180900324225	-0.10740682426148421	0.896998802639254	1.1473654840606657	0.02489470063934045	0.5103534427578178	-0.10117896949816897
1.002	0.22799878042288355	-0.1074090521640672	0.8978454060105567	1.1459199637123203	0.02487688850374156	0.5106128227109916	-0.10108318580112109
1.003	0.2279796034202558	-0.10741121886634038	0.8986888347733339	1.144475486256873	0.024859321163288553	0.5108714677615643	-0.10098863963343022
1.0039999999999998	0.22796056181050595	-0.10741332527371866	0.8995290874299634	1.1430320808926488	0.024841997648206545	0.5111293754652725	-0.10089532712026539
1.0050000000000001	0.22794165821080348	-0.10741537230077022	0.9003661632099837	1.1415897771935617	0.02482491690881347	0.5113865434200214	-0.10080324392315226
1.006	0.22792289506664315	-0.10741736086916351	0.90120006206229	1.1401486051045897	0.024808077816079466	0.5116429692656717	-0.10071238524460364
1.007	0.22790427464958574	-0.10741929190567212	0.9020307846459128	1.138708594935801	0.02479147916243686	0.5118986506836934	-0.10062274583374489
1.0079999999999998	0.22788579905599074	-0.10742116634023675	0.9028583323167535	1.1372697773564042	0.024775119662902932	0.5121535853963879	-0.10053431999391314
1.0090000000000001	0.2278674702067389	-0.10742298510408305	0.9036827071110223	1.1358321833895426	0.024758997956272847	0.5124077711658583	-0.10044710159162652
1.01	0.22784928984718997	-0.107424749128271	0.9045039117272582	1.1343958444066775	0.024743112606627746	0.5126612057930403	-0.10036108406638082
1.011	0.22783125954699676	-0.10742645934342733	0.9053219495088068	1.1329607921207816	0.02472746210552466	0.512913887116851	-0.10027626044060957
1.0119999999999998	0.22781338070014717	-0.10742811668028379	0.9061368244275048	1.1315270585790587	0.024712044874504263	0.5131658130133412	-0.10019262332914419
1.0130000000000001	0.22779565452598727	-0.10742972206951536	0.9069485410666925	1.130094676156293	0.02469685926718711	0.5134169813946053	-0.10011016494885072
1.014	0.2277780820708512	-0.10743127644050111	0.9077571046024229	1.1286636775476657	0.02468190357089901	0.5136673902076374	-0.10002887712930299
1.015	0.2277606642091685	-0.10743278071975951	0.908562520783607	1.1272340957587488	0.024667176008436136	0.5139170374335585	-0.09994875132462172
1.0159999999999998	0.22774340164479562	-0.10743423582943326	0.9093647959114718	1.125805964093026	0.024652674740215142	0.5141659210870979	-0.09986977862630471
1.0170000000000001	0.22772629491407656	-0.1074356426858232	0.9101639368187019	1.1243793161384084	0.024638397866383728	0.5144140392160844	-0.09979194977656915
1.018	0.22770934439025783	-0.10743700219796988	0.910959950847885	1.1229541857523346	0.02462434342877162	0.5146613899010745	-0.09971525518245858
1.019	0.22769255028812838	-0.10743831526665858	0.9117528458285001	1.1215306070454234	0.024610509413231937	0.514907971255055	-0.09963968493102773
1.0199999999999998	0.227675912668505	-0.10743958278459921	0.9125426300535691	1.1201086143651495	0.02459689375280116	0.5151537814229806	-0.09956522880457942
1.0210000000000001	0.2276594314429409	-0.10744080563740406	0.9133293122567142	1.1186882422791373	0.024583494331314227	0.5153988185813296	-0.0994918762957196
1.022	0.22764310637941026	-0.10744198470385741	0.91411290158849	1.117269525557285	0.024570308986624222	0.5156430809378644	-0.09941961662309294
1.023	0.2276269371089686	-0.10744312085509973	0.9148934075915983	1.1158524991541916	0.024557335513124147	0.5158865667312905	-0.09934843874768769
1.0239999999999998	0.22761092313263506	-0.10744421495347847	0.9156708401753576	1.11443719819185	0.02454457166399923	0.5161292742306377	-0.09927833138959805
1.0250000000000001	0.22759506382812283	-0.10744526785181674	0.9164452095886615	1.1130236579403203	0.02453201515394268	0.5163712017346035	-0.09920928304604694
1.026	0.2275793584564206	-0.10744628039385191	0.9172165263910446	1.1116119137959648	0.02451966366294617	0.5166123475711091	-0.09914128201074086
1.027	0.22756380616822436	-0.10744725341546692	0.9179848014237288	1.1102020012594702	0.02450751484067996	0.5168527100970047	-0.09907431639316733
1.0279999999999998	0.22754840601021922	-0.10744818774520827	0.9187500457821448	1.1087939559158815	0.024495566310307887	0.5170922876976244	-0.09900837413675
1.0290000000000001	0.22753315693121223	-0.10744908420371382	0.9195122707884053	1.1073878134162367	0.02448381567167858	0.5173310787860678	-0.09894344303678689
1.03	0.2275180577881169	-0.10744994360317715	0.9202714879618438	1.1059836094581348	0.0244722605048087	0.5175690818024558	-0.09887951075970548
1.031	0.2275031073514143	-0.10745076674797449	0.9210277089879813	1.1045813797640684	0.024460898374208714	0.5178062952133426	-0.0988165648635861
1.0319999999999998	0.22748830430971553	-0.10745155443607816	0.9217809456874179	1.1031811600593713	0.02444972683362717	0.5180427175111659	-0.09875459281874728
1.0329999999999997	0.22747364727417946	-0.10745230745975501	0.9225312099861389	1.1017829860520016	0.024438743430241508	0.518278347213613	-0.0986935820271874
1.034	0.22745913478353819	-0.1074530266051736	0.9232785138876008	1.100386893413756	0.024427945708115052	0.5185131828629665	-0.09863351984083377
1.035	0.22744476530973087	-0.10745371265167018	0.9240228694450803	1.098992917760991	0.024417331211470657	0.5187472230254312	-0.09857439357995137
1.0359999999999998	0.22743053726414905	-0.10745436637104747	0.9247642887335246	1.0976010946351975	0.024406897487844352	0.5189804662903801	-0.09851619055202794
1.0369999999999997	0.2274164490037451	-0.10745498852690584	0.9255027838220214	1.0962114594845174	0.024396642091060444	0.5192129112696472	-0.0984588980701124
1.038	0.22740249883625108	-0.10745557987438226	0.9262383667472531	1.0948240476457962	0.024386562584456747	0.5194445565969252	-0.09840250347043662
1.039	0.22738868502488524	-0.10745614116104868	0.9269710494875444	1.0934388943271323	0.024376656544727798	0.5196754009270891	-0.09834699412957598
1.0399999999999998	0.22737500579292413	-0.10745667312859317	0.9277008439382406	1.0920560345905177	0.024366921565962023	0.5199054429355071	-0.09829235748091786
1.0409999999999997	0.22736145932814059	-0.1074571765137777	0.9284277618895337	1.0906755033341593	0.02435735526296183	0.5201346813176452	-0.09823858103002381
1.042	0.2273480437871087	-0.10745765204829573	0.9291518150071049	1.0892973352767037	0.02434795527360523	0.5203631147889044	-0.09818565236816698
1.043	0.22733475729900413	-0.10745810045828129	0.9298730148151969	1.0879215649448317	0.024338719260738634	0.5205907420843895	-0.09813355918375236
1.0439999999999998	0.22732159796852827	-0.10745852246384531	0.93059137268135	1.0865482266623072	0.024329644914029364	0.5208175619585481	-0.09808228927248454
1.0449999999999997	0.22730856387870726	-0.1074589187786383	0.9313068998027886	1.0851773545393204	0.024320729951658356	0.5210435731848648	-0.09803183054684324
1.046	0.22729565309393854	-0.10745929010943885	0.9320196071948231	1.0838089824632204	0.024311972121550843	0.5212687745557323	-0.09798217104445198
1.047	0.22728286366253841	-0.10745963715576702	0.9327295056808814	1.0824431440909819	0.024303369202329894	0.5214931648823802	-0.09793329893516903
1.0479999999999998	0.22727019361917156	-0.1074599606095223	0.9334366058837889	1.081079872842618	0.024294919004177743	0.5217167429947407	-0.097885202527156
1.0489999999999997	0.22725764098791565	-0.10746026115464494	0.934140918217907	1.0797192018955102	0.024286619369546143	0.5219395077412511	-0.0978378702723009
1.05	0.2272452037855863	-0.10746053946680059	0.9348424528813644	1.078361164180747	0.024278468173778794	0.522161457988413	-0.09779129077125058
1.051	0.2272328800249473	-0.10746079621308703	0.9355412198479947	1.0770057923818195	0.024270463325647956	0.522382592619987	-0.09774545277800323
1.0519999999999998	0.22722066771818372	-0.10746103205176272	0.9362372288593515	1.0756531189341343	0.024262602767746392	0.5226029105361888	-0.09770034520419332
1.0529999999999997	0.22720856488101496	-0.10746124763199622	0.9369304894179168	1.0743031760245596	0.024254884476614905	0.522822410653193	-0.09765595712289782
1.054	0.22719656953669884	-0.1074614435936361	0.9376210107822431	1.0729559955917256	0.024247306462546542	0.5230410919027636	-0.09761227777136494
1.055	0.22718467971955547	-0.10746162056700066	0.9383088019628942	1.0716116093266725	0.024239866769373963	0.5232589532317664	-0.09756929655322472
1.0559999999999998	0.2271728934787632	-0.10746177917268651	0.9389938717172959	1.070270048673437	0.024232563474485515	0.5234759936015063	-0.0975270030413484
1.0569999999999997	0.22716120888205094	-0.10746192002139596	0.9396762285434865	1.0689313448306765	0.024225394689011005	0.5236922119868883	-0.09748538698100215
1.058	0.22714962401891087	-0.10746204371378208	0.9403558806663699	1.067595528754301	0.024218358558909858	0.5239076073746735	-0.09744443829641082
1.059	0.2271381370040888	-0.10746215084031124	0.9410328360089422	1.0662626311595746	0.024211453267694333	0.5241221787602215	-0.0974041471051267
1.0599999999999998	0.2271267459806028	-0.10746224198114222	0.9417071021714182	1.064932682522659	0.024204677038231724	0.5243359251451569	-0.09736450372864194
1.0609999999999997	0.2271154491211627	-0.10746231770602165	0.9423786864415568	1.063605713082696	0.024198028131252217	0.5245488455381533	-0.09732549868689147
1.062	0.2271042446291195	-0.10746237857419477	0.9430475958124953	1.0622817528440258	0.024191504843182884	0.5247609389564591	-0.09728712268877496
1.063	0.22709313074007584	-0.10746242513433155	0.9437138369844005	1.0609608315777619	0.024185105505684597	0.5249722044259156	-0.09724936663119192
1.0639999999999998	0.22708210572415777	-0.10746245792446694	0.9443774163499259	1.0596429788230637	0.024178828486893542	0.5251826409792819	-0.09721222160653788
1.0649999999999997	0.22707116788894863	-0.10746247747195538	0.9450383399638487	1.0583282238888323	0.02417267219449077	0.5253922476527495	-0.09717567891818336
1.066	0.22706031558233647	-0.10746248429343844	0.9456966135216888	1.0570165958565485	0.02416663507773902	0.5256010234832643	-0.0971397300910944
1.067	0.22704954719452583	-0.10746247889482569	0.9463522423713696	1.055708123583851	0.024160715625626047	0.5258089675092146	-0.09710436686536188
1.0679999999999998	0.2270388611595912	-0.10746246177128768	0.9470052315323515	1.0544028357073294	0.024154912364100087	0.5260160787719896	-0.09706958118598527
1.0689999999999997	0.22702825595732376	-0.10746243340726105	0.9476555856970414	1.0531007606444946	0.024149223855444005	0.5262223563158522	-0.0970353652018907
1.07	0.22701773011574825	-0.1074623942764649	0.9483033092234935	1.0518019265964091	0.024143648698754162	0.5264277991868561	-0.09700171126937987
1.071	0.22700728221356115	-0.10746234484192824	0.9489484061205254	1.0505063615516967	0.024138185531342827	0.5266324064308099	-0.09696861195922618
1.0719999999999998	0.22699691088174095	-0.10746228555602788	0.9495908800098346	1.0492140932922847	0.0241328330328315	0.5268361770887658	-0.09693606007515936
1.0729999999999997	0.22698661480433122	-0.1074622168605364	0.950230734074132	1.047925149400847	0.02412758993090126	0.5270391101910084	-0.09690404867911771
1.074	0.22697639271801984	-0.10746213918667971	0.95086797102287	1.0466395572680374	0.024122455005108172	0.527241204752893	-0.09687257110744087
1.075	0.22696624341051755	-0.10746205295520372	0.9515025930823285	1.0453573440976078	0.02411742708797339	0.5274424597733901	-0.09684162097490344
1.0759999999999998	0.22695616571848984	-0.1074619585764499	0.9521346019942699	1.0440785369105203	0.02411250506511519	0.5276428742345657	-0.09681119217445275
1.0769999999999997	0.2269461585254182	-0.10746185645043901	0.9527639990148851	1.0428031625506582	0.02410768787533764	0.5278424471007866	-0.09678127887643238
1.078	0.22693622075938918	-0.10746174696696298	0.9533907849128999	1.0415312476921086	0.024102974510798705	0.5280411773175856	-0.09675187552808938
1.079	0.22692635139119022	-0.10746163050568412	0.9540149599675937	1.0402628188457306	0.024098364017198042	0.5282390638106169	-0.09672297685349238
1.0799999999999998	0.22691654943346648	-0.1074615074362417	0.9546365239682371	1.038997902364231	0.02409385549380264	0.5284361054848841	-0.09669457785301379
1.0809999999999997	0.22690681394056342	-0.1074613781183652	0.9552554762149467	1.0377365244464738	0.024089448093372236	0.5286323012241811	-0.09666667380207636
1.082	0.22689714400755134	-0.10746124290199413	0.9558718155280981	1.0364787111413718	0.024085141021193628	0.5288276498915397	-0.09663926024551509
1.083	0.22688753876805628	-0.10746110212740374	0.9564855402734415	1.035224488351715	0.024080933532250288	0.5290221503313534	-0.096612332983905
1.0839999999999999	0.2268779973920269	-0.10746095612533675	0.9570966483799906	1.0339738818382864	0.024076824929146815	0.5292158013707434	-0.09658588806361311
1.0849999999999997	0.22686851908456726	-0.1074608052171403	0.9577051373288802	1.0327269172234899	0.024072814563407673	0.5294086018180366	-0.09655992178196693
1.086	0.2268591030854608	-0.107460649714908	0.9583110041364999	1.031483619994087	0.024068901837471242	0.5296005504607915	-0.09653443069548504
1.087	0.22684974866788266	-0.10746048992162695	0.9589142453537162	1.0302440155041437	0.024065086204943822	0.5297916460653845	-0.09650941161960237
1.0879999999999999	0.22684045513592221	-0.10746032613132898	0.9595148570725374	1.0290081289789106	0.024061367170210356	0.5299818873771216	-0.09648486162433911
1.0889999999999997	0.22683122182166743	-0.10746015862924635	0.9601128349323301	1.027775985519616	0.024057744288194106	0.5301712731201451	-0.0964607780301794
1.09	0.2268220480822285	-0.10745998769197107	0.9607081741255903	1.026547610108396	0.024054217164083118	0.530359801997261	-0.0964371584042847
1.091	0.22681293329707947	-0.1074598135876181	0.9613008694028979	1.0253230276118366	0.024050785452962922	0.5305474726898675	-0.09641400055734867
1.0919999999999999	0.22680387686647016	-0.10745963657599171	0.9618909150766827	1.0241022627827236	0.02404744885941685	0.5307342838581105	-0.09639130254133965
1.0929999999999997	0.22679487821053362	-0.10745945690875504	0.9624783050253103	1.0228853402611038	0.024044207137155108	0.5309202341412056	-0.09636906264728028
1.094	0.2267859367679601	-0.10745927482960242	0.9630630326997509	1.0216722845761386	0.024041060088490288	0.5311053221578654	-0.09634727940160459
1.095	0.22677705199461484	-0.10745909057443441	0.9636450911328353	1.0204631201494783	0.024038007563415873	0.5312895465067757	-0.09632595156078953
1.0959999999999999	0.2267682233628517	-0.10745890437153498	0.9642244729503522	1.0192578712993774	0.024035049458287997	0.5314729057671188	-0.0963050781047499
1.0969999999999998	0.2267594503611456	-0.107458716441751	0.9648011703839957	1.0180565622443989	0.024032185714232334	0.5316553984993305	-0.09628465822936291
1.098	0.22675073249367006	-0.1074585269986736	0.9653751752854143	1.016859217106691	0.024029416315459004	0.5318370232460298	-0.0962646913386109
1.099	0.22674206927982313	-0.10745833624882113	0.965946479140245	1.0156658599155621	0.02402674128760729	0.5320177785328174	-0.09624517703670828
1.0999999999999999	0.22673346025370011	-0.1074581443918237	0.9665150730821435	1.0144765146113326	0.024024160696059293	0.5321976628690698	-0.09622611512021328
1.1009999999999998	0.2267249049635135	-0.10745795162060895	0.9670809479075693	1.013291205049058	0.024021674644161647	0.5323766747490296	-0.09620750556982041
1.102	0.2267164029705834	-0.10745775812158884	0.9676440940913278	1.0121099550024757	0.024019283271416055	0.5325548126530166	-0.0961893485415901
1.103	0.22670795384752346	-0.10745756407484748	0.9682045018025055	1.0109327881681545	0.02401698675169953	0.5327320750485122	-0.09617164435779853
1.1039999999999999	0.22669955717637444	-0.10745736965432956	0.9687621609211841	1.0097597281694453	0.024014785291392324	0.532908460391244	-0.09615439349746822
1.1049999999999998	0.22669121254743915	-0.10745717502802934	0.9693170610559445	1.0085907985605895	0.024012679127352554	0.5330839671263926	-0.09613759658651808
1.106	0.2266829195584424	-0.10745698035818003	0.9698691915614186	1.007426022830963	0.024010668524919943	0.5332585936898613	-0.09612125438783707
1.107	0.22667467781363906	-0.10745678580144331	0.9704185415555215	1.0062654244090536	0.02400875377594853	0.5334323385094267	-0.09610536779146374
1.1079999999999999	0.22666648692324634	-0.10745659150909899	0.9709650999363753	1.0051090266669054	0.024006935196624425	0.5336052000057137	-0.09608993780468782
1.1089999999999998	0.2266583465039544	-0.1074563976272345	0.9715088553989298	1.0039568529261325	0.02400521312506837	0.5337771765931133	-0.09607496554201247
1.11	0.2266502561801425	-0.10745620429693413	0.9720497964512974	1.0028089264654805	0.024003587919027243	0.5339482666805898	-0.09606045221509782
1.111	0.2266422155842944	-0.10745601165446789	0.9725879114308098	1.0016652705291567	0.024002059953776078	0.5341184686722509	-0.0960463991226847
1.1119999999999999	0.2266342243566112	-0.10745581983147985	0.9731231885198155	1.0005259083359102	0.024000629619925645	0.534287780967749	-0.09603280764037564
1.1129999999999998	0.2266262821453262	-0.10745562895517577	0.9736556157612201	0.9993908630888383	0.023999297320952576	0.5344562019626327	-0.09601967921039375
1.114	0.22661838860810055	-0.1074554391485099	0.9741851810741574	0.998260157984769	0.023998063470695268	0.5346237300487746	-0.09600701533143988
1.115	0.22661054341374834	-0.107455250530371	0.9747118722709351	0.9971338162235693	0.023996928490754226	0.534790363614936	-0.0959948175479157
1.1159999999999999	0.22660274624391222	-0.10745506321576719	0.9752356770763956	0.9960118610196156	0.023995892807370193	0.5349561010474712	-0.09598308743741536
1.1169999999999998	0.22659499679468983	-0.10745487731600967	0.9757565831497017	0.9948943156161574	0.023994956847779633	0.5351209407310501	-0.09597182659630131
1.118	0.22658729477821538	-0.10745469293889526	0.9762745781074312	0.9937812033014233	0.023994121036412523	0.5352848810492207	-0.09596103662409347
1.119	0.226579639924197	-0.1074545101888874	0.9767896495464858	0.9926725474249443	0.023993385791236638	0.5354479203848693	-0.09595071910770575
1.1199999999999999	0.22657203198140674	-0.10745432916729578	0.9773017850653261	0.991568371413315	0.02399275152036959	0.5356100571206457	-0.09594087560662451
1.1209999999999998	0.22656447071912467	-0.1074541499724544	0.9778109722831694	0.9904686987861218	0.023992218618836544	0.5357712896391685	-0.09593150763927086
1.122	0.2265569559285382	-0.10745397269989787	0.9783171988586675	0.989373553173145	0.02399178746529039	0.5359316163229546	-0.09592261666938844
1.123	0.2265494874240939	-0.10745379744253601	0.9788204525091997	0.9882829583328153	0.023991458418633205	0.536091035554253	-0.09591420409172409
1.1239999999999999	0.2265420650448018	-0.10745362429082653	0.9793207210304167	0.9871969381707697	0.023991231814538546	0.5362495457149717	-0.09590627121760939
1.1249999999999998	0.22653468865549678	-0.10745345333294574	0.9798179923156723	0.9861155167577298	0.023991107961935147	0.5364071451866965	-0.09589881926080668
1.1260000000000001	0.2265273581480571	-0.10745328465495727	0.9803122543753577	0.985038718347433	0.02399108713957356	0.5365638323506814	-0.09589184932331407
1.127	0.226520073442577	-0.10745311834097851	0.9808034953561482	0.983966567395348	0.023991169592675346	0.5367196055877527	-0.09588536238100655
1.128	0.22651283448811832	-0.10745295447334509	0.9812917035601738	0.9828990885773986	0.02399135552966462	0.5368744632781878	-0.09587935926923348
1.1289999999999998	0.22650564126229095	-0.1074527931327728	0.9817768674641282	0.9818363068075409	0.023991645119103455	0.537028403801755	-0.09587384066855484
1.1300000000000001	0.22649849377003692	-0.10745263439851717	0.9822589757383235	0.9807782472537968	0.023992038486709198	0.5371814255380353	-0.0958688070909194
1.131	0.22649139204274527	-0.10745247834853079	0.9827380172649532	0.9797249353530926	0.02399253571239259	0.5373335268667856	-0.09586425886671077
1.132	0.22648433613732025	-0.10745232505961781	0.9832139811536903	0.978676396826004	0.02399313682768202	0.5374847061678577	-0.0958601961332088
1.1329999999999998	0.22647732613445246	-0.10745217460758606	0.9836868567538847	0.9776326576925161	0.023993841813655555	0.5376349618205517	-0.09585661882452699
1.1340000000000001	0.22647036213647082	-0.10745202706739627	0.9841566336644966	0.9765937442883973	0.023994650599259038	0.5377842922027726	-0.09585352666253857
1.135	0.22646344426515122	-0.10745188251330876	0.984623301742528	0.9755596832802833	0.02399556306001015	0.5379326956902337	-0.09585091914879124
1.136	0.22645657265947916	-0.10745174101902707	0.9850868511103372	0.9745305016790647	0.023996579016844977	0.5380801706556486	-0.09584879555735001
1.1369999999999998	0.22644974747336533	-0.10745160265783885	0.9855472721625981	0.973506226853435	0.023997698234863585	0.5382267154678512	-0.09584715492783794
1.1380000000000001	0.22644296887331594	-0.10745146750275363	0.9860045555736632	0.972486886543573	0.023998920422035667	0.5383723284909682	-0.09584599605830968
1.139	0.2264362370360602	-0.10745133562663765	0.9864586923064711	0.9714725088726738	0.02400024522780561	0.5385170080840114	-0.09584531749783758
1.14	0.22642955214613328	-0.10745120710196929	0.9869096736237626	0.9704631223562987	0.02400167224129274	0.5386607526010723	-0.09584511753838457
1.1409999999999998	0.2264229143934137	-0.10745108199946232	0.9873574911012359	0.9694587559117767	0.0240032009887826	0.5388035603917574	-0.09584539420572215
1.1420000000000001	0.22641632397061506	-0.10745096038593359	0.98780213664265	0.9684594388676312	0.024004830930753267	0.5389454298016201	-0.09584614524933392
1.143	0.22640978107073195	-0.10745084232291972	0.9882436024968803	0.9674652009711229	0.024006561459167974	0.5390863591728365	-0.09584736813161135
1.144	0.22640328588443934	-0.10745072786641938	0.9886818812754321	0.9664760723942546	0.02400839189527816	0.5392263468451859	-0.09584906001719627
1.1449999999999998	0.226396838597446	-0.1074506170670082	0.9891169659692908	0.9654920837397168	0.02401032148769397	0.5393653911570945	-0.09585121776277741
1.1460000000000001	0.22639043938780148	-0.10745050996995037	0.9895488499651182	0.9645132660463661	0.024012349410600986	0.5395034904466232	-0.09585383790722177
1.147	0.22638408842315508	-0.10745040661530651	0.9899775270600518	0.9635396507930784	0.024014474762245854	0.539640643052399	-0.09585691666265284
1.148	0.22637778585796595	-0.10745030703803807	0.9904029914743607	0.9625712699005711	0.024016696563813278	0.5397768473144944	-0.09586044990708822
1.1489999999999998	0.2263715318306664	-0.10745021126810796	0.9908252378623345	0.9616081557311632	0.024019013758512658	0.5399121015752528	-0.09586443317851844
1.1500000000000001	0.22636532646077995	-0.1074501193305776	0.991244261321417	0.9606503410864419	0.02402142521081436	0.5400464041801267	-0.09586886167043092
1.151	0.2263591698463694	-0.1074500312457003	0.9916600573995883	0.9596978592028049	0.024023929706019402	0.540179753478709	-0.09587373022878362
1.152	0.22635306206256542	-0.10744994702901065	0.992072622102502	0.9587507437448496	0.024026525950041816	0.5403121478260831	-0.09587903334970213
1.1529999999999998	0.2263470031611733	-0.1074498666914105	0.9924819519011329	0.9578090287969462	0.0240292125692222	0.5404435855843109	-0.09588476517741797
1.1540000000000001	0.22634099317060596	-0.107449790239251	0.9928880437388158	0.9568727488533398	0.024031988110173694	0.5405740651238152	-0.09589091950281894
1.155	0.22633503209577188	-0.1074497176744108	0.9932908950376798	0.9559419388056233	0.02403485103966177	0.5407035848249026	-0.09589748976286089
1.156	0.2263291199179172	-0.10744964899437065	0.9936905037059818	0.9550166339260423	0.024037799744580073	0.5408321430799158	-0.09590446904060324
1.1569999999999998	0.2263232565947944	-0.107449584192284	0.9940868681463405	0.9540968698473505	0.02404083253202387	0.5409597382958953	-0.09591185006575287
1.1580000000000001	0.22631744206191026	-0.10744952325704396	0.9944799872633675	0.9531826825410545	0.02404394762940176	0.5410863688972635	-0.0959196252159059
1.159	0.22631167623448045	-0.10744946617334654	0.9948698604703231	0.9522741082940211	0.024047143184709092	0.5412120333285338	-0.09592778651861611
1.16	0.22630595900858655	-0.1074494129217499	0.9952564876955531	0.9513711836822841	0.024050417267086628	0.5413367300572912	-0.09593632565417581
1.1609999999999998	0.22630029026115558	-0.10744936347873006	0.9956398693890813	0.9504739455423911	0.024053767867605342	0.5414604575773808	-0.09594523395881221
1.1619999999999997	0.22629466984989227	-0.10744931781673281	0.9960200065286058	0.9495824309410015	0.02405719290027924	0.5415832144121286	-0.09595450242855115
1.163	0.2262890976142938	-0.10744927590422185	0.9963969006233911	0.9486966771427041	0.02406069020330817	0.5417049991175305	-0.09596412172460922
1.164	0.22628357337736815	-0.1074492377057233	0.9967705537160579	0.9478167215760172	0.024064257540430834	0.5418258102854733	-0.09597408218038392
1.1649999999999998	0.22627809694654952	-0.10744920318186663	0.9971409683833966	0.9469426017967847	0.02406789260257283	0.5419456465471135	-0.09598437380962457
1.1659999999999997	0.2262726681138135	-0.10744917228942184	0.9975081477358294	0.9460743554485541	0.02407159301003549	0.5420645065763496	-0.09599498631603717
1.167	0.22626728665649923	-0.10744914498133314	0.997872095414767	0.9452120202210261	0.02407535631498416	0.54218238909321	-0.09600590910451544
1.168	0.22626195233921728	-0.10744912120674904	0.9982328155886048	0.944355633807295	0.024079180003994654	0.5422992928672182	-0.09601713129346011
1.1689999999999998	0.2262566649160897	-0.10744910091104902	0.9985903129481077	0.9435052338602165	0.024083061500660228	0.5424152167208575	-0.09602864172758772
1.1699999999999997	0.22625142413294197	-0.1074490840358667	0.9989445927011761	0.9426608579478638	0.024086998168261577	0.5425301595331357	-0.09604042899117861
1.171	0.22624622972944616	-0.1074490705191097	0.9992956605677428	0.9418225435069095	0.024090987312563223	0.5426441202433152	-0.09605248142177492
1.172	0.2262410814412176	-0.10744906029497601	0.9996435227755521	0.9409903277942735	0.02409502618473886	0.5427570978548054	-0.09606478712391363
1.1729999999999998	0.2262359790018673	-0.10744905329396735	0.9999881860564395	0.9401642478388831	0.024099111984306514	0.5428690914390988	-0.09607733398260111
1.1739999999999997	0.22623092214501273	-0.107449049442899	1.0003296576423495	0.9393443403935057	0.02410324186201527	0.5429801001396303	-0.09609010967690663
1.175	0.22622591060624603	-0.10744904866490675	1.000667945260335	0.9385306418854895	0.024107412922747182	0.5430901231754991	-0.09610310169429516
1.176	0.22622094412505567	-0.10744905087945066	1.0010030571265314	0.9377231883659988	0.02411162222861987	0.543199159845236	-0.0961162973458336
1.1769999999999998	0.22621602244670075	-0.10744905600269217	1.00133500193947	0.9369220154584611	0.024115866802597107	0.54330720953074	-0.09612968378197814
1.1779999999999997	0.22621114532366407	-0.107449063948997	1.0016637888719766	0.9361271583073231	0.02412014363297569	0.5434142717010797	-0.09614324800895478
1.179	0.2262063125159337	-0.10744907463318792	1.001989427560514	0.9353386515267029	0.02412444967869053	0.5435203459159164	-0.09615697690635484
1.18	0.2262015237901157	-0.10744908797204208	1.002311928091963	0.9345565291485298	0.02412878187471018	0.5436254318286105	-0.09617085724620161
1.1809999999999998	0.2261967789181293	-0.10744910388465698	1.0026313009893375	0.9337808245712632	0.02413313713697756	0.5437295291891944	-0.09618487571258737
1.1819999999999997	0.2261920776758582	-0.1074491222924374	1.002947557197925	0.9330115705095331	0.024137512367081625	0.5438326378473951	-0.09619901892104107
1.183	0.226187419841759	-0.10744914311908005	1.0032607080710905	0.9322487989439197	0.024141904457028362	0.5439347577556451	-0.09621327343806606
1.184	0.22618280519542835	-0.10744916629055559	1.0035707653546058	0.9314925410708375	0.02414631029411414	0.5440358889718998	-0.09622762580128694
1.1849999999999998	0.22617823351650193	-0.10744919173508843	1.0038777411702449	0.9307428272532431	0.024150726765660827	0.5441360316622004	-0.09624206253973175
1.1859999999999997	0.2261737045846378	-0.10744921938313413	1.0041816479986319	0.9299996869717632	0.024155150763615716	0.5442351861030426	-0.09625657019450586
1.187	0.22616921818058908	-0.1074492491673547	1.0044824986602048	0.9292631487754648	0.024159579189262884	0.5443333526836127	-0.09627113534066263
1.188	0.22616477408761326	-0.10744928102259163	1.004780306294661	0.9285332402333664	0.024164008958109908	0.5444305319078298	-0.0962857446097967
1.1889999999999998	0.22616037209246181	-0.10744931488583696	1.0050750843399976	0.92780998788741	0.024168437004892077	0.544526724396192	-0.09630038471252025
1.1899999999999997	0.22615601198519628	-0.10744935069620223	1.0053668465115086	0.9270934172061199	0.024172860288757973	0.5446219308875513	-0.09631504246071357
1.191	0.22615169355821005	-0.10744938839488552	1.0056556067810998	0.9263835525392942	0.02417727579851763	0.5447161522408128	-0.09632970478931921
1.192	0.22614741660596274	-0.10744942792513659	1.005941379357659	0.9256804170748336	0.024181680557529898	0.5448093894364389	-0.09634435877708364
1.1929999999999998	0.22614318092542976	-0.10744946923222021	1.0062241786680985	0.9249840327976833	0.024186071628171095	0.5449016435777551	-0.09635899166638072
1.1939999999999997	0.22613898631576104	-0.10744951226337757	1.0065040193375463	0.9242944204501109	0.024190446116374973	0.5449929158921804	-0.09637359088316517
1.195	0.22613483257676956	-0.10744955696778614	1.0067809161683046	0.9236115994933045	0.024194801176490536	0.5450832077323794	-0.09638814405743362
1.196	0.22613071950700372	-0.10744960329651777	1.0070548841183071	0.922935588071019	0.02419913401627779	0.545172520577154	-0.09640263904347479
1.1969999999999998	0.22612664690215717	-0.10744965120249508	1.007325938279437	0.9222664029756275	0.024203441901800567	0.5452608560319493	-0.09641706393943363
1.1979999999999997	0.22612261455456575	-0.10744970064044643	1.0075940938556878	0.9216040596165557	0.024207722161975618	0.5453482158290965	-0.0964314071063839
1.199	0.22611862225341425	-0.10744975156685918	1.007859366141154	0.9209485719910913	0.02421197219284144	0.5454346018279115	-0.09644565718704268
1.2	0.22611466978415146	-0.1074498039399316	1.0081217704978398	0.9202999526571767	0.024216189461854023	0.5455200160145866	-0.09645980312407712
1.2009999999999998	0.226110756927117	-0.10744985771952323	1.0083813223332707	0.9196582127077956	0.024220371512151097	0.545604460501875	-0.09647383417813638
1.2019999999999997	0.22610688345688362	-0.10744991286710388	1.0086380370778898	0.9190233617480686	0.02422451596654377	0.545687937528564	-0.09648773994549761
1.203	0.2261030491423118	-0.10744996934570127	1.0088919301626047	0.9183954078761715	0.024228620531298838	0.5457704494586142	-0.09650151037478856
1.204	0.2260992537458109	-0.10745002711984722	1.0091430169975963	0.9177743576669368	0.024232682999835893	0.545851998780146	-0.09651513578237027
1.2049999999999998	0.22609549702143572	-0.10745008615552275	1.009391312953502	0.9171602161570082	0.024236701256158753	0.5459325881045739	-0.09652860686608548
1.2059999999999997	0.22609177871257083	-0.10745014642010176	1.009636833344956	0.9165529868319156	0.024240673277779744	0.5460122201657651	-0.0965419147172602
1.207	0.22608809854957626	-0.10745020788229347	1.0098795934149696	0.9159526716154407	0.024244597138321645	0.5460908978189772	-0.09655505083163746
1.208	0.22608445624739587	-0.10745027051208376	1.0101196083186288	0.9153592708616466	0.024248471010164606	0.5461686240394493	-0.09656800711998272
1.2089999999999999	0.2260808515031293	-0.10745033428067535	1.0103568931072229	0.9147727833503225	0.02425229316701817	0.5462454019207044	-0.09658077591763839
1.2099999999999997	0.2260772839935652	-0.10745039916042665	1.010591462715051	0.9141932062854706	0.024256061986054737	0.546321234672927	-0.09659334999200003
1.211	0.2260737533730509	-0.10745046512478974	1.010823331948515	0.9136205353020941	0.02425977594924074	0.5463961256209859	-0.09660572254682553
1.212	0.22607025927245447	-0.10745053214824715	1.0110525154756025	0.9130547644944506	0.02426343364331907	0.5464700782006364	-0.09661788722119179
1.2129999999999999	0.22606680129884682	-0.10745060020624758	1.0112790278149961	0.9124958864597553	0.02426703375893136	0.5465430959532049	-0.09662983808505447
1.2139999999999997	0.22606337903477383	-0.10745066927514058	1.0115028833247892	0.9119438923310281	0.02427057509034317	0.5466151825210663	-0.09664156963768973
1.215	0.22605999203749144	-0.10745073933211029	1.0117240961911769	0.9113987717930742	0.024274056535956014	0.5466863416446401	-0.09665307681011989
1.216	0.22605663983891505	-0.10745081035510815	1.0119426804178533	0.9108605130951437	0.02427747709887664	0.5467565771598687	-0.0966643549679353
1.2169999999999999	0.22605332194591105	-0.10745088232278455	1.0121586498161046	0.9103291030659155	0.024280835887361907	0.5468258929956242	-0.09667539991323844
1.2179999999999997	0.22605003784018113	-0.1074509552144198	1.0123720179955809	0.9098045271293126	0.0242841321151402	0.5468942931711022	-0.09668620788595837
1.219	0.22604678697736308	-0.10745102900985387	1.0125827983568636	0.9092867693207868	0.024287365101549437	0.5469617817933188	-0.09669677556393054
1.22	0.22604356878609633	-0.10745110368941548	1.0127910040861918	0.9087758123059698	0.024290534271370554	0.54702836305471	-0.09670710006125845
1.2209999999999999	0.22604038266742807	-0.10745117923385009	1.0129966481515822	0.9082716374032108	0.024293639154235342	0.5470940412306433	-0.09671717892520416
1.2219999999999998	0.22603722799343537	-0.10745125562424725	1.0131997432995798	0.907774224608508	0.02429667938385283	0.5471588206766567	-0.09672701013221925
1.223	0.22603410410506647	-0.10745133284196692	1.0134003020526274	0.9072835526213507	0.024299654697176473	0.5472227058254816	-0.09673659208324044
1.224	0.226031010310706	-0.10745141086856509	1.0135983367081658	0.9067995988722436	0.024302564933147044	0.5472857011841502	-0.096745923597643
1.2249999999999999	0.22602794588546102	-0.10745148968571852	1.0137938593394547	0.9063223395519351	0.024305410031011554	0.5473478113313637	-0.09675500390603614
1.2259999999999998	0.22602491007003794	-0.10745156927514872	1.0139868817969706	0.9058517496412437	0.024308190028583736	0.5474090409149374	-0.09676383264257128
1.227	0.22602190206996617	-0.10745164961854518	1.0141774157103722	0.9053878029415078	0.024310905060324337	0.5474693946490723	-0.09677240983670331
1.228	0.22601892105667526	-0.10745173069748781	1.0143654724910212	0.9049304721060556	0.024313555354997594	0.5475288773115105	-0.09678073590452686
1.2289999999999999	0.22601596616967493	-0.10745181249336869	1.0145510633350492	0.9044797286730971	0.02431614123308646	0.5475874937407513	-0.09678881163956582
1.2299999999999998	0.2260130365179593	-0.10745189498731299	1.014734199228468	0.904035543100438	0.024318663104149072	0.5476452488334486	-0.09679663820185841
1.231	0.2260101311806353	-0.10745197816009938	1.014914890955057	0.9035978848009192	0.024321121463994348	0.5477021475420398	-0.09680421710521554
1.232	0.22600724920827714	-0.10745206199207961	1.0150931491055155	0.9031667221767334	0.024323516891554486	0.5477581948724867	-0.09681155020423453
1.2329999999999999	0.22600438962538238	-0.10745214646309749	1.0152689840867395	0.9027420226530242	0.024325850045514828	0.547813395881935	-0.09681863968173658
1.2339999999999998	0.22600155143318082	-0.10745223155240717	1.015442406131964	0.9023237527126734	0.024328121660700478	0.5478677556763517	-0.09682548803553029
1.235	0.22599873361242115	-0.10745231723859092	1.015613425312514	0.9019118779315559	0.02433033254415819	0.5479212794084384	-0.09683209806395061
1.236	0.22599593512613725	-0.10745240349947612	1.0157820515507787	0.9015063630124148	0.02433248357105455	0.5479739722759389	-0.09683847285084102
1.2369999999999999	0.22599315492239427	-0.10745249031205188	1.015948294636654	0.9011071718181481	0.02433457568026792	0.5480258395203345	-0.09684461574887976
1.2379999999999998	0.225990391937016	-0.10745257765238495	1.0161121642527111	0.9007142674052905	0.024336609869064257	0.5480768864262879	-0.09685053035838503
1.239	0.2259876450962946	-0.10745266549553512	1.0162736700058244	0.9003276120565962	0.024338587187038605	0.5481271183218315	-0.09685622050293548
1.24	0.22598491331968323	-0.10745275381547016	1.0164328214547216	0.8999471673123821	0.024340508730600206	0.5481765405783792	-0.09686169020740548
1.2409999999999999	0.2259821955224732	-0.10745284258498024	1.0165896281274278	0.8995728940010493	0.024342375638791925	0.5482251586098282	-0.09686694368157828
1.2419999999999998	0.22597949061845646	-0.10745293177559188	1.0167440995316062	0.8992047522684392	0.02434418909007749	0.548272977870988	-0.09687198530787156
1.243	0.2259767975225743	-0.10745302135748146	1.0168962451664298	0.8988427016060623	0.02434595029899928	0.5483200038561837	-0.09687681962854278
1.244	0.22597411515355356	-0.10745311129938825	1.017046074538988	0.8984867008789926	0.024347660512279143	0.548366242098333	-0.0968814513304821
1.2449999999999999	0.22597144243653136	-0.10745320156852733	1.0171935971803234	0.898136708353469	0.024349321004970146	0.548411698168127	-0.09688588523014635
1.2459999999999998	0.22596877830566933	-0.10745329213050178	1.0173388226626003	0.8977926817231127	0.02435093307653615	0.5484563776734901	-0.09689012625820324
1.247	0.22596612170675848	-0.1074533829492148	1.017481760621525	0.8974545781334226	0.024352498046309953	0.5485002862596207	-0.09689417944187113
1.248	0.2259634715998157	-0.10745347398678151	1.0176224207832585	0.8971223542060986	0.02435401724838959	0.5485434296094833	-0.09689804988495002
1.2489999999999999	0.22596082696129655	-0.10745356520344043	1.0177608129965678	0.8967959660639879	0.024355492025971495	0.5485858134448691	-0.09690174274480758
1.2499999999999998	0.22595818678517302	-0.10745365655746482	1.0178969472679507	0.896475369355565	0.02435692372542379	0.5486274435277761	-0.09690526320777725
1.2510000000000001	0.22595555008325321	-0.10745374800507382	1.0180308337903239	0.8961605192782355	0.024358313691194525	0.5486683256611286	-0.09690861646832241
1.252	0.2259529158862496	-0.1074538395003434	1.0181624829596276	0.8958513706001308	0.024359663262223535	0.5487084656884035	-0.0969118077151286
1.253	0.22595028324597224	-0.1074539309951174	1.0182919053845954	0.895547877680441	0.024360973769186684	0.5487478694928297	-0.09691484212119529
1.2539999999999998	0.2259476512378962	-0.10745402243891822	1.0184191118983272	0.8952499944894569	0.024362246531535854	0.5487865429969434	-0.09691772483298942
1.2550000000000001	0.2259450189637271	-0.10745411377885784	1.0185441135735351	0.8949576746283656	0.0243634828542116	0.5488244921625575	-0.09692046095768113
1.256	0.2259423855539663	-0.10745420495954872	1.018666921738064	0.8946708713477158	0.02436468402445351	0.5488617229908336	-0.09692305555046637
1.257	0.2259397501704762	-0.10745429592301473	1.0187875479884287	0.8943895375645953	0.02436585130888966	0.5488982415222672	-0.09692551360318959
1.2579999999999998	0.22593711200904684	-0.10745438660860243	1.0189060042013547	0.8941136258789416	0.024366985950843054	0.5489340538365208	-0.09692784003432221
1.2590000000000001	0.22593447030196398	-0.10745447695289244	1.0190223025440615	0.8938430885890374	0.024368089167792876	0.5489691660522203	-0.09693003967998794
1.26	0.22593182432058032	-0.1074545668896111	1.019136455483653	0.8935778777058602	0.024369162149050282	0.5490035843268305	-0.0969321172858469
1.261	0.22592917337788992	-0.10745465634954243	1.0192484757967268	0.8933179449655825	0.024370206053525717	0.5490373148566644	-0.09693407749922539
