# Supplementary material for: JcvPCA and JsvCRP: A set of metrics to evaluate changes in joint coordination strategies
Source: PLoS One. 2025 Aug 5;20(8):e0325792. doi: 10.1371/journal.pone.0325792 (PMC12324137; doi:10.1371/journal.pone.0325792)
Supplement: S4 Dataset — This zip file contains one folder for each condition. For each condition, the 3 repetitions of the movements for the 3 different targets’ height are presented in individual csv files. (ZIP) [file pone.0325792.s004.zip › Data/Physiological/data_nat_n_70_1.csv]

index	1	2	3	4	ee_pos1	ee_pos2	ee_pos3
0.0	0.22376932168678607	-0.09529912694475698	-0.1574458601236024	1.7429796350824391	0.07590975149610517	0.20399909709422465	-0.3404033403548429
0.0009999999999998899	0.22377225654718022	-0.0952992996944678	-0.15735272692959407	1.7429869202509087	0.0759056894852432	0.20403177145548249	-0.34038304538914266
0.0019999999999997797	0.2237752406982619	-0.09529948760255891	-0.1572576322193788	1.7429945179047115	0.07590153060078947	0.20406512928350645	-0.34036227812604175
0.0030000000000001137	0.22377827462842445	-0.09529969123769755	-0.1571605539367611	1.7430024361729384	0.07589727349788422	0.20409917805217953	-0.3403410318708365
0.0040000000000000036	0.22378135883205444	-0.09529991117731146	-0.1570614700211197	1.7430106832819463	0.07589291682693552	0.20413392522755316	-0.3403192998942551
0.004999999999999893	0.22378449381071328	-0.0953001480073902	-0.156960358403884	1.7430192675532823	0.07588845923393131	0.20416937826883133	-0.34029707543190885
0.005999999999999783	0.22378768007426944	-0.09530040232227044	-0.15685719700433398	1.7430281974005326	0.07588389936066575	0.20420554462964857	-0.3402743516839735
0.007000000000000117	0.2237909181412258	-0.09530067472440502	-0.15675196372437206	1.7430374813262188	0.07587923584457683	0.20424243175975654	-0.34025112181480227
0.008000000000000007	0.22379420853861834	-0.0953009658241148	-0.15664463644266177	1.7430471279198567	0.07587446731843994	0.20428004710686787	-0.3402273789519898
0.008999999999999897	0.22379755180224295	-0.09530127623932293	-0.1565351930089028	1.743057145856047	0.07586959241028425	0.20431839811834604	-0.340203116185321
0.009999999999999787	0.2238009484775869	-0.09530160659527089	-0.15642361123826504	1.7430675438918362	0.07586460974347237	0.2043574922429163	-0.3401783265660365
0.01100000000000012	0.2238043991207098	-0.09530195752421575	-0.15630986890562917	1.743078330864466	0.07585951793657911	0.20439733693257334	-0.3401530031061786
0.01200000000000001	0.2238079042983202	-0.0953023296651079	-0.15619394374003165	1.7430895156895099	0.07585431560300983	0.20443793964443482	-0.34012713877796313
0.0129999999999999	0.22381146458742193	-0.09530272366324885	-0.1560758134193369	1.7431011073582525	0.0758490013506034	0.20447930784241156	-0.3401007265131848
0.01399999999999979	0.22381508057528057	-0.09530314016992825	-0.15595545556440568	1.7431131149346837	0.07584357378140377	0.20452144899886998	-0.3400737592024185
0.015000000000000124	0.22381875286008662	-0.09530357984203969	-0.15583284773277933	1.7431255475528462	0.07583803149160136	0.20456437059646204	-0.34004622969414555
0.016000000000000014	0.2238224820515665	-0.09530404334167453	-0.15570796741302967	1.7431384144141526	0.07583237307140235	0.2046080801299329	-0.34001813079417725
0.016999999999999904	0.22382626877116452	-0.09530453133569311	-0.15558079202017228	1.7431517247842896	0.07582659710482695	0.20465258510759435	-0.33998945526532165
0.017999999999999794	0.22383011365254352	-0.09530504449527286	-0.15545129889066153	1.7431654879900769	0.07582070216968172	0.20469789305276143	-0.3399601958269353
0.019000000000000128	0.2238340173416513	-0.09530558349543239	-0.1553194652762386	1.7431797134166471	0.07581468683734198	0.204744011505449	-0.33993034515430626
0.020000000000000018	0.22383798049522685	-0.0953061490145312	-0.1551852683381598	1.7431944105045594	0.07580854967198028	0.20479094802395595	-0.3398998958781796
0.020999999999999908	0.22384200377925312	-0.0953067417337441	-0.15504868514295408	1.7432095887468342	0.07580228922985113	0.2048387101860859	-0.3398688405844936
0.021999999999999797	0.22384608786885754	-0.09530736233650981	-0.15490969265860205	1.7432252576862812	0.07579590405918184	0.20488730559036253	-0.33983717181409073
0.02300000000000013	0.22385023344852928	-0.09530801150795316	-0.1547682677496548	1.743241426912734	0.07578939270024423	0.2049367418575974	-0.33980488206228726
0.02400000000000002	0.2238544412115216	-0.09530868993427995	-0.15462438717206978	1.743258106059807	0.07578275368512173	0.20498702663243765	-0.33977196377843294
0.02499999999999991	0.22385871185843956	-0.09530939830214406	-0.1544780275689161	1.7432753048019174	0.0757759855371121	0.20503816758445967	-0.3397384093655269
0.0259999999999998	0.22386304609501662	-0.09531013729798614	-0.15432916546621922	1.743293032852691	0.07576908676976737	0.20509017240922767	-0.3397042111797156
0.027000000000000135	0.2238674446298333	-0.09531090760734288	-0.15417777726858953	1.7433112999639917	0.07576205588587703	0.20514304882961415	-0.3396693615297402
0.028000000000000025	0.22387190817272734	-0.09531170991412675	-0.15402383925503083	1.743330115924057	0.07575489137676104	0.20519680459707046	-0.3396338526765246
0.028999999999999915	0.22387643743351768	-0.09531254489987499	-0.15386732757495258	1.7433494905547342	0.07574759172181346	0.20525144749271773	-0.339597676832911
0.029999999999999805	0.22388103312066485	-0.09531341324296747	-0.1537082182444114	1.7433694337085563	0.07574015538805448	0.20530698532843378	-0.33956082616348965
0.03100000000000014	0.22388569594024263	-0.09531431561781278	-0.15354648714222843	1.7433899552664023	0.07573258082957059	0.20536342594804988	-0.3395232927842865
0.03200000000000003	0.22389042659559452	-0.09531525269400182	-0.15338211000638383	1.7434110651357282	0.0757248664870269	0.20542077722828442	-0.3394850687623783
0.03299999999999992	0.2238952257869224	-0.09531622513542808	-0.15321506243146377	1.7434327732486106	0.07571701078731435	0.20547904707916237	-0.339446146115746
0.03399999999999981	0.2239000942100588	-0.0953172335993743	-0.1530453198660533	1.743455089559591	0.07570901214302847	0.20553824344452173	-0.3394065168130708
0.03500000000000014	0.22390503255479938	-0.09531827873556462	-0.15287285760934466	1.7434780240440695	0.07570086895165964	0.2055983743029038	-0.33936617277317555
0.03600000000000003	0.22391004150354407	-0.09531936118518153	-0.1526976508084905	1.7435015866972308	0.07569257959480086	0.2056594476682107	-0.3393251058646062
0.03699999999999992	0.22391512173061948	-0.0953204815798472	-0.15251967445747946	1.743525787533123	0.07568414243767899	0.20572147158981732	-0.3392833079056059
0.03799999999999981	0.2239202739015305	-0.09532164054056842	-0.1523389033960565	1.7435506365842528	0.0756755558287677	0.20578445415261792	-0.3392407706638797
0.039000000000000146	0.22392549867176811	-0.09532283867664454	-0.1521553123079618	1.743576143901686	0.07566681809917887	0.20584840347730332	-0.3391974858559752
0.040000000000000036	0.22393079668592683	-0.09532407658453791	-0.15196887571963882	1.7436023195548884	0.07565792756201699	0.20591332772061746	-0.339153445146836
0.040999999999999925	0.2239361685767521	-0.09532535484670615	-0.15177956799980627	1.7436291736309264	0.07564888251181992	0.205979235075403	-0.3391086401497784
0.041999999999999815	0.22394161496336423	-0.0953266740303955	-0.15158736335916836	1.7436567162330148	0.07563968122396587	0.20604613377048822	-0.339063062426718
0.04300000000000015	0.2239471364490326	-0.09532803468677033	-0.15139223584991762	1.743684957478784	0.07563032195404822	0.20611403207059067	-0.33901670348834934
0.04400000000000004	0.22395273361925072	-0.0953294373511282	-0.15119415936505595	1.7437139074990038	0.07562080293746344	0.2061829382762901	-0.3389695547940427
0.04499999999999993	0.22395840704048822	-0.09533088254382512	-0.15099310763792967	1.7437435764367495	0.07561112238927496	0.20625286072381901	-0.3389216077517113
0.04599999999999982	0.22396415725887148	-0.09533237077040926	-0.15078905424275704	1.7437739744466354	0.07560127850392795	0.20632380778447995	-0.3388728537180818
0.04700000000000015	0.22396998479804045	-0.09533390252058778	-0.15058197259579925	1.7438051116944735	0.07559126945457356	0.20639578786392546	-0.33882328399913414
0.04800000000000004	0.22397589015655445	-0.09533547826677637	-0.15037183595607215	1.7438369983569744	0.07558109339218687	0.20646880940165735	-0.3387728898503536
0.04899999999999993	0.22398187380521942	-0.09533709846260652	-0.15015861742600173	1.7438696446199764	0.07557074844466306	0.20654288087061576	-0.33872166247716806
0.04999999999999982	0.2239879361843373	-0.09533876354138987	-0.1499422899528023	1.743903060675567	0.07556023271595469	0.2066180107764841	-0.33866959303576294
0.051000000000000156	0.22399407770125745	-0.09534047391453923	-0.14972282633060066	1.7439372567203413	0.0755495442852515	0.2066942076566408	-0.3386166726338549
0.052000000000000046	0.2240002987286072	-0.09534222996994596	-0.14950019920333377	1.74397224295479	0.07553868120626593	0.20677148007893248	-0.33856289233143405
0.052999999999999936	0.2240065996024451	-0.09534403207031311	-0.149274381067696	1.7440080295815545	0.07552764150662594	0.20684983664056436	-0.33850824314178657
0.053999999999999826	0.22401298061995759	-0.09534588055144419	-0.14904534427541197	1.7440446268021597	0.07551642318731627	0.2069292859672216	-0.3384527160326861
0.05500000000000016	0.22401944203745167	-0.09534777572048694	-0.14881306103523306	1.7440820448137186	0.0755050242221091	0.20700983671223044	-0.33839630192757875
0.05600000000000005	0.2240259840682718	-0.09534971785450835	-0.14857750341543566	1.7441202938059779	0.07549344255692511	0.20709149755544637	-0.3383389917068925
0.05699999999999994	0.2240326068802655	-0.09535170720015289	-0.14833864334760327	1.7441593839583138	0.07548167610943157	0.2071742772015559	-0.3382807762095418
0.05799999999999983	0.2240393105939228	-0.0953537439740076	-0.14809645263134616	1.7441993254370454	0.07546972276906204	0.20725818437808877	-0.33822164623439116
0.05900000000000016	0.22404609528118638	-0.09535582836216869	-0.14785090293848038	1.7442401283930566	0.07545758039691154	0.20734322783380132	-0.33816159254156614
0.06000000000000005	0.22405296096342825	-0.09535796051900926	-0.14760196581669288	1.744281802958967	0.07544524682520506	0.20742941633724016	-0.3381006058538629
0.06099999999999994	0.2240599076085972	-0.09536014056665332	-0.14734961269422295	1.7443243592454605	0.07543271985682821	0.20751675867480768	-0.3380386768585109
0.06199999999999983	0.22406693512904194	-0.09536236859515572	-0.14709381488558698	1.7443678073367606	0.075419997265288	0.20760526364844245	-0.33797579620929546
0.06300000000000017	0.22407404338038203	-0.09536464466188299	-0.14683454359687015	1.7444121572852487	0.07540707679486199	0.20769494007357633	-0.33791195452886846
0.06400000000000006	0.22408123216067435	-0.09536696879009375	-0.14657176993061508	1.74445741910559	0.07539395616069441	0.20778579677729808	-0.33784714241107267
0.06499999999999995	0.22408850120950286	-0.09536934096822174	-0.14630546489184193	1.744503602769114	0.07538063304902443	0.2078778425960458	-0.33778135042328894
0.06599999999999984	0.2240958502069922	-0.09537176114986234	-0.14603559939522776	1.7445507181984328	0.07536710511760916	0.20797108637287978	-0.3377145691089374
0.06700000000000017	0.22410327877274092	-0.09537422925333837	-0.14576214427196757	1.7445987752619099	0.0753533699960398	0.20806553695493676	-0.33764678899008066
0.06800000000000006	0.2241107864646746	-0.09537674516122205	-0.14548507027634283	1.744647783767972	0.0753394252858917	0.20816120319099554	-0.3375780005700779
0.06899999999999995	0.22411837277782293	-0.09537930872018782	-0.1452043480935304	1.744697753458505	0.07532526856089378	0.2082580939285976	-0.3375081943366638
0.06999999999999984	0.22412603714301893	-0.09538191974044223	-0.14491994834868197	1.7447486940009458	0.07531089736718032	0.20835621801077495	-0.33743736076558367
0.07100000000000017	0.22413377892552158	-0.09538457799510743	-0.14463184161580245	1.744800614979812	0.0752963092237494	0.20845558427298538	-0.33736549032436797
0.07200000000000006	0.2241415974239388	-0.09538728322031097	-0.14433999842607773	1.74485352588729	0.07528150162331297	0.20855620154030768	-0.3372925734762548
0.07299999999999995	0.2241494918702045	-0.09539003511560593	-0.14404438927605204	1.7449074361124866	0.07526647203348023	0.20865807862452257	-0.33721860068445364
0.07399999999999984	0.2241574614306072	-0.09539283334434415	-0.14374498463530835	1.7449623549304725	0.07525121789797208	0.20876122432119262	-0.33714356241639254
0.07500000000000018	0.22416550520712009	-0.09539567753437711	-0.1434417549540607	1.7450182914914778	0.0752357366378692	0.2088656474068547	-0.33706744914783765
0.07600000000000007	0.224173622238658	-0.09539856727946215	-0.1431346706721917	1.7450752548094843	0.07522002565320074	0.20897135663588945	-0.336990251367381
0.07699999999999996	0.22418181150226185	-0.09540150214062597	-0.14282370222976074	1.7451332537498236	0.0752040823247544	0.209078360736938	-0.3369119595814882
0.07799999999999985	0.2241900719142129	-0.09540448164673443	-0.14250882007750496	1.7451922970161518	0.07518790401580575	0.20918666840928332	-0.33683256431969
0.07900000000000018	0.22419840233107882	-0.09540750529464215	-0.14218999468698762	1.7452523931379194	0.07517148807370862	0.20929628831930985	-0.33675205613949943
0.08000000000000007	0.22420680155069056	-0.09541057254967171	-0.1418671965611775	1.745313550459078	0.07515483183141002	0.209407229096789	-0.33667042563106453
0.08099999999999996	0.22421526831342495	-0.09541368284717654	-0.14154039624549056	1.745375777127264	0.07513793260919645	0.20951949933104305	-0.33658766342180946
0.08199999999999985	0.2242238013045471	-0.09541683559481598	-0.14120956433856796	1.7454390810823266	0.07512078771685729	0.20963310756734477	-0.33650376018119466
0.08300000000000018	0.2242323991576138	-0.09542003017403904	-0.14087467150281602	1.7455034700438123	0.07510339445596295	0.2097480623034831	-0.33641870662572737
0.08400000000000007	0.2242410604585647	-0.09542326594077437	-0.1405356884751126	1.7455689514973989	0.07508575012219983	0.2098643719861212	-0.3363324935242917
0.08499999999999996	0.2242497837508805	-0.09542654222682867	-0.140192586077336	1.7456355326806468	0.07506785200812992	0.2099820450070607	-0.336245111703443
0.08599999999999985	0.22425856754143064	-0.09542985834199558	-0.1398453352267466	1.745703220569192	0.0750496974061952	0.21010108969964705	-0.3361565520523702
0.08700000000000019	0.22426741030550798	-0.09543321357537453	-0.13949390694700015	1.7457720218641248	0.0750312836113601	0.2102215143351258	-0.3360668055277789
0.08800000000000008	0.22427631049105334	-0.09543660719590047	-0.13913827237981802	1.7458419429797942	0.07501260792351687	0.2103433271188189	-0.3359758631590086
0.08899999999999997	0.22428526652357372	-0.09544003845358585	-0.13877840279621378	1.7459129900312806	0.07499366765026516	0.21046653618641845	-0.33588371605314954
0.08999999999999986	0.22429427681213362	-0.09544350658185193	-0.13841426960655454	1.7459851688222794	0.0749744601100687	0.21059114960063285	-0.3357903553996191
0.09100000000000019	0.22430333975566935	-0.09544701080020067	-0.13804584437061543	1.7460584848341403	0.07495498263542616	0.21071717534781245	-0.335695772474329
0.09200000000000008	0.22431245374887293	-0.09545055031685093	-0.13767309880915665	1.7461329432153103	0.07493523257593696	0.21084462133412	-0.33559995864424336
0.09299999999999997	0.22432161718727234	-0.0954541243309619	-0.13729600481629828	1.7462085487704193	0.07491520730114298	0.2109734953815433	-0.33550290537245686
0.09399999999999986	0.22433082847226288	-0.09545773203369566	-0.13691453447121757	1.7462853059493821	0.07489490420308775	0.21110380522410732	-0.335404604223134
0.0950000000000002	0.22434008601646574	-0.09546137260849659	-0.13652866004919376	1.7463632188368898	0.07487432069877832	0.21123555850421707	-0.3353050468660102
0.09600000000000009	0.22434938824866354	-0.09546504523209066	-0.13613835403240412	1.7464422911426563	0.07485345423273525	0.21136876276912459	-0.3352042250805265
0.09699999999999998	0.22435873361869205	-0.09546874907657824	-0.13574358912087767	1.746522526192795	0.07483230227975479	0.21150342546732856	-0.33510213075972595
0.09799999999999986	0.22436812060303848	-0.09547248331186975	-0.13534433824400935	1.7466039269219453	0.0748108623478251	0.2116395539447179	-0.3349987559141644
0.0990000000000002	0.2243775477107721	-0.09547624710809222	-0.13494057457228423	1.7466864958657673	0.07478913198101599	0.21177715544075543	-0.33489409267584297
0.10000000000000009	0.22438701348906	-0.09548003963796597	-0.1345322715288608	1.7467702351534329	0.07476710876228398	0.21191623708481694	-0.3347881333021094
0.10099999999999998	0.22439651652751832	-0.09548386007915154	-0.13411940280066179	1.7468551464993523	0.07474479031607306	0.21205680589255665	-0.3346808701797185
0.10199999999999987	0.2244060554613977	-0.09548770761657069	-0.13370194234862479	1.7469412311941386	0.07472217431059175	0.21219886876241376	-0.33457229582905934
0.1030000000000002	0.22441562897435535	-0.09549158144470238	-0.13327986441751621	1.7470284900959336	0.07469925845982979	0.21234243247237514	-0.33446240290819107
0.10400000000000009	0.22442523580118995	-0.0954954807698502	-0.13285314354570846	1.7471169236232214	0.07467604052543844	0.21248750367692673	-0.3343511842164513
0.10499999999999998	0.22443487473054263	-0.09549940481238203	-0.13242175457569547	1.747206531749128	0.07465251831865928	0.21263408890382132	-0.3342386326979484
0.10599999999999987	0.22444454460719152	-0.09550335280894595	-0.13198567266650177	1.7472973139960828	0.07462868970230371	0.21278219455023012	-0.334124741445371
0.1070000000000002	0.22445424433318711	-0.095507324014662	-0.13154487330725667	1.7473892694297088	0.07460455259248092	0.21293182687851545	-0.3340095037041222
0.1080000000000001	0.2244639728678288	-0.09551131770528956	-0.13109933233045154	1.7474823966519486	0.07458010496001526	0.21308299201210518	-0.33389291287660144
0.10899999999999999	0.2244737292272358	-0.09551533317937319	-0.1306490259249067	1.74757669379455	0.07455534483173801	0.2132356959314633	-0.33377496252645894
0.10999999999999988	0.22448351248389017	-0.09551936976036654	-0.13019393064847293	1.7476721585136679	0.07453027029171615	0.21338994447015006	-0.333655646382646
0.11100000000000021	0.22449332176615353	-0.09552342679873388	-0.12973402344011295	1.7477687879855808	0.07450487948242036	0.21354574331102746	-0.3335349583432063
0.1120000000000001	0.2245031562581362	-0.09552750367403334	-0.12926928163213477	1.747866578904276	0.07447917060583384	0.2137030979822384	-0.33341289247863193
0.11299999999999999	0.2245130152006686	-0.09553159979698214	-0.12879968296335184	1.7479655274809107	0.07445314192468655	0.21386201385277157	-0.33328944303472935
0.11399999999999988	0.22452289789337254	-0.09553571461112423	-0.12832520559244306	1.7480656294432684	0.07442679176393857	0.21402249612809365	-0.33316460443536566
0.11500000000000021	0.22453280369670875	-0.09553984759334808	-0.12784582811078363	1.7481668800348404	0.07440011851214864	0.21418454984614865	-0.3330383712852238
0.1160000000000001	0.2245427320328766	-0.09554399825363598	-0.1273615295551423	1.7482692740146621	0.0743731206224252	0.21434817987347488	-0.33291073837244917
0.11699999999999999	0.2245526823859389	-0.0955481661355501	-0.12687228942026357	1.7483728056579075	0.07434579661320488	0.21451339090137442	-0.3327817006711937
0.11799999999999988	0.22456265430229644	-0.09555235081745193	-0.1263780876709815	1.748477468756874	0.07431814506904301	0.21468018744225195	-0.332651253344001
0.11899999999999977	0.22457264739114138	-0.09555655191295011	-0.12587890475463923	1.7485832566223647	0.07429016464117352	0.2148485738258138	-0.3325193917442206
0.1200000000000001	0.22458266132414106	-0.09556076907058147	-0.12537472161458468	1.748690162085848	0.07426185404790092	0.21501855419475732	-0.3323861114186386
0.121	0.22459269583472596	-0.09556500197385559	-0.12486551970363022	1.7487981775027763	0.0742332120751299	0.21519013250037308	-0.3322514081099028
0.12199999999999989	0.22460275071773167	-0.09556925034128465	-0.12435128099599192	1.7489072947566948	0.07420423757685131	0.21536331249878612	-0.3321152777583203
0.12299999999999978	0.224612825829772	-0.09557351392564548	-0.12383198799810488	1.749017505263776	0.07417492947534199	0.21553809774777186	-0.3319777165031541
0.12400000000000011	0.22462292108959228	-0.09557779251284917	-0.1233076237590828	1.749128799977408	0.0741452867611404	0.21571449160377762	-0.3318387206838479
0.125	0.2246330364780268	-0.09558208592079258	-0.1227781718808364	1.7492411693924699	0.07411530849304286	0.21589249721902426	-0.33169828684142766
0.1259999999999999	0.22464317203868897	-0.0955863939981931	-0.12224361652824581	1.7493546035500525	0.0740849937983648	0.21607211753844133	-0.3315564117197778
0.12699999999999978	0.2246533278797697	-0.09559071662341122	-0.121703942439405	1.7494690920437637	0.07405434187328554	0.21625335529649317	-0.3314130922663094
0.1280000000000001	0.22466350417619005	-0.09559505370326174	-0.12115913493519993	1.7495846240276285	0.07402335198303336	0.21643621301431992	-0.33126832563202263
0.129	0.22467370117173438	-0.09559940517218728	-0.12060917992785816	1.7497011882248434	0.07399202346209498	0.21662069299725126	-0.3311221091712712
0.1299999999999999	0.22468391918116543	-0.09560377099216691	-0.12005406392848299	1.7498187729370194	0.07396035571457127	0.21680679733256872	-0.330974440441293
0.13099999999999978	0.2246941585923203	-0.09560815115260872	-0.11949377405358594	1.7499373660539237	0.07392834821443688	0.2169945278875755	-0.3308253172014473
0.13200000000000012	0.22470441986818493	-0.09561254566947787	-0.11892829803063391	1.7500569550641052	0.07389600050552114	0.21718388630803218	-0.3306747374119799
0.133	0.2247147035489455	-0.09561695458403768	-0.1183576242029997	1.7501775270664168	0.07386331220133298	0.217374874016835	-0.33052269923231703
0.1339999999999999	0.22472501025401842	-0.095621377961954	-0.11778174153507744	1.75029906878132	0.07383028298497356	0.21756749221269164	-0.3303692010194389
0.1349999999999998	0.22473534068406087	-0.09562581589313801	-0.11720063961757514	1.7504215665616056	0.07379691260919818	0.21776174186873182	-0.3302142413265167
0.13600000000000012	0.2247456956225833	-0.09563026849157404	-0.11661430867262113	1.7505450064032972	0.073763200896323	0.21795762373111274	-0.33005781890157226
0.137	0.22475607593641006	-0.09563473589475352	-0.11602273955906839	1.7506693739575039	0.07372914773779433	0.21815513831761835	-0.3298999326860381
0.1379999999999999	0.22476648257536375	-0.09563921826384521	-0.11542592377762945	1.750794654543237	0.07369475309378601	0.21835428591643438	-0.3297405818130386
0.1389999999999998	0.22477691657230073	-0.09564371578460552	-0.11482385347434833	1.7509208331597015	0.07366001699294664	0.2185550665854032	-0.3295797656054518
0.14000000000000012	0.22478737904312138	-0.09564822866752401	-0.11421652144241816	1.7510478944973213	0.07362493953180979	0.2187574801516972	-0.32941748357399914
0.14100000000000001	0.22479787118600064	-0.09565275714719924	-0.11360392112385391	1.7511758229493883	0.073589520873806	0.21896152621154547	-0.329253735415178
0.1419999999999999	0.22480839428021485	-0.09565730148207395	-0.11298604661140352	1.7513046026258587	0.07355376124830283	0.2191672041299529	-0.32908852100867475
0.1429999999999998	0.22481894968531568	-0.09566186195415703	-0.11236289264995232	1.7514342173674362	0.07351766094985555	0.21937451304065533	-0.32892184041450057
0.14400000000000013	0.22482953884102777	-0.09566643886835598	-0.11173445463742658	1.7515646507580749	0.0734812203376683	0.21958345184625142	-0.32875369387039877
0.14500000000000002	0.22484016326711656	-0.09567103255254394	-0.1111007286259527	1.7516958861374192	0.07344443983508263	0.21979401921814554	-0.3285840817894019
0.1459999999999999	0.22485082456284622	-0.09567564335836123	-0.11046171132327655	1.7518279066143239	0.07340731992891043	0.22000621359636457	-0.3284130047571125
0.1469999999999998	0.22486152440677495	-0.09568027166125007	-0.10981740009369749	1.7519606950803457	0.07336986116867175	0.22022003318967573	-0.3282404635287662
0.14800000000000013	0.22487226455651452	-0.09568491785972316	-0.10916779295814398	1.7520942342224732	0.07333206416573686	0.22043547597606786	-0.3280664590263838
0.14900000000000002	0.22488304684770372	-0.09568958237499274	-0.10851288859376641	1.7522285065354812	0.07329392959231146	0.22065253970335452	-0.32789099233607033
0.1499999999999999	0.2248938731925674	-0.09569426565058092	-0.10785268633380266	1.752363494334681	0.07325545818020315	0.22087122188965724	-0.3277140647053391
0.1509999999999998	0.22490474557843232	-0.09569896815153284	-0.10718718616771994	1.752499179769082	0.07321665071942976	0.22109151982370992	-0.3275356775403991
0.15200000000000014	0.2249156660661988	-0.0957036903639856	-0.10651638874087876	1.752635544834236	0.07317750805697298	0.22131343056523076	-0.3273558324034042
0.15300000000000002	0.22492663678876879	-0.09570843279472065	-0.10584029535334175	1.7527725713844013	0.07313803109573791	0.2215369509456079	-0.327174531009663
0.15399999999999991	0.22493765994942885	-0.09571319597032266	-0.10515890795782976	1.7529102411440476	0.07309822079353434	0.22176207756896224	-0.3269917752248068
0.1549999999999998	0.22494873782055974	-0.09571798043669309	-0.10447222915720061	1.753048535718712	0.07305807816207951	0.22198880681346903	-0.3268075670620383
0.15600000000000014	0.22495987274304277	-0.09572278675854111	-0.10378026220257273	1.7531874366056086	0.07301760426596014	0.22221713483251526	-0.3266219086796993
0.15700000000000003	0.22497106712561202	-0.09572761551847987	-0.10308301099284287	1.7533269252047565	0.07297680022143108	0.22244705755533067	-0.32643480237909805
0.15799999999999992	0.2249823234434004	-0.09573246731648077	-0.10238048007446904	1.7534669828302691	0.07293566719517135	0.22267857068746197	-0.3262462506022868
0.1589999999999998	0.22499364423605364	-0.09573734276930701	-0.10167267463963567	1.7536075907206954	0.07289420640305727	0.22291166971176354	-0.3260562559296677
0.16000000000000014	0.225005032105786	-0.09574224250954723	-0.1009596005227954	1.753748730048805	0.07285241910895171	0.22314634988984858	-0.32586482107736214
0.16100000000000003	0.22501648971537314	-0.09574716718499932	-0.10024126419708658	1.7538903819315879	0.07281030662356901	0.22338260626351739	-0.3256719488944637
0.16199999999999992	0.22502801978607745	-0.09575211745802838	-0.09951767277099702	1.754032527440484	0.07276787030323181	0.22362043365616774	-0.32547764236035476
0.1629999999999998	0.22503962509550438	-0.09575709400452619	-0.09878883398451621	1.7541751476118714	0.07272511154839655	0.2238598266744962	-0.3252819045819004
0.16400000000000015	0.22505130847576427	-0.09576209751360037	-0.0980547562047701	1.754318223456698	0.07268203180231185	0.22410077971043527	-0.3250847387906403
0.16500000000000004	0.2250630728123136	-0.09576712868798856	-0.09731544842188146	1.7544617359681467	0.07263863255011284	0.22434328694296554	-0.32488614834046037
0.16599999999999993	0.22507492104272	-0.09577218824369133	-0.09657092024429278	1.754605666128476	0.07259491531792368	0.22458734234005212	-0.3246861367054389
0.16699999999999982	0.22508685615497212	-0.09577727690882798	-0.0958211818912877	1.754749994915811	0.07255088167160156	0.2248329396615639	-0.3244847074771313
0.16800000000000015	0.2250988811864602	-0.09578239542284399	-0.09506624418270455	1.754894703310152	0.0725065332155469	0.2250800724632419	-0.32428186436135215
0.16900000000000004	0.225110999224001	-0.09578754453569019	-0.09430611852808987	1.7550397722989985	0.07246187159182178	0.22532873410093168	-0.32407761117487655
0.16999999999999993	0.22512321340415092	-0.09579272500659332	-0.09354081691603058	1.7551851828829799	0.07241689847933168	0.2255789177346593	-0.32387195184217954
0.17099999999999982	0.2251355269138042	-0.09579793760354717	-0.09277035190252399	1.755330916080383	0.07237161559306858	0.2258306163328009	-0.32366489039214863
0.17200000000000015	0.2251479429918238	-0.09580318310352788	-0.09199473659724812	1.7554769529302172	0.07232602468353579	0.22608382267690133	-0.32345643095458315
0.17300000000000004	0.22516046493132807	-0.09580846229192859	-0.09121398464772033	1.7556232744949665	0.07228012753610927	0.22633852936739135	-0.323246577756415
0.17399999999999993	0.22517309608112596	-0.09581377596120941	-0.09042811022170544	1.7557698618641728	0.07223392596996825	0.2265947288299675	-0.3230353351175263
0.17499999999999982	0.2251858398455429	-0.09581912491026394	-0.08963712798786232	1.7559166961584947	0.07218742183665423	0.22685241332239797	-0.3228227074459755
0.17600000000000016	0.22519869968263526	-0.09582450994450271	-0.08884105309536762	1.7560637585327499	0.07214061701843955	0.2271115749415792	-0.3226086992331161
0.17700000000000005	0.2252116791011681	-0.09582993187515167	-0.08803990115325175	1.7562110301775882	0.07209351342644255	0.2273722056307898	-0.32239331504915125
0.17799999999999994	0.22522478165710588	-0.09583539151776516	-0.08723368820905712	1.7563584923201907	0.07204611299860939	0.22763429718733239	-0.32217655953899843
0.17899999999999983	0.22523801094998872	-0.09584088969145335	-0.08642243072642936	1.7565061262236448	0.07199841769780436	0.22789784127063167	-0.32195843741821556
0.18000000000000016	0.2252513706188122	-0.09584642721919967	-0.08560614556237618	1.7566539131853818	0.0719504295099458	0.22816282941037108	-0.32173895346892384
0.18100000000000005	0.225264864336654	-0.09585200492814269	-0.08478484994568103	1.7568018345361998	0.07190215044188118	0.22842925301406644	-0.3215181125358441
0.18199999999999994	0.22527849580404555	-0.09585762364869414	-0.08395856145607956	1.7569498716402612	0.07185358251869499	0.22869710337432883	-0.32129591952238107
0.18299999999999983	0.22529226874183692	-0.09586328421286519	-0.08312729800192609	1.7570980058953352	0.07180472778056922	0.22896637167667774	-0.32107237938632477
0.18400000000000016	0.2253061868843026	-0.09586898745330212	-0.08229107779595712	1.7572462187329227	0.07175558827980354	0.2292370490079128	-0.32084749713510324
0.18500000000000005	0.2253202539732392	-0.09587473420340789	-0.0814499193310174	1.75739449161791	0.07170616607841941	0.2295091263643827	-0.32062127782113
0.18599999999999994	0.22533447375267454	-0.0958805252974243	-0.08060384135685715	1.757542806047022	0.0716564632460417	0.22978259465997755	-0.320393726537728
0.18699999999999983	0.22534884996305277	-0.09588636156934506	-0.07975286285722802	1.75769114354647	0.07160648185738583	0.23005744473409678	-0.3201648484153826
0.18800000000000017	0.22536338633527	-0.0958922438510309	-0.07889700302613264	1.7578394856703101	0.07155622398934848	0.23033366735978433	-0.3199346486175866
0.18900000000000006	0.22537808658493472	-0.09589817297103115	-0.07803628124321155	1.7579878139999057	0.07150569171824789	0.23061125325210075	-0.3197031323360906
0.18999999999999995	0.22539295440609783	-0.09590414975411511	-0.07717071704937531	1.7581361101433823	0.07145488711727271	0.23089019307655873	-0.31947030478622335
0.19099999999999984	0.22540799346482335	-0.09591017502000751	-0.0763003301234126	1.7582843557339705	0.07140381225383281	0.23117047745732658	-0.31923617120282444
0.19200000000000017	0.22542320739334595	-0.09591624958132262	-0.07542514025880234	1.7584325324276233	0.07135246918681	0.23145209698520836	-0.3190007368363589
0.19300000000000006	0.22543859978443712	-0.09592237424182548	-0.07454516733996172	1.758580621901064	0.07130085996388945	0.23173504222565391	-0.3187640069486597
0.19399999999999995	0.22545417418560076	-0.09592854979464703	-0.07366043131866508	1.7587286058498954	0.07124898661884799	0.2320193037267468	-0.3185259868086596
0.19499999999999984	0.22546993409347138	-0.09593477702007755	-0.07277095219136619	1.7588764659860467	0.07119685116879719	0.2323048720269358	-0.3182866816884709
0.19600000000000017	0.2254858829487882	-0.09594105668406296	-0.07187674997702695	1.7590241840349436	0.07114445561180563	0.23259173766257987	-0.3180460968595658
0.19700000000000006	0.22550202413119125	-0.09594738953740005	-0.07097784469505569	1.7591717417331771	0.07109180192471566	0.23287989117537702	-0.3178042375888692
0.19799999999999995	0.22551836095345526	-0.09595377631412613	-0.07007425634295829	1.7593191208274386	0.0710388920605438	0.23316932311974722	-0.31756110913451474
0.19899999999999984	0.22553489665590906	-0.09596021772910632	-0.06916600487330735	1.7594663030747402	0.07098572794558446	0.23346002407042152	-0.31731671674107664
0.20000000000000018	0.2255516344006637	-0.09596671447594775	-0.06825311017038746	1.759613270243186	0.07093231147645883	0.2337519846302476	-0.3170710656346375
0.20100000000000007	0.22556857726527507	-0.09597326722486064	-0.0673355920268731	1.7597600041129344	0.07087864451698528	0.2340451954379763	-0.3168241610179307
0.20199999999999996	0.2255857282369623	-0.09597987662008589	-0.06641347012051908	1.7599064864769942	0.07082472889511288	0.2343396471759175	-0.31657600806543035
0.20299999999999985	0.2256030902077508	-0.09598654327801863	-0.0654867639908429	1.7600526991411185	0.07077056640034267	0.23463533057759509	-0.3163266119184447
0.20400000000000018	0.22562066596978775	-0.09599326778640746	-0.06455549301615841	1.760198623923192	0.07071615878157399	0.23493223643541133	-0.3160759776803296
0.20500000000000007	0.2256384582104543	-0.09600005070350112	-0.06361967639094393	1.7603442426536333	0.0706615077448868	0.23523035560820707	-0.3158241104116347
0.20599999999999996	0.22565646950727034	-0.09600689255601008	-0.0626793331023948	1.7604895371768305	0.0706066149508321	0.23552967902897026	-0.31557101512499447
0.20699999999999985	0.22567470232258746	-0.0960137938362553	-0.061734481906139796	1.760634489352121	0.07055148201141145	0.23583019771276337	-0.3153166967799411
0.20800000000000018	0.22569315899844278	-0.09602075500001016	-0.06078514130260877	1.760779081054337	0.07049611048729214	0.23613190276439056	-0.31506116027769715
0.20900000000000007	0.22571184175232553	-0.09602777646541433	-0.05983132951478727	1.7609232941750597	0.07044050188543892	0.23643478538550916	-0.3148044104558193
0.20999999999999996	0.2257307526734795	-0.09603485861220558	-0.05887306446696342	1.7610671106242304	0.0703846576569176	0.23673883688137684	-0.31454645208293336
0.21099999999999985	0.22574989371823126	-0.09604200178089181	-0.05791036376407126	1.7612105123313775	0.07032857919456406	0.2370440486673647	-0.31428728985385945
0.2120000000000002	0.22576926670434388	-0.09604920627224124	-0.05694324467236216	1.7613534812468532	0.07027226783063933	0.23735041227494066	-0.31402692838518476
0.21300000000000008	0.22578887330590003	-0.09605647234784202	-0.05597172410176589	1.7614959993438466	0.07021572483489574	0.23765791935713085	-0.3137653722109731
0.21399999999999997	0.22580871504908573	-0.09606380023135368	-0.05499581858917583	1.761638048621947	0.07015895141299176	0.23796656169383318	-0.31350262577818244
0.21499999999999986	0.22582879330812075	-0.0960711901089469	-0.054015544283017476	1.7617796111122748	0.07010194870482805	0.23827633119674732	-0.31323869344202765
0.2160000000000002	0.22584910930096214	-0.09607864212855446	-0.05303091692945799	1.761920668883069	0.07004471778262099	0.23858721991362494	-0.3129735794617123
0.21700000000000008	0.22586966408515569	-0.09608615639905958	-0.05204195185911337	1.7620612040446215	0.06998725964895582	0.23889922003215208	-0.31270728799640174
0.21799999999999997	0.2258904585549587	-0.0960937329905514	-0.05104866397423805	1.7622011987539479	0.06992957523542791	0.23921232388353286	-0.31243982310119117
0.21899999999999986	0.22591149344048495	-0.0961013719352736	-0.05005106773788588	1.7623406352207234	0.0698716654019924	0.23952652394547713	-0.31217118872306354
0.2200000000000002	0.2259327693081197	-0.09610907322776285	-0.04904917716540419	1.7624794957144956	0.06981353093635181	0.2398418128445999	-0.3119013886970167
0.22100000000000009	0.22595428656107722	-0.09611683682417617	-0.04804300581786866	1.76261776257169	0.06975517255319791	0.2401581833582398	-0.31163042674266034
0.22199999999999998	0.2259760454397234	-0.09612466264230786	-0.04703256679744517	1.7627554182020455	0.0696965908937942	0.24047562841552073	-0.3113583064614005
0.22299999999999986	0.22599804602203952	-0.09613255056229522	-0.046017872743918255	1.7628924450948809	0.06963778652589861	0.24079414109790795	-0.31108503133390375
0.2240000000000002	0.2260202882246032	-0.09614050042688627	-0.04499893583199709	1.7630288258252027	0.06957875994366004	0.2411137146395694	-0.310810604717716
0.2250000000000001	0.226042771803334	-0.096148512041648	-0.043975767770509176	1.7631645430608087	0.06951951156748842	0.2414343424272449	-0.31053502984515347
0.22599999999999998	0.22606549635362613	-0.09615658517586902	-0.042948379803845034	1.763299579571521	0.06946004174414126	0.24175601799926413	-0.31025830982128116
0.22699999999999987	0.2260884613109955	-0.09616471956377828	-0.04191678271489533	1.763433918239062	0.0694003507471482	0.24207873504384195	-0.3099804476220352
0.2280000000000002	0.2261116659526189	-0.09617291490570179	-0.040880986829471465	1.763567542066091	0.0693404387773906	0.24240248739690054	-0.3097014460928525
0.2290000000000001	0.2261351093990171	-0.09618117086915853	-0.03984100202257238	1.763700434185165	0.06928030596359187	0.24272726903948588	-0.30942130794768247
0.22999999999999998	0.2261587906158831	-0.09618948708989707	-0.038796837725734855	1.7638325778676491	0.06921995236284081	0.24305307409490598	-0.3091400357681954
0.23099999999999987	0.2261827084168043	-0.09619786317287303	-0.03774850293508347	1.7639639565322134	0.0691593779613908	0.24337989682553615	-0.30885763200330685
0.2320000000000002	0.22620686146650368	-0.09620629869316796	-0.03669600622082064	1.7640945537544308	0.06909858267561336	0.24370773162905315	-0.3085740989688328
0.2330000000000001	0.2262312482834761	-0.09621479319684981	-0.0356393557377692	1.7642243532774973	0.0690375663529234	0.24403657303434767	-0.30828943884709015
0.23399999999999999	0.2262558672427741	-0.09622334620177553	-0.03457855923621122	1.7643533390225847	0.06897632877285861	0.24436641569736395	-0.3080036536865623
0.23499999999999988	0.2262807165800687	-0.09623195719833626	-0.03351362407339436	1.7644814950988468	0.06891486964843539	0.24469725439668938	-0.30771674540174976
0.2360000000000002	0.2263057943958586	-0.09624062565014647	-0.03244455722644761	1.7646088058127123	0.06885318862759843	0.24502908402871648	-0.3074287157736299
0.2370000000000001	0.22633109865907922	-0.09624935099467888	-0.031371365307447566	1.764735255676482	0.0687912852947036	0.24536189960213883	-0.30713956645090645
0.238	0.22635662721124222	-0.09625813264384325	-0.03029405458025428	1.7648608294177452	0.06872915917209531	0.24569569623184667	-0.3068492989514383
0.23899999999999988	0.22638237777110454	-0.09626696998488403	-0.029212630977608296	1.764985511989639	0.06866680972171764	0.24603046913277543	-0.3065579146634194
0.2400000000000002	0.22640834793836542	-0.09627586238197458	-0.028127100118104396	1.7651092885812092	0.06860423634663831	0.24636621361383343	-0.3062654148464308
0.2410000000000001	0.22643453519639464	-0.09628480917775711	-0.0270374673237888	1.7652321446278914	0.06854143839242481	0.24670292507160896	-0.3059718006327276
0.242	0.22646093691549934	-0.09629380969445281	-0.02594373763837752	1.7653540658217421	0.06847841514861684	0.2470405989838616	-0.30567707302894387
0.24299999999999988	0.22648755035710927	-0.09630286323529509	-0.024845915845337078	1.765475038121441	0.06841516585053962	0.24737923090298478	-0.30538123291778646
0.24400000000000022	0.22651437267813157	-0.09631196908591068	-0.02374400648619575	1.765595047762075	0.06835168968121473	0.24771881644938287	-0.30508428105971813
0.2450000000000001	0.2265414009350991	-0.09632112651527258	-0.022638013880209452	1.7657140812635912	0.06828798577324781	0.24805935130458487	-0.3047862180953594
0.246	0.22656863208811343	-0.09633033477697858	-0.02152794214462852	1.7658321254379297	0.06822405321087634	0.24840083120428139	-0.3044870445484251
0.2469999999999999	0.22659606300458582	-0.09633959311047928	-0.020413795214058172	1.7659491673963554	0.06815989103199584	0.24874325193159363	-0.30418676082834367
0.24799999999999978	0.22662369046278083	-0.09634890074150416	-0.019295576859282793	1.7660651945562504	0.06809549822998251	0.24908660931051776	-0.3038853672329226
0.2490000000000001	0.22665151115554055	-0.09635825688206263	-0.018173290706299538	1.7661801946436217	0.06803087375567882	0.24943089919954878	-0.30358286395227907
0.25	0.22667952169494368	-0.09636766073077323	-0.01704694025518132	1.766294155691338	0.06796601651984734	0.24977611748554862	-0.3032792510737302
0.2509999999999999	0.22670771861753045	-0.09637711147427444	-0.015916528898768812	1.7664070660391145	0.0679009253957895	0.2501222600775584	-0.3029745285859979
0.2519999999999998	0.22673609838859393	-0.09638660828934154	-0.014782059941942713	1.7665189143382694	0.06783559922158222	0.25046932290025403	-0.30266869638242494
0.2530000000000001	0.2267646574051621	-0.09639615034420522	-0.013643536621470859	1.7666296895590106	0.06777003680175062	0.2508173018870493	-0.3023617542639325
0.254	0.22679339199804735	-0.09640573679907286	-0.012500962125294916	1.7667393809980028	0.06770423690868262	0.25116619297327664	-0.30205370194184106
0.2549999999999999	0.22682229843259102	-0.09641536680735806	-0.011354339610500969	1.766847978284721	0.06763819828409119	0.2515159920899976	-0.3017445390406149
0.2559999999999998	0.22685137290848478	-0.09642503951799596	-0.010203672220350318	1.7669554713862317	0.067571919640586	0.2518666951583255	-0.3014342651007762
0.2570000000000001	0.2268806115601769	-0.09643475407771598	-0.009048963100369574	1.7670618506111564	0.06750539966329508	0.2522182980838986	-0.3011228795818654
0.258	0.22691001045861986	-0.0964445096321442	-0.007890215413118533	1.7671671066135888	0.0674386370113551	0.2525707967515684	-0.300810381865144
0.2589999999999999	0.2269395656143634	-0.09645430532611234	-0.006727432352006941	1.767271230396969	0.067371630319393	0.25292418702049013	-0.3004967712561026
0.2599999999999998	0.2269692729812436	-0.09646414030467947	-0.005560617154159163	1.7673742133171748	0.06730437819924429	0.25327846471980237	-0.3001820469868945
0.2610000000000001	0.22699912845954387	-0.09647401371524332	-0.0043897731119495135	1.7674760470852064	0.0672368792417263	0.2536336256448381	-0.299866208218454
0.262	0.22702912789900723	-0.0964839247096133	-0.003214903583579214	1.7675767237698592	0.06716913201840709	0.253989665553446	-0.2995492540424203
0.2629999999999999	0.2270592671024561	-0.09649387244491729	-0.0020360120030659223	1.7676762357996298	0.0671011350833103	0.25434658016230305	-0.29923118348323413
0.2639999999999998	0.22708954182964597	-0.09650385608371831	-0.0008531018896446829	1.7677745759638737	0.06703288697431395	0.2547043651435287	-0.2989119955002864
0.2650000000000001	0.22711994780098257	-0.09651387479484552	0.00033382314379720414	1.7678717374135904	0.0669643862144879	0.2550630161218465	-0.2985916889898749
0.266	0.2271504807011096	-0.09652392775531934	0.0015247593832569493	1.7679677136622287	0.0668956313137371	0.25542252867205556	-0.29827026278691093
0.2669999999999999	0.22718113618199298	-0.09653401415224437	0.0027197030060025747	1.7680624985868842	0.06682662077056915	0.2557828983163275	-0.2979477156665579
0.2679999999999998	0.22721190986475284	-0.09654413318354117	0.003918650072812368	1.768156086429522	0.06675735307343962	0.25614412052145596	-0.2976240463459266
0.26900000000000013	0.22724279734024716	-0.09655428405789304	0.005121596521196851	1.768248471798235	0.06668782670149388	0.2565061906964281	-0.297299253485583
0.27	0.22727379416916413	-0.09656446599541334	0.006328538159604977	1.768339649668541	0.06661804012519412	0.2568691041903831	-0.2969733356908713
0.2709999999999999	0.22730489588200334	-0.09657467822941072	0.007539470662244369	1.7684296153835968	0.06654799180719831	0.2572328562909629	-0.29664629151335686
0.2719999999999998	0.2273360979789508	-0.09658492000850041	0.00875438956377034	1.768518364653329	0.06647768020337112	0.25759744222263226	-0.296318119452513
0.27300000000000013	0.22736739593002783	-0.09659519059830952	0.00997329025271908	1.768605893553617	0.06640710376380608	0.2579628571444263	-0.2959888179577747
0.274	0.22739878517627093	-0.09660548928202492	0.011196167964438713	1.7686921985255366	0.0663362609337999	0.25832909614743255	-0.29565838543083806
0.2749999999999999	0.22743026113194728	-0.09661581536016034	0.012423017775025729	1.7687772763746623	0.06626515015478034	0.25869615425262316	-0.2953268202276605
0.2759999999999998	0.2274618191870562	-0.0966261681510487	0.013653834596273513	1.7688611242708152	0.06619376986543271	0.2590640264091629	-0.29499412066004
0.27700000000000014	0.22749345470974439	-0.09663654699243554	0.014888613171263654	1.768943739747874	0.06612211850314842	0.2594327074930148	-0.2946602849970802
0.278	0.22752516304901702	-0.09664695124342046	0.016127348070603915	1.7690251207036582	0.06605019450561424	0.25980219230560614	-0.29432531146642094
0.2789999999999999	0.22755693953812745	-0.09665738028637323	0.017370033689694264	1.7691052653998818	0.06597799631242227	0.2601724755726798	-0.29398919825499253
0.2799999999999998	0.22758877949789447	-0.09666783352845096	0.018616664247402572	1.7691841724610524	0.0659055223665191	0.26054355194370266	-0.29365194350966073
0.28100000000000014	0.22762067823920099	-0.09667831040196335	0.01986723378577589	1.769261840872324	0.06583277111513054	0.26091541599177487	-0.29331354533806897
0.28200000000000003	0.2276526310650553	-0.09668881036396183	0.021121736170793014	1.769338269977424	0.0657597410102241	0.26128806221392353	-0.29297400180937455
0.2829999999999999	0.22768463327297053	-0.09669933289655812	0.022380165094543596	1.7694134594766642	0.06568643050905916	0.26166148503178593	-0.2926333109546374
0.2839999999999998	0.22771668015804394	-0.09670987750834921	0.023642514077710914	1.7694874094250284	0.06561283807513058	0.26203567879226153	-0.2922914707669247
0.28500000000000014	0.22774876701598898	-0.09672044373619652	0.024908776470859408	1.7695601202307158	0.06553896217938542	0.2624106377677726	-0.2919484792013756
0.28600000000000003	0.22778088914537037	-0.09673103114698255	0.02617894545566313	1.7696315926537634	0.06546480130141005	0.2627863561565654	-0.29160433417529075
0.2869999999999999	0.22781304184942403	-0.09674163933934422	0.027453014047961924	1.7697018278047452	0.06539035393034527	0.2631628280835448	-0.2912590335679415
0.2879999999999998	0.2278452204382197	-0.09675226794538569	0.028730975101523146	1.769770827143557	0.06531561856571363	0.26354004760134303	-0.2909125752202869
0.28900000000000015	0.22787742023154553	-0.09676291663237285	0.030012821311011698	1.7698385924771474	0.06524059371846522	0.26391800869126364	-0.2905649569350841
0.29000000000000004	0.22790963656176716	-0.0967735851044092	0.03129854521455054	1.769905125956196	0.06516527791212111	0.2642967052641667	-0.2902161764772757
0.2909999999999999	0.22794186477629225	-0.09678427310409196	0.03258813919587882	1.7699704300718648	0.06508966968389464	0.26467613116124045	-0.2898662315744714
0.2919999999999998	0.22797410024077236	-0.09679498041377269	0.03388159548649221	1.770034507652627	0.06501376758579147	0.2650562801547871	-0.28951511991752665
0.29300000000000015	0.2280063383430448	-0.09680570685566998	0.03517890616889953	1.7700973618611628	0.06493757018538568	0.26543714594939455	-0.28916283916091684
0.29400000000000004	0.2280385744963126	-0.0968164522912109	0.036480063180624946	1.7701589961916995	0.06486107606621223	0.26581872218337743	-0.28880938692278585
0.29499999999999993	0.22807080414156955	-0.09682721662110509	0.03778505831783659	1.7702194144670331	0.0647842838283255	0.26620100243012906	-0.2884547607850993
0.2959999999999998	0.22810302275040423	-0.09683799978652716	0.039093883238236524	1.7702786208344863	0.06470719208932948	0.2665839801992683	-0.28809895829420806
0.29700000000000015	0.22813522582780948	-0.09684880177065683	0.04040652946322101	1.7703366197615444	0.06462979948551582	0.26696764893752684	-0.2877419769616423
0.29800000000000004	0.22816740891425008	-0.09685962259982664	0.04172298837969446	1.7703934160319275	0.06455210467274561	0.26735200202944376	-0.2873838142649555
0.29899999999999993	0.22819956758699486	-0.09687046234352344	0.043043251242294696	1.7704490147413328	0.06447410632701531	0.26773703279824	-0.28702446764868217
0.2999999999999998	0.22823169746071714	-0.09688132111361908	0.04436730917603575	1.770503421292094	0.06439580314476898	0.2681227345069389	-0.2866639345254108
0.30100000000000016	0.22826379418811776	-0.09689219906433505	0.04569515317900263	1.7705566413875031	0.06431719384326277	0.2685091003594966	-0.2863022122767929
0.30200000000000005	0.22829585346095005	-0.09690309639294124	0.0470267741251098	1.7706086810269142	0.06423827716110452	0.2688961235020096	-0.28593929825442926
0.30299999999999994	0.2283278710103249	-0.09691401333968339	0.04836216276617969	1.770659546501627	0.06415905185860447	0.26928379702382305	-0.2855751897809402
0.3039999999999998	0.22835984260592537	-0.09692495018693903	0.04970130973297063	1.7707092443904155	0.06407951671793836	0.26967211395824275	-0.28520988415146675
0.30500000000000016	0.228391764054888	-0.09693590725873065	0.05104420553629095	1.770757781553947	0.0639996705434284	0.2700610672832218	-0.2848433786353608
0.30600000000000005	0.22842363120073075	-0.0969468849202194	0.05239084056858896	1.7708051651288352	0.06391951216169985	0.2704506499223343	-0.28447567047776345
0.30699999999999994	0.22845543992233	-0.09695788357642765	0.053741205104901255	1.770851402522076	0.06383904042147093	0.27084085474561564	-0.28410675690131687
0.30799999999999983	0.2284871861333244	-0.09696890367056722	0.05509528930203683	1.7708965014051044	0.06375825419334219	0.2712316745698513	-0.28373663510856073
0.30900000000000016	0.22851886578270256	-0.09697994568234716	0.05645308319638058	1.770940469706711	0.0636771523699523	0.27162310215856306	-0.28336530228489454
0.31000000000000005	0.2285504748562019	-0.09699101012625859	0.05781457670145455	1.7709833156055637	0.06359573386637926	0.2720151302220057	-0.2829927556014992
0.31099999999999994	0.22858200937701975	-0.09700209754983702	0.05917975960487142	1.7710250475230733	0.06351399762054462	0.27240775141699725	-0.28261899221834214
0.31199999999999983	0.22861346540546673	-0.09701320853190275	0.06054862156393982	1.7710656741162283	0.06343194259362185	0.27280095834646917	-0.2822440092877566
0.31300000000000017	0.2286448390383172	-0.09702434368115527	0.061921152100307415	1.771105204270387	0.06334956777057155	0.27319474355874274	-0.2818678039584754
0.31400000000000006	0.22867612640823656	-0.09703550363549714	0.06329734059402625	1.771143647092022	0.06326687216086542	0.2735890995464783	-0.28149037337987876
0.31499999999999995	0.22870732368328953	-0.0970466890613343	0.06467717627667514	1.7711810118998954	0.06318385479927831	0.2739840187454269	-0.2811117147067632
0.31599999999999984	0.22873842706653497	-0.0970579006520997	0.06606064822317556	1.7712173082142864	0.0631005147466274	0.2743794935331123	-0.2807318251047567
0.31700000000000017	0.22876943279570808	-0.09706913912637577	0.06744774534268429	1.7712525457465202	0.06301685109052037	0.2747755162273913	-0.2803507017558335
0.31800000000000006	0.22880033714299222	-0.09708040522599257	0.06883845636819645	1.7712867343895402	0.06293286294623532	0.2751720790846549	-0.27996834186405484
0.31899999999999995	0.22883113641488467	-0.09709169971410168	0.07023276984412129	1.7713198842076319	0.06284854945773329	0.27556917429749545	-0.27958474266220656
0.31999999999999984	0.22886182695216123	-0.0971030233732233	0.0716306741129694	1.7713520054249101	0.0627639097986215	0.2759667939920307	-0.27919990141891105
0.3210000000000002	0.22889240512994313	-0.09711437700326347	0.07303215730228728	1.7713831084133163	0.06267894317312916	0.27636493022525727	-0.2788138154456682
0.32200000000000006	0.22892286735787	-0.09712576141950187	0.07443720731147621	1.7714132036793553	0.06259364881740104	0.27676357498268406	-0.27842648210425364
0.32299999999999995	0.22895321008000594	-0.09713717745017504	0.07584581179813535	1.771442301849949	0.06250802600080513	0.27716272017607235	-0.27803789881453794
0.32399999999999984	0.22898342977373065	-0.09714862593327944	0.07725795816431463	1.771470413658891	0.062422074026646145	0.2775623576410451	-0.27764806306224293
0.3250000000000002	0.22901352294762067	-0.09716010771334346	0.07867363354343802	1.7714975499327748	0.06233579223259004	0.2779624791348179	-0.2772569724067583
0.32600000000000007	0.22904348613907388	-0.0971716236389183	0.08009282478790936	1.7715237215752502	0.06224917999134832	0.27836307633424223	-0.276864624489265
0.32699999999999996	0.22907331591205635	-0.0971831745604117	0.08151551845666169	1.771548939550729	0.062162236711501055	0.2787641408339856	-0.2764710170409251
0.32799999999999985	0.22910300885497684	-0.09719476132788826	0.0829417008022881	1.7715732148671504	0.06207496183845914	0.2791656641447361	-0.27607614789132096
0.3290000000000002	0.22913256157869136	-0.09720638478883573	0.08437135775776876	1.7715965585570455	0.06198735485568824	0.279567637691438	-0.2756800149775141
0.33000000000000007	0.22916197071426367	-0.09721804578589642	0.08580447492280904	1.7716189816583887	0.061899415285890325	0.2799700528115685	-0.27528261635335793
0.33099999999999996	0.22919123290973573	-0.097229745154939	0.08724103754980117	1.7716404951956022	0.06181114269202174	0.28037290075340127	-0.2748839501988244
0.33199999999999985	0.22922034482591233	-0.0972414837238464	0.08868103052942143	1.7716611101595783	0.06172253667839158	0.28077617267414456	-0.2744840148295281
0.3330000000000002	0.22924930313228903	-0.09725326231126628	0.0901244383758771	1.7716808374870867	0.061633596891901954	0.28117985963796244	-0.2740828087063899
0.3340000000000001	0.2292781045042521	-0.0972650817245718	0.09157124521181928	1.7716996880406815	0.06154432302336946	0.28158395261394775	-0.27368033044537937
0.33499999999999996	0.22930674562155487	-0.09727694275740924	0.09302143475331148	1.7717176725894728	0.06145471480880647	0.28198844247411764	-0.27327657882727796
0.33599999999999985	0.22933522316732424	-0.09728884618758116	0.09447499029562127	1.771734801790754	0.06136477203066255	0.2823933199916828	-0.27287155280703707
0.3370000000000002	0.22936353382722338	-0.09730079277563722	0.09593189469985071	1.7717510861724723	0.0612744945192698	0.2827985758396614	-0.27246525152248896
0.3380000000000001	0.2293916742887728	-0.09731278326342367	0.09739213037967032	1.771766536116533	0.06118388215430973	0.28320420058948004	-0.27205767430271566
0.33899999999999997	0.22941964124045994	-0.09732481837221885	0.09885567928779827	1.7717811618429247	0.0610929348659972	0.28361018470932875	-0.2716488206763213
0.33999999999999986	0.22944743137026397	-0.09733689880120319	0.10032252290224074	1.771794973394662	0.06100165263616439	0.2840165185623996	-0.27123869037960713
0.3410000000000002	0.22947504136434763	-0.0973490252258837	0.10179264221268718	1.7718079806235287	0.06091003549936654	0.2844231924052016	-0.2708272833645898
0.3420000000000001	0.2295024679062957	-0.09736119829609584	0.10326601770820873	1.7718201931766135	0.06081808354388778	0.2848301963861439	-0.27041459980649707
0.34299999999999997	0.2295297076761535	-0.097373418634711	0.10474262936665336	1.7718316204836324	0.06072579691270777	0.28523752054451873	-0.2700006401104984
0.34399999999999986	0.22955675734964437	-0.09738568683742743	0.10622245664425158	1.7718422717450237	0.060633175804672895	0.28564515480958885	-0.26958540491809513
0.3450000000000002	0.2295836135979443	-0.0973980034728935	0.1077054784647008	1.7718521559208082	0.06054022047581075	0.2860530889994847	-0.2691688951134149
0.3460000000000001	0.22961027308726745	-0.09741036908240903	0.10919167320925259	1.7718612817202066	0.060446931240361546	0.286461312820226	-0.26875111182898204
0.347	0.2296367324786426	-0.09742278417845078	0.11068101870895082	1.771869657592004	0.06035330847128252	0.286869815865243	-0.26833205645078156
0.34799999999999986	0.22966298842863161	-0.0974352492423975	0.11217349223828949	1.771877291715653	0.06025935260052959	0.2872785876153459	-0.2679117306229193
0.3490000000000002	0.22968903759061685	-0.09744776472295956	0.11366907050956007	1.771884191993108	0.060165064119664005	0.28768761743903143	-0.2674901362518772
0.3500000000000001	0.2297148766162881	-0.09746033103568841	0.11516772966866447	1.7718903660413843	0.06007044358078348	0.28809689459319804	-0.2670672755099967
0.351	0.22974050215733097	-0.09747294856281251	0.11666944529354267	1.7718958211858284	0.05997549159729024	0.28850640822440066	-0.26664315083800577
0.35199999999999987	0.2297659108673189	-0.09748561765302129	0.11817419239523536	1.7719005644540995	0.05988020884431271	0.28891614737077864	-0.266217764946648
0.3530000000000002	0.22979109940419068	-0.09749833862082423	0.11968194542047736	1.771904602570851	0.059784596058841045	0.28932610096448336	-0.26579112081771633
0.3540000000000001	0.2298160644336916	-0.09751111174473501	0.12119267825509922	1.7719079419531039	0.05968865403951513	0.2897362578341916	-0.26536322170479315
0.355	0.22984080263302806	-0.09752393726465271	0.12270636422863895	1.77191058870631	0.05959238364618598	0.29014660670771375	-0.26493407113351064
0.35599999999999987	0.2298653106939889	-0.09753681537994036	0.1242229761201843	1.7719125486210954	0.05949578579961518	0.29055713621489165	-0.2645036729011466
0.3570000000000002	0.22988958532591086	-0.09754974624858027	0.12574248616509393	1.7719138271706771	0.05939886148137257	0.2909678348907963	-0.2640720310757338
0.3580000000000001	0.2299136232588676	-0.0975627299866566	0.12726486606300477	1.771914429508952	0.05930161173368744	0.2913786911793588	-0.2636391499946798
0.359	0.229937421246712	-0.09757576666778753	0.12879008698715472	1.7719143604692473	0.05920403765906982	0.2917896934373235	-0.26320503426289366
0.3599999999999999	0.22996097606959853	-0.09758885632250588	0.13031811959429437	1.7719136245637324	0.05910614041963979	0.2922008299381091	-0.26276968875065776
0.3610000000000002	0.22998428453673747	-0.09760199893796467	0.13184893403483677	1.7719122259834836	0.05900792123640734	0.2926120888755873	-0.26233311859118064
0.3620000000000001	0.23000734349013519	-0.0976151944587185	0.13338249996364765	1.7719101685988237	0.0589093813889281	0.2930234583681584	-0.26189532917758146
0.363	0.23003014980894979	-0.097628442788203	0.13491878655226014	1.771907455959182	0.05881052221533353	0.2934349264633154	-0.26145632615942355
0.3639999999999999	0.23005270041409104	-0.09764174378940788	0.13645776250292163	1.771904091292847	0.05871134511218644	0.2938464811426494	-0.2610161154389134
0.3650000000000002	0.2300749922734447	-0.09765509728437201	0.13799939606450207	1.7719000775081053	0.058611851533734056	0.2942581103272456	-0.2605747031663938
0.3660000000000001	0.2300970224080985	-0.09766850305325395	0.13954365504991756	1.7718954171961456	0.05851204299074008	0.2946698018833605	-0.2601320957348827
0.367	0.23011878789881934	-0.09768196083335251	0.1410905068543501	1.7718901126345907	0.05841192104925968	0.2950815436282097	-0.25968829977407715
0.3679999999999999	0.23014028589241012	-0.09769547031807639	0.14263991847354207	1.7718841657905333	0.05831148732953865	0.295493323335755	-0.2592433221444864
0.3690000000000002	0.2301615136087007	-0.09770903115586316	0.14419185652144267	1.7718775783234462	0.058210743505035224	0.29590512874226055	-0.2587971699319316
0.3700000000000001	0.23018246834779865	-0.09772264294904676	0.1457462872468621	1.7718703515890937	0.05810969130144118	0.29631694755144655	-0.25834985044216074
0.371	0.23020314749685133	-0.09773630525267298	0.1473031765495433	1.7718624866436936	0.05800833249570058	0.29672876743943494	-0.25790137119545226
0.3719999999999999	0.23022354853669824	-0.09775001757364139	0.14886248999681218	1.7718539842468202	0.05790666891508533	0.29714057605992583	-0.25745173992119735
0.3729999999999998	0.23024366904879032	-0.09776377937092819	0.15042419284159156	1.771844844863427	0.05780470243644772	0.29755236104986016	-0.2570009645522126
0.3740000000000001	0.23026350672200632	-0.09777759005651157	0.15198825004143893	1.7718350686661177	0.057702434985587206	0.29796411003539774	-0.25654905321859106
0.375	0.23028305935861573	-0.09779144899549667	0.15355462627788963	1.771824655538038	0.05759986853624239	0.2983758106378576	-0.25609601424132855
0.3759999999999999	0.23030232487938623	-0.09780535550506587	0.1551232859757629	1.7718136050760074	0.057497005108584506	0.2987874504794494	-0.25564185612602114
0.3769999999999998	0.23032130132859055	-0.09781930885300714	0.1566941933232141	1.77180191659315	0.057393846767515126	0.29919901718911324	-0.25518658755644374
0.3780000000000001	0.23033998687929497	-0.09783330825657115	0.15826731229331864	1.7717895891206354	0.05729039562100952	0.2996104984089059	-0.2547302173877572
0.379	0.23035837983893284	-0.09784735288240837	0.15984260666722402	1.7717766214085404	0.0571866538188083	0.3000218818010065	-0.2542727546393966
0.3799999999999999	0.23037647865478614	-0.09786144184721189	0.16142004005928512	1.7717630119262084	0.05708262355127258	0.3004331550552311	-0.25381420848757147
0.3809999999999998	0.23039428191862332	-0.09787557421794188	0.16299957594459383	1.771748758862107	0.056978307047791485	0.30084430589713085	-0.25335458825724705
0.3820000000000001	0.23041178837086998	-0.09788974901200911	0.16458117768931207	1.771733860122429	0.05687370657486173	0.301255322097049	-0.25289390341347573
0.383	0.2304289969054418	-0.09790396519816759	0.16616480858384208	1.7717183133291892	0.056768824434263426	0.3016661914800291	-0.2524321635518874
0.3839999999999999	0.2304459065744913	-0.09791822169774227	0.16775043187736832	1.7717021158189514	0.0566636629611471	0.30207690193579223	-0.25196937838863376
0.3849999999999998	0.2304625165915675	-0.09793251738581739	0.16933801081267746	1.771685264641063	0.05655822452184711	0.30248744142861467	-0.2515055577503248
0.3860000000000001	0.23047882633356315	-0.09794685109275982	0.17092750866166684	1.7716677565542667	0.056452511511723605	0.30289779800754274	-0.2510407115640097
0.387	0.2304948353421987	-0.09796122160645454	0.17251888876195628	1.7716495880224437	0.05634652635321344	0.3033079598170176	-0.2505748498469488
0.3879999999999999	0.23051054332467033	-0.09797562767450535	0.17411211455426515	1.7716307552102448	0.05624027149378323	0.3037179151076785	-0.25010798269616635
0.3889999999999998	0.2305259501538414	-0.09799006800602549	0.17570714961945802	1.7716112539782365	0.0561337494037822	0.304127652247112	-0.24964012027820165
0.3900000000000001	0.2305410558691056	-0.09800454127414407	0.17730395771454152	1.771591079877191	0.056026962574618644	0.30453715973043716	-0.24917127281935203
0.391	0.230555860677165	-0.09801904611922857	0.17890250280802547	1.7715702281415253	0.055919913517075065	0.30494642619073736	-0.24870145059627705
0.3919999999999999	0.230570364951218	-0.09803358115132257	0.1805027491146854	1.771548693682269	0.05581260475927218	0.3053554404092294	-0.2482306639268924
0.3929999999999998	0.23058456922931378	-0.0980481449518035	0.1821046611290085	1.7715264710799397	0.0557050388445231	0.3057641913250576	-0.24775892316166553
0.39400000000000013	0.23059847421375404	-0.09806273607576561	0.1837082036569819	1.7715035545769535	0.055597218329684076	0.30617266804472515	-0.24728623867536398
0.395	0.2306120807715385	-0.09807735305550158	0.18531334184663265	1.7714799380692066	0.05548914578406042	0.3065808598512335	-0.24681262085924582
0.3959999999999999	0.2306253899343495	-0.09809199440433067	0.18692004121772945	1.771455615096826	0.055380823788499504	0.30698875621306293	-0.24633808011374378
0.3969999999999998	0.2306384028973243	-0.09810665862002431	0.18852826768992925	1.7714305788344789	0.05527225493436403	0.30739634679282096	-0.24586262684175395
0.39800000000000013	0.23065112101661286	-0.09812134418670389	0.1901379876090272	1.7714048220816165	0.055163441822017455	0.3078036214553876	-0.24538627144251957
0.399	0.23066354580647205	-0.09813604957446191	0.19174916777209353	1.7713783372522836	0.055054387058697425	0.3082105702758099	-0.24490902430603828
0.3999999999999999	0.23067567893702287	-0.09815077323746042	0.1933617754511551	1.7713511163645042	0.054945093256139936	0.3086171835468953	-0.24443089580804428
0.4009999999999998	0.23068752223191746	-0.09816551361163481	0.19497577841470337	1.771323151029626	0.05483556302813455	0.3090234517862092	-0.24395189630567643
0.40200000000000014	0.23069907766478623	-0.09818026911237886	0.19659114494706073	1.7712944324408808	0.054725798988129716	0.309429365742546	-0.24347203613406626
0.403	0.2307103473555929	-0.0981950381322114	0.19820784386563642	1.7712649513607859	0.05461580374719036	0.3098349164020063	-0.2429913256037746
0.4039999999999999	0.2307213335676465	-0.09820981903842824	0.19982584453647753	1.7712346981089016	0.05450557991212238	0.3102400949935659	-0.24250977499845774
0.4049999999999998	0.23073203870413805	-0.0982246101707429	0.20144511688776662	1.7712036625510852	0.054395130083456984	0.31064489299384224	-0.24202739457275352
0.40600000000000014	0.2307424653038255	-0.09823940983891713	0.2030656314201681	1.771171834089874	0.05428445685353603	0.3110493021309435	-0.24154419455098577
0.40700000000000003	0.23075261603624023	-0.09825421632038123	0.20468735921405504	1.771139201655255	0.05417356280487844	0.31145331438753227	-0.24106018512679916
0.4079999999999999	0.23076249369603477	-0.09826902785784612	0.20631027193402326	1.771105753695076	0.05406245050864256	0.311856922003171	-0.24057537646359275
0.4089999999999998	0.23077210119684896	-0.09828384265728414	0.20793434183109757	1.7710714781654937	0.053951122523242676	0.31226011747608023	-0.24008977869549875
0.41000000000000014	0.2307814415661978	-0.0982986588870314	0.20955954174303124	1.7710363625229668	0.05383958139348284	0.3126628935643769	-0.23960340192853077
0.41100000000000003	0.23079051794137606	-0.09831347467763976	0.21118584509234897	1.7710003937174341	0.05372782965014441	0.31306524328674007	-0.23911625624219687
0.4119999999999999	0.23079933356486979	-0.09832828812135201	0.21281322588215992	1.7709635581844352	0.053615869809659454	0.31346715992269353	-0.23862835169211494
0.4129999999999998	0.23080789177889272	-0.09834309727157556	0.21444165869051854	1.7709258418365557	0.05350370437392857	0.31386863701257284	-0.2381396983131949
0.41400000000000015	0.2308161960197984	-0.09835790014310866	0.21607111866411183	1.7708872300572192	0.05339133583028049	0.3142696683570005	-0.23765030612234217
0.41500000000000004	0.23082424981274516	-0.09837269471274944	0.21770158151167357	1.7708477076968379	0.0532787666512667	0.314670248015998	-0.23716018512055112
0.4159999999999999	0.23083205676661198	-0.09838747891991305	0.21933302349639758	1.7708072590683346	0.05316599929447121	0.31507037030786195	-0.23666934529541386
0.4169999999999998	0.23083962056915894	-0.09840225066763104	0.22096542142737344	1.7707658679416778	0.053053036202759495	0.3154700298078101	-0.2361777966242174
0.41800000000000015	0.23084694498205233	-0.09841700782468665	0.222598752651949	1.7707235175396934	0.052939879804903216	0.3158692213467078	-0.23568554907646233
0.41900000000000004	0.2308540338349976	-0.09843174822888984	0.22423299504866673	1.7706801905359204	0.052826532516334776	0.316267940009819	-0.23519261261567162
0.41999999999999993	0.23086089101897683	-0.0984464696903677	0.2258681270177847	1.7706358690534019	0.05271299673996845	0.3166661811349166	-0.2346989972016974
0.4209999999999998	0.23086752047933926	-0.0984611699937456	0.22750412746902865	1.7705905346632984	0.052599274866903044	0.3170639403096968	-0.2342047127940039
0.42200000000000015	0.2308739262091177	-0.09847584689959628	0.22914097580847662	1.770544168383718	0.052485369276942744	0.3174612133689881	-0.23370976935524634
0.42300000000000004	0.23088011224256677	-0.09849049814666008	0.23077865192384467	1.770496750680286	0.05237128233942122	0.3178579963915169	-0.23321417685483192
0.42399999999999993	0.23088608264891916	-0.09850512145521363	0.23241713616593707	1.770448261468475	0.05225701641463093	0.318254285695563	-0.2327179452731227
0.4249999999999998	0.23089184152635586	-0.09851971453083862	0.23405640932741142	1.7703986801162082	0.052142573855490176	0.31865007783375265	-0.23222108460639315
0.42600000000000016	0.2308973929965618	-0.098534275068219	0.23569645262226346	1.7703479854463837	0.052027957009140834	0.31904536958796703	-0.2317236048716184
0.42700000000000005	0.23090274120061308	-0.09854880075497084	0.23733724766642197	1.770296155739706	0.051913168218718275	0.3194401579646134	-0.2312255161109011
0.42799999999999994	0.23090789029581685	-0.09856328927550587	0.2389787764572138	1.770243168737476	0.05179820982553472	0.31983444018971396	-0.23072682839631894
0.4289999999999998	0.2309128444519987	-0.09857773831455081	0.24062102135096616	1.7701890016443602	0.05168308417130831	0.3202282137035715	-0.23022755183536536
0.43000000000000016	0.23091760784685864	-0.09859214555957069	0.24226396503989392	1.770133631131908	0.051567793599826654	0.32062147615513625	-0.2297276965763651
0.43100000000000005	0.23092218466114153	-0.09860650870247714	0.24390759052941766	1.770077033343221	0.051452340458103415	0.32101422539619856	-0.22922727281342814
0.43199999999999994	0.23092657907399367	-0.09862082544213108	0.2455518811159294	1.7700191838984203	0.051336727097756545	0.3214064594755921	-0.22872629079111464
0.43299999999999983	0.2309307952585009	-0.09863509348802019	0.24719682036502302	1.7699600578998065	0.051220955876971175	0.3217981766337757	-0.22822476080910617
0.43400000000000016	0.23093483737740486	-0.09864931056436015	0.24884239209133355	1.7698996299359813	0.05110502916267957	0.32218937529803837	-0.22772269322675057
0.43500000000000005	0.23093870957899235	-0.09866347441386489	0.2504885803400013	1.7698378740857093	0.05098894933246856	0.3225800540779645	-0.22722009846728833
0.43599999999999994	0.23094241599315488	-0.09867758280043448	0.25213536936826897	1.769774763923051	0.05087271877602952	0.3229702117606735	-0.2267169870216892
0.43699999999999983	0.2309459607276134	-0.09869163351114231	0.2537827436264751	1.7697102725249196	0.05075633989639209	0.3233598473057132	-0.2262133694519671
0.43800000000000017	0.2309493478643047	-0.09870562435903203	0.2554306877388416	1.76964437248033	0.05063981511136563	0.3237489598397302	-0.22570925639414602
0.43900000000000006	0.23095258145592562	-0.09871955318710166	0.25707918648519695	1.769577035899113	0.050523146855247114	0.32413754865134403	-0.2252046585611707
0.43999999999999995	0.2309556655226303	-0.09873341787234387	0.2587282247847755	1.7695082344201214	0.050406337580366584	0.32452561318659257	-0.22469958674538676
0.44099999999999984	0.23095860404887758	-0.09874721632871467	0.26037778768247977	1.7694379392208397	0.05028938975804159	0.32491315304494783	-0.22419405181990973
0.44200000000000017	0.2309614009804238	-0.09876094650941102	0.262027860337247	1.769366121028423	0.050172305879181894	0.32530016797572114	-0.22368806473893327
0.44300000000000006	0.23096406022145763	-0.09877460640996644	0.26367842801103275	1.7692927501314375	0.05005508845521179	0.32568665787443124	-0.2231816365376969
0.44399999999999995	0.23096658563187278	-0.09878819407216902	0.2653294760569248	1.76921779639233	0.049937740019307744	0.3260726227787704	-0.22267477833265095
0.44499999999999984	0.23096898102467486	-0.09880170758729735	0.2669809899071534	1.7691412292606605	0.04982026312733982	0.3264580628643511	-0.22216750132150276
0.4460000000000002	0.23097125016351883	-0.09881514509867217	0.2686329550625122	1.7690630177875053	0.04970266035851449	0.32684297844053806	-0.22165981678252508
0.44700000000000006	0.23097339676037304	-0.09882850480465445	0.2702853570828275	1.7689831306410544	0.04958493431614251	0.32722736994636514	-0.22115173607335886
0.44799999999999995	0.23097542447330627	-0.09884178496171955	0.27193818157773897	1.7689015361230616	0.04946708762828596	0.3276112379465371	-0.22064327062966502
0.44899999999999984	0.2309773369043944	-0.0988549838872331	0.27359141419855865	1.7688182021861738	0.04934912294803806	0.32799458312769836	-0.22013443196318774
0.4500000000000002	0.23097913759774277	-0.0988680999626784	0.2752450406315968	1.768733096452172	0.04923104295379886	0.3283774062949072	-0.21962523165903564
0.45100000000000007	0.23098083003762093	-0.09888113163695987	0.2768990465914639	1.76864618623153	0.04911285034960487	0.3287597083678276	-0.21911568137271736
0.45199999999999996	0.23098241764670638	-0.0988940774290346	0.27855341779406445	1.7685574385439493	0.04899454786685003	0.32914149037219237	-0.21860579283355897
0.45299999999999985	0.23098390378480996	-0.09890693592987668	0.2802081398713261	1.768466820138769	0.048876138270440316	0.32952275341825404	-0.2180955778668541
0.4540000000000002	0.23098529174883245	-0.09891970580339972	0.2818631982479774	1.7683742975156627	0.048757624367674175	0.32990349867072893	-0.21758504842815848
0.45500000000000007	0.23098658477357237	-0.09893238578671278	0.2835185780593379	1.7682798369464103	0.04863900901369498	0.33028372732783406	-0.2170742166242608
0.45599999999999996	0.2309877860318771	-0.09894497469121408	0.28517426413081226	1.7681834044970224	0.04852029511235581	0.33066344061416586	-0.21656309471430155
0.45699999999999985	0.23098889863375774	-0.09895747140489798	0.28683024099918	1.7680849660494962	0.048401485614198936	0.33104263978291276	-0.21605169509754502
0.4580000000000002	0.23098992562559312	-0.09896987489512483	0.28848649299449425	1.7679844873239887	0.04828258350984189	0.3314213261312983	-0.21554003028157995
0.4590000000000001	0.23099086999054957	-0.09898218421148262	0.29014300436267837	1.7678819339021934	0.04816359182028992	0.33179950102480754	-0.21502811283708817
0.45999999999999996	0.23099173464983624	-0.09899439848874167	0.29179975934913066	1.7677772712512012	0.04804451359044452	0.33217716591271723	-0.2145159553649301
0.46099999999999985	0.23099252246328852	-0.0990065169491474	0.29345674220274814	1.7676704647471249	0.04792535188854574	0.33255432232597576	-0.2140035704889936
0.4620000000000002	0.23099323622890044	-0.09901853890254803	0.29511393710038303	1.7675614796988985	0.0478061098109363	0.3329309718574928	-0.21349097087491598
0.4630000000000001	0.23099387868205576	-0.09903046374473629	0.2967713280327272	1.7674502813722852	0.047686790489221184	0.33330711613403263	-0.21297816926139046
0.46399999999999997	0.2309944524952061	-0.0990422909562626	0.29842889873171996	1.7673368350137535	0.047567397094399694	0.3336827567972491	-0.21246517847816182
0.46499999999999986	0.23099496027874472	-0.09905402010247157	0.3000866326582962	1.767221105874631	0.04744793283668781	0.3340578954977591	-0.2119520114444261
0.4660000000000002	0.23099540458269724	-0.0990656508340098	0.30174451301064076	1.76710305923557	0.04732840096395115	0.33443253389360367	-0.211438681160472
0.4670000000000001	0.23099578789772648	-0.09907718288742831	0.30340252273416535	1.7669826604306085	0.047208804760146064	0.3348066736491985	-0.2109252006988848
0.46799999999999997	0.23099611265507344	-0.09908861608587852	0.30506064453322057	1.766859874870479	0.04708914754364382	0.3351803164347113	-0.21041158319530048
0.46899999999999986	0.2309963812261828	-0.09909995033990442	0.30671886088418443	1.7667346680655789	0.04696943266543485	0.3355534639257418	-0.20989784183869703
0.4700000000000002	0.23099659592276142	-0.09911118564833318	0.3083771540495692	1.7666070056493846	0.04684966350733146	0.335926117803243	-0.2093839898613931
0.4710000000000001	0.23099675899802063	-0.09912232209888686	0.3100355060927891	1.766476853402343	0.04672984348010495	0.33629827975343723	-0.20887004052892338
0.472	0.23099687264872373	-0.09913335986776166	0.3116938988939818	1.7663441772751483	0.04660997602124929	0.33666995146784856	-0.20835600712971775
0.47299999999999986	0.23099693901653082	-0.09914429921817476	0.31335231416690135	1.7662089434103116	0.04649006459224628	0.3370411346438134	-0.20784190296469224
0.4740000000000002	0.23099696018826352	-0.0991551404986308	0.31501073347614816	1.7660711181624327	0.04637011267563323	0.3374118309853484	-0.20732774133698276
0.4750000000000001	0.2309969381958392	-0.0991658841412855	0.3166691382540005	1.7659306681187057	0.046250123772235356	0.337782042203884	-0.20681353554193066
0.476	0.23099687501624935	-0.09917653066040676	0.3183275098164887	1.7657875601200699	0.04613010139855939	0.33815177001868185	-0.206299298857307
0.47699999999999987	0.23099677257158013	-0.09918708065093088	0.3199858293794814	1.7656417612819075	0.0460100490841623	0.3385210161571758	-0.20578504453351879
0.4780000000000002	0.23099663272907284	-0.09919753478711137	0.32164407807518147	1.765493239014702	0.04588997036899178	0.33888978235517553	-0.20527078578360192
0.4790000000000001	0.23099645730122303	-0.09920789382126063	0.32330223696792454	1.7653419610476913	0.04576986880069493	0.3392580703564434	-0.2047565357728658
0.48	0.2309962480459157	-0.09921815858258495	0.3249602870689189	1.7651878954548053	0.04564974793195275	0.33962588191188575	-0.20424230760842046
0.48099999999999987	0.23099600666659545	-0.0992283299761122	0.32661820935069397	1.7650310106772693	0.045529611318141275	0.3399932187792107	-0.20372811432942625
0.4820000000000002	0.23099573481284588	-0.09923840898133617	0.3282759847612783	1.7648712755414062	0.04540946251525526	0.34036008272304996	-0.20321396889841808
0.4830000000000001	0.23099543408212905	-0.09924839665020133	0.3299335942369973	1.7647086592746728	0.0452893050777862	0.34072647551481244	-0.20269988419357052
0.484	0.23099510602230713	-0.09925829410517772	0.3315910187135357	1.764543131521091	0.045169142556795	0.3410923989321461	-0.2021858730018296
0.4849999999999999	0.23099475213343995	-0.0992681025377988	0.3332482391367844	1.764374662354973	0.045048978498236594	0.3414578547586761	-0.20167194801259455
0.4860000000000002	0.23099437386848012	-0.09927782320690992	0.3349052364746201	1.7642032222925934	0.04492881644104598	0.34182284478432223	-0.2011581218115106
0.4870000000000001	0.2309939726336171	-0.09928745743700455	0.33656199172926127	1.7640287823033471	0.04480865991510394	0.3421873708057672	-0.20064440687399523
0.488	0.2309935497886452	-0.09929700661702442	0.3382184859494691	1.7638513138215437	0.04468851243944436	0.34255143462670923	-0.2001308155585464
0.4889999999999999	0.23099310664735387	-0.09930647219886755	0.3398747002422314	1.7636707887584941	0.04456837752051719	0.34291503805789675	-0.19961736010024678
0.4900000000000002	0.230992644477939	-0.09931585569597695	0.34153061578432103	1.763487179514167	0.044448258650564246	0.34327818291712614	-0.19910405260451317
0.4910000000000001	0.23099216450343416	-0.09932515868276234	0.3431862138333736	1.7633004589876817	0.04432815930640921	0.34364087102926194	-0.1985909050412007
0.492	0.23099166790216039	-0.09933438279447912	0.3448414757377517	1.7631106005862964	0.044208082948536405	0.3440031042262165	-0.1980779292393547
0.4929999999999999	0.23099115580819327	-0.09934352972681154	0.34649638294634644	1.7629175782329132	0.04408803302008974	0.3443648843471312	-0.1975651368824157
0.4940000000000002	0.23099062931184622	-0.09935260123478025	0.34815091701908346	1.762721366372885	0.043968012945605615	0.3447262132388794	-0.19705253950350093
0.4950000000000001	0.23099008946016908	-0.09936159913172286	0.3498050596366458	1.7625219399812768	0.043848026129720066	0.34508709275640115	-0.19654014848075047
0.496	0.2309895372574605	-0.09937052528872321	0.3514587926083025	1.7623192745698493	0.04372807595602957	0.3454475247625649	-0.1960279750332145
0.4969999999999999	0.23098897366579355	-0.09937938163373704	0.3531120978786135	1.7621133461926617	0.043608165786041236	0.3458075111277966	-0.19551603021745312
0.4980000000000002	0.2309883996055533	-0.09938817015078971	0.35476495753378257	1.7619041314514485	0.0434882989584527	0.34616705372959694	-0.19500432492435027
0.4990000000000001	0.23098781595598564	-0.0993968928796183	0.35641735380730055	1.7616916075015427	0.04336847878869756	0.3465261544519448	-0.19449286987607062
0.5	0.23098722355575602	-0.09940555191462591	0.35806926908489684	1.7614757520572424	0.04324870856814411	0.3468848151847065	-0.19398167562339189
0.5009999999999999	0.23098662320351795	-0.09941414940277259	0.359720685909188	1.7612565433962644	0.043128991562944065	0.34724303782298893	-0.19347075254334192
0.5019999999999998	0.2309860156581135	-0.0994226875415281	0.361371586984043	1.7610339603636835	0.04300933101307629	0.34760082426649463	-0.19296011083712944
0.5030000000000001	0.23098540163765285	-0.0994311685780113	0.3630219551790594	1.7608079823750014	0.042889730131825864	0.34795817641918225	-0.19244976052829801
0.504	0.23098478181784826	-0.09943959480893903	0.36467177353341496	1.7605785894187411	0.04277019210551262	0.3483150961888645	-0.19193971146115402
0.5049999999999999	0.23098415683110693	-0.09944796857987888	0.3663210252576037	1.7603457620597227	0.042650720093039836	0.3486715854861334	-0.19142997329970254
0.5059999999999998	0.23098352726675847	-0.09945629228342985	0.36796969373420424	1.760109481442283	0.04253131722513798	0.34902764622297594	-0.1909205555268987
0.5070000000000001	0.23098289367166358	-0.09946456835707997	0.36961776251920203	1.7598697292919572	0.042411986603605144	0.34938328031168725	-0.1904114674440835
0.508	0.23098225655082721	-0.09947279928111045	0.3712652153431273	1.7596264879160095	0.04229273130066279	0.34973848966401877	-0.18990271817077717
0.5089999999999999	0.23098161636801576	-0.09948098757654424	0.37291203611127116	1.7593797402039628	0.042173554358362876	0.3500932761902551	-0.18939431664482162
0.5099999999999998	0.2309809735463775	-0.09948913580351572	0.3745582089029987	1.7591294696281432	0.04205445878828704	0.35044764179809546	-0.1888862716228626
0.5110000000000001	0.23098032846906644	-0.09949724656081094	0.3762037179705525	1.7588756602435034	0.041935447571900264	0.3508015883914601	-0.18837859168104099
0.512	0.23097968147986828	-0.0995053224858219	0.37784854773735976	1.7586182966867445	0.041816523661190624	0.35115511786928044	-0.18787128521588534
0.5129999999999999	0.23097903288382893	-0.09951336625265823	0.3794926827947277	1.7583573641751284	0.04169768997867884	0.3515082321241495	-0.18736436044600546
0.5139999999999998	0.23097838294788475	-0.09952138056841339	0.3811361078973206	1.7580928485046203	0.04157894941673364	0.35186093304095256	-0.18685782541457965
0.5150000000000001	0.23097773190149443	-0.09952936816983655	0.382778807959689	1.757824736047369	0.041460304836921105	0.35221322249571946	-0.1863516879916524
0.516	0.23097707993727212	-0.09953733182115967	0.38442076805462005	1.7575530137489217	0.04134175906968959	0.3525651023546971	-0.18584595587580904
0.5169999999999999	0.23097642721162187	-0.09954527431232803	0.38606197341257004	1.7572776691244285	0.04122331491426562	0.35291657447370106	-0.18534063659558503
0.5179999999999998	0.23097577384537277	-0.0995531984568777	0.3877024094218184	1.756998690253101	0.04110497513845349	0.3532676406979274	-0.18483573751090615
0.5190000000000001	0.23097511992441486	-0.09956110708870396	0.3893420616293564	1.7567160657716863	0.04098674247790963	0.35361830286210055	-0.18433126581455345
0.52	0.23097446550033576	-0.09956900305809686	0.3909809157425264	1.756429784867729	0.040868619635132504	0.35396856279077366	-0.1838272285335228
0.5209999999999999	0.2309738105910579	-0.09957688922854685	0.39261895763142346	1.7561398372722477	0.04075060927883543	0.35431842229889987	-0.18332363253021197
0.5219999999999998	0.23097315518147604	-0.09958476847431293	0.3942561733317006	1.7558462132522137	0.040632714043516815	0.3546678831925531	-0.18282048450342817
0.5230000000000001	0.2309724992240956	-0.09959264367724581	0.395892549047039	1.755548903603969	0.040514936528616416	0.35501694726942934	-0.1823177909893307
0.524	0.23097184263967124	-0.0996005177228674	0.3975280711516731	1.7552478996468441	0.04039727929743755	0.3553656163193709	-0.1818155583624248
0.5249999999999999	0.23097118531784608	-0.09960839349720987	0.3991627261941081	1.7549431932154769	0.04027974487638094	0.35571389212533855	-0.18131379283647778
0.5259999999999998	0.2309705271177915	-0.09961627388478474	0.40079650090128977	1.7546347766512191	0.0401623357545486	0.3560617764645249	-0.18081250046541275
0.5270000000000001	0.23096986786884774	-0.0996241617665471	0.4024293821817375	1.754322642793767	0.040045054383410744	0.35640927110918097	-0.1803116871444777
0.528	0.23096920737116544	-0.09963206001672431	0.4040613571276573	1.7540067849730243	0.03992790317616793	0.356756377827276	-0.1798113586118066
0.5289999999999999	0.2309685453963479	-0.09963997149888708	0.40569241301642267	1.7536871970004524	0.039810884506866956	0.3571030983831719	-0.17931152045030527
0.5299999999999998	0.230967881688095	-0.09964789906276504	0.40732253731181167	1.7533638731599128	0.039694000709816255	0.35744943453830996	-0.17881217808955208
0.5310000000000001	0.2309672159628483	-0.09965584554217621	0.40895171766500993	1.7530368081987613	0.039577254079420185	0.3577953880518478	-0.1783133368077085
0.532	0.23096654791043777	-0.09966381375331486	0.410579941914265	1.752705997319198	0.03946064687012565	0.3581409606810618	-0.1778150017339814
0.5329999999999999	0.23096587719473075	-0.09967180649302307	0.4122071980832059	1.7523714361691307	0.039344181296417646	0.3584861541815742	-0.177317177851572
0.5339999999999998	0.23096520345428306	-0.09967982653704341	0.4138334743789676	1.7520331208325532	0.039227859532861814	0.3588309703076467	-0.1768198700006186
0.5350000000000001	0.23096452630299277	-0.0996878766382454	0.4154587591901277	1.751691047820189	0.03911168371413072	0.3591754108124176	-0.17632308288118942
0.536	0.23096384533075684	-0.09969595952444707	0.4170830410840916	1.7513452140607833	0.0389956559350118	0.35951947744789714	-0.17582682105650357
0.5369999999999999	0.23096316010413115	-0.09970407789508058	0.41870630880394316	1.7509956168926772	0.038879778250273216	0.3598631719648423	-0.17533108895643632
0.5379999999999998	0.2309624701669942	-0.09971223441707544	0.42032855126477014	1.7506422540549096	0.038764052674385374	0.3602064961126297	-0.17483589088130425
0.5390000000000001	0.23096177504121518	-0.09972043172145759	0.4219497575490968	1.750285123677474	0.03864848118140077	0.3605494516390658	-0.1743412310059262
0.54	0.2309610742273263	-0.09972867240141318	0.4235699169010599	1.749924224270731	0.03853306570523374	0.36089204029013033	-0.17384711338413808
0.5409999999999999	0.23096036720520052	-0.09973695901181691	0.4251890187193397	1.7495595547147347	0.03841780814052089	0.36123426380953216	-0.1733535419537579
0.5419999999999998	0.23095965343473457	-0.09974529406947127	0.4268070525481018	1.7491911142499728	0.03830271034393852	0.3615761239376475	-0.17286052054199677
0.5430000000000001	0.2309589323565382	-0.09975368005255215	0.4284240080655845	1.7488189024691518	0.038187774135427115	0.3619176224099612	-0.17236805287155574
0.544	0.23095820339262996	-0.09976211939888029	0.43003987507147157	1.7484429193077669	0.03807300129919926	0.36225876095568005	-0.17187614256740505
0.5449999999999999	0.23095746594714017	-0.09977061450376483	0.43165464347343807	1.7480631650334577	0.03795839358483371	0.3625995412964543	-0.17138479316405872
0.5459999999999998	0.2309567194070214	-0.09977916771816796	0.43326830327250004	1.747679640236034	0.03784395270857573	0.3629399651447192	-0.17089400811322003
0.5470000000000002	0.2309559631427674	-0.09978778134794296	0.4348808445479294	1.7472923458181673	0.037729680354902824	0.36328003420183785	-0.17040379079154994
0.548	0.23095519650914081	-0.09979645765376935	0.43649225744249776	1.746901282985999	0.037615578178171516	0.3636197501563474	-0.1699141445083124
0.5489999999999999	0.2309544188459105	-0.09980519885027976	0.438102532147308	1.746506453239655	0.03750164780397814	0.36395911468218567	-0.16942507251307523
0.5499999999999998	0.23095362947859877	-0.09981400710437532	0.43971165888547026	1.7461078583629261	0.03738789083047563	0.36429812943683576	-0.1689365780038899
0.5510000000000002	0.23095282771923945	-0.09982288453422829	0.44131962789500384	1.745705500411354	0.03727430883013193	0.3646367960595082	-0.16844866413606893
0.552	0.23095201286714756	-0.09983183320934504	0.44292642941135335	1.745299381699851	0.037160903351867516	0.36497511616935985	-0.16796133403125332
0.5529999999999999	0.2309511842097007	-0.0998408551509368	0.44453205364990567	1.7448895047913573	0.03704767592332701	0.36531309136374723	-0.1674745907863403
0.5539999999999998	0.23095034102313358	-0.09984995233222099	0.4461364907888944	1.7444758724854008	0.03693462805316143	0.36565072321669584	-0.16698843748239053
0.5550000000000002	0.23094948257334566	-0.09985912667902759	0.4477397309519496	1.7440584878046788	0.03682176123338061	0.36598801327752284	-0.1665028771939987
0.556	0.23094860811672324	-0.09986838007108459	0.4493417641891735	1.743637353980787	0.036709076942017825	0.3663249630692462	-0.16601791299912466
0.5569999999999999	0.2309477169009763	-0.09987771434322835	0.45094258045674956	1.7432124744409754	0.03659657664598347	0.36666157408665706	-0.16553354798913836
0.5579999999999998	0.23094680816599078	-0.09988713128616078	0.45254216959547044	1.7427838527959265	0.03648426180392348	0.3669978477941144	-0.16504978527907566
0.5590000000000002	0.23094588114469755	-0.09989663264750381	0.4541405213074412	1.7423514928277926	0.03637213386926405	0.36733378562306124	-0.16456662801852834
0.56	0.2309449350639582	-0.0999062201327735	0.4557376251309694	1.7419153984777473	0.03626019429325814	0.367669388969443	-0.16408407940346967
0.5609999999999999	0.2309439691454687	-0.09991589540589553	0.45733347041591166	1.7414755738330447	0.03614844452785004	0.3680046591912703	-0.1636021426882208
0.5619999999999998	0.23094298260668167	-0.09992566009001308	0.45892804630099104	1.7410320231147103	0.036036886028599883	0.36833959760632534	-0.16312082119651963
0.5630000000000002	0.23094197466174798	-0.09993551576820925	0.4605213416923395	1.7405847506666081	0.035925520257423224	0.368674205489949	-0.16264011833174974
0.5640000000000001	0.23094094452247843	-0.09994546398376605	0.4621133452417726	1.7401337609451306	0.03581434868496158	0.36900848407278614	-0.16216003758711783
0.565	0.23093989139932625	-0.09995550624071108	0.46370404532443166	1.7396790585091333	0.03570337279300877	0.3693424345383656	-0.16168058255589843
0.5659999999999998	0.2309388145023912	-0.09996564400427388	0.46529343001730744	1.73922064801086	0.03559259407693064	0.36967605802075754	-0.16120175694107214
0.5670000000000002	0.23093771304244637	-0.09997587870087465	0.4668814870794113	1.7387585341874807	0.03548201404789423	0.37000935560248943	-0.16072356456435427
0.5680000000000001	0.2309365862319876	-0.09998621171877228	0.4684682039324805	1.7382927218524804	0.035371634235331025	0.37034232831247665	-0.16024600937515812
0.569	0.2309354332863073	-0.09999664440937056	0.470053567642224	1.7378232158868994	0.03526145618957202	0.3706749771240268	-0.15976909545942847
0.5699999999999998	0.23093425342459287	-0.10000717808767605	0.47163756490199943	1.7373500212304138	0.03515148148386138	0.371007302953404	-0.15929282704779318
0.5710000000000002	0.2309330458710504	-0.1000178140319063	0.4732201820196891	1.7368731428730109	0.03504171171562537	0.3713393066589528	-0.15881720852260248
0.5720000000000001	0.2309318098560548	-0.10002855348337596	0.4748014049062845	1.7363925858480025	0.03493214850760404	0.371670989040293	-0.15834224442397404
0.573	0.2309305446173268	-0.1000393976462833	0.47638121906506276	1.7359083552263728	0.03482279350890502	0.372002350837402	-0.1578679394551438
0.5739999999999998	0.2309292494011376	-0.1000503476870195	0.4779596095817455	1.7354204561124518	0.034713648395856035	0.3723333927297063	-0.15739429848711792
0.5750000000000002	0.2309279234635423	-0.10006140473375232	0.4795365611160323	1.7349288936401595	0.034604714872898054	0.37266411533524096	-0.15692132656274344
0.5760000000000001	0.2309265660716422	-0.10007256987590651	0.4811120578945232	1.7344336729694414	0.03449599467327401	0.3729945192098172	-0.15644902890037546
0.577	0.23092517650487723	-0.1000838441627876	0.4826860837054183	1.73393479928402	0.03438748955908497	0.3733246048462567	-0.15597741089677047
0.5779999999999998	0.230923754056349	-0.10009522860172386	0.48425862189576124	1.733432277790453	0.034279201320773035	0.3736543726740591	-0.15550647812877452
0.5790000000000002	0.23092229803417488	-0.10010672415647846	0.48582965537124223	1.7329261137173715	0.03417113177639464	0.3739838230595616	-0.15503623635398348
0.5800000000000001	0.23092080776287482	-0.10011833174630771	0.4873991665978299	1.7324163123152618	0.03406328277104794	0.37431295630616546	-0.15456669151055297
0.581	0.23091928258479014	-0.10013005224491334	0.4889671376048714	1.7319028788567918	0.03395565617626972	0.3746417726546272	-0.15409784971633492
0.5819999999999999	0.230917721861536	-0.10014188647853295	0.490533549989674	1.7313858186361668	0.03384825388903479	0.3749702722838429	-0.15362971726788288
0.5830000000000002	0.230916124975488	-0.10015383522354218	0.4920983849232091	1.7308651369682657	0.03374107783041678	0.3752984553119397	-0.15316230063932046
0.5840000000000001	0.23091449133130318	-0.10016589920394495	0.49366162315620876	1.7303408391894344	0.033634129944030346	0.3756263217971296	-0.15269560648064012
0.585	0.23091282035747632	-0.10017807908875216	0.49522324502604864	1.7298129306591734	0.033527412194253016	0.3759538717385047	-0.15222964161530456
0.5859999999999999	0.23091111150793212	-0.10019037548924813	0.49678323046556305	1.7292814167615915	0.03342092656428548	0.37628110507720314	-0.15176441303714386
0.5870000000000002	0.2309093642632774	-0.10020278895614411	0.49834155901305804	1.7287463029069923	0.03331467505417042	0.3766080216977002	-0.1512999279069075
0.5880000000000001	0.23090757813096138	-0.10021531997661835	0.4998982098220404	1.7282075945339632	0.03320865967876775	0.3769346214289206	-0.15083619354882946
0.589	0.23090575264472074	-0.1002279689712431	0.5014531616710586	1.72766529711234	0.033102882465562755	0.3772609040452335	-0.1503732174468343
0.5899999999999999	0.23090388736481526	-0.1002407362911756	0.5030063929748038	1.7271194161477956	0.032997345452365774	0.3775868692673299	-0.1499110072399509
0.5910000000000002	0.23090198187943056	-0.10025362221598659	0.5045578817968676	1.7265699571880468	0.032892050685023565	0.3779125167630435	-0.14944957071692597
0.5920000000000001	0.23090003580649573	-0.10026662695137156	0.5061076058641735	1.726016925830299	0.03278700021489651	0.37823784614823724	-0.14898891580996979
0.593	0.23089804879554038	-0.10027975062636789	0.5076555425834808	1.7254603277299219	0.032682196095978	0.3785628569877562	-0.14852905058732133
0.5939999999999999	0.230896020529591	-0.10029299329120682	0.509201669060735	1.7249001686095982	0.03257764038195851	0.3788875487966902	-0.14806998324456475
0.5950000000000002	0.23089395072710733	-0.10030635491617834	0.510745962122914	1.724336454268189	0.03247333512329319	0.37921192104212953	-0.14761172209511542
0.5960000000000001	0.23089183914358366	-0.10031983539075853	0.5122883983408888	1.7237691905896808	0.032369282364210085	0.37953597314517096	-0.1471542755602328
0.597	0.23088968557206485	-0.10033343452262224	0.5138289540533197	1.7231983835529672	0.03226548413971797	0.37985970448299095	-0.1466976521583087
0.5979999999999999	0.23088748984257654	-0.10034715203653972	0.5153676053931102	1.7226240392428345	0.032161942472429046	0.3801831143909879	-0.14624186049299628
0.5990000000000002	0.2308852518208415	-0.10036098757315799	0.5169043283164428	1.7220461638606392	0.03205865936907267	0.3805062021651148	-0.14578690924065876
0.6000000000000001	0.230882971405906	-0.10037494068766556	0.5184390986325468	1.7214647637324167	0.03195563681694187	0.38082896706464714	-0.14533280713816482
0.601	0.23088064852705723	-0.10038901084834027	0.519971892032711	1.7208798453147918	0.031852876780453274	0.381151408315325	-0.14487956297126556
0.6019999999999999	0.23087828314153627	-0.10040319743535875	0.5215026841193215	1.7202914152005655	0.031750381197757686	0.3814735251125672	-0.1444271855628751
0.6030000000000002	0.23087587523304323	-0.1004174997406218	0.5230314504375777	1.719699480124724	0.03164815197739939	0.38179531662487826	-0.14397568376014952
0.6040000000000001	0.23087342480990405	-0.10043191696821784	0.524558166510662	1.719104046970858	0.031546190994961365	0.3821167819977544	-0.14352506642005158
0.605	0.23087093190327904	-0.10044644823439738	0.5260828078768859	1.7185051227776138	0.031444500089451	0.3824379203580283	-0.14307534239418382
0.6059999999999999	0.2308683965657919	-0.10046109256743664	0.5276053501284561	1.7179027147440398	0.03134308105954623	0.38275873081853207	-0.14262652051324703
0.6070000000000002	0.23086581886982627	-0.10047584890814043	0.5291257689515096	1.7172968302330718	0.031241935660004817	0.3830792124829562	-0.1421786095712375
0.6080000000000001	0.23086319890586146	-0.10049071611098434	0.5306440401659382	1.7166874767735265	0.031141065598356884	0.38339936445078526	-0.14173161830992206
0.609	0.2308605367815987	-0.10050569294590034	0.5321601397646513	1.7160746620605951	0.031040472532000717	0.3837191858225537	-0.14128555540382642
0.6099999999999999	0.23085783262150378	-0.10052077809995758	0.5336740439534272	1.7154583939544539	0.030940158065334816	0.3840386757056664	-0.14084042944542355
0.6110000000000002	0.23085508656601567	-0.10053597017856226	0.5351857291917522	1.7148386804781124	0.030840123746559145	0.3843578332203588	-0.14039624893014832
0.6120000000000001	0.23085229877004662	-0.10055126770692724	0.5366951722327884	1.7142155298163715	0.03074037106457037	0.38467665750506624	-0.13995302224147368
0.613	0.23084946940152534	-0.10056666913143743	0.5382023501609937	1.7135889503155088	0.03064090144607134	0.384995147721265	-0.13951075763670975
0.6139999999999999	0.23084659864035473	-0.10058217282053733	0.5397072404281696	1.7129589504814215	0.030541716252710675	0.38531330305845474	-0.1390694632337618
0.6150000000000002	0.23084368667703103	-0.10059777706626773	0.541209820906004	1.7123255389758494	0.030442816777093942	0.38563112274184236	-0.1386291469920176
0.6160000000000001	0.23084073371130293	-0.10061348008682847	0.5427100699716689	1.7116887246117907	0.030344204236325313	0.3859486060447364	-0.13818981668077931
0.617	0.2308377399516268	-0.10062928002904219	0.544207966571231	1.7110485163484845	0.030245879767402357	0.38626575229767524	-0.13775147985593847
0.6179999999999999	0.2308347056150401	-0.10064517496996929	0.545703490225179	1.7104049232863254	0.03014784442726425	0.38658256088929666	-0.13731414385834534
0.6190000000000002	0.2308316309270726	-0.10066116291880473	0.547196621068951	1.7097579546616988	0.03005009918981879	0.38689903127228553	-0.13687781579909095
0.6200000000000001	0.23082851612169372	-0.10067724182018854	0.5486873399656998	1.7091076198413582	0.029952644937206663	0.3872151629796993	-0.13644250251774878
0.621	0.23082536144129842	-0.1006934095578052	0.5501756285988351	1.7084539283163303	0.029855482453097274	0.3875309556384562	-0.13600821054822118
0.6219999999999999	0.2308221671367318	-0.10070966395676756	0.5516614694890905	1.7077968896953433	0.0297586124222784	0.387846408972191	-0.1355749461130733
0.6230000000000002	0.23081893346735288	-0.10072600278440721	0.5531448459365109	1.7071365136981413	0.02966203543623434	0.38816152279360144	-0.13514271514628673
0.6240000000000001	0.230815660701138	-0.10074242375060087	0.5546257419238428	1.7064728101483007	0.029565752001971396	0.3884762969914605	-0.134711523330603
0.625	0.2308123491144491	-0.1007589245102711	0.5561041420730819	1.705805788965162	0.029469762547086494	0.3887907315250858	-0.13428137611473706
0.6259999999999999	0.2308089989910903	-0.10077550266844099	0.5575800316920392	1.70513546015675	0.029374067417789827	0.38910482643113664	-0.13385227869632668
0.6270000000000002	0.2308056106213997	-0.10079215578483479	0.5590533968195791	1.7044618338144228	0.02927866687670199	0.38941858183007255	-0.1334242360052039
0.6280000000000001	0.2308021843017531	-0.10080888137727435	0.5605242242150283	1.703784920107357	0.029183561105175518	0.3897319979249645	-0.13299725270781138
0.629	0.23079872033335438	-0.10082567692575507	0.56199250136433	1.703104729276112	0.02908875020453769	0.3900450750027073	-0.13257133320529302
0.6299999999999999	0.2307952190199365	-0.10084253987645123	0.5634582165025814	1.7024212716260128	0.028994234195828153	0.3903578134376949	-0.13214648162549744
0.6309999999999998	0.23079168066512135	-0.10085946764452439	0.5649213585807811	1.7017345575207192	0.028900013023938586	0.39067021368802946	-0.13172270183623494
0.6320000000000001	0.2307881055701928	-0.10087645761686613	0.5663819172132663	1.7010445973755943	0.028806086563474807	0.39098227628895577	-0.131299997465898
0.633	0.2307844940330353	-0.10089350715515386	0.5678398826596184	1.7003514016501096	0.028712454621773763	0.3912940018508872	-0.13087837191122303
0.6339999999999999	0.23078084634785895	-0.10091061359922236	0.5692952458226194	1.6996549808396537	0.02861911694065901	0.39160539105977077	-0.1304578283389494
0.6349999999999998	0.2307771628045805	-0.10092777427112984	0.5707479982438453	1.6989553454682393	0.02852607319864001	0.3919164446772324	-0.13003836968795
0.6360000000000001	0.2307734436882386	-0.10094498647954477	0.5721981320969036	1.6982525060824727	0.028433323013372876	0.39222716354025844	-0.1296199986720127
0.637	0.2307696892788213	-0.10096224752407996	0.5736456401975033	1.6975464732460268	0.028340865942555752	0.3925375485628479	-0.1292027177762667
0.6379999999999999	0.23076589985075502	-0.10097955469957634	0.5750905160491624	1.6968372575342259	0.028248701481675922	0.3928476007422544	-0.1287865292401251
0.6389999999999998	0.23076207567243012	-0.10099690529996297	0.5765327538711715	1.696124869528362	0.028156829063298288	0.3931573211629952	-0.12837143504720427
0.6400000000000001	0.2307582170061349	-0.10101429662131947	0.5779723485727263	1.6954093198093478	0.028065248060879965	0.3934667109939377	-0.12795743693592093
0.641	0.2307543241076437	-0.10103172596489618	0.5794092957431648	1.6946906189514552	0.027973957790960482	0.39377577148753595	-0.12754453640372407
0.6419999999999999	0.23075039722583887	-0.10104919064084716	0.5808435916586941	1.6939687775165004	0.027882957513971855	0.3940845039812161	-0.12713273470483918
0.6429999999999998	0.23074643660274535	-0.1010666879723025	0.582275233236428	1.693243806047719	0.027792246439941954	0.3943929098918969	-0.1267220328681973
0.6440000000000001	0.23074244247284817	-0.10108421529940606	0.583704217970705	1.6925157150636914	0.027701823735985953	0.39470099070814985	-0.12631243172208875
0.645	0.23073841506131168	-0.10110176998332149	0.585130543902447	1.6917845150530644	0.027611688530958144	0.395008747986575	-0.12590393190611326
0.6459999999999999	0.23073435458185318	-0.10111934940983265	0.5865542096035112	1.6910502164696826	0.0275218399185439	0.39531618335007734	-0.12549653387755103
0.6469999999999998	0.23073026123465104	-0.10113695099216487	0.587975214159498	1.6903128297273622	0.027432276960071476	0.3956232984859708	-0.12509023791854854
0.6480000000000001	0.23072613520466345	-0.10115457217378207	0.5893935571510128	1.6895723651935475	0.0273429986874709	0.39593009514415267	-0.1246850441439971
0.649	0.23072197666110597	-0.1011722104315386	0.590809238633386	1.6888288331822168	0.027254004106624433	0.39623657513540717	-0.12428095250992091
0.6499999999999999	0.2307177857577112	-0.10118986327805932	0.5922222591156012	1.6880822439475314	0.027165292200500523	0.3965427403295928	-0.12387796282200937
0.6509999999999998	0.23071356263226986	-0.10120752826297537	0.5936326195384347	1.687332607678598	0.02707686193182867	0.3968485926534685	-0.12347607474441524
0.6520000000000001	0.2307093074054529	-0.10122520297377252	0.5950403212510511	1.6865799344949497	0.026988712245742428	0.39715413408803496	-0.12307528780918435
0.653	0.23070502018041558	-0.10124288503662993	0.5964453659864335	1.685824234442744	0.02690084207251341	0.39745936666551074	-0.12267560142613447
0.6539999999999999	0.23070070104318313	-0.10126057211724716	0.597847755837149	1.6850655174905336	0.026813250330194594	0.3977642924665502	-0.12227701489275757
0.6549999999999998	0.23069635006269334	-0.10127826192166087	0.5992474932314479	1.6843037935234753	0.026725935927234882	0.39806891361800617	-0.1218795274043285
0.6560000000000001	0.2306919672908727	-0.10129595219705553	0.6006445809081905	1.6835390723374766	0.026638897765248658	0.39837323229062627	-0.12148313806452564
0.657	0.23068755276311745	-0.10131364073257151	0.6020390218905981	1.682771363634764	0.026552134741941402	0.398677250696254	-0.12108784589619845
0.6579999999999999	0.23068310649804993	-0.10133132536011259	0.6034308194599526	1.6820006770197418	0.02646564575407066	0.39898097108489833	-0.12069364985197871
0.6589999999999998	0.2306786284965525	-0.10134900395515632	0.6048199771288665	1.6812270219943728	0.026379429700382487	0.39928439574191354	-0.12030054882510154
0.6600000000000001	0.23067411874158553	-0.10136667443757125	0.6062064986133648	1.68045040795383	0.026293485484524516	0.3995875269851642	-0.11990854166074177
0.661	0.23066957719879264	-0.10138433477244219	0.607590387803782	1.6796708441824137	0.026207812018058416	0.39989036716205284	-0.11951762716786685
0.6619999999999999	0.23066500381638594	-0.1014019829709013	0.6089716487344713	1.6788883398500993	0.02612240822369474	0.400192918646163	-0.11912780413136352
0.6629999999999998	0.23066039852430803	-0.10141961709058944	0.6103502855530717	1.6781029040108284	0.026037273038385666	0.40049518383345534	-0.11873907132395273
0.6640000000000001	0.23065576123417506	-0.10143723523499952	0.6117263024904571	1.677314545602161	0.02595240541578965	0.40079716513837926	-0.11835142751777139
0.665	0.23065109184038216	-0.1014548355520821	0.613099703832488	1.6765232734451485	0.025867804328291555	0.4010988649902643	-0.11796487149537944
0.6659999999999999	0.23064639022161815	-0.1014724162332459	0.6144704938946891	1.6757290962444271	0.025783468768883894	0.401400285830109	-0.11757940205952283
0.6669999999999998	0.23064165624240976	-0.1014899755123779	0.6158386769990981	1.6749320225892685	0.025699397752727435	0.4017014301075836	-0.11719501804183653
0.6680000000000001	0.23063688975507002	-0.10150751166412882	0.6172042574514074	1.6741320609555805	0.025615590318331258	0.4020023002779393	-0.11681171831140241
0.669	0.2306320906024298	-0.10152502300184324	0.6185672395176403	1.6733292197084733	0.02553204552859685	0.40230289879869974	-0.1164295017835282
0.6699999999999999	0.23062725862060124	-0.10154250787551336	0.6199276274007298	1.6725235071057614	0.025448762471848928	0.4026032281261928	-0.11604836742838354
0.6709999999999998	0.23062239364102	-0.10155996466975457	0.6212854252181242	1.6717149313023942	0.02536574026279303	0.4029032907121041	-0.1156683142790067
0.6720000000000002	0.23061749549214375	-0.1015773918021802	0.6226406369811699	1.6709035003554278	0.025282978043461683	0.4032030890001709	-0.11528934143856141
0.673	0.2306125640011834	-0.10159478772255585	0.6239932665755141	1.6700892222299053	0.02520047498433266	0.4035026254228917	-0.11491144808708811
0.6739999999999999	0.23060759899549393	-0.10161215091198601	0.6253433177417703	1.669272104805266	0.025118230285437516	0.40380190239819014	-0.11453463348805523
0.6749999999999998	0.23060260030324709	-0.1016294798813805	0.626690794056819	1.6684521558811456	0.025036243177217563	0.4041009223262106	-0.11415889699477194
0.6760000000000002	0.23059756775413473	-0.10164677316919936	0.6280356989157431	1.6676293831833093	0.024954512921067193	0.4043996875861855	-0.11378423805660243
0.677	0.230592501180479	-0.10166402933810206	0.6293780355136411	1.6668037943708467	0.024873038809382558	0.4046982005330648	-0.11341065622510392
0.6779999999999999	0.23058740041800155	-0.10168124697050496	0.6307178068265628	1.6659753970438576	0.02479182016517729	0.4049964634939073	-0.11303815116039373
0.6789999999999998	0.23058226530662784	-0.10169842466379948	0.6320550155911869	1.6651441987516247	0.024710856341509498	0.4052944787641512	-0.11266672263786727
0.6800000000000002	0.2305770956920753	-0.10171556102560704	0.633389664284369	1.6643102070020177	0.024630146720781603	0.4055922486038252	-0.11229637055490219
0.681	0.2305718914282242	-0.10173265466907055	0.6347217551044334	1.6634734292713704	0.024549690713974608	0.4058897752338781	-0.11192709493700063
0.6819999999999999	0.23056665238027382	-0.1017497042085626	0.6360512899549612	1.6626338730144514	0.024469487759939106	0.4061870608326872	-0.11155889594282174
0.6829999999999998	0.2305613784279321	-0.10176670825656503	0.6373782704306942	1.661791545674517	0.024389537324926394	0.40648410753274256	-0.11119177386804317
0.6840000000000002	0.23055606946788673	-0.10178366542134305	0.6387026978044239	1.6609464546926862	0.02430983890229928	0.40678091741756633	-0.11082572914890447
0.685	0.23055072541593427	-0.10180057430391115	0.640024573014113	1.660098607517013	0.024230392011935945	0.4070774925187429	-0.1104607623659189
0.6859999999999999	0.23054534620914396	-0.1018174334942931	0.6413438966513748	1.6592480116119912	0.024151196199205485	0.40737383481311906	-0.11009687424708359
0.6869999999999998	0.23053993180805923	-0.10183424156858062	0.6426606689528189	1.6583946744677376	0.024072251034002876	0.4076699462204766	-0.10973406567003925
0.6880000000000002	0.23053448219893538	-0.1018509970867929	0.6439748897935075	1.6575386036077184	0.023993556110026487	0.40796582860167524	-0.10937233766372685
0.6890000000000001	0.23052899739600966	-0.10186769859041094	0.6452865586810219	1.6566798065957666	0.023915111043994037	0.40826148375695986	-0.1090116914099667
0.69	0.23052347744380203	-0.10188434459996171	0.6465956747505102	1.6558182910442563	0.02383691547467559	0.4085569134241862	-0.10865212824428903
0.6909999999999998	0.23051792241907457	-0.10190093361340784	0.6479022367618406	1.654954064623054	0.023758969061865805	0.4088521192771463	-0.10829364965552783
0.6920000000000002	0.23051233243207508	-0.1019174641049685	0.6492062430988664	1.6540871350681101	0.023681271485356644	0.4091471029242356	-0.10793625728448084
0.6930000000000001	0.2305067076278175	-0.10193393452361864	0.6505076917696762	1.6532175101904354	0.023603822443789092	0.4094418659071551	-0.10757995292218271
0.694	0.2305010481881464	-0.10195034329089254	0.6518065804070836	1.6523451978858337	0.02352662165326243	0.40973640969940434	-0.10722473850821594
0.6949999999999998	0.23049535433420884	-0.10196668879874718	0.6531029062697318	1.651470206144626	0.02344966884588399	0.41003073570486726	-0.10687061612893572
0.6960000000000002	0.2304896263289585	-0.101982969408236	0.65439666624381	1.6505925430613655	0.02337296376844241	0.4103248452566116	-0.10651758801536372
0.6970000000000001	0.23048386447969468	-0.10199918344899367	0.6556878568450093	1.649712216845286	0.023296506181326476	0.41061873961559625	-0.10616565654074837
0.698	0.23047806914063768	-0.10201532921953678	0.6569764742211006	1.6488292358310974	0.02322029585781155	0.41091241996928496	-0.10581482421772881
0.6989999999999998	0.23047224071553915	-0.10203140498763234	0.6582625141551363	1.6479436084889874	0.023144332583348446	0.4112058874304089	-0.10546509369522182
0.7000000000000002	0.23046637965994687	-0.10204740899035901	0.6595459720689039	1.6470553434342037	0.02306861615467226	0.41149914303581603	-0.10511646775521213
0.7010000000000001	0.2304604864823695	-0.10206333943498666	0.6608268430270108	1.6461644494365824	0.022993146379340395	0.4117921877454668	-0.10476894930938252
0.702	0.23045456174434437	-0.10207919450067654	0.6621051217419786	1.6452709354292632	0.022917923075699915	0.4120850224417583	-0.10442254139545928
0.7029999999999998	0.23044860605978723	-0.10209497233950254	0.6633808025807315	1.64437481051696	0.022842946072370997	0.4123776479289936	-0.1040772471729657
0.7040000000000002	0.23044262009324706	-0.10211067107679563	0.6646538795728613	1.643476083984526	0.022768215207246586	0.4126700649329327	-0.10373306991819777
0.7050000000000001	0.23043660455743953	-0.10212628881231385	0.6659243464199203	1.642574765305807	0.022693730326861044	0.4129622741004874	-0.10339001301872375
0.706	0.23043056021118513	-0.10214182362261519	0.6671921965049937	1.6416708641527717	0.022619491286188904	0.41325427599937603	-0.1030480799677088
0.7069999999999999	0.23042448785737407	-0.10215727356388443	0.6684574229029359	1.6407643904041638	0.022545497948508388	0.41354607111779684	-0.1027072743581222
0.7080000000000002	0.23041838834058273	-0.10217263667484094	0.6697200183909017	1.6398553541641891	0.022471750184903588	0.41383765986235593	-0.10236759987487509
0.7090000000000001	0.2304122625450961	-0.10218791097972912	0.6709799754584311	1.6389437658137906	0.02239824787255283	0.4141290425503491	-0.10202906028080481
0.71	0.23040611139295747	-0.10220309449139345	0.6722372863185935	1.6380296360832134	0.022324990892168717	0.4144202193984699	-0.10169165939814656
0.7109999999999999	0.23039993584166643	-0.10221818521444118	0.673491942921323	1.6371129761018666	0.022251979126234316	0.41471119051561545	-0.10135540109352763
0.7120000000000002	0.2303937368822758	-0.10223318114849665	0.6747439369670759	1.6361937974156964	0.022179212458461914	0.4150019559013133	-0.10102028926903836
0.7130000000000001	0.23038751553751224	-0.1022480802915482	0.6759932599193121	1.6352721119938687	0.022106690773865446	0.4152925154459325	-0.10068632785566105
0.714	0.23038127285916926	-0.10226288064338517	0.6772399030158163	1.6343479322345218	0.022034413959142185	0.4155828689310341	-0.1003535208071651
0.7149999999999999	0.2303750099251468	-0.10227758020875002	0.6784838572788626	1.6334212709703289	0.021962381902998443	0.4158730160296784	-0.10002187209452555
0.7160000000000002	0.23036872783651158	-0.10229217699945661	0.6797251135249832	1.6324921414746107	0.021890594496053944	0.4161629563065681	-0.09969138570067836
0.7170000000000001	0.23036242771420087	-0.1023066690358552	0.6809636623747212	1.6315605574661074	0.021819051630690412	0.41645268921839207	-0.09936206561573038
0.718	0.2303561106946163	-0.10232105434915348	0.6821994942616338	1.6306265331116454	0.021747753201453477	0.41674221411443235	-0.0990339158326812
0.7189999999999999	0.23034977792448239	-0.1023353309845942	0.6834325994409267	1.629690083028563	0.02167669910576442	0.417031530237129	-0.09870694034304366
0.7200000000000002	0.23034343055647424	-0.1023494970039822	0.6846629679984795	1.6287512222876304	0.021605889244271877	0.41732063672260417	-0.09838114313217675
0.7210000000000001	0.23033706974561322	-0.10236355048756154	0.6858905898598942	1.6278099664157026	0.02153532352102644	0.4176095326012682	-0.09805652817481396
0.722	0.230330696644924	-0.1023774895363767	0.6871154547988252	1.6268663313977128	0.021465001844087114	0.4178982167984471	-0.09773309943102712
0.7229999999999999	0.23032431240035262	-0.10239131227474654	0.6883375524438501	1.625920333677992	0.021394924126316224	0.4181866881350325	-0.0974108608428041
0.7240000000000002	0.23031791814644853	-0.10240501685209956	0.6895568722842665	1.6249719901609005	0.02132509028587561	0.4184749453282167	-0.09708981633123707
0.7250000000000001	0.23031151500318686	-0.1024186014445438	0.6907734036763311	1.6240213182111294	0.021255500246545985	0.4187629869921906	-0.096769969793647
0.726	0.23030510407317625	-0.10243206425654997	0.6919871358503266	1.6230683356547837	0.021186153937991385	0.41905081163862473	-0.09645132510015389
0.7269999999999999	0.23029868643887572	-0.10244540352275337	0.6931980579177152	1.622113060781606	0.021117051295968723	0.4193384176769949	-0.09613388609005395
0.7280000000000002	0.23029226316019405	-0.10245861751025316	0.6944061588780106	1.6211555123468189	0.02104819226278708	0.41962580341505834	-0.09581765656848742
0.7290000000000001	0.23028583527284635	-0.1024717045217832	0.6956114276253798	1.620195709571815	0.020979576788199457	0.41991296705954273	-0.0955026403033322
0.73	0.23027940378671607	-0.10248466289900508	0.6968138529549863	1.6192336721448106	0.02091120483042254	0.4201999067167458	-0.0951888410220762
0.7309999999999999	0.230272969683471	-0.1024974910251734	0.6980134235690905	1.6182694202218162	0.020843076357040975	0.4204866203929857	-0.09487626240872536
0.7320000000000002	0.23026653391380775	-0.10251018732754785	0.6992101280832859	1.6173029744275274	0.02077519134579611	0.42077310599508716	-0.09456490810068313
0.7330000000000001	0.23026009739469863	-0.10252275027993026	0.7004039550340119	1.6163343558564978	0.020707549785198398	0.4210593613309659	-0.09425478168504936
0.734	0.23025366100664027	-0.1025351784049557	0.7015948928881086	1.6153635860745688	0.02064015167478077	0.4213453841104355	-0.09394588669409179
0.7349999999999999	0.23024722559090183	-0.10254747027538698	0.7027829300540492	1.6143906871197802	0.02057299702474935	0.4216311719462996	-0.09363822660019094
0.7360000000000002	0.23024079194639485	-0.10255962451478681	0.703968054894105	1.6134156815027456	0.02050608585533609	0.4219167223554878	-0.0933318048104377
0.7370000000000001	0.23023436082578963	-0.10257163979907527	0.7051502557359515	1.61243859220722	0.020439418196705823	0.4222020327600557	-0.09302662466130666
0.738	0.23022793293163177	-0.10258351485897492	0.706329520882226	1.6114594426908435	0.020372994089417812	0.42248710048811083	-0.09272268941413252
0.7389999999999999	0.23022150891321014	-0.10259524848221298	0.7075058386184248	1.6104782568856584	0.020306813584832696	0.4227719227746083	-0.09242000225132542
0.7400000000000002	0.23021508936417318	-0.10260683951585796	0.708679197220653	1.6094950591983743	0.02024087674558662	0.42305649676195556	-0.09211856627259143
0.7410000000000001	0.23020867482126806	-0.10261828686917243	0.7098495849647428	1.6085098745099862	0.020175183646071602	0.42334081950079633	-0.09181838449066763
0.742	0.2302022657638281	-0.10262958951585541	0.7110169901371237	1.6075227281747224	0.020109734372373938	0.4236248879512187	-0.09151945982662982
0.7429999999999999	0.23019586261250494	-0.10264074649492062	0.7121814010455816	1.606533646018676	0.020044529021853323	0.4239086989840865	-0.09122179510556154
0.7440000000000002	0.23018946572724389	-0.10265175691021072	0.7133428060284148	1.6055426543380908	0.019979567702545265	0.4241922493821921	-0.09092539305312979
0.7450000000000001	0.23018307540600502	-0.10266261992930079	0.7145011934627495	1.6045497798972757	0.019914850532204008	0.42447553584129477	-0.09063025629251643
0.746	0.23017669188422862	-0.10267333478329721	0.7156565517723993	1.6035550499253746	0.019850377637533986	0.4247585549713521	-0.09033638734139829
0.7469999999999999	0.23017031533354182	-0.10268390076753274	0.7168088694349063	1.602558492111209	0.019786149154096874	0.4250413032981305	-0.09004378860939946
0.7480000000000002	0.23016394585970693	-0.10269431724165322	0.7179581349873972	1.6015601345965458	0.019722165226467796	0.42532377726501497	-0.08975246239656183
0.7490000000000001	0.23015758350131466	-0.10270458362909697	0.7191043370301374	1.600560005968514	0.019658426008396998	0.42560597323465715	-0.08946241089319648
0.75	0.23015122822959933	-0.10271469941709592	0.7202474642277934	1.5995581352518973	0.019594931663159527	0.42588788749034207	-0.08917363618062686
0.7509999999999999	0.23014487994862437	-0.10272466415682308	0.721387505310298	1.5985545519008948	0.019531682363910036	0.42616951623738253	-0.08888614023202958
0.7520000000000002	0.23013853849546007	-0.10273447746293413	0.7225244490752081	1.5975492857891942	0.019468678293677193	0.42645085560490953	-0.0885999249130057
0.7530000000000001	0.2301322036403543	-0.10274413901287993	0.7236582843919437	1.5965423671990804	0.01940591964499751	0.4267319016480633	-0.08831499198169768
0.754	0.23012587508689794	-0.1027536485463665	0.724789000206415	1.595533826810679	0.019343406619553808	0.42701265035040464	-0.0880313430887547
0.7549999999999999	0.23011955247218155	-0.10276300586496387	0.7259165855452924	1.5945236956901823	0.019281139428061738	0.427293097626552	-0.08774897977751009
0.7559999999999998	0.23011323536694406	-0.10277221083186536	0.7270410295210588	1.5935120052762701	0.01921911829028238	0.4275732393249858	-0.08746790348400392
0.7570000000000001	0.23010692327571758	-0.10278126337141859	0.7281623213382318	1.5924987873658194	0.01915734343491708	0.4278530712309037	-0.08718811553660545
0.758	0.23010061563696915	-0.10279016346767526	0.7292804503003925	1.591484074099257	0.019095815099079833	0.428132589069312	-0.08690961715553876
0.7589999999999999	0.23009431182361167	-0.10279891116196159	0.7303954058187823	1.5904678979447675	0.019034533527164277	0.42841178850854117	-0.08663240945218828
0.7599999999999998	0.2300880111446375	-0.10280750655022092	0.7315071774232286	1.5894502916813322	0.018973498969226853	0.4286906651641281	-0.08635649342769601
0.7610000000000001	0.2300817128475026	-0.10281594978050386	0.7326157547742823	1.588431288381692	0.018912711679251334	0.4289692146028871	-0.08608186997103182
0.762	0.2300754161201338	-0.1028242410506089	0.7337211276750762	1.5874109213955712	0.018852171913598965	0.42924743234699075	-0.08580853985714516
0.7629999999999999	0.23006912009293168	-0.10283238060587335	0.73482328608329	1.586389224332004	0.018791879929522137	0.42952531387812604	-0.08553650374519699
0.7639999999999998	0.2300628238411448	-0.1028403687374865	0.7359222201236046	1.585366231040733	0.01873183598380231	0.4298028546417301	-0.0852657621766278
0.7650000000000001	0.23005652638686608	-0.10284820578207621	0.7370179200999034	1.5843419755937793	0.018672040331938172	0.4300800500511276	-0.08499631557318285
0.766	0.2300502267010305	-0.10285589212219451	0.7381103765079791	1.5833164922667706	0.01861249322757935	0.4303568954918168	-0.0847281642347722
0.7669999999999999	0.2300439237057935	-0.102863428186199	0.7391995800498903	1.5822898155192466	0.018553194921535437	0.43063338632621456	-0.0844613083369216
0.7679999999999998	0.2300376162765372	-0.10287081444715424	0.7402855216484708	1.5812619799746523	0.018494145660542874	0.4309095178984985	-0.08419574792817938
0.7690000000000001	0.23003130324387816	-0.1028780514215034	0.7413681924601238	1.580233020400367	0.018435345686276562	0.4311852855391858	-0.08393148292808802
0.77	0.23002498339642835	-0.10288513966788466	0.7424475838859081	1.5792029716866043	0.018376795234606065	0.43146068456963554	-0.083668513126086
0.7709999999999999	0.23001865548431338	-0.10289207978609537	0.7435236875813013	1.5781718688241564	0.01831849453485245	0.43173571030654095	-0.08340683818127886
0.7719999999999998	0.23001231822345106	-0.10289887241620302	0.744596495465396	1.5771397468824435	0.01826044380892386	0.4320103580662925	-0.08314645762234911
0.7730000000000001	0.2300059702998407	-0.1029055182377986	0.7456659997310416	1.5761066409885949	0.018202643270390367	0.4322846231693403	-0.08288737084681336
0.774	0.22999961037348784	-0.1029120179697666	0.7467321928563181	1.5750725863067667	0.018145093123680695	0.4325585009447417	-0.08262957711968823
0.7749999999999999	0.22999323708271305	-0.10291837237132584	0.747795067616598	1.5740376180161648	0.018087793563705074	0.43283198673502093	-0.08237307557211364
0.7759999999999998	0.22998684904846955	-0.10292458224396633	0.7488546170964545	1.5730017712877358	0.018030744775903988	0.4331050759012234	-0.08211786520023878
0.7770000000000001	0.2299804448779203	-0.10293064843277822	0.7499108347006642	1.5719650812606225	0.01797394693629639	0.43337776382786464	-0.0818639448645541
0.778	0.2299740231672776	-0.10293657182679494	0.7509637141646877	1.5709275830183456	0.01791740021134444	0.4336500459278398	-0.08161131328948797
0.7789999999999999	0.22996758250390964	-0.10294235335909796	0.7520132495661426	1.5698893115646766	0.01786110475769556	0.4339219176475408	-0.08135996906253783
0.7799999999999998	0.22996112146846562	-0.10294799400705844	0.7530594353376512	1.5688503017999267	0.01780506072174067	0.43419337447206496	-0.08110991063263309
0.7810000000000001	0.22995463863777035	-0.10295349479271827	0.7541022662806897	1.5678105884979894	0.017749268238927585	0.4344644119302752	-0.0808611363079134
0.782	0.22994813258811145	-0.10295885678330827	0.7551417375808193	1.5667702062841	0.01769372743289035	0.43473502559977695	-0.08061364425286321
0.7829999999999999	0.22994160189817042	-0.10296408109152537	0.7561778448239302	1.565729189613286	0.017638438414455292	0.435005211111878	-0.08036743248498678
0.7839999999999998	0.2299350451512241	-0.10296916887481837	0.7572105840120009	1.564687572749839	0.01758340128040178	0.4352749641562908	-0.0801224988715737
0.7850000000000001	0.22992846093737082	-0.10297412133405723	0.7582399515780005	1.5636453897485338	0.017528616112038594	0.4355442804853997	-0.07987884112655677
0.786	0.229921847856538	-0.10297893971270976	0.7592659444006928	1.5626026744375587	0.01747408297383935	0.4358131559182185	-0.07963645680715972
0.7869999999999999	0.2299152045218946	-0.10298362529614784	0.7602885598197113	1.5615594604027512	0.017419801911832428	0.43608158634416455	-0.07939534331027634
0.7879999999999998	0.22990852956328986	-0.10298817941033395	0.7613077956509152	1.5605157809734846	0.017365772951440796	0.4363495677265927	-0.0791554978684004
0.7890000000000001	0.22990182163071815	-0.10299260342026391	0.7623236502016534	1.5594716692097905	0.01731199609519806	0.4366170961061537	-0.07891691754523102
0.79	0.22989507939781356	-0.10299689872891514	0.7633361222848128	1.5584271578895563	0.017258471320949636	0.43688416760410276	-0.07867959923168666
0.7909999999999999	0.22988830156537776	-0.10300106677707414	0.7643452112308969	1.5573822794965175	0.017205198580660934	0.43715077842525807	-0.07844353964257457
0.7919999999999998	0.22988148686456805	-0.10300510904328836	0.765350916898888	1.5563370662101468	0.017152177799406202	0.4374169248603689	-0.07820873531349203
0.7930000000000001	0.2298746340589936	-0.10300902704356255	0.7663532396870211	1.5552915498966509	0.017099408874416317	0.43768260328826286	-0.0779751825975975
0.794	0.22986774194571652	-0.10301282233155182	0.7673521805434719	1.5542457621010495	0.01704689167436826	0.4379478101778972	-0.07774287766207222
0.7949999999999999	0.22986080935591152	-0.10301649649887785	0.7683477409882352	1.5531997340414287	0.01699462603739392	0.4382125420909274	-0.07751181647928189
0.7959999999999998	0.2298538351555663	-0.10302005117481541	0.7693399231698792	1.5521534966049655	0.01694261176518954	0.43847679568674475	-0.07728199480277638
0.7970000000000002	0.2298468182462231	-0.10302348802534529	0.7703287299443923	1.551107080344561	0.01689084861462677	0.43874056772919456	-0.07705340813385611
0.798	0.22983975756576017	-0.10302680875157004	0.7713141649264923	1.5500605154756795	0.016839336291859318	0.4390038550909591	-0.07682605169990242
0.7989999999999999	0.22983265208921438	-0.10303001508824142	0.7722962325017382	1.549013831873733	0.01678807445038708	0.43926665475463383	-0.07659992044928784
0.7999999999999998	0.2298255008296478	-0.10303310880277498	0.7732749378265122	1.547967059072738	0.016737062690398406	0.4395289638126926	-0.07637500905123869
0.8010000000000002	0.22981830283905685	-0.10303609169362583	0.77425028682978	1.5469202262652177	0.016686300557502934	0.4397907794674404	-0.07615131189480835
0.802	0.22981105720970219	-0.10303896558764837	0.7752222862030903	1.5458733623029455	0.016635787542195146	0.4400520990299222	-0.07592882309275231
0.8029999999999999	0.22980376307661407	-0.10304173233756511	0.7761909433528645	1.5448264956988715	0.016585523083094193	0.44031291991571875	-0.07570753650133316
0.8039999999999998	0.2297964196208945	-0.10304439382067054	0.7771562663273778	1.5437796546298315	0.016535506573168712	0.4405732396386074	-0.07548744575082388
0.8050000000000002	0.22978902607193577	-0.10304695193839185	0.7781182637789518	1.5427328669385085	0.01648573736297895	0.4408330558069621	-0.0752685442609545
0.806	0.22978158170743135	-0.10304940861519975	0.7790769449959378	1.5416861601349945	0.01643621475691732	0.4410923661255134	-0.07505082522644851
0.8069999999999999	0.22977408585230902	-0.10305176579649114	0.7800323199680174	1.540639561400557	0.01638693800561489	0.4413511683993659	-0.07483428158794142
0.8079999999999998	0.22976653787808865	-0.10305402544619437	0.7809843994156345	1.5395930975943333	0.016337906301578897	0.44160946053491434	-0.07461890601782502
0.8090000000000002	0.22975893720229015	-0.10305618954447136	0.7819331947500936	1.5385467952606702	0.016289118781777048	0.4418672405353484	-0.07440469093576228
0.81	0.2297512832871417	-0.10305826008551487	0.7828787179981435	1.5375006806359575	0.016240574533941617	0.4421245064934871	-0.07419162853956829
0.8109999999999999	0.2297435756375879	-0.10306023907543878	0.7838209817470543	1.5364547796560568	0.01619227260099128	0.4423812565860866	-0.07397971082716513
0.8119999999999998	0.22973581379822103	-0.10306212853025952	0.7847599991222052	1.5354091179646752	0.016144211982414534	0.44263748907041534	-0.07376892960432016
0.8130000000000002	0.22972799734913552	-0.10306393047396681	0.7856957837757433	1.5343637209219083	0.01609639163474708	0.44289320228163576	-0.07355927648755385
0.8140000000000001	0.22972012590183563	-0.10306564693668151	0.7866283498753985	1.5333186136129247	0.016048810471996806	0.44314839463026456	-0.0733507429070367
0.815	0.22971219909632487	-0.10306727995289883	0.7875577120934404	1.5322738208575186	0.016001467365773764	0.4434030645995298	-0.07314332010936132
0.8159999999999998	0.2297042165990015	-0.10306883155981475	0.7884838855953883	1.5312293672205082	0.015954361145308904	0.44365721074256514	-0.07293699916025902
0.8170000000000002	0.22969617810023202	-0.10307030379573387	0.7894068860277099	1.5301852770225788	0.01590749059772808	0.4439108316795048	-0.0727317709476349
0.8180000000000001	0.22968808331197846	-0.10307169869855647	0.7903267295048646	1.529141574351926	0.015860854468521528	0.4441639260944181	-0.07252762618468647
0.819	0.2296799319658569	-0.10307301830434291	0.791243432596804	1.5280982830766732	0.015814451461966465	0.4444164927320869	-0.07232455541256655
0.8199999999999998	0.22967172381087433	-0.10307426464595354	0.7921570123161646	1.5270554268572867	0.01576828024150396	0.4446685303947468	-0.07212254900314768
0.8210000000000002	0.22966345861122062	-0.10307543975176177	0.7930674861032602	1.5260130291585927	0.015722339430193168	0.4449200379387954	-0.07192159716299344
0.8220000000000001	0.22965513614449218	-0.10307654564443867	0.7939748718084796	1.5249711132617445	0.015676627611426967	0.44517101427128497	-0.07172168993860686
0.823	0.22964675619921873	-0.10307758433980697	0.7948791876731971	1.5239297022768719	0.015631143330032078	0.4454214583461392	-0.07152281722211308
0.8239999999999998	0.22963831857131684	-0.10307855784576246	0.7957804523099281	1.5228888191563894	0.015585885093694189	0.4456713691602799	-0.07132496875708122
0.8250000000000002	0.2296298230602244	-0.10307946816126086	0.7966786846813425	1.521848486708187	0.015540851374587676	0.4459207457497228	-0.07112813414492171
0.8260000000000001	0.22962126946509345	-0.10308031727536834	0.797573904078495	1.5208087276079252	0.015496040611089607	0.4461695871857066	-0.07093230285180818
0.827	0.2296126575810393	-0.10308110716637345	0.7984661300997545	1.5197695644100462	0.01545145120951857	0.4464178925710988	-0.07073746421552507
0.8279999999999998	0.22960398719544417	-0.1030818398009588	0.7993553826304106	1.5187310195582282	0.015407081545899879	0.4466656610370184	-0.07054360745212926
0.8290000000000002	0.22959525808431666	-0.1030825171334304	0.8002416818210603	1.5176931153960123	0.015362929967819598	0.44691289173943255	-0.0703507216631062
0.8300000000000001	0.22958647000870913	-0.10308314110500288	0.8011250480636267	1.5166558741775789	0.015318994796429881	0.44715958385560717	-0.07015879584351813
0.831	0.2295776227115709	-0.10308371364313848	0.8020055019661246	1.51561931807865	0.015275274328485397	0.44740573658034993	-0.06996781889066783
0.8319999999999999	0.22956871591578637	-0.10308423666093813	0.8028830643280276	1.5145834692071165	0.01523176683822982	0.4476513491222913	-0.06977777961261886
0.8330000000000002	0.22955974932339582	-0.10308471205658262	0.803757756116592	1.5135483496133768	0.015188470579134007	0.44789642070044766	-0.06958866673652178
0.8340000000000001	0.2295507226152491	-0.10308514171282207	0.8046295984433646	1.5125139813003592	0.015145383785670284	0.44814095054100583	-0.06940046891700147
0.835	0.22954163545071984	-0.10308552749651174	0.80549861253973	1.511480386232464	0.015102504675307188	0.4483849378742089	-0.06921317474510312
0.8359999999999999	0.2295324874674793	-0.10308587125819253	0.8063648197295958	1.5104475863437736	0.015059831450787344	0.4486283819310386	-0.06902677275860021
0.8370000000000002	0.2295232782809529	-0.10308617483171406	0.8072282413988182	1.5094156035462616	0.015017362302690167	0.44887128193951337	-0.06884125145373594
0.8380000000000001	0.22951400748308334	-0.1030864400338989	0.8080888989636014	1.5083844597379745	0.014975095412220278	0.4491136371209064	-0.06865659929737443
0.839	0.22950467464115362	-0.1030866686642458	0.8089468138397327	1.5073541768119223	0.014933028953979743	0.4493554466860676	-0.06847280473865912
0.8399999999999999	0.22949527929704602	-0.1030868625046705	0.8098020074130049	1.506324776666034	0.014891161098543269	0.44959670983172817	-0.06828985621994613
0.8410000000000002	0.2294858209661857	-0.103087023319282	0.8106545010104313	1.5052962812126518	0.014849490015020773	0.44983742573691105	-0.06810774218744993
0.8420000000000001	0.22947629913654488	-0.10308715285419288	0.8115043158722343	1.5042687123867888	0.01480801387360914	0.45007759355969046	-0.06792645110197836
0.843	0.22946671326808477	-0.1030872528373617	0.8123514731260899	1.503242092153877	0.01476673084776955	0.4503172124343025	-0.06774597144897608
0.8439999999999999	0.22945706279188324	-0.10308732497846593	0.8131959937647341	1.5022164425166102	0.014725639116032134	0.45055628146860677	-0.06756629174709639
0.8450000000000002	0.22944734710969997	-0.10308737096880372	0.81403789862578	1.5011917855208652	0.014684736863673366	0.45079479974177866	-0.06738740055579952
0.8460000000000001	0.22943756559510764	-0.10308739248122278	0.8148772083710971	1.5001681432629317	0.01464402228438975	0.45103276630168465	-0.06720928648302413
0.847	0.22942771759506284	-0.10308739117007479	0.8157139434642304	1.4991455378987837	0.014603493582152275	0.451270180161759	-0.06703193819343026
0.8479999999999999	0.2294178024311659	-0.10308736867119353	0.8165481241473418	1.498123991653116	0.014563148973121602	0.45150704029793115	-0.06685534441692025
0.8490000000000002	0.2294078194017373	-0.10308732660189548	0.8173797704199065	1.4971035268266197	0.014522986687138514	0.45174334564596913	-0.06667949395690072
0.8500000000000001	0.22939776778508786	-0.10308726656100088	0.818208902019899	1.496084165801849	0.014483004968730477	0.45197909509924156	-0.06650437569780929
0.851	0.22938764684285773	-0.10308719012887393	0.8190355384074488	1.4950659310484053	0.01444320207806234	0.45221428750689824	-0.06632997861155157
0.8519999999999999	0.22937745582229396	-0.1030870988674806	0.8198596987505704	1.4940488451281748	0.014403576292076484	0.4524489216723484	-0.06615629176292014
0.8530000000000002	0.22936719395784252	-0.10308699432046226	0.8206814019114437	1.4930329307005972	0.014364125905702303	0.4526829963517951	-0.065983304314737
0.8540000000000001	0.22935686047318232	-0.1030868780132239	0.8215006664317255	1.4920182105275708	0.014324849232954028	0.4529165102525825	-0.06581100553346117
0.855	0.22934645458332845	-0.1030867514530353	0.8223175105179988	1.4910047074783432	0.014285744607857604	0.45314946203135764	-0.06563938479478446
0.8559999999999999	0.22933597549605492	-0.10308661612914352	0.8231319520292212	1.4899924445339867	0.014246810385330107	0.45338185029247424	-0.06546843158849537
0.8570000000000002	0.22932542241301246	-0.10308647351289563	0.8239440084650281	1.4889814447899352	0.014208044942256904	0.45361367358694377	-0.06529813552335216
0.8580000000000001	0.2293147945312931	-0.10308632505786967	0.8247536969533722	1.4879717314565641	0.014169446678707264	0.45384493041175394	-0.06512848633270603
0.859	0.2293040910461935	-0.10308617220001313	0.8255610342382282	1.4869633278592922	0.014131014018924597	0.4540756192093102	-0.0649594738803366
0.8599999999999999	0.22929331115517984	-0.10308601635778672	0.8263660366684781	1.485956257438554	0.014092745411910175	0.45430573836700405	-0.06479108816583966
0.8610000000000002	0.22928245406230394	-0.1030858589323127	0.827168720189088	1.484950543749248	0.014054639331601877	0.4545352862169684	-0.06462331932902907
0.8620000000000001	0.2292715189826914	-0.10308570130752612	0.8279691003345638	1.4839462104603909	0.014016694276832156	0.45476426103584106	-0.06445615765317968
0.863	0.22926050514710325	-0.1030855448503274	0.8287671922220352	1.4829432813557066	0.013978908771493046	0.45499266104435315	-0.06428959356821731
0.8639999999999999	0.2292494118065753	-0.1030853909107354	0.8295630105416953	1.481941780333997	0.013941281365092343	0.45522048440698915	-0.06412361765520491
0.8650000000000002	0.22923823823713657	-0.10308524082203911	0.8303565695453343	1.4809417314077675	0.01390381063345882	0.4554477292319636	-0.06395822065207328
0.8660000000000001	0.22922698374460407	-0.10308509590094705	0.8311478830352053	1.4799431587004666	0.013866495179354265	0.4556743935713331	-0.06379339345950955
0.867	0.22921564766945576	-0.10308495744773288	0.8319369643543398	1.4789460864430584	0.01382933363293286	0.4559004754211242	-0.0636291271464032
0.8679999999999999	0.22920422939140814	-0.10308482674637591	0.8327238263775488	1.4779505389699077	0.013792324652171022	0.4561259727216615	-0.06346541295510223
0.8690000000000002	0.22919272833294568	-0.1030847050646955	0.8335084815023428	1.4769565407147056	0.013755466923512677	0.45635088335803664	-0.06330224230654888
0.8700000000000001	0.2291811439621765	-0.1030845936544777	0.8342909416405125	1.4759641162067914	0.013718759162670367	0.4565752051604779	-0.06313960680493835
0.871	0.22916947579651836	-0.10308449375159326	0.8350712182114831	1.4749732900663397	0.013682200115218044	0.45679893590486415	-0.06297749824190864
0.8719999999999999	0.22915772340721577	-0.10308440657610557	0.8358493221378074	1.473984086998013	0.013645788556855033	0.45702207331369155	-0.06281590860026964
0.8730000000000002	0.22914588642318895	-0.10308433333236743	0.8366252638420358	1.4729965317845601	0.013609523293525065	0.45724461505731134	-0.06265483005715795
0.8740000000000001	0.22913396453421483	-0.10308427520910539	0.8373990532430728	1.4720106492799643	0.013573403161574278	0.45746655875525877	-0.06249425498735572
0.875	0.2291219574949445	-0.1030842333794905	0.8381706997516333	1.4710264644009834	0.013537427027888462	0.4576879019776752	-0.062334175967207604
0.8759999999999999	0.22910986513013076	-0.1030842090011945	0.8389402122670452	1.4700440021181893	0.013501593789767063	0.4579086422468867	-0.06217458577816899
0.8770000000000002	0.2290976873399369	-0.10308420321642986	0.8397075991768933	1.4690632874479834	0.013465902374535071	0.45812877703914123	-0.06201547740907884
0.8780000000000001	0.2290854241041994	-0.10308421715197306	0.8404728683594941	1.46808434544519	0.013430351739076531	0.4583483037864466	-0.061856844056920914
0.879	0.22907307548602257	-0.10308425191916971	0.8412360271891948	1.4671072011939457	0.013394940869229866	0.45856721987875443	-0.061698679126445485
0.8799999999999999	0.22906064163620773	-0.10308430861392039	0.841997082543357	1.4661318797953637	0.013359668778924198	0.45878552266673694	-0.061540976229754386
0.8810000000000002	0.22904812279851827	-0.1030843883166462	0.8427560408095164	1.4651584063538197	0.01332453450917947	0.4590032094648542	-0.06138372918622124
0.8820000000000001	0.22903551931427715	-0.10308449209223305	0.8435129078930881	1.464186805964464	0.013289537127154026	0.4592202775542269	-0.06122693202190045
0.883	0.2290228316259194	-0.10308462098995345	0.8442676892267416	1.4632171037015658	0.013254675725179686	0.45943672418537923	-0.06107057896794381
0.8839999999999999	0.22901006028024984	-0.10308477604336487	0.8450203897810603	1.46224932460616	0.013219949419602528	0.4596525465812797	-0.06091466445851776
0.8849999999999998	0.22899720593178052	-0.10308495827018366	0.8457710140746014	1.4612834936725996	0.013185357349612946	0.4598677419407439	-0.06075918312926217
0.8860000000000001	0.2289842693461499	-0.10308516867213345	0.8465195661822239	1.460319635833606	0.013150898676431282	0.4600823074420197	-0.0606041298169052
0.887	0.22897125140362462	-0.10308540823476714	0.8472660497420571	1.4593577759445548	0.01311657258272803	0.4602962402463127	-0.06044949955955206
0.8879999999999999	0.22895815310230636	-0.10308567792726137	0.8480104679618597	1.4583979387684707	0.013082378271974972	0.46050953750101303	-0.06029528759704392
0.8889999999999998	0.22894497556028906	-0.10308597870218254	0.8487528236258914	1.4574401489609539	0.01304831496784979	0.4607221963428067	-0.06014148937114805
0.8900000000000001	0.22893172001714177	-0.10308631149522372	0.8494931191034184	1.4564844310546412	0.013014381913694983	0.46093421390091993	-0.05998810052509666
0.891	0.2289183878362213	-0.103086677224911	0.8502313563584749	1.4555308094446768	0.012980578371666412	0.461145587300376	-0.05983511690235713
0.8919999999999999	0.22890498050781324	-0.10308707679227873	0.8509675369582484	1.454579308375172	0.012946903621754909	0.4613563136651467	-0.05968253454585576
0.8929999999999998	0.22889149965159533	-0.10308751108051285	0.8517016620778338	1.4536299519258733	0.012913356961290692	0.461566390121139	-0.05953034969881641
0.8940000000000001	0.2288779470180458	-0.10308798095456097	0.852433732503232	1.4526827639994002	0.01287993770487039	0.46177581379896027	-0.05937855880630416
0.895	0.2288643244895495	-0.10308848726070888	0.8531637486359775	1.4517377683094006	0.012846645184159235	0.46198458183652485	-0.05922715851577258
0.8959999999999999	0.22885063408157372	-0.10308903082612225	0.8538917104990157	1.4507949883696039	0.012813478747447307	0.4621926913815048	-0.059076145676739786
0.8969999999999998	0.2288368779435348	-0.10308961245835285	0.8546176177408193	1.449854447483743	0.012780437759325886	0.4624001395935063	-0.05892551734111914
0.8980000000000001	0.22882305835822778	-0.10309023294480855	0.855341469636621	1.4489161687366994	0.012747521600789027	0.46260692364585193	-0.058775270764694805
0.899	0.22880917773944093	-0.10309089305218616	0.8560632650890184	1.4479801749876051	0.012714729669517416	0.46281304072691165	-0.05862540340846616
0.8999999999999999	0.22879523862925352	-0.10309159352586639	0.8567830026305833	1.4470464888645018	0.01268206137985786	0.4630184880412282	-0.05847591293876749
0.9009999999999998	0.2287812436957672	-0.10309233508927038	0.8575006804280969	1.4461151327594026	0.012649516162559929	0.46322326281074383	-0.058326797226652675
0.9020000000000001	0.22876719573014376	-0.10309311844317674	0.858216296286532	1.4451861288241152	0.012617093464635715	0.4634273622759496	-0.05817805434727793
0.903	0.2287530976425719	-0.10309394426499861	0.8589298476516568	1.444259498967554	0.01258479274940416	0.46363078369665406	-0.05802968257952827
0.9039999999999999	0.22873895245791007	-0.10309481320802007	0.8596413316108934	1.4433352648541422	0.012552613496659596	0.46383352435243586	-0.057881680406072375
0.9049999999999998	0.22872476331175345	-0.10309572590059106	0.8603507448935579	1.4424134479029105	0.01252055520284322	0.46403558154302604	-0.057734046513481886
0.9060000000000001	0.2287105334476725	-0.10309668294528043	0.861058083872363	1.441494069287639	0.012488617380913496	0.46423695258868397	-0.05758677979174703
0.907	0.22869626621524447	-0.10309768491798632	0.8617633445669344	1.4405771499387834	0.012456799559794193	0.46443763483032574	-0.05743987933276329
0.9079999999999999	0.2286819650673744	-0.10309873236700322	0.8624665226489713	1.4396627105471596	0.012425101283705017	0.4646376256292245	-0.0572933444276076
0.9089999999999998	0.22866763355615033	-0.10309982581204546	0.8631676134483046	1.4387507715689936	0.012393522111679817	0.464836922366408	-0.05714717456284853
0.9100000000000001	0.22865327532722762	-0.1031009657436026	0.8638666119594833	1.4378413532326904	0.012362061617333692	0.4650355224419382	-0.05700136941619576
0.911	0.22863889411349025	-0.10310215262337873	0.8645635128485154	1.4369344755469269	0.012330719388940344	0.46523342327413575	-0.05685592885185455
0.9119999999999999	0.2286244937291143	-0.10310338688543919	0.8652583104597685	1.4360301583081712	0.012299495029637394	0.46543062229887533	-0.05671085291595111
0.9129999999999998	0.22861007806365388	-0.10310466893655892	0.8659509988245383	1.4351284211068494	0.012268388157211933	0.465627116969074	-0.0565661418315417
0.9140000000000001	0.22859565107539317	-0.10310599915577215	0.8666415716720415	1.4342292833336516	0.012237398403405821	0.4658229047541943	-0.056421795992596405
0.915	0.22858121678433696	-0.103107377894628	0.8673300224417139	1.4333327641870817	0.012206525413350093	0.46601798313964155	-0.05627781595714023
0.9159999999999999	0.22856677926521224	-0.10310880547815181	0.8680163442964399	1.4324388826818586	0.012175768845189743	0.4662123496262411	-0.05613420243967265
0.9169999999999998	0.22855234264010058	-0.10311028220538183	0.8687005301374779	1.4315476576577728	0.012145128369472928	0.46640600172985863	-0.05599095630256081
0.9180000000000001	0.2285379110699449	-0.10311180834985513	0.8693825726210822	1.4306591077889828	0.01211460366860942	0.4665989369809833	-0.05584807854634477
0.919	0.22852348874530276	-0.10311338416041978	0.8700624641757014	1.4297732515937316	0.012084194436520434	0.4667911529240936	-0.05570557029962366
0.9199999999999999	0.22850907987784713	-0.10311500986162474	0.8707401970190095	1.428890107444463	0.012053900377871147	0.4669826471168083	-0.05556343280919193
0.9209999999999998	0.22849468869261183	-0.1031166856540646	0.8714157631751546	1.428009693578322	0.012023721207129773	0.467173417129007	-0.05542166743018088
0.9220000000000002	0.22848031941947458	-0.10311841171505297	0.872089154492231	1.427132028108394	0.011993656648001633	0.46736346054198447	-0.05528027561589972
0.923	0.2284659762838725	-0.1031201881988709	0.8727603626596058	1.426257129036046	0.011963706432812167	0.467552774947458	-0.05513925890749674
0.9239999999999999	0.2284516634982462	-0.10312201523696621	0.8734293792258581	1.425385014263596	0.011933870301534658	0.46774135794643	-0.054998618923256436
0.9249999999999998	0.22843738525458454	-0.10312389293848011	0.8740961956180953	1.4245157016065415	0.011904148000584733	0.4679292071481521	-0.05485835734734834
0.9260000000000002	0.22842314571731487	-0.10312582138997191	0.8747608031622792	1.423649208805707	0.011874539281138297	0.4681163201692535	-0.054718475918208796
0.927	0.2284089490161595	-0.10312780065434078	0.8754231931045688	1.4227855535396656	0.011845043896912232	0.46830269463285396	-0.0545789764163712
0.9279999999999999	0.22839479923895467	-0.10312983077044753	0.8760833566336861	1.4219247534370498	0.011815661602017137	0.4684883281676022	-0.05443986065168232
0.9289999999999998	0.22838070042405137	-0.10313191175343718	0.8767412849031856	1.4210668260883514	0.011786392149247725	0.4686732184068248	-0.05430113045063351
0.9300000000000002	0.22836665655154173	-0.1031340435946379	0.877396969053641	1.4202117890579506	0.011757235288567532	0.46885736298778846	-0.054162787643805325
0.931	0.22835267153330696	-0.1031362262614136	0.8780504002358804	1.4193596598967275	0.01172819076578818	0.4690407595508944	-0.05402483405275365
0.9319999999999999	0.22833874920263653	-0.10313845969734425	0.8787015696352809	1.4185104561541129	0.011699258321321633	0.469223405738869	-0.05388727147645751
0.9329999999999998	0.22832489330416844	-0.10314074382160428	0.8793504684967526	1.4176641953891858	0.011670437688274882	0.4694052991961346	-0.053750101677570314
0.9340000000000002	0.22831110748527259	-0.10314307852753878	0.8799970881500508	1.416820895181548	0.011641728589887322	0.4695864375683029	-0.05361332636859457
0.935	0.22829739528962267	-0.10314546368194301	0.8806414200346661	1.415980573142341	0.011613130737163678	0.4697668185015491	-0.053476947198343894
0.9359999999999999	0.22828376015182775	-0.10314789912504516	0.8812834557239264	1.4151432469351601	0.01158464382639827	0.46994643964016425	-0.05334096573692436
0.9369999999999998	0.2282702053912415	-0.10315038467006254	0.8819231869486989	1.41430893431625	0.011556267535738261	0.4701252986208254	-0.05320538345716311
0.9380000000000002	0.22825673420532155	-0.10315292010270576	0.882560605621449	1.4134776531736624	0.01152800152176063	0.47030339306712016	-0.05307020171601481
0.9390000000000001	0.22824334966479168	-0.10315550518100802	0.8831957038602909	1.4126494215555787	0.01149984541648945	0.47048072058596974	-0.05293542173807621
0.94	0.22823005471060398	-0.10315813963435566	0.8838284740115312	1.41182425770771	0.011471798823574932	0.47065727876242264	-0.05280104459816231
0.9409999999999998	0.22821685215044066	-0.1031608231617207	0.8844589086703373	1.4110021801096042	0.011443861314304483	0.4708330651544647	-0.05266707120495278
0.9420000000000002	0.22820374465399837	-0.10316355543059917	0.8850870007002899	1.41018320748992	0.011416032425029577	0.4710080772912584	-0.05253350228905703
0.9430000000000001	0.22819073474817964	-0.10316633607665397	0.8857127432525755	1.4093673588300477	0.011388311655460785	0.4711823126732909	-0.05240033839342654
0.944	0.22817782481331825	-0.1031691647029341	0.8863361297859581	1.4085546533654518	0.011360698466674249	0.4713557687730948	-0.05226757986386033
0.9449999999999998	0.22816501708043976	-0.10317204087904666	0.8869571540882875	1.4077451105854721	0.011333192278951947	0.47152844303648134	-0.052135226839054985
0.9460000000000002	0.22815231362880065	-0.10317496414065852	0.8875758102984265	1.4069387502323205	0.011305792469821638	0.4717003328838025	-0.05200327924062516
0.9470000000000001	0.22813971638332706	-0.10317793398819904	0.8881920929263474	1.4061355922984988	0.011278498371931674	0.471871435711183	-0.05187173676437343
0.948	0.22812722711233033	-0.10318094988476438	0.8888059968702712	1.4053356570218727	0.011251309270822171	0.47204174889209083	-0.051740598873357566
0.9489999999999998	0.22811484742662638	-0.10318401125472902	0.889417517431606	1.4045389648787505	0.011224224403080406	0.47221126977936967	-0.05160986479226845
0.9500000000000002	0.2281025787808044	-0.10318711748306496	0.8900266503288181	1.4037455365753237	0.011197242954637527	0.4723799957074928	-0.05147953350275364
0.9510000000000001	0.2280904224755123	-0.10319026791386404	0.8906333917106168	1.4029553930374483	0.011170364058781024	0.47254792399479756	-0.051349603739626506
0.952	0.2280783796592568	-0.10319346184806304	0.8912377381684603	1.4021685553987517	0.011143586794127348	0.4727150519458241	-0.051220073987718356
0.9529999999999998	0.22806645133047232	-0.10319669854187502	0.8918396867483823	1.4013850449877998	0.011116910182920938	0.4728813768538837	-0.05109094247907015
0.9540000000000002	0.22805463834136205	-0.10319997720630505	0.8924392349617698	1.4006048833150464	0.011090333189599646	0.4730468960037368	-0.05096220719058725
0.9550000000000001	0.22804294140313142	-0.1032032970070026	0.8930363807943413	1.3998280920580435	0.011063854719627522	0.4732116066745662	-0.05083386584282874
0.956	0.22803136109110705	-0.10320665706407633	0.8936311227133302	1.3990546930437653	0.011037473618717755	0.47337550614337043	-0.0507059159001769
0.9569999999999999	0.22801989784861407	-0.10321005645186983	0.8942234596728719	1.3982847082299015	0.011011188672385956	0.47353859168835283	-0.050578354572084566
0.9580000000000002	0.22800855198998818	-0.10321349419869714	0.8948133911164682	1.3975181596862307	0.010984998605834887	0.47370086059206573	-0.05045117881558552
0.9590000000000001	0.22799732370384898	-0.10321696928653674	0.895400916976531	1.3967550695749222	0.010958902084171844	0.4738623101445563	-0.050324385339253416
0.96	0.2279862130562591	-0.10322048065068609	0.8959860376725133	1.3959954601293691	0.010932897712899008	0.47402293764669906	-0.050197970608124864
0.9609999999999999	0.22797521999339343	-0.10322402717938187	0.8965687541087534	1.395239353632284	0.010906984038617182	0.4741827404136566	-0.05007193084892009
0.9620000000000002	0.22796434434484533	-0.10322760771338817	0.8971490676724035	1.3944867723930325	0.010881159549700675	0.4743417157784717	-0.04994626205538184
0.9630000000000001	0.2279535858279472	-0.10323122104592773	0.8977269802306926	1.3937377387234384	0.010855422677005623	0.47449986109585396	-0.049820959994223486
0.964	0.227942944052354	-0.1032348659233326	0.8983024941271472	1.3929922749124084	0.010829771794978653	0.4746571737461027	-0.04969602021169009
0.9649999999999999	0.22793241852451154	-0.10323854104566182	0.8988756121782715	1.3922504032001066	0.01080420522280199	0.47481365113922974	-0.04957143804000589
0.9660000000000002	0.22792200865201123	-0.10324224506690896	0.8994463376718109	1.3915121457505304	0.010778721225211218	0.47496929071946714	-0.04944720860346887
0.9670000000000001	0.22791171374783245	-0.10324597659593053	0.9000146743658474	1.390777524622089	0.01075331801359629	0.4751240899700407	-0.04932332682437968
0.968	0.22790153303484662	-0.10324973419847623	0.9005806264875958	1.3900465617376698	0.010727993747631143	0.4752780464180291	-0.049199787429053246
0.9689999999999999	0.2278914656513359	-0.10325351639956867	0.9011441987311457	1.3893192788545443	0.010702746537007287	0.47543115763937177	-0.04907658495446609
0.9700000000000002	0.22788151065715526	-0.10325732168585662	0.9017053962530138	1.3885956975340936	0.010677574443395024	0.4755834212638456	-0.0489537137561536
0.9710000000000001	0.2278716670394102	-0.1032611485079464	0.9022642246647502	1.387875839110955	0.010652475482938602	0.4757348349798297	-0.04883116801760611
0.972	0.22786193371802274	-0.10326499528271302	0.9028206900233465	1.3871597246600653	0.010627447628982703	0.47588539653922624	-0.048708941760925585
0.9729999999999999	0.2278523095515619	-0.10326886039558812	0.9033747988201924	1.3864473749627055	0.010602488814788584	0.47603510376253944	-0.04858702885826158
0.9740000000000002	0.2278427933422144	-0.10327274220282645	0.9039265579685777	1.3857388104741606	0.010577596936485462	0.4761839545435668	-0.0484654230436667
0.9750000000000001	0.2278333838398996	-0.10327663903375553	0.9044759747908572	1.3850340512922243	0.01055276985619825	0.47633194685382707	-0.04834411792501229
0.976	0.22782407974703373	-0.10328054919300894	0.9050230570064001	1.3843331171246522	0.010528005404988267	0.47647907874721274	-0.04822310699578751
0.9769999999999999	0.227814879723941	-0.10328447096274414	0.9055678127195643	1.3836360272551613	0.010503301385791749	0.47662534836499265	-0.04810238364715369
0.9780000000000002	0.227805782393407	-0.10328840260484813	0.9061102504073165	1.3829428005083326	0.010478655576662724	0.4767707539411654	-0.04798194118032107
0.9790000000000001	0.22779678634438047	-0.10329234236313203	0.9066503789068664	1.382253455215278	0.010454065734078845	0.47691529380773956	-0.04786177281870618
0.98	0.22778789013632955	-0.1032962884655149	0.9071882074033021	1.381568009181183	0.010429529596068684	0.4770589663995156	-0.04774187171963297
0.9809999999999999	0.22777909230424986	-0.10330023912620166	0.9077237454172187	1.380886479652827	0.010405044885284518	0.47720177025879823	-0.047622230986010386
0.9820000000000002	0.22777039136319593	-0.10330419254785717	0.9082570027915771	1.3802088832849404	0.01038060931214459	0.4773437040403446	-0.04750284367872404
0.9830000000000001	0.22776178581271556	-0.10330814692377366	0.9087879896770329	1.3795352361068776	0.010356220577986158	0.4774847665161845	-0.04738370282987037
0.984	0.22775327414156718	-0.10331210044040849	0.9093167165161051	1.3788655534907215	0.01033187637847518	0.4776249565801311	-0.04726480145623107
0.9849999999999999	0.2277448548315949	-0.10331605128104886	0.909843194026929	1.3781998501200499	0.010307574407822971	0.47776427325216664	-0.04714613257250741
0.9860000000000002	0.22773652636038544	-0.10331999763023085	0.9103674331873304	1.3775381399586002	0.010283312363629367	0.477902715682886	-0.04702768920419937
0.9870000000000001	0.22772828720383292	-0.10332393767741181	0.910889445219209	1.376880436219568	0.01025908795144114	0.4780402831579388	-0.046909464400319165
0.988	0.22772013583936548	-0.10332786961952038	0.9114092415724726	1.3762267513362823	0.0102348988886016	0.478176975102227	-0.04679145124631129
0.9889999999999999	0.2277120707487108	-0.10333179166313425	0.9119268339081366	1.3755770969338625	0.010210742907880814	0.47831279108379826	-0.04667364287730768
0.9900000000000002	0.2277040904190742	-0.10333570202703889	0.912442234080952	1.3749314838014715	0.010186617761558584	0.47844773081755637	-0.04655603249135935
0.9910000000000001	0.22769619334385724	-0.1033395989459237	0.9129554541222998	1.374289921865154	0.010162521226084182	0.4785817941688515	-0.04643861336228572
0.992	0.22768837802404565	-0.10334348067484318	0.9134665062229611	1.3736524201620022	0.010138451106888734	0.4787149811568883	-0.0463213788523919
0.9929999999999999	0.22768064296988874	-0.10334734549256541	0.9139754027146293	1.3730189868167622	0.010114405242682497	0.47884729195783116	-0.046204322425425895
0.9940000000000002	0.22767298670249725	-0.10335119170268002	0.9144821560509028	1.3723896290204984	0.010090381508751986	0.47897872690754495	-0.04608743765947762
0.9950000000000001	0.22766540775574143	-0.10335501763359149	0.9149867787888749	1.3717643530105597	0.010066377819502618	0.479109286503972	-0.04597071825946075
0.996	0.22765790467920308	-0.10335882163928113	0.9154892835701824	1.3711431640518392	0.010042392131101596	0.47923897140926547	-0.04585415806960999
0.9969999999999999	0.227650476041803	-0.10336260210121964	0.9159896831003689	1.370526066419325	0.010018422444832024	0.4793677824517409	-0.04573775108636518
0.9980000000000002	0.22764312043459942	-0.10336635743067951	0.9164879901269286	1.369913063382679	0.009994466811038496	0.47949572062733986	-0.04562149147134381
0.9990000000000001	0.22763583647238747	-0.10337008607106818	0.9169842174163959	1.369304157193223	0.00997052333317885	0.4796227871005444	-0.045505373564346925
1.0	0.2276286227948532	-0.10337378650028355	0.9174783777308387	1.3686993490729502	0.009946590171679507	0.4797489832049849	-0.04538939189634305
1.001	0.22762147806765584	-0.10337745723309655	0.9179704838044987	1.3680986392063113	0.009922665547596235	0.47987431044361806	-0.04527354120176592
1.0020000000000002	0.22761440098343916	-0.10338109682356113	0.9184605483205647	1.3675020267347755	0.009898747746264827	0.47999877048847467	-0.0451578164301312
1.0030000000000001	0.22760739026277796	-0.10338470386707593	0.9189485838876932	1.3669095097534143	0.009874835120821638	0.4801223651801566	-0.045042212757525506
1.004	0.2276004446550607	-0.10338827700134953	0.919434603016641	1.3663210853095067	0.009850926095108417	0.4802450965269618	-0.044926725597911714
1.005	0.22759356293930635	-0.10339181490664802	0.9199186180973695	1.365736749402416	0.009827019166145782	0.4803669667036944	-0.044811350614072515
1.0060000000000002	0.22758674392491776	-0.10339531630682813	0.9204006413766096	1.3651564969847456	0.009803112906907623	0.48048797805034243	-0.044696083727892265
1.0070000000000001	0.227579986452374	-0.10339877997153035	0.9208806849354985	1.3645803219659014	0.009779205969519755	0.480608133070437	-0.044580921129859466
1.008	0.22757328939386035	-0.10340220471840546	0.9213587606672745	1.3640082172184473	0.009755297088336069	0.4807274344289082	-0.04446585928803746
1.009	0.227566651653462	-0.10340558941425103	0.921834880256904	1.3634401745872553	0.009731385082284496	0.48084588494961883	-0.04435089495589807
1.0100000000000002	0.22756007216617127	-0.10340893297543553	0.9223090551641328	1.3628761849007018	0.00970746885666671	0.4809634876128159	-0.04423602517822995
1.0110000000000001	0.22755354989608342	-0.10341223436873548	0.9227812966088227	1.3623162379831728	0.009683547405021751	0.48108024555237594	-0.04412124729549008
1.012	0.227547083835288	-0.10341549261221059	0.9232516155574285	1.3617603226692596	0.0096596198107501	0.48119616205259774	-0.04400655894727134
1.013	0.22754067300345915	-0.10341870677574583	0.9237200227106033	1.3612084268204048	0.009635685248194704	0.4813112405445386	-0.043891958074949534
1.0139999999999998	0.22753431644664004	-0.10342187598201488	0.9241865284911712	1.3606605373447616	0.009611742983727934	0.48142548460195306	-0.04377744292351228
1.0150000000000001	0.22752801323521926	-0.10342499940748667	0.9246511430317107	1.3601166402199052	0.009587792376906197	0.4815388979369516	-0.04366301204293704
1.016	0.22752176246260408	-0.1034280762827198	0.9251138761628629	1.3595767205169038	0.009563832881144799	0.4816514843955586	-0.04354866428905921
1.017	0.22751556324459202	-0.10343110589232325	0.9255747374042382	1.3590407624250134	0.009539864043791884	0.4817632479531669	-0.04343439882320081
1.0179999999999998	0.22750941471794092	-0.10343408757496451	0.9260337359582832	1.358508749277008	0.009515885505906478	0.48187419270988346	-0.04332021511019556
1.0190000000000001	0.22750331603813936	-0.10343702072342695	0.9264908807063461	1.3579806635759168	0.009491897001862907	0.4819843228857646	-0.04320611291499372
1.02	0.22749726637750506	-0.10343990478471492	0.9269461802061808	1.3574564870243049	0.009467898358720986	0.4820936428158125	-0.04309209229821278
1.021	0.2274912649232336	-0.1034427392598298	0.9273996426901304	1.3569362005557448	0.009443889495301411	0.4822021569447308	-0.04297815361112137
1.0219999999999998	0.22748531087502094	-0.10344552370284138	0.9278512760643546	1.356419784367746	0.009419870420783755	0.48230986982143403	-0.042864297489873575
1.0230000000000001	0.22747940344301537	-0.10344825772000751	0.9283010879102239	1.3559072179565315	0.009395841233009877	0.48241678609324623	-0.042750524848262667
1.024	0.22747354184572519	-0.10345094096931869	0.9287490854874985	1.3553984801540604	0.009371802116736333	0.4825229104997837	-0.042636836869115166
1.025	0.22746772530750595	-0.10345357315971447	0.9291952757389064	1.354893549166556	0.009347753341592116	0.4826282478665788	-0.042523234994811886
1.0259999999999998	0.2274619530567544	-0.1034561540503462	0.9296396652968666	1.3543924026126875	0.009323695259802405	0.4827328030988057	-0.042409720916934554
1.0270000000000001	0.22745622432518514	-0.10345868345026349	0.9300822604919731	1.3538950175606757	0.009299628303738997	0.48283658117540673	-0.04229629656528034
1.028	0.22745053834744067	-0.10346116121740037	0.930523067362481	1.3534013705654735	0.009275552982870751	0.4829395871433121	-0.042182964096425274
1.029	0.22744489436065976	-0.10346358725648581	0.9309620916647895	1.352911437706419	0.009251469880113642	0.48304182611150226	-0.042069725881773865
1.0299999999999998	0.22743929160400225	-0.10346596151662947	0.931399338884537	1.352425194625007	0.00922737964794532	0.4831433032451534	-0.04195658449539724
1.0310000000000001	0.2274337293177545	-0.10346828398933397	0.9318348142479312	1.3519426165631703	0.009203283004588125	0.48324402375986	-0.04184354270165759
1.032	0.22742820674126785	-0.10347055470768654	0.9322685227329308	1.3514636784021055	0.009179180730808022	0.48334399291562513	-0.04173060344255542
1.033	0.22742272311010847	-0.1034727737463536	0.9327004690795206	1.3509883547009087	0.009155073667389662	0.48344321601067536	-0.041617769825466916
1.0339999999999998	0.22741727765392195	-0.10347494122087315	0.9331306577987013	1.3505166197346776	0.009130962712495099	0.4835416983753368	-0.04150504511175569
1.0350000000000001	0.22741186959538792	-0.10347705728586878	0.9335590931805662	1.3500484475320997	0.00910684881853993	0.48363944536596865	-0.04139243270595145
1.036	0.22740649814913508	-0.1034791221333138	0.9339857793025864	1.3495838119121746	0.009082732989134115	0.4837364623590098	-0.04127993614488338
1.037	0.22740116251949127	-0.10348113599197435	0.9344107200388516	1.3491226865197181	0.009058616276756441	0.4838327547453151	-0.04116755908646041
1.0379999999999998	0.22739586189744604	-0.10348309912765496	0.9348339190691355	1.3486650448604274	0.009034499780978953	0.4839283279246553	-0.04105530529864305
1.0390000000000001	0.22739059545833012	-0.10348501184274111	0.9352553798859036	1.348210860335908	0.009010384646387714	0.4840231873001918	-0.040943178649638555
1.04	0.2273853623609657	-0.10348687447466251	0.9356751057996326	1.3477601062775673	0.008986272059894333	0.4841173382731046	-0.040831183099254834
1.041	0.2273801617482897	-0.1034886873940291	0.9360930999450754	1.3473127559790175	0.008962163247680734	0.48421078623748925	-0.04071932269006949
1.0419999999999998	0.2273749927486948	-0.10349045100281598	0.9365093652895942	1.3468687827277666	0.008938059471958732	0.48430353657533476	-0.04060760153774035
1.0430000000000001	0.2273698544769595	-0.10349216573259666	0.9369239046424267	1.3464281598365968	0.008913962027604102	0.4843955946515173	-0.0404960238208797
1.044	0.22736474603514742	-0.10349383204282435	0.9373367206641304	1.345990860674663	0.008889872238663922	0.48448696580892486	-0.040384593770853704
1.045	0.22735966651385592	-0.10349545041916088	0.9377478158758286	1.3455568586979578	0.008865791454918642	0.48457765536383074	-0.040273315661807474
1.0459999999999998	0.22735461499306173	-0.10349702137185281	0.9381571926675065	1.345126127478047	0.00884172104874118	0.48466766860163163	-0.040162193801398835
1.0470000000000002	0.2273495905429361	-0.10349854543415418	0.9385648533046025	1.3446986407283361	0.008817662412312636	0.4847570107728843	-0.040051232522784704
1.048	0.22734459222500605	-0.1035000231607956	0.9389707999325126	1.3442743723286543	0.00879361695525419	0.48484568708939263	-0.03994043617809953
1.049	0.2273396190925362	-0.10350145512649875	0.939375034580137	1.3438532963493097	0.008769586102552024	0.4849337027202786	-0.039829809132569
1.0499999999999998	0.22733467018976003	-0.10350284192453632	0.9397775591639657	1.3434353870750175	0.008745571292469397	0.48502106278809287	-0.03971935575821938
1.0510000000000002	0.2273297445507122	-0.10350418416533635	0.9401783754927053	1.3430206190283531	0.008721573974444488	0.4851077723649604	-0.039609080427300124
1.052	0.22732484119803611	-0.10350548247513064	0.9405774852720705	1.3426089669916208	0.008697595607155295	0.48519383646899933	-0.03949898750596349
1.053	0.22731995914176914	-0.1035067374946465	0.9409748901093563	1.3422004060264145	0.00867363765681109	0.48527926006131294	-0.039389081348501595
1.0539999999999998	0.22731509737848304	-0.10350794987784144	0.9413705915170416	1.3417949114912653	0.008649701595608105	0.4853640480433669	-0.0392793662923191
1.0550000000000002	0.22731025489190704	-0.10350912029067985	0.941764590915048	1.3413924590574078	0.008625788900165333	0.4854482052545036	-0.039169846653881187
1.056	0.22730543065540895	-0.10351024940995139	0.9421568896320304	1.3409930247226876	0.008601901049756272	0.4855317364696493	-0.039060526725632316
1.057	0.22730062363483297	-0.10351133792213013	0.9425474889064437	1.340596584825131	0.008578039524457026	0.485614646397088	-0.03895141077321187
1.0579999999999998	0.22729583279094326	-0.10351238652227406	0.9429363898873873	1.3402031160569587	0.008554205803513777	0.4856969396761147	-0.038842503032718745
1.0590000000000002	0.22729105708260344	-0.10351339591296402	0.9433235936348483	1.3398125954775622	0.008530401363806424	0.4857786208748065	-0.03873380770844719
1.06	0.22728629547106913	-0.10351436680328163	0.9437091011200968	1.339425000523967	0.008506627678102414	0.48585969448827304	-0.038625328970967814
1.061	0.22728154692464184	-0.1035152999078254	0.9440929132273573	1.3390403090184175	0.008482886213221153	0.4859401649375032	-0.038517070955184335
1.0619999999999998	0.2272768104233093	-0.10351619594576429	0.9444750307567595	1.3386584991734873	0.008459178428290252	0.48602003656868253	-0.03840903775836207
1.0630000000000002	0.22727208496299678	-0.10351705563992818	0.944855454427062	1.3382795495962365	0.008435505773153074	0.48609931365261055	-0.03830123343836759
1.064	0.2272673695586776	-0.10351787971593436	0.9452341848762671	1.3379034392929505	0.008411869687108888	0.48617800038397146	-0.0381936620126029
1.065	0.22726266324672073	-0.10351866890134954	0.9456112226601264	1.337530147673723	0.008388271597923286	0.4862561008806965	-0.038086327457934596
1.0659999999999998	0.2272579650876056	-0.10351942392488643	0.9459865682500369	1.3371596545553983	0.008364712920863878	0.4863336191836583	-0.03797923371137056
1.0670000000000002	0.22725327416863128	-0.10352014551563445	0.9463602220307067	1.3367919401628927	0.008341195057942572	0.48641055925651	-0.037872384671236596
1.068	0.22724858960586744	-0.10352083440232364	0.9467321842968394	1.3364269851292911	0.008317719397606659	0.4864869249854828	-0.03776578419903205
1.069	0.22724391054571969	-0.10352149131262123	0.9471024552488359	1.336064770494744	0.00829428731469465	0.48656272017932073	-0.037659436121960425
1.0699999999999998	0.22723923616686179	-0.10352211697246	0.9474710349886418	1.3357052777038	0.008270900170350981	0.48663794856965314	-0.037553344235583284
1.0710000000000002	0.22723456568291409	-0.10352271210539779	0.9478379235164918	1.335348488600821	0.008247559311776472	0.4867126138117406	-0.037447512306289066
1.072	0.22722989834511728	-0.10352327743200752	0.9482031207281739	1.334994385424247	0.008224266071935006	0.4867867194852858	-0.03734194407375592
1.073	0.22722523344462608	-0.10352381366929694	0.9485666264128119	1.3346429508004893	0.008201021769275995	0.4868602690953672	-0.03723664325334396
1.0739999999999998	0.22722057031517726	-0.10352432153015743	0.9489284402515445	1.3342941677370812	0.00817782770741048	0.4869332660736741	-0.03713161353829143
1.0750000000000002	0.2272159083357582	-0.1035248017228411	0.9492885618167275	1.3339480196151083	0.008154685174922236	0.4870057137798571	-0.037026858601893996
1.076	0.22721124693252373	-0.10352525495046563	0.9496469905716522	1.3336044901813116	0.008131595445373544	0.48707761550293044	-0.03692238209954158
1.077	0.227206585580333	-0.10352568191054601	0.9500037258715357	1.3332635635394983	0.008108559777199837	0.4871489744629656	-0.03681818767012217
1.0779999999999998	0.2272019238042827	-0.10352608329455253	0.9503587669661616	1.3329252241409066	0.008085579413370238	0.4872197938130123	-0.0367142789366061
1.0790000000000002	0.2271972611808641	-0.10352645978749443	0.9507121130037991	1.3325894567735381	0.008062655580995386	0.4872900766410616	-0.03661065950623379
1.08	0.22719259733799463	-0.1035268120675285	0.9510637630356442	1.3322562465512264	0.00803978949106411	0.4873598259721085	-0.03650733297066861
1.081	0.22718793195392367	-0.1035271408055918	0.9514137160207844	1.331925578903582	0.008016982338307721	0.4874290447702497	-0.03640430290574612
1.0819999999999999	0.2271832647557612	-0.10352744666505814	0.9517619708320633	1.3315974395660777	0.007994235301068943	0.4874977359407535	-0.03630157287063342
1.0830000000000002	0.22717859551800548	-0.10352773030141743	0.9521085262620946	1.3312718145687858	0.007971549541174327	0.48756590233222064	-0.03619914640700406
1.084	0.22717392406145134	-0.10352799236197725	0.9524533810283011	1.3309486902241554	0.007948926203930803	0.4876335467387712	-0.03609702703883419
1.085	0.22716925025323095	-0.10352823348558628	0.952796533776601	1.33062805311497	0.007926366418184321	0.48770067190213484	-0.03599521827299909
1.0859999999999999	0.22716457400760734	-0.10352845430237852	0.95313798308412	1.3303098900828751	0.007903871296256785	0.4877672805137011	-0.03589372360030127
1.0870000000000002	0.2271598952863908	-0.10352865543353808	0.9534777274624326	1.3299941882174917	0.007881441933760157	0.48783337521658854	-0.03579254649601324
1.088	0.22715521409935752	-0.1035288374910837	0.9538157653632156	1.3296809348461232	0.007859079409225778	0.48789895860766896	-0.035691690419200735
1.089	0.22715053050505	-0.10352900107767249	0.9541520951863156	1.3293701175236985	0.00783678478348689	0.48796403323954485	-0.03559115881100567
1.0899999999999999	0.22714584461082968	-0.1035291467864222	0.954486715288727	1.3290617240222102	0.007814559099117869	0.4880286016227199	-0.0354909550925554
1.0910000000000002	0.22714115657180067	-0.10352927520075157	0.9548196239937289	1.3287557423196592	0.007792403380111794	0.48809266622802205	-0.03539108266273853
1.092	0.22713646658935752	-0.10352938689423805	0.9551508196001844	1.3284521605888908	0.0077703186316126485	0.4881562294890327	-0.03529154489578302
1.093	0.227131774909737	-0.10352948243049238	0.9554803003923822	1.3281509671863365	0.007748305839518461	0.4882192938044585	-0.03519234513857242
1.0939999999999999	0.22712708182257402	-0.1035295623630495	0.9558080646507965	1.32785215064142	0.007726365969893497	0.48828186154038283	-0.03509348670757512
1.0950000000000002	0.22712238765945808	-0.10352962723527513	0.9561341106633919	1.327555699647023	0.007704499968310343	0.48834393503227247	-0.03499497288538328
1.096	0.227117692792491	-0.10352967758028775	0.9564584367370952	1.3272616030498918	0.007682708759242751	0.48840551658692044	-0.034896806916980216
1.097	0.22711299763247056	-0.10352971392089497	0.956781041209059	1.3269698498406197	0.007660993245569213	0.48846660848450446	-0.03479899200603728
1.0979999999999999	0.22710830262594486	-0.1035297367695443	0.9571019224573462	1.3266804291439653	0.007639354308308169	0.48852721298069895	-0.03470153131148092
1.0990000000000002	0.2271036082515144	-0.10352974662828751	0.9574210789114086	1.3263933302098956	0.007617792806462179	0.48858733230871604	-0.03460442794414393
1.1	0.22709891501688773	-0.1035297439887581	0.9577385090623688	1.3261085424053662	0.007596309576726575	0.4886469686811513	-0.034507684963437014
1.101	0.22709422345706398	-0.10352972933216141	0.958054211472351	1.3258260552068455	0.00757490543306178	0.48870612429157173	-0.034411305374281165
1.1019999999999999	0.22708953413289087	-0.103529703129277	0.9583681847821095	1.325545858193214	0.007553581166311164	0.4887648013159042	-0.03431529212472424
1.1030000000000002	0.22708484762962183	-0.10352966584047274	0.9586804277162053	1.325267941038304	0.007532337544107256	0.4888230019138054	-0.03421964810478687
1.104	0.22708016455547	-0.10352961791573002	0.9589909390861076	1.3249922935030873	0.007511175311065539	0.4888807282300716	-0.03412437614635219
1.105	0.22707548554015955	-0.10352955979467995	0.9592997177927246	1.3247189054282766	0.0074900951890823735	0.48893798239590386	-0.034029479023365665
1.1059999999999999	0.22707081123309827	-0.10352949190664981	0.9596067628287424	1.3244477667280958	0.007469097877797231	0.48899476652990437	-0.033934959452037845
1.1070000000000002	0.22706614230041638	-0.10352941467071947	0.9599120732800197	1.324178867385611	0.007448184055340335	0.4890510827388632	-0.0338408200910473
1.108	0.22706147942087204	-0.10352932849578736	0.9602156483260429	1.3239121974484986	0.007427354379243221	0.48910693311857656	-0.03374706354186293
1.109	0.22705682328137725	-0.10352923378064552	0.9605174872405654	1.3236477470241368	0.007406609487328855	0.48916231975487745	-0.03365369234906113
1.1099999999999999	0.2270521745725191	-0.10352913091406335	0.9608175893928106	1.3233855062751558	0.007385949998580667	0.4892172447246331	-0.03356070900039191
1.1110000000000002	0.2270475339840734	-0.10352902027487974	0.9611159542481091	1.3231254654162103	0.007365376514111688	0.4892717100964634	-0.0334681159269566
1.112	0.22704290220050863	-0.10352890223210315	0.9614125813683497	1.322867614710852	0.00734488961817227	0.4893257179313612	-0.03337591550337321
1.113	0.22703827989648248	-0.10352877714501912	0.9617074704141221	1.3226119444681397	0.0073244898789522166	0.4893792702833337	-0.033284110047074204
1.1139999999999999	0.22703366773270772	-0.10352864536330525	0.962000621147801	1.3223584450397479	0.007304177849176745	0.48943236919988153	-0.03319270181709997
1.1150000000000002	0.2270290663525628	-0.10352850722715287	0.9622920334353183	1.3221071068179617	0.007283954066739326	0.48948501672225087	-0.03310169301348184
1.116	0.22702447637869244	-0.10352836306739527	0.9625817072473724	1.3218579202345615	0.007263819055370879	0.4895372148855799	-0.03301108577678622
1.117	0.22701989840922146	-0.10352821320564214	0.9628696426623299	1.321610875760604	0.0072437733251011684	0.4895889657189974	-0.03292088218659957
1.1179999999999999	0.22701533301470897	-0.10352805795441992	0.9631558398704474	1.32136596390674	0.007223817372451015	0.4896402712457336	-0.032831084259256786
1.1190000000000002	0.22701078073621653	-0.10352789761731766	0.9634402991779093	1.3211231752233255	0.007203951680476615	0.48969113348336146	-0.03274169394584617
1.12	0.22700624208373824	-0.1035277324891381	0.9637230210106786	1.320882500300337	0.007184176718726387	0.48974155444410733	-0.03265271313036722
1.121	0.22700171753462012	-0.10352756285605381	0.9640040059181595	1.3206439297678494	0.007164492943109866	0.48979153613492316	-0.03256414362773495
1.1219999999999999	0.22699720753159328	-0.10352738899576794	0.9642832545762969	1.320407454297085	0.007144900795800006	0.4898410805572582	-0.0324759871819942
1.1230000000000002	0.22699271247966546	-0.10352721117767939	0.9645607677904888	1.3201730646012921	0.007125400705472941	0.48989018970689313	-0.032388245464742144
1.124	0.22698823274224486	-0.10352702966305206	0.9648365464983091	1.3199407514364592	0.007105993087884766	0.4899388655739565	-0.032300920073452935
1.125	0.2269837686379988	-0.10352684470518803	0.9651105917712872	1.319710505602253	0.00708667834635863	0.4899871101428785	-0.03221401253000722
1.126	0.22697932043882416	-0.10352665654960426	0.9653829048153729	1.3194823179431912	0.007067456872120829	0.4900349253922185	-0.03212752427997317
1.1270000000000002	0.22697488836818105	-0.10352646543421277	0.9656534869704586	1.3192561793504338	0.0070483290447291	0.4900823132944259	-0.032041456692515666
1.1280000000000001	0.22697047259941303	-0.10352627158950378	0.9659223397097131	1.3190320807638232	0.0070292952325318485	0.4901292758155928	-0.03195581106044511
1.129	0.2269660732540506	-0.10352607523873188	0.9661894646383478	1.3188100131734286	0.007010355793157931	0.4901758149151359	-0.031870588600465315
1.13	0.22696169040009895	-0.10352587659810478	0.9664548634906817	1.3185899676213608	0.006991511074158431	0.49022193254522345	-0.031785790453984754
1.1310000000000002	0.22695732405068691	-0.10352567587697452	0.9667185381262569	1.3183719352038643	0.006972761413556489	0.49026763065018747	-0.03170141768836808
1.1320000000000001	0.22695297416382665	-0.10352547327803095	0.9669804905268831	1.318155907072567	0.006954107140061233	0.490312911166226	-0.03161747129807873
1.133	0.226948640643283	-0.10352526899749724	0.9672407227953619	1.3179418744352707	0.00693554857306729	0.4903577760212088	-0.03153395220522436
1.134	0.226944323340178	-0.10352506322532712	0.9674992371551379	1.3177298285570445	0.0069170860225004505	0.4904022271345251	-0.03145086125962599
1.1350000000000002	0.2269400220553335	-0.10352485614540394	0.9677560359493708	1.3175197607612545	0.006898719788570081	0.4904462664170923	-0.03136819923907977
1.1360000000000001	0.2269357365416008	-0.103524647935741	0.9680111216394226	1.3173116624305392	0.006880450161671588	0.49048989577128127	-0.03128596684981061
1.137	0.22693146650542453	-0.10352443876868327	0.9682644968035126	1.317105525008111	0.006862277422438636	0.4905331170905112	-0.031204164726812457
1.138	0.22692721160801277	-0.10352422881111023	0.9685161641347882	1.3169013399990168	0.006844201841823034	0.4905759322587578	-0.031122793434561608
1.1390000000000002	0.22692297146686505	-0.10352401822463955	0.9687661264388115	1.3166990989709975	0.006826223681141123	0.4906183431502754	-0.031041853468163422
1.1400000000000001	0.22691874565841347	-0.10352380716583165	0.969014386631578	1.3164987935549441	0.006808343191903691	0.4906603516294718	-0.03096134525438381
1.141	0.22691453372140213	-0.10352359578639474	0.9692609477376916	1.316300415445341	0.006790560615429167	0.49070195955075063	-0.03088126915262582
1.142	0.22691033515949977	-0.1035233842333905	0.9695058128875647	1.3161039564010772	0.006772876182544348	0.4907431687582585	-0.03080162545621639
1.1429999999999998	0.22690614944314658	-0.1035231726494399	0.9697489853132676	1.315909408246257	0.00675529011355513	0.4907839810855354	-0.030722414394246472
1.1440000000000001	0.22690197601214054	-0.10352296117292933	0.9699904683433992	1.3157167628706448	0.0067378026183652125	0.49082439835518804	-0.030643636133964272
1.145	0.22689781427934005	-0.10352274993821665	0.9702302653977272	1.3155260122293786	0.00672041389655986	0.49086442237882827	-0.03056529078347776
1.146	0.22689366363473076	-0.10352253907583726	0.9704683799815977	1.3153371483415837	0.006703124137454526	0.4909040549572139	-0.03048737839482719
1.1469999999999998	0.2268895234494812	-0.10352232871270976	0.9707048156797312	1.3151501632886433	0.006685933520229927	0.49094329788028496	-0.03040989896748842
1.1480000000000001	0.2268853930799875	-0.10352211897234145	0.9709395761497747	1.3149650492128855	0.0066688422141534046	0.49098215292715586	-0.030332852451941592
1.149	0.2268812718719079	-0.10352190997503319	0.9711726651156114	1.314781798316318	0.00665185037876458	0.49102062186624273	-0.030256238753244246
1.15	0.22687715916418771	-0.10352170183808375	0.9714040863596716	1.3146004028594174	0.0066349581640251475	0.49105870645534355	-0.03018005773497434
1.1509999999999998	0.22687305429307553	-0.10352149467599343	0.9716338437142397	1.314420855159984	0.006618165710554446	0.49109640844160596	-0.03010430922366507
1.1520000000000001	0.22686895659575465	-0.10352128860066676	0.9718619410528808	1.3142431475913174	0.006601473150011573	0.4911337295615662	-0.030028993013366156
1.153	0.22686486541283823	-0.1035210837216143	0.9720883822831119	1.3140672725804723	0.00658488060562389	0.4911706715411341	-0.029954108869661975
1.154	0.22686078009010469	-0.1035208801461534	0.9723131713406932	1.313893222607354	0.006568388192679102	0.4912072360955228	-0.029879656532842108
1.1549999999999998	0.22685669998097943	-0.10352067797960786	0.9725363121851582	1.3137209902027798	0.006551996018676277	0.4912434249294874	-0.029805635720650914
1.1560000000000001	0.22685262445013982	-0.10352047732550614	0.972757808795452	1.3135505679443846	0.006535704183257496	0.49127923973786997	-0.029732046131225365
1.157	0.22684855287749103	-0.10352027828577832	0.9729776651649165	1.3133819484518847	0.006519512778285446	0.49131468220614577	-0.0296588874464041
1.158	0.22684448466176252	-0.10352008096095168	0.9731958852959962	1.313215124382831	0.006503421888127744	0.491349754010907	-0.02958615933522532
1.1589999999999998	0.2268404192229748	-0.10351988545034443	0.9734124731946634	1.3130500884284844	0.006487431590147898	0.4913844568204059	-0.02951386145755292
1.1600000000000001	0.22683635600415256	-0.10351969185225805	0.9736274328641822	1.3128868333098214	0.006471541955402848	0.49141879229515306	-0.02944199346783116
1.161	0.22683229447378553	-0.10351950026416773	0.9738407682993361	1.3127253517740556	0.006455753049181583	0.4914527620885115	-0.02937055501854193
1.162	0.22682823412941278	-0.10351931078291093	0.9740524834829942	1.3125656365909293	0.006440064930958467	0.49148636784734284	-0.02929954576275593
1.1629999999999998	0.22682417450158057	-0.10351912350487409	0.974262582385013	1.3124076805480276	0.006424477653883014	0.491519611212706	-0.029228965355838965
1.1640000000000001	0.22682011515779898	-0.10351893852580084	0.9744710689619639	1.3122514764458777	0.006408991264049657	0.4915524938205451	-0.029158813456861856
1.165	0.2268160557064979	-0.10351875593946944	0.9746779471573079	1.312097017093587	0.006393605799303856	0.4915850173024259	-0.02908908972977517
1.166	0.22681199580098274	-0.10351857583561531	0.9748832209023879	1.3119442953061575	0.006378321287584495	0.4916171832860757	-0.029019793843861906
1.1669999999999998	0.22680793514301384	-0.10351839829860382	0.9750868941174838	1.311793303906489	0.0063631377454115515	0.49164899339511603	-0.02895092547310303
1.1680000000000001	0.22680387348525752	-0.10351822340722942	0.9752889707118019	1.3116440357309567	0.006348055176945302	0.4916804492481694	-0.02888248429518706
1.169	0.22679981063260912	-0.10351805123488868	0.9754894545823914	1.3114964836317948	0.0063330735736779635	0.49171155245837356	-0.028814469991503725
1.17	0.22679574644314057	-0.10351788184975057	0.9756883496127374	1.311350640473672	0.0063181929146359506	0.4917423046337283	-0.02874688224836576
1.1709999999999998	0.2267916808290503	-0.10351771531492428	0.9758856596710244	1.3112064991270833	0.006303413166849169	0.4917727073780293	-0.028679720759093592
1.1720000000000002	0.22678761375724113	-0.10351755168862418	0.9760813886073146	1.3110640524604593	0.0062887342860873515	0.49180276229220515	-0.02861298522690244
1.173	0.22678354524914945	-0.10351739102433212	0.9762755402488895	1.3109232933321175	0.00627415621798528	0.4918324709756902	-0.02854667536865294
1.174	0.22677947538057333	-0.10351723337095681	0.9764681183933743	1.3107842145831976	0.006259678899313331	0.49186183502746655	-0.028480790919465655
1.1749999999999998	0.22677540428225146	-0.10351707877299034	0.9766591268011459	1.3106468090319539	0.006245302259027982	0.4918908560468951	-0.02841533163740797
1.1760000000000002	0.2267713321408187	-0.1035169272706618	0.9768485691896482	1.3105110694690407	0.006231026218980561	0.4919195356345173	-0.028350297307157466
1.177	0.2267672591997627	-0.10351677890008792	0.9770364492299864	1.3103769886523011	0.006216850694406085	0.4919478753928865	-0.028285687742763792
1.178	0.22676318576038257	-0.10351663369342062	0.9772227705442932	1.3102445592995549	0.006202775594374978	0.49197587692761	-0.02822150279030092
1.1789999999999998	0.2267591121827516	-0.1035164916789916	0.977407536703113	1.3101137740805215	0.006188800822207754	0.49200354184854	-0.028157742330531827
1.1800000000000002	0.22675503888668244	-0.10351635288145383	0.9775907512228049	1.3099846256101435	0.006174926275852744	0.4920308717708064	-0.02809440628134209
1.181	0.226750966352314	-0.10351621732191991	0.9777724175633321	1.309857106442936	0.006161151848348773	0.49205786831575155	-0.028031494599881645
1.182	0.22674689511956725	-0.10351608501809731	0.9779525391268113	1.3097312090668758	0.006147477428494676	0.49208453311200884	-0.027969007284475676
1.1829999999999998	0.22674282578647326	-0.10351595598442041	0.9781311192564408	1.3096069258972012	0.006133902901725759	0.4921108677966013	-0.02790694437636558
1.1840000000000002	0.2267387590071261	-0.1035158302321795	0.9783081612358081	1.3094842492708896	0.00612042815095373	0.49213687401581563	-0.027845305961036404
1.185	0.22673469548963163	-0.1035157077696464	0.9784836682893239	1.3093631714414407	0.006107053057187474	0.4921625534259716	-0.027784092168826203
1.186	0.22673063599367527	-0.10351558860219708	0.9786576435841545	1.3092436845735955	0.006093777500056615	0.4921879076943894	-0.027723303174817242
1.1869999999999998	0.22672658132695997	-0.1035154727324309	0.9788300902332756	1.3091257807376298	0.0060806013584206765	0.492212938500615	-0.027662939198313446
1.1880000000000002	0.22672253234089088	-0.10351536016028685	0.9790010112985156	1.3090094519032225	0.006067524511063951	0.49223764753765703	-0.027603000502391062
1.189	0.226718489927009	-0.10351525088315633	0.9791704097928343	1.3088946899340423	0.006054546837354395	0.4922620365129919	-0.0275434873936442
1.19	0.22671445501417156	-0.10351514489599291	0.9793382886822034	1.3087814865834315	0.006041668217866681	0.49228610714939414	-0.027484400222003134
1.1909999999999998	0.22671042856497364	-0.10351504219141877	0.9795046508874644	1.3086698334908151	0.006028888535091306	0.4923098611856529	-0.027425739380564213
1.1920000000000002	0.22670641157140892	-0.10351494275982803	0.9796694992865397	1.3085597221784697	0.006016207674168984	0.49233330037711126	-0.027367505305126497
1.193	0.22670240505127118	-0.10351484658948683	0.9798328367177493	1.308451144047532	0.006003625523406831	0.4923564264962704	-0.027309698473191164
1.194	0.22669841004529737	-0.10351475366663013	0.9799946659842272	1.308344090373259	0.0059911419745764544	0.49237924133363997	-0.027252319402545036
1.1949999999999998	0.22669442761354985	-0.10351466397555556	0.9801549898583054	1.3082385523006783	0.005978756923298558	0.4924017466985881	-0.027195368649854095
1.1960000000000002	0.22669045883103817	-0.1035145774987139	0.9803138110851138	1.3081345208406325	0.0059664702696359696	0.49242394442013077	-0.027138846809570967
1.197	0.22668650478408192	-0.10351449421679645	0.9804711323857679	1.308031986866225	0.0059542819186515885	0.4924458363477777	-0.027082754512851318
1.198	0.22668256656741223	-0.1035144141088194	0.9806269564608886	1.3079309411100528	0.005942191780809555	0.49246742435231344	-0.027027092426113224
1.1989999999999998	0.22667864528050374	-0.10351433715220489	0.9807812859952065	1.3078313741618588	0.005930199772402426	0.49248871032644975	-0.026971861249117057
1.2000000000000002	0.22667474202313895	-0.10351426332285915	0.9809341236628742	1.3077332764666119	0.005918305816004451	0.4925096961853481	-0.026917061712687054
1.201	0.22667085789133426	-0.10351419259524747	0.9810854721327327	1.3076366383234024	0.005906509840768329	0.4925303838668882	-0.02686269457625659
1.202	0.22666699397324955	-0.10351412494246617	0.9812353340746558	1.3075414498844131	0.005894811782626413	0.4925507753318632	-0.02680876062481014
1.2029999999999998	0.22666315134470197	-0.10351406033631155	0.9813837121677242	1.307447701153223	0.0058832115844573455	0.49257087256446636	-0.026755260664977586
1.2040000000000002	0.22665933106541017	-0.10351399874734572	0.9815306091087171	1.3073553819828245	0.005871709196035468	0.4925906775730042	-0.026702195521071833
1.205	0.2266555341763469	-0.10351394014495968	0.9816760276197969	1.3072644820737396	0.0058603045737021815	0.4926101923905319	-0.026649566031617004
1.206	0.22665176169707058	-0.10351388449743332	0.9818199704557539	1.307174990972624	0.005848997680002882	0.4926294190752859	-0.026597373045940186
1.2069999999999999	0.2266480146219046	-0.1035138317719925	0.9819624404108104	1.3070868980717412	0.005837788483654953	0.4926483597109731	-0.02654561742070405
1.2080000000000002	0.22664429391533994	-0.10351378193486335	0.9821034403238549	1.307000192608942	0.005826676959968614	0.49266701640697486	-0.026494300017110336
1.209	0.22664060050816687	-0.10351373495132363	0.9822429730809795	1.3069148636677872	0.005815663091477088	0.4926853912984043	-0.026443421699443314
1.21	0.22663693529470866	-0.10351369078575128	0.9823810416156893	1.3068309001774467	0.005804746868532478	0.49270348654607393	-0.026392983334830516
1.2109999999999999	0.22663329913040495	-0.10351364940167025	0.982517648907907	1.3067482909120136	0.005793928289867397	0.49272130433649514	-0.026342985793732766
1.2120000000000002	0.22662969282936887	-0.1035136107617936	0.9826527979817719	1.3066670244896135	0.005783207363244143	0.49273884688184477	-0.02629342995110172
1.213	0.22662611716228986	-0.10351357482806377	0.9827864919022329	1.306587089371697	0.005772584106191427	0.49275611641995937	-0.026244316688143143
1.214	0.22662257285543305	-0.10351354156169022	0.9829187337704335	1.3065084738629045	0.005762058546767742	0.4927731152143532	-0.026195646894624242
1.2149999999999999	0.22661906059036152	-0.10351351092318459	0.9830495267171293	1.3064311661118897	0.0057516307244731635	0.49278984555401545	-0.02614742147196771
1.2160000000000002	0.22661558100287849	-0.10351348287239302	0.9831788738948862	1.306355154112363	0.005741300691431352	0.49280630975304496	-0.026099641336766285
1.217	0.22661213468081162	-0.10351345736852609	0.9833067784709395	1.3062804257032345	0.005731068513719906	0.49282251015042455	-0.026052307424047003
1.218	0.22660872216138844	-0.10351343437018612	0.9834332436214637	1.3062069685682463	0.005720934272605434	0.4928384491099332	-0.026005420690040627
1.2189999999999999	0.2266053439285789	-0.1035134138353921	0.9835582725268756	1.3061347702366128	0.005710898065561461	0.49285412901994924	-0.02595898211433357
1.2200000000000002	0.2266020004104065	-0.10351339572160208	0.9836818683674076	1.3060638180842994	0.0057009600071908926	0.49286955229320456	-0.025912992701705877
1.221	0.22659869197660007	-0.1035133799857332	0.9838040343189502	1.3059940993340713	0.005691120230052954	0.4928847213667297	-0.025867453484019705
1.222	0.22659541893733826	-0.1035133665841794	0.9839247735495409	1.3059256010547071	0.005681378885150871	0.49289963870180553	-0.02582236552197463
1.2229999999999999	0.226592181543091	-0.1035133554728267	0.9840440892161187	1.305858310161267	0.005671736142141076	0.49291430678367587	-0.025777729906606952
1.2240000000000002	0.22658897998518118	-0.10351334660706635	0.9841619844615445	1.3057922134168007	0.0056621921894465	0.49292872812113936	-0.025733547760471088
1.225	0.22658581439706205	-0.10351333994180566	0.9842784624126277	1.305727297434384	0.005652747234212861	0.49294290524614076	-0.02568982023825838
1.226	0.22658268485555635	-0.10351333543147666	0.9843935261791618	1.305663548678745	0.005643401502229599	0.4929568407134203	-0.025646548526913122
1.2269999999999999	0.22657959138168332	-0.10351333303004258	0.9845071788528339	1.3056009534682422	0.005634155237997924	0.4929705371002178	-0.025603733845792766
1.2280000000000002	0.22657653394220298	-0.10351333269100235	0.9846194235052627	1.3055394979779664	0.005625008704702179	0.49298399700578655	-0.025561377447175706
1.229	0.226573512451878	-0.10351333436739289	0.984730263185907	1.3054791682428453	0.00561596218390157	0.4929972230507131	-0.025519480616749992
1.23	0.22657052677494782	-0.10351333801178948	0.9848397009209702	1.3054199501596375	0.005607015975246503	0.4930102178764071	-0.025478044673655477
1.2309999999999999	0.2265675767258152	-0.10351334357630414	0.9849477397136698	1.305361829489331	0.005598170396280176	0.4930229841446971	-0.025437070969834538
1.2320000000000002	0.22656466207045062	-0.10351335101258215	0.9850543825455	1.3053047918610892	0.005589425781898789	0.49303552453728616	-0.025396560888872793
1.233	0.22656178252889053	-0.1035133602717966	0.985159632377355	1.305248822776256	0.005580782483409215	0.4930478417551865	-0.025356515845059286
1.234	0.2265589377780777	-0.1035133713046412	0.9852634921501324	1.3051939076120576	0.005572240867549163	0.4930599385181308	-0.025316937282664816
1.2349999999999999	0.2265561274546671	-0.10351338406132124	0.9853659647866932	1.3051400316261441	0.005563801315530418	0.4930718175638963	-0.025277826674279906
1.2360000000000002	0.2265533511577982	-0.10351339849154297	0.9854670531966775	1.3050871799616064	0.005555464221861195	0.49308348164766114	-0.025239185517662886
1.237	0.22655060845183345	-0.10351341454450101	0.9855667602819189	1.3050353376517334	0.005547229993008128	0.49309493354132927	-0.025201015332375624
1.238	0.2265478988690637	-0.10351343216886451	0.9856650889390738	1.3049844896252776	0.005539099046262926	0.4931061760326381	-0.02516331765766699
1.2389999999999999	0.22654522191238116	-0.10351345131276139	0.9857620420602154	1.3049346207129926	0.005531071808813289	0.49311721192404734	-0.025126094050993624
1.2400000000000002	0.22654257705791964	-0.10351347192376124	0.9858576225347702	1.3048857156547031	0.0055231487166522795	0.49312804403158733	-0.02508934608571486
1.241	0.22653996375728713	-0.10351349394885674	0.9859518332542957	1.3048377591057971	0.005515330213264839	0.49313867518384874	-0.02505307534759489
1.242	0.22653738143863822	-0.10351351733444353	0.9860446771197261	1.3047907356431547	0.005507616748395516	0.49314910822110913	-0.025017283430232486
1.2429999999999999	0.22653482950696302	-0.1035135420262988	0.986136157049578	1.3047446297716574	0.005500008776957888	0.4931593459944123	-0.024981971929903823
1.2440000000000002	0.22653230734509866	-0.10351356796955855	0.9862262759876101	1.3046994259316707	0.005492506757719818	0.49316939136453575	-0.02494714244060874
1.245	0.22652981431584	-0.10351359510869353	0.9863150369103036	1.3046551085063829	0.005485111151642324	0.493179247201027	-0.024912796549257793
1.246	0.22652734976439745	-0.103513623387484	0.9864024428352909	1.3046116618290156	0.005477822420115198	0.4931889163813052	-0.0248789358303288
1.2469999999999999	0.22652491302082664	-0.10351365274899334	0.9864884968311094	1.3045690701910468	0.005470641023088942	0.49319840178958224	-0.024845561839686725
1.2480000000000002	0.2265225034024302	-0.10351368313554042	0.9865732020279032	1.3045273178510914	0.005463567417041657	0.4932077063155394	-0.02481267610786993
1.249	0.2265201202161324	-0.10351371448867115	0.9866565616283135	1.3044863890433251	0.005456602052902252	0.4932168328530003	-0.024780280133389364
1.25	0.2265177627608276	-0.10351374674912882	0.9867385789185545	1.304446267985469	0.005449745373929516	0.4932257842987803	-0.024748375376039217
1.251	0.22651543032970267	-0.10351377985682361	0.9868192572796725	1.3044069388871	0.005442997813607536	0.4932345635515262	-0.024716963250034862
1.2520000000000002	0.22651312221253453	-0.10351381375080118	0.9868986001978537	1.304368385958679	0.005436359793678806	0.49324317351042246	-0.024686045117402987
1.2530000000000001	0.22651083769796315	-0.10351384836921038	0.9869766112741584	1.304330593421307	0.00542983172213192	0.4932516170738826	-0.024655622281561627
1.254	0.2265085760753659	-0.10351388364927032	0.9870532942355578	1.3042935455164797	0.005423413991082537	0.4932598971382831	-0.024625695980357982
1.255	0.22650633663558292	-0.1035139195272367	0.987128652946895	1.3042572265147208	0.005417106974912624	0.49326801659679925	-0.02459626737874544
1.2560000000000002	0.2265041186708701	-0.10351395593836736	0.9872026914226331	1.3042216207234931	0.005410911028728487	0.4932759783383392	-0.024567337561585807
