# Supplementary material for: JcvPCA and JsvCRP: A set of metrics to evaluate changes in joint coordination strategies
Source: PLoS One. 2025 Aug 5;20(8):e0325792. doi: 10.1371/journal.pone.0325792 (PMC12324137; doi:10.1371/journal.pone.0325792)
Supplement: S4 Dataset — This zip file contains one folder for each condition. For each condition, the 3 repetitions of the movements for the 3 different targets’ height are presented in individual csv files. (ZIP) [file pone.0325792.s004.zip › Data/Physiological/data_nat_n_70_2.csv]

index	1	2	3	4	ee_pos1	ee_pos2	ee_pos3
0.0	0.2241413346187923	-0.09634357426296065	-0.15488717881159314	1.718496820441844	0.07750217526356806	0.20492561675749973	-0.3460280329339961
0.0009999999999998899	0.2241457646368675	-0.09634364271943383	-0.15481262709253868	1.7185627139937216	0.0774959829386269	0.2049524339382566	-0.345996325172562
0.0020000000000000018	0.22415021576123992	-0.09634372054217812	-0.154736864785853	1.7186295202638326	0.07748968716127733	0.204979681042623	-0.34596414354297905
0.0029999999999998916	0.22415468806010555	-0.09634380814796734	-0.15465988135282094	1.718697253543305	0.07748328666898993	0.2050073615847289	-0.3459314822249328
0.0040000000000000036	0.22415918163780155	-0.09634390596141795	-0.15458166616808483	1.718765928285228	0.07747678019484089	0.20503547909926667	-0.3458983353338307
0.004999999999999893	0.2241636966379696	-0.09634401441490348	-0.1545022085142034	1.7188355591048168	0.07747016646808554	0.20506403714320112	-0.34586469691919575
0.006000000000000005	0.22416823324744772	-0.09634413394845902	-0.15442149757515888	1.7189061607786573	0.077463444214957	0.20509303929772404	-0.34583056096310766
0.006999999999999895	0.22417279169976398	-0.09634426500967527	-0.15433952242844592	1.7189777482433914	0.07745661215926486	0.20512248917075362	-0.34579592137863513
0.008000000000000007	0.22417737227861015	-0.09634440805358192	-0.15425627203687597	1.719050336594589	0.07744966902279501	0.20515239039967123	-0.34576077200832717
0.008999999999999897	0.22418197532167247	-0.09634456354251969	-0.15417173524085864	1.71912394108541	0.07744261352581658	0.20518274665386532	-0.3457251066229513
0.010000000000000009	0.22418660122368822	-0.09634473194600068	-0.15408590075042392	1.719198577123913	0.0774354443875752	0.20521356163720106	-0.34568891892048503
0.010999999999999899	0.22419125043835056	-0.09634491374055672	-0.1539987571362456	1.7192742602697535	0.07742816032640867	0.20524483909077734	-0.34565220252494033
0.01200000000000001	0.22419592347981585	-0.09634510940957496	-0.15391029282042537	1.7193510062317554	0.07742076005960787	0.20527658279584574	-0.3456149509847835
0.0129999999999999	0.22420062092381188	-0.09634531944312054	-0.1538204960677976	1.719428830865967	0.07741324230332869	0.20530879657664425	-0.34557715777132214
0.014000000000000012	0.22420534340759302	-0.09634554433774568	-0.1537293549770154	1.7195077501730576	0.07740560577237379	0.20534148430338575	-0.34553881627743066
0.014999999999999902	0.22421009162912117	-0.09634578459628476	-0.15363685747030187	1.7195877802950343	0.07739784917966239	0.2053746498956409	-0.3454999198163781
0.016000000000000014	0.22421486634697801	-0.09634604072763495	-0.15354299128188084	1.7196689375124026	0.07738997123569397	0.20540829732598997	-0.3454604616201541
0.016999999999999904	0.22421966838100574	-0.09634631324652183	-0.15344774394622754	1.719751238242494	0.07738197064812906	0.2054424306236965	-0.34542043483723966
0.018000000000000016	0.22422449861216825	-0.09634660267324963	-0.15335110278727762	1.719834699037825	0.07737384612118378	0.2054770538782155	-0.34537983253062127
0.018999999999999906	0.22422935798163013	-0.09634690953343535	-0.15325305490860605	1.7199193365829648	0.07736559635490013	0.20551217124247217	-0.3453386476766021
0.020000000000000018	0.22423424749018217	-0.09634723435772652	-0.1531535871834601	1.7200051676910242	0.07735722004459816	0.20554778693608936	-0.3452968731637482
0.020999999999999908	0.2242391681976406	-0.09634757768150194	-0.1530526862439087	1.7200922093016302	0.07734871588026729	0.20558390524886397	-0.34525450179118394
0.02200000000000002	0.2242441212214675	-0.0963479400445549	-0.15295033846949732	1.7201804784788657	0.07734008254571563	0.20562053054442841	-0.34521152626679263
0.02299999999999991	0.22424910773498466	-0.09634832199075834	-0.15284652997541934	1.7202699924072826	0.07733131871772211	0.2056576672639696	-0.3451679392058766
0.02400000000000002	0.22425412896592897	-0.09634872406771158	-0.15274124659983931	1.720360768387467	0.07732242306519263	0.20569531993024615	-0.3451237331296142
0.02499999999999991	0.2242591861957255	-0.0963491468263678	-0.15263447389113508	1.7204528238322698	0.07731339424826063	0.20573349315183762	-0.345078900463139
0.026000000000000023	0.22426428075872873	-0.09634959082064204	-0.15252619709620066	1.7205461762629362	0.07730423091739438	0.20577219162707408	-0.345033433533978
0.026999999999999913	0.22426941404067968	-0.09635005660699893	-0.15241640114982524	1.7206408433047407	0.07729493171251223	0.20581142014745799	-0.3449873245711003
0.028000000000000025	0.2242745874767501	-0.09635054474401981	-0.1523050706640362	1.720736842681733	0.07728549526216795	0.20585118360100077	-0.3449405657042192
0.028999999999999915	0.22427980254992197	-0.09635105579194865	-0.15219218991666686	1.7208341922109585	0.07727592018292952	0.2058914869758345	-0.34489314896286666
0.030000000000000027	0.2242850607904547	-0.09635159031221605	-0.15207774283953743	1.7209329097972568	0.0772662050790133	0.2059323353640332	-0.3448450662751268
0.030999999999999917	0.22429036377644257	-0.09635214886694099	-0.15196171300626635	1.7210330134282503	0.07725634854205338	0.2059737339655167	-0.3447963094662801
0.03200000000000003	0.2242957131343333	-0.0963527320184098	-0.15184408361935453	1.7211345211687472	0.07724634915076381	0.2060156880920937	-0.3447468702574261
0.03299999999999992	0.22430111053827423	-0.09635334032853154	-0.15172483749730825	1.7212374511549262	0.07723620547031228	0.2060582031715773	-0.3446967402641545
0.03400000000000003	0.22430655770865737	-0.09635397435826955	-0.15160395706256705	1.7213418215882794	0.07722591605152845	0.2061012847517856	-0.3446459109955151
0.03499999999999992	0.2243120564117436	-0.09635463466742465	-0.15148142432988057	1.7214476507289231	0.07721547943049663	0.206144938504422	-0.34459437385329666
0.03600000000000003	0.22431760846149446	-0.09635532181552224	-0.15135722089515138	1.7215549568886321	0.07720489412902115	0.20618917022876873	-0.344542120131377
0.03699999999999992	0.224323215722484	-0.09635603636342616	-0.1512313279251345	1.7216637584239551	0.07719415865560071	0.2062339858550665	-0.34448914101503286
0.038000000000000034	0.2243288801120091	-0.096356778874174	-0.15110372614725975	1.7217740737293918	0.07718327150599935	0.20627939144781807	-0.34443542758021684
0.038999999999999924	0.2243346036006439	-0.09635754991265683	-0.15097439583884548	1.721885921230243	0.07717223116311128	0.20632539320925353	-0.3443809707929326
0.040000000000000036	0.22434038821123375	-0.09635835004489535	-0.15084331681647423	1.7219993193747403	0.07716103609636442	0.20637199748270793	-0.34432576150896016
0.040999999999999925	0.22434623601707573	-0.09635917983728841	-0.15071046842630273	1.7221142866261892	0.07714968476096877	0.20641921075566153	-0.3442697904738786
0.04200000000000004	0.22435214914078974	-0.09636003985583301	-0.1505758295349473	1.7222308414558538	0.07713817559737643	0.20646703966255828	-0.34421304832303135
0.04299999999999993	0.22435812975425823	-0.09636093066531548	-0.15043937852096362	1.722349002335813	0.07712650703107655	0.20651549098739613	-0.34415552558144147
0.04400000000000004	0.22436418007887834	-0.0963618528284732	-0.15030109326732094	1.7224687877310212	0.07711467747254418	0.20656457166596118	-0.3440972126639914
0.04499999999999993	0.22437030238574723	-0.0963628069051263	-0.15016095115451678	1.722590216090937	0.07710268531716166	0.20661428878782043	-0.34403809987593686
0.04600000000000004	0.22437649899578055	-0.09636379345127877	-0.15001892905435135	1.7227133058406954	0.0770905289451143	0.2066646495980668	-0.34397817741382564
0.04699999999999993	0.2243827722797606	-0.09636481301818865	-0.14987500332475906	1.7228380753714283	0.07707820672138341	0.20671566149868745	-0.3439174353668911
0.04800000000000004	0.22438912465831135	-0.09636586615140638	-0.14972914980534324	1.7229645430304739	0.07706571699583867	0.2067673320496702	-0.34385586371856497
0.04899999999999993	0.22439555860180033	-0.09636695338978103	-0.14958134381363736	1.723092727111829	0.07705305810330922	0.20681966896984097	-0.343793452347936
0.050000000000000044	0.22440207663016606	-0.09636807526443393	-0.14943156014249234	1.7232226458456996	0.07704022836363542	0.20687268013736348	-0.3437301910315298
0.050999999999999934	0.22440868131266353	-0.09636923229807413	-0.1492797730578615	1.7233543173871255	0.07702722608188536	0.20692637359026	-0.3436660694454203
0.052000000000000046	0.22441537526752572	-0.09637042500540585	-0.14912595629625638	1.7234877598047973	0.07701404954892067	0.2069807575271271	-0.3436010771673158
0.052999999999999936	0.22442216116154168	-0.09637165389425209	-0.14897008306265294	1.7236229910700411	0.07700069704219117	0.20703584030755245	-0.34353520367875384
0.05400000000000005	0.22442904170954764	-0.096372919465893	-0.14881212603000168	1.7237600290459627	0.07698716682633407	0.20709163045179732	-0.34346843836765617
0.05499999999999994	0.2244360196738274	-0.09637422221461968	-0.14865205734036446	1.7238988914771045	0.07697345715345745	0.20714813663992013	-0.34340077053107315
0.05600000000000005	0.2244430978630464	-0.09637556262800583	-0.14848984860657816	1.7240395959784713	0.07695956626341412	0.20720536771088047	-0.3433321893780661
0.05699999999999994	0.2244502791299651	-0.09637694118789579	-0.14832547091372272	1.7241821600227767	0.07694549238406764	0.207263332661798	-0.3432626840329821
0.05800000000000005	0.2244575663683022	-0.09637835837060323	-0.14815889482117076	1.724326600927398	0.07693123373130878	0.20732204064693116	-0.34319224353900984
0.05899999999999994	0.2244649625102467	-0.09637981464594392	-0.14799009036637245	1.724472935842149	0.07691678850906739	0.20738150097606256	-0.343120856861905
0.06000000000000005	0.22447247052499353	-0.09638131047623084	-0.1478190270704055	1.7246211817363508	0.07690215490974803	0.20744172311234294	-0.3430485128942615
0.06099999999999994	0.22448009341717498	-0.0963828463163601	-0.1476456739441927	1.7247713553848127	0.07688733111496918	0.20750271666976736	-0.34297520046027863
0.06199999999999983	0.22448783422405652	-0.09638442261461072	-0.14746999949466627	1.724923473354204	0.07687231529612064	0.2075644914105182	-0.34290090832054737
0.06299999999999994	0.22449569601186592	-0.09638603981265302	-0.14729197173166184	1.7250775519901818	0.07685710561455811	0.20762705724216501	-0.34282562517680615
0.06399999999999983	0.22450368187275804	-0.09638769834476496	-0.14711155817632304	1.7252336074041286	0.07684170022180214	0.20769042421452982	-0.34274933967692034
0.06499999999999995	0.2245117949227913	-0.0963893986377612	-0.1469287258702955	1.725391655458732	0.07682609726016981	0.20775460251632938	-0.3426720404201575
0.06599999999999984	0.22452003830015993	-0.09639114111163445	-0.1467434413849913	1.725551711753139	0.0768102948636577	0.20781960247170664	-0.34259371596252575
0.06699999999999995	0.2245284151629245	-0.09639292617940357	-0.14655567083170745	1.7257137916088003	0.07679429115853043	0.20788543453633712	-0.34251435482212605
0.06799999999999984	0.22453692868548908	-0.09639475424616695	-0.14636537987337966	1.7258779100563675	0.07677808426349435	0.20795210929297808	-0.3424339454847721
0.06899999999999995	0.2245455820541988	-0.09639662570886383	-0.1461725337376276	1.7260440818232508	0.07676167228988483	0.20801963744663313	-0.34235247640988975
0.06999999999999984	0.22455437846355694	-0.09639854095712026	-0.14597709723112945	1.7262123213210723	0.076745053342356	0.20808802981920013	-0.34226993603664635
0.07099999999999995	0.22456332111305483	-0.09640050037443133	-0.14577903475573747	1.7263826426329973	0.07672822551995294	0.20815729734353125	-0.34218631279038164
0.07199999999999984	0.22457241320310795	-0.09640250433892754	-0.14557831032561355	1.7265550595016792	0.07671118691683758	0.20822745105725957	-0.34210159508910803
0.07299999999999995	0.22458165793009907	-0.09640455322297048	-0.14537488758428993	1.7267295853163072	0.07669393562248722	0.20829850209668666	-0.3420157713502139
0.07399999999999984	0.22459105848203043	-0.09640664739195245	-0.14516872982169093	1.7269062330964844	0.07667646972203765	0.2083704616906591	-0.3419288299979281
0.07499999999999996	0.22460061803515374	-0.096408787203805	-0.1449597999922825	1.7270850154778123	0.07665878729695515	0.20844334115405783	-0.34184075947058457
0.07599999999999985	0.22461033975082273	-0.09641097300921572	-0.14474806073513738	1.7272659447025505	0.07664088642567417	0.20851715188064562	-0.34175154822702536
0.07699999999999996	0.2246202267721927	-0.09641320515142342	-0.14453347439519754	1.7274490326059377	0.07662276518444594	0.20859190533550556	-0.341661184754349
0.07799999999999985	0.22463028222076434	-0.09641548396596507	-0.14431600304464048	1.7276342905947797	0.0766044216487044	0.20866761304742462	-0.34156965757762237
0.07899999999999996	0.2246405091927642	-0.0964178097811283	-0.14409560850401082	1.7278217296284482	0.07658585389446422	0.20874428660133285	-0.3414769552690101
0.07999999999999985	0.22465091075535926	-0.0964201829187365	-0.1438722523635322	1.7280113602064129	0.07656705999926544	0.20882193763066564	-0.3413830664553584
0.08099999999999996	0.22466148994270493	-0.09642260369489158	-0.1436458960057662	1.7282031923585353	0.07654803804284951	0.2089005778092718	-0.34128797982527925
0.08199999999999985	0.2246722497518234	-0.09642507242067164	-0.14341650063040512	1.7283972356362356	0.07652878610787281	0.20898021884261267	-0.3411916841363561
0.08299999999999996	0.22468319313830762	-0.096427589402782	-0.14318402728010762	1.7285934991041458	0.07650930228065987	0.20906087245866758	-0.34109416822248045
0.08399999999999985	0.2246943230118515	-0.09643015494415987	-0.1429484368659098	1.7287919913314869	0.07648958465199787	0.20914255039908186	-0.3409954210012105
0.08499999999999996	0.22470564223122821	-0.09643276934453061	-0.1427096901926287	1.7289927203835374	0.07646963131791351	0.20922526441030256	-0.3408954314810996
0.08599999999999985	0.2247171535979579	-0.09643543290091376	-0.14246774798504874	1.729195693814696	0.07644944038006869	0.20930902623438616	-0.3407941887689462
0.08699999999999997	0.22472885984903523	-0.09643814590770275	-0.14222257091492713	1.7294009186631247	0.07642900994565512	0.20939384759958815	-0.3406916820769753
0.08799999999999986	0.2247407636502201	-0.09644090865594658	-0.1419741196288563	1.7296084014454591	0.0764083381271549	0.20947974021066282	-0.34058790073008394
0.08899999999999997	0.2247528675902685	-0.09644372143258641	-0.14172235477627193	1.7298181481512016	0.07638742304227374	0.20956671573904365	-0.3404828341730998
0.08999999999999986	0.22476517417572325	-0.09644658452039725	-0.14146723703689112	1.7300301642375466	0.07636626281417012	0.2096547858133201	-0.34037647197788173
0.09099999999999997	0.22477768582663674	-0.09644949819825717	-0.14120872714799573	1.7302444546246358	0.07634485557210438	0.209743962009877	-0.3402688038502102
0.09199999999999986	0.22479040487322374	-0.09645246274136648	-0.14094678593197538	1.7304610236904816	0.07632319945244823	0.20983425584332024	-0.34015981963660086
0.09299999999999997	0.22480333355269186	-0.09645547842141444	-0.14068137432416875	1.7306798752659283	0.0763012925996916	0.20992567875667703	-0.3400495093311725
0.09399999999999986	0.22481647400587218	-0.09645854550669421	-0.1404124534010405	1.7309010126304034	0.07627913316720461	0.21001824211160355	-0.33993786308257923
0.09499999999999997	0.22482982827402084	-0.09646166426254642	-0.14013998440873254	1.7311244385073248	0.07625671931812217	0.21011195717864947	-0.33982487120113813
0.09599999999999986	0.22484339829616246	-0.0964648349525084	-0.13986392879202786	1.7313501550587835	0.07623404922665729	0.21020683512744676	-0.33971052416604147
0.09699999999999998	0.22485718590622536	-0.09646805783941409	-0.13958424822338716	1.7315781638813785	0.07621112107935789	0.21030288701687216	-0.339594812632174
0.09799999999999986	0.2248711928295948	-0.09647133318569077	-0.13930090463096811	1.731808466004334	0.07618793307594326	0.21040012378553855	-0.3394777274361806
0.09899999999999998	0.22488542067983128	-0.09647466125322775	-0.1390138602249131	1.7320410618895197	0.07616448342984403	0.21049855624284752	-0.3393592596017922
0.09999999999999987	0.2248998709551731	-0.09647804230356676	-0.13872307752307136	1.7322759514318657	0.07614077036856882	0.21059819506016636	-0.33923940034508987
0.10099999999999998	0.22491454503407035	-0.09648147659879162	-0.1384285193776966	1.7325131339586717	0.07611679213414335	0.21069905076157092	-0.33911814108032434
0.10199999999999987	0.22492944417012553	-0.09648496440236835	-0.13813014900240236	1.7327526082281806	0.0760925469836233	0.2108011337145701	-0.3389954734259339
0.10299999999999998	0.2249445694871929	-0.0964885059795592	-0.13782792999790805	1.732994372428928	0.07606803318950038	0.21090445412147174	-0.3388713892100994
0.10399999999999987	0.22495992197501077	-0.09649210159815871	-0.13752182637661078	1.733238424180995	0.07604324904000284	0.2110090220111969	-0.3387458804756011
0.10499999999999998	0.22497550248461368	-0.09649575152917529	-0.13721180258639432	1.7334847605387924	0.07601819283904891	0.21111484723122845	-0.33861893948422855
0.10599999999999987	0.22499131172314688	-0.0964994560470859	-0.13689782353371172	1.7337333779934971	0.0759928629059764	0.21122193943974485	-0.3384905587211777
0.10699999999999998	0.2250073502492114	-0.09650321543041739	-0.1365798546056027	1.7339842724740127	0.07596725757565911	0.21133030809811224	-0.3383607308995036
0.10799999999999987	0.22502361846873858	-0.09650702996227449	-0.13625786169067738	1.73423743934796	0.07594137519870742	0.21143996246372548	-0.3382294489642708
0.10899999999999999	0.2250401166298891	-0.09651089993043503	-0.1359318112002269	1.7344928734249607	0.07591521414108447	0.21155091158288453	-0.33809670609616516
0.10999999999999988	0.22505684481697533	-0.09651482562776546	-0.1356016700891202	1.7347505689614662	0.07588877278344427	0.2116631642839404	-0.33796249571475573
0.11099999999999999	0.22507380294491158	-0.09651880735258454	-0.1352674058746401	1.7350105196652619	0.07586204952068039	0.21177672917125054	-0.33782681148147525
0.11199999999999988	0.22509099075456648	-0.09652284540859964	-0.13492898665366554	1.735272718700026	0.075835042761626	0.21189161461956885	-0.33768964730220336
0.11299999999999999	0.2251084078082682	-0.0965269401051657	-0.13458638111973278	1.7355371586903203	0.0758077509287241	0.21200782876837584	-0.33755099732970234
0.11399999999999988	0.2251260534850878	-0.09653109175748839	-0.134239558579256	1.7358038317270248	0.07578017245742588	0.21212537951662683	-0.3374108559658507
0.11499999999999999	0.22514392697590024	-0.09653530068639239	-0.13388848896543612	1.7360727293739706	0.07575230579519687	0.21224427451839825	-0.3372692178631317
0.11599999999999988	0.2251620272785983	-0.09653956721840852	-0.13353314285064097	1.7363438426750282	0.07572414940055892	0.21236452117899776	-0.3371260779256265
0.11699999999999999	0.22518035319421084	-0.09654389168580708	-0.13317349145841237	1.7366171621601516	0.07569570174253473	0.21248612665122604	-0.3369814313101864
0.11799999999999988	0.22519890332392936	-0.09654827442582574	-0.13280950667437763	1.7368926778511422	0.07566696130019188	0.21260909783208815	-0.33683527342754593
0.119	0.22521767606666815	-0.09655271577946464	-0.13244116105571585	1.7371703792686506	0.07563792656204457	0.2127334413599466	-0.33668759994283354
0.11999999999999988	0.2252366696175329	-0.09655721609059793	-0.1320684278392055	1.7374502554396694	0.07560859602561867	0.2128591636121713	-0.3365384067754838
0.121	0.22525588196757443	-0.09656177570577838	-0.13169128094712973	1.7377322949044085	0.07557896819736454	0.21298627070358372	-0.33638769009861663
0.12199999999999989	0.2252753109048313	-0.09656639497398697	-0.13130969499144138	1.7380164857236804	0.07554904159267531	0.21311476848544533	-0.3362354463378877
0.123	0.22529495401628805	-0.09657107424557505	-0.13092364527696507	1.7383028154875613	0.0755188147358295	0.21324466254480265	-0.3360816721699961
0.12399999999999989	0.22531480869037532	-0.09657581387077332	-0.1305331078036607	1.7385912713242087	0.07548828615998106	0.21337595820424285	-0.3359263645209748
0.125	0.22533487212038877	-0.09658061419851756	-0.13013805926834887	1.7388818399084738	0.07545745440744205	0.2135086605218118	-0.33576952056426645
0.1259999999999999	0.2253551413092042	-0.09658547557596481	-0.12973847706554537	1.7391745074706988	0.07542631803038112	0.21364277429127154	-0.33561113771846723
0.127	0.22537561307566834	-0.09659039834794833	-0.12933433928592333	1.7394692598053323	0.07539487559181743	0.21377830404324077	-0.3354512136444959
0.1279999999999999	0.22539628406304807	-0.09659538285599902	-0.12892562471242613	1.739766082279384	0.07536312566685036	0.2139152540470304	-0.3352897462421926
0.129	0.22541715074841104	-0.09660042943768625	-0.1285123128155565	1.74006495984148	0.07533106684406578	0.2140536283126223	-0.33512673364659157
0.1299999999999999	0.2254382094510577	-0.09660553842589881	-0.1280943837482377	1.7403658770319066	0.0752986977266329	0.21419343059284765	-0.3349621742239319
0.131	0.22545945634000897	-0.09661071014768566	-0.12767181833951308	1.740668817993659	0.07526601693297126	0.21433466438618717	-0.33479606656728556
0.1319999999999999	0.22548088744168443	-0.09661594492341023	-0.12724459808672614	1.740973766483761	0.07523302309747644	0.2144773329402508	-0.3346284094919269
0.133	0.22550249864739905	-0.09662124306584556	-0.12681270514657814	1.7412807058833708	0.07519971487124504	0.21462143925556762	-0.33445920203080937
0.1339999999999999	0.2255242857203044	-0.09662660487883398	-0.1263761223258358	1.7415896192066769	0.07516609092261743	0.21476698608937878	-0.3342884434301517
0.135	0.22554624430290482	-0.09663203065663535	-0.12593483307170586	1.7419004891097345	0.07513214993796594	0.21491397595949116	-0.33411613314482924
0.1359999999999999	0.22556836992590637	-0.09663752068396386	-0.12548882146114004	1.7422132978992555	0.07509789062285158	0.21506241114837163	-0.3339422708335106
0.137	0.22559065801840356	-0.09664307523521186	-0.1250380721887121	1.7425280275413688	0.07506331170324608	0.21521229370766257	-0.3337668563535398
0.1379999999999999	0.22561310391865627	-0.09664869457286192	-0.1245825705538323	1.742844659670755	0.07502841192675964	0.21536362546305515	-0.3335898897556258
0.139	0.2256357028843318	-0.09665437894658845	-0.12412230244881642	1.7431631755994093	0.07499319006393644	0.21551640801897043	-0.3334113712787043
0.1399999999999999	0.22565845010259233	-0.09666012859342192	-0.12365725434744719	1.7434835563243052	0.07495764490968	0.2156706427631073	-0.3332313013450329
0.14100000000000001	0.22568134070040735	-0.09666594373784752	-0.12318741329216402	1.7438057825343476	0.07492177528474905	0.21582633087158667	-0.33304968055527634
0.1419999999999999	0.22570436975397015	-0.09667182459071352	-0.12271276688027227	1.7441298346170164	0.07488558003689816	0.21598347331444698	-0.3328665096837627
0.14300000000000002	0.22572753229685014	-0.09667777134732548	-0.12223330325068893	1.7444556926650916	0.07484905804148213	0.21614207086075854	-0.33268178967391177
0.1439999999999999	0.2257508233280101	-0.09668378418622678	-0.1217490110712356	1.7447833364834775	0.07481220820213402	0.21630212408341754	-0.3324955216335289
0.14500000000000002	0.22577423782081826	-0.09668986326904169	-0.12125987952611329	1.7451127455950197	0.074775029452066	0.2164636333639226	-0.3323077068302075
0.1459999999999999	0.22579777073268628	-0.09669600874063242	-0.12076589830319223	1.7454438992449586	0.07473752075562876	0.21662659889731675	-0.3321183466870831
0.14700000000000002	0.22582141701383682	-0.09670222072919368	-0.1202670575807526	1.7457767764044114	0.07469968110958243	0.2167910206974156	-0.33192744277887654
0.1479999999999999	0.22584517161482784	-0.09670849934628069	-0.11976334801406313	1.7461113557732868	0.07466150954407996	0.21695689860220024	-0.33173499682810254
0.14900000000000002	0.2258690294935902	-0.0967148446867699	-0.11925476072180853	1.7464476157834008	0.07462300512342483	0.21712423227931374	-0.33154101070113867
0.1499999999999999	0.2258929856223607	-0.09672125682875615	-0.11874128727162313	1.7467855346010601	0.07458416694660408	0.217293021231783	-0.3313454864042132
0.15100000000000002	0.22591703499451674	-0.09672773583338469	-0.11822291966473737	1.747125090128009	0.07454499414784116	0.2174632648039669	-0.3311484260796147
0.1519999999999999	0.22594117263131502	-0.09673428174461705	-0.1176996503208722	1.7474662600015094	0.07450548589735223	0.21763496218742573	-0.3309498320021826
0.15300000000000002	0.2259653935885375	-0.09674089458893292	-0.11717147206414348	1.747809021593952	0.0744656414021848	0.21780811242640902	-0.3307497065761979
0.15399999999999991	0.22598969296267385	-0.09674757437459044	-0.11663837810961007	1.7481533520112693	0.07442545990689607	0.21798271442308387	-0.33054805233279405
0.15500000000000003	0.22601406589589487	-0.09675432108969147	-0.11610036205009391	1.748499228090177	0.07438494069388901	0.2181587669427484	-0.3303448719278246
0.15599999999999992	0.22603850758019925	-0.09676113469943122	-0.11555741784289937	1.7488466263953926	0.07434408308352863	0.21833626861921393	-0.3301401681398196
0.15700000000000003	0.226063013262241	-0.09676801514403845	-0.11500953979606184	1.749195523217604	0.07430288643440465	0.21851521796041823	-0.3299339438676028
0.15799999999999992	0.2260875782492167	-0.09677496233777919	-0.11445672255451081	1.7495458945714584	0.07426135014386291	0.21869561335402757	-0.3297262021276865
0.15900000000000003	0.22611219791506537	-0.09678197616864483	-0.11389896108653161	1.749897716192467	0.07421947364880639	0.21887745307290696	-0.32951694605187076
0.15999999999999992	0.22613686770623456	-0.09678905649910079	-0.11333625067090494	1.7502509635324752	0.07417725642682699	0.21906073528039954	-0.32930617888540614
0.16100000000000003	0.22616158314626394	-0.09679620316752173	-0.11276858688510341	1.750605611754093	0.07413469799736441	0.2192454580352338	-0.3290939039857803
0.16199999999999992	0.22618633983956885	-0.09680341598881044	-0.1121959655941744	1.750961635725614	0.07409179792246612	0.21943161929612173	-0.3288801248215152
0.16300000000000003	0.22621113347593375	-0.09681069475382659	-0.11161838294031359	1.7513190100179554	0.07404855580720987	0.21961921692604935	-0.3286648449704841
0.16399999999999992	0.22623595983609437	-0.09681803922837674	-0.11103583533350846	1.751677708902512	0.0740049713002156	0.21980824869620097	-0.3284480681182335
0.16500000000000004	0.22626081479765806	-0.09682544915213813	-0.1104483194425049	1.7520377063476953	0.0739610440944905	0.21999871228982362	-0.3282297980568528
0.16599999999999993	0.2262856943413661	-0.09683292423751622	-0.10985583218535037	1.7523989760145635	0.07391677392842501	0.22019060530621679	-0.32801003868408546
0.16700000000000004	0.22631059455807878	-0.0968404641684396	-0.10925837071989064	1.7527614912530625	0.07387216058675736	0.2203839252647275	-0.32778879400218935
0.16799999999999993	0.226335511655361	-0.09684806859909136	-0.1086559324345974	1.753125225098531	0.07382720390144588	0.22057866960869268	-0.3275660681166653
0.16900000000000004	0.22636044196254715	-0.09685573715257625	-0.10804851494010698	1.753490150267742	0.0737819037523277	0.2207748357091479	-0.32734186523527503
0.16999999999999993	0.22638538193541394	-0.09686346941952714	-0.1074361160618499	1.7538562391552586	0.07373626006762461	0.22097242086818378	-0.32711618966728534
0.17100000000000004	0.22641032816159098	-0.09687126495665116	-0.1068187338330211	1.7542234638308858	0.0736902728244793	0.22117142232225678	-0.3268890458224452
0.17199999999999993	0.22643527736596059	-0.09687912328521157	-0.10619636648676299	1.7545917960374937	0.07364394204952157	0.22137183724570084	-0.32666043820963253
0.17300000000000004	0.22646022641454758	-0.09688704388944601	-0.10556901244793876	1.7549612071884861	0.0735972678192213	0.22157366275419843	-0.32643037143565207
0.17399999999999993	0.2264851723165279	-0.09689502621530072	-0.10493667032600437	1.755331668365695	0.0735502502599063	0.2217768959078492	-0.3261988502043637
0.17500000000000004	0.2265101122258631	-0.09690306967023314	-0.1042993389089835	1.7557031503184783	0.07350288954774924	0.22198153371395998	-0.32596587931564897
0.17599999999999993	0.2265350434433119	-0.09691117362370459	-0.10365701715741536	1.7560756234633013	0.07345518590884559	0.22218757312986434	-0.3257314636640899
0.17700000000000005	0.2265599634173169	-0.09691933740685997	-0.10300970419827463	1.7564490578830738	0.07340713961895602	0.2223950110657128	-0.32549560823784157
0.17799999999999994	0.22658486974264377	-0.09692756031139695	-0.1023573993188657	1.7568234233270252	0.0733587510026085	0.22260384438723746	-0.3252583181175125
0.17900000000000005	0.2266097601579059	-0.09693584158913159	-0.10170010196031667	1.7571986892118951	0.07331002043192512	0.2228140699186763	-0.3250195984745596
0.17999999999999994	0.226634632543856	-0.09694418045263516	-0.10103781171105129	1.7575748246237248	0.0732609483257218	0.22302568444579957	-0.32477945456949747
0.18100000000000005	0.2266594849228216	-0.09695257607618823	-0.10037052830024029	1.7579517983191473	0.07321153514894096	0.2232386847189191	-0.3245378917502834
0.18199999999999994	0.22668431545815843	-0.09696102759667774	-0.09969825159085427	1.7583295787262125	0.0731617814121735	0.2234530674558846	-0.3242949154507494
0.18300000000000005	0.22670912245259425	-0.09696953411481482	-0.0990209815726925	1.7587081339455157	0.07311168767108667	0.22366882934506874	-0.3240505311888945
0.18399999999999994	0.22673390434584023	-0.09697809469705095	-0.09833871835576502	1.7590874317520444	0.0730612545258185	0.22388596704828467	-0.32380474456491054
0.18500000000000005	0.22675865971297454	-0.09698670837744032	-0.09765146216402827	1.7594674395981516	0.07301048262052076	0.22410447720345567	-0.32355756125887386
0.18599999999999994	0.2267833872639772	-0.0969953741590735	-0.09695921332909657	1.7598481246176851	0.07295937264304979	0.2243243564271622	-0.32330898702822075
0.18700000000000006	0.22680808584329273	-0.0970040910158354	-0.09626197228355524	1.7602294536305534	0.07290792532456135	0.2245456013173742	-0.3230590277051823
0.18799999999999994	0.22683275442829412	-0.0970128578941127	-0.0955597395542533	1.760611393148136	0.0728561414386429	0.2247682084562501	-0.3228076891940529
0.18899999999999983	0.22685739212664735	-0.09702167371407505	-0.09485251575594966	1.7609939093795692	0.07280402180010485	0.22499217441282307	-0.3225549774682851
0.18999999999999995	0.22688199817332882	-0.0970305373716603	-0.09414030158568633	1.7613769682374356	0.07275156726397786	0.2252174957453952	-0.32230089856783245
0.19099999999999984	0.2269065719276727	-0.09703944774164064	-0.09342309781826533	1.7617605353432686	0.0726987787248372	0.22544416900346032	-0.3220454585966735
0.19199999999999995	0.22693111287007287	-0.09704840368101865	-0.09270090530207735	1.76214457603441	0.07264565711614913	0.2256721907294631	-0.3217886637200839
0.19299999999999984	0.22695562059796362	-0.09705740403237763	-0.09197372495415339	1.7625290553718769	0.07259220340933356	0.22590155746082446	-0.32153052016165184
0.19399999999999995	0.22698009482183237	-0.09706644762718657	-0.0912415577544398	1.762913938148142	0.07253841861260306	0.22613226573229717	-0.32127103420015196
0.19499999999999984	0.22700453536164086	-0.09707553328905981	-0.09050440474004616	1.763299188894487	0.07248430376982118	0.22636431207841146	-0.32101021216639347
0.19599999999999995	0.2270289421425266	-0.09708465983697437	-0.0897622669998382	1.7636847718883353	0.07242985995931778	0.22659769303564922	-0.32074806044021925
0.19699999999999984	0.22705331518978436	-0.09709382608844855	-0.08901514566975101	1.7640706511613602	0.07237508829272146	0.22683240514410552	-0.3204845854475889
0.19799999999999995	0.22707765462463303	-0.09710303086268178	-0.08826304192882456	1.7644567905083932	0.07231998991405171	0.2270684449488852	-0.3202197936574955
0.19899999999999984	0.22710196066076793	-0.09711227298365457	-0.08750595699483392	1.7648431534967948	0.0722645659988259	0.22730580900178593	-0.31995369157852777
0.19999999999999996	0.22712623359981818	-0.09712155128318896	-0.0867438921195118	1.7652297034767	0.07220881775275388	0.2275444938631489	-0.3196862857551318
0.20099999999999985	0.22715047382458184	-0.0971308646039725	-0.08597684858449012	1.765616403592177	0.07215274641001895	0.22778449610339377	-0.3194175827638706
0.20199999999999996	0.22717468179116682	-0.09714021180292426	-0.08520482769795816	1.7660032167925803	0.07209635323150945	0.22802581230430174	-0.3191475892099187
0.20299999999999985	0.22719885802191392	-0.09714959175565456	-0.08442783079165897	1.766390105843756	0.07203963950342596	0.22826843906017222	-0.31887631172372427
0.20399999999999996	0.2272230030994771	-0.09715900336164415	-0.08364585921784724	1.766777033339516	0.07198260653614133	0.22851237297891705	-0.31860375695740684
0.20499999999999985	0.22724711766168576	-0.09716844554864111	-0.08285891434583235	1.7671639617141646	0.07192525566288581	0.2287576106832785	-0.31832993158057843
0.20599999999999996	0.22727120239756646	-0.09717791727589907	-0.0820669975584826	1.7675508532561162	0.07186758823843865	0.22900414881205233	-0.318054842275887
0.20699999999999985	0.227295258044523	-0.09718741753738462	-0.08127011024906644	1.7679376701215115	0.07180960563819049	0.22925198402113686	-0.3177784957347019
0.20799999999999996	0.22731928538592205	-0.09719694536608252	-0.08046825381880376	1.7683243743467387	0.0717513092576358	0.22950111298434994	-0.31750089865317827
0.20899999999999985	0.22734328524870695	-0.09720649983902575	-0.07966142967549884	1.768710927860653	0.07169270051211178	0.2297515323938957	-0.3172220577286326
0.20999999999999996	0.22736725850141515	-0.09721608008154708	-0.07884963923212465	1.7690972924987816	0.0716337808363556	0.23000323896072766	-0.31694197965549314
0.21099999999999985	0.22739120605335164	-0.09722568527037481	-0.07803288390347919	1.7694834300191806	0.07157455168381796	0.23025622941542065	-0.31666067112039104
0.21199999999999997	0.22741512885491677	-0.09723531463670347	-0.07721116510091455	1.7698693021169762	0.07151501452615776	0.23051050050967625	-0.316378138797057
0.21299999999999986	0.22743902789833437	-0.09724496747036993	-0.07638448422701746	1.770254870436871	0.07145517085316025	0.23076604901785627	-0.3160943893416246
0.21399999999999997	0.22746290421840093	-0.09725464312475746	-0.075552842671369	1.7706400965851574	0.07139502217283336	0.23102287173812086	-0.31580942938821266
0.21499999999999986	0.22748675889325568	-0.09726434102054808	-0.07471624180625415	1.7710249421424045	0.07133457001119377	0.23128096549360078	-0.31552326554429333
0.21599999999999997	0.22751059304479854	-0.09727406064719715	-0.07387468298043653	1.7714093686772292	0.07127381591143657	0.23154032713421596	-0.3152359043854121
0.21699999999999986	0.22753440783800377	-0.09728380156288326	-0.07302816751061844	1.7717933377600632	0.07121276143248724	0.2318009535391437	-0.3149473524495588
0.21799999999999997	0.22755820447950179	-0.09729356339368644	-0.07217669667171588	1.7721768109754423	0.07115140814717787	0.23206284161957358	-0.3146576162318528
0.21899999999999986	0.22758198421693265	-0.09730334583199315	-0.07132027168707826	1.7725597499332404	0.07108975764041148	0.23232598832150905	-0.31436670217953516
0.21999999999999997	0.22760574833944489	-0.09731314863487867	-0.0704588937182742	1.772942116280011	0.07102781150749586	0.23259039062874035	-0.31407461668665426
0.22099999999999986	0.2276294981785837	-0.09732297162284456	-0.06959256385331236	1.7733238717108528	0.07096557135252327	0.2328560455662961	-0.31378136608807117
0.22199999999999998	0.22765323510881622	-0.0973328146777849	-0.06872128309404758	1.7737049779814562	0.07090303878655105	0.23312295020419407	-0.3134869566532672
0.22299999999999986	0.22767696054732006	-0.09734267773980701	-0.06784505234427547	1.7740853969192387	0.07084021542552067	0.23339110166100657	-0.31319139458067774
0.22399999999999998	0.227700675954164	-0.0973525608036586	-0.06696387239814013	1.7744650904328585	0.070777102888218	0.23366049710724332	-0.3128946859925463
0.22499999999999987	0.2277243828340058	-0.09736246391513315	-0.06607774392772861	1.7748440205208929	0.07071370279445607	0.23393113376885943	-0.3125968369298052
0.22599999999999998	0.22774808273817534	-0.09737238716745374	-0.06518666746985036	1.7752221492804716	0.0706500167632961	0.23420300893095167	-0.312297853346856
0.22699999999999987	0.22777177726600986	-0.09738233069763838	-0.0642906434131254	1.77559943891515	0.07058604641130495	0.23447611994146342	-0.311997741106669
0.22799999999999998	0.22779546806581796	-0.0973922946832219	-0.06338967198613338	1.7759758517413073	0.07052179335096949	0.2347504642147789	-0.31169650597637966
0.22899999999999987	0.22781915683585077	-0.09740227934008477	-0.06248375324587371	1.7763513501934869	0.07045725918926629	0.23502603923527035	-0.3113941536230104
0.22999999999999998	0.22784284532527993	-0.09741228492101353	-0.06157288706540785	1.7767258968290827	0.07039244552632394	0.2353028425609223	-0.31109068960912917
0.23099999999999987	0.22786653533517856	-0.0974223117138658	-0.06065707312068247	1.777099454332793	0.07032735395405487	0.23558087182709636	-0.3107861193885011
0.23199999999999998	0.22789022871950143	-0.09743236003971693	-0.05973631087766151	1.7774719855212444	0.07026198605487674	0.23586012475019558	-0.31048044830178717
0.23299999999999987	0.2279139273860606	-0.09744243025173867	-0.058810599580894095	1.7778434533474532	0.07019634340070474	0.2361405991308645	-0.31017368157246933
0.23399999999999999	0.22793763329749525	-0.09745252273443081	-0.057879938243518884	1.7782138209047815	0.07013042755209126	0.23642229285678895	-0.3098658243031167
0.23499999999999988	0.2279613484722389	-0.09746263790283063	-0.056944325637579854	1.7785830514304228	0.07006424005738973	0.23670520390546257	-0.30955688147192806
0.236	0.2279850749854823	-0.09747277620207673	-0.05600376028390416	1.7789511083088339	0.0699977824519411	0.23698933034704403	-0.309246857929302
0.23699999999999988	0.22800881497012876	-0.09748293810770328	-0.05505824044229369	1.779317955075149	0.06993105625734222	0.2372746703470025	-0.30893575839436804
0.238	0.22803257061773702	-0.09749312412591192	-0.054107764103158415	1.7796835554174855	0.06986406298091666	0.23756122216818776	-0.3086235874519624
0.23899999999999988	0.22805634417944784	-0.09750333479344409	-0.05315232898021909	1.7800478731781708	0.06979680411538614	0.2378489841725094	-0.30831034955016495
0.24	0.22808013796726953	-0.0975135706778074	-0.05219193250277727	1.7804108723550554	0.06972928113861977	0.23813795482283612	-0.30799604899778393
0.24099999999999988	0.2281039543564769	-0.09752383237748005	-0.05122657180755163	1.7807725171029425	0.06966149551345927	0.23842813268511606	-0.30768068996160153
0.242	0.2281277957883699	-0.09753412052171322	-0.05025624373121199	1.781132771735178	0.06959344868755785	0.2387195164302334	-0.30736427646361963
0.24299999999999988	0.22815166477112897	-0.09754443577068041	-0.04928094480324072	1.7814916007258077	0.06952514209286619	0.23901210483566243	-0.30704681237830195
0.244	0.22817556387876112	-0.09755477881559993	-0.04830067123799572	1.7818489687115902	0.06945657714470292	0.23930589678734776	-0.3067283014298689
0.24499999999999988	0.22819949575001738	-0.09756515037845676	-0.04731541892597747	1.7822048404931388	0.06938775524083472	0.23960089128193288	-0.30640874718976413
0.246	0.22822346308728275	-0.09757555121245101	-0.04632518342505516	1.7825591810356085	0.06931867776074711	0.2398970874290949	-0.30608815307422704
0.2469999999999999	0.22824746865468473	-0.09758598210317106	-0.04532995995203114	1.782911955469335	0.06924934606492224	0.2401944844537427	-0.3057665223419083
0.248	0.22827151527579242	-0.09759644386898556	-0.04432974337455028	1.7832631290908343	0.06917976149387835	0.24049308169801875	-0.3054438580914629
0.2489999999999999	0.22829560583127798	-0.09760693736065373	-0.043324528203360864	1.7836126673642057	0.06910992536696983	0.24079287862310486	-0.3051201632591181
0.25	0.22831974325616197	-0.09761746346128278	-0.04231430858530631	1.7839605359218347	0.06903983898112918	0.2410938748107112	-0.304795440616518
0.2509999999999999	0.22834393053626328	-0.0976280230862565	-0.041299078297427086	1.7843067005648152	0.06896950360948868	0.2413960699641269	-0.304469692768902
0.252	0.22836817070460333	-0.09763861718275488	-0.040278830741803384	1.7846511272649972	0.0688989205000023	0.24169946390895483	-0.30414292215312866
0.2529999999999999	0.22839246683851427	-0.09764924672998919	-0.03925355894076845	1.7849937821683195	0.06882809087443212	0.24200405659371305	-0.3038151310354183
0.254	0.22841682205707187	-0.09765991274015498	-0.03822325553249769	1.7853346315975787	0.068757015927576	0.2423098480904256	-0.3034863215091802
0.2549999999999999	0.22844123951847375	-0.09767061625860017	-0.037187912767734185	1.7856736420539172	0.06868569682643125	0.24261683859495842	-0.3031564954933462
0.256	0.22846572241736032	-0.09768135836320596	-0.036147522508787576	1.7860107802174363	0.06861413470941426	0.24292502842661318	-0.30282565473157513
0.2569999999999999	0.2284902739820746	-0.09769214016410761	-0.03510207623043761	1.7863460129477189	0.06854233068581846	0.24323441802704052	-0.3024938007921432
0.258	0.2285148974718587	-0.09770296280337751	-0.03405156502199667	1.7866793072843017	0.06847028583526524	0.24354500795877562	-0.3021609350681538
0.2589999999999999	0.22853959617360683	-0.09771382745429333	-0.03299597959053852	1.7870106304467506	0.06839800120690341	0.24385679890351877	-0.3018270587780032
0.26	0.22856437339779578	-0.09772473532094365	-0.031935310264926804	1.7873399498351192	0.06832547781853891	0.24416979166022018	-0.30149217296591924
0.2609999999999999	0.228589232474342	-0.09773568763779482	-0.030869547000652187	1.787667233031573	0.06825271665593727	0.24448398714272548	-0.3011562785024492
0.262	0.2286141767487587	-0.09774668566883823	-0.029798679386238213	1.787992447802458	0.06817971867229781	0.24479938637673737	-0.30081937608520065
0.2629999999999999	0.22863920957785638	-0.09775773070706656	-0.02872269665122544	1.788315562100104	0.06810648478771593	0.24511599049633598	-0.30048146624001737
0.264	0.228664334325361	-0.09776882407390403	-0.027641587674994805	1.7886365440647582	0.06803301588851078	0.24543380074036156	-0.30014254932228457
0.2649999999999999	0.22868955435782162	-0.09777996711821697	-0.02655534099606646	1.7889553620266938	0.06795931282653923	0.2457528184486584	-0.2998026255182415
0.266	0.22871487303967716	-0.09779116121603079	-0.025463944821882804	1.789271984508135	0.06788537641861705	0.24607304505811778	-0.299461694846545
0.2669999999999999	0.22874029372748	-0.09780240777132737	-0.024367387039461084	1.7895863802254184	0.06781120744604646	0.24639448209845796	-0.29911975716014383
0.268	0.2287658197647759	-0.09781370821679264	-0.023265655227304297	1.7898985180914069	0.06773680665431017	0.24671713118767852	-0.2987768121484038
0.2689999999999999	0.22879145447801108	-0.09782506401338426	-0.022158736668205968	1.7902083672178215	0.0676621747528703	0.24704099402718807	-0.29843285933942215
0.27	0.22881720117271226	-0.09783647664909424	-0.021046618362208353	1.790515896918265	0.06758731241488863	0.24736607239672515	-0.2980878981022276
0.2709999999999999	0.22884306312956035	-0.09784794763803388	-0.019929287038600817	1.7908210767123485	0.0675122202768067	0.24769236814949722	-0.2977419276485006
0.272	0.22886904360035426	-0.09785947851946325	-0.018806729166594763	1.7911238763294468	0.06743689893772414	0.24801988320777937	-0.29739494703399816
0.2729999999999999	0.22889514580386033	-0.0978710708563876	-0.017678930965813678	1.7914242657117372	0.06736134895863559	0.2483486195586667	-0.2970469551599864
0.274	0.22892137292154602	-0.09788272623447268	-0.016545878417364046	1.7917222150184244	0.06728557086170815	0.2486785792496128	-0.2966979507745016
0.2749999999999999	0.22894772809319744	-0.09789444626090234	-0.01540755727550156	1.792017694631189	0.06720956512959916	0.24900976438369207	-0.29634793247362173
0.276	0.228974214412416	-0.09790623256279732	-0.014263953079530054	1.7923106751590063	0.06713333220481328	0.2493421771148265	-0.2959968987031763
0.2769999999999999	0.22900083492199044	-0.0979180867859431	-0.013115051165193426	1.7926011274427391	0.06705687248909892	0.2496758196431587	-0.2956448477604707
0.278	0.22902759260914105	-0.09793001059345201	-0.011960836675198322	1.7928890225606602	0.06698018634263972	0.25001069421062905	-0.2952917777954765
0.2789999999999999	0.22905449040063314	-0.09794200566398512	-0.010801294569261388	1.7931743318341837	0.06690327408297979	0.25034680309675555	-0.2949376868117351
0.28	0.22908153115775695	-0.09795407369065982	-0.009636409634824313	1.7934570268338372	0.06682613598404781	0.25068414861418725	-0.2945825726673401
0.2809999999999999	0.2291087176707947	-0.09796621638064062	-0.008466166499200735	1.7937370793866194	0.0667487722753406	0.2510227331036641	-0.2942264330760014
0.28200000000000003	0.2291360526525958	-0.09797843545390615	-0.007290549642417231	1.7940144615844065	0.0666711831408396	0.25136255892868525	-0.2938692656081319
0.2829999999999999	0.22916353873238662	-0.09799073264119097	-0.006109543410010844	1.7942891457922951	0.06659336871778168	0.25170362847018823	-0.2935110676920204
0.28400000000000003	0.22919117845131665	-0.09800310968223026	-0.004923132026173475	1.7945611046569192	0.06651532909589337	0.2520459441211145	-0.29315183661509187
0.2849999999999999	0.2292189742589863	-0.09801556832393052	-0.0037312996072604958	1.7948303111155126	0.06643706431684462	0.2523895082808594	-0.2927915695250152
0.28600000000000003	0.22924692850907294	-0.09802811031808507	-0.0025340301749285465	1.79509673840575	0.06635857437325199	0.2527343233498481	-0.29243026343047795
0.2869999999999999	0.22927504345405178	-0.09804073741975845	-0.0013313076685406418	1.7953603600760144	0.06627985920747505	0.25308039172435576	-0.2920679152015697
0.28800000000000003	0.22930332124051417	-0.09805345138671714	-0.0001231159568541525	1.7956211499964954	0.06620091871075409	0.2534277157915104	-0.29170452156971677
0.2889999999999999	0.22933176390545504	-0.09806625397915601	0.0010905611506153577	1.7958790823711388	0.06612175272262805	0.2537762979242311	-0.29134007912747456
0.29000000000000004	0.2293603733727758	-0.09807914695934096	0.0023097398917883067	1.7961341317497237	0.06604236103045033	0.2541261404759172	-0.2909745843285479
0.2909999999999999	0.22938915144962865	-0.09809213209116428	0.0035344365397596347	1.796386273039713	0.06596274336900249	0.25447724577512965	-0.2906080334879188
0.29200000000000004	0.2294180998226019	-0.09810521113960981	0.00476466739081632	1.7966354815179084	0.06588289942008442	0.25482961612050586	-0.2902404227819046
0.2929999999999999	0.22944722005374163	-0.09811838587012817	0.006000448753092157	1.7968817328423086	0.06580282881189829	0.25518325377578394	-0.28987174824808726
0.29400000000000004	0.22947651357640705	-0.09813165804792276	0.007241796935469783	1.797125003064947	0.06572253111822675	0.2555381609647513	-0.2895020057849971
0.29499999999999993	0.22950598169095465	-0.09814502943714355	0.00848872823633992	1.79736526864535	0.06564200585752757	0.2558943398661157	-0.28913119115161456
0.29600000000000004	0.2295356255602519	-0.09815850179998474	0.009741258932952364	1.7976025064635166	0.06556125249194497	0.25625179260860065	-0.28875929996675637
0.29699999999999993	0.22956544620502264	-0.09817207689568373	0.010999405271716986	1.7978366938328185	0.06548027042617745	0.2566105212663852	-0.2883863277082877
0.29800000000000004	0.22959544449940006	-0.09818575647942177	0.012263183458687422	1.7980678085132178	0.0653990590063851	0.2569705278546425	-0.2880122697122878
0.29899999999999993	0.22962562116743385	-0.09819954230112642	0.013532609650964157	1.798295828724075	0.06531761751938076	0.2573318143253573	-0.28763712117205065
0.30000000000000004	0.22965597678055122	-0.0982134361041735	0.014807699950128985	1.798520733157318	0.0652359451919229	0.25769438256360344	-0.2872608771364995
0.30099999999999993	0.22968651175559776	-0.09822743962398532	0.016088470396567328	1.798742500992125	0.0651540411898063	0.25805823438385395	-0.28688353250814175
0.30200000000000005	0.2297172263538328	-0.09824155458652384	0.0173749369639102	1.798961111910006	0.06507190461693423	0.2584233715263199	-0.28650508204093394
0.30299999999999994	0.22974812068087672	-0.09825578270667579	0.018667115554707948	1.799176546109181	0.06498953451461624	0.25878979565380555	-0.28612552033787964
0.30400000000000005	0.22977919468685862	-0.09827012568690337	0.019965021997697525	1.7993887843156442	0.06490692986115369	0.2591575083492599	-0.2857448418489132
0.30499999999999994	0.2298104481663889	-0.09828458521691348	0.02126867204589632	1.7995978077852928	0.06482408957201816	0.25952651111420505	-0.2853630408707189
0.30600000000000005	0.22984188075835674	-0.09829916297396873	0.022578081374755664	1.7998035982997744	0.06474101250050203	0.25989680536767606	-0.2849801115481258
0.30699999999999994	0.22987349194592918	-0.09831386062233122	0.023893265579606082	1.8000061381677197	0.06465769743798974	0.2602683924445122	-0.28459604787446463
0.30800000000000005	0.22990528105750455	-0.09832867981183853	0.02521424017275213	1.8002054102351444	0.06457414311360718	0.2606412735928771	-0.28421084368973576
0.30899999999999994	0.22993724726824435	-0.09834362217711665	0.026541020581706706	1.800401397899394	0.0644903481937985	0.2610154499719198	-0.2838244926775685
0.31000000000000005	0.2299693896006796	-0.0983586893374258	0.02787362214892809	1.8005940851225117	0.06440631128195334	0.26139092264988056	-0.28343698836207326
0.31099999999999994	0.23000170692439173	-0.09837388289601007	0.02921206013229007	1.8007834564436678	0.06432203091784237	0.2617676926025177	-0.28304832410483755
0.31200000000000006	0.23003419795627483	-0.09838920443932647	0.030556349705517606	1.8009694969914176	0.06423750557704488	0.26214576071167217	-0.28265849310194896
0.31299999999999994	0.23006686126175604	-0.09840465553690131	0.03190650595782383	1.8011521924954332	0.06415273367073551	0.262525127763603	-0.2822674883813573
0.31400000000000006	0.23009969525659846	-0.09842023774181115	0.03326254389310878	1.8013315292962198	0.0640677135460143	0.26290579444721585	-0.28187530280070355
0.31499999999999995	0.23013269820966167	-0.09843595259216642	0.03462447843020818	1.801507494353201	0.06398244348672046	0.26328776135266935	-0.2814819290450138
0.31599999999999984	0.23016586824662286	-0.09845180161322298	0.03599232440455496	1.801680075253447	0.06389692171424458	0.26367102897042066	-0.2810873596238992
0.31699999999999995	0.23019920335391167	-0.098467786318614	0.03736609657048636	1.8018492602214295	0.0638111463879144	0.26405559769046605	-0.2806915868685747
0.31799999999999984	0.23023270138248458	-0.09848390821069655	0.03874580960418129	1.802015038127939	0.06372511560519964	0.2644414678017753	-0.2802946029289459
0.31899999999999995	0.23026636005143614	-0.09850016878151516	0.04013147810796689	1.8021773984970495	0.06363882740222487	0.2648286394922854	-0.2798963997707122
0.31999999999999984	0.23030017695182486	-0.09851656951475962	0.041523116615605093	1.8023363315115173	0.06355227975471388	0.2652171128493926	-0.2794969691726141
0.32099999999999995	0.23033414955147133	-0.09853311188796492	0.042920739597039605	1.8024918280169933	0.06346547057918507	0.2656068878602721	-0.27909630272413855
0.32199999999999984	0.23036827520035794	-0.09854979737420148	0.044324361462588224	1.8026438795254422	0.06337839773403417	0.2659979644119651	-0.2786943918235067
0.32299999999999995	0.23040255113550281	-0.09856662744250085	0.0457339965680704	1.802792478218153	0.06329105902020196	0.2663903422918415	-0.2782912276755256
0.32399999999999984	0.2304369744856825	-0.09858360355738706	0.047149659220858064	1.8029376169479696	0.06320345218173357	0.2667840211885	-0.27788680128943544
0.32499999999999996	0.23047154227638147	-0.09860072717901666	0.04857136368533284	1.8030792892407468	0.06311557490665765	0.2671790006926179	-0.2774811034770639
0.32599999999999985	0.2305062514342206	-0.09861799976430403	0.04999912418698096	1.8032174892960382	0.06302742482806609	0.267575280297508	-0.27707412485154104
0.32699999999999996	0.23054109879124493	-0.09863542276828044	0.05143295491510993	1.8033522119855283	0.06293899952533538	0.26797285939938204	-0.27666585582700937
0.32799999999999985	0.23057608108982636	-0.09865299764531102	0.05287287002455138	1.8034834528488284	0.06285029652561384	0.2683717372974444	-0.27625628661921686
0.32899999999999996	0.23061119498780902	-0.09867072585016741	0.05431888363671479	1.8036112080885243	0.06276131330539433	0.2687719131939368	-0.27584540724639256
0.32999999999999985	0.2306464370635252	-0.09868860883895021	0.05577100983997606	1.8037354745648577	0.06267204729199223	0.26917338619413606	-0.27543320753035444
0.33099999999999996	0.23068180382068337	-0.09870664806985885	0.05722926269013766	1.8038562497892963	0.06258249586499195	0.2695761553064877	-0.27501967709785824
0.33199999999999985	0.23071729169312996	-0.09872484500380964	0.05869365621132394	1.8039735319177426	0.06249265635772544	0.26998021944287615	-0.2746048053820154
0.33299999999999996	0.23075289704949098	-0.09874320110490144	0.06016420439579389	1.804087319743009	0.06240252605890699	0.2703855774186067	-0.2741885816243372
0.33399999999999985	0.2307886161973192	-0.09876171784110413	0.06164092120152988	1.8041976126843027	0.06231210221460974	0.27079222795203917	-0.2737709948780867
0.33499999999999996	0.23082444538599609	-0.09878039668592054	0.06312382054834242	1.8043044107729669	0.06222138203052547	0.27120016966430066	-0.27335203401282593
0.33599999999999985	0.2308603808087693	-0.09879923912064467	0.06461291631322777	1.804407714635614	0.06213036267432781	0.27160940107913945	-0.2729316877198651
0.33699999999999997	0.23089641860543636	-0.09881824663571029	0.06610822232496152	1.8045075254761507	0.062039041278019666	0.2720199206225561	-0.27250994451825916
0.33799999999999986	0.2309325548656808	-0.09883742073075451	0.06760975235866731	1.8046038450574553	0.061947414940145905	0.2724317266223352	-0.2720867927608755
0.33899999999999997	0.23096878563155812	-0.09885676291414648	0.0691175201307267	1.8046966756819443	0.06185548072781319	0.27284481730784466	-0.27166222064078754
0.33999999999999986	0.2310051068987549	-0.09887627470272774	0.0706315392928909	1.8047860201695287	0.061763235678702406	0.2732591908099207	-0.27123621619867544
0.34099999999999997	0.23104151461737718	-0.09889595762251448	0.07215182342520511	1.804871881831824	0.06167067680350296	0.27367484516071994	-0.2708087673313067
0.34199999999999986	0.23107800469265322	-0.0989158132099861	0.07367838602810486	1.8049542644429861	0.06157780108883261	0.27409177829372133	-0.2703798618008641
0.34299999999999997	0.23111457298555382	-0.09893584301245434	0.07521124051329295	1.8050331722086785	0.06148460550015867	0.2745099880437599	-0.2699494872451332
0.34399999999999986	0.23115121531295538	-0.09895604858713533	0.07675040019338487	1.805108609733542	0.061391086984418884	0.2749294721469102	-0.26951763118850014
0.345	0.23118792744659764	-0.09897643149967575	0.07829587827106223	1.8051805819864126	0.06129724247240595	0.27535022824028266	-0.2690842810536504
0.34599999999999986	0.23122470511121815	-0.09899699332250757	0.07984768782809623	1.8052490942629054	0.06120306888104035	0.27577225386191884	-0.26864942417410187
0.347	0.23126154398299356	-0.0990177356334063	0.08140584181385448	1.8053141521453613	0.06110856311583912	0.27619554645090827	-0.26821304780764577
0.34799999999999986	0.23129843968791744	-0.09903866001500376	0.08297035303252766	1.8053757614601476	0.061013722074009714	0.2766201033475475	-0.2677751391506471
0.349	0.23133538779936685	-0.09905976805487751	0.08454123412906164	1.8054339282323086	0.060918542648050265	0.27704592179342163	-0.26733568535327723
0.34999999999999987	0.23137238383523612	-0.09908106134471134	0.08611849757415754	1.8054886586375583	0.06082302172925027	0.2774729989315331	-0.2668946735357526
0.351	0.23140942325501976	-0.09910254147815122	0.08770215564795439	1.8055399589516132	0.06072715621091196	0.27790133180647986	-0.2664520908055917
0.35199999999999987	0.2314465014568497	-0.09912421004848175	0.0892922204227575	1.8055878354972357	0.06063094299153906	0.2783309173646861	-0.26600792427565945
0.353	0.23148361377448912	-0.09914606864724519	0.09088870374592523	1.8056322945901047	0.06053437897823949	0.27876175245474943	-0.2655621610824638
0.35399999999999987	0.23152075547428885	-0.09916811886342722	0.09249161722215275	1.8056733424850169	0.06043746109046684	0.2791938338276633	-0.26511478840453295
0.355	0.23155792175211218	-0.09919036228170823	0.09410097219401609	1.8057109853239144	0.06034018626379924	0.2796271581365533	-0.26466579348088787
0.35599999999999987	0.23159510773023267	-0.09921280047977639	0.0957167797218881	1.805745229086488	0.06024255145339306	0.28006172193605117	-0.26421516362913355
0.357	0.23163230845420651	-0.09923543502620286	0.09733905056396529	1.8057760795433468	0.06014455363723631	0.2804975216815542	-0.26376288626293865
0.3579999999999999	0.23166951888972398	-0.09925826747887877	0.09896779515526959	1.8058035422124985	0.060046189819265634	0.2809345537281295	-0.26330894890909895
0.359	0.23170673391982263	-0.09928129938250826	0.1006030235856182	1.805827622319509	0.05994745703210616	0.28137281432900585	-0.2628533392240737
0.3599999999999999	0.23174394834284467	-0.09930453226515622	0.1022447455780542	1.8058483247598358	0.059848352339559	0.2818122996340823	-0.26239604500982605
0.361	0.23178115687038897	-0.09932796763535405	0.10389297046810203	1.8058656540622005	0.059748872839204596	0.28225300568858014	-0.26193705422903885
0.3619999999999999	0.23181835412488724	-0.09935160697976246	0.1055477071830884	1.8058796143541287	0.05964901566506402	0.28269492843159766	-0.2614763550197192
0.363	0.2318555346379398	-0.09937545176026034	0.10720896422114488	1.8058902093311509	0.0595487779900773	0.2831380636944495	-0.26101393570914166
0.3639999999999999	0.23189269284978892	-0.09939950341083519	0.10887674962988192	1.8058974422289107	0.05944815702846258	0.283582407198795	-0.260549784827263
0.365	0.23192982310918278	-0.09942376333464943	0.11055107098472224	1.8059013157966768	0.05934715003795876	0.2840279545545603	-0.26008389111980396
0.3659999999999999	0.23196691967326324	-0.09944823290052905	0.11223193536726145	1.805901832272625	0.05924575432177173	0.284474701257778	-0.25961624356088664
0.367	0.23200397670785944	-0.09947291343924922	0.11391934934402562	1.8058989933616434	0.059143967230470426	0.284922642688473	-0.2591468313650551
0.3679999999999999	0.23204098828894068	-0.0994978062403682	0.11561331894486966	1.8058928002149024	0.059041786164200735	0.2853717741083537	-0.25867564399905674
0.369	0.23207794840485754	-0.09952291254923208	0.1173138496406359	1.805883253410437	0.058939208575037115	0.2858220906581916	-0.2582026711935765
0.3699999999999999	0.2321148509582498	-0.0995482335633962	0.11902094632156994	1.8058703529354925	0.05883623196898732	0.28627358735532066	-0.25772790295432574
0.371	0.23215168976800568	-0.09957377042808632	0.12073461327761531	1.805854098171389	0.058732853907469906	0.286726259091504	-0.2572513295721909
0.3719999999999999	0.23218845857203296	-0.09959952423145034	0.12245485417945434	1.8058344878801489	0.05862907200863245	0.28718010063086924	-0.2567729416328784
0.373	0.23222515103084582	-0.09962549600035236	0.12418167205916206	1.8058115201917655	0.058524883948817316	0.28763510660773395	-0.25629273002630865
0.3739999999999999	0.23226176073196816	-0.09965168669633173	0.12591506929197288	1.8057851925921058	0.05842028746399458	0.28809127152469194	-0.2558106859553416
0.375	0.23229828119440948	-0.09967809721134957	0.1276550475806609	1.805755501912206	0.058315280350920796	0.28854858975127046	-0.2553268009435394
0.3759999999999999	0.232334705872848	-0.09970472836369847	0.12940160794140382	1.8057224443185846	0.058209860468208474	0.2890070555230411	-0.2548410668424599
0.377	0.2323710281622784	-0.0997315808944504	0.13115475068962584	1.8056860153034535	0.05810402573761301	0.2894666629409476	-0.25435347583897916
0.3779999999999999	0.23240724140237426	-0.09975865546368987	0.13291447542619494	1.8056462096755803	0.05799777414511272	0.2899274059707326	-0.2538640204623441
0.379	0.23244333888044447	-0.09978595264615378	0.134680781025478	1.8056030215533085	0.0578911037413578	0.29038927844265344	-0.2533726935903545
0.3799999999999999	0.2324793138341193	-0.09981347292702945	0.13645366562525577	1.8055564443589822	0.05778401264191642	0.2908522740516138	-0.2528794884547437
0.381	0.2325151594549021	-0.0998412166975355	0.13823312661736908	1.805506470812908	0.05767649902750256	0.29131638635765644	-0.2523843986463719
0.3819999999999999	0.23255086889259274	-0.09986918424991031	0.14001916063909692	1.8054530929272365	0.05756856114406573	0.2917816087867622	-0.25188741812024096
0.383	0.23258643526096628	-0.099897375772558	0.1418117635656436	1.8053963020024002	0.057460197302865924	0.2922479346316572	-0.25138854119966464
0.3839999999999999	0.23262185164433627	-0.09992579134497624	0.14361093050373944	1.8053360886268717	0.057351405880292174	0.2927153570525134	-0.25088776257941947
0.385	0.2326571111035057	-0.09995443093209193	0.14541665578560972	1.8052724426779896	0.05724218531736522	0.2931838690776689	-0.2503850773285506
0.3859999999999999	0.2326922066811109	-0.09998329437913206	0.1472289329621898	1.805205353322737	0.05713253411953503	0.29365346360419503	-0.24988048089332543
0.387	0.23272713140787127	-0.10001238140740523	0.14904775479596657	1.805134809019609	0.05702245085689649	0.2941241333982528	-0.24937396909997406
0.3879999999999999	0.23276187831012746	-0.10004169161024148	0.150873113254202	1.8050607975219595	0.056911934164337354	0.2945958710954309	-0.24886553815691675
0.389	0.23279644041792222	-0.10007122444871304	0.1527049995029243	1.8049833058824527	0.05680098274137653	0.29506866920125385	-0.2483551846564217
0.3899999999999999	0.2328308107728784	-0.1001009792471346	0.15454340390319773	1.8049023204590207	0.0566895953516328	0.2955425200922327	-0.2478429055752093
0.391	0.23286498243550421	-0.10013095518834474	0.15638831601042946	1.8048178269219544	0.05657777082192553	0.2960174160175882	-0.24732869827400633
0.3919999999999999	0.23289894849306184	-0.10016115130877294	0.15823972457521954	1.8047298102602638	0.05646550804131284	0.29649334910134856	-0.24681256049702752
0.393	0.23293270206913472	-0.10019156649329468	0.16009761754463897	1.804638254785818	0.05635280596037311	0.29697031134483	-0.24629449037199588
0.3939999999999999	0.2329662363337712	-0.10022219946987189	0.161961982065072	1.8045431441352773	0.05623966359060895	0.2974482946299333	-0.2457744864101561
0.395	0.23299954451270677	-0.10025304880435311	0.16383280448813797	1.8044444612709678	0.05612608000367012	0.29792729072338714	-0.24525254750549094
0.3959999999999999	0.23303261989529442	-0.10028411289618834	0.1657100703789549	1.80434218848183	0.05601205433033563	0.29840729128151827	-0.2447286729332642
0.3969999999999998	0.23306545584190308	-0.10031538997506285	0.16759376452525537	1.8042363073844676	0.05589758575943851	0.29888828785519234	-0.24420286234837785
0.39800000000000013	0.23309804579191906	-0.10034687809769825	0.16948387094774262	1.8041267989231804	0.055782673536916794	0.299370271895116	-0.243675115783545
0.399	0.23313038327198063	-0.10037857514444488	0.17138037291283273	1.8040136433682532	0.05566731696493065	0.2998532347579344	-0.2431454336470954
0.3999999999999999	0.23316246190369985	-0.10041047881604609	0.17328325294742136	1.8038968203128896	0.0555515154009246	0.300337167713011	-0.24261381672047508
0.4009999999999998	0.23319427541125404	-0.10044258663132781	0.17519249285380836	1.8037763086691851	0.05543526825681814	0.30082206194928884	-0.2420802661558656
0.40200000000000014	0.23322581762960562	-0.10047489592581364	0.17710807372404427	1.8036520866635433	0.05531857499844728	0.30130790858212014	-0.24154478347404398
0.403	0.23325708251373412	-0.10050740385051615	0.17902997595484904	1.8035241318319264	0.055201435145074806	0.30179469866037734	-0.24100737056211732
0.4039999999999999	0.23328806414813416	-0.10054010737090843	0.180958179263498	1.803392421014213	0.05508384826903073	0.3022824231738539	-0.24046802967125122
0.4049999999999998	0.23331875675583144	-0.1005730032668308	0.18289266270431437	1.8032569303469266	0.05496581399578787	0.3027710730608424	-0.23992676341457456
0.40600000000000014	0.233349154706921	-0.10060608813333599	0.18483340468653786	1.803117635255114	0.054847332004229386	0.3032606392160808	-0.23938357476464772
0.40700000000000003	0.233379252526259	-0.10063935838172208	0.1867803829939708	1.8029745104441444	0.05472840202656053	0.3037511124992588	-0.23883846705024941
0.4079999999999999	0.2334090449003132	-0.10067281024037933	0.1887335748049205	1.802827529891088	0.05460902384792583	0.30424248374378826	-0.23829144395327015
0.4089999999999998	0.23343852668355167	-0.10070643975583266	0.19069295671170522	1.8026766668356895	0.054489197306097366	0.30473474376548204	-0.23774250950601403
0.41000000000000014	0.23346769290400277	-0.1007402427947372	0.1926585047404959	1.8025218937713363	0.05436892229141701	0.3052278833712095	-0.23719166808841782
0.41100000000000003	0.23349653876799187	-0.1007742150468275	0.19463019437076548	1.802363182435299	0.054248198747114715	0.30572189336747835	-0.2366389244253663
0.4119999999999999	0.233525059664434	-0.1008083520284471	0.19660800055286487	1.8022005037975157	0.054127026670063715	0.30621676456864677	-0.23608428358470826
0.4129999999999998	0.2335532511683098	-0.10084264908704207	0.19859189772412672	1.8020338280487074	0.05400540611185092	0.30671248780483495	-0.23552775097584733
0.41400000000000015	0.23358110904295404	-0.10087710140662622	0.2005818598238988	1.8018631245889707	0.05388333717985814	0.3072090539296068	-0.23496933234859743
0.41500000000000004	0.23360862924116185	-0.10091170401346869	0.20257786030602595	1.801688362017263	0.05376082003823204	0.3077064538269433	-0.23440903379254208
0.4159999999999999	0.2336358079054914	-0.10094645178162828	0.20457987214842818	1.8015095081218022	0.053637854908925704	0.30820467841739424	-0.233846861736952
0.4169999999999998	0.23366264136851797	-0.10098133943871454	0.20658786786168284	1.801326529871417	0.05351444207299411	0.3087037186640268	-0.23328282295082925
0.41800000000000015	0.23368912615342188	-0.1010163615726351	0.20860181949701362	1.8011393934074977	0.05339058187232616	0.309203565578301	-0.23271692454307177
0.41900000000000004	0.2337152589745364	-0.10105151263933573	0.21062169865296151	1.8009480640358344	0.05326627471181289	0.30970421022557687	-0.23214917396299475
0.41999999999999993	0.23374103673748178	-0.10108678697078557	0.21264747648189	1.800752506218367	0.05314152106158616	0.31020564373044474	-0.23157957900077616
0.4209999999999998	0.2337664565396442	-0.10112217878321215	0.21467912369710493	1.8005526835652632	0.05301632145926659	0.3107078572820694	-0.23100814778757534
0.42200000000000015	0.23379151567137893	-0.10115768218634179	0.21671661057911515	1.800348558826983	0.052890676512585555	0.31121084213931405	-0.23043488879592597
0.42300000000000004	0.23381621161680768	-0.10119329119327614	0.21875990697993378	1.800140093886363	0.05276458690219813	0.31171458963540866	-0.22985981084070048
0.42399999999999993	0.23384054205383625	-0.10122899972950959	0.2208089823262016	1.79992724975151	0.05263805338413822	0.31221909118223173	-0.22928292308021048
0.4249999999999998	0.23386450485415192	-0.1012648016407182	0.2228638056219153	1.7997099865499135	0.05251107679197612	0.3127243382743976	-0.22870423501713097
0.42600000000000016	0.23388809808357997	-0.10130069070045267	0.22492434545003714	1.7994882635238203	0.052383658039104115	0.3132303224930345	-0.22812375649948252
0.42700000000000005	0.2339113200027995	-0.10133666061886926	0.2269905699722623	1.799262039026911	0.052255798121392846	0.3137370355090197	-0.22754149772184512
0.42799999999999994	0.23393416906804287	-0.10137270505250352	0.2290624469277262	1.7990312705223124	0.05212749812015669	0.3142444690857391	-0.22695746922648927
0.4289999999999998	0.23395664393102722	-0.10140881761433843	0.23113994363143522	1.798795914581987	0.051998759205183584	0.31475261508150265	-0.226371681904293
0.43000000000000016	0.2339787434381179	-0.10144499188379769	0.23322302697170313	1.7985559268875428	0.051869582637706385	0.31526146545150074	-0.2257841469957996
0.43100000000000005	0.2340004666291053	-0.10148122141705011	0.23531166340549606	1.798311262232509	0.05173996977343655	0.3157710122491277	-0.22519487609258834
0.43199999999999994	0.2340218127352226	-0.1015174997580064	0.23740581895133978	1.798061874525745	0.051609922065841383	0.3162812476266794	-0.22460388113894716
0.43299999999999983	0.2340427811764023	-0.10155382044926095	0.23950545917982446	1.7978077167952673	0.051479441069602894	0.31679216383555525	-0.22401117443420146
0.43400000000000016	0.23406337155852178	-0.10159017704261204	0.24161054920249228	1.7975487411925413	0.05134852844419575	0.3173037532260934	-0.22341676863562634
0.43500000000000005	0.23408358367101587	-0.1016265631102954	0.24372105366139585	1.7972848989980352	0.05121718595764379	0.3178160082472906	-0.2228206767608344
0.43599999999999994	0.23410341748485727	-0.1016629722573094	0.24583693672086696	1.7970161406284644	0.05108541549027079	0.31832892144659736	-0.2222229121889564
0.43699999999999983	0.23412287315053074	-0.10169939813408577	0.24795816206002555	1.7967424156453962	0.05095321903832189	0.3188424854696117	-0.22162348866121165
0.43800000000000017	0.23414195099524987	-0.10173583444876355	0.2500846928641827	1.7964636727648886	0.050820598717514806	0.3193566930594978	-0.22102242028158517
0.43900000000000006	0.2341606515194158	-0.10177227497832017	0.2522164918155485	1.796179859868961	0.050687556766275274	0.3198715370561962	-0.22041972151753825
0.43999999999999995	0.23417897539306537	-0.1018087135785612	0.2543535210840314	1.7958909240193204	0.05055409554847193	0.32038701039543316	-0.21981540720043327
0.44099999999999984	0.2341969234526848	-0.10184514419335136	0.25649574231779243	1.7955968114722705	0.05042021755583115	0.3209031061074146	-0.21920949252578115
0.44200000000000017	0.23421449669801628	-0.10188156086272075	0.25864311663396816	1.7952974676944728	0.050285925409968665	0.3214198173153331	-0.21860199305323566
0.44300000000000006	0.2342316962881048	-0.10191795772985307	0.2607956046111042	1.7949928373803732	0.050151221863852846	0.3219371372340598	-0.2179929247057719
0.44399999999999995	0.2342485235365827	-0.1019543290477122	0.26295316628371	1.7946828644713388	0.050016109802879724	0.32245505916908934	-0.21738230376791198
0.44499999999999984	0.23426497990656536	-0.10199066918568805	0.26511576113784757	1.7943674921758124	0.049880592245800735	0.3229735765154398	-0.21677014688340848
0.44599999999999973	0.23428106700478107	-0.10202697263626728	0.26728334810666565	1.7940466629909126	0.04974467234550035	0.3234926827562701	-0.2161564710526136
0.44700000000000006	0.23429678657530953	-0.10206323402173423	0.26945588556591743	1.793720318727046	0.04960835338955973	0.32401237146122214	-0.21554129362927432
0.44799999999999995	0.23431214049443266	-0.10209944810090761	0.2716333313298753	1.7933884005355774	0.04947163880078614	0.3245326362845542	-0.214924632316554
0.44899999999999984	0.2343271307665961	-0.10213560977591817	0.27381564264730873	1.7930508489381118	0.0493345321378874	0.32505347096301146	-0.21430650516268998
0.44999999999999973	0.23434175951997419	-0.10217171409903221	0.2760027761975654	1.7927076038566965	0.04919703709616654	0.32557486931350027	-0.2136869305565135
0.45100000000000007	0.23435602900126082	-0.10220775627915006	0.27819468808717457	1.7923586046449969	0.04905915750805015	0.32609682523069455	-0.21306592722257078
0.45199999999999996	0.2343699415704357	-0.10224373168723129	0.2803913338466408	1.7920037901212698	0.048920897343203554	0.32661933268433624	-0.21244351421576643
0.45299999999999985	0.23438349969588113	-0.10227963586065178	0.282592668427848	1.791643098603934	0.048782260708046116	0.32714238571623616	-0.2118197109153283
0.45399999999999974	0.2343967059498461	-0.10231546450687316	0.28479864620324236	1.7912764679482998	0.04864325184478473	0.3276659784375901	-0.2111945370180141
0.45500000000000007	0.23440956300425597	-0.10235121350642896	0.287009220966085	1.790903835583006	0.04850387513026597	0.32819010502661583	-0.2105680125312111
0.45599999999999996	0.23442207362648973	-0.10238687891598545	0.2892243459306911	1.7905251385473568	0.0483641350749473	0.3287147597259076	-0.20994015776603137
0.45699999999999985	0.23443424067437063	-0.10242245697185932	0.2914439737338273	1.790140313531122	0.048224036321739425	0.3292399368395141	-0.20931099332940867
0.45799999999999974	0.23444606709036572	-0.10245794409286653	0.2936680564384445	1.7897492969168651	0.04808358364422821	0.3297656307301113	-0.20868054011475082
0.4590000000000001	0.23445755589574263	-0.10249333688174976	0.2958965455394175	1.789352024823352	0.04794278194433257	0.33029183581645705	-0.20804881929185845
0.45999999999999996	0.23446871018468415	-0.10252863212518955	0.29812939197058436	1.7889484331486019	0.0478016362494545	0.33081854657113435	-0.20741585229682055
0.46099999999999985	0.2344795331176061	-0.10256382679277923	0.3003665461120005	1.788538457613394	0.047660151709055736	0.33134575751822287	-0.20678166082186594
0.46199999999999974	0.23449002791404872	-0.1025989180357178	0.3026079577967067	1.7881220338064252	0.04751833359108219	0.3318734632305381	-0.2061462668049676
0.4630000000000001	0.23450019784663992	-0.10263390318560041	0.3048535763178124	1.7876990972300468	0.047376187278657715	0.3324016583266882	-0.20550969241923894
0.46399999999999997	0.23451004623612906	-0.10266877975293562	0.30710335043707054	1.7872695833455194	0.04723371826667652	0.33293033746837913	-0.20487196006204045
0.46499999999999986	0.23451957644598662	-0.10270354542463805	0.3093572283953677	1.7868334276182218	0.04709093215768	0.33345949535803465	-0.20423309234353093
0.46599999999999975	0.23452879187656667	-0.10273819806012177	0.3116151579248049	1.7863905655632484	0.04694783465713448	0.33398912673667575	-0.20359311207458106
0.4670000000000001	0.2345376959599538	-0.1027727356859975	0.31387708626129274	1.7859409327914657	0.04680443156853062	0.33451922638188114	-0.20295204225445307
0.46799999999999997	0.2345462921551143	-0.10280715649012956	0.31614296015658305	1.7854844650560884	0.046660728788420876	0.33504978910540856	-0.20230990605871216
0.46899999999999986	0.2345545839426005	-0.10284145881618105	0.3184127258894101	1.7850210982994645	0.04651673230138923	0.3355808097503598	-0.20166672682746833
0.46999999999999975	0.23456257481880574	-0.10287564115827066	0.3206863292757962	1.7845507686993791	0.04637244817494749	0.3361122831881988	-0.20102252805410947
0.4710000000000001	0.23457026828938807	-0.10290970215499125	0.32296371567932386	1.784073412714556	0.04622788255447415	0.33664420431587155	-0.20037733337438055
0.472	0.23457766786185844	-0.10294364058316999	0.3252448300229295	1.7835889671294232	0.04608304165818991	0.33717656805315516	-0.19973116655511636
0.47299999999999986	0.23458477703808236	-0.10297745535175003	0.32752961680227544	1.7830973690985812	0.04593793177192018	0.337709369340179	-0.1990840514824223
0.47399999999999975	0.23459159930706802	-0.1030111454954172	0.32981802009925104	1.782598556191041	0.0457925592436387	0.3382426031350023	-0.19843601214982784
0.4750000000000001	0.23459813813803726	-0.10304471016721636	0.332109983594528	1.7820924664331597	0.04564693047790768	0.3387762644111916	-0.19778707264705936
0.476	0.23460439697377625	-0.1030781486305343	0.33440545057847043	1.781579038349957	0.045501051930330355	0.33931034815509803	-0.19713725714977462
0.47699999999999987	0.2346103792246385	-0.10311146025195966	0.33670436396007897	1.7810582110052502	0.045354930102496735	0.33984484936271897	-0.19648658991029594
0.47799999999999976	0.2346160882639498	-0.10314464449502148	0.3390066662744038	1.7805299240406662	0.04520857153765993	0.3403797630364519	-0.19583509524913614
0.4790000000000001	0.23462152742443473	-0.1031777009136749	0.34131229968998456	1.77999411771397	0.04506198281658865	0.34091508418198957	-0.1951827975466236
0.48	0.23462669999415744	-0.10321062914590796	0.34362120601749857	1.7794507329367673	0.04491517055322399	0.3414508078054224	-0.19452972123417622
0.48099999999999987	0.23463160921159618	-0.10324342890784691	0.34593332671854576	1.7788997113108884	0.044768141390316964	0.3419869289103705	-0.1938758907857492
0.48199999999999976	0.23463625826060158	-0.10327609998723593	0.34824860291350035	1.7783409951627576	0.04462090199510104	0.34252344249496636	-0.19322133071010208
0.4830000000000001	0.2346406502656115	-0.10330864223591554	0.3505669753888644	1.7777745275750534	0.0444734590549325	0.34306034354893805	-0.19256606554398342
0.484	0.2346447882871195	-0.10334105556204767	0.3528883846049283	1.7772002524157144	0.04432581927289195	0.3435976270511624	-0.19191011984584364
0.4849999999999999	0.23464867531701727	-0.10337333992246432	0.3552127707045475	1.7766181143651003	0.04417798936340153	0.3441352879677543	-0.1912535181895043
0.48599999999999977	0.23465231427305613	-0.10340549531514384	0.3575400735230946	1.7760280589417312	0.044029976047973006	0.3446733212505134	-0.1905962851576986
0.4870000000000001	0.23465570799280028	-0.10343752177181612	0.35987023259889667	1.7754300325266685	0.04388178605108018	0.3452117218355525	-0.1899384453358247
0.488	0.23465885922857452	-0.10346941935069336	0.36220318718384065	1.7748239823865815	0.043733426096027365	0.34575048464204905	-0.18928002330594898
0.4889999999999999	0.23466177064377974	-0.10350118812932332	0.3645388762538296	1.7742098566955617	0.0435849029008682	0.34628960457106595	-0.18862104364097426
0.48999999999999977	0.23466444480982115	-0.10353282819756601	0.3668772385180192	1.7735876045553571	0.043436223174611856	0.34682907650432304	-0.18796153089949705
0.4910000000000001	0.2346668842032699	-0.10356433965069801	0.3692182124261393	1.7729571760129468	0.04328739361383192	0.34736889530292614	-0.18730150962199998
0.492	0.23466909120325627	-0.10359572258302162	0.37156173617433735	1.7723185220751336	0.04313842089979325	0.3479090558060569	-0.1866410043281725
0.4929999999999999	0.23467106808909158	-0.10362697708272817	0.37390774770998336	1.7716715947217039	0.04298931169621201	0.3484495528295074	-0.18598003951466646
0.4939999999999998	0.2346728170381164	-0.103658103227636	0.37625618473624683	1.7710163469179518	0.04284007264727699	0.3489903811643084	-0.1853186396528969
0.4950000000000001	0.23467434012377333	-0.10368910108029884	0.37860698471800736	1.7703527326251134	0.04269071037537769	0.3495315355759432	-0.18465682918692525
0.496	0.2346756393139017	-0.10371997068211256	0.38096008488953653	1.7696807068076335	0.04254123147853256	0.3500730108042127	-0.18399463253164441
0.4969999999999999	0.2346767164692526	-0.10375071204717388	0.38331542226326176	1.7690002254384325	0.042391642527815576	0.3506148015635141	-0.1833320740711209
0.4979999999999998	0.2346775733422219	-0.10378132515626415	0.38567293363929595	1.7683112455037198	0.04224195006489643	0.35115690254329357	-0.18266917815664277
0.4990000000000001	0.2346782115757999	-0.10381180995095475	0.388032555615794	1.7676137250070207	0.04209216059962708	0.35169930840861846	-0.18200596910445058
0.5	0.2346786327023593	-0.10384216632783551	0.390394224600576	1.766907622972091	0.04194228060748563	0.35224201380111664	-0.18134247119324906
0.5009999999999999	0.23467883814152737	-0.10387239413324642	0.39275787682482927	1.7661928994454996	0.04179231652693193	0.35278501334053236	-0.18067870866123206
0.5019999999999998	0.23467882919751742	-0.10390249315926564	0.39512344835857544	1.7654695154981777	0.04164227475715606	0.35332830162684326	-0.18001470570271932
0.5030000000000001	0.23467860705742277	-0.10393246314094934	0.39749087512646175	1.764737433224462	0.0414921616563958	0.35387187324263825	-0.17935048646498988
0.504	0.23467817279047348	-0.10396230375407126	0.3998600929235625	1.763996615739432	0.041341983540512696	0.3544157227555191	-0.1786860750452891
0.5049999999999999	0.23467752734675137	-0.10399201461298915	0.40223103743162736	1.7632470271764473	0.04119174668163753	0.35495984472040826	-0.1780214954875593
0.5059999999999998	0.23467667155498526	-0.10402159526863723	0.40460364423508743	1.762488632685302	0.04104145730687922	0.35550423368170814	-0.17735677177917472
0.5070000000000001	0.23467560612017346	-0.10405104520664407	0.406977848835757	1.7617213984302755	0.04089112159709095	0.3560488841753162	-0.17669192784820617
0.508	0.23467433162178458	-0.10408036384595472	0.40935358666591815	1.7609452915877413	0.040740745685870244	0.3565937907303801	-0.1760269875611911
0.5089999999999999	0.23467284851291395	-0.10410955053833278	0.41173079310059757	1.7601602803433605	0.040590335658969565	0.35713894787085915	-0.1753619747210821
0.5099999999999998	0.23467115711964406	-0.10413860456798942	0.41410940347060154	1.7593663338889034	0.04043989755374613	0.3576843501172622	-0.17469691306498467
0.5110000000000001	0.23466925764023178	-0.10416752515096574	0.4164893530763771	1.7585634224187263	0.04028943735846229	0.35822999198850697	-0.1740318262617221
0.512	0.23466715014487619	-0.10419631143502071	0.4188705772012591	1.7577515171255544	0.04013896101185692	0.3587758680036623	-0.1733667379097525
0.5129999999999999	0.2346648345756922	-0.10422496249964819	0.421253011123038	1.7569305901948442	0.039988474402981894	0.3593219726837005	-0.1727016715359021
0.5139999999999998	0.23466231074613664	-0.10425347735584947	0.42363659012315574	1.7561006147981357	0.03983798337117622	0.3598683005530822	-0.17203665059501363
0.5150000000000001	0.2346595783398825	-0.10428185494679036	0.4260212494935954	1.755261565086924	0.03968749370647643	0.360414846140693	-0.17137169847018216
0.516	0.23465663690876415	-0.10431009414971752	0.4284069245422775	1.7544134161874552	0.039537011150518504	0.3609616039801959	-0.17070683847337317
0.5169999999999999	0.23465348587017215	-0.10433819377838396	0.4307935505977807	1.7535561441957155	0.03938654139768216	0.3615085686102941	-0.17004209384633892
0.5179999999999998	0.2346501245054055	-0.10436615258560929	0.4331810630142008	1.7526897261722671	0.03923609009628907	0.3620557345751529	-0.1693774877613842
0.5190000000000001	0.23464655195898398	-0.10439396926559984	0.43556939717583687	1.7518141401369445	0.039085662849788635	0.3626030964248013	-0.16871304332195894
0.52	0.23464276723741492	-0.10442164245527814	0.43795848850063607	1.750929365063439	0.03893526521780407	0.36315064871527847	-0.1680487835637246
0.5209999999999999	0.23463876920741136	-0.10444917073500065	0.44034827244283864	1.7500353808734168	0.038784902717033144	0.3636983860086484	-0.16738473145625501
0.5219999999999998	0.23463455659506724	-0.10447655263016772	0.44273868449488446	1.7491321684294383	0.03863458082248562	0.36424630287301285	-0.16672090990522706
0.5230000000000001	0.23463012798637153	-0.10450378661410165	0.4451296601867651	1.7482197095274539	0.03848430496935631	0.3647943938821001	-0.16605734175526177
0.524	0.23462548182831003	-0.10453087111144241	0.44752113508326014	1.7472979868911487	0.03833408055516306	0.3653426536141305	-0.16539404979296704
0.5249999999999999	0.2346206164301754	-0.10455780450131257	0.4499130447821287	1.7463669841681566	0.03818391294159641	0.3658910766505124	-0.16473105674936803
0.5259999999999998	0.23461552996546245	-0.10458458511950093	0.45230532491331515	1.7454266859258987	0.038033807455892736	0.366439657574861	-0.16406838530219028
0.5270000000000001	0.23461022047472854	-0.10461121126004108	0.4546979111358501	1.7444770776463092	0.037883769392273864	0.36698839097191893	-0.1634060580792524
0.528	0.23460468586866945	-0.10463768117768919	0.4570907391313852	1.7435181457198443	0.037733804014117946	0.36753727142601805	-0.16274409766312875
0.5289999999999999	0.23459892393103646	-0.10466399309168006	0.4594837445966803	1.7425498774384156	0.037583916556734494	0.3680862935194542	-0.16208252659626846
0.5299999999999998	0.23459293232252526	-0.10469014518963657	0.4618768632366056	1.7415722609872581	0.03743411223012951	0.36863545183102303	-0.16142136738612234
0.5310000000000001	0.2345867085860153	-0.10471613563050626	0.46427003075772144	1.7405852854364952	0.037284396221329355	0.3691847409346611	-0.1607606425101951
0.532	0.23458025015240933	-0.10474196254652504	0.46666318286287745	1.739588940733162	0.03713477369625815	0.369734155398259	-0.16010037442069613
0.5329999999999999	0.23457355434669916	-0.10476762404495985	0.4690562552468928	1.7385832176944516	0.036985249801407376	0.37028368978252973	-0.1594405855485236
0.5339999999999998	0.23456661839426007	-0.10479311821000972	0.4714491835926261	1.7375681080142236	0.03683582966486624	0.37083333863786694	-0.15878129830436732
0.5350000000000001	0.23455943942737664	-0.10481844310449279	0.47384190356712114	1.7365436043064735	0.03668651839548988	0.37138309649548334	-0.15812253507234114
0.536	0.23455201449200264	-0.10484359677094698	0.47623435081827	1.7355097001737434	0.03653732108062661	0.3719329578547839	-0.15746431819843718
0.5369999999999999	0.23454434055475773	-0.10486857723289782	0.47862646097280775	1.7344663902512272	0.03638824278489623	0.37248291717471277	-0.1568066699833416
0.5379999999999998	0.23453641451016383	-0.1048933824970435	0.4810181696357019	1.7334136702134169	0.036239288550927964	0.3730329688710898	-0.1561496126822088
0.5390000000000001	0.23452823318812435	-0.10491801055635804	0.4834094123906212	1.7323515367684807	0.03609046340095675	0.373583107315922	-0.1554931685064391
0.54	0.23451979336164877	-0.10494245939411673	0.485800124801922	1.731279987653535	0.035941772338603274	0.374133326836747	-0.1548373596245765
0.5409999999999999	0.2345110917548263	-0.10496672698809528	0.4881902424182149	1.730199021630437	0.035793220350528156	0.3746836217161964	-0.15418220816248723
0.5419999999999998	0.2345021250510513	-0.10499081131419427	0.49057970077682694	1.7291086384817351	0.03564481240771191	0.3752339861917235	-0.1535277362032843
0.5430000000000001	0.23449288990150396	-0.10501471034986595	0.49296843540884505	1.7280088390063972	0.035496553466538495	0.3757844144554408	-0.1528739657870991
0.544	0.23448338293388896	-0.10503842207809395	0.4953563818451763	1.7268996250145643	0.035348448470042995	0.3763349006543159	-0.15222091891061695
0.5449999999999999	0.23447360076143614	-0.10506194449230379	0.4977434756244391	1.7257809993217017	0.03520050234937956	0.37688543889079196	-0.15156861752592912
0.5459999999999998	0.2344635399921658	-0.10508527560145706	0.5001296523023746	1.7246529657436505	0.035052720025078435	0.37743602322347436	-0.1509170835385582
0.5470000000000002	0.23445319723842217	-0.10510841343457747	0.5025148474613399	1.7235155290925774	0.03490510640796545	0.37798664766770523	-0.1502663388053659
0.548	0.2344425691266784	-0.10513135604508496	0.504898996719568	1.7223686951723192	0.03475766640010464	0.3785373061962147	-0.14961640513262675
0.5489999999999999	0.23443165230761634	-0.10515410151531693	0.5072820357410058	1.7212124707727359	0.03461040489582009	0.37908799273991645	-0.1489673042738807
0.5499999999999998	0.23442044346648422	-0.10517664796086466	0.5096639002461695	1.7200468636634485	0.03446332678254859	0.3796387011888523	-0.1483190579275438
0.5510000000000002	0.2344089393337359	-0.10519899353397605	0.5120445260240827	1.7188718825865774	0.0343164369413357	0.38018942539347506	-0.147671687734438
0.552	0.23439713669595447	-0.10522113642565037	0.5144238489449863	1.7176875372484697	0.03416974024684855	0.38074015916621434	-0.1470252152752802
0.5529999999999999	0.23438503240706335	-0.10524307486642481	0.5168018049731244	1.7164938383115342	0.034023241566778925	0.38129089628296664	-0.14637966206829178
0.5539999999999998	0.23437262339982873	-0.10526480712660578	0.5191783301800479	1.715290797387304	0.03387694576081456	0.3818416304844536	-0.1457350495664818
0.5550000000000002	0.2343599066976554	-0.10528633151745218	0.5215533607600027	1.7140784270303442	0.03373085767966106	0.38239235547782136	-0.14509139915372976
0.556	0.23434687942667987	-0.10530764639368705	0.52392683304784	1.7128567407311157	0.03358498216429244	0.38294306493885133	-0.14444873213983006
0.5569999999999999	0.23433353882816288	-0.10532875015620881	0.5262986835391308	1.7116257529070207	0.033439324045121135	0.38349375251478907	-0.14380706975502536
0.5579999999999998	0.23431988227080963	-0.10534964125387551	0.5286688489129283	1.7103854788931279	0.033293888140595376	0.38404441182755367	-0.14316643314376434
0.5590000000000002	0.23430590726226935	-0.10537031818436818	0.5310372660568669	1.709135934933314	0.03314867925521945	0.38459503647721227	-0.14252684335766336
0.56	0.2342916114601923	-0.10539077949488822	0.533403872092775	1.707877138171055	0.033003702177540034	0.3851456200455428	-0.14188832134832124
0.5609999999999999	0.2342769926839714	-0.10541102378344083	0.5357686044013573	1.706609106640222	0.0328589616784595	0.38569615609932617	-0.1412508879602103
0.5619999999999998	0.23426204892641656	-0.1054310497010811	0.5381314006460087	1.7053318592566253	0.03271446250987145	0.3862466381933736	-0.14061456392344035
0.5630000000000002	0.23424677836386132	-0.10545085595437143	0.5404921987962007	1.7040454158102836	0.032570209403309285	0.3867970598734793	-0.13997936984649753
0.5640000000000001	0.23423117936508225	-0.10547044130767554	0.5428509371493732	1.7027497969587813	0.0324262070686033	0.38734741467899825	-0.1393453262093637
0.565	0.23421525050016329	-0.1054898045860427	0.5452075543498816	1.701445024221312	0.03228246019296792	0.387897696144875	-0.13871245335748367
0.5659999999999998	0.2341989905493071	-0.10550894467793104	0.5475619894050611	1.700131119972267	0.03213897344020997	0.38844789780337163	-0.13808077149692569
0.5670000000000002	0.23418239851084005	-0.10552786053664183	0.5499141816984701	1.698808107435094	0.03199575144962713	0.38899801318525784	-0.13745030069065464
0.5680000000000001	0.23416547360840975	-0.10554655118159531	0.552264071000374	1.697476010677909	0.03185279883507929	0.3895480358201054	-0.13682106085541088
0.569	0.23414821529775123	-0.10556501569982477	0.5546115974770335	1.6961348546104613	0.03171012018428909	0.3900979592361176	-0.13619307175874876
0.5699999999999998	0.23413062327264994	-0.10558325324580965	0.5569567016996018	1.6947846649813039	0.031567720057636355	0.3906477769599887	-0.1355663530162766
0.5710000000000002	0.23411269747010474	-0.10560126303965106	0.5592993246519403	1.6934254683751457	0.03142560298644209	0.3911974825167381	-0.13494092408926142
0.5720000000000001	0.2340944380750643	-0.10561904436584653	0.5616394077374114	1.6920572922107404	0.03128377347146822	0.3917470694294037	-0.1343168042824574
0.573	0.23407584552435917	-0.10563659657303728	0.5639768927843317	1.690680164738518	0.031142235981872334	0.39229653121854047	-0.13369401274244389
0.5739999999999998	0.23405692050983173	-0.1056539190732223	0.5663117220493855	1.689294115037572	0.0310009949541868	0.39284586140146904	-0.1330725684568192
0.5749999999999997	0.23403766398104026	-0.10567101134044199	0.5686438382198072	1.6878991730127209	0.030860054791196027	0.3933950534913415	-0.1324524902537447
0.5760000000000001	0.2340180771467809	-0.10568787291006293	0.5709731844147696	1.6864953693912403	0.03071941986119475	0.3939441009960922	-0.13183379680169863
0.577	0.23399816147467473	-0.10570450337829028	0.5732997041856599	1.6850827357188565	0.03057909449768399	0.3944929974172791	-0.13121650660978676
0.5779999999999998	0.23397791868957338	-0.10572090240153059	0.5756233415156701	1.6836613043557294	0.030439082999195934	0.39504173624888383	-0.13060063802840916
0.5789999999999997	0.2339573507715351	-0.10573706969635525	0.5779440408191306	1.6822311084720156	0.03029938962930437	0.3955903109762584	-0.12998620925008217
0.5800000000000001	0.2339364599529922	-0.10575300503968911	0.580261746940268	1.6807921820422305	0.030160018616755605	0.39613871507528675	-0.12937323831058034
0.581	0.23391524871510666	-0.10576870826847365	0.5825764051506896	1.6793445598387502	0.030020974155533044	0.39668694201158433	-0.12876174309056332
0.5819999999999999	0.23389371978368656	-0.10578417927917763	0.5848879611449008	1.677888277425176	0.029882260405033934	0.3972349852394377	-0.12815174131791424
0.5829999999999997	0.2338718761242878	-0.10579941802753179	0.5871963610331546	1.6764233711502767	0.029743881490597906	0.3977828382001856	-0.1275432505711366
0.5840000000000001	0.2338497209368752	-0.10581442452849181	0.5895015513320575	1.674949878142848	0.029605841504383112	0.3983304943201707	-0.12693628828354975
0.585	0.23382725765116386	-0.10582919885642991	0.5918034789541138	1.6734678363074518	0.0294681445064643	0.39887794700851054	-0.12633087174753438
0.5859999999999999	0.23380448992188582	-0.10584374114555041	0.5941020911962632	1.6719772843206293	0.02933079452608777	0.3994251896546346	-0.12572701811881123
0.5869999999999997	0.23378142162247767	-0.10585805159052943	0.5963973357270833	1.6704782616267995	0.029193795563140328	0.3999722156257149	-0.12512474442128452
0.5880000000000001	0.2337580568375626	-0.10587213044738278	0.5986891605727096	1.668970808433427	0.029057151589949936	0.40051901826411856	-0.1245240675526155
0.589	0.23373439985535005	-0.10588597803456189	0.6009775141019031	1.6674549657054187	0.02892086655341431	0.40106559088482785	-0.12392500429020573
0.5899999999999999	0.23371045516032438	-0.10589959473389797	0.6032623450106932	1.6659307751590866	0.028784944377149027	0.4016119267728952	-0.12332757129739035
0.5909999999999997	0.23368622742584252	-0.10591298099064274	0.605543602306267	1.664398279256764	0.028649388963224946	0.40215801918081806	-0.1227317851298862
0.5920000000000001	0.23366172150550948	-0.1059261373126063	0.6078212352901562	1.6628575212027903	0.02851420419355211	0.4027038613256569	-0.12213766224223481
0.593	0.23363694242257135	-0.10593906426914226	0.6100951935418961	1.661308544940067	0.028379393931332556	0.4032494463861471	-0.12154521899391976
0.5939999999999999	0.23361189535807356	-0.10595176249035676	0.6123654269043353	1.6597513951456422	0.02824496202263919	0.40379476750023735	-0.12095447165508126
0.5949999999999998	0.23358658563891085	-0.10596423266616693	0.6146318854706451	1.6581861172245296	0.028110912297873363	0.4043398177631221	-0.12036543641187308
0.5960000000000001	0.2335610187261406	-0.10597647554445441	0.616894519572328	1.65661275730247	0.027977248572914653	0.40488459022547046	-0.11977812937150686
0.597	0.23353520020354973	-0.10598849192868848	0.6191532797675208	1.6550313622179658	0.027843974650141882	0.4054290778918583	-0.11919256656721161
0.5979999999999999	0.2335091357660938	-0.10600028267614796	0.6214081168288876	1.6534419795127868	0.02771109431968701	0.40597327371959224	-0.11860876396364062
0.5989999999999998	0.23348283120745472	-0.10601184869636601	0.623658981731153	1.6518446574220367	0.027578611360796416	0.4065171706175683	-0.11802673746264962
0.6000000000000001	0.23345629240708837	-0.10602319094941737	0.6259058256390754	1.6502394448659834	0.027446529543113152	0.40706076144480563	-0.11744650290863866
0.601	0.2334295253178837	-0.10603431044479647	0.6281485998962832	1.648626391442863	0.027314852628059234	0.4076040390090278	-0.11686807609319867
0.6019999999999999	0.23340253595404886	-0.10604520824051272	0.6303872560150175	1.6470055474203462	0.027183584370314245	0.40814699606572524	-0.11629147275953443
0.6029999999999998	0.23337533037884056	-0.10605588544165223	0.6326217456664558	1.6453769637259983	0.027052728519203904	0.408689625317462	-0.11571670860695317
0.6040000000000001	0.2333479146928836	-0.10606634319840517	0.6348520206709168	1.6437406919381836	0.026922288819812245	0.40923191941300757	-0.11514379929540337
0.605	0.23332029502270382	-0.10607658270355767	0.6370780329883667	1.6420967842769951	0.02679226901375284	0.4097738709464231	-0.11457276044986571
0.6059999999999999	0.23329247750909216	-0.10608660519019744	0.639299734710776	1.6404452935944047	0.026662672839899936	0.4103154724565343	-0.11400360766403302
0.6069999999999998	0.2332644682960451	-0.10609641193038258	0.6415170780567504	1.6387862733635832	0.026533504035258542	0.4108567164269829	-0.113436356503081
0.6080000000000001	0.23323627351989795	-0.10610600423439694	0.6437300153677294	1.637119777666961	0.026404766335848023	0.41139759528673997	-0.11287102250600199
0.609	0.233207899297892	-0.10611538344984055	0.6459384991054191	1.6354458611837273	0.02627646347747377	0.41193810141072457	-0.11230762118760823
0.6099999999999999	0.2331793517165457	-0.10612455096017852	0.6481424818508881	1.6337645791782247	0.026148599196322404	0.41247822712041304	-0.11174616803976323
0.6109999999999998	0.23315063682019693	-0.10613350818349757	0.6503419163061276	1.6320759874880573	0.026021177229559586	0.4130179646848717	-0.11118667853158265
0.6120000000000001	0.23312176059971268	-0.10614225657221922	0.6525367552977444	1.6303801425103488	0.02589420131610943	0.4135573063224043	-0.1106291681088938
0.613	0.23309272898136346	-0.1061507976133932	0.6547269517813237	1.6286771011876033	0.025767675197551073	0.4140962442023951	-0.11007365219336535
0.6139999999999999	0.23306354781585834	-0.1061591328288189	0.6569124588461307	1.6269669209953737	0.025641602618824196	0.4146347704469285	-0.10952014618117015
0.6149999999999998	0.23303422286790873	-0.10616726377461867	0.6590932297209506	1.6252496599316766	0.025515987328496238	0.4151728771321933	-0.10896866544092262
0.6160000000000001	0.23300475980706678	-0.10617519204101147	0.6612692177818674	1.6235253765062205	0.0253908330789531	0.4157105562900443	-0.10841922531087565
0.617	0.23297516419983155	-0.10618291925303612	0.6634403765627791	1.621794129727883	0.025266143626753265	0.4162477999101556	-0.10787184109524038
0.6179999999999999	0.23294544150263946	-0.10619044707184708	0.6656066597686927	1.6200559790907567	0.025141922732776264	0.41678459994283423	-0.10732652805949186
0.6189999999999998	0.23291559705611026	-0.1061977771958311	0.6677680212910931	1.618310984560592	0.02501817416185734	0.41732094830207517	-0.10678330142470692
0.6200000000000001	0.23288563608054702	-0.10620491136116751	0.6699244152246792	1.6165592065623307	0.024894901682026457	0.41785683686856145	-0.10624217636128447
0.621	0.2328555636719312	-0.10621185134258136	0.6720757958847636	1.6148007059679186	0.024772109063835136	0.4183922574926784	-0.10570316798233799
0.6219999999999999	0.23282538479802875	-0.1062185989546624	0.6742221178253784	1.6130355440847128	0.024649800079767546	0.4189272019974885	-0.1051662913364412
0.6229999999999998	0.2327951042949806	-0.10622515605262209	0.6763633358581267	1.6112637826447964	0.024527978503183962	0.41946166218155323	-0.10463156139989438
0.6240000000000001	0.23276472686512542	-0.106231524532109	0.6784994050703219	1.609485483794016	0.024406648106914793	0.4199956298216706	-0.1040989930695324
0.625	0.23273425707642562	-0.10623770632883259	0.6806302808417062	1.6077007100803054	0.02428581266198867	0.4205290966755979	-0.10356860115624246
0.6259999999999999	0.23270369936349075	-0.1062437034183718	0.6827559188605504	1.6059095244419894	0.024165475936430026	0.4210620544847058	-0.10304040037862891
0.6269999999999998	0.23267305802982	-0.10624951781616554	0.6848762751388004	1.6041119901963812	0.024045641693939822	0.42159449497645063	-0.10251440535693244
0.6280000000000001	0.23264233725050745	-0.106255151577682	0.6869913060259354	1.6023081710282365	0.023926313692516576	0.4221264098667339	-0.1019906306074331
0.629	0.2326115410750281	-0.10626060679839197	0.6891009682230831	1.6004981309772506	0.023807495682953237	0.4226577908624002	-0.10146909053695721
0.6299999999999999	0.23258067343047742	-0.10626588561279238	0.6912052187985641	1.5986819344245347	0.023689191406962493	0.423188629663943	-0.10094979943710897
0.6309999999999998	0.2325497381260144	-0.10627099019247606	0.6933040152041567	1.596859646078765	0.023571404594927032	0.42371891796836525	-0.10043277147833421
0.6320000000000001	0.23251873885850113	-0.10627592274399614	0.6953973152913718	1.5950313309623119	0.023454138963453657	0.42424864747226354	-0.0999180207039854
0.633	0.23248767921820593	-0.10628068550689689	0.697485077328157	1.5931970543969136	0.023337398212788626	0.4247778098751445	-0.09940556102431267
0.6339999999999999	0.23245656269344245	-0.10628528075153382	0.6995672600160692	1.591356881988074	0.02322118602415145	0.4253063968828593	-0.0988954062104897
0.6349999999999998	0.2324253926745171	-0.10628971077630882	0.7016438225075765	1.5895108796085062	0.023105506057044443	0.4258344002110425	-0.09838756988866026
0.6360000000000001	0.23239417245810606	-0.1062939779050717	0.7037147244242824	1.587659113382061	0.022990361946534484	0.42636181158850267	-0.09788206553338338
0.637	0.23236290525168254	-0.10629808448543628	0.705779925876867	1.585801649668075	0.022875757300564254	0.42688862276075534	-0.09737890646022007
0.6379999999999999	0.23233159417724225	-0.10630203288763149	0.7078393874860355	1.5839385550449427	0.02276169569747219	0.4274148254938893	-0.0968781058179967
0.6389999999999998	0.23230024227432558	-0.10630582550313263	0.7098930704030056	1.5820698962935986	0.02264818068365666	0.4279404115784697	-0.09637967658121929
0.6400000000000001	0.2322688525023311	-0.10630946474269314	0.7119409363284442	1.580195740382346	0.022535215771137353	0.428465372833059	-0.09588363154286922
0.641	0.23223742774286762	-0.10631295303452495	0.7139829475298914	1.5783161544525974	0.022422804435253966	0.42898970110742624	-0.09538998330768995
0.6419999999999999	0.23220597080289285	-0.10631629282300252	0.7160190668577084	1.576431205804711	0.022310950112620586	0.4295133882855725	-0.09489874428613468
0.6429999999999998	0.2321744844186362	-0.10631948656713962	0.7180492577584577	1.5745409618842279	0.02219965619902791	0.43003642628833844	-0.09440992668926723
0.6440000000000001	0.23214297126068437	-0.10632253673921416	0.7200734842861287	1.5726454902684484	0.022088926047472604	0.43055880707566185	-0.0939235425242998
0.645	0.23211143393984993	-0.10632544582428888	0.722091711113501	1.570744858652903	0.021978762966554162	0.4310805226489196	-0.0934396035900243
0.6459999999999999	0.23207987501231164	-0.10632821632024822	0.7241039035444314	1.5688391348380313	0.021869170218992318	0.431601565053362	-0.0929581214718828
0.6469999999999998	0.23204829698402246	-0.10633085073759631	0.7261100275259711	1.5669283867160055	0.021760151019957347	0.43212192638040337	-0.09247910753703012
0.6480000000000001	0.2320167023158912	-0.10633335159863648	0.7281100496592189	1.565012682257249	0.021651708535210062	0.4326415987698381	-0.09200257292986525
0.649	0.23198509343011478	-0.10633572143678016	0.7301039372093199	1.5630920894977163	0.021543845879474645	0.43316057441205014	-0.09152852856771553
0.6499999999999999	0.2319534727165291	-0.10633796279635997	0.7320916581161481	1.561166676528745	0.02143656611498037	0.43367884554991953	-0.09105698513574936
0.6509999999999998	0.2319218425378424	-0.10634007823182022	0.7340731810060779	1.5592365114894158	0.021329872249438372	0.4341964044801896	-0.09058795308098509
0.6520000000000001	0.23189020523374948	-0.10634207030590681	0.7360484752041253	1.55730166256022	0.02122376723338954	0.43471324355448543	-0.09012144260593365
0.653	0.23185856312468112	-0.10634394158798091	0.7380175107464888	1.5553621979583543	0.021118253957590566	0.43522935518017397	-0.08965746366174301
0.6539999999999999	0.2318269185155633	-0.10634569465358179	0.7399802583938977	1.5534181859345702	0.02101333525092242	0.4357447318211331	-0.08919602594059103
0.6549999999999998	0.23179527369920627	-0.10634733208485975	0.741936689644668	1.5514696947696383	0.020909013878757602	0.4362593659986213	-0.08873713886823022
0.6560000000000001	0.23176363095894215	-0.10634885647037177	0.7438867767463625	1.5495167927703548	0.020805292541235264	0.43677325029213204	-0.08828081159728438
0.657	0.23173199257126084	-0.10635027040386096	0.7458304927068383	1.547559548267657	0.020702173871015205	0.4372863773396932	-0.08782705300049588
0.6579999999999999	0.23170036080882	-0.10635157648276994	0.7477678113050823	1.5455980296182825	0.02059966043075173	0.43779873983743517	-0.08737587166336679
0.6589999999999998	0.2316687379427005	-0.10635277730686185	0.7496987071018664	1.5436323052091576	0.020497754710650233	0.43831033053880064	-0.086927275876185
0.6600000000000001	0.23163712624352747	-0.10635387547694634	0.7516231554517468	1.5416624434629427	0.020396459125921196	0.4388211422537688	-0.08648127362518364
0.661	0.2316055279822068	-0.1063548735937083	0.7535411325171862	1.5396885128435398	0.020295776013946658	0.4393311678482221	-0.0860378725828864
0.6619999999999999	0.2315739454306503	-0.10635577425663642	0.7554526152833164	1.5377105818618708	0.020195707631461148	0.43984040024322	-0.08559708009817911
0.6629999999999998	0.23154238086248705	-0.10635658006304947	0.7573575815722411	1.5357287190829907	0.020096256151927575	0.4403488324139419	-0.08515890318634395
0.6640000000000001	0.23151083655375707	-0.10635729360721737	0.7592560100568981	1.533742993134091	0.019997423662984074	0.44085645738848983	-0.08472334851904863
0.665	0.23147931478358758	-0.10635791747957464	0.7611478802741276	1.5317534727129483	0.019899212163898786	0.4413632682466179	-0.08429042241440618
0.6659999999999999	0.2314478178348517	-0.10635845426602401	0.7630331726365915	1.5297602265982577	0.019801623562969623	0.4418692581180918	-0.08386013082703733
0.6669999999999998	0.23141634799480612	-0.1063589065473272	0.7649118684435656	1.5277633236625334	0.019704659674927995	0.44237442018050094	-0.08343247933819062
0.6680000000000001	0.23138490755532848	-0.10635927689858053	0.7667839498909971	1.5257628328860122	0.01960832221858823	0.442878747656775	-0.08300747314609697
0.669	0.2313534988120002	-0.10635956788877307	0.768649400081221	1.5237588233703616	0.019512612814862728	0.44338223381271474	-0.08258511705643155
0.6699999999999999	0.23132212406203462	-0.10635978208042442	0.7705082030316037	1.5217513643517455	0.019417532985141168	0.443884871954545	-0.08216541547318237
0.6709999999999998	0.23129078560179725	-0.10635992202929997	0.7723603436813776	1.5197405252124279	0.019323084149910397	0.4443866554265562	-0.08174837239052996
0.6720000000000002	0.23125948572429247	-0.10635999028420098	0.7742058078970547	1.517726375491604	0.0192292676273699	0.44488757760884134	-0.08133399138555097
0.673	0.23122822671661544	-0.10635998938682689	0.7760445824764365	1.5157089848965204	0.019136084632102403	0.4453876319148918	-0.08092227561149849
0.6739999999999999	0.23119701085774194	-0.10635992187170762	0.7778766551512328	1.5136884233134384	0.01904353627404187	0.4458868117890572	-0.0805132277917163
0.6749999999999998	0.23116584041702648	-0.1063597902662032	0.7797020145898078	1.5116647608183724	0.01895162355761597	0.44638511070406006	-0.08010685021357494
0.6760000000000002	0.23113471765265853	-0.10635959709056833	0.7815206504008166	1.5096380676871564	0.01886034738087921	0.44688252215869173	-0.07970314472218366
0.677	0.23110364480932613	-0.10635934485807935	0.783332553136242	1.5076084144036446	0.018769708534696613	0.4473790396757586	-0.07930211271472815
0.6779999999999999	0.23107262411545787	-0.10635903607522133	0.7851377142923344	1.505575871665976	0.01867970770215986	0.4478746568002226	-0.07890375513604167
0.6789999999999998	0.23104165778079033	-0.10635867324193256	0.7869361263088407	1.5035405103915869	0.018590345458356826	0.44836936709748193	-0.07850807247516449
0.6800000000000002	0.23101074799463628	-0.10635825885190424	0.7887277825684087	1.5015024017220273	0.018501622270311224	0.44886316415179867	-0.07811506476197705
0.681	0.23097989692410087	-0.10635779539293279	0.7905126773969318	1.4994616170278956	0.018413538496909035	0.4493560415648786	-0.07772473156341941
0.6819999999999999	0.23094910671149246	-0.10635728534732247	0.7922908060633305	1.4974182279126935	0.01832609438887222	0.4498479929545501	-0.0773370719800886
0.6829999999999998	0.23091837947129973	-0.10635673119233571	0.7940621647776503	1.4953723062151534	0.01823929008890112	0.45033901195348536	-0.07695208464382311
0.6840000000000002	0.23088771728710883	-0.10635613540068897	0.7958267506878566	1.4933239240107181	0.01815312563210713	0.4508290922079725	-0.0765697677159103
0.685	0.23085712220845983	-0.10635550044109143	0.7975845618753282	1.4912731536124797	0.018067600946735495	0.4513182273766209	-0.0761901188859178
0.6859999999999999	0.23082659624801635	-0.1063548287788244	0.799335597328003	1.489220067571508	0.017982715857127046	0.451806411127363	-0.07581313538065136
0.6869999999999998	0.23079614137942006	-0.1063541228763588	0.8010798568708728	1.4871647386764992	0.017898470090989507	0.4522936371313572	-0.07543881399213294
0.6880000000000002	0.23076575953545214	-0.1063533851940084	0.8028173410955656	1.485107239952673	0.017814863286837346	0.4527798990570875	-0.07506715110608757
0.6890000000000001	0.23073545260649964	-0.10635261819061656	0.8045480513100592	1.4830476446598482	0.017731894999407995	0.4532651905662486	-0.07469814272180753
0.69	0.23070522243895156	-0.10635182432427373	0.8062719894886061	1.4809860262896248	0.017649564705125402	0.45374950530983965	-0.07433178447222748
0.6909999999999998	0.23067507083239763	-0.1063510060530637	0.8079891582632241	1.4789224585612246	0.01756787180347009	0.4542328369277618	-0.07396807162588363
0.6920000000000002	0.23064499953637696	-0.10635016583583595	0.809699560955624	1.476857015414787	0.017486815614378082	0.4547151790521071	-0.07360699907149183
0.6930000000000001	0.23061501024704922	-0.10634930613300175	0.8114032016074607	1.4747897710013027	0.01740639537611494	0.45519652531085875	-0.07324856130396755
0.694	0.23058510460303588	-0.10634842940735169	0.8131000850303338	1.4727207996698644	0.017326610241311463	0.4556768693333457	-0.07289275240220967
0.6949999999999998	0.23055528418155818	-0.10634753812489219	0.8147902168556117	1.4706501759536674	0.01724745927286692	0.4561562047558161	-0.07253956600717931
0.6960000000000002	0.23052555049524376	-0.1063466347556986	0.8164736035423379	1.4685779745558123	0.017168941444166457	0.4566345252239064	-0.07218899531861084
0.6970000000000001	0.23049590498922554	-0.10634572177478244	0.8181502523439704	1.4665042703344608	0.017091055643735333	0.4571118243921961	-0.07184103311017832
0.698	0.2304663490396614	-0.10634480166297049	0.8198201712151492	1.4644291382861463	0.017013800686097192	0.4575880959196353	-0.0714956717717722
0.6989999999999998	0.23043688395292022	-0.10634387690779318	0.8214833686784101	1.462352653527164	0.016937175326827616	0.45806333346231365	-0.0711529033699405
0.7000000000000002	0.23040751096317694	-0.10634295000437995	0.8231398537312928	1.4602748912725934	0.016861178273704397	0.4585375306697276	-0.0708127196906926
0.7010000000000001	0.23037823122841597	-0.1063420234563591	0.8247896358145126	1.4581959268121254	0.016785808191824177	0.4590106811863179	-0.07047511225578168
0.702	0.2303490458263439	-0.10634109977675982	0.8264327248009574	1.4561158354845052	0.016711063706584376	0.4594827786549348	-0.07014007233019594
0.7029999999999998	0.23031995575133596	-0.10634018148891371	0.8280691309848235	1.4540346926531451	0.016636943406297774	0.4599538167201049	-0.06980759092951466
0.7039999999999997	0.23029096191241835	-0.10633927112735368	0.8296988650701258	1.4519525736824619	0.016563445844623874	0.4604237890310451	-0.06947765882744233
0.7050000000000001	0.230262065131536	-0.10633837123870747	0.8313219381585792	1.4498695539137307	0.016490569543305557	0.4608926892446739	-0.06915026656377295
0.706	0.2302332661417279	-0.10633748438258349	0.8329383617379679	1.447785708640764	0.016418312995151545	0.46136051102862535	-0.06882540445224561
0.7069999999999999	0.23020456558520766	-0.10633661313244638	0.8345481476721172	1.4457011130849613	0.016346674666839856	0.46182724806439435	-0.06850306258787414
0.7079999999999997	0.23017596401134902	-0.10633576007647999	0.8361513081920812	1.4436158423692849	0.016275653001482756	0.4622928940508022	-0.06818323085406475
0.7090000000000001	0.2301474618749506	-0.10633492781843504	0.8377478558874071	1.4415299714922152	0.016205246421076524	0.46275744270766633	-0.06786589892977489
0.71	0.23011905953553094	-0.10633411897845907	0.8393378036978406	1.4394435753031205	0.016135453328654868	0.46322088777937587	-0.06755105629611435
0.7109999999999999	0.23009075725727918	-0.10633333619390617	0.8409211649062109	1.4373567284800892	0.016066272110086592	0.4636832230380754	-0.06723869224185042
0.7119999999999997	0.23006255520853464	-0.10633258212012382	0.8424979531324815	1.435269505509025	0.015997701135762685	0.4641444422866444	-0.06692879586819261
0.7130000000000001	0.23003445346116966	-0.10633185943121429	0.8440681823293321	1.4331819806616752	0.015929738762235322	0.46460453936196683	-0.06662135609323323
0.714	0.23000645199025033	-0.10633117082076819	0.8456318667788821	1.4310942279728998	0.015862383333871244	0.46506350813843533	-0.06631636165617555
0.7149999999999999	0.229978550673221	-0.10633051900256735	0.8471890210890389	1.4290063212186142	0.015795633184642912	0.4655213425313312	-0.06601380112166558
0.7159999999999997	0.2299507492889912	-0.10632990671125442	0.8487396601894545	1.426918333893952	0.01572948663981548	0.46597803650014635	-0.06571366288417706
0.7170000000000001	0.22992304751767834	-0.10632933670296676	0.8502837993282031	1.424830339191573	0.015663942017287557	0.46643358405191426	-0.06541593517197371
0.718	0.22989544494062872	-0.10632881175593167	0.8518214540684155	1.4227424099815562	0.015598997628831041	0.4668879792442518	-0.06512060605084284
0.7189999999999999	0.22986794104034125	-0.10632833467102047	0.8533526402833553	1.4206546187924267	0.015534651781536136	0.46734121618811736	-0.06482766342846431
0.7199999999999998	0.22984053520067205	-0.10632790827225867	0.8548773741502953	1.418567037792122	0.015470902779341423	0.4677932890504733	-0.06453709505948732
0.7210000000000001	0.22981322670806945	-0.10632753540728944	0.8563956721443021	1.4164797387691963	0.015407748924346073	0.4682441920569206	-0.06424888855065707
0.722	0.22978601475383933	-0.10632721894778771	0.8579075510322938	1.4143927931138245	0.015345188517905927	0.4686939194945537	-0.06396303136588127
0.7229999999999999	0.22975889843669178	-0.10632696178982211	0.8594130278677292	1.4123062717981514	0.015283219861697752	0.4691424657150419	-0.06367951083118774
0.7239999999999998	0.22973187676519688	-0.10632676685416194	0.8609121199866657	1.4102202453570523	0.015221841258692434	0.46958982513763853	-0.06339831413897623
0.7250000000000001	0.22970494866014973	-0.10632663708652627	0.8624048450051649	1.408134783869607	0.015161051013916977	0.4700359922520615	-0.06311942835151607
0.726	0.22967811295684087	-0.10632657545777255	0.8638912208176561	1.406049956940846	0.015100847435006946	0.4704809616213128	-0.06284284040400642
0.7269999999999999	0.2296513684068573	-0.10632658496402148	0.8653712655969958	1.403965833684451	0.015041228832551008	0.4709247278845023	-0.0625685371066638
0.7279999999999998	0.22962471367866677	-0.10632666862671569	0.8668449977973303	1.4018824827074685	0.014982193520290123	0.47136728575968184	-0.06229650514511867
0.7290000000000001	0.229598147357363	-0.10632682949260902	0.8683124361597431	1.3997999720973475	0.014923739815112143	0.4718086300464507	-0.062026731079195006
0.73	0.22957166794507364	-0.10632707063368343	0.8697735997195424	1.3977183694108501	0.014865866036660718	0.4722487556282156	-0.06175920134075551
0.7309999999999999	0.2295452738624079	-0.10632739514699083	0.8712285078140399	1.3956377416636496	0.014808570506621111	0.4726876574743551	-0.06149390223129566
0.7319999999999998	0.22951896345019462	-0.10632780615441652	0.8726771800904282	1.393558155319796	0.014751851547867208	0.4731253306424746	-0.06123081991948245
0.7330000000000001	0.22949273497113865	-0.10632830680236155	0.8741196365137359	1.3914796762817365	0.01469570748353229	0.4735617702805749	-0.0609699404385293
0.734	0.2294665866117734	-0.10632890026134066	0.875555897375219	1.3894023698819518	0.014640136635883394	0.47399697162889576	-0.060711249683116295
0.7349999999999999	0.2294405164854633	-0.10632958972549288	0.8769859833022986	1.3873263008765222	0.014585137324696382	0.47443093002156045	-0.06045473340519923
0.7359999999999998	0.229414522636079	-0.10633037841200173	0.87840991527078	1.3852515334398092	0.014530707865133375	0.47486364088833044	-0.060200377208477776
0.7370000000000001	0.22938860304122166	-0.10633126956042181	0.8798277146189513	1.3831781311586848	0.014476846565489566	0.4752950997565362	-0.059948166542084666
0.738	0.2293627556153725	-0.10633226643190874	0.8812394030635393	1.3811061570262433	0.014423551724750195	0.47572530225306653	-0.059698086693631795
0.7389999999999999	0.22933697821334462	-0.10633337230834919	0.882645002717881	1.3790356734360623	0.014370821629776584	0.47615424410642015	-0.059450122781322855
0.7399999999999998	0.22931126863328682	-0.10633459049138794	0.8840445361111635	1.3769667421769498	0.014318654552427437	0.476581921148825	-0.05920425974557323
0.7410000000000001	0.2292856246196195	-0.10633592430134865	0.88543802620683	1.3748994244277435	0.014267048746738849	0.4770083293182455	-0.05896048234100413
0.742	0.2292600438666567	-0.10633737707604535	0.8868254964205035	1.372833780752104	0.014216002445921128	0.47743346466028275	-0.058718775128643076
0.7429999999999999	0.22923452402254096	-0.106338952169481	0.8882069706396647	1.370769871093614	0.014165513859052308	0.47785732333015396	-0.058479122467188456
0.7439999999999998	0.22920906269274013	-0.10634065295043034	0.8895824732450623	1.3687077547718796	0.0141155811676528	0.4782799015946938	-0.058241508503353114
0.7450000000000001	0.22918365744235691	-0.10634248280090342	0.8909520291315735	1.366647490479571	0.014066202522447419	0.47870119583426013	-0.05800591716245942
0.746	0.2291583057972559	-0.1063444451144867	0.8923156637281112	1.364589136279598	0.014017376040194759	0.4791212025446083	-0.05777233213942303
0.7469999999999999	0.22913300524513827	-0.10634654329455835	0.8936734030176882	1.3625327496023625	0.01396909980028123	0.47953991833867693	-0.05754073688953206
0.7479999999999998	0.22910775323769073	-0.10634878075237457	0.8950252735568582	1.3604783872434048	0.013921371841264272	0.47995733994810524	-0.05731111461946377
0.7490000000000001	0.22908254719381044	-0.10635116090502333	0.8963713024930111	1.3584261053617657	0.01387419015761024	0.48037346422442523	-0.057083448279224826
0.75	0.2290573845035331	-0.10635368717324259	0.8977115175791147	1.356375959480888	0.013827552696446171	0.48078828813968794	-0.05685772055478804
0.7509999999999999	0.2290322625326665	-0.10635636297909931	0.899045947185879	1.3543280044931318	0.013781457354144672	0.4812018087863434	-0.056633913861320134
0.7519999999999998	0.22900717862738318	-0.10635919174352623	0.900374620312816	1.3522822946655948	0.013735901972743953	0.48161402337692677	-0.05641201033683496
0.7530000000000001	0.22898213011840002	-0.1063621768837128	0.9016975666000477	1.3502388836452957	0.013690884336144123	0.48202492924403934	-0.05619199183561927
0.754	0.2289571143258715	-0.1063653218103472	0.9030148163397063	1.3481978244648014	0.013646402166142796	0.4824345238402018	-0.05597383992169206
0.7549999999999999	0.22893212856499653	-0.10636862992470589	0.9043264004846435	1.346159169548999	0.013602453118677539	0.4828428047372163	-0.05575753586335054
0.7559999999999998	0.22890717015084192	-0.10637210461558745	0.9056323506540456	1.3441229707222055	0.013559034780581906	0.48324976962534466	-0.055543060629186014
0.7570000000000001	0.22888223640201227	-0.1063757492560876	0.9069326991370453	1.3420892792159453	0.01351614466667463	0.48365541631236597	-0.055330394884979005
0.758	0.22885732464391978	-0.10637956720021162	0.9082274788954349	1.3400581456784717	0.013473780216758026	0.4840597427222111	-0.055119518990761285
0.7589999999999999	0.22883243221240548	-0.10638356177932144	0.9095167235658209	1.3380296201863584	0.013431938792345327	0.48446274689317625	-0.05491041299782014
0.7599999999999998	0.22880755645808726	-0.10638773629841375	0.9108004674611919	1.3360037522573591	0.013390617673180347	0.4848644269759619	-0.05470305664578571
0.7610000000000001	0.2287826947506879	-0.10639209403222602	0.9120787455714849	1.3339805908629787	0.013349814053795652	0.4852647812317205	-0.054497429360247235
0.762	0.2287578444825977	-0.1063966382211672	0.9133515935623682	1.331960184440713	0.013309525040355489	0.48566380803005516	-0.05429351025128325
0.7629999999999999	0.22873300307205	-0.10640137206706989	0.9146190477722048	1.3299425809074075	0.013269747647725311	0.48606150584678687	-0.0540912781126823
0.7639999999999998	0.22870816796666107	-0.10640629872876091	0.915881145207542	1.327927827674069	0.01323047879652711	0.48645787326149365	-0.05389071142163087
0.7650000000000001	0.22868333664808582	-0.10641142131744705	0.9171379235367155	1.3259159716617035	0.013191715310000768	0.48685290895476024	-0.053691788339132726
0.766	0.22865850663779502	-0.10641674289191295	0.9183894210815308	1.32390705931852	0.013153453910674438	0.48724661170501943	-0.0534944867111199
0.7669999999999999	0.22863367550322733	-0.10642226645352812	0.919635676807735	1.3219011366625053	0.013115691215872626	0.4876389803812707	-0.05329878406516078
0.7679999999999998	0.22860884086394095	-0.10642799494105999	0.9208767303142398	1.3198982493963212	0.013078423729994565	0.48803001392412576	-0.05310465759353004
0.7690000000000001	0.22858400039776644	-0.10643393122566665	0.9221126218203066	1.3178984430692933	0.013041647834966866	0.4884197113191408	-0.05291208412802164
0.77	0.2285591518469629	-0.10644007810681855	0.9233433921510338	1.3159017631905712	0.013005359783563248	0.48880807157790496	-0.05272104012516268
0.7709999999999999	0.22853429302475514	-0.10644643830877042	0.9245690827222356	1.3139082552712407	0.012969555696203854	0.48919509373054043	-0.05253150166568744
0.7719999999999998	0.22850942182262782	-0.10645301447645171	0.9257897355242946	1.3119179648445918	0.012934231558375494	0.48958077682175877	-0.05234344445891584
0.7730000000000001	0.2284845362172513	-0.10645980917114925	0.9270053931041982	1.3099309374874346	0.012899383218128467	0.48996511990675945	-0.05215684384785756
0.774	0.22845963427591645	-0.1064668248667309	0.9282160985460917	1.3079472188409076	0.012865006384384705	0.4903481220471543	-0.05197167481512624
0.7749999999999999	0.22843471416161057	-0.10647406394602948	0.9294218954510588	1.3059668546311165	0.012831096625634976	0.4907297823069184	-0.05178791198932244
0.7759999999999998	0.22840977413848623	-0.10648152869700925	0.9306228279164641	1.3039898906899317	0.01279764936848121	0.4911100997483086	-0.05160552965160534
0.7770000000000001	0.22838481257659554	-0.10648922130909313	0.931818940514063	1.3020163729747711	0.012764659896332783	0.4914890734278099	-0.05142450174296492
0.778	0.2283598279555146	-0.10649714387002589	0.9330102782664607	1.3000463475869497	0.01273212334868751	0.49186670239217245	-0.0512448018725243
0.7789999999999999	0.22833481886761287	-0.10650529836251521	0.9341968866226291	1.2980798607896773	0.012700034720697454	0.49224298567447927	-0.05106640332647133
0.7799999999999998	0.2283097840217212	-0.10651368666026946	0.9353788114320605	1.2961169590267898	0.01266838886265886	0.49261792229006246	-0.05088927907764503
0.7810000000000001	0.22828472224795235	-0.10652231052455978	0.9365560989171348	1.2941576889417916	0.012637180479613834	0.4929915112322693	-0.050713401795924866
0.782	0.22825963250367545	-0.1065311716013092	0.9377287956447857	1.2922020973952855	0.012606404131068736	0.49336375146844375	-0.05053874385926632
0.7829999999999999	0.22823451387951665	-0.10654027141720279	0.9388969484974213	1.2902502314792383	0.01257605423059087	0.49373464193636935	-0.05036527736589674
0.7839999999999998	0.22820936560425806	-0.1065496113748143	0.9400606046415525	1.288302138528418	0.012546125045593286	0.4941041815410512	-0.05019297414830728
0.7850000000000001	0.22818418704901222	-0.10655919274824951	0.9412198114940831	1.2863578661308286	0.01251661069767851	0.4944723691516565	-0.05002180578845913
0.786	0.22815897773180185	-0.10656901667968241	0.9423746166877184	1.2844174621378561	0.012487505163303225	0.49483920359861433	-0.049851743633439846
0.7869999999999999	0.2281337373217925	-0.10657908417640968	0.9435250680358201	1.2824809746729426	0.012458802274891387	0.4952046836709363	-0.04968275881178003
0.7879999999999998	0.22810846564167392	-0.10658939610879792	0.9446712134962898	1.280548452138373	0.012430495722949804	0.49556880811369874	-0.04951482225051926
0.7890000000000001	0.22808316266856646	-0.10659995320874376	0.945813101135183	1.2786199432208727	0.012402579058765814	0.495931575625627	-0.049347904692501235
0.79	0.22805782853458167	-0.10661075606714251	0.9469507790907581	1.2766954968963524	0.012375045696718878	0.49629298485678225	-0.049181976713804774
0.7909999999999999	0.22803246352703813	-0.10662180513036636	0.9480842955367835	1.2747751624337482	0.012347888916395	0.49665303440641345	-0.049017008741887094
0.7919999999999998	0.2280070680875817	-0.10663310069725782	0.9492136986435591	1.272858989397913	0.01232110186548484	0.4970117228209759	-0.04885297107489447
0.7930000000000001	0.22798164281058575	-0.1066446429170123	0.9503390365377309	1.2709470276515082	0.012294677563411172	0.4973690485921349	-0.04868983390168184
0.794	0.227956188442331	-0.10665643178757082	0.9514603572631041	1.269039327355847	0.012268608905022427	0.49772501015481674	-0.04852756732165679
0.7949999999999999	0.2279307058813413	-0.10666846715452404	0.952577708742408	1.2671359389710177	0.012242888664298235	0.4980796058856132	-0.048366141364294145
0.7959999999999998	0.22790519617874966	-0.10668074870977592	0.9536911387392177	1.2652369132559933	0.012217509497952085	0.4984328341014798	-0.048205526008594096
0.7970000000000002	0.22787966053756523	-0.10669327598959119	0.9548006948199854	1.2633423012682947	0.012192463948938154	0.4987846930584865	-0.048045691202756514
0.798	0.22785410031083647	-0.10670604837315535	0.955906424315379	1.2614521543612853	0.012167744450478449	0.49913518095068227	-0.04788660688470972
0.7989999999999999	0.22782851699908707	-0.10671906508239941	0.957008374280128	1.2595665241782938	0.012143343331104723	0.49948429590925925	-0.04772824300376662
0.7999999999999998	0.2278029122466492	-0.10673232518308888	0.9581065914524637	1.2576854626450185	0.012119252820783471	0.4998320360020783	-0.04757056954252396
0.8010000000000002	0.2277772878368913	-0.10674582758642727	0.9592011222146161	1.2558090219612867	0.012095465057461549	0.5001783992334969	-0.04741355653836409
0.802	0.22775164568709041	-0.10675957105004724	0.9602920125535639	1.253937254591748	0.012071972093309156	0.50052338354438	-0.0472571741053192
0.8029999999999999	0.2277259878433237	-0.10677355417876486	0.9613793080201132	1.2520702132546921	0.012048765901033287	0.5008669868122947	-0.04710139245724084
0.8039999999999998	0.22770031647537706	-0.10678777542585129	0.9624630536855047	1.2502079509085697	0.012025838380817468	0.5012092068518924	-0.04694618193260828
0.8050000000000002	0.22767463387129275	-0.10680223309482484	0.9635432940958841	1.2483505207369168	0.012003181368017401	0.5015500414152964	-0.046791513020700164
0.806	0.22764894243080142	-0.10681692534213776	0.9646200732260951	1.2464979761323831	0.011980786641681325	0.5018894881925583	-0.046637356388062295
0.8069999999999999	0.2276232446580123	-0.10683185018075819	0.9656934344350088	1.2446503706798129	0.01195864593341581	0.5022275448124905	-0.046483682904203856
0.8079999999999998	0.2275975431544884	-0.1068470054838991	0.9667634204231029	1.2428077581383228	0.011936750936056917	0.5025642088438761	-0.04633046366648995
0.8090000000000002	0.22757184061232774	-0.10686238898814507	0.9678300731907414	1.2409701924219518	0.01191509331221564	0.5028994777968765	-0.04617767002517218
0.81	0.22754613980687186	-0.10687799829522933	0.9688934339963593	1.2391377275788307	0.011893664702401262	0.5032333491245783	-0.046025273609072784
0.8109999999999999	0.2275204435897927	-0.10689383087321405	0.9699535433160131	1.237310417768437	0.01187245673266979	0.5035658202248638	-0.045873246351219234
0.8119999999999998	0.22749475488218	-0.10690988405895385	0.9710104408053868	1.2354883172353832	0.011851461022780079	0.5038968884429128	-0.04572156051372629
0.8130000000000002	0.2274690766668713	-0.10692615506146727	0.9720641652630874	1.2336714802800592	0.01183066919498756	0.5042265510742769	-0.04557018871237908
0.8140000000000001	0.2274434119803966	-0.10694264096509247	0.9731147545933096	1.2318599612279635	0.011810072882935644	0.5045548053682252	-0.04541910394185766
0.815	0.2274177639049114	-0.1069593387328068	0.9741622457682109	1.230053814398794	0.011789663740652965	0.5048816485311799	-0.04526827960132542
0.8159999999999998	0.22739213556011773	-0.10697624520933723	0.9752066747925898	1.2282530940756229	0.011769433451177385	0.5052070777301851	-0.0451176895190067
0.8170000000000002	0.22736653009517113	-0.10699335712331169	0.9762480766719643	1.2264578544733442	0.011749373734266806	0.5055310900965324	-0.04496730797535333
0.8180000000000001	0.22734095068019208	-0.10701067108920723	0.977286485382878	1.2246681497052154	0.011729476353813897	0.5058536827297893	-0.04481710972555643
0.819	0.2273154004966251	-0.10702818361022678	0.9783219338450257	1.2228840337474454	0.011709733125947175	0.5061748527023566	-0.04466707002155024
0.8199999999999998	0.2272898827264461	-0.10704589108210796	0.9793544538955432	1.2211055604028989	0.011690135927887408	0.5064945970643125	-0.04451716463304537
0.8210000000000002	0.22726440054096678	-0.10706378979711466	0.9803840762650569	1.2193327832646204	0.011670676706897382	0.5068129128481814	-0.04436736986761568
0.8220000000000001	0.22723895708960545	-0.10708187594783879	0.9814108305554653	1.217565755678749	0.011651347488845725	0.5071297970736907	-0.0442176625899231
0.823	0.22721355548862118	-0.10710014563081574	0.9824347452194145	1.2158045307067675	0.011632140386331766	0.5074452467527633	-0.04406802024016456
0.8239999999999998	0.22718819880981211	-0.10711859484995714	0.9834558475406836	1.2140491610881647	0.011613047606561844	0.5077592588946256	-0.04391842085206798
0.8250000000000002	0.2271628900691752	-0.10713721951980498	0.9844741636162095	1.212299699204587	0.011594061458984806	0.50807183051073	-0.04376884306997205
0.8260000000000001	0.22713763221552027	-0.10715601546861067	0.9854897183404797	1.2105561970446777	0.011575174362572443	0.5083829586195558	-0.04361926616482858
0.827	0.22711242811941143	-0.10717497844124332	0.9865025353903855	1.208818706167672	0.011556378852935062	0.5086926402515957	-0.043469670050366165
0.8279999999999998	0.22708728056318872	-0.10719410410193109	0.9875126372090063	1.207087277666444	0.011537667589462295	0.5090008724544085	-0.04332003529980083
0.8289999999999997	0.22706219223206628	-0.10721338803721608	0.9885200449894308	1.2053619621322171	0.011519033362496406	0.5093076522974381	-0.043170343162016914
0.8300000000000001	0.22703716570592605	-0.10723282575987858	0.9895247786608475	1.2036428096208875	0.011500469100484342	0.5096129768767212	-0.04302057557620189
0.831	0.22701220345218137	-0.10725241271383266	0.9905268568780128	1.2019298696201588	0.011481967876811047	0.5099168433196101	-0.042870715184587925
0.8319999999999999	0.2269873078197093	-0.10727214427886989	0.9915262970137022	1.2002231910181909	0.011463522915833723	0.5102192487893292	-0.042720745343500496
0.8329999999999997	0.22696248103309669	-0.10729201577413096	0.992523115153751	1.1985228220744681	0.011445127597819285	0.51052019048931	-0.04257065013303549
0.8340000000000001	0.2269377251868214	-0.10731202246068704	0.993517326094287	1.1968288103920819	0.011426775463217909	0.5108196656674243	-0.04242041436556366
0.835	0.2269130422393664	-0.10733215954473847	0.9945089433396409	1.1951412028906345	0.01140846021719262	0.511117671620124	-0.042270023593504305
0.8359999999999999	0.22688843400726488	-0.10735242218181057	0.9954979790997903	1.1934600457808457	0.011390175734593949	0.5114142056962417	-0.04211946411674832
0.8369999999999997	0.22686390215907434	-0.10737280548119855	0.996484444288828	1.1917853845423185	0.011371916064837631	0.511709265300275	-0.04196872298895301
0.8380000000000001	0.22683944820965438	-0.10739330451028928	0.9974683485263217	1.1901172639036692	0.011353675436265078	0.5120028478954606	-0.04181778802186939
0.839	0.22681507351587388	-0.1074139142987621	0.9984497001415563	1.188455727823849	0.01133544825974874	0.512294951006945	-0.04166664778801913
0.8399999999999999	0.22679077927449717	-0.10743462984267482	0.999428506179896	1.1868008194761086	0.011317229131487132	0.5125855722246897	-0.041515291622037466
0.8409999999999997	0.22676656652149463	-0.1074554461080678	1.000404772410881	1.185152581236077	0.011299012834994954	0.5128747092056855	-0.04136370962044963
0.8420000000000001	0.2267424361316503	-0.10747635803333912	1.0013785033391829	1.1835110546724037	0.011280794341989064	0.5131623596757239	-0.04121189263946489
0.843	0.22671838881846648	-0.10749736053077033	1.0023497022195378	1.18187628053767	0.011262568812297175	0.513448521431275	-0.0410598322907979
0.8439999999999999	0.226694425135118	-0.1075184484887115	1.0033183710745308	1.1802482987591507	0.011244331593585915	0.5137331923416547	-0.04090752093613512
0.8449999999999998	0.2266705454764566	-0.10753961677480574	1.0042845107144682	1.1786271484308948	0.011226078221095653	0.5140163703511841	-0.040754951680132906
0.8460000000000001	0.22664675008168528	-0.1075608602395035	1.0052481207604649	1.177012867808587	0.011207804416838506	0.5142980534810321	-0.04060211836116286
0.847	0.2266230390380755	-0.1075821737194966	1.006209199671125	1.1754054943067773	0.011189506088020287	0.5145782398307491	-0.04044901553987205
0.8479999999999999	0.22659941228573013	-0.10760355204070488	1.0071677447716891	1.173805064497688	0.011171179324751472	0.5148569275795511	-0.040295638486234076
0.8489999999999998	0.22657586962264256	-0.10762499002006878	1.0081237522837703	1.1722116141115577	0.01115282039699026	0.5151341149874176	-0.040141983166070774
0.8500000000000001	0.22655241070967497	-0.10764648246652758	1.009077217354174	1.1706251780381143	0.011134425751086946	0.5154098003960662	-0.03998804622796246
0.851	0.22652903507545458	-0.10766802418269174	1.010028134083936	1.1690457903291414	0.011115992006542256	0.5156839822297463	-0.03983382498975918
0.8519999999999999	0.2265057421211884	-0.10768960996759118	1.0109764955594633	1.167473484202109	0.011097515952983103	0.515956658995911	-0.03967931742353899
0.8529999999999998	0.22648253112539585	-0.10771123461937557	1.0119222938846577	1.1659082920437054	0.011078994547054551	0.5162278292859543	-0.03952452213999033
0.8540000000000001	0.22645940124893402	-0.10773289293684275	1.0128655202128969	1.164350245413614	0.011060424908683026	0.5164974917758924	-0.03936943837295132
0.855	0.22643635154144598	-0.1077545797201757	1.0138061647807597	1.1627993750503807	0.011041804316348311	0.5167656452268071	-0.03921406596270654
0.8559999999999999	0.22641338094961258	-0.1077762897723961	1.0147442169446321	1.1612557108793378	0.011023130201976185	0.5170322884851755	-0.0390584053373113
0.8569999999999998	0.22639048832570247	-0.1077980179015406	1.0156796652187021	1.1597192820214355	0.011004400145880605	0.5172974204831469	-0.038902457492978895
0.8580000000000001	0.22636767243566766	-0.10781975892206389	1.0166124973128516	1.1581901168021909	0.010985611871270787	0.5175610402387089	-0.038746223974626605
0.859	0.226344931967917	-0.10784150765547484	1.0175427001704558	1.1566682427603565	0.010966763238264605	0.5178231468557416	-0.0385897068567013
0.8599999999999999	0.22632226554314333	-0.10786325893171377	1.0184702600072253	1.1551536866566574	0.010947852238080464	0.5180837395239624	-0.03843290872336964
0.8609999999999998	0.2262996717244517	-0.10788500759165082	1.0193951623518553	1.1536464744825659	0.010928876987592427	0.518342817518944	-0.03827583264746182
0.8620000000000001	0.22627714902703797	-0.1079067484899573	1.020317392087748	1.1521466314683406	0.010909835724067844	0.5186003802024512	-0.03811848216883637
0.863	0.2262546959266689	-0.10792847649797617	1.0212369335063538	1.1506541820902971	0.01089072679881042	0.5188564270234002	-0.037960861266986314
0.8639999999999999	0.22623231086734263	-0.10795018650659813	1.022153770383795	1.1491691500780397	0.010871548668127028	0.5191109575195638	-0.03780297432185416
0.8649999999999998	0.2262099922692576	-0.10797187342915222	1.0230678860582272	1.1476915584216307	0.010852299884055875	0.5193639713191709	-0.03764482607430124
0.8660000000000001	0.22618773853671403	-0.10799353220431732	1.0239792634955474	1.1462214293783013	0.010832979086562803	0.5196154681422159	-0.03748642159243896
0.867	0.22616554806557668	-0.1080151577990569	1.0248878853645251	1.1447587844790592	0.010813584994771055	0.5198654478023342	-0.03732776623297697
0.8679999999999999	0.2261434192514289	-0.10803674521120538	1.0257937340980563	1.143303644535171	0.010794116399479194	0.5201139102081448	-0.03716886560964188
0.8689999999999998	0.2261213504987918	-0.10805828947095746	1.026696791907853	1.1418560296441174	0.010774572160317972	0.5203608553627219	-0.037009725585530576
0.8700000000000001	0.2260993402306566	-0.10807978564126622	1.027597040788673	1.140415959195752	0.01075495120340605	0.5206062833625357	-0.03685035227087902
0.871	0.22607738689795684	-0.10810122881790572	1.0284944625354218	1.1389834518793998	0.010735252517313281	0.5208501943966525	-0.0366907520141824
0.8719999999999999	0.2260554889889844	-0.10812261413032986	1.0293890387603597	1.1375585256911236	0.01071547514952503	0.5210925887458312	-0.03653093139323801
0.8729999999999998	0.22603364503874926	-0.10814393674446206	1.030280750943146	1.1361411979400138	0.010695618200241647	0.5213334667830969	-0.03637089718953962
0.8740000000000001	0.22601185363828682	-0.10816519186591976	1.0311695805141023	1.1347314852534793	0.01067568081266148	0.5215728289759137	-0.03621065634577339
0.875	0.22599011344391434	-0.10818637474104555	1.032055508903047	1.1333294035822818	0.010655662166081908	0.5218106758870955	-0.03605021594081761
0.8759999999999999	0.22596842318643653	-0.10820748065649992	1.0329385175529682	1.1319349682052917	0.010635561472184703	0.5220470081742091	-0.03588958318272678
0.8769999999999998	0.22594678167992358	-0.10822850493967705	1.0338185879440442	1.1305481937335755	0.010615377970547915	0.5222818265893578	-0.03572876539655076
0.8780000000000001	0.2259251878293128	-0.10824944296070059	1.0346957016299068	1.1291690941138033	0.01059511092387231	0.5225151319795878	-0.03556777000582496
0.879	0.22590364063721036	-0.10827029013487527	1.035569840264356	1.1277976826305829	0.0105747596148719	0.5227469252871256	-0.0354066045190519
0.8799999999999999	0.22588213921102143	-0.10829104192371741	1.0364409856050183	1.1264339719077114	0.010554323345072877	0.5229772075489584	-0.035245276528475054
0.8809999999999998	0.22586068276966093	-0.10831169383494518	1.0373091195135142	1.1250779739083236	0.010533801433511972	0.5232059798964868	-0.03508379371102814
0.8820000000000001	0.22583927064834028	-0.10833224142293797	1.0381742239747127	1.1237296999335487	0.010513193213934135	0.5234332435559798	-0.03492216381957672
0.883	0.2258179023021793	-0.10835268029004573	1.0390362811268101	1.1223891606207939	0.010492498031525592	0.5236589998493446	-0.03476039466834244
0.8839999999999999	0.2257965773105253	-0.10837300608875229	1.0398952732932316	1.1210563659420232	0.010471715239730962	0.5238832501949651	-0.0345984941172525
0.8849999999999998	0.22577529538198415	-0.10839321452394482	1.0407511830156242	1.1197313252001417	0.010450844196850618	0.5241059961089125	-0.034436470056242105
0.8860000000000001	0.22575405635865972	-0.1084133013545407	1.0416039930856973	1.1184140470230979	0.01042988426266252	0.5243272392065288	-0.03427433039072026
0.887	0.22573286021922337	-0.10843326239485157	1.0424536865748057	1.1171045393571943	0.010408834795495437	0.524546981204073	-0.03411208302825208
0.8879999999999999	0.22571170708156443	-0.10845309351606351	1.043300246862043	1.1158028094599781	0.010387695149693283	0.5247652239203112	-0.03394973586590191
0.8889999999999998	0.22569059720539553	-0.10847279064746473	1.044143657661611	1.1145088638919483	0.010366464673105806	0.524981969278229	-0.03378729677810763
0.8900000000000001	0.22566953099443868	-0.10849234977705147	1.0449839030487322	1.1132227085063287	0.010345142704606246	0.5251972193069858	-0.03362477360580939
0.891	0.22564850899744454	-0.10851176695226544	1.0458209674837402	1.111944348436523	0.010323728572184719	0.5254109761441109	-0.03346217414706864
0.8919999999999999	0.22562753190841858	-0.10853103828124001	1.046654835835497	1.1106737880823716	0.010302221591496144	0.5256232420378169	-0.033299506148256275
0.8929999999999998	0.22560660056755355	-0.10855015993343087	1.0474854934041513	1.1094110310967018	0.010280621063949889	0.5258340193491844	-0.033136777295558806
0.8940000000000001	0.22558571596286953	-0.10856912813963637	1.0483129259417452	1.1081560803717958	0.01025892627464629	0.5260433105542155	-0.03297399520758661
0.895	0.22556487923105895	-0.1085879391929162	1.0491371196691812	1.106908938025025	0.010237136491500539	0.5262511182459381	-0.03281116742980762
0.8959999999999999	0.22554409165715816	-0.10860658945041211	1.0499580612884338	1.1056696053840231	0.010215250965615551	0.5264574451364954	-0.03264830143128634
0.8969999999999998	0.22552335467379622	-0.10862507533456911	1.050775737991529	1.1044380829713942	0.0101932689317474	0.5266622940591599	-0.03248540460317252
0.8980000000000001	0.22550266986039544	-0.10864339333376086	1.0515901374693075	1.1032143704885773	0.010171189608559549	0.5268656679703878	-0.03232248425759261
0.899	0.22548203894194752	-0.10866154000382772	1.0524012479203633	1.1019984667992482	0.010149012199458338	0.5270675699519138	-0.03215954762644943
0.8999999999999999	0.22546146378661314	-0.10867951197053091	1.0532090580594144	1.1007903699122508	0.010126735894254075	0.5272680032129433	-0.03199660186042752
0.9009999999999998	0.22544094640214216	-0.10869730593142099	1.054013557125119	1.0995900769636888	0.010104359870917732	0.5274669710925601	-0.03183365402856251
0.9020000000000001	0.22542048893148492	-0.10871491865674772	1.0548147348873462	1.0983975841989275	0.010081883297068581	0.5276644770621045	-0.03167071111824572
0.903	0.2254000936472161	-0.1087323469905434	1.0556125816546678	1.0972128869552642	0.010059305331741729	0.5278605247272735	-0.031507780034804554
0.9039999999999999	0.22537976294514972	-0.10874958785301159	1.0564070882824521	1.0960359796445185	0.010036625127923523	0.5280551178301837	-0.03134486760052995
0.9049999999999998	0.22535949933864827	-0.1087666382438479	1.0571982461804459	1.0948668557347958	0.010013841835429367	0.5282482602516373	-0.03118198055405782
0.9060000000000001	0.22533930545399533	-0.10878349524499206	1.0579860473194733	1.0937055077321762	0.009990954603333059	0.5284399560134044	-0.031019125550219538
0.907	0.22531918402607623	-0.10880015602243988	1.0587704842376373	1.092551927163093	0.009967962581948464	0.5286302092803362	-0.030856309159989534
0.9079999999999999	0.22529913789398912	-0.10881661782824566	1.0595515500456576	1.0914061045566523	0.009944864925095175	0.5288190243624247	-0.03069353787088892
0.9089999999999998	0.2252791699962107	-0.10883287800384255	1.060329238431353	1.0902680294265306	0.009921660793257991	0.5290064057169296	-0.030530818087899623
0.9100000000000001	0.22525928336456244	-0.10884893398430608	1.0611035436636507	1.089137690253958	0.009898349357519227	0.5291923579503833	-0.03036815613433462
0.911	0.22523948111735057	-0.10886478330206047	1.0618744605953712	1.0880150744725536	0.009874929803533867	0.5293768858202872	-0.030205558252901624
0.9119999999999999	0.2252197664528016	-0.10888042358965512	1.0626419846640427	1.086900168454267	0.009851401335122072	0.5295599942366176	-0.03004303060756307
0.9129999999999998	0.2252001426424159	-0.10889585258236603	1.0634061118922589	1.085792957496447	0.009827763177601615	0.5297416882632585	-0.029880579285455525
0.9140000000000001	0.22518061302348424	-0.108911068121001	1.0641668388902144	1.084693425810044	0.009804014580982838	0.5299219731193546	-0.02971821029746175
0.915	0.22516118099113863	-0.10892606815491052	1.0649241628604253	1.0836015565089598	0.009780154823148672	0.5301008541804594	-0.02955592957730774
0.9159999999999999	0.2251418499906873	-0.10894085074520674	1.0656780816020024	1.0825173316016905	0.009756183213203163	0.5302783369792904	-0.029393742980214157
0.9169999999999998	0.22512262351098475	-0.10895541406781702	1.0664285935129745	1.081440731985279	0.009732099094684699	0.5304544272061468	-0.02923165628207079
0.9180000000000001	0.22510350507883	-0.1089697564156238	1.067175697591418	1.0803717374400916	0.009707901848035584	0.5306291307091673	-0.029069675179371975
0.919	0.22508449825363575	-0.1089838762000676	1.067919393436146	1.0793103266250572	0.00968359089263314	0.530802453494483	-0.028907805289481
0.9199999999999999	0.22506560662199157	-0.10899777195334043	1.068659681246209	1.0782564770741432	0.009659165689296407	0.5309744017261983	-0.028746052151096147
0.9209999999999998	0.22504683379174287	-0.10901144233041991	1.0693965618184547	1.0772101651948442	0.00963462574308634	0.5311449817260131	-0.02858442122515655
0.9220000000000002	0.22502818338483216	-0.10902488610944114	1.0701300365438908	1.0761713662690815	0.009609970605547392	0.531314199972417	-0.02842291789593877
0.923	0.22500965902889872	-0.10903810219115828	1.0708601074036086	1.0751400544554035	0.009585199876634578	0.5314820630996951	-0.028261547472217093
0.9239999999999999	0.22499126434838387	-0.10905108959937955	1.0715867769635128	1.0741162027913855	0.009560313207300868	0.5316485778968596	-0.02810031518890848
0.9249999999999998	0.22497300295588862	-0.10906384748237744	1.0723100483667303	1.0730997831973792	0.009535310302745292	0.5318137513063177	-0.027939226209440705
0.9260000000000002	0.22495487844415435	-0.10907637511376825	1.0730299253233178	1.072090766482767	0.009510190925591295	0.5319775904222099	-0.027778285629021217
0.927	0.22493689437791037	-0.1090886718924863	1.073746412097641	1.0710891223543753	0.009484954898934705	0.5321401024885323	-0.027617498478801676
0.9279999999999999	0.2249190542848356	-0.1091007373426084	1.0744595134945487	1.070094819426319	0.009459602109505198	0.5323012948970972	-0.027456869730385195
0.9289999999999998	0.22490136164601038	-0.10911257111340404	1.0751692348450892	1.069107825230562	0.00943413251094136	0.5324611751852648	-0.027296404300427655
0.9300000000000002	0.22488381988660633	-0.10912417297998644	1.07587558199139	1.0681281062278427	0.009408546127423116	0.5326197510334375	-0.027136107055571904
0.931	0.22486643236755932	-0.1091355428449395	1.076578561271077	1.0671556278189995	0.009382843057722443	0.5327770302625541	-0.026975982817466482
0.9319999999999999	0.22484920237822206	-0.10914668073979439	1.0772781795030986	1.066190354357478	0.009357023478758834	0.5329330208316371	-0.026816036366889652
0.9329999999999998	0.22483213312924497	-0.10915758682522933	1.0779744439757062	1.0652322491645623	0.009331087647989506	0.5330877308350803	-0.026656272446304145
0.9340000000000002	0.2248152277453055	-0.10916826139112	1.0786673624346967	1.064281274546982	0.009305035905547706	0.5332411684996099	-0.026496695761629704
0.935	0.22479848925767904	-0.1091787048575672	1.0793569430700334	1.063337391814677	0.009278868677103251	0.5333933421811516	-0.02633731098462948
0.9359999999999999	0.22478192059664664	-0.10918891777614813	1.0800431945008384	1.0624005612987553	0.009252586477079569	0.5335442603615386	-0.026178122756210224
0.9369999999999998	0.22476552458374058	-0.10919890083026478	1.080726125759131	1.0614707423715675	0.009226189911496036	0.5336939316447443	-0.026019135690144482
0.9380000000000002	0.22474930392382725	-0.10920865483459256	1.0814057462726727	1.0605478934685573	0.009199679680374181	0.5338423647528174	-0.025860354376844908
0.9390000000000001	0.22473326119702441	-0.1092181807343775	1.082082065847668	1.0596319721104248	0.009173056580072588	0.5339895685219344	-0.025701783387064366
0.94	0.22471739885044517	-0.10922747960495444	1.082755094652053	1.0587229349263922	0.009146321505671597	0.5341355518983797	-0.025543427275151954
0.9409999999999998	0.22470171919014195	-0.10923655265111017	1.0834248432001221	1.0578207376801143	0.009119475452980755	0.5342803239341417	-0.025385290581129684
0.9420000000000002	0.2246862243743788	-0.10924540120554	1.0840913223388582	1.0569253352975292	0.009092519519498188	0.5344238937824166	-0.02522737783152447
0.9430000000000001	0.22467091640860684	-0.10925402672602222	1.0847545432359584	1.056036681895192	0.009065454904138258	0.5345662706932597	-0.025069693539438217
0.944	0.2246557971410126	-0.10926243079130957	1.085414517369164	1.0551547308095066	0.009038282905909129	0.5347074640090664	-0.024912242204034308
0.9449999999999998	0.22464086825863563	-0.10927061509648531	1.0860712565165078	1.054279434627653	0.00901100492190447	0.5348474831596942	-0.024755028309253368
0.9460000000000002	0.2246261312848042	-0.10927858144890806	1.0867247727474665	1.0534107452198782	0.008983622445277947	0.5349863376573969	-0.02459805632157123
0.9470000000000001	0.22461158757713606	-0.1092863317643688	1.087375078414634	1.0525486137731965	0.00895613706319913	0.5351240370916864	-0.024441330687099257
0.948	0.22459723832610604	-0.10929386806308579	1.0880221861459047	1.05169299082655	0.008928550454363087	0.5352605911241711	-0.02428485582826622
0.9489999999999998	0.2245830845553064	-0.10930119246628958	1.0886661088375316	1.0508438263063486	0.008900864386234789	0.535396009483363	-0.024128636140077476
0.9500000000000002	0.22456912712302216	-0.10930830719301644	1.089306859648045	1.050001069562434	0.008873080711965797	0.5355303019592612	-0.023972675985886177
0.9510000000000001	0.2245553667239932	-0.10931521455635253	1.0899444519933934	1.0491646694056433	0.008845201366737932	0.5356634783977022	-0.023816979692245936
0.952	0.2245418038913614	-0.10932191695912762	1.0905788995432915	1.0483345741466494	0.00881722836371479	0.5357955486947104	-0.023661551542901636
0.9529999999999998	0.22452843899955274	-0.10932841688906039	1.0912102162180202	1.0475107316350019	0.008789163789599243	0.5359265227909621	-0.02350639577264494
0.9540000000000002	0.22451527226771803	-0.1093347169141067	1.0918384161852783	1.0466930892980397	0.008761009800038563	0.5360564106662925	-0.02335151656127394
0.9550000000000001	0.2245023037626051	-0.10934081967838229	1.0924635138570764	1.045881594179726	0.008732768615240543	0.5361852223341126	-0.023196918027470134
0.956	0.22448953340123765	-0.10934672789752775	1.093085523886662	1.0450761929794534	0.008704442515433113	0.5363129678357285	-0.023042604222588647
0.9569999999999999	0.22447696095415345	-0.10935244435313698	1.093704461165457	1.0442768320908757	0.008676033835860776	0.5364396572346731	-0.0228885791244186
0.9579999999999997	0.2244645860488252	-0.10935797188699872	1.0943203408196245	1.0434834576411964	0.008647544961559261	0.5365653006110425	-0.022734846631092372
0.9590000000000001	0.224452408172886	-0.109363313395525	1.0949331782054887	1.0426960155317129	0.008618978322271525	0.5366899080557027	-0.022581410555444395
0.96	0.22444042667716277	-0.10936847182436364	1.0955429889038035	1.041914451479294	0.008590336387746363	0.5368134896644212	-0.02242827461981566
0.9609999999999999	0.2244286407785195	-0.109373450163192	1.0961497887132237	1.0411387110569672	0.008561621663356398	0.5369360555321542	-0.02227544245142208
0.9619999999999997	0.2244170495628871	-0.10937825144068904	1.0967535936429673	1.0403687397321595	0.008532836685789403	0.5370576157476027	-0.022122917578587524
0.9630000000000001	0.22440565198885457	-0.10938287871968293	1.0973544199050285	1.0396044829026483	0.008503984018810546	0.5371781803880281	-0.021970703427594433
0.964	0.22439444689107108	-0.10938733509247117	1.0979522839055456	1.0388458859314036	0.008475066249458478	0.5372977595141943	-0.021818803320148558
0.9649999999999999	0.22438343298308194	-0.10939162367631018	1.0985472022345626	1.0380928941811254	0.008446085984672775	0.5374163631653065	-0.02166722047181988
0.9659999999999997	0.22437260886072632	-0.10939574760907142	1.0991391916556679	1.037345453047775	0.008417045847802097	0.5375340013541783	-0.0215159579908475
0.9670000000000001	0.22436197300647542	-0.10939971004506108	1.0997282690973773	1.036603507992027	0.008387948474868743	0.5376506840628635	-0.021365018876452747
0.968	0.2243515237935881	-0.10940351415100003	1.1003144516454937	1.0358670045686975	0.008358796511074225	0.5377664212385577	-0.021214406017022833
0.9689999999999999	0.2243412594889574	-0.10940716310216134	1.1008977565345408	1.0351358884553314	0.008329592607908729	0.5378812227895174	-0.021064122188953923
0.9699999999999998	0.2243311782550234	-0.10941066007866192	1.1014782011382571	1.0344101054807509	0.008300339420618273	0.5379950985809272	-0.02091417005596804
0.9710000000000001	0.22432127815225822	-0.1094140082619054	1.102055802960635	1.0336896016532393	0.008271039605478866	0.5381080584307029	-0.020764552168231202
0.972	0.2243115571425974	-0.10941721083117306	1.102630579627495	1.0329743231880404	0.008241695816814172	0.5382201121053448	-0.02061527096139206
0.9729999999999999	0.2243020130930697	-0.10942027096035985	1.103202548877073	1.0322642165338478	0.008212310704180437	0.5383312693160747	-0.02046632875626925
0.9739999999999998	0.22429264377963054	-0.10942319181485206	1.1037717285492246	1.0315592283975887	0.008182886909898747	0.5384415397153072	-0.020317727759550597
0.9750000000000001	0.22428344689195387	-0.10942597654854419	1.1043381365743548	1.0308593057675495	0.008153427066627573	0.5385509328933861	-0.020169470065136422
0.976	0.22427442003880455	-0.10942862830099108	1.1049017909635586	1.0301643959360276	0.0081239337947294	0.5386594583755145	-0.02002155765502866
0.9769999999999999	0.22426556075286297	-0.10943115019469307	1.1054627098003362	1.0294744465219354	0.008094409699611593	0.5387671256186879	-0.019873992399215574
0.9779999999999998	0.2242568664953843	-0.10943354533251047	1.106020911232362	1.0287894054915265	0.00806485736928254	0.5388739440086802	-0.019726776055829117
0.9790000000000001	0.22424833466145003	-0.10943581679520473	1.106576413462532	1.028109221175791	0.008035279372120547	0.5389799228574402	-0.019579910272547463
0.98	0.22423996258543732	-0.10943796763910309	1.1071292347404083	1.0274338422860743	0.008005678254670245	0.5390850714009504	-0.019433396588266635
0.9809999999999999	0.22423174754632783	-0.10944000089388374	1.1076793933544111	1.0267632179294737	0.007976056539403129	0.5391893987972931	-0.01928723643430879
0.9819999999999998	0.2242236867728577	-0.10944191956047855	1.1082269076243716	1.0260972976229357	0.007946416722622428	0.539292914124858	-0.019141431135591955
0.9830000000000001	0.2242157774485136	-0.10944372660909035	1.1087717958947978	1.0254360313053577	0.007916761272570778	0.5393956263807393	-0.018995981911881673
0.984	0.2242080167163785	-0.10944542497732193	1.1093140765284597	1.0247793693488638	0.007887092627677323	0.5394975444791941	-0.01885088987918409
0.9849999999999999	0.22420040168382968	-0.10944701756879013	1.1098537678987708	1.024127262569302	0.00785741319524639	0.5395986772500908	-0.018706156051949266
0.9859999999999998	0.2241929294270933	-0.10944850725297453	1.1103908883805775	1.0234796622345097	0.007827725351072538	0.5396990334376457	-0.018561781346388105
0.9870000000000001	0.22418559699565993	-0.10944989686592187	1.1109254563400888	1.0228365200703982	0.0077980314396751405	0.539798621699619	-0.018417766584536484
0.988	0.22417840141693962	-0.10945118921029821	1.1114574901246785	1.0221977882660318	0.007768333774175776	0.5398974506067198	-0.018274112498639423
0.9889999999999999	0.22417133970190722	-0.10945238705440981	1.1119870080532934	1.021563419477368	0.007738634635450744	0.5399955286421507	-0.018130819735610856
0.9899999999999998	0.22416440885136393	-0.1094534931309424	1.1125140284074504	1.0209333668293286	0.007708936271043641	0.5400928642013442	-0.017987888861568335
0.9910000000000001	0.22415760586131453	-0.10945451013579278	1.11303856942243	1.020307583917381	0.007679240894383898	0.5401894655916993	-0.017845320366320146
0.992	0.2241509277274648	-0.10945544072698969	1.1135606492790269	1.0196860248090525	0.007649550684248184	0.540285341032373	-0.017703114667621676
0.9929999999999999	0.2241443714503469	-0.1094562875237015	1.1140802860958348	1.019068644044289	0.007619867784036211	0.5403804986543599	-0.017561272115565903
0.9939999999999998	0.22413793404145152	-0.10945705310532818	1.1145974979213014	1.018455396633955	0.007590194300858817	0.5404749465007921	-0.017419792997473014
0.9950000000000001	0.22413161252961813	-0.1094577400106749	1.1151123027247791	1.0178462380651616	0.007560532304375346	0.5405686925261729	-0.017278677541634493
0.996	0.22412540396693273	-0.10945835073720486	1.1156247183858012	1.0172411243296404	0.007530883824891061	0.5406617445924045	-0.01713792591698816
0.9969999999999999	0.22411930543338393	-0.10945888774036866	1.1161347626815652	1.016640011966175	0.007501250851321576	0.540754110462941	-0.016997538230794557
0.9979999999999998	0.22411331404065646	-0.10945935343300804	1.1166424532733616	1.0160428580851801	0.007471635330423061	0.5408457977995069	-0.016857514530770005
0.9990000000000001	0.22410742693619476	-0.10945975018483148	1.1171478076919297	1.0154496203683323	0.007442039167347166	0.5409368141622842	-0.016717854813198738
1.0	0.22410164130716528	-0.10946008032195922	1.1176508433209698	1.0148602570598306	0.007412464226848872	0.5410271670111276	-0.016578559033857222
1.001	0.22409595438356683	-0.10946034612653556	1.118151577379173	1.014274726957976	0.0073829123349018035	0.5411168637066404	-0.016439627119680056
1.0019999999999998	0.2240903634404873	-0.10946054983640603	1.1186500269022563	1.0136929894067332	0.00735338528053648	0.5412059115113502	-0.016301058980314826
1.0030000000000001	0.22408486579950845	-0.1094606936448573	1.1191462087253596	1.0131150042858108	0.007323884817899735	0.541294317591158	-0.016162854519566068
1.004	0.22407945883001723	-0.10946077970041765	1.1196401394650402	1.0125407319989261	0.007294412668594447	0.5413820890169927	-0.01602501364739822
1.005	0.22407413995118167	-0.10946081010671575	1.1201318355008445	1.0119701334614255	0.007264970524054283	0.5414692327665442	-0.015887536292436864
1.0059999999999998	0.22406890663421705	-0.1094607869223958	1.1206213129571954	1.0114031700884203	0.0072355600477690615	0.5415557557259444	-0.015750422414237436
1.0070000000000001	0.22406375640418766	-0.10946071216108691	1.121108587685949	1.0108398037834785	0.0072061828775417894	0.5416416646913282	-0.015613672015017021
1.008	0.22405868684059319	-0.10946058779142472	1.1215936752499887	1.0102799969271596	0.0071768406279584685	0.5417269663703311	-0.015477285150788347
1.009	0.2240536955767454	-0.10946041573712322	1.1220765909085888	1.009723712365049	0.007147534892886348	0.541811667383697	-0.015341261941591466
1.0099999999999998	0.22404878029906916	-0.10946019787709507	1.1225573496049117	1.0091709133953295	0.007118267247755465	0.5418957742671119	-0.015205602580640357
1.0110000000000001	0.22404393874745826	-0.10945993604561834	1.1230359659552425	1.0086215637559286	0.007089039251500108	0.5419792934731981	-0.01507030734262795
1.012	0.22403916871630755	-0.10945963203254781	1.123512454238819	1.0080756276112803	0.0070598524482195675	0.5420622313735382	-0.014935376591859268
1.013	0.22403446805471858	-0.10945928758356936	1.1239868283871168	1.0075330695387308	0.007030708369043867	0.5421445942606629	-0.014800810790821428
1.0139999999999998	0.22402983466550871	-0.10945890440049527	1.1244591019722017	1.0069938545150023	0.007001608534568364	0.5422263883500572	-0.014666610509251044
1.0150000000000001	0.22402526650415483	-0.10945848414159905	1.1249292881945159	1.0064579479035014	0.006972554457429434	0.5423076197821185	-0.014532776433272273
1.016	0.2240207615787981	-0.10945802842198799	1.1253973998712081	1.0059253154425052	0.006943547644410735	0.5423882946238757	-0.014399309374056844
1.017	0.22401631795093463	-0.10945753881401192	1.1258634494257447	1.005395923233507	0.006914589598200388	0.5424684188705888	-0.014266210275883567
1.0179999999999998	0.22401193373529169	-0.10945701684770646	1.1263274488784087	1.004869737729757	0.0068856818193457035	0.542547998447463	-0.014133480223779273
1.0190000000000001	0.2240076070988951	-0.10945646401126935	1.126789409837686	1.0043467257261547	0.006856825808343097	0.5426270392112911	-0.014001120450374832
1.02	0.22400333626083335	-0.1094558817511921	1.1272493434932704	1.0038268543512783	0.0068280230670091134	0.5427055469517127	-0.013869132341366164
1.021	0.22399911949309195	-0.10945527147129289	1.1277072606110576	1.0033100910612087	0.006799275098522092	0.5427835273922681	-0.013737517439579086
1.0219999999999998	0.22399495512170695	-0.10945463453102552	1.128163171530114	1.0027964036348038	0.006770583406681119	0.5428609861914844	-0.01360627744781931
1.0230000000000001	0.223990841527489	-0.10945397224456846	1.1286170861612341	1.0022857601697044	0.006741949495537906	0.5429379289438657	-0.01347541423068878
1.024	0.22398677714557108	-0.10945328588106844	1.1290690139863255	1.0017781290776013	0.006713374869887358	0.5430143611807832	-0.013344929815853944
1.025	0.2239827604641561	-0.10945257666528527	1.1295189640586079	1.0012734790791702	0.006684861036128119	0.543090288371381	-0.013214826394824979
1.0259999999999998	0.223978790023967	-0.10945184577825999	1.1299669450039997	1.000771779201332	0.006656409502821772	0.5431657159232488	-0.013085106322756845
1.0270000000000001	0.22397486441840084	-0.10945109435800537	1.1304129650229282	1.000272998777624	0.006628021780949182	0.5432406491826725	-0.01295577211745269
1.028	0.22397098229288714	-0.10945032350021759	1.130857031891428	0.9997771074498304	0.006599699384349735	0.5433150934347021	-0.012826826458419963
1.029	0.22396714234307605	-0.10944953425900784	1.1312991529611436	0.9992840751705251	0.006571443830463813	0.5433890539030928	-0.01269827218628124
1.0299999999999998	0.22396334331260562	-0.10944872764765295	1.1317393351586031	0.9987938722073126	0.006543256641133402	0.5434625357499909	-0.012570112302171796
1.0310000000000001	0.22395958399082602	-0.10944790463936394	1.1321775849848816	0.9983064691476717	0.006515139343276672	0.543535544075544	-0.012442349966755695
1.032	0.2239558632104857	-0.10944706616807155	1.132613908516779	0.9978218369032965	0.006487093469313235	0.5436080839176113	-0.01231498849855304
1.033	0.22395217984538107	-0.10944621312922768	1.1330483114098808	0.9973399467147153	0.006459120557338595	0.5436801602515094	-0.01218803137114893
1.0339999999999998	0.22394853280796762	-0.10944534638062206	1.1334807989031188	0.9968607701577196	0.006431222151168099	0.5437517779896063	-0.012061482209098244
1.0350000000000001	0.22394492104655825	-0.10944446674321291	1.1339113758293398	0.9963842791520061	0.006403399799761685	0.5438229419806345	-0.011935344780147707
1.036	0.2239413435413584	-0.10944357500197123	1.1343400466424023	0.995910445970933	0.006375655054870808	0.5438936570089661	-0.011809622978534258
1.037	0.22393779929971316	-0.10944267190673748	1.134766815451027	0.9954392432520438	0.006347989467941338	0.5439639277939016	-0.011684320804654426
1.0379999999999998	0.22393428735207366	-0.10944175817309014	1.135191686027812	0.994970644008764	0.006320404589742291	0.5440337589884843	-0.011559442357665926
1.0390000000000001	0.22393080674906068	-0.10944083448322539	1.1356146617922767	0.9945046216429172	0.006292901972901545	0.5441031551777723	-0.011434991841565661
1.04	0.2239273565588724	-0.10943990148684712	1.1360357457983883	0.9940411499577106	0.006265483173875711	0.5441721208770521	-0.011310973568784188
1.041	0.22392393586466094	-0.10943895980206662	1.136454940736343	0.9935802031712198	0.006238149753134631	0.5442406605301712	-0.011187391956237738
1.0419999999999998	0.22392054376188122	-0.10943801001631147	1.1368722489425827	0.9931217559303955	0.00621090327422888	0.5443087785079248	-0.01106425151693958
1.0430000000000001	0.22391717935560906	-0.10943705268724274	1.1372876724236836	0.9926657833256182	0.006183745301129762	0.544376479106615	-0.010941556844060462
1.044	0.2239138417578321	-0.10943608834368033	1.13770121289035	0.9922122609058228	0.006156677394388368	0.5444437665467763	-0.01081931258938256
1.045	0.22391053008471457	-0.10943511748653546	1.1381128717755753	0.9917611646942208	0.006129701109279028	0.544510644971577	-0.010697523449966943
1.0459999999999998	0.22390724345420998	-0.10943414058975011	1.138522650220422	0.9913124712038895	0.006102817997813543	0.54457711844465	-0.010576194172104241
1.0470000000000002	0.2239039809847743	-0.1094331581012428	1.1389305490432167	0.9908661574521251	0.006076029612493162	0.5446431909478942	-0.010455329564505011
1.048	0.22390074179518246	-0.10943217044386026	1.1393365687196024	0.9904222009747098	0.006049337508447261	0.5447088663795502	-0.010334934505926348
1.049	0.22389752500469873	-0.10943117801633463	1.1397407093798408	0.9899805798416176	0.006022743243409081	0.5447741485523006	-0.010215013943332346
1.0499999999999998	0.22389432973322737	-0.1094301811942456	1.140142970813205	0.9895412726726805	0.0059962483769277495	0.5448390411914524	-0.010095572886064776
1.0510000000000002	0.2238911551014438	-0.10942918033098725	1.140543352474203	0.9891042586521082	0.005969854469424061	0.5449035479333212	-0.009976616399185952
1.052	0.22388800023090266	-0.10942817575873924	1.14094185349101	0.9886695175426311	0.0059435630809058	0.544967672323628	-0.009858149595928057
1.053	0.2238848642444987	-0.10942716778944185	1.1413384726817453	0.988237029699289	0.005917375768610273	0.545031417815908	-0.009740177626198901
1.0539999999999998	0.22388174626803628	-0.10942615671577473	1.1417332085879952	0.9878067760828815	0.005891294082476335	0.54509478777017	-0.009622705655962637
1.0550000000000002	0.22387864543253305	-0.10942514281213893	1.1421260595188187	0.9873787382734789	0.005865319559296972	0.5451577854517409	-0.009505738840961718
1.056	0.2238755608757534	-0.10942412633564193	1.1425170235841808	0.9869528984832575	0.005839453718230603	0.5452204140299914	-0.009389282306102639
1.057	0.22387249174297277	-0.10942310752708553	1.1429060987080468	0.9865292395679308	0.005813698058887589	0.5452826765769356	-0.00927334113598148
1.0579999999999998	0.22386943718810345	-0.10942208661195615	1.1432932826226323	0.9861077450371688	0.005788054061685984	0.5453445760658857	-0.009157920375813504
1.0590000000000002	0.22386639637480832	-0.1094210638014175	1.1436785728550958	0.9856883990640196	0.005762523189257045	0.5454061153702815	-0.00904302503661082
1.06	0.2238633684772265	-0.10942003929330524	1.144061966725473	0.9852711864929706	0.0057371068867066305	0.5454672972627519	-0.008928660094493737
1.061	0.2238603526810596	-0.10941901327312352	1.144443461359241	0.9848560928474194	0.00571180658006116	0.5455281244143438	-0.008814830482242951
1.0619999999999998	0.22385734818464234	-0.10941798591504323	1.1448230537047361	0.9844431043373234	0.005686623674053846	0.5455885993939183	-0.008701541078264312
1.0630000000000002	0.22385435419962374	-0.10941695738290162	1.145200740550543	0.9840322078659143	0.005661559549919691	0.5456487246677689	-0.008588796695823698
1.064	0.22385136995201393	-0.10941592783120334	1.1455765185424787	0.9836233910339827	0.005636615563258824	0.5457085025993401	-0.008476602073095349
1.065	0.22384839468322043	-0.10941489740612251	1.1459503842009289	0.9832166421425007	0.005611793042088593	0.5457679354489222	-0.008364961863470872
1.0659999999999998	0.2238454276506989	-0.10941386624650594	1.1463223339392965	0.9828119501947189	0.00558709328490042	0.5458270253735008	-0.00825388062533259
1.0670000000000002	0.2238424681293473	-0.10941283448487706	1.1466923640828106	0.9824093048969975	0.005562517558415602	0.5458857744270037	-0.008143362811773929
1.068	0.22383951541402133	-0.10941180224844066	1.1470604708865695	0.9820086966580095	0.005538067095221517	0.5459441845608825	-0.008033412761114989
1.069	0.22383656882241845	-0.10941076966008814	1.147426650552445	0.9816101165867038	0.005513743091652378	0.5460022576248429	-0.007924034688391694
1.0699999999999998	0.2238336276979553	-0.10940973683940335	1.147790899245227	0.9812135564890395	0.005489546705913367	0.5460599953676019	-0.007815232677509778
1.0710000000000002	0.2238306914122632	-0.10940870390366865	1.1481532131083922	0.9808190088638683	0.005465479056325154	0.5461173994376071	-0.007707010673754989
1.072	0.22382775936654886	-0.10940767096887123	1.148513588278753	0.9804264668983514	0.005441541219931298	0.5461744713837788	-0.007599372476960081
1.073	0.2238248309921985	-0.10940663815070958	1.1488720208992285	0.9800359244629195	0.005417734231589224	0.5462312126563944	-0.007492321735690106
1.0739999999999998	0.22382190575212987	-0.10940560556559997	1.1492285071301205	0.9796473761054046	0.005394059083178344	0.5462876246082353	-0.007385861942381443
1.0750000000000002	0.22381898314289464	-0.1094045733316827	1.149583043159646	0.9792608170439734	0.00537051672280249	0.5463437084958741	-0.007279996429248292
1.076	0.22381606269602794	-0.1094035415698283	1.1499356252141126	0.9788762431592434	0.005347108054229312	0.5463994654808556	-0.0071747283647096245
1.077	0.2238131439786454	-0.10940251040464324	1.1502862495673605	0.9784936509855919	0.005323833936565707	0.5464548966309547	-0.0070700607503942706
1.0779999999999998	0.2238102265947881	-0.10940147996547521	1.1506349125498558	0.9781130377009084	0.005300695183863906	0.5465100029217523	-0.006965996418599221
1.0790000000000002	0.22380731018751537	-0.10940045038741789	1.1509816105581883	0.9777344011147896	0.005277692564596469	0.546564785238407	-0.006862538029771944
1.08	0.2238043944402425	-0.1093994218123149	1.1513263400642246	0.9773577396563079	0.0052548268013039075	0.5466192443775001	-0.006759688070074848
1.081	0.22380147907732512	-0.10939839438976304	1.1516690976239188	0.9769830523624866	0.005232098570353284	0.5466733810488307	-0.006657448848907489
1.0819999999999999	0.22379856386539546	-0.10939736827811436	1.1520098798869154	0.9766103388671072	0.005209508501380773	0.5467271958770386	-0.006555822496140524
1.0830000000000002	0.22379564861545054	-0.10939634364547732	1.1523486836069479	0.9762395993879702	0.005187057176539334	0.5467806894033588	-0.006454810959363628
1.084	0.22379273318418788	-0.1093953206707165	1.1526855056526555	0.9758708347122306	0.005164745130038088	0.5468338620878114	-0.006354416001145336
1.085	0.2237898174742133	-0.10939429954445098	1.1530203430184451	0.9755040461816916	0.0051425728480337255	0.5468867143115216	-0.006254639196181095
1.0859999999999999	0.22378690143387597	-0.109393280470051	1.1533531928346548	0.9751392356784279	0.005120540768751627	0.546939246378866	-0.006155481928875909
1.0869999999999997	0.22378398505710556	-0.10939226366463284	1.1536840523762655	0.9747764056096069	0.005098649282897129	0.5469914585195648	-0.006056945391969073
1.088	0.22378106838287162	-0.10939124935967551	1.1540129190690427	0.9744155588918891	0.005076898734295598	0.5470433508907822	-0.00595903058662593
1.089	0.22377815149388733	-0.10939023780050629	1.1543397904923527	0.9740566989361547	0.005055289420395532	0.5470949235792335	-0.0058617383243000105
1.0899999999999999	0.22377523451531353	-0.1093892292450313	1.154664664379783	0.9736998296321766	0.0050338215925125555	0.5471461766034831	-0.0057650692298164595
1.0909999999999997	0.22377231761384245	-0.109388223963216	1.1549875386198256	0.9733449553332381	0.005012495456301215	0.5471971099163698	-0.0056690237442752435
1.092	0.22376940099640732	-0.10938722223769151	1.155308411257755	0.9729920808410624	0.004991311172758845	0.5472477234072578	-0.005573602127042725
1.093	0.22376648490888987	-0.10938622436473405	1.155627280497576	0.9726412113903037	0.0049702688595785844	0.547298016904172	-0.005478804457805583
1.0939999999999999	0.22376356963520036	-0.10938523065524088	1.1559441447021632	0.9722923526318413	0.004949368592851419	0.5473479901760627	-0.005384630639965735
1.0949999999999998	0.22376065549598007	-0.10938424143532725	1.1562590023919677	0.9719455106156252	0.004928610408812584	0.5473976429351385	-0.005291080404949889
1.096	0.22375774284730382	-0.10938325704579374	1.1565718522445507	0.971600691773819	0.004907994304718783	0.5474469748391457	-0.005198153316154879
1.097	0.22375483207976088	-0.10938227784083865	1.1568826930953198	0.9712579029038594	0.004887520239038855	0.5474959854936559	-0.005105848772346375
1.0979999999999999	0.22375192361678392	-0.10938130418714002	1.1571915239379635	0.9709171511514205	0.004867188132054147	0.5475446744543611	-0.005014166010998568
1.0989999999999998	0.22374901791222174	-0.10938033646292926	1.1574983439238395	0.9705784439940325	0.004846997866685887	0.5475930412292562	-0.004923104111940829
1.1	0.2237461154486597	-0.10937937505668201	1.15780315236031	0.9702417892253457	0.004826949289062448	0.5476410852807089	-0.004832662001677494
1.101	0.2237432167364925	-0.10937842036617962	1.1581059487076564	0.969907194939285	0.004807042209435636	0.5476888060275987	-0.0047428384586861595
1.1019999999999999	0.22374032231224322	-0.10937747279756438	1.158406732574191	0.969574669514081	0.004787276403567926	0.5477362028476499	-0.004653632119634647
1.1029999999999998	0.2237374327357477	-0.10937653276363671	1.158705503710701	0.9692442215965476	0.004767651613981849	0.5477832750798352	-0.004565041485787
1.104	0.22373454858658012	-0.10937560068177238	1.159002262005725	0.9689158600862243	0.00474816755113263	0.5478300220266693	-0.0044770649289908385
1.105	0.22373167045934717	-0.10937467697221072	1.1592970074812843	0.9685895941193755	0.004728823895113345	0.5478764429563311	-0.004389700697369336
1.1059999999999999	0.22372879895822753	-0.10937376205708557	1.1595897402879494	0.9682654330532129	0.004709620297953771	0.5479225371046768	-0.004302946921145698
1.1069999999999998	0.2237259346922591	-0.10937285635944481	1.1598804606984798	0.9679433864499544	0.004690556385782447	0.5479683036772658	-0.004216801619332655
1.108	0.22372307827174756	-0.1093719603015078	1.1601691690989149	0.9676234640610858	0.004671631760547753	0.5480137418514018	-0.004131262707958707
1.109	0.2237202303050409	-0.10937107430253741	1.160455865976359	0.9673056758129479	0.004652846001785607	0.5480588507781259	-0.0040463280098330355
1.1099999999999999	0.22371739139566937	-0.10937019877707915	1.1607405519045928	0.9669900317928866	0.004634198668799545	0.5481036295842261	-0.003961995265302999
1.1109999999999998	0.22371456214060623	-0.10936933413394291	1.1610232275290122	0.9666765422344484	0.0046156893031927115	0.5481480773742636	-0.003878262143580042
1.112	0.22371174312927497	-0.10936848077517441	1.161303893550519	0.9663652175023653	0.0045973174313867745	0.5481921932324941	-0.0037951262547579953
1.113	0.22370893494179728	-0.1093676390942648	1.1615825507083652	0.9660560680792012	0.004579082566884606	0.5482359762246236	-0.0037125851620388385
1.1139999999999999	0.22370613814647589	-0.10936680947397603	1.161859199763825	0.9657491045536527	0.0045609842122162954	0.5482794253994018	-0.003630636393072027
1.1149999999999998	0.22370335329801758	-0.10936599228453324	1.1621338414850744	0.965444337608609	0.004543021860690762	0.5483225397901124	-0.003549277450714266
1.116	0.22370058093649958	-0.10936518788255586	1.1624064766317699	0.9651417780078332	0.004525194998440666	0.5483653184161462	-0.0034685058242474344
1.117	0.22369782158557405	-0.10936439660997346	1.1626771059389522	0.964841436582379	0.004507503106821998	0.548407760284717	-0.0033883190008744016
1.1179999999999999	0.22369507574953038	-0.10936361879217542	1.1629457301014032	0.9645433242182433	0.004489945664742557	0.5484498643925391	-0.0033087144767034475
1.1189999999999998	0.22369234390996873	-0.1093628547357717	1.1632123497595814	0.9642474518444906	0.004472522150737108	0.5484916297274677	-0.003229689766980148
1.12	0.22368962652246135	-0.10936210472671662	1.1634769654871335	0.9639538304207057	0.0044552320449724285	0.5485330552702258	-0.003151242415630039
1.121	0.22368692401319815	-0.10936136902954816	1.1637395777784776	0.963662470924896	0.004438074831730864	0.5485741399960335	-0.0030733700044190027
1.1219999999999999	0.22368423677561616	-0.10936064788774236	1.1640001870349572	0.9633733843425837	0.004421050002616496	0.5486148828760209	-0.0029960701624036526
1.1229999999999998	0.22368156516739282	-0.10935994152405493	1.1642587935506925	0.9630865816559493	0.004404157059692713	0.5486552828786685	-0.002919340575552279
1.124	0.22367890950855535	-0.10935925013972288	1.1645153975007556	0.9628020738326376	0.004387395517455474	0.5486953389713982	-0.002843178995442444
1.125	0.22367627008070173	-0.10935857391290155	1.1647699989320506	0.9625198718149718	0.004370764903825434	0.5487350501220719	-0.0027675832466111743
1.126	0.22367364712657903	-0.10935791299783734	1.1650225977550193	0.962239986509941	0.00435426476137744	0.5487744153002772	-0.002692551233290738
1.1269999999999998	0.22367104084964506	-0.10935726752515132	1.165273193735045	0.9619624287795758	0.0043378946491732465	0.5488134334785837	-0.002618080946141149
1.1280000000000001	0.22366845141361502	-0.10935663760248322	1.165521786484677	0.9616872094309457	0.0043216541446497855	0.5488521036338323	-0.002544170468494208
1.129	0.22366587894199502	-0.1093560233151203	1.1657683754585622	0.9614143392057672	0.004305542845198033	0.5488904247483966	-0.0024708179811975418
1.13	0.22366332351797763	-0.10935542472661111	1.1660129599514504	0.9611438287699884	0.004289560369311063	0.5489283958115397	-0.0023980217659386985
1.1309999999999998	0.22366078518507143	-0.10935484187936402	1.1662555390981537	0.960875688703339	0.004273706357301693	0.54896601582093	-0.0023257802075991748
1.1320000000000001	0.22365826394771068	-0.10935427479523051	1.1664961118735784	0.9606099294895886	0.004257980471955492	0.549003283784069	-0.00225409179630996
1.133	0.22365575977147115	-0.10935372347607308	1.166734677091331	0.9603465615075035	0.004242382399363104	0.5490401987195772	-0.002182955130001876
1.134	0.2236532725840216	-0.10935318790431782	1.166971233401271	0.9600855950209897	0.00422691184962771	0.5490767596585766	-0.0021123689177566865
1.1349999999999998	0.22365080227681156	-0.10935266804349159	1.1672057792867632	0.9598270401687854	0.00421156855744794	0.5491129656461146	-0.002042331983534037
1.1360000000000001	0.22364834870598974	-0.10935216383874395	1.1674383130616326	0.9595709069548206	0.004196352283002815	0.5491488157424442	-0.001972843269849176
1.137	0.22364591169255352	-0.10935167521735376	1.1676688328671987	0.9593172052381067	0.004181262813138985	0.549184309024347	-0.0019039018414026036
1.138	0.22364349102323486	-0.10935120208922043	1.167897336669391	0.9590659447210201	0.004166299962495077	0.5492194445866798	-0.0018355068890889732
1.1389999999999998	0.22364108645249864	-0.1093507443473402	1.1681238222555705	0.9588171349370944	0.004151463574258879	0.5492542215439655	-0.0017676577343861681
1.1400000000000001	0.22363869770490163	-0.10935030186826715	1.1683482872318078	0.9585707852401911	0.004136753520496624	0.5492886390317837	-0.001700353833211816
1.141	0.22363632447743553	-0.10934987451255926	1.1685707290213796	0.9583269047950403	0.004122169702359023	0.5493226962080848	-0.0016335947788216059
1.142	0.22363396644185488	-0.10934946212520971	1.168791144864106	0.9580855025672644	0.004107712050407799	0.5493563922546713	-0.0015673803043589362
1.1429999999999998	0.22363162324698957	-0.10934906453606333	1.1690095318161582	0.9578465873121254	0.0040933805248800975	0.5493897263787869	-0.0015017102854216985
1.1440000000000001	0.22362929452104285	-0.1093486815602185	1.1692258867503331	0.9576101675634906	0.004079175115769039	0.5494226978146316	-0.001436584742341948
1.145	0.2236269798738747	-0.10934831299841469	1.1694402063571778	0.9573762516237627	0.004065095842903169	0.5494553058247407	-0.0013720038418131792
1.146	0.22362467889889484	-0.10934795863740572	1.1696524871473435	0.957144847553257	0.004051142756146592	0.5494875497013537	-0.0013079678980478875
1.1469999999999998	0.22362239117381333	-0.10934761825031902	1.1698627254547944	0.9569159631578898	0.004037315935719805	0.5495194287680142	-0.001244477373891559
1.1480000000000001	0.22362011626062514	-0.109347291597001	1.1700709174408748	0.9566896059759207	0.004023615492519342	0.549550942381403	-0.0011815328815882765
1.149	0.22361785370633455	-0.10934697842434885	1.1702770590999878	0.9564657832648711	0.004010041568131676	0.5495820899331623	-0.001119135182527586
1.15	0.22361560304479575	-0.10934667846662895	1.170481146266896	0.9562445019889894	0.003996594334358562	0.5496128708515868	-0.0010572851859111231
1.1509999999999998	0.22361336379891775	-0.10934639144578218	1.1706831746248916	0.9560257688068796	0.0039832739923754655	0.5496432846033084	-0.0009959839468863662
1.1520000000000001	0.22361113548285763	-0.10934611707171633	1.170883139715215	0.9558095900589125	0.003970080771644744	0.5496733306951533	-0.0009352326642075316
1.153	0.2236089176042028	-0.10934585504258595	1.171081036948859	0.9555959717551573	0.003957014928583357	0.5497030086759932	-0.0008750326766917752
1.154	0.22360670966614246	-0.1093456050450598	1.171276861620002	0.9553849195642071	0.003944076745106701	0.5497323181382832	-0.0008153854586522376
1.1549999999999998	0.22360451116962904	-0.10934536675457632	1.1714706089199585	0.9551764388017665	0.003931266527109209	0.5497612587194725	-0.000756292615037436
1.1560000000000001	0.22360232161552981	-0.10934513983558744	1.1716622739527691	0.954970534418619	0.0039185846026987495	0.549789830103591	-0.0006977558757274656
1.157	0.22360014050676943	-0.10934492394179088	1.1718518517531948	0.9547672109883432	0.0039060313201845186	0.5498180320230125	-0.0006397770885591413
1.158	0.2235979673500885	-0.10934471871635149	1.1720393373056102	0.9545664726943979	0.0038936070461835135	0.5498458642603339	-0.0005823582119919113
1.1589999999999998	0.22359580165666817	-0.10934452379211176	1.1722247255622966	0.9543683233169522	0.003881312164149758	0.5498733266502493	-0.0005255013081435512
1.1600000000000001	0.22359364294199685	-0.10934433879179198	1.1724080114611448	0.9541727662209568	0.0038691470730823126	0.5499004190811753	-0.00046920853588923244
1.161	0.22359149072647963	-0.10934416332818032	1.1725891899438974	0.9539798043454529	0.0038571121858635917	0.5499271414966272	-0.0004134821433520494
1.162	0.223589344537167	-0.1093439970043134	1.172768255976063	0.95378944019261	0.003845207927105804	0.5499534938965912	-0.0003583244595393041
1.1629999999999998	0.22358720390985215	-0.10934383941364728	1.172945204568508	0.9536016758164892	0.0038334347306878103	0.5499794763389512	-0.00030373788530506265
1.1640000000000001	0.22358506839116243	-0.10934369014021993	1.1731200307996017	0.9534165128126567	0.003821793037042891	0.5500050889409118	-0.0002497248839412228
1.165	0.22358293754064545	-0.1093435487588048	1.1732927298371707	0.9532339523082728	0.0038102832903796997	0.5500303318804773	-0.00019628797169926092
1.166	0.22358081093247387	-0.10934341483505661	1.1734632969606384	0.9530539949522817	0.0037989059361404854	0.5500552053979251	-0.0001434297081184617
1.1669999999999998	0.2235786881560169	-0.10934328792564926	1.173631727582981	0.9528766409064501	0.003787661418817945	0.5500797097970911	-9.115268621908357e-05
1.1680000000000001	0.22357656881565502	-0.10934316757840656	1.1737980172710027	0.9527018898368748	0.003776550180008481	0.5501038454465285	-3.9459523471482276e-05
1.169	0.22357445253134353	-0.10934305333242614	1.1739621617639346	0.9525297409055844	0.0037655726563969173	0.5501276127805994	1.1647146339529518e-05
1.17	0.22357233894030157	-0.10934294471819689	1.1741241569918686	0.9523601927629872	0.003754729277550454	0.5501510123004388	6.216468133204353e-05
1.1709999999999998	0.22357022769907442	-0.10934284125771057	1.174283999094395	0.9521932435404175	0.003744020463704131	0.5501740445749724	0.00011209043982870097
1.1720000000000002	0.2235681184855933	-0.10934274246456785	1.174441684438705	0.9520288908412755	0.003733446623598284	0.5501967102421106	0.00016142178807528363
1.173	0.22356601100123255	-0.10934264784407938	1.1745972096367825	0.9518671317315176	0.003723008152306692	0.5502190100099347	0.0002101561074397221
1.174	0.22356390497286507	-0.10934255689336221	1.1747505715616915	0.9517079627313737	0.0037127054291768062	0.5502409446577535	0.0002582908013376868
1.1749999999999998	0.22356180015491614	-0.10934246910143235	1.1749017673633335	0.9515513798086741	0.003702538815881694	0.5502625150370284	0.000305823302070012
1.1760000000000002	0.22355969633103923	-0.10934238394929356	1.1750507944844346	0.9513973783730347	0.0036925086543397067	0.5502837220721675	0.0003527510780007851
1.177	0.22355759331466205	-0.1093423009100232	1.1751976506763873	0.9512459532701539	0.0036826152647451422	0.5503045667612487	0.00039907164083499615
1.178	0.22355549094877908	-0.10934221944885544	1.1753423340141969	0.9510970987754771	0.003672858944074957	0.5503250501767917	0.00044478255238920476
1.1789999999999998	0.22355338910612038	-0.10934213902326244	1.175484842911664	0.9509508085876076	0.0036632399646449264	0.5503451734665783	0.0004898814314057508
1.1800000000000002	0.2235512876893232	-0.10934205908303396	1.1756251761375547	0.9508070758229705	0.003653758572410451	0.5503649378543997	0.00053436596102189
1.181	0.22354918663035261	-0.10934197907035605	1.175763332832011	0.9506658930117364	0.0036444149853162478	0.5503843446406654	0.0005782338965916655
1.182	0.2235470858895431	-0.10934189841988914	1.175899312523203	0.9505272520935103	0.003635209391755599	0.5504033952029378	0.0006214830737409714
1.1829999999999998	0.22354498545463689	-0.1093418165588464	1.1760331151442207	0.9503911444124168	0.0036261419490171295	0.5504220909965086	0.0006641114165361847
1.1840000000000002	0.2235428853398207	-0.10934173290707248	1.1761647410494593	0.9502575607123428	0.0036172127818407474	0.5504404335550194	0.0007061169453421714
1.185	0.22354078558513854	-0.10934164687712365	1.1762941910304894	0.9501264911330929	0.00360842198102168	0.5504584244910007	0.0007474977845543839
1.186	0.22353868625665774	-0.10934155787434956	1.1764214663321657	0.9499979252078438	0.0035997696016970915	0.5504760654962682	0.0007882521707550821
1.1869999999999998	0.2235365874466378	-0.10934146529697727	1.1765465686685992	0.9498718518611576	0.0035912556614369905	0.5504933583421743	0.0008283784609300998
1.1880000000000002	0.22353448927332475	-0.1093413685361985	1.1766695002378658	0.9497482594071871	0.0035828801384438775	0.5505103048797136	0.0008678751400779596
1.189	0.2235323918811191	-0.10934126697625988	1.1767902637365804	0.9496271355488346	0.0035746429696784173	0.5505269070395411	0.0009067408289437443
1.19	0.22353029544073982	-0.10934115999455772	1.1769088623765849	0.9495084673775033	0.003566544048911157	0.5505431668320235	0.0009449742929754096
1.1909999999999998	0.22352820014863425	-0.10934104696173716	1.177025299902994	0.9493922413730781	0.003558583224883054	0.5505590863472599	0.0009825744519557703
1.1920000000000002	0.22352610622563424	-0.10934092724179678	1.1771395806109648	0.9492784434048985	0.0035507602996358197	0.5505746677548895	0.0010195403890933463
1.193	0.22352401391485874	-0.10934080019219901	1.1772517093604393	0.949167058733359	0.0035430750271949227	0.5505899133038026	0.0010558713593295107
1.194	0.22352192347961608	-0.10934066516398716	1.177361691589604	0.9490580720117755	0.0035355271124836592	0.5506048253219388	0.0010915667972282363
1.1949999999999998	0.22351983520168411	-0.10934052150190947	1.1774695333274394	0.948951467289659	0.0035281162102249117	0.5506194062159859	0.0011266263246927633
1.1960000000000002	0.22351774937883814	-0.10934036854455104	1.1775752412053544	0.9488472280177855	0.0035208419240135938	0.5506336584707945	0.0011610497585097376
1.197	0.22351566632162206	-0.10934020562447412	1.1776788224682733	0.948745337053953	0.003513703805499218	0.5506475846485662	0.0011948371177211822
